# Supplementary material for: Identifying and profiling structural similarities between Spike of SARS-CoV-2 and other viral or host proteins with Machaon
Source: Commun Biol. 2023 Jul 19;6:752. doi: 10.1038/s42003-023-05076-7 (PMC10356814; doi:10.1038/s42003-023-05076-7)
Supplement: Supplementary file 7 — Supplementary Data 4 [file 42003_2023_5076_MOESM7_ESM.zip › 6VXX_A_segment/candidates/6VXX_A_site2-metrics-merged-filtered.csv]

structureId b-phipsi w-rdist t-alpha alignedRange referenceSegmentIndex referenceRange alignedSequences
5XLR_C 0.0055746988137094 0.1032358057755288 0.013816925734025 [[596	598]	[751	768]	[863	865]	[929	936]	[994	1046]] [4	1	2	3	0] [[726	728]	[769	786]	[889	891]	[947	954]	[1012	1064]] "[['EEE'	'VLY'	'/02'	'013'	'EEE'	'ILP'	'/02'	'013']	['HHHHHHHHHHHHHH...S'	'GIAAEQDRNTREVFAQVK'	'$!##%%%&%$&%!#[]YV'	'302244454354022404'	'HHHHHHHHHHHHHH...S'	'GIAVEQDKNTQEVFAQVK'	'$!#!%%%%%$%%!#[]YV'	'302044444344022404']	['HHS'	'TAT'	'$#U'	'323'	'HHS'	'GAG'	'$#U'	'323']	['HHHHHHHH'	'KLQDVVNQ'	'%""%%!!%%'	'41440044'
6ACG_B 0.0061537843327477 0.1083934081998526 0.0103270223752158 [[596	598]	[751	768]	[863	865]	[929	936]	[994	1046]] [4	1	2	3	0] [[726	728]	[769	786]	[889	891]	[947	954]	[1012	1064]] "[['EEE'	'VLY'	'/02'	'013'	'EEE'	'ILP'	'/02'	'013']	['HHHHHHHHHHHHHH...S'	'GIAAEQDRNTREVFAQVK'	'$!##%%%&%$&%!#[]YV'	'302244454354022404'	'HHHHHHHHHHHHHH...S'	'GIAVEQDKNTQEVFAQVK'	'$!#!%%%%%$%%!#[]YV'	'302044444344022404']	['HHS'	'TAT'	'$#U'	'323'	'HHS'	'GAG'	'$#U'	'323']	['HHHHHHHH'	'KLQDVVNQ'	'%""%%!!%%'	'41440044'
6ACK_C 0.0085412926153031 0.3262481968820178 0.001706484641639 [[596	598]	[751	768]	[863	865]	[929	936]	[994	1046]] [4	1	2	3	0] [[726	728]	[769	786]	[889	891]	[947	954]	[1012	1064]] "[['EEE'	'VLY'	'/02'	'013'	'EEE'	'ILP'	'/02'	'013']	['HHHHHHHHHHHHHT...S'	'GIAAEQDRNTREVFAQVK'	'$!##%%%&%$&%!M[]YV'	'302244454354022404'	'HHHHHHHHHHHHHH...S'	'GIAVEQDKNTQEVFAQVK'	'$!#!%%%%%$%%!#[]YV'	'302044444344022404']	['HHS'	'TAT'	'$#U'	'323'	'HHS'	'GAG'	'$#U'	'323']	['HHHHHHHH'	'KLQDVVNQ'	'%""%%!!%%'	'41440044'
6CS2_C 0.0021852985748041 0.2839434060442466 0.0340715502555364 [[596	598]	[751	768]	[870	873]	[929	936]	[994	1046]] [4	1	2	3	0] [[726	728]	[769	786]	[888	891]	[947	954]	[1012	1064]] "[['EEE'	'VLY'	'/02'	'013'	'EEE'	'ILP'	'/02'	'013']	['HHHHHHHHHHHHHH...S'	'GIAAEQDRNTREVFAQVK'	'$!##%%%&%$&%!#[]YV'	'302244454354022404'	'HHHHHHHHHHHHHH...S'	'GIAVEQDKNTQEVFAQVK'	'$!#!%%%%%$%%!#[]YV'	'302044444344022404']	['HHHS'	'FGAG'	'#$#U'	'2323'	'HHHS'	'FGAG'	'#$#U'	'2323']	['HHHHHHHH'	'KLQDVVNQ'	'%""%%!!%%'	'41440044'
5XLR_A 0.0055767064425 0.1032677105004492 0.0426287744227353 [[596	598]	[751	768]	[863	865]	[929	936]	[994	1046]] [4	1	2	3	0] [[726	728]	[769	786]	[889	891]	[947	954]	[1012	1064]] "[['EEE'	'VLY'	'/02'	'013'	'EEE'	'ILP'	'/02'	'013']	['HHHHHHHHHHHHHH...S'	'GIAAEQDRNTREVFAQVK'	'$!##%%%&%$&%!#[]YV'	'302244454354022404'	'HHHHHHHHHHHHHH...S'	'GIAVEQDKNTQEVFAQVK'	'$!#!%%%%%$%%!#[]YV'	'302044444344022404']	['HHS'	'TAT'	'$#U'	'323'	'HHS'	'GAG'	'$#U'	'323']	['HHHHHHHH'	'KLQDVVNQ'	'%""%%!!%%'	'41440044'
6ACG_C 0.0106189733567628 0.0931587048621976 0.0190972222222223 [[596	598]	[751	771]	[863	865]	[929	936]	[994	1046]] [4	1	2	3	0] [[726	728]	[769	789]	[889	891]	[947	954]	[1012	1064]] "[['EEE'	'VLY'	'/02'	'013'	'EEE'	'ILP'	'/02'	'013']	['HHHHHHHHHHHHHH....EE.'	'GIAAEQDRNTREVFAQVKQMY'	'$!##%%%&%$&%!#[]Y]31}'	'302244454354022404423'	'HHHHHHHHHHHHHH...SEE.'	'GIAVEQDKNTQEVFAQVKQIY'	'$!#!%%%%%$%%!#[]YV3/}'	'302044444344022404403']	['HHS'	'TAT'	'$#U'	'323'	'HHS'	'GAG'	'$#U'	'323']	['HHHHHHHH'	'KLQDVVNQ'	'%""%%!!%%'	'41440044'
5XLR_B 0.0055881770420048 0.1033161835151953 0.0576576576576581 [[596	598]	[751	768]	[863	865]	[929	936]	[994	1046]] [4	1	2	3	0] [[726	728]	[769	786]	[889	891]	[947	954]	[1012	1064]] "[['EEE'	'VLY'	'/02'	'013'	'EEE'	'ILP'	'/02'	'013']	['HHHHHHHHHHHHHH...S'	'GIAAEQDRNTREVFAQVK'	'$!##%%%&%$&%!#[]YV'	'302244454354022404'	'HHHHHHHHHHHHHH...S'	'GIAVEQDKNTQEVFAQVK'	'$!#!%%%%%$%%!#[]YV'	'302044444344022404']	['HHS'	'TAT'	'$#U'	'323'	'HHS'	'GAG'	'$#U'	'323']	['HHHHHHHH'	'KLQDVVNQ'	'%""%%!!%%'	'41440044'
6R0T_B 0.0068866591124274 1.0481411753901244 0.0190972222222223 [[146	150]	[129	131]	[147	154]	[84	87]] [1	2	3	0] [[776	780]	[888	890]	[947	954]	[1023	1026]] "[['HHHHH'	'KNWEK'	'%%$%%'	'44344'	'HHHHH'	'KNTQE'	'%%$%%'	'44344']	['HHH'	'FTA'	'#$#'	'232'	'HHH'	'FGA'	'#$#'	'232']	['HHHHHHHH'	'NWEKKIQE'	'%$%%%!%%'	'43444044'	'HHHHHHHH'	'KLQDVVNQ'	'%""%%!!%%'	'41440044']	['HHHH'	'ELAA'	'%""##'	'4122'	'HHHH'	'NLAA'	'%""##'	'4122']]"
6ACC_A 0.0075260710477246 0.0890551678688837 0.0538599640933574 [[537	539]	[751	771]	[863	865]	[929	936]	[994	1046]] [4	1	2	3	0] [[726	728]	[769	789]	[889	891]	[947	954]	[1012	1064]] "[['EEE'	'VLT'	'/02'	'013'	'EEE'	'ILP'	'/02'	'013']	['HHHHHHHHHHHHHT...SEE.'	'GIAAEQDRNTREVFAQVKQMY'	'$!##%%%&%$&%!M[]YV31}'	'302244454354022404423'	'HHHHHHHHHHHHHH...SEE.'	'GIAVEQDKNTQEVFAQVKQIY'	'$!#!%%%%%$%%!#[]YV3/}'	'302044444344022404403']	['HHS'	'TAT'	'$#U'	'323'	'HHS'	'GAG'	'$#U'	'323']	['HHHHHHHH'	'KLQDVVNQ'	'%""%%!!%%'	'41440044'
6ACC_C 0.0075221949129462 0.0890530136739512 0.0545144804088584 [[537	539]	[751	771]	[863	865]	[929	936]	[994	1046]] [4	1	2	3	0] [[726	728]	[769	789]	[889	891]	[947	954]	[1012	1064]] "[['EEE'	'VLT'	'/02'	'013'	'EEE'	'ILP'	'/02'	'013']	['HHHHHHHHHHHHHT...SEE.'	'GIAAEQDRNTREVFAQVKQMY'	'$!##%%%&%$&%!M[]YV31}'	'302244454354022404423'	'HHHHHHHHHHHHHH...SEE.'	'GIAVEQDKNTQEVFAQVKQIY'	'$!#!%%%%%$%%!#[]YV3/}'	'302044444344022404403']	['HHS'	'TAT'	'$#U'	'323'	'HHS'	'GAG'	'$#U'	'323']	['HHHHHHHH'	'KLQDVVNQ'	'%""%%!!%%'	'41440044'
6ACK_B 0.0051072058677469 0.1552608487645924 0.0711678832116788 [[537	539]	[751	764]	[863	865]	[929	936]	[994	1046]] [4	1	2	3	0] [[726	728]	[769	782]	[889	891]	[947	954]	[1012	1064]] "[['EEE'	'VLT'	'/02'	'013'	'EEE'	'ILP'	'/02'	'013']	['HHHHHHHHHHHHHH'	'GIAAEQDRNTREVF'	'$!##%%%&%$&%!#'	'30224445435402'	'HHHHHHHHHHHHHH'	'GIAVEQDKNTQEVF'	'$!#!%%%%%$%%!#'	'30204444434402']	['HHS'	'TAT'	'$#U'	'323'	'HHS'	'GAG'	'$#U'	'323']	['HHHHHHHH'	'KLQDVVNQ'	'%""%%!!%%'	'41440044'
6ACD_B 0.0132185154645528 0.0696980571544735 0.0204429301533215 [[537	539]	[751	768]	[863	865]	[929	936]	[994	1046]] [4	1	2	3	0] [[726	728]	[769	786]	[889	891]	[947	954]	[1012	1064]] "[['EEE'	'VLT'	'/02'	'013'	'EEE'	'ILP'	'/02'	'013']	['HHHHHHHHHHHHHHTT.S'	'GIAAEQDRNTREVFAQVK'	'$!##%%%&%$&%!#MOYV'	'302244454354022404'	'HHHHHHHHHHHHHH...S'	'GIAVEQDKNTQEVFAQVK'	'$!#!%%%%%$%%!#[]YV'	'302044444344022404']	['HHS'	'TAT'	'$#U'	'323'	'HHS'	'GAG'	'$#U'	'323']	['HHHHHHHH'	'KLQDVVNQ'	'%""%%!!%%'	'41440044'
6CS1_C 0.0114765473026196 0.1885345573678276 0.0280210157618214 [[596	598]	[751	768]	[870	873]	[929	936]	[994	1046]] [4	1	2	3	0] [[726	728]	[769	786]	[888	891]	[947	954]	[1012	1064]] "[['EEE'	'VLY'	'/02'	'013'	'EEE'	'ILP'	'/02'	'013']	['HHHHHHHHHHHHHHTT.S'	'GIAAEQDRNTREVFAQVK'	'$!##%%%&%$&%!#MOYV'	'302244454354022404'	'HHHHHHHHHHHHHH...S'	'GIAVEQDKNTQEVFAQVK'	'$!#!%%%%%$%%!#[]YV'	'302044444344022404']	['HHHS'	'FGAG'	'#$#U'	'2323'	'HHHS'	'FGAG'	'#$#U'	'2323']	['HHHHHHHH'	'KLQDVVNQ'	'%""%%!!%%'	'41440044'
6CRW_B 0.0156121036781683 0.1353184880094887 0.0103270223752158 [[596	598]	[751	769]	[870	873]	[929	936]	[994	1046]] [4	1	2	3	0] [[726	728]	[769	787]	[888	891]	[947	954]	[1012	1064]] "[['EEE'	'VLY'	'/02'	'013'	'EEE'	'ILP'	'/02'	'013']	['HHHHHHHHHHHHHH...SE'	'GIAAEQDRNTREVFAQVKQ'	'$!##%%%&%$&%!#[]YV3'	'3022444543540224044'	'HHHHHHHHHHHHHH...SE'	'GIAVEQDKNTQEVFAQVKQ'	'$!#!%%%%%$%%!#[]YV3'	'3020444443440224044']	['HHHS'	'FGAG'	'#$#U'	'2323'	'HHHS'	'FGAG'	'#$#U'	'2323']	['HHHHHHHH'	'KLQDVVNQ'	'%""%%!!%%'	'41440044'
6ACD_A 0.0083385789108813 0.0956569210024961 0.0557553956834537 [[537	539]	[751	771]	[863	865]	[929	936]	[994	1046]] [4	1	2	3	0] [[726	728]	[769	789]	[889	891]	[947	954]	[1012	1064]] "[['EEE'	'VLT'	'/02'	'013'	'EEE'	'ILP'	'/02'	'013']	['HHHHHHHHHHHHHH...SEE.'	'GIAAEQDRNTREVFAQVKQMY'	'$!##%%%&%$&%!#[]YV31}'	'302244454354022404423'	'HHHHHHHHHHHHHH...SEE.'	'GIAVEQDKNTQEVFAQVKQIY'	'$!#!%%%%%$%%!#[]YV3/}'	'302044444344022404403']	['HHS'	'TAT'	'$#U'	'323'	'HHS'	'GAG'	'$#U'	'323']	['HHHHHHHH'	'KLQDVVNQ'	'%""%%!!%%'	'41440044'
6CRW_C 0.0035405892943228 0.1598952840563648 0.0850277264325332 [[596	598]	[751	769]	[870	873]	[929	936]	[994	1046]] [4	1	2	3	0] [[726	728]	[769	787]	[888	891]	[947	954]	[1012	1064]] "[['EEE'	'VLY'	'/02'	'013'	'EEE'	'ILP'	'/02'	'013']	['HHHHHHHHHHHHHH...SE'	'GIAAEQDRNTREVFAQVKQ'	'$!##%%%&%$&%!#[]YV3'	'3022444543540224044'	'HHHHHHHHHHHHHH...SE'	'GIAVEQDKNTQEVFAQVKQ'	'$!#!%%%%%$%%!#[]YV3'	'3020444443440224044']	['HHHS'	'FGAG'	'#$#U'	'2323'	'HHHS'	'FGAG'	'#$#U'	'2323']	['HHHHHHHH'	'KLQDVVNQ'	'%""%%!!%%'	'41440044'
6R0P_B 0.0069226379925992 1.0521614256107832 0.0426287744227353 [[146	150]	[129	131]	[147	154]	[84	87]] [1	2	3	0] [[776	780]	[888	890]	[947	954]	[1023	1026]] "[['HHHHH'	'KNWEK'	'%%$%%'	'44344'	'HHHHH'	'KNTQE'	'%%$%%'	'44344']	['HHH'	'FTA'	'#$#'	'232'	'HHH'	'FGA'	'#$#'	'232']	['HHHHHHHH'	'NWEKKIQE'	'%$%%%!%%'	'43444044'	'HHHHHHHH'	'KLQDVVNQ'	'%""%%!!%%'	'41440044']	['HHHH'	'ELAA'	'%""##'	'4122'	'HHHH'	'NLAA'	'%""##'	'4122']]"
6R0G_B 0.007359543703395 1.0564806705155116 0.0407801418439717 [[146	150]	[129	131]	[147	154]	[84	87]] [1	2	3	0] [[776	780]	[888	890]	[947	954]	[1023	1026]] "[['HHHHH'	'KNWEK'	'%%$%%'	'44344'	'HHHHH'	'KNTQE'	'%%$%%'	'44344']	['HHH'	'FTA'	'#$#'	'232'	'HHH'	'FGA'	'#$#'	'232']	['HHHHHHHH'	'NWEKKIQE'	'%$%%%!%%'	'43444044'	'HHHHHHHH'	'KLQDVVNQ'	'%""%%!!%%'	'41440044']	['HHHH'	'ELAA'	'%""##'	'4122'	'HHHH'	'NLAA'	'%""##'	'4122']]"
6ACD_C 0.0082460025266418 0.1381958372867754 0.068143100511073 [[537	539]	[751	771]	[863	865]	[929	936]	[994	1046]] [4	1	2	3	0] [[726	728]	[769	789]	[889	891]	[947	954]	[1012	1064]] "[['EEE'	'VLT'	'/02'	'013'	'EEE'	'ILP'	'/02'	'013']	['HHHHHHHHHHHHHT...SEE.'	'GIAAEQDRNTREVFAQVKQMY'	'$!##%%%&%$&%!M[]YV31}'	'302244454354022404423'	'HHHHHHHHHHHHHH...SEE.'	'GIAVEQDKNTQEVFAQVKQIY'	'$!#!%%%%%$%%!#[]YV3/}'	'302044444344022404403']	['HHS'	'TAT'	'$#U'	'323'	'HHS'	'GAG'	'$#U'	'323']	['HHHHHHHH'	'KLQDVVNQ'	'%""%%!!%%'	'41440044'
6ACC_B 0.0075202465588196 0.0890447933453289 0.0890538033395185 [[537	539]	[751	771]	[863	865]	[929	936]	[994	1046]] [4	1	2	3	0] [[726	728]	[769	789]	[889	891]	[947	954]	[1012	1064]] "[['EEE'	'VLT'	'/02'	'013'	'EEE'	'ILP'	'/02'	'013']	['HHHHHHHHHHHHHT...SEE.'	'GIAAEQDRNTREVFAQVKQMY'	'$!##%%%&%$&%!M[]YV31}'	'302244454354022404423'	'HHHHHHHHHHHHHH...SEE.'	'GIAVEQDKNTQEVFAQVKQIY'	'$!#!%%%%%$%%!#[]YV3/}'	'302044444344022404403']	['HHS'	'TAT'	'$#U'	'323'	'HHS'	'GAG'	'$#U'	'323']	['HHHHHHHH'	'KLQDVVNQ'	'%""%%!!%%'	'41440044'
6R0F_B 0.008272600565537 1.0590388853979027 0.0557553956834537 [[146	150]	[129	131]	[147	154]	[84	87]] [1	2	3	0] [[776	780]	[888	890]	[947	954]	[1023	1026]] "[['HHHHH'	'KNWEK'	'%%$%%'	'44344'	'HHHHH'	'KNTQE'	'%%$%%'	'44344']	['HHH'	'FTA'	'#$#'	'232'	'HHH'	'FGA'	'#$#'	'232']	['HHHHHHHH'	'NWEKKIQE'	'%$%%%!%%'	'43444044'	'HHHHHHHH'	'KLQDVVNQ'	'%""%%!!%%'	'41440044']	['HHHH'	'ELAA'	'%""##'	'4122'	'HHHH'	'NLAA'	'%""##'	'4122']]"
6ACJ_C 0.0098104470920692 0.1241910925223413 0.0850277264325332 [[596	598]	[751	763]	[863	865]	[929	936]	[994	1046]] [4	1	2	3	0] [[726	728]	[769	781]	[889	891]	[947	954]	[1012	1064]] "[['EEE'	'VLY'	'/02'	'013'	'EEE'	'ILP'	'/02'	'013']	['HHHHHHHHHHHHH'	'GIAAEQDRNTREV'	'$!##%%%&%$&%!'	'3022444543540'	'HHHHHHHHHHHHH'	'GIAVEQDKNTQEV'	'$!#!%%%%%$%%!'	'3020444443440']	['HHS'	'TAT'	'$#U'	'323'	'HHS'	'GAG'	'$#U'	'323']	['HHHHHHHH'	'KLQDVVNQ'	'%""%%!!%%'	'41440044'
6QZU_B 0.008241953126889 1.0703744088062466 0.0614828209764919 [[146	150]	[129	131]	[147	154]	[84	87]] [1	2	3	0] [[776	780]	[888	890]	[947	954]	[1023	1026]] "[['HHHHH'	'KNWEK'	'%%$%%'	'44344'	'HHHHH'	'KNTQE'	'%%$%%'	'44344']	['HHH'	'FTA'	'#$#'	'232'	'HHH'	'FGA'	'#$#'	'232']	['HHHHHHHH'	'NWEKKIQE'	'%$%%%!%%'	'43444044'	'HHHHHHHH'	'KLQDVVNQ'	'%""%%!!%%'	'41440044']	['HHHH'	'ELAA'	'%""##'	'4122'	'HHHH'	'NLAA'	'%""##'	'4122']]"
5X5B_A 0.0185943341834867 0.1166049250255064 0.0459965928449739 [[596	598]	[751	763]	[870	873]	[929	936]	[994	1046]] [4	1	2	3	0] [[726	728]	[769	781]	[888	891]	[947	954]	[1012	1064]] "[['EEE'	'VLY'	'/02'	'013'	'EEE'	'ILP'	'/02'	'013']	['HHHHHHHHHHHHH'	'GIAAEQDRNTREV'	'$!##%%%&%$&%!'	'3022444543540'	'HHHHHHHHHHHHH'	'GIAVEQDKNTQEV'	'$!#!%%%%%$%%!'	'3020444443440']	['HHHS'	'FGAG'	'#$#U'	'2323'	'HHHS'	'FGAG'	'#$#U'	'2323']	['HHHHHHHH'	'KLQDVVNQ'	'%""%%!!%%'	'41440044'
6R0R_A 0.0067665397817379 1.0500505777502234 0.0931098696461825 [[146	150]	[129	131]	[147	154]	[84	87]] [1	2	3	0] [[776	780]	[888	890]	[947	954]	[1023	1026]] "[['HHHHH'	'KNWEK'	'%%$%%'	'44344'	'HHHHH'	'KNTQE'	'%%$%%'	'44344']	['HHH'	'FTA'	'#$#'	'232'	'HHH'	'FGA'	'#$#'	'232']	['HHHHHHHH'	'NWEKKIQE'	'%$%%%!%%'	'43444044'	'HHHHHHHH'	'KLQDVVNQ'	'%""%%!!%%'	'41440044']	['HHHH'	'ELAA'	'%""##'	'4122'	'HHHH'	'NLAA'	'%""##'	'4122']]"
6P4G_R 0.0056019390078752 1.7844738988838822 0.0334507042253522 [[11	14]	[105	111]	[105	110]	[79	83]] [4	1	3	0] [[725	728]	[775	781]	[949	954]	[1016	1020]] [['EEEE'	'QVFG'	'3/12'	'4023'	'EEEE'	'EILP'	'3/02'	'4013']	['HHHHHHH'	'KKEIKDI'	'%%%!%%!'	'4440440'	'HHHHHHH'	'DKNTQEV'	'%%%$%%!'	'4443440']	['HHHHHH'	'KKEIKD'	'%%%!%%'	'444044'	'HHHHHH'	'QDVVNQ'	'%%!!%%'	'440044']	['HHHHH'	'AQIYA'	'#%!$#'	'24032'	'HHHHH'	'AEIRA'	'#%!&#'	'24052']]
2L48_B 0.0174196066863686 1.0943686201414455 0.0262237762237766 [[380	384]	[384	386]	[415	417]	[414	420]] [1	2	3	0] [[778	782]	[888	890]	[947	949]	[1022	1028]] "[['HHHHH'	'TPDVM'	'$$%!#'	'33402'	'HHHHH'	'TQEVF'	'$%%!#'	'34402']	['HHH'	'MGA'	'#$#'	'232'	'HHH'	'FGA'	'#$#'	'232']	['HHH'	'QLK'	'%""%'	'414'	'HHH'	'KLQ'	'%""%'	'414']	['HHHHHHH'	'AQLKAMK'	'#%""%##%'	'2414224'	'HHHHHHH'	'ANLAATK'	'#%""##$%'	'2412234']]"
6CS0_C 0.0121744788989513 0.1098538008325852 0.0992509363295881 [[596	598]	[751	769]	[870	873]	[929	936]	[994	1046]] [4	1	2	3	0] [[726	728]	[769	787]	[888	891]	[947	954]	[1012	1064]] "[['EEE'	'VLY'	'/02'	'013'	'EEE'	'ILP'	'/02'	'013']	['HHHHHHHHHHHHHH...SE'	'GIAAEQDRNTREVFAQVKQ'	'$!##%%%&%$&%!#[]YV3'	'3022444543540224044'	'HHHHHHHHHHHHHH...SE'	'GIAVEQDKNTQEVFAQVKQ'	'$!#!%%%%%$%%!#[]YV3'	'3020444443440224044']	['HHHS'	'FGAG'	'#$#U'	'2323'	'HHHS'	'FGAG'	'#$#U'	'2323']	['HHHHHHHH'	'KLQDVVNQ'	'%""%%!!%%'	'41440044'
6CRZ_C 0.0121744788989513 0.1098538008325852 0.0992509363295881 [[596	598]	[751	769]	[870	873]	[929	936]	[994	1046]] [4	1	2	3	0] [[726	728]	[769	787]	[888	891]	[947	954]	[1012	1064]] "[['EEE'	'VLY'	'/02'	'013'	'EEE'	'ILP'	'/02'	'013']	['HHHHHHHHHHHHHH...SE'	'GIAAEQDRNTREVFAQVKQ'	'$!##%%%&%$&%!#[]YV3'	'3022444543540224044'	'HHHHHHHHHHHHHH...SE'	'GIAVEQDKNTQEVFAQVKQ'	'$!#!%%%%%$%%!#[]YV3'	'3020444443440224044']	['HHHS'	'FGAG'	'#$#U'	'2323'	'HHHS'	'FGAG'	'#$#U'	'2323']	['HHHHHHHH'	'KLQDVVNQ'	'%""%%!!%%'	'41440044'
6ACG_A 0.0095718535172395 0.0893738362092454 0.1202290076335883 [[596	598]	[751	771]	[863	865]	[929	936]	[994	1045]] [4	1	2	3	0] [[726	728]	[769	789]	[889	891]	[947	954]	[1012	1063]] "[['EEE'	'VLY'	'/02'	'013'	'EEE'	'ILP'	'/02'	'013']	['HHHHHHHHHHHHHH...SEE.'	'GIAAEQDRNTREVFAQVKQMY'	'$!##%%%&%$&%!#[]YV31}'	'302244454354022404423'	'HHHHHHHHHHHHHH...SEE.'	'GIAVEQDKNTQEVFAQVKQIY'	'$!#!%%%%%$%%!#[]YV3/}'	'302044444344022404403']	['HHS'	'TAT'	'$#U'	'323'	'HHS'	'GAG'	'$#U'	'323']	['HHHHHHHH'	'KLQDVVNQ'	'%""%%!!%%'	'41440044'
6CRX_C 0.0095498956095951 0.2314078674734026 0.1180952380952387 [[596	598]	[751	769]	[870	873]	[929	936]	[994	1046]] [4	1	2	3	0] [[726	728]	[769	787]	[888	891]	[947	954]	[1012	1064]] "[['EEE'	'VLY'	'/02'	'013'	'EEE'	'ILP'	'/02'	'013']	['HHHHHHHHHHHHHH...SE'	'GIAAEQDRNTREVFAQVKQ'	'$!##%%%&%$&%!#[]YV3'	'3022444543540224044'	'HHHHHHHHHHHHHH...SE'	'GIAVEQDKNTQEVFAQVKQ'	'$!#!%%%%%$%%!#[]YV3'	'3020444443440224044']	['HHHS'	'FGAG'	'#$#U'	'2323'	'HHHS'	'FGAG'	'#$#U'	'2323']	['HHHHHHHH'	'KLQDVVNQ'	'%""%%!!%%'	'41440044'
1AAZ_B 0.0062897229847766 0.5957666940840436 0.1375968992248066 [[3	6]	[46	49]	[46	50]	[49	51]] [4	1	3	0] [[725	728]	[779	782]	[949	953]	[1022	1024]] "[['EEEE'	'KVYG'	'3/22'	'4033'	'EEEE'	'EILP'	'3/02'	'4013']	['HHHH'	'EKIA'	'%%!#'	'4402'	'HHHH'	'QEVF'	'%%!#'	'4402']	['HHHHH'	'EKIAE'	'%%!#%'	'44024'	'HHHHH'	'QDVVN'	'%%!!%'	'44004']	['HHH'	'AEL'	'#%""'	'241'	'HHH'	'ANL'	'#%""'	'241']]"
6CRW_A 0.0189979637505681 0.1734464451712212 0.0614828209764919 [[596	598]	[751	769]	[870	873]	[929	936]	[994	1046]] [4	1	2	3	0] [[726	728]	[769	787]	[888	891]	[947	954]	[1012	1064]] "[['EEE'	'VLY'	'/02'	'013'	'EEE'	'ILP'	'/02'	'013']	['HHHHHHHHHHHHHT...SE'	'GIAAEQDRNTREVFAQVKQ'	'$!##%%%&%$&%!M[]YV3'	'3022444543540224044'	'HHHHHHHHHHHHHH...SE'	'GIAVEQDKNTQEVFAQVKQ'	'$!#!%%%%%$%%!#[]YV3'	'3020444443440224044']	['HHHS'	'FGAG'	'#$#U'	'2323'	'HHHS'	'FGAG'	'#$#U'	'2323']	['HHHHHHHH'	'KLQDVVNQ'	'%""%%!!%%'	'41440044'
5X5B_B 0.024868596156668 0.1061717799859777 0.0306643952299821 [[498	500]	[751	764]	[870	873]	[929	936]	[994	1046]] [4	1	2	3	0] [[726	728]	[769	782]	[888	891]	[947	954]	[1012	1064]] "[['EEE'	'VLS'	'/02'	'013'	'EEE'	'ILP'	'/02'	'013']	['HHHHHTTHHHHHHH'	'GIAAEQDRNTREVF'	'$!##%OO&%$&%!#'	'30224445435402'	'HHHHHHHHHHHHHH'	'GIAVEQDKNTQEVF'	'$!#!%%%%%$%%!#'	'30204444434402']	['HHHS'	'FGAG'	'#$#U'	'2323'	'HHHS'	'FGAG'	'#$#U'	'2323']	['HHHHHHHH'	'KLQDVVNQ'	'%""%%!!%%'	'41440044'
2BGN_F 0.0057212671642195 0.3179990560342631 0.1693227091633473 [[147	150]	[338	342]	[200	202]	[222	226]	[197	203]] [4	1	2	3	0] [[725	728]	[773	777]	[888	890]	[950	954]	[1017	1023]] [['EEEE'	'KVRS'	'3/42'	'4053'	'EEEE'	'EILP'	'3/02'	'4013']	['HHHHH'	'DEKKE'	'%%%%%'	'44444'	'HHHHH'	'EQDKN'	'%%%%%'	'44444']	['HHH'	'AYA'	'#$#'	'232'	'HHH'	'FGA'	'#$#'	'232']	['HHHHH'	'NVVKE'	'%!!%%'	'40044'
6P4H_R 0.0097650831267256 1.8055744622041607 0.0272572402044293 [[11	14]	[105	111]	[105	110]	[79	83]] [4	1	3	0] [[725	728]	[775	781]	[949	954]	[1016	1020]] [['EEEE'	'QVFG'	'3/12'	'4023'	'EEEE'	'EILP'	'3/02'	'4013']	['HHHHHHH'	'KKEIKDI'	'%%%!%%!'	'4440440'	'HHHHHHH'	'DKNTQEV'	'%%%$%%!'	'4443440']	['HHHHHH'	'KKEIKD'	'%%%!%%'	'444044'	'HHHHHH'	'QDVVNQ'	'%%!!%%'	'440044']	['HHHHH'	'AQIYA'	'#%!$#'	'24032'	'HHHHH'	'AEIRA'	'#%!&#'	'24052']]
6ACK_A 0.0053874275407073 0.1800683772098839 0.1834677419354848 [[537	539]	[751	759]	[863	865]	[929	936]	[994	1046]] [4	1	2	3	0] [[726	728]	[769	777]	[889	891]	[947	954]	[1012	1064]] "[['EEE'	'VLT'	'/02'	'013'	'EEE'	'ILP'	'/02'	'013']	['HHHHHHHHH'	'GIAAEQDRN'	'$!##%%%&%'	'302244454'	'HHHHHHHHH'	'GIAVEQDKN'	'$!#!%%%%%'	'302044444']	['HHS'	'TAT'	'$#U'	'323'	'HHS'	'GAG'	'$#U'	'323']	['HHHHHHHH'	'KLQDVVNQ'	'%""%%!!%%'	'41440044'
1C6V_B 0.0122891318971359 1.6326415817787698 0.028960817717206 [[155	162]	[157	163]	[74	78]] [1	3	0] [[774	781]	[947	953]	[1060	1064]] "[['HHHHHHHH'	'NHHLKNQI'	'%%%""%%%!'	'44414440'	'HHHHHHHH'	'QDKNTQEV'	'%%%%$%%!'	'44443440']	['HHHHHHH'	'HLKNQID'	'%""%%%!%'	'4144404'	'HHHHHHH'	'KLQDVVN'	'%""%%!!%'	'4144004']	['EEEEE'	'IVAVH'	'//1/3'	'00204'	'EEEEE'	'VVFLH'	'//103'	'00214']]"
6R0F_A 0.0081926124710028 1.0701854039156409 0.1266794625719773 [[146	150]	[129	131]	[147	154]	[84	87]] [1	2	3	0] [[776	780]	[888	890]	[947	954]	[1023	1026]] "[['HHHHH'	'KNWEK'	'%%$%%'	'44344'	'HHHHH'	'KNTQE'	'%%$%%'	'44344']	['HHH'	'FTA'	'#$#'	'232'	'HHH'	'FGA'	'#$#'	'232']	['HHHHHHHH'	'NWEKKIQE'	'%$%%%!%%'	'43444044'	'HHHHHHHH'	'KLQDVVNQ'	'%""%%!!%%'	'41440044']	['HHHH'	'ELAA'	'%""##'	'4122'	'HHHH'	'NLAA'	'%""##'	'4122']]"
5X5B_C 0.0248111972099025 0.1062278475229107 0.052810902896081 [[498	500]	[751	764]	[870	873]	[929	936]	[994	1046]] [4	1	2	3	0] [[726	728]	[769	782]	[888	891]	[947	954]	[1012	1064]] "[['EEE'	'VLS'	'/02'	'013'	'EEE'	'ILP'	'/02'	'013']	['HHHHHHTHHHHHHH'	'GIAAEQDRNTREVF'	'$!##%%O&%$&%!#'	'30224445435402'	'HHHHHHHHHHHHHH'	'GIAVEQDKNTQEVF'	'$!#!%%%%%$%%!#'	'30204444434402']	['HHHS'	'FGAG'	'#$#U'	'2323'	'HHHS'	'FGAG'	'#$#U'	'2323']	['HHHHHHHH'	'KLQDVVNQ'	'%""%%!!%%'	'41440044'
6CS0_A 0.0262216572579451 0.135797834906523 0.0500894454382829 [[596	598]	[751	769]	[870	873]	[929	936]	[994	1046]] [4	1	2	3	0] [[726	728]	[769	787]	[888	891]	[947	954]	[1012	1064]] "[['EEE'	'VLY'	'/02'	'013'	'EEE'	'ILP'	'/02'	'013']	['HHHHHHHHHHHHHH...SE'	'GIAAEQDRNTREVFAQVKQ'	'$!##%%%&%$&%!#[]YV3'	'3022444543540224044'	'HHHHHHHHHHHHHH...SE'	'GIAVEQDKNTQEVFAQVKQ'	'$!#!%%%%%$%%!#[]YV3'	'3020444443440224044']	['HHHS'	'FGAG'	'#$#U'	'2323'	'HHHS'	'FGAG'	'#$#U'	'2323']	['HHHHHHHH'	'KLQDVVNQ'	'%""%%!!%%'	'41440044'
6CRZ_A 0.0262216572579451 0.135797834906523 0.0500894454382829 [[596	598]	[751	769]	[870	873]	[929	936]	[994	1046]] [4	1	2	3	0] [[726	728]	[769	787]	[888	891]	[947	954]	[1012	1064]] "[['EEE'	'VLY'	'/02'	'013'	'EEE'	'ILP'	'/02'	'013']	['HHHHHHHHHHHHHH...SE'	'GIAAEQDRNTREVFAQVKQ'	'$!##%%%&%$&%!#[]YV3'	'3022444543540224044'	'HHHHHHHHHHHHHH...SE'	'GIAVEQDKNTQEVFAQVKQ'	'$!#!%%%%%$%%!#[]YV3'	'3020444443440224044']	['HHHS'	'FGAG'	'#$#U'	'2323'	'HHHS'	'FGAG'	'#$#U'	'2323']	['HHHHHHHH'	'KLQDVVNQ'	'%""%%!!%%'	'41440044'
5OA3_Q 0.0056416654704326 1.967886622961516 0.0634057971014498 [[11	14]	[105	111]	[105	110]	[79	83]] [4	1	3	0] [[725	728]	[775	781]	[949	954]	[1016	1020]] [['EEEE'	'QVFG'	'3/12'	'4023'	'EEEE'	'EILP'	'3/02'	'4013']	['HHHHHHH'	'KKEIKDI'	'%%%!%%!'	'4440440'	'HHHHHHH'	'DKNTQEV'	'%%%$%%!'	'4443440']	['HHHHHH'	'KKEIKD'	'%%%!%%'	'444044'	'HHHHHH'	'QDVVNQ'	'%%!!%%'	'440044']	['HHHHH'	'AQIYA'	'#%!$#'	'24032'	'HHHHH'	'AEIRA'	'#%!&#'	'24052']]
6ZN5_R 0.0087138940833734 1.8288486731564253 0.0545144804088584 [[11	14]	[105	111]	[105	110]	[79	83]] [4	1	3	0] [[725	728]	[775	781]	[949	954]	[1016	1020]] [['EEEE'	'QVFG'	'3/12'	'4023'	'EEEE'	'EILP'	'3/02'	'4013']	['HHHHHHH'	'KKEIKDI'	'%%%!%%!'	'4440440'	'HHHHHHH'	'DKNTQEV'	'%%%$%%!'	'4443440']	['HHHHHH'	'KKEIKD'	'%%%!%%'	'444044'	'HHHHHH'	'QDVVNQ'	'%%!!%%'	'440044']	['HHHHH'	'AQIYA'	'#%!$#'	'24032'	'HHHHH'	'AEIRA'	'#%!&#'	'24052']]
5A2Q_Q 0.0072731824305284 1.961823099486396 0.0595667870036102 [[11	14]	[105	111]	[105	110]	[79	83]] [4	1	3	0] [[725	728]	[775	781]	[949	954]	[1016	1020]] [['EEEE'	'QVFG'	'3/12'	'4023'	'EEEE'	'EILP'	'3/02'	'4013']	['HHHHHHH'	'KKEIKDI'	'%%%!%%!'	'4440440'	'HHHHHHH'	'DKNTQEV'	'%%%$%%!'	'4443440']	['HHHHHH'	'KKEIKD'	'%%%!%%'	'444044'	'HHHHHH'	'QDVVNQ'	'%%!!%%'	'440044']	['HHHHH'	'AQIYA'	'#%!$#'	'24032'	'HHHHH'	'AEIRA'	'#%!&#'	'24052']]
2EUF_A 0.0270560135825302 1.2485606201556414 0.008591065292097 [[133	138]	[129	136]	[58	63]] [1	3	0] [[772	777]	[947	954]	[1021	1026]] "[['HHHHHH'	'INQEKD'	'!%%%%%'	'044444'	'HHHHHH'	'VEQDKN'	'!%%%%%'	'044444']	['HHHHHHHH'	'NLELINQE'	'%""%""!%%%'	'41410444'	'HHHHHHHH'	'KLQDVVNQ'	'%""%%!!%%'	'41440044']	['HHHHHH'	'WMHLLC'	'$#%""""#'	'324112'	'HHHHHH'	'SANLAA'	'$#%""##'	'324122']]"
6BFU_C 0.0086009907927363 0.6001005457228265 0.1716566866267472 [[965	967]	[812	818]	[754	756]	[631	639]	[884	933]] [4	1	2	3	0] [[726	728]	[770	776]	[888	890]	[947	953]	[1015	1064]] "[['EEE'	'ILY'	'/02'	'013'	'EEE'	'ILP'	'/02'	'013']	['HHHHHHH'	'IAIKKIQ'	'!#!%%!%'	'0204404'	'HHHHHHH'	'IAVEQDK'	'!#!%%%%'	'0204444']	['HHH'	'ATA'	'#$#'	'232'	'HHH'	'FGA'	'#$#'	'232']	['HHHHHHHHH'	'QLDSREIIN'	'%""%$&%!!%'	'414354004'
2BGN_G 0.0057242075935912 0.3184619791603489 0.2203742203742209 [[147	150]	[338	342]	[200	202]	[222	226]	[197	203]] [4	1	2	3	0] [[725	728]	[773	777]	[888	890]	[950	954]	[1017	1023]] [['EEEE'	'KVRS'	'3/42'	'4053'	'EEEE'	'EILP'	'3/02'	'4013']	['HHHHH'	'DEKKE'	'%%%%%'	'44444'	'HHHHH'	'EQDKN'	'%%%%%'	'44444']	['HHH'	'AYA'	'#$#'	'232'	'HHH'	'FGA'	'#$#'	'232']	['HHHHH'	'NVVKE'	'%!!%%'	'40044'
6ZOJ_Q 0.0065774563087434 1.961438424296525 0.0731261425959783 [[11	14]	[105	111]	[105	110]	[79	83]] [4	1	3	0] [[725	728]	[775	781]	[949	954]	[1016	1020]] [['EEEE'	'QVFG'	'3/12'	'4023'	'EEEE'	'EILP'	'3/02'	'4013']	['HHHHHHH'	'KKEIKDI'	'%%%!%%!'	'4440440'	'HHHHHHH'	'DKNTQEV'	'%%%$%%!'	'4443440']	['HHHHHH'	'KKEIKD'	'%%%!%%'	'444044'	'HHHHHH'	'QDVVNQ'	'%%!!%%'	'440044']	['HHHHH'	'AQIYA'	'#%!$#'	'24032'	'HHHHH'	'AEIRA'	'#%!&#'	'24052']]
6BFU_B 0.0085987589948604 0.6000200789077702 0.1930894308943096 [[965	967]	[812	818]	[754	756]	[631	639]	[884	933]] [4	1	2	3	0] [[726	728]	[770	776]	[888	890]	[947	953]	[1015	1064]] "[['EEE'	'ILY'	'/02'	'013'	'EEE'	'ILP'	'/02'	'013']	['HHHHHHH'	'IAIKKIQ'	'!#!%%!%'	'0204404'	'HHHHHHH'	'IAVEQDK'	'!#!%%%%'	'0204444']	['HHH'	'ATA'	'#$#'	'232'	'HHH'	'FGA'	'#$#'	'232']	['HHHHHHHHH'	'QLDSREIIN'	'%""%$&%!!%'	'414354004'
6R0T_A 0.0073932159322142 1.0689493161021189 0.1716566866267472 [[146	150]	[129	131]	[147	154]	[84	87]] [1	2	3	0] [[776	780]	[888	890]	[947	954]	[1023	1026]] "[['HHHHH'	'KNWEK'	'%%$%%'	'44344'	'HHHHH'	'KNTQE'	'%%$%%'	'44344']	['HHH'	'FTA'	'#$#'	'232'	'HHH'	'FGA'	'#$#'	'232']	['HHHHHHHH'	'NWEKKIQE'	'%$%%%!%%'	'43444044'	'HHHHHHHH'	'KLQDVVNQ'	'%""%%!!%%'	'41440044']	['HHHH'	'ELAA'	'%""##'	'4122'	'HHHH'	'NLAA'	'%""##'	'4122']]"
4PA1_A 0.010664984478124 2.1049730737366144 0.0500894454382829 [[153	162]	[160	166]	[65	69]] [1	3	0] [[772	781]	[948	954]	[1050	1054]] "[['HHHHHHHHHH'	'VENVNHTLKV'	'!%%!%%$""%!'	'0440443140'	'HHHHHHHHHH'	'VEQDKNTQEV'	'!%%%%%$%%!'	'0444443440']	['HHHHHHH'	'LKVWIQK'	'""%!$!%%'	'1403044'	'HHHHHHH'	'LQDVVNQ'	'""%%!!%%'	'1440044']	['EEEEE'	'MDCTH'	'13123'	'24234'	'EEEEE'	'MSFPQ'	'12123'	'23234']]"
2Q82_A 0.0179545199732813 1.7191285731984405 0.0316344463971884 [[117	120]	[74	76]	[116	122]	[19	23]] [1	2	3	0] [[779	782]	[888	890]	[948	954]	[1024	1028]] "[['HHHH'	'NDIA'	'%%!#'	'4402'	'HHHH'	'QEVF'	'%%!#'	'4402']	['HHH'	'FGA'	'#$#'	'232'	'HHH'	'FGA'	'#$#'	'232']	['HHHHHHH'	'LNDIADE'	'""%%!#%%'	'1440244'	'HHHHHHH'	'LQDVVNQ'	'""%%!!%%'	'1440044']	['HHHHH'	'LAQYE'	'""#%$%'	'12434'	'HHHHH'	'LAATK'	'""##$%'	'12234']]"
5X58_A 0.0382797902201386 0.2084829089875791 0.0068610634648376 [[596	598]	[751	769]	[870	873]	[929	936]	[994	1046]] [4	1	2	3	0] [[726	728]	[769	787]	[888	891]	[947	954]	[1012	1064]] "[['EEE'	'VLY'	'/02'	'013'	'EEE'	'ILP'	'/02'	'013']	['HHHHHHHHHHHHHHTT.SE'	'GIAAEQDRNTREVFAQVKQ'	'$!##%%%&%$&%!#MOYV3'	'3022444543540224044'	'HHHHHHHHHHHHHH...SE'	'GIAVEQDKNTQEVFAQVKQ'	'$!#!%%%%%$%%!#[]YV3'	'3020444443440224044']	['HHHS'	'FGAG'	'#$#U'	'2323'	'HHHS'	'FGAG'	'#$#U'	'2323']	['HHHHHHHH'	'KLQDVVNQ'	'%""%%!!%%'	'41440044'
6ZLW_R 0.0081104723820601 1.8507123168933524 0.0868824531516179 [[11	14]	[105	111]	[105	110]	[79	83]] [4	1	3	0] [[725	728]	[775	781]	[949	954]	[1016	1020]] [['EEEE'	'QVFG'	'3/12'	'4023'	'EEEE'	'EILP'	'3/02'	'4013']	['HHHHHHH'	'KKEIKDI'	'%%%!%%!'	'4440440'	'HHHHHHH'	'DKNTQEV'	'%%%$%%!'	'4443440']	['HHHHHH'	'KKEIKD'	'%%%!%%'	'444044'	'HHHHHH'	'QDVVNQ'	'%%!!%%'	'440044']	['HHHHH'	'AQIYA'	'#%!$#'	'24032'	'HHHHH'	'AEIRA'	'#%!&#'	'24052']]
5X58_C 0.0382684030822832 0.2084357743982616 0.0085178875638836 [[596	598]	[751	769]	[870	873]	[929	936]	[994	1046]] [4	1	2	3	0] [[726	728]	[769	787]	[888	891]	[947	954]	[1012	1064]] "[['EEE'	'VLY'	'/02'	'013'	'EEE'	'ILP'	'/02'	'013']	['HHHHHHHHHHHHHHTT.SE'	'GIAAEQDRNTREVFAQVKQ'	'$!##%%%&%$&%!#MOYV3'	'3022444543540224044'	'HHHHHHHHHHHHHH...SE'	'GIAVEQDKNTQEVFAQVKQ'	'$!#!%%%%%$%%!#[]YV3'	'3020444443440224044']	['HHHS'	'FGAG'	'#$#U'	'2323'	'HHHS'	'FGAG'	'#$#U'	'2323']	['HHHHHHHH'	'KLQDVVNQ'	'%""%%!!%%'	'41440044'
4W5X_A 0.0038562987708726 2.150786577145144 0.0890538033395185 [[40	42]	[89	101]	[91	95]	[10	12]] [4	1	3	0] [[726	728]	[769	781]	[950	954]	[1024	1026]] "[['EEE'	'IFS'	'/12'	'023'	'EEE'	'ILP'	'/02'	'013']	['HHHHHHH.HHHHH'	'SVDIIKEDISEYI'	'$!%!!%%]!$%$!'	'3040044403430'	'HHHHHHHHHHHHH'	'GIAVEQDKNTQEV'	'$!#!%%%%%$%%!'	'3020444443440']	['HHHHH'	'DIIKE'	'%!!%%'	'40044'	'HHHHH'	'DVVNQ'	'%!!%%'	'40044']	['HHH'	'LAM'	'""##'	'122'	'HHH'	'LAA'	'""##'	'122']]"
5X58_B 0.0382406660275632 0.2084941523500149 0.0120689655172416 [[596	598]	[751	769]	[870	873]	[929	936]	[994	1046]] [4	1	2	3	0] [[726	728]	[769	787]	[888	891]	[947	954]	[1012	1064]] "[['EEE'	'VLY'	'/02'	'013'	'EEE'	'ILP'	'/02'	'013']	['HHHHHHHHHHHHHHTT.SE'	'GIAAEQDRNTREVFAQVKQ'	'$!##%%%&%$&%!#MOYV3'	'3022444543540224044'	'HHHHHHHHHHHHHH...SE'	'GIAVEQDKNTQEVFAQVKQ'	'$!#!%%%%%$%%!#[]YV3'	'3020444443440224044']	['HHHS'	'FGAG'	'#$#U'	'2323'	'HHHS'	'FGAG'	'#$#U'	'2323']	['HHHHHHHH'	'KLQDVVNQ'	'%""%%!!%%'	'41440044'
6R0P_A 0.0072953559448078 1.0757276605153847 0.1955193482688397 [[146	150]	[129	131]	[147	154]	[84	87]] [1	2	3	0] [[776	780]	[888	890]	[947	954]	[1023	1026]] "[['HHHHH'	'KNWEK'	'%%$%%'	'44344'	'HHHHH'	'KNTQE'	'%%$%%'	'44344']	['HHH'	'FTA'	'#$#'	'232'	'HHH'	'FGA'	'#$#'	'232']	['HHHHHHHH'	'NWEKKIQE'	'%$%%%!%%'	'43444044'	'HHHHHHHH'	'KLQDVVNQ'	'%""%%!!%%'	'41440044']	['HHHH'	'ELAA'	'%""##'	'4122'	'HHHH'	'NLAA'	'%""##'	'4122']]"
1D9U_B 0.0036926929227961 0.5710000181923364 0.2788671023965143 [[94	101]	[96	101]	[43	45]] [1	3	0] [[770	777]	[948	953]	[1035	1037]] "[['HHHHHHHH'	'VALQQIKE'	'!#""%%!%%'	'02144044'	'HHHHHHHH'	'IAVEQDKN'	'!#!%%%%%'	'02044444']	['HHHHHH'	'LQQIKE'	'""%%!%%'	'144044'	'HHHHHH'	'LQDVVN'	'""%%!!%'	'144004']	['S..'	'TDY'	'U]}'	'343'	'S..'	'GQS'	'U]}'	'343']]"
6R0G_A 0.0074112965637794 1.0774612921082498 0.1955193482688397 [[146	150]	[129	131]	[147	154]	[84	87]] [1	2	3	0] [[776	780]	[888	890]	[947	954]	[1023	1026]] "[['HHHHH'	'KNWEK'	'%%$%%'	'44344'	'HHHHH'	'KNTQE'	'%%$%%'	'44344']	['HHH'	'FTA'	'#$#'	'232'	'HHH'	'FGA'	'#$#'	'232']	['HHHHHHHH'	'NWEKKIQE'	'%$%%%!%%'	'43444044'	'HHHHHHHH'	'KLQDVVNQ'	'%""%%!!%%'	'41440044']	['HHHH'	'ELAA'	'%""##'	'4122'	'HHHH'	'NLAA'	'%""##'	'4122']]"
1QPM_A 0.0185442082549695 1.0858789982492427 0.1159695817490495 [[58	60]	[19	23]	[69	76]	[75	77]] [4	1	3	0] [[726	728]	[778	782]	[947	954]	[1022	1024]] "[['EEE'	'VEY'	'/32'	'043'	'EEE'	'ILP'	'/02'	'013']	['HHHHH'	'PQEIM'	'$%%!#'	'34402'	'HHHHH'	'TQEVF'	'$%%!#'	'34402']	['HHHHHHHH'	'EREQVIAH'	'%&%%!!#%'	'45440024'	'HHHHHHHH'	'KLQDVVNQ'	'%""%%!!%%'	'41440044']	['HHH'	'AHL'	'#%""'	'241'	'HHH'	'ANL'	'#%""'	'241']]"
2L47_A 0.0014516771996119 2.5489500146661457 0.0783645655877334 [[148	156]	[116	118]	[152	156]	[22	24]] [1	2	3	0] [[769	777]	[888	890]	[950	954]	[1036	1038]] [['HHHHHHHHH'	'GAFIQKVKN'	'$##!%%!%%'	'322044044'	'HHHHHHHHH'	'GIAVEQDKN'	'$!#!%%%%%'	'302044444']	['HHH'	'MSM'	'#$#'	'232'	'HHH'	'FGA'	'#$#'	'232']	['HHHHH'	'QKVKN'	'%%!%%'	'44044'	'HHHHH'	'DVVNQ'	'%!!%%'	'40044']	['...'	'KPK'	']}]'	'434'	'...'	'QSK'	']}]'	'434']]
1VSM_A 0.0013036118454813 2.67891435224102 0.0770642201834868 [[89	91]	[98	104]	[193	195]	[163	167]	[166	172]] [4	1	2	3	0] [[726	728]	[769	775]	[888	890]	[948	952]	[1017	1023]] "[['EEE'	'VVT'	'//2'	'003'	'EEE'	'ILP'	'/02'	'013']	['HHHHHHH'	'SVAAQHH'	'$!##%%%'	'3022444'	'HHHHHHH'	'GIAVEQD'	'$!#!%%%'	'3020444']	['HHH'	'MYA'	'#$#'	'232'	'HHH'	'FGA'	'#$#'	'232']	['HHHHH'	'LKDKI'	'""%%%!'	'14440'
1VSK_A 0.0052857728052455 2.640612991469229 0.0711678832116788 [[89	91]	[98	104]	[193	195]	[163	167]	[166	172]] [4	1	2	3	0] [[726	728]	[769	775]	[888	890]	[948	952]	[1017	1023]] "[['EEE'	'VVT'	'//2'	'003'	'EEE'	'ILP'	'/02'	'013']	['HHHHHHH'	'SVAAQHH'	'$!##%%%'	'3022444'	'HHHHHHH'	'GIAVEQD'	'$!#!%%%'	'3020444']	['HHH'	'MYA'	'#$#'	'232'	'HHH'	'FGA'	'#$#'	'232']	['HHHHH'	'LKDKI'	'""%%%!'	'14440'
1C6V_D 0.0263922165985906 1.596426705372599 0.0226480836236941 [[155	162]	[157	163]	[74	78]] [1	3	0] [[774	781]	[947	953]	[1060	1064]] "[['HHHHHHHH'	'NHHLKNQI'	'%%%""%%%!'	'44414440'	'HHHHHHHH'	'QDKNTQEV'	'%%%%$%%!'	'44443440']	['HHHHHHH'	'HLKNQID'	'%""%%%!%'	'4144404'	'HHHHHHH'	'KLQDVVN'	'%""%%!!%'	'4144004']	['EEEEE'	'IVAVH'	'//1/3'	'00204'	'EEEEE'	'VVFLH'	'//103'	'00214']]"
6BFU_A 0.0086199708652759 0.5999845424391754 0.265086206896552 [[965	967]	[812	818]	[754	756]	[631	639]	[884	933]] [4	1	2	3	0] [[726	728]	[770	776]	[888	890]	[947	953]	[1015	1064]] "[['EEE'	'ILY'	'/02'	'013'	'EEE'	'ILP'	'/02'	'013']	['HHHHHHH'	'IAIKKIQ'	'!#!%%!%'	'0204404'	'HHHHHHH'	'IAVEQDK'	'!#!%%%%'	'0204444']	['HHH'	'ATA'	'#$#'	'232'	'HHH'	'FGA'	'#$#'	'232']	['HHHHHHHHH'	'QLDSREIIN'	'%""%$&%!!%'	'414354004'
4W60_B 0.0011482337259655 2.215001304043766 0.1332046332046339 [[40	42]	[89	101]	[91	95]	[10	12]] [4	1	3	0] [[726	728]	[769	781]	[950	954]	[1024	1026]] "[['EEE'	'IFS'	'/12'	'023'	'EEE'	'ILP'	'/02'	'013']	['HHHHHHH.HHHHH'	'SVDIIKEDISEYI'	'$!%!!%%]!$%$!'	'3040044403430'	'HHHHHHHHHHHHH'	'GIAVEQDKNTQEV'	'$!#!%%%%%$%%!'	'3020444443440']	['HHHHH'	'DIIKE'	'%!!%%'	'40044'	'HHHHH'	'DVVNQ'	'%!!%%'	'40044']	['HHH'	'LAM'	'""##'	'122'	'HHH'	'LAA'	'""##'	'122']]"
4W60_A 0.0013035721574748 2.215010087087511 0.1332046332046339 [[40	42]	[89	101]	[91	95]	[10	12]] [4	1	3	0] [[726	728]	[769	781]	[950	954]	[1024	1026]] "[['EEE'	'IFS'	'/12'	'023'	'EEE'	'ILP'	'/02'	'013']	['HHHHHHH.HHHHH'	'SVDIIKEDISEYI'	'$!%!!%%]!$%$!'	'3040044403430'	'HHHHHHHHHHHHH'	'GIAVEQDKNTQEV'	'$!#!%%%%%$%%!'	'3020444443440']	['HHHHH'	'DIIKE'	'%!!%%'	'40044'	'HHHHH'	'DVVNQ'	'%!!%%'	'40044']	['HHH'	'LAM'	'""##'	'122'	'HHH'	'LAA'	'""##'	'122']]"
6QZU_A 0.0097409541365729 1.0833442659287926 0.2128099173553728 [[146	150]	[129	131]	[147	154]	[84	87]] [1	2	3	0] [[776	780]	[888	890]	[947	954]	[1023	1026]] "[['HHHHH'	'KNWEK'	'%%$%%'	'44344'	'HHHHH'	'KNTQE'	'%%$%%'	'44344']	['HHH'	'FTA'	'#$#'	'232'	'HHH'	'FGA'	'#$#'	'232']	['HHHHHHHH'	'NWEKKIQE'	'%$%%%!%%'	'43444044'	'HHHHHHHH'	'KLQDVVNQ'	'%""%%!!%%'	'41440044']	['HHHH'	'ELAA'	'%""##'	'4122'	'HHHH'	'NLAA'	'%""##'	'4122']]"
1VSL_A 0.0013134531032909 2.689512012472183 0.0951492537313436 [[89	91]	[98	104]	[193	195]	[163	167]	[166	172]] [4	1	2	3	0] [[726	728]	[769	775]	[888	890]	[948	952]	[1017	1023]] "[['EEE'	'VVT'	'//2'	'003'	'EEE'	'ILP'	'/02'	'013']	['HHHHHHH'	'SVAAQHH'	'$!##%%%'	'3022444'	'HHHHHHH'	'GIAVEQD'	'$!#!%%%'	'3020444']	['HHH'	'MYA'	'#$#'	'232'	'HHH'	'FGA'	'#$#'	'232']	['HHHHH'	'LKDKI'	'""%%%!'	'14440'
4W60_C 0.0010641864547702 2.213640652620568 0.1464843750000004 [[40	42]	[89	101]	[91	95]	[10	12]] [4	1	3	0] [[726	728]	[769	781]	[950	954]	[1024	1026]] "[['EEE'	'IFS'	'/12'	'023'	'EEE'	'ILP'	'/02'	'013']	['HHHHHHH.HHHHH'	'SVDIIKEDISEYI'	'$!%!!%%]!$%$!'	'3040044403430'	'HHHHHHHHHHHHH'	'GIAVEQDKNTQEV'	'$!#!%%%%%$%%!'	'3020444443440']	['HHHHH'	'DIIKE'	'%!!%%'	'40044'	'HHHHH'	'DVVNQ'	'%!!%%'	'40044']	['HHH'	'LAM'	'""##'	'122'	'HHH'	'LAA'	'""##'	'122']]"
6FS6_F 0.0060901699453545 3.7898204970259033 0.0068610634648376 [[146	149]	[133	138]	[134	138]	[17	23]] [4	1	3	0] [[725	728]	[776	781]	[947	951]	[1022	1028]] "[['EEEE'	'HIFS'	'3/12'	'4023'	'EEEE'	'EILP'	'3/02'	'4013']	['HHHHHH'	'EKANKI'	'%%#%%!'	'442440'	'HHHHHH'	'KNTQEV'	'%%$%%!'	'443440']	['HHHHH'	'KANKI'	'%#%%!'	'42440'	'HHHHH'	'KLQDV'	'%""%%!'	'41440']	['HHHHHHH'	'AEKAMKE'	'#%%##%%'	'2442244'	'HHHHHHH'	'ANLAATK'	'#%""##$%'	'2412234']]"
4MQ3_A 0.0112786102087453 2.051408556410876 0.1022146507666088 [[153	162]	[160	166]	[65	69]] [1	3	0] [[772	781]	[948	954]	[1050	1054]] "[['HHHHHHHHHH'	'VENVNHTLKV'	'!%%!%%$""%!'	'0440443140'	'HHHHHHHHHH'	'VEQDKNTQEV'	'!%%%%%$%%!'	'0444443440']	['HHHHHHH'	'LKVWIQK'	'""%!$!%%'	'1403044'	'HHHHHHH'	'LQDVVNQ'	'""%%!!%%'	'1440044']	['EEEEE'	'MDCTH'	'13123'	'24234'	'EEEEE'	'MSFPQ'	'12123'	'23234']]"
6ODM_D 0.0106655400130418 2.885759658584298 0.0334507042253522 [[286	288]	[240	243]	[241	243]	[159	164]] [4	1	3	0] [[726	728]	[778	781]	[949	951]	[1020	1025]] "[['EEE'	'ILP'	'/02'	'013'	'EEE'	'ILP'	'/02'	'013']	['HHHH'	'PHEV'	'$%%!'	'3440'	'HHHH'	'TQEV'	'$%%!'	'3440']	['HHH'	'HEV'	'%%!'	'440'	'HHH'	'QDV'	'%%!'	'440']	['HHHHHH'	'AWGQLM'	'#$$%""#'	'233412'	'HHHHHH'	'ASANLA'	'#$#%""#'	'232412']]"
4W60_D 0.0051708970564828 2.218588028440275 0.1375968992248066 [[40	42]	[89	101]	[91	95]	[10	12]] [4	1	3	0] [[726	728]	[769	781]	[950	954]	[1024	1026]] "[['EEE'	'IFS'	'/12'	'023'	'EEE'	'ILP'	'/02'	'013']	['HHHHHHH.HHHHH'	'SVDIIKEDISEYI'	'$!%!!%%]!$%$!'	'3040044403430'	'HHHHHHHHHHHHH'	'GIAVEQDKNTQEV'	'$!#!%%%%%$%%!'	'3020444443440']	['HHHHH'	'DIIKE'	'%!!%%'	'40044'	'HHHHH'	'DVVNQ'	'%!!%%'	'40044']	['HHH'	'LAM'	'""##'	'122'	'HHH'	'LAA'	'""##'	'122']]"
1ASU_A 0.0032249811933587 3.1194477538547067 0.0653357531760445 [[89	91]	[98	104]	[193	195]	[163	167]	[166	172]] [4	1	2	3	0] [[726	728]	[769	775]	[888	890]	[948	952]	[1017	1023]] "[['EEE'	'VVT'	'//2'	'003'	'EEE'	'ILP'	'/02'	'013']	['HHHHHHH'	'SVAAQHH'	'$!##%%%'	'3022444'	'HHHHHHH'	'GIAVEQD'	'$!#!%%%'	'3020444']	['HHH'	'MYA'	'#$#'	'232'	'HHH'	'FGA'	'#$#'	'232']	['HHHHH'	'LKDKI'	'""%%%!'	'14440'
3HW4_A 0.0044510432033148 3.74557549050978 0.0226480836236941 [[146	149]	[133	138]	[134	138]	[17	23]] [4	1	3	0] [[725	728]	[776	781]	[947	951]	[1022	1028]] "[['EEEE'	'HIFS'	'3/12'	'4023'	'EEEE'	'EILP'	'3/02'	'4013']	['HHHHHH'	'EKANKI'	'%%#%%!'	'442440'	'HHHHHH'	'KNTQEV'	'%%$%%!'	'443440']	['HHHHH'	'KANKI'	'%#%%!'	'42440'	'HHHHH'	'KLQDV'	'%""%%!'	'41440']	['HHHHHHH'	'AEKAMKE'	'#%%##%%'	'2442244'	'HHHHHHH'	'ANLAATK'	'#%""##$%'	'2412234']]"
4CHC_F 0.0185514220592062 1.6299046502803392 0.0951492537313436 [[97	99]	[158	161]	[159	163]	[95	97]] [4	1	3	0] [[725	727]	[778	781]	[949	953]	[1052	1054]] [['EEE'	'KVL'	'3/0'	'401'	'EEE'	'EIL'	'3/0'	'401']	['HHHH'	'TQEV'	'$%%!'	'3440'	'HHHH'	'TQEV'	'$%%!'	'3440']	['HHHHH'	'QEVVE'	'%%!!%'	'44004'	'HHHHH'	'QDVVN'	'%%!!%'	'44004']	['EEE'	'AYK'	'123'	'234'	'EEE'	'FPQ'	'123'	'234']]
4W5X_B 0.0044019013114409 2.161941974407378 0.153241650294696 [[40	42]	[89	101]	[91	95]	[10	12]] [4	1	3	0] [[726	728]	[769	781]	[950	954]	[1024	1026]] "[['EEE'	'IFS'	'/12'	'023'	'EEE'	'ILP'	'/02'	'013']	['HHHHHHH.HHHHH'	'SVDIIKEDISEYI'	'$!%!!%%]!$%$!'	'3040044403430'	'HHHHHHHHHHHHH'	'GIAVEQDKNTQEV'	'$!#!%%%%%$%%!'	'3020444443440']	['HHHHH'	'DIIKE'	'%!!%%'	'40044'	'HHHHH'	'DVVNQ'	'%!!%%'	'40044']	['HHH'	'LAM'	'""##'	'122'	'HHH'	'LAA'	'""##'	'122']]"
3HW5_A 0.0047310346633269 3.700850617927852 0.0316344463971884 [[146	149]	[133	138]	[134	138]	[17	23]] [4	1	3	0] [[725	728]	[776	781]	[947	951]	[1022	1028]] "[['EEEE'	'HIFS'	'3/12'	'4023'	'EEEE'	'EILP'	'3/02'	'4013']	['HHHHHH'	'EKANKI'	'%%#%%!'	'442440'	'HHHHHH'	'KNTQEV'	'%%$%%!'	'443440']	['HHHHH'	'KANKI'	'%#%%!'	'42440'	'HHHHH'	'KLQDV'	'%""%%!'	'41440']	['HHHHHHH'	'AEKAMKE'	'#%%##%%'	'2442244'	'HHHHHHH'	'ANLAATK'	'#%""##$%'	'2412234']]"
5GAI_U 0.0100722135723031 1.4995805244909226 0.1858585858585861 [[117	121]	[114	116]	[46	48]	[110	117]] [1	2	3	0] [[776	780]	[888	890]	[952	954]	[1016	1023]] [['HHHHH'	'KYGKE'	'%$$%%'	'43344'	'HHHHH'	'KNTQE'	'%%$%%'	'44344']	['HHH'	'ATA'	'#$#'	'232'	'HHH'	'FGA'	'#$#'	'232']	['HHH'	'VDD'	'!%%'	'044'	'HHH'	'VNQ'	'!%%'	'044']	['HHHHHHHH'	'AKIIATAK'	'#%!!#$#%'	'24002324'	'HHHHHHHH'	'AEIRASAN'	'#%!&#$#%'	'24052324']]
5IQ5_A 0.0133988975470217 1.1486472901115088 0.2053388090349082 [[149	154]	[149	153]	[84	87]] [1	3	0] [[773	778]	[949	953]	[1023	1026]] "[['HHHHHH'	'EQKIKT'	'%%%!%$'	'444043'	'HHHHHH'	'EQDKNT'	'%%%%%$'	'444443']	['HHHHH'	'EQKIK'	'%%%!%'	'44404'	'HHHHH'	'QDVVN'	'%%!!%'	'44004']	['HHHH'	'DLAA'	'%""##'	'4122'	'HHHH'	'NLAA'	'%""##'	'4122']]"
6ZMT_R 0.0055021750055766 1.949730925241788 0.1754684838160127 [[11	14]	[105	111]	[105	110]	[79	83]] [4	1	3	0] [[725	728]	[775	781]	[949	954]	[1016	1020]] [['EEEE'	'QVFG'	'3/12'	'4023'	'EEEE'	'EILP'	'3/02'	'4013']	['HHHHHHH'	'KKEIKDI'	'%%%!%%!'	'4440440'	'HHHHHHH'	'DKNTQEV'	'%%%$%%!'	'4443440']	['HHHHHH'	'KKEIKD'	'%%%!%%'	'444044'	'HHHHHH'	'QDVVNQ'	'%%!!%%'	'440044']	['HHHHH'	'AQIYA'	'#%!$#'	'24032'	'HHHHH'	'AEIRA'	'#%!&#'	'24052']]
3VFI_A 0.0218947305991426 1.4583182192705575 0.1054613935969872 [[86	89]	[101	104]	[101	103]	[39	46]] [4	1	3	0] [[725	728]	[772	775]	[952	954]	[1021	1028]] "[['EEEE'	'EVFS'	'3/12'	'4023'	'EEEE'	'EILP'	'3/02'	'4013']	['HHHH'	'INNN'	'!%%%'	'0444'	'HHHH'	'VEQD'	'!%%%'	'0444']	['HHH'	'INN'	'!%%'	'044'	'HHH'	'VNQ'	'!%%'	'044']	['HHHHHHHH'	'TFEEMASQ'	'$#%%##$%'	'32442234'	'HHHHHHHH'	'SANLAATK'	'$#%""##$%'	'32412234']]"
2KQV_A 0.0077011695268551 1.9522186653457525 0.1555118110236222 [[110	112]	[96	99]	[95	97]	[35	37]] [4	1	3	0] [[726	728]	[779	782]	[948	950]	[1025	1027]] "[['EEE'	'VVS'	'//2'	'003'	'EEE'	'ILP'	'/02'	'013']	['HHHH'	'EEAA'	'%%##'	'4422'	'HHHH'	'QEVF'	'%%!#'	'4402']	['HHH'	'LEE'	'""%%'	'144'	'HHH'	'LQD'	'""%%'	'144']	['HHH'	'MAT'	'##$'	'223'	'HHH'	'AAT'	'##$'	'223']]"
4AWK_A 0.005584078283107 3.7772653741083975 0.0272572402044293 [[146	149]	[133	138]	[134	138]	[17	23]] [4	1	3	0] [[725	728]	[776	781]	[947	951]	[1022	1028]] "[['EEEE'	'HIFS'	'3/12'	'4023'	'EEEE'	'EILP'	'3/02'	'4013']	['HHHHHH'	'EKANKI'	'%%#%%!'	'442440'	'HHHHHH'	'KNTQEV'	'%%$%%!'	'443440']	['HHHHH'	'KANKI'	'%#%%!'	'42440'	'HHHHH'	'KLQDV'	'%""%%!'	'41440']	['HHHHHHH'	'AEKAMKE'	'#%%##%%'	'2442244'	'HHHHHHH'	'ANLAATK'	'#%""##$%'	'2412234']]"
2BGN_E 0.0055599541399419 0.318068787763496 0.4282238442822395 [[147	150]	[338	342]	[200	202]	[222	226]	[197	203]] [4	1	2	3	0] [[725	728]	[773	777]	[888	890]	[950	954]	[1017	1023]] [['EEEE'	'KVRS'	'3/42'	'4053'	'EEEE'	'EILP'	'3/02'	'4013']	['HHHHH'	'DEKKE'	'%%%%%'	'44444'	'HHHHH'	'EQDKN'	'%%%%%'	'44444']	['HHH'	'AYA'	'#$#'	'232'	'HHH'	'FGA'	'#$#'	'232']	['HHHHH'	'NVVKE'	'%!!%%'	'40044'
5FVC_I 0.016739859000099 1.4212442675282475 0.153241650294696 [[124	129]	[348	350]	[125	130]	[62	65]] [1	2	3	0] [[772	777]	[888	890]	[949	954]	[1015	1018]] [['HHHHHH'	'VEEIDK'	'!%%!%%'	'044044'	'HHHHHH'	'VEQDKN'	'!%%%%%'	'044444']	['HHH'	'FSA'	'#$#'	'232'	'HHH'	'FGA'	'#$#'	'232']	['HHHHHH'	'EEIDKE'	'%%!%%%'	'440444'	'HHHHHH'	'QDVVNQ'	'%%!!%%'	'440044']	['HHHH'	'AAEI'	'##%!'	'2240'	'HHHH'	'AAEI'	'##%!'	'2240']]
5NCR_A 0.0105758592034745 1.1986057925234022 0.2410147991543347 [[126	130]	[91	93]	[127	130]	[73	76]] [1	2	3	0] [[769	773]	[888	890]	[951	954]	[1051	1054]] [['HHHHH'	'YVMHK'	'$!#%%'	'30244'	'HHHHH'	'GIAVE'	'$!#!%'	'30204']	['HHH'	'MPA'	'#$#'	'232'	'HHH'	'FGA'	'#$#'	'232']	['HHHH'	'VMHK'	'!#%%'	'0244'	'HHHH'	'VVNQ'	'!!%%'	'0044']	['EEEE'	'TAYH'	'2123'	'3234'	'EEEE'	'SFPQ'	'2123'	'3234']]
4D61_W 0.0083786761457356 3.463409417833479 0.0389380530973459 [[124	127]	[87	91]	[8	10]	[86	92]	[35	37]] [4	1	2	3	0] [[725	728]	[776	780]	[888	890]	[948	954]	[1018	1020]] "[['EEEE'	'KILG'	'3/02'	'4013'	'EEEE'	'EILP'	'3/02'	'4013']	['HHHHH'	'EKWQN'	'%%$%%'	'44344'	'HHHHH'	'KNTQE'	'%%$%%'	'44344']	['HHH'	'ADA'	'#%#'	'242'	'HHH'	'FGA'	'#$#'	'232']	['HHHHHHH'	'LEKWQNN'	'""%%$%%%'	'1443444'
2BGN_H 0.0055965172384156 0.3179618554409043 0.4493827160493837 [[147	150]	[338	342]	[200	202]	[222	226]	[197	203]] [4	1	2	3	0] [[725	728]	[773	777]	[888	890]	[950	954]	[1017	1023]] [['EEEE'	'KVRS'	'3/42'	'4053'	'EEEE'	'EILP'	'3/02'	'4013']	['HHHHH'	'DEKKE'	'%%%%%'	'44444'	'HHHHH'	'EQDKN'	'%%%%%'	'44444']	['HHH'	'AYA'	'#$#'	'232'	'HHH'	'FGA'	'#$#'	'232']	['HHHHH'	'NVVKE'	'%!!%%'	'40044'
5WFM_A 0.0049349971491434 4.002775924263116 0.008591065292097 [[146	149]	[133	138]	[134	138]	[17	21]] [4	1	3	0] [[725	728]	[776	781]	[947	951]	[1022	1026]] "[['EEEE'	'HIFS'	'3/12'	'4023'	'EEEE'	'EILP'	'3/02'	'4013']	['HHHHHH'	'EKANKI'	'%%#%%!'	'442440'	'HHHHHH'	'KNTQEV'	'%%$%%!'	'443440']	['HHHHH'	'KANKI'	'%#%%!'	'42440'	'HHHHH'	'KLQDV'	'%""%%!'	'41440']	['HHHHH'	'AEKAM'	'#%%##'	'24422'	'HHHHH'	'ANLAA'	'#%""##'	'24122']]"
3O4Q_A 0.0023260489869343 2.333212517510288 0.1693227091633473 [[89	91]	[98	104]	[193	195]	[163	167]	[166	172]] [4	1	2	3	0] [[726	728]	[769	775]	[888	890]	[948	952]	[1017	1023]] "[['EEE'	'VVT'	'//2'	'003'	'EEE'	'ILP'	'/02'	'013']	['HHHHHHH'	'SVAAQHH'	'$!##%%%'	'3022444'	'HHHHHHH'	'GIAVEQD'	'$!#!%%%'	'3020444']	['HHH'	'MYA'	'#$#'	'232'	'HHH'	'FGA'	'#$#'	'232']	['HHHHH'	'LKDKI'	'""%%%!'	'14440'
3HW3_A 0.0067764628740035 3.6569405035862186 0.0371024734982334 [[146	149]	[133	138]	[134	138]	[17	23]] [4	1	3	0] [[725	728]	[776	781]	[947	951]	[1022	1028]] "[['EEEE'	'HIFS'	'3/12'	'4023'	'EEEE'	'EILP'	'3/02'	'4013']	['HHHHHH'	'EKANKI'	'%%#%%!'	'442440'	'HHHHHH'	'KNTQEV'	'%%$%%!'	'443440']	['HHHHH'	'KANKI'	'%#%%!'	'42440'	'HHHHH'	'KLQDV'	'%""%%!'	'41440']	['HHHHHHH'	'AEKAMKE'	'#%%##%%'	'2442244'	'HHHHHHH'	'ANLAATK'	'#%""##$%'	'2412234']]"
5UJ0_A 0.0052300283336752 1.6055877111441903 0.2436440677966109 [[257	260]	[199	201]	[254	259]	[262	266]] [1	2	3	0] [[772	775]	[888	890]	[949	954]	[1029	1033]] [['HHHH'	'VKEE'	'!%%%'	'0444'	'HHHH'	'VEQD'	'!%%%'	'0444']	['HHH'	'MYA'	'#$#'	'232'	'HHH'	'FGA'	'#$#'	'232']	['HHHHHH'	'DDVVKE'	'%%!!%%'	'440044'	'HHHHHH'	'QDVVNQ'	'%%!!%%'	'440044']	['IIIII'	'FWKHI'	'?@AA='	'23440'	'IIIII'	'MSEKV'	'?@AA='	'23440']]
5NCR_B 0.0096010474769222 1.1957036564951338 0.2760869565217392 [[126	130]	[91	93]	[127	130]	[73	76]] [1	2	3	0] [[769	773]	[888	890]	[951	954]	[1051	1054]] [['HHHHH'	'YVMHK'	'$!#%%'	'30244'	'HHHHH'	'GIAVE'	'$!#!%'	'30204']	['HHH'	'MPA'	'#$#'	'232'	'HHH'	'FGA'	'#$#'	'232']	['HHHH'	'VMHK'	'!#%%'	'0244'	'HHHH'	'VVNQ'	'!!%%'	'0044']	['EEEE'	'TAYH'	'2123'	'3234'	'EEEE'	'SFPQ'	'2123'	'3234']]
5XCO_A 0.0123199804936803 3.390169849075521 0.028960817717206 [[54	56]	[91	100]	[162	166]	[159	164]] [4	1	3	0] [[725	727]	[773	781]	[950	954]	[1012	1019]] "[['EEE'	'DIL'	'3/0'	'401'	'EEE'	'EIL'	'3/0'	'401']	['HHHHHHHHHH'	'EDIHHYREQI'	'%%!%%$&%%!'	'4404435440'	'HHHHHHHHH'	'EQDKNTQEV'	'%%%%%$%%!'	'444443440']	['HHHHH'	'EIRKH'	'%!&%%'	'40544'	'HHHHH'	'DVVNQ'	'%!!%%'	'40044']	['HHHHHH'	'LVREIR'	'""!&%!&'	'105405'	'HHHHHHHH'	'LIRAAEIR'	'""!&##%!&'	'10522405']]"
3HW6_A 0.0035449705560574 3.871855300177037 0.0500894454382829 [[146	149]	[133	138]	[134	138]	[17	21]] [4	1	3	0] [[725	728]	[776	781]	[947	951]	[1022	1026]] "[['EEEE'	'HIFS'	'3/12'	'4023'	'EEEE'	'EILP'	'3/02'	'4013']	['HHHHHH'	'EKANKI'	'%%#%%!'	'442440'	'HHHHHH'	'KNTQEV'	'%%$%%!'	'443440']	['HHHHH'	'KANKI'	'%#%%!'	'42440'	'HHHHH'	'KLQDV'	'%""%%!'	'41440']	['HHHHH'	'AEKAM'	'#%%##'	'24422'	'HHHHH'	'ANLAA'	'#%""##'	'24122']]"
5VPT_A 0.0067759754364001 4.004496679040479 0.008591065292097 [[146	149]	[133	138]	[134	138]	[17	23]] [4	1	3	0] [[725	728]	[776	781]	[947	951]	[1022	1028]] "[['EEEE'	'HIFS'	'3/12'	'4023'	'EEEE'	'EILP'	'3/02'	'4013']	['HHHHHH'	'EKANKI'	'%%#%%!'	'442440'	'HHHHHH'	'KNTQEV'	'%%$%%!'	'443440']	['HHHHH'	'KANKI'	'%#%%!'	'42440'	'HHHHH'	'KLQDV'	'%""%%!'	'41440']	['HHHHHHH'	'AEKAMKE'	'#%%##%%'	'2442244'	'HHHHHHH'	'ANLAATK'	'#%""##$%'	'2412234']]"
6FS6_C 0.0105961898224848 3.855812605424561 0.0102214650766609 [[146	149]	[133	138]	[134	138]	[17	23]] [4	1	3	0] [[725	728]	[776	781]	[947	951]	[1022	1028]] "[['EEEE'	'HIFS'	'3/12'	'4023'	'EEEE'	'EILP'	'3/02'	'4013']	['HHHHHH'	'EKANKI'	'%%#%%!'	'442440'	'HHHHHH'	'KNTQEV'	'%%$%%!'	'443440']	['HHHHH'	'KANKI'	'%#%%!'	'42440'	'HHHHH'	'KLQDV'	'%""%%!'	'41440']	['HHHHHHH'	'AEKAMKE'	'#%%##%%'	'2442244'	'HHHHHHH'	'ANLAATK'	'#%""##$%'	'2412234']]"
5FVC_D 0.0191901586802924 1.2678464910027605 0.1787148594377514 [[124	129]	[348	350]	[125	130]	[62	65]] [1	2	3	0] [[772	777]	[888	890]	[949	954]	[1015	1018]] [['HHHHHH'	'VEEIDK'	'!%%!%%'	'044044'	'HHHHHH'	'VEQDKN'	'!%%%%%'	'044444']	['HHH'	'FSA'	'#$#'	'232'	'HHH'	'FGA'	'#$#'	'232']	['HHHHHH'	'EEIDKE'	'%%!%%%'	'440444'	'HHHHHH'	'QDVVNQ'	'%%!!%%'	'440044']	['HHHH'	'AAEI'	'##%!'	'2240'	'HHHH'	'AAEI'	'##%!'	'2240']]
4AWG_D 0.0046430203748651 4.015368628179763 0.0204429301533215 [[146	149]	[133	138]	[134	138]	[17	23]] [4	1	3	0] [[725	728]	[776	781]	[947	951]	[1022	1028]] "[['EEEE'	'HIFS'	'3/12'	'4023'	'EEEE'	'EILP'	'3/02'	'4013']	['HHHHHH'	'EKANKI'	'%%#%%!'	'442440'	'HHHHHH'	'KNTQEV'	'%%$%%!'	'443440']	['HHHHH'	'KANKI'	'%#%%!'	'42440'	'HHHHH'	'KLQDV'	'%""%%!'	'41440']	['HHHHHHH'	'AEKAMKE'	'#%%##%%'	'2442244'	'HHHHHHH'	'ANLAATK'	'#%""##$%'	'2412234']]"
5UJ0_B 0.0179175653621969 1.4790669497966462 0.1623762376237634 [[257	260]	[199	201]	[254	259]	[262	266]] [1	2	3	0] [[772	775]	[888	890]	[949	954]	[1029	1033]] [['HHHH'	'VKEE'	'!%%%'	'0444'	'HHHH'	'VEQD'	'!%%%'	'0444']	['HHH'	'MYA'	'#$#'	'232'	'HHH'	'FGA'	'#$#'	'232']	['HHHHHH'	'DDVVKE'	'%%!!%%'	'440044'	'HHHHHH'	'QDVVNQ'	'%%!!%%'	'440044']	['IIIII'	'FWKHI'	'?@AA='	'23440'	'IIIII'	'MSEKV'	'?@AA='	'23440']]
1A5V_A 0.0036985069171519 3.3075769554780727 0.0951492537313436 [[89	91]	[98	104]	[193	195]	[163	167]	[166	172]] [4	1	2	3	0] [[726	728]	[769	775]	[888	890]	[948	952]	[1017	1023]] "[['EEE'	'VVT'	'//2'	'003'	'EEE'	'ILP'	'/02'	'013']	['HHHHHHH'	'SVAAQHH'	'$!##%%%'	'3022444'	'HHHHHHH'	'GIAVEQD'	'$!#!%%%'	'3020444']	['HHH'	'MYA'	'#$#'	'232'	'HHH'	'FGA'	'#$#'	'232']	['HHHHH'	'LKDKI'	'""%%%!'	'14440'
6VJV_A 0.0207298728988349 1.2010520611981117 0.1740000000000008 [[51	53]	[67	72]	[69	72]	[28	30]] [4	1	3	0] [[725	727]	[775	780]	[947	950]	[1015	1017]] "[['EEE'	'KVL'	'3/0'	'401'	'EEE'	'EIL'	'3/0'	'401']	['HHHHHH'	'DDQLEE'	'%%%""%%'	'444144'	'HHHHHH'	'DKNTQE'	'%%%$%%'	'444344']	['HHHH'	'QLEE'	'%""%%'	'4144'	'HHHH'	'KLQD'	'%""%%'	'4144']	['HHH'	'AAE'	'##%'	'224'	'HHH'	'AAE'	'##%'	'224']]"
1DEK_B 0.008922430355882 2.595420616558301 0.1138519924098673 [[112	122]	[41	43]	[120	123]	[152	159]] [1	2	3	0] [[771	781]	[888	890]	[950	953]	[1021	1028]] "[['HHHHHHHHHHH'	'FVAFNKITDVI'	'#!##%%!$%!!'	'20224403400'	'HHHHHHHHHHH'	'AVEQDKNTQEV'	'#!%%%%%$%%!'	'20444443440']	['HHH'	'AYA'	'#$#'	'232'	'HHH'	'FGA'	'#$#'	'232']	['HHHH'	'DVIN'	'%!!%'	'4004'	'HHHH'	'DVVN'	'%!!%'	'4004']	['HHHHHHHH'	'WVKLFALD'	'$!%""##""%'	'30412214'	'HHHHHHHH'	'SANLAATK'	'$#%""##$%'	'32412234']]"
3IO5_B 0.0152768559178059 3.469460083554068 0.0153321976149913 [[125	130]	[124	128]	[38	41]] [1	3	0] [[771	776]	[950	954]	[1015	1018]] "[['HHHHHH'	'MVNQLD'	'#!%%""%'	'204414'	'HHHHHH'	'AVEQDK'	'#!%%%%'	'204444']	['HHHHH'	'DMVNQ'	'%#!%%'	'42044'	'HHHHH'	'DVVNQ'	'%!!%%'	'40044']	['HHHH'	'MMNI'	'##%!'	'2240'	'HHHH'	'AAEI'	'##%!'	'2240']]"
6FS6_A 0.0104153410303183 3.882327533689604 0.0153321976149913 [[146	149]	[133	138]	[134	138]	[17	23]] [4	1	3	0] [[725	728]	[776	781]	[947	951]	[1022	1028]] "[['EEEE'	'HIFS'	'3/12'	'4023'	'EEEE'	'EILP'	'3/02'	'4013']	['HHHHHH'	'EKANKI'	'%%#%%!'	'442440'	'HHHHHH'	'KNTQEV'	'%%$%%!'	'443440']	['HHHHH'	'KANKI'	'%#%%!'	'42440'	'HHHHH'	'KLQDV'	'%""%%!'	'41440']	['HHHHHHH'	'AEKAMKE'	'#%%##%%'	'2442244'	'HHHHHHH'	'ANLAATK'	'#%""##$%'	'2412234']]"
6F9B_E 0.0125977689674947 1.0748863171523326 0.2844638949671783 [[215	217]	[421	423]	[212	217]	[163	166]] [1	2	3	0] [[771	773]	[889	891]	[948	953]	[1035	1038]] "[['HHH'	'AVH'	'#!%'	'204'	'HHH'	'AVE'	'#!%'	'204']	['HHS'	'SAY'	'$#U'	'323'	'HHS'	'GAG'	'$#U'	'323']	['HHHHHH'	'LLEAVH'	'""""%#!%'	'114204'	'HHHHHH'	'LQDVVN'	'""%%!!%'	'144004']	['S...'	'GKGH'	'U]}]'	'3434'	'S...'	'GQSK'	'U]}]'	'3434']]"
4D61_Q 0.0047578057026504 2.101254650247309 0.2129471890971035 [[11	14]	[105	111]	[105	110]	[79	83]] [4	1	3	0] [[725	728]	[775	781]	[949	954]	[1016	1020]] [['EEEE'	'QVFG'	'3/12'	'4023'	'EEEE'	'EILP'	'3/02'	'4013']	['HHHHHHH'	'KKEIKDI'	'%%%!%%!'	'4440440'	'HHHHHHH'	'DKNTQEV'	'%%%$%%!'	'4443440']	['HHHHHH'	'KKEIKD'	'%%%!%%'	'444044'	'HHHHHH'	'QDVVNQ'	'%%!!%%'	'440044']	['HHHHH'	'AQIYA'	'#%!$#'	'24032'	'HHHHH'	'AEIRA'	'#%!&#'	'24052']]
1ABA_A 0.0085657594545297 0.542980354683212 0.431707317073172 [[3	6]	[46	49]	[46	50]	[16	20]] [4	1	3	0] [[725	728]	[779	782]	[949	953]	[1021	1025]] "[['EEEE'	'KVYG'	'3/22'	'4033'	'EEEE'	'EILP'	'3/02'	'4013']	['HHHH'	'EKIA'	'%%!#'	'4402'	'HHHH'	'QEVF'	'%%!#'	'4402']	['HHHHH'	'EKIAE'	'%%!#%'	'44024'	'HHHHH'	'QDVVN'	'%%!!%'	'44004']	['HHHHH'	'PADNA'	'$#%%#'	'32442'	'HHHHH'	'SANLA'	'$#%""#'	'32412']]"
5WFZ_A 0.0071361495211073 4.007580972986229 0.013816925734025 [[146	149]	[133	138]	[134	138]	[17	23]] [4	1	3	0] [[725	728]	[776	781]	[947	951]	[1022	1028]] "[['EEEE'	'HIFS'	'3/12'	'4023'	'EEEE'	'EILP'	'3/02'	'4013']	['HHHHHH'	'EKANKI'	'%%#%%!'	'442440'	'HHHHHH'	'KNTQEV'	'%%$%%!'	'443440']	['HHHHH'	'KANKI'	'%#%%!'	'42440'	'HHHHH'	'KLQDV'	'%""%%!'	'41440']	['HHHHHHH'	'AEKAMKE'	'#%%##%%'	'2442244'	'HHHHHHH'	'ANLAATK'	'#%""##$%'	'2412234']]"
3RU8_X 0.0147677159433699 3.3914109054359383 0.0280210157618214 [[83	88]	[187	189]	[116	120]	[183	190]] [1	2	3	0] [[775	780]	[888	890]	[950	954]	[1016	1023]] [['HHHHHH'	'EEAGKQ'	'%%#$%%'	'442344'	'HHHHHH'	'DKNTQE'	'%%%$%%'	'444344']	['HHH'	'AYA'	'#$#'	'232'	'HHH'	'FGA'	'#$#'	'232']	['HHHHH'	'EIVQE'	'%!!%%'	'40044'	'HHHHH'	'DVVNQ'	'%!!%%'	'40044']	['HHHHHHHH'	'ADEVAYAK'	'#%%!#$#%'	'24402324'	'HHHHHHHH'	'AEIRASAN'	'#%!&#$#%'	'24052324']]
5WDW_A 0.007288170854503 4.050661699644181 0.0051369863013701 [[146	149]	[133	138]	[134	138]	[17	23]] [4	1	3	0] [[725	728]	[776	781]	[947	951]	[1022	1028]] "[['EEEE'	'HIFS'	'3/12'	'4023'	'EEEE'	'EILP'	'3/02'	'4013']	['HHHHHH'	'EKANKI'	'%%#%%!'	'442440'	'HHHHHH'	'KNTQEV'	'%%$%%!'	'443440']	['HHHHH'	'KANKI'	'%#%%!'	'42440'	'HHHHH'	'KLQDV'	'%""%%!'	'41440']	['HHHHHHH'	'AEKAMKE'	'#%%##%%'	'2442244'	'HHHHHHH'	'ANLAATK'	'#%""##$%'	'2412234']]"
5D8U_A 0.0061135423888836 4.1266393257171 0.0034071550255532 [[146	149]	[133	138]	[134	138]	[17	23]] [4	1	3	0] [[725	728]	[776	781]	[947	951]	[1022	1028]] "[['EEEE'	'HIFS'	'3/12'	'4023'	'EEEE'	'EILP'	'3/02'	'4013']	['HHHHHH'	'EKANKI'	'%%#%%!'	'442440'	'HHHHHH'	'KNTQEV'	'%%$%%!'	'443440']	['HHHHH'	'KANKI'	'%#%%!'	'42440'	'HHHHH'	'KLQDV'	'%""%%!'	'41440']	['HHHHHHH'	'AEKAMKE'	'#%%##%%'	'2442244'	'HHHHHHH'	'ANLAATK'	'#%""##$%'	'2412234']]"
1DEK_A 0.0089254940141303 2.785050255689112 0.1096408317580344 [[112	122]	[41	43]	[120	123]	[49	53]] [1	2	3	0] [[771	781]	[888	890]	[950	953]	[1042	1046]] [['HHHHHHHHHHH'	'FVAFNKITDVI'	'#!##%%!$%!!'	'20224403400'	'HHHHHHHHHHH'	'AVEQDKNTQEV'	'#!%%%%%$%%!'	'20444443440']	['HHH'	'AYA'	'#$#'	'232'	'HHH'	'FGA'	'#$#'	'232']	['HHHH'	'DVIN'	'%!!%'	'4004'	'HHHH'	'DVVN'	'%!!%'	'4004']	['TTSSS'	'ANTDY'	'MOUVU'	'24343'	'TTSSS'	'FKGKG'	'MOUVU'	'24343']]
3HW6_C 0.0059075330062748 3.74421117455297 0.0634057971014498 [[146	149]	[133	138]	[134	138]	[17	23]] [4	1	3	0] [[725	728]	[776	781]	[947	951]	[1022	1028]] "[['EEEE'	'HIFS'	'3/12'	'4023'	'EEEE'	'EILP'	'3/02'	'4013']	['HHHHHH'	'EKANKI'	'%%#%%!'	'442440'	'HHHHHH'	'KNTQEV'	'%%$%%!'	'443440']	['HHHHH'	'KANKI'	'%#%%!'	'42440'	'HHHHH'	'KLQDV'	'%""%%!'	'41440']	['HHHHHHH'	'AEKAMKE'	'#%%##%%'	'2442244'	'HHHHHHH'	'ANLAATK'	'#%""##$%'	'2412234']]"
5SZS_B 0.0277297218625363 1.0016845298336596 0.1600790513833994 [[1163	1165]	[1008	1022]	[988	990]	[1013	1020]	[1083	1130]] [4	1	2	3	0] [[726	728]	[769	778]	[888	890]	[947	954]	[1017	1064]] "[['EEE'	'VLY'	'/02'	'013'	'EEE'	'ILP'	'/02'	'013']	['HHHHHHHHHHHHHHH'	'TIALNKIQDVVNQQG'	'$!#""%%!%%!!%%%$'	'302144044004443'	'HHHHHHHHHH'	'GIAVEQDKNT'	'$!#!%%%%%$'	'3020444443']	['HHH'	'ASF'	'#$#'	'232'	'HHH'	'FGA'	'#$#'	'232']	['HHHHHHHH'	'KIQDVVNQ'	'%!%%!!%%'	'40440044'
5WF3_A 0.0091367011109691 4.015606108034653 0.0085178875638836 [[146	149]	[133	138]	[134	138]	[17	23]] [4	1	3	0] [[725	728]	[776	781]	[947	951]	[1022	1028]] "[['EEEE'	'HIFS'	'3/12'	'4023'	'EEEE'	'EILP'	'3/02'	'4013']	['HHHHHH'	'EKANKI'	'%%#%%!'	'442440'	'HHHHHH'	'KNTQEV'	'%%$%%!'	'443440']	['HHHHH'	'KANKI'	'%#%%!'	'42440'	'HHHHH'	'KLQDV'	'%""%%!'	'41440']	['HHHHHHH'	'AEKAMKE'	'#%%##%%'	'2442244'	'HHHHHHH'	'ANLAATK'	'#%""##$%'	'2412234']]"
6LKF_A 0.039985561398243 0.9867580802089736 0.0711678832116788 [[91	102]	[98	105]	[51	54]] [1	3	0] [[771	781]	[947	954]	[1051	1054]] "[['HHHHHHHHHHHH'	'FVDIIENKLDKI'	'#!%!!%%%""%%!'	'204004441440'	'HHHHHHHHHHH'	'AVEQDKNTQEV'	'#!%%%%%$%%!'	'20444443440']	['HHHHHHHH'	'KLDKIIEK'	'%""%%!!%%'	'41440044'	'HHHHHHHH'	'KLQDVVNQ'	'%""%%!!%%'	'41440044']	['EEEE'	'SAYK'	'2123'	'3234'	'EEEE'	'SFPQ'	'2123'	'3234']]"
6FS6_D 0.0120886499849723 3.772191881088383 0.0221465076660984 [[146	149]	[133	138]	[134	138]	[17	23]] [4	1	3	0] [[725	728]	[776	781]	[947	951]	[1022	1028]] "[['EEEE'	'HIFS'	'3/12'	'4023'	'EEEE'	'EILP'	'3/02'	'4013']	['HHHHHH'	'EKANKI'	'%%#%%!'	'442440'	'HHHHHH'	'KNTQEV'	'%%$%%!'	'443440']	['HHHHH'	'KANKI'	'%#%%!'	'42440'	'HHHHH'	'KLQDV'	'%""%%!'	'41440']	['HHHHHHH'	'AEKAMKE'	'#%%##%%'	'2442244'	'HHHHHHH'	'ANLAATK'	'#%""##$%'	'2412234']]"
5MQX_A 0.0078374939527192 1.937175109445064 0.2153209109730858 [[79	93]	[34	36]	[94	98]	[84	90]] [1	2	3	0] [[772	782]	[888	890]	[950	954]	[1023	1028]] "[['HHHHHHHHHHHHHHH'	'VEGDKQLAEAYESIA'	'!%$%%%""#%#$%$!#'	'043444124234302'	'HHHHHHHHHHH'	'VEQDKNTQEVF'	'!%%%%%$%%!#'	'04444434402']	['HHH'	'CGA'	'#$#'	'232'	'HHH'	'FGA'	'#$#'	'232']	['HHHHH'	'KIVND'	'%!!%%'	'40044'	'HHHHH'	'DVVNQ'	'%!!%%'	'40044']	['HHHHHHH'	'QLAEAYE'	'%""#%#$%'	'4124234'	'HHHHHH'	'NLAATK'	'%""##$%'	'412234']]"
4CHC_C 0.0256380658998079 1.5503573542085536 0.1138519924098673 [[97	99]	[158	161]	[159	163]	[112	118]] [4	1	3	0] [[725	727]	[778	781]	[949	953]	[1044	1050]] [['EEE'	'KVL'	'3/0'	'401'	'EEE'	'EIL'	'3/0'	'401']	['HHHH'	'TQEV'	'$%%!'	'3440'	'HHHH'	'TQEV'	'$%%!'	'3440']	['HHHHH'	'QEVVE'	'%%!!%'	'44004'	'HHHHH'	'QDVVN'	'%%!!%'	'44004']	['SSSEEEE'	'GIYHDLA'	'URU3301'	'3034412'	'SSSEEEE'	'GKGYHLM'	'UVU2301'	'3433412']]
1CZB_A 0.0070980065125323 2.420034939487288 0.1669980119284297 [[89	91]	[98	104]	[193	195]	[163	167]	[166	172]] [4	1	2	3	0] [[726	728]	[769	775]	[888	890]	[948	952]	[1017	1023]] "[['EEE'	'VVT'	'//2'	'003'	'EEE'	'ILP'	'/02'	'013']	['HHHHHHH'	'SVAAQHH'	'$!##%%%'	'3022444'	'HHHHHHH'	'GIAVEQD'	'$!#!%%%'	'3020444']	['HHH'	'MYA'	'#$#'	'232'	'HHH'	'FGA'	'#$#'	'232']	['HHHHH'	'LKDKI'	'""%%%!'	'14440'
5VRJ_A 0.0088319115708117 4.055207946202412 0.0017035775127764 [[146	149]	[133	138]	[134	138]	[17	23]] [4	1	3	0] [[725	728]	[776	781]	[947	951]	[1022	1028]] "[['EEEE'	'HIFS'	'3/12'	'4023'	'EEEE'	'EILP'	'3/02'	'4013']	['HHHHHH'	'EKANKI'	'%%#%%!'	'442440'	'HHHHHH'	'KNTQEV'	'%%$%%!'	'443440']	['HHHHH'	'KANKI'	'%#%%!'	'42440'	'HHHHH'	'KLQDV'	'%""%%!'	'41440']	['HHHHHHH'	'AEKAMKE'	'#%%##%%'	'2442244'	'HHHHHHH'	'ANLAATK'	'#%""##$%'	'2412234']]"
5WAP_A 0.0104125916325499 4.011108776605237 0.0068143100511073 [[146	149]	[133	138]	[134	138]	[17	23]] [4	1	3	0] [[725	728]	[776	781]	[947	951]	[1022	1028]] "[['EEEE'	'HIFS'	'3/12'	'4023'	'EEEE'	'EILP'	'3/02'	'4013']	['HHHHHH'	'EKANKI'	'%%#%%!'	'442440'	'HHHHHH'	'KNTQEV'	'%%$%%!'	'443440']	['HHHHH'	'KANKI'	'%#%%!'	'42440'	'HHHHH'	'KLQDV'	'%""%%!'	'41440']	['HHHHHHH'	'AEKAMKE'	'#%%##%%'	'2442244'	'HHHHHHH'	'ANLAATK'	'#%""##$%'	'2412234']]"
3EBJ_B 0.0039956773792395 4.037250051581236 0.0357751277683133 [[146	149]	[133	138]	[134	138]	[17	23]] [4	1	3	0] [[725	728]	[776	781]	[947	951]	[1022	1028]] "[['EEEE'	'HIFS'	'3/12'	'4023'	'EEEE'	'EILP'	'3/02'	'4013']	['HHHHHH'	'EKANKI'	'%%#%%!'	'442440'	'HHHHHH'	'KNTQEV'	'%%$%%!'	'443440']	['HHHHH'	'KANKI'	'%#%%!'	'42440'	'HHHHH'	'KLQDV'	'%""%%!'	'41440']	['HHHHHHH'	'AEKAMKE'	'#%%##%%'	'2442244'	'HHHHHHH'	'ANLAATK'	'#%""##$%'	'2412234']]"
5WEI_A 0.0092012390894954 4.055840234494618 0.0034188034188034 [[146	149]	[133	138]	[134	138]	[17	23]] [4	1	3	0] [[725	728]	[776	781]	[947	951]	[1022	1028]] "[['EEEE'	'HIFS'	'3/12'	'4023'	'EEEE'	'EILP'	'3/02'	'4013']	['HHHHHH'	'EKANKI'	'%%#%%!'	'442440'	'HHHHHH'	'KNTQEV'	'%%$%%!'	'443440']	['HHHHH'	'KANKI'	'%#%%!'	'42440'	'HHHHH'	'KLQDV'	'%""%%!'	'41440']	['HHHHHHH'	'AEKAMKE'	'#%%##%%'	'2442244'	'HHHHHHH'	'ANLAATK'	'#%""##$%'	'2412234']]"
4MK5_A 0.014170240085034 3.5720481271948668 0.0334507042253522 [[146	149]	[133	138]	[134	138]	[66	69]] [4	1	3	0] [[725	728]	[776	781]	[947	951]	[1035	1038]] "[['EEEE'	'HIFS'	'3/12'	'4023'	'EEEE'	'EILP'	'3/02'	'4013']	['HHHHHH'	'EKANKI'	'%%#%%!'	'442440'	'HHHHHH'	'KNTQEV'	'%%$%%!'	'443440']	['HHHHH'	'KANKI'	'%#%%!'	'42440'	'HHHHH'	'KLQDV'	'%""%%!'	'41440']	['S...'	'GDPN'	'U]}]'	'3434'	'S...'	'GQSK'	'U]}]'	'3434']]"
6U51_D 0.0280867250542054 1.2878487577510234 0.1442495126705658 [[733	737]	[735	737]	[667	671]] [1	3	0] [[771	775]	[948	950]	[1021	1025]] "[['HHHHH'	'AVLQH'	'#!""%%'	'20144'	'HHHHH'	'AVEQD'	'#!%%%'	'20444']	['HHH'	'LQH'	'""%%'	'144'	'HHH'	'LQD'	'""%%'	'144']	['HHHHH'	'YYHLM'	'$$%""#'	'33412'	'HHHHH'	'SANLA'	'$#%""#'	'32412']]"
5CCY_A 0.0061939419198019 4.2049778768271855 0.008591065292097 [[146	149]	[133	138]	[134	138]	[17	23]] [4	1	3	0] [[725	728]	[776	781]	[947	951]	[1022	1028]] "[['EEEE'	'HIFS'	'3/12'	'4023'	'EEEE'	'EILP'	'3/02'	'4013']	['HHHHHH'	'EKANKI'	'%%#%%!'	'442440'	'HHHHHH'	'KNTQEV'	'%%$%%!'	'443440']	['HHHHH'	'KANKI'	'%#%%!'	'42440'	'HHHHH'	'KLQDV'	'%""%%!'	'41440']	['HHHHHHH'	'AEKAMKE'	'#%%##%%'	'2442244'	'HHHHHHH'	'ANLAATK'	'#%""##$%'	'2412234']]"
6FS6_E 0.0079719783971481 4.095556384686798 0.008591065292097 [[146	149]	[133	138]	[134	138]	[17	23]] [4	1	3	0] [[725	728]	[776	781]	[947	951]	[1022	1028]] "[['EEEE'	'HIFS'	'3/12'	'4023'	'EEEE'	'EILP'	'3/02'	'4013']	['HHHHHH'	'EKANKI'	'%%#%%!'	'442440'	'HHHHHH'	'KNTQEV'	'%%$%%!'	'443440']	['HHHHH'	'KANKI'	'%#%%!'	'42440'	'HHHHH'	'KLQDV'	'%""%%!'	'41440']	['HHHHHHH'	'AEKAMKE'	'#%%##%%'	'2442244'	'HHHHHHH'	'ANLAATK'	'#%""##$%'	'2412234']]"
6F9D_G 0.0174573917421419 1.132638849115282 0.2596566523605157 [[215	217]	[214	217]	[163	166]] [1	3	0] [[771	773]	[950	953]	[1035	1038]] [['HHH'	'AVH'	'#!%'	'204'	'HHH'	'AVE'	'#!%'	'204']	['HHHH'	'EAVH'	'%#!%'	'4204'	'HHHH'	'DVVN'	'%!!%'	'4004']	['S...'	'GKGH'	'U]}]'	'3434'	'S...'	'GQSK'	'U]}]'	'3434']]
3LIT_A 0.0430194737169763 1.5604644313610263 0.0119250425894377 [[112	114]	[105	108]	[106	108]	[26	30]] [4	1	3	0] [[726	728]	[771	774]	[948	950]	[1059	1063]] "[['EEE'	'VLY'	'/02'	'013'	'EEE'	'ILP'	'/02'	'013']	['HHHH'	'ALQQ'	'#""%%'	'2144'	'HHHH'	'AVEQ'	'#!%%'	'2044']	['HHH'	'LQQ'	'""%%'	'144'	'HHH'	'LQD'	'""%%'	'144']	['EEEEE'	'TIEAL'	'2/310'	'30421'	'EEEEE'	'GVVFL'	'2//10'	'30021']]"
5FVC_G 0.0165750789278865 1.4164034979772306 0.2280334728033481 [[124	129]	[348	350]	[125	130]	[62	65]] [1	2	3	0] [[772	777]	[888	890]	[949	954]	[1015	1018]] [['HHHHHH'	'VEEIDK'	'!%%!%%'	'044044'	'HHHHHH'	'VEQDKN'	'!%%%%%'	'044444']	['HHH'	'FSA'	'#$#'	'232'	'HHH'	'FGA'	'#$#'	'232']	['HHHHHH'	'EEIDKE'	'%%!%%%'	'440444'	'HHHHHH'	'QDVVNQ'	'%%!!%%'	'440044']	['HHHH'	'AAEI'	'##%!'	'2240'	'HHHH'	'AAEI'	'##%!'	'2240']]
2L6Q_A 0.0194073568575215 1.4905959737686998 0.1858585858585861 [[23	25]	[46	54]	[42	49]	[6	9]] [4	1	3	0] [[726	728]	[769	778]	[947	954]	[1023	1026]] "[['EEE'	'VAT'	'/12'	'023'	'EEE'	'ILP'	'/02'	'013']	['HHHHHHHHH'	'YIAELEVQT'	'$!#%""%!%$'	'302414043'	'HHHHHHHHHH'	'GIAVEQDKNT'	'$!#!%%%%%$'	'3020444443']	['HHHHHHHH'	'DLKKYIAE'	'%""%%$!#%'	'41443024'	'HHHHHHHH'	'KLQDVVNQ'	'%""%%!!%%'	'41440044']	['HHHH'	'ELAA'	'%""##'	'4122'	'HHHH'	'NLAA'	'%""##'	'4122']]"
4M5R_A 0.0142960475525996 3.629157980362473 0.0352733686067026 [[146	149]	[133	138]	[134	138]	[66	69]] [4	1	3	0] [[725	728]	[776	781]	[947	951]	[1035	1038]] "[['EEEE'	'HIFS'	'3/12'	'4023'	'EEEE'	'EILP'	'3/02'	'4013']	['HHHHHH'	'EKANKI'	'%%#%%!'	'442440'	'HHHHHH'	'KNTQEV'	'%%$%%!'	'443440']	['HHHHH'	'KANKI'	'%#%%!'	'42440'	'HHHHH'	'KLQDV'	'%""%%!'	'41440']	['S...'	'GDPN'	'U]}]'	'3434'	'S...'	'GQSK'	'U]}]'	'3434']]"
3O4N_A 0.0040557434034322 2.5800701956510563 0.1882591093117409 [[89	91]	[98	104]	[106	108]	[163	167]	[166	172]] [4	1	2	3	0] [[726	728]	[769	775]	[888	890]	[948	952]	[1017	1023]] "[['EEE'	'VVT'	'//2'	'003'	'EEE'	'ILP'	'/02'	'013']	['HHHHHHH'	'SVAAQHH'	'$!##%%%'	'3022444'	'HHHHHHH'	'GIAVEQD'	'$!#!%%%'	'3020444']	['HHH'	'ATA'	'#$#'	'232'	'HHH'	'FGA'	'#$#'	'232']	['HHHHH'	'LKDKI'	'""%%%!'	'14440'
5DBS_A 0.0067769175753165 4.09005028909241 0.0208695652173913 [[146	149]	[133	138]	[134	138]	[17	23]] [4	1	3	0] [[725	728]	[776	781]	[947	951]	[1022	1028]] "[['EEEE'	'HIFS'	'3/12'	'4023'	'EEEE'	'EILP'	'3/02'	'4013']	['HHHHHH'	'EKANKI'	'%%#%%!'	'442440'	'HHHHHH'	'KNTQEV'	'%%$%%!'	'443440']	['HHHHH'	'KANKI'	'%#%%!'	'42440'	'HHHHH'	'KLQDV'	'%""%%!'	'41440']	['HHHHHHH'	'AEKAMKE'	'#%%##%%'	'2442244'	'HHHHHHH'	'ANLAATK'	'#%""##$%'	'2412234']]"
3GQO_A 0.0201628156906717 1.2555129341427458 0.2229166666666671 [[79	93]	[34	36]	[94	98]	[84	90]] [1	2	3	0] [[772	782]	[888	890]	[950	954]	[1023	1028]] "[['HHHHHHHHHHHHHHH'	'VEGDKQLAEAYESIA'	'!%$%%%""#%#$%$!#'	'043444124234302'	'HHHHHHHHHHH'	'VEQDKNTQEVF'	'!%%%%%$%%!#'	'04444434402']	['HHH'	'CGA'	'#$#'	'232'	'HHH'	'FGA'	'#$#'	'232']	['HHHHH'	'KIVND'	'%!!%%'	'40044'	'HHHHH'	'DVVNQ'	'%!!%%'	'40044']	['HHHHHHH'	'QLAEAYE'	'%""#%#$%'	'4124234'	'HHHHHH'	'NLAATK'	'%""##$%'	'412234']]"
3GQO_C 0.0215552508375485 1.2398333387565217 0.2103092783505156 [[79	93]	[34	36]	[94	98]	[84	90]] [1	2	3	0] [[772	782]	[888	890]	[950	954]	[1023	1028]] "[['HHHHHHHHHHHHHHH'	'VEGDKQLAEAYESIA'	'!%$%%%""#%#$%$!#'	'043444124234302'	'HHHHHHHHHHH'	'VEQDKNTQEVF'	'!%%%%%$%%!#'	'04444434402']	['HHH'	'CGA'	'#$#'	'232'	'HHH'	'FGA'	'#$#'	'232']	['HHHHH'	'KIVND'	'%!!%%'	'40044'	'HHHHH'	'DVVNQ'	'%!!%%'	'40044']	['HHHHHHH'	'QLAEAYE'	'%""#%#$%'	'4124234'	'HHHHHH'	'NLAATK'	'%""##$%'	'412234']]"
5D2O_A 0.0062093397983588 4.202452094088329 0.013816925734025 [[146	149]	[133	138]	[134	138]	[17	23]] [4	1	3	0] [[725	728]	[776	781]	[947	951]	[1022	1028]] "[['EEEE'	'HIFS'	'3/12'	'4023'	'EEEE'	'EILP'	'3/02'	'4013']	['HHHHHH'	'EKANKI'	'%%#%%!'	'442440'	'HHHHHH'	'KNTQEV'	'%%$%%!'	'443440']	['HHHHH'	'KANKI'	'%#%%!'	'42440'	'HHHHH'	'KLQDV'	'%""%%!'	'41440']	['HHHHHHH'	'AEKAMKE'	'#%%##%%'	'2442244'	'HHHHHHH'	'ANLAATK'	'#%""##$%'	'2412234']]"
5GAI_T 0.0246183831162649 1.93728793050271 0.1013133208255165 [[117	121]	[114	116]	[46	48]	[110	117]] [1	2	3	0] [[776	780]	[888	890]	[952	954]	[1016	1023]] [['HHHHH'	'KYGKE'	'%$$%%'	'43344'	'HHHHH'	'KNTQE'	'%%$%%'	'44344']	['HHH'	'ATA'	'#$#'	'232'	'HHH'	'FGA'	'#$#'	'232']	['HHH'	'VDD'	'!%%'	'044'	'HHH'	'VNQ'	'!%%'	'044']	['HHHHHHHH'	'AKIIATAK'	'#%!!#$#%'	'24002324'	'HHHHHHHH'	'AEIRASAN'	'#%!&#$#%'	'24052324']]
4CHC_B 0.016864118375043 1.603209423576284 0.1955193482688397 [[97	99]	[158	161]	[159	163]	[95	97]] [4	1	3	0] [[725	727]	[778	781]	[949	953]	[1052	1054]] [['EEE'	'KVL'	'3/0'	'401'	'EEE'	'EIL'	'3/0'	'401']	['HHHH'	'TQEV'	'$%%!'	'3440'	'HHHH'	'TQEV'	'$%%!'	'3440']	['HHHHH'	'QEVVE'	'%%!!%'	'44004'	'HHHHH'	'QDVVN'	'%%!!%'	'44004']	['EEE'	'AYK'	'123'	'234'	'EEE'	'FPQ'	'123'	'234']]
1VSH_A 0.0085250836054916 3.048822413508157 0.1159695817490495 [[89	91]	[98	104]	[193	195]	[163	167]	[166	172]] [4	1	2	3	0] [[726	728]	[769	775]	[888	890]	[948	952]	[1017	1023]] "[['EEE'	'VVT'	'//2'	'003'	'EEE'	'ILP'	'/02'	'013']	['HHHHHHH'	'SVAAQHH'	'$!##%%%'	'3022444'	'HHHHHHH'	'GIAVEQD'	'$!#!%%%'	'3020444']	['HHH'	'MYA'	'#$#'	'232'	'HHH'	'FGA'	'#$#'	'232']	['HHHHH'	'LKDKI'	'""%%%!'	'14440'
6YGH_B 0.0384600052588002 2.1190836886127573 0.0068143100511073 [[57	71]	[131	133]	[128	138]	[127	134]] [1	2	3	0] [[772	782]	[888	890]	[947	954]	[1016	1023]] "[['HHHHHHHHHHHHHHH'	'IEDFWQTTQGMHEIA'	'!%%#$%$$%$#%%!#'	'044234334324402'	'HHHHHHHHHHH'	'VEQDKNTQEVF'	'!%%%%%$%%!#'	'04444434402']	['HHH'	'AYA'	'#$#'	'232'	'HHH'	'FGA'	'#$#'	'232']	['HHHHHHHHHHH'	'HLKAYAKINEE'	'%""%#$#%!%%%'	'41423240444'	'HHHHHHHH'	'KLQDVVNQ'	'%""%%!!%%'	'41440044']	['HHHHHHHH'	'AHLKAYAK'	'#%""%#$#%'	'24142324'	'HHHHHHHH'	'AEIRASAN'	'#%!&#$#%'	'24052324']]"
4CGX_A 0.0180146398799861 1.516498062028208 0.2103092783505156 [[97	99]	[158	161]	[159	163]	[112	118]] [4	1	3	0] [[725	727]	[778	781]	[949	953]	[1044	1050]] [['EEE'	'KVL'	'3/0'	'401'	'EEE'	'EIL'	'3/0'	'401']	['HHHH'	'TQEV'	'$%%!'	'3440'	'HHHH'	'TQEV'	'$%%!'	'3440']	['HHHHH'	'QEVVE'	'%%!!%'	'44004'	'HHHHH'	'QDVVN'	'%%!!%'	'44004']	['SSSEEEE'	'GIYHDLA'	'URU3301'	'3034412'	'SSSEEEE'	'GKGYHLM'	'UVU2301'	'3433412']]
2L48_A 0.0154563400847865 1.0699268212431654 0.3310657596371886 [[180	184]	[184	186]	[215	217]	[214	220]] [1	2	3	0] [[778	782]	[888	890]	[947	949]	[1022	1028]] "[['HHHHH'	'TPDVM'	'$$%!#'	'33402'	'HHHHH'	'TQEVF'	'$%%!#'	'34402']	['HHH'	'MGA'	'#$#'	'232'	'HHH'	'FGA'	'#$#'	'232']	['HHH'	'QLK'	'%""%'	'414'	'HHH'	'KLQ'	'%""%'	'414']	['HHHHHHH'	'AQLKAMK'	'#%""%##%'	'2414224'	'HHHHHHH'	'ANLAATK'	'#%""##$%'	'2412234']]"
3IO5_A 0.021664656895171 3.4790199178849943 0.0103270223752158 [[125	130]	[124	128]	[38	41]] [1	3	0] [[771	776]	[950	954]	[1015	1018]] "[['HHHHHH'	'MVNQLD'	'#!%%""%'	'204414'	'HHHHHH'	'AVEQDK'	'#!%%%%'	'204444']	['HHHHH'	'DMVNQ'	'%#!%%'	'42044'	'HHHHH'	'DVVNQ'	'%!!%%'	'40044']	['HHHH'	'MMNI'	'##%!'	'2240'	'HHHH'	'AAEI'	'##%!'	'2240']]"
3O4N_B 0.0078145592163289 2.710173352836569 0.1555118110236222 [[89	91]	[98	104]	[193	195]	[163	167]	[166	172]] [4	1	2	3	0] [[726	728]	[769	775]	[888	890]	[948	952]	[1017	1023]] "[['EEE'	'VVT'	'//2'	'003'	'EEE'	'ILP'	'/02'	'013']	['HHHHHHH'	'SVAAQHH'	'$!##%%%'	'3022444'	'HHHHHHH'	'GIAVEQD'	'$!#!%%%'	'3020444']	['HHH'	'MYA'	'#$#'	'232'	'HHH'	'FGA'	'#$#'	'232']	['HHHHH'	'LKDKI'	'""%%%!'	'14440'
5EGA_A 0.0069251406487172 4.288833186892861 0.0102214650766609 [[146	149]	[133	138]	[134	138]	[17	23]] [4	1	3	0] [[725	728]	[776	781]	[947	951]	[1022	1028]] "[['EEEE'	'HIFS'	'3/12'	'4023'	'EEEE'	'EILP'	'3/02'	'4013']	['HHHHHH'	'EKANKI'	'%%#%%!'	'442440'	'HHHHHH'	'KNTQEV'	'%%$%%!'	'443440']	['HHHHH'	'KANKI'	'%#%%!'	'42440'	'HHHHH'	'KLQDV'	'%""%%!'	'41440']	['HHHHHHH'	'AEKAMKE'	'#%%##%%'	'2442244'	'HHHHHHH'	'ANLAATK'	'#%""##$%'	'2412234']]"
5D4G_A 0.0081319141209474 4.246844787953824 0.0051369863013701 [[127	130]	[114	119]	[115	119]	[17	23]] [4	1	3	0] [[725	728]	[776	781]	[947	951]	[1022	1028]] "[['EEEE'	'HIFS'	'3/12'	'4023'	'EEEE'	'EILP'	'3/02'	'4013']	['HHHHHH'	'EKANKI'	'%%#%%!'	'442440'	'HHHHHH'	'KNTQEV'	'%%$%%!'	'443440']	['HHHHH'	'KANKI'	'%#%%!'	'42440'	'HHHHH'	'KLQDV'	'%""%%!'	'41440']	['HHHHHHH'	'AEKAMKE'	'#%%##%%'	'2442244'	'HHHHHHH'	'ANLAATK'	'#%""##$%'	'2412234']]"
4DWC_B 0.020319268611527 1.187550926073454 0.2436440677966109 [[125	128]	[97	100]	[21	23]	[74	77]	[76	80]] [4	1	2	3	0] [[725	728]	[776	779]	[888	890]	[947	950]	[1028	1032]] "[['EEEE'	'NVVT'	'3//2'	'4003'	'EEEE'	'EILP'	'3/02'	'4013']	['HHHH'	'NKTQ'	'%%$%'	'4434'	'HHHH'	'KNTQ'	'%%$%'	'4434']	['HHH'	'AMF'	'###'	'222'	'HHH'	'FGA'	'#$#'	'232']	['HHHH'	'QRHE'	'%&%%'	'4544'
4MK1_A 0.0148527466532199 3.6072609734238856 0.0426287744227353 [[146	149]	[133	138]	[134	138]	[66	69]] [4	1	3	0] [[725	728]	[776	781]	[947	951]	[1035	1038]] "[['EEEE'	'HIFS'	'3/12'	'4023'	'EEEE'	'EILP'	'3/02'	'4013']	['HHHHHH'	'EKANKI'	'%%#%%!'	'442440'	'HHHHHH'	'KNTQEV'	'%%$%%!'	'443440']	['HHHHH'	'KANKI'	'%#%%!'	'42440'	'HHHHH'	'KLQDV'	'%""%%!'	'41440']	['S...'	'GDPN'	'U]}]'	'3434'	'S...'	'GQSK'	'U]}]'	'3434']]"
3BP9_Y 0.010120603223826 3.4302749859306565 0.0850277264325332 [[66	93]	[91	93]	[7	9]] [1	3	0] [[774	781]	[949	951]	[1043	1045]] "[['HHHHHHHHHHHHT.-------...HHHH'	'EEKQRVLLEARKAV-------TQLPNEV'	'%%%%&!""""%#&%MY-------}]Z$%%!'	'44445011425420-------3413440'	'HHHHHHHH'	'QDKNTQEV'	'%%%%$%%!'	'44443440']	['HHH'	'NEV'	'%%!'	'440'	'HHH'	'QDV'	'%%!'	'440']	['TSS'	'NGQ'	'OUV'	'434'	'TSS'	'KGK'	'OUV'	'434']]"
5DEB_A 0.0105989131493227 4.063305986543725 0.0103270223752158 [[127	130]	[114	119]	[115	119]	[17	23]] [4	1	3	0] [[725	728]	[776	781]	[947	951]	[1022	1028]] "[['EEEE'	'HIFS'	'3/12'	'4023'	'EEEE'	'EILP'	'3/02'	'4013']	['HHHHHH'	'EKANKI'	'%%#%%!'	'442440'	'HHHHHH'	'KNTQEV'	'%%$%%!'	'443440']	['HHHHH'	'KANKI'	'%#%%!'	'42440'	'HHHHH'	'KLQDV'	'%""%%!'	'41440']	['HHHHHHH'	'AEKAMKE'	'#%%##%%'	'2442244'	'HHHHHHH'	'ANLAATK'	'#%""##$%'	'2412234']]"
1DE1_A 0.0178181174696731 0.3329540417564537 0.3877068557919632 [[3	6]	[46	49]	[46	50]	[16	20]] [4	1	3	0] [[725	728]	[779	782]	[949	953]	[1021	1025]] "[['EEEE'	'KVYG'	'3/22'	'4033'	'EEEE'	'EILP'	'3/02'	'4013']	['HHHH'	'EKIA'	'%%!#'	'4402'	'HHHH'	'QEVF'	'%%!#'	'4402']	['HHHHH'	'EKIAE'	'%%!#%'	'44024'	'HHHHH'	'QDVVN'	'%%!!%'	'44004']	['HHHHH'	'YADNA'	'$#%%#'	'32442'	'HHHHH'	'SANLA'	'$#%""#'	'32412']]"
5CZN_A 0.0122247397542261 4.0324849621408685 0.008591065292097 [[146	149]	[133	138]	[134	138]	[17	23]] [4	1	3	0] [[725	728]	[776	781]	[947	951]	[1022	1028]] "[['EEEE'	'HIFS'	'3/12'	'4023'	'EEEE'	'EILP'	'3/02'	'4013']	['HHHHHH'	'EKANKI'	'%%#%%!'	'442440'	'HHHHHH'	'KNTQEV'	'%%$%%!'	'443440']	['HHHHH'	'KANKI'	'%#%%!'	'42440'	'HHHHH'	'KLQDV'	'%""%%!'	'41440']	['HHHHHHH'	'AEKAMKE'	'#%%##%%'	'2442244'	'HHHHHHH'	'ANLAATK'	'#%""##$%'	'2412234']]"
2X5C_B 0.0095857532439941 3.221307286212965 0.1117424242424247 [[73	75]	[102	118]	[98	105]	[36	42]] [4	1	3	0] [[725	727]	[772	780]	[947	954]	[1015	1020]] "[['EEE'	'KYL'	'320'	'431'	'EEE'	'EIL'	'3/0'	'401']	['HHHHHHHHHHHHHHHHH'	'VKKDLEYVLKRYKEYEE'	'!%%%""%$!""%&$%%$%%'	'04441430145344344'	'HHHHHHHHH'	'VEQDKNTQE'	'!%%%%%$%%'	'044444344']	['HHHHHHHH'	'ELBEVKKD'	'%""\'%!%%%'	'41640444'	'HHHHHHHH'	'KLQDVVNQ'	'%""%%!!%%'	'41440044']	['HHHHHHH'	'AADLVRM'	'##%""!&#'	'2241052'	'HHHHHH'	'AAEIRA'	'##%!&#'	'224052']]"
3BP9_R 0.0145047302654627 3.255248079362744 0.0750915750915752 [[66	93]	[91	93]	[7	9]] [1	3	0] [[774	781]	[949	951]	[1043	1045]] "[['HHHHHHHHHHHH..--------..HHHH'	'EEKQRVLLEARKAV--------QLPNEV'	'%%%%&!""""%#&%[Y--------]Z$%%!'	'44445011425420--------413440'	'HHHHHHHH'	'QDKNTQEV'	'%%%%$%%!'	'44443440']	['HHH'	'NEV'	'%%!'	'440'	'HHH'	'QDV'	'%%!'	'440']	['TSS'	'NGQ'	'OUV'	'434'	'TSS'	'KGK'	'OUV'	'434']]"
6CRI_H 0.022055589648085 3.662730796238247 0.0017035775127764 [[52	55]	[138	142]	[108	110]	[138	142]	[136	143]] [4	1	2	3	0] [[725	728]	[776	780]	[888	890]	[950	954]	[1015	1024]] "[['EEEE'	'NVET'	'3/32'	'4043'	'EEEE'	'EILP'	'3/02'	'4013']	['HHHHH'	'EITDK'	'%!$%%'	'40344'	'HHHHH'	'KNTQE'	'%%$%%'	'44344']	['HHH'	'MRM'	'#&#'	'252'	'HHH'	'FGA'	'#$#'	'232']	['HHHHH'	'EITDK'	'%!$%%'	'40344'
3LIN_A 0.0498175007365998 1.491804675522617 0.0051107325383297 [[112	114]	[105	108]	[106	108]	[26	30]] [4	1	3	0] [[726	728]	[771	774]	[948	950]	[1059	1063]] "[['EEE'	'VLY'	'/02'	'013'	'EEE'	'ILP'	'/02'	'013']	['HHHH'	'ALQQ'	'#""%%'	'2144'	'HHHH'	'AVEQ'	'#!%%'	'2044']	['HHH'	'LQQ'	'""%%'	'144'	'HHH'	'LQD'	'""%%'	'144']	['EEEEE'	'TIEAL'	'2/310'	'30421'	'EEEEE'	'GVVFL'	'2//10'	'30021']]"
1VSD_A 0.0099091313566397 3.059891321197406 0.1180952380952387 [[89	91]	[98	104]	[193	195]	[163	167]	[166	172]] [4	1	2	3	0] [[726	728]	[769	775]	[888	890]	[948	952]	[1017	1023]] "[['EEE'	'VVT'	'//2'	'003'	'EEE'	'ILP'	'/02'	'013']	['HHHHHHH'	'SVAAQHH'	'$!##%%%'	'3022444'	'HHHHHHH'	'GIAVEQD'	'$!#!%%%'	'3020444']	['HHH'	'MYA'	'#$#'	'232'	'HHH'	'FGA'	'#$#'	'232']	['HHHHH'	'LKDKI'	'""%%%!'	'14440'
5WFW_A 0.0102907356477339 4.11896826622416 0.0102214650766609 [[146	149]	[133	138]	[134	138]	[17	23]] [4	1	3	0] [[725	728]	[776	781]	[947	951]	[1022	1028]] "[['EEEE'	'HIFS'	'3/12'	'4023'	'EEEE'	'EILP'	'3/02'	'4013']	['HHHHHH'	'EKANKI'	'%%#%%!'	'442440'	'HHHHHH'	'KNTQEV'	'%%$%%!'	'443440']	['HHHHH'	'KANKI'	'%#%%!'	'42440'	'HHHHH'	'KLQDV'	'%""%%!'	'41440']	['HHHHHHH'	'AEKAMKE'	'#%%##%%'	'2442244'	'HHHHHHH'	'ANLAATK'	'#%""##$%'	'2412234']]"
5D42_A 0.0081156299128683 4.306199839054056 0.0085178875638836 [[146	149]	[133	138]	[134	138]	[17	23]] [4	1	3	0] [[725	728]	[776	781]	[947	951]	[1022	1028]] "[['EEEE'	'HIFS'	'3/12'	'4023'	'EEEE'	'EILP'	'3/02'	'4013']	['HHHHHH'	'EKANKI'	'%%#%%!'	'442440'	'HHHHHH'	'KNTQEV'	'%%$%%!'	'443440']	['HHHHH'	'KANKI'	'%#%%!'	'42440'	'HHHHH'	'KLQDV'	'%""%%!'	'41440']	['HHHHHHH'	'AEKAMKE'	'#%%##%%'	'2442244'	'HHHHHHH'	'ANLAATK'	'#%""##$%'	'2412234']]"
5W73_A 0.0124111167572182 4.009385580651069 0.0187393526405443 [[146	149]	[133	138]	[134	138]	[17	23]] [4	1	3	0] [[725	728]	[776	781]	[947	951]	[1022	1028]] "[['EEEE'	'HIFS'	'3/12'	'4023'	'EEEE'	'EILP'	'3/02'	'4013']	['HHHHHH'	'EKANKI'	'%%#%%!'	'442440'	'HHHHHH'	'KNTQEV'	'%%$%%!'	'443440']	['HHHHH'	'KANKI'	'%#%%!'	'42440'	'HHHHH'	'KLQDV'	'%""%%!'	'41440']	['HHHHHHH'	'AEKAMKE'	'#%%##%%'	'2442244'	'HHHHHHH'	'ANLAATK'	'#%""##$%'	'2412234']]"
1A5W_A 0.0041952686230501 3.3308265302828133 0.1442495126705658 [[89	91]	[98	104]	[193	195]	[163	167]	[166	172]] [4	1	2	3	0] [[726	728]	[769	775]	[888	890]	[948	952]	[1017	1023]] "[['EEE'	'VVT'	'//2'	'003'	'EEE'	'ILP'	'/02'	'013']	['HHHHHHH'	'SVAAQHH'	'$!##%%%'	'3022444'	'HHHHHHH'	'GIAVEQD'	'$!#!%%%'	'3020444']	['HHH'	'MYA'	'#$#'	'232'	'HHH'	'FGA'	'#$#'	'232']	['HHHHH'	'LKDKI'	'""%%%!'	'14440'
3LIV_B 0.0489460597439769 1.497740156035568 0.0119250425894377 [[112	114]	[105	108]	[106	108]	[26	30]] [4	1	3	0] [[726	728]	[771	774]	[948	950]	[1059	1063]] "[['EEE'	'VLY'	'/02'	'013'	'EEE'	'ILP'	'/02'	'013']	['HHHH'	'ALQQ'	'#""%%'	'2144'	'HHHH'	'AVEQ'	'#!%%'	'2044']	['HHH'	'LQQ'	'""%%'	'144'	'HHH'	'LQD'	'""%%'	'144']	['EEEEE'	'TIEAL'	'2/310'	'30421'	'EEEEE'	'GVVFL'	'2//10'	'30021']]"
4M5Q_A 0.0149736185701042 3.613400658778065 0.0519713261648751 [[146	149]	[133	138]	[134	138]	[66	69]] [4	1	3	0] [[725	728]	[776	781]	[947	951]	[1035	1038]] "[['EEEE'	'HIFS'	'3/12'	'4023'	'EEEE'	'EILP'	'3/02'	'4013']	['HHHHHH'	'EKANKI'	'%%#%%!'	'442440'	'HHHHHH'	'KNTQEV'	'%%$%%!'	'443440']	['HHHHH'	'KANKI'	'%#%%!'	'42440'	'HHHHH'	'KLQDV'	'%""%%!'	'41440']	['S...'	'GDPN'	'U]}]'	'3434'	'S...'	'GQSK'	'U]}]'	'3434']]"
1A5X_A 0.004369229442113 3.4140621688651303 0.1398058252427185 [[89	91]	[98	104]	[193	195]	[163	167]	[166	172]] [4	1	2	3	0] [[726	728]	[769	775]	[888	890]	[948	952]	[1017	1023]] "[['EEE'	'VVT'	'//2'	'003'	'EEE'	'ILP'	'/02'	'013']	['HHHHHHH'	'SVAAQHH'	'$!##%%%'	'3022444'	'HHHHHHH'	'GIAVEQD'	'$!#!%%%'	'3020444']	['HHH'	'MYA'	'#$#'	'232'	'HHH'	'FGA'	'#$#'	'232']	['HHHHH'	'LKDKI'	'""%%%!'	'14440'
6NEM_A 0.0150899961202554 3.582379136280411 0.0538599640933574 [[146	149]	[133	138]	[134	138]	[66	69]] [4	1	3	0] [[725	728]	[776	781]	[947	951]	[1035	1038]] "[['EEEE'	'HIFS'	'3/12'	'4023'	'EEEE'	'EILP'	'3/02'	'4013']	['HHHHHH'	'EKANKI'	'%%#%%!'	'442440'	'HHHHHH'	'KNTQEV'	'%%$%%!'	'443440']	['HHHHH'	'KANKI'	'%#%%!'	'42440'	'HHHHH'	'KLQDV'	'%""%%!'	'41440']	['S...'	'GDPN'	'U]}]'	'3434'	'S...'	'GQSK'	'U]}]'	'3434']]"
5OA3_K 0.0328458701680756 1.1470281226433108 0.1442495126705658 [[73	77]	[73	77]	[13	18]] [1	3	0] [[776	780]	[949	953]	[1023	1028]] "[['HHHHH'	'NEGIQ'	'%%$!%'	'44304'	'HHHHH'	'KNTQE'	'%%$%%'	'44344']	['HHHHH'	'NEGIQ'	'%%$!%'	'44304'	'HHHHH'	'QDVVN'	'%%!!%'	'44004']	['HHHHHH'	'ELLFKE'	'%""""#%%'	'411244'	'HHHHHH'	'NLAATK'	'%""##$%'	'412234']]"
5W9G_A 0.0093805031831882 4.037112313553833 0.0340715502555364 [[146	149]	[133	138]	[134	138]	[17	23]] [4	1	3	0] [[725	728]	[776	781]	[947	951]	[1022	1028]] "[['EEEE'	'HIFS'	'3/12'	'4023'	'EEEE'	'EILP'	'3/02'	'4013']	['HHHHHH'	'EKANKI'	'%%#%%!'	'442440'	'HHHHHH'	'KNTQEV'	'%%$%%!'	'443440']	['HHHHH'	'KANKI'	'%#%%!'	'42440'	'HHHHH'	'KLQDV'	'%""%%!'	'41440']	['HHHHHHH'	'AEKAMKE'	'#%%##%%'	'2442244'	'HHHHHHH'	'ANLAATK'	'#%""##$%'	'2412234']]"
4CHC_A 0.0230636873962073 1.5776026133582075 0.1669980119284297 [[97	99]	[158	161]	[159	163]	[112	118]] [4	1	3	0] [[725	727]	[778	781]	[949	953]	[1044	1050]] [['EEE'	'KVL'	'3/0'	'401'	'EEE'	'EIL'	'3/0'	'401']	['HHHH'	'TQEV'	'$%%!'	'3440'	'HHHH'	'TQEV'	'$%%!'	'3440']	['HHHHH'	'QEVVE'	'%%!!%'	'44004'	'HHHHH'	'QDVVN'	'%%!!%'	'44004']	['SSSEEEE'	'GIYHDLA'	'URU3301'	'3034412'	'SSSEEEE'	'GKGYHLM'	'UVU2301'	'3433412']]
5WG9_A 0.0132936615434876 4.069432405201439 0.0051107325383297 [[146	149]	[133	138]	[134	138]	[17	23]] [4	1	3	0] [[725	728]	[776	781]	[947	951]	[1022	1028]] "[['EEEE'	'HIFS'	'3/12'	'4023'	'EEEE'	'EILP'	'3/02'	'4013']	['HHHHHH'	'EKANKI'	'%%#%%!'	'442440'	'HHHHHH'	'KNTQEV'	'%%$%%!'	'443440']	['HHHHH'	'KANKI'	'%#%%!'	'42440'	'HHHHH'	'KLQDV'	'%""%%!'	'41440']	['HHHHHHH'	'AEKAMKE'	'#%%##%%'	'2442244'	'HHHHHHH'	'ANLAATK'	'#%""##$%'	'2412234']]"
5FVC_H 0.0165395273761797 1.4136597063722596 0.2733188720173538 [[124	129]	[348	350]	[125	130]	[62	65]] [1	2	3	0] [[772	777]	[888	890]	[949	954]	[1015	1018]] [['HHHHHH'	'VEEIDK'	'!%%!%%'	'044044'	'HHHHHH'	'VEQDKN'	'!%%%%%'	'044444']	['HHH'	'FSA'	'#$#'	'232'	'HHH'	'FGA'	'#$#'	'232']	['HHHHHH'	'EEIDKE'	'%%!%%%'	'440444'	'HHHHHH'	'QDVVNQ'	'%%!!%%'	'440044']	['HHHH'	'AAEI'	'##%!'	'2240'	'HHHH'	'AAEI'	'##%!'	'2240']]
5CL0_A 0.0078354388269184 4.250736094511959 0.0187393526405443 [[146	149]	[133	138]	[134	138]	[17	23]] [4	1	3	0] [[725	728]	[776	781]	[947	951]	[1022	1028]] "[['EEEE'	'HIFS'	'3/12'	'4023'	'EEEE'	'EILP'	'3/02'	'4013']	['HHHHHH'	'EKANKI'	'%%#%%!'	'442440'	'HHHHHH'	'KNTQEV'	'%%$%%!'	'443440']	['HHHHH'	'KANKI'	'%#%%!'	'42440'	'HHHHH'	'KLQDV'	'%""%%!'	'41440']	['HHHHHHH'	'AEKAMKE'	'#%%##%%'	'2442244'	'HHHHHHH'	'ANLAATK'	'#%""##$%'	'2412234']]"
4W9S_A 0.0132388341314405 3.535758883970043 0.0692167577413485 [[146	149]	[133	138]	[134	138]	[66	69]] [4	1	3	0] [[725	728]	[776	781]	[947	951]	[1035	1038]] "[['EEEE'	'HIFS'	'3/12'	'4023'	'EEEE'	'EILP'	'3/02'	'4013']	['HHHHHH'	'EKANKI'	'%%#%%!'	'442440'	'HHHHHH'	'KNTQEV'	'%%$%%!'	'443440']	['HHHHH'	'KANKI'	'%#%%!'	'42440'	'HHHHH'	'KLQDV'	'%""%%!'	'41440']	['S...'	'GDPN'	'U]}]'	'3434'	'S...'	'GQSK'	'U]}]'	'3434']]"
5A2Q_K 0.032684091220074 1.1516427823015558 0.1487279843444231 [[73	77]	[73	77]	[13	18]] [1	3	0] [[776	780]	[949	953]	[1023	1028]] "[['HHHHH'	'NEGIQ'	'%%$!%'	'44304'	'HHHHH'	'KNTQE'	'%%$%%'	'44344']	['HHHHH'	'NEGIQ'	'%%$!%'	'44304'	'HHHHH'	'QDVVN'	'%%!!%'	'44004']	['HHHHHH'	'ELLFKE'	'%""""#%%'	'411244'	'HHHHHH'	'NLAATK'	'%""##$%'	'412234']]"
1VSI_A 0.0097452276990517 3.05289034395335 0.1288461538461542 [[89	91]	[98	104]	[193	195]	[163	167]	[166	172]] [4	1	2	3	0] [[726	728]	[769	775]	[888	890]	[948	952]	[1017	1023]] "[['EEE'	'VVT'	'//2'	'003'	'EEE'	'ILP'	'/02'	'013']	['HHHHHHH'	'SVAAQHH'	'$!##%%%'	'3022444'	'HHHHHHH'	'GIAVEQD'	'$!#!%%%'	'3020444']	['HHH'	'MYA'	'#$#'	'232'	'HHH'	'FGA'	'#$#'	'232']	['HHHHH'	'LKDKI'	'""%%%!'	'14440'
4LYL_C 0.011759312257689 3.3768114301890293 0.0951492537313436 [[141	143]	[172	176]	[106	108]	[170	176]	[101	107]] [4	1	2	3	0] [[726	728]	[776	780]	[888	890]	[948	954]	[1021	1027]] "[['EEE'	'ILG'	'/02'	'013'	'EEE'	'ILP'	'/02'	'013']	['HHHHH'	'NIYKE'	'%!$%%'	'40344'	'HHHHH'	'KNTQE'	'%%$%%'	'44344']	['HHH'	'MSF'	'#$#'	'232'	'HHH'	'FGA'	'#$#'	'232']	['HHHHHHH'	'LVNIYKE'	'""!%!$%%'	'1040344'
1VSJ_A 0.008802249948846 3.066336698488918 0.1353965183752421 [[89	91]	[98	104]	[193	195]	[163	167]	[166	172]] [4	1	2	3	0] [[726	728]	[769	775]	[888	890]	[948	952]	[1017	1023]] "[['EEE'	'VVT'	'//2'	'003'	'EEE'	'ILP'	'/02'	'013']	['HHHHHHH'	'SVAAQHH'	'$!##%%%'	'3022444'	'HHHHHHH'	'GIAVEQD'	'$!#!%%%'	'3020444']	['HHH'	'MYA'	'#$#'	'232'	'HHH'	'FGA'	'#$#'	'232']	['HHHHH'	'LKDKI'	'""%%%!'	'14440'
2L6R_A 0.0178740450954762 2.151527145752603 0.1577909270216961 [[40	46]	[42	49]	[6	9]] [1	3	0] [[772	778]	[947	954]	[1023	1026]] "[['HHHHHHH'	'VSDLKKY'	'!$%""%%$'	'0341443'	'HHHHHHH'	'VEQDKNT'	'!%%%%%$'	'0444443']	['HHHHHHHH'	'DLKKYIAE'	'%""%%$!#%'	'41443024'	'HHHHHHHH'	'KLQDVVNQ'	'%""%%!!%%'	'41440044']	['HHHH'	'ELAA'	'%""##'	'4122'	'HHHH'	'NLAA'	'%""##'	'4122']]"
2FCC_A 0.0140828542889212 3.969644554314955 0.0323679727427592 [[110	121]	[28	30]	[118	122]	[16	19]] [1	2	3	0] [[769	777]	[888	890]	[948	952]	[1023	1026]] "[['HHHHHHHHHHHH'	'SIAISQARLDEK'	'$!#!$%#&""%%%'	'302034251444'	'HHHHHHHHH'	'GIAVEQDKN'	'$!#!%%%%%'	'302044444']	['HHH'	'FGA'	'#$#'	'232'	'HHH'	'FGA'	'#$#'	'232']	['HHHHH'	'LDEKI'	'""%%%!'	'14440'	'HHHHH'	'LQDVV'	'""%%!!'	'14400']	['HHHH'	'HLMA'	'%""##'	'4122'	'HHHH'	'NLAA'	'%""##'	'4122']]"
6ZMT_U 0.0041015116181759 4.845039225894739 0.0034188034188034 [[126	139]	[130	134]	[15	20]] [1	3	0] [[777	782]	[947	951]	[1018	1026]] "[['HHHHHHHHHHHHHH'	'QGQRDLDRIAGQVA'	'%$%&%""%&!#$%!#'	'43454145023402'	'HHHHHH'	'NTQEVF'	'%$%%!#'	'434402']	['HHHHH'	'DLDRI'	'%""%&!'	'41450'	'HHHHH'	'KLQDV'	'%""%%!'	'41440']	['HHHHHH'	'VRALAA'	'!&#""##'	'052122'	'HHHHHHHHH'	'IRASANLAA'	'!&#$#%""##'	'052324122']]"
4MJI_A 0.0082321739965362 3.688419346689308 0.0971962616822437 [[173	178]	[171	174]	[95	98]] [1	3	0] [[773	778]	[947	950]	[1053	1056]] "[['HHTHHH'	'ENGKET'	'%%N%%$'	'443443'	'HHHHHH'	'EQDKNT'	'%%%%%$'	'444443']	['HHHH'	'HLEN'	'%""%%'	'4144'	'HHHH'	'KLQD'	'%""%%'	'4144']	['EEEE'	'WQTM'	'2321'	'3432'	'EEEE'	'PQSA'	'2321'	'3432']]"
6U7K_B 0.009945922069546 1.036175471583147 0.5167958656330751 [[458	460]	[465	472]	[1034	1040]	[1104	1152]] [4	1	3	0] [[726	728]	[772	779]	[947	953]	[1017	1064]] "[['EEE'	'ILY'	'/02'	'013'	'EEE'	'ILP'	'/02'	'013']	['HHHHHHHH'	'VSQLKQSQ'	'!$%""%%$%'	'03414434'	'HHHHHHHH'	'VEQDKNTQ'	'!%%%%%$%'	'04444434']	['HHHHHHH'	'KVQEVVN'	'%!%%!!%'	'4044004'	'HHHHHHH'	'KLQDVVN'	'%""%%!!%'	'4144004']	['HHHHHHHHHHHHIIIIISS...STTTTTSSSEEEEEEEEEETTEEEEEE'	'EVQASRKLAQQKVNEYVKSQSQRYGFYGGDGEHIFSLVQAAPQGLLFLH'	'%!%#$&%""#%%%=AA@=VU]}]WNNMNNUVU33/120/311NO200103'	'4042354124440443043434533233343440231042234311214'	'HHHHHHHHHHHHIIIIISS...STTTTSSSEEEEEEEEEETTEEEEEE'	'EIRASANLAATKMSEKVLGQSKRVDFKGKGYHLMSFPQSAPHGVVFLH'	'%!&#$#%""##$%?@AA=SU]}]WKOMOUVU2301212321NO2//103'	'405232412234234401343450424343341232343234300214']]"
5CXR_A 0.0150680016374789 3.628114732493355 0.0576576576576581 [[146	149]	[133	138]	[134	138]	[66	69]] [4	1	3	0] [[725	728]	[776	781]	[947	951]	[1035	1038]] "[['EEEE'	'HIFS'	'3/12'	'4023'	'EEEE'	'EILP'	'3/02'	'4013']	['HHHHHH'	'EKANKI'	'%%#%%!'	'442440'	'HHHHHH'	'KNTQEV'	'%%$%%!'	'443440']	['HHHHH'	'KANKI'	'%#%%!'	'42440'	'HHHHH'	'KLQDV'	'%""%%!'	'41440']	['S...'	'GDPN'	'U]}]'	'3434'	'S...'	'GQSK'	'U]}]'	'3434']]"
1C6V_A 0.0271139417862161 1.6729857041233336 0.1345826235093694 [[157	163]	[157	163]	[63	67]] [1	3	0] [[773	779]	[947	953]	[1050	1054]] "[['HHHHHHH'	'HLKNQID'	'%""%%%!%'	'4144404'	'HHHHHHH'	'EQDKNTQ'	'%%%%%$%'	'4444434']	['HHHHHHH'	'HLKNQID'	'%""%%%!%'	'4144404'	'HHHHHHH'	'KLQDVVN'	'%""%%!!%'	'4144004']	['EEEEE'	'MDCTH'	'13123'	'24234'	'EEEEE'	'MSFPQ'	'12123'	'23234']]"
5WEB_A 0.0094313558385036 4.082935131795167 0.0334507042253522 [[146	149]	[133	138]	[134	138]	[17	23]] [4	1	3	0] [[725	728]	[776	781]	[947	951]	[1022	1028]] "[['EEEE'	'HIFS'	'3/12'	'4023'	'EEEE'	'EILP'	'3/02'	'4013']	['HHHHHH'	'EKANKI'	'%%#%%!'	'442440'	'HHHHHH'	'KNTQEV'	'%%$%%!'	'443440']	['HHHHH'	'KANKI'	'%#%%!'	'42440'	'HHHHH'	'KLQDV'	'%""%%!'	'41440']	['HHHHHHH'	'AEKAMKE'	'#%%##%%'	'2442244'	'HHHHHHH'	'ANLAATK'	'#%""##$%'	'2412234']]"
6DFF_H 0.0195290599102018 3.890679599260769 0.0170357751277681 [[52	55]	[138	142]	[108	110]	[138	142]	[136	143]] [4	1	2	3	0] [[725	728]	[776	780]	[888	890]	[950	954]	[1015	1024]] "[['EEEE'	'NVET'	'3/32'	'4043'	'EEEE'	'EILP'	'3/02'	'4013']	['HHHHH'	'EITDK'	'%!$%%'	'40344'	'HHHHH'	'KNTQE'	'%%$%%'	'44344']	['HHH'	'MRM'	'#&#'	'252'	'HHH'	'FGA'	'#$#'	'232']	['HHHHH'	'EITDK'	'%!$%%'	'40344'
6U52_B 0.0235324735906135 1.130571731959746 0.2542735042735053 [[733	737]	[735	737]	[667	671]] [1	3	0] [[771	775]	[948	950]	[1021	1025]] "[['HHHHH'	'AVLQH'	'#!""%%'	'20144'	'HHHHH'	'AVEQD'	'#!%%%'	'20444']	['HHH'	'LQH'	'""%%'	'144'	'HHH'	'LQD'	'""%%'	'144']	['HHHHH'	'YYHLM'	'$$%""#'	'33412'	'HHHHH'	'SANLA'	'$#%""#'	'32412']]"
6VJV_B 0.0254337788183424 1.1914968218998252 0.2280334728033481 [[51	53]	[67	72]	[69	72]	[28	30]] [4	1	3	0] [[725	727]	[775	780]	[947	950]	[1015	1017]] "[['EEE'	'KVL'	'3/0'	'401'	'EEE'	'EIL'	'3/0'	'401']	['HHHHHH'	'DDQLEE'	'%%%""%%'	'444144'	'HHHHHH'	'DKNTQE'	'%%%$%%'	'444344']	['HHHH'	'QLEE'	'%""%%'	'4144'	'HHHH'	'KLQD'	'%""%%'	'4144']	['HHH'	'AAE'	'##%'	'224'	'HHH'	'AAE'	'##%'	'224']]"
6D83_C 0.0190974739627403 4.000754573661445 0.001706484641639 [[52	55]	[138	142]	[108	110]	[138	142]	[62	66]] [4	1	2	3	0] [[725	728]	[776	780]	[888	890]	[950	954]	[1051	1055]] [['EEEE'	'NVET'	'3/32'	'4043'	'EEEE'	'EILP'	'3/02'	'4013']	['HHHHH'	'EITDK'	'%!$%%'	'40344'	'HHHHH'	'KNTQE'	'%%$%%'	'44344']	['HHH'	'MRM'	'#&#'	'252'	'HHH'	'FGA'	'#$#'	'232']	['HHHHH'	'EITDK'	'%!$%%'	'40344'
6CRI_U 0.0210310465587297 3.73038602801916 0.0204429301533215 [[52	55]	[138	142]	[108	110]	[138	142]	[136	143]] [4	1	2	3	0] [[725	728]	[776	780]	[888	890]	[950	954]	[1015	1024]] "[['EEEE'	'NVET'	'3/32'	'4043'	'EEEE'	'EILP'	'3/02'	'4013']	['HHHHH'	'EITDK'	'%!$%%'	'40344'	'HHHHH'	'KNTQE'	'%%$%%'	'44344']	['HHH'	'MRM'	'#&#'	'252'	'HHH'	'FGA'	'#$#'	'232']	['HHHHH'	'EITDK'	'%!$%%'	'40344'
1B5E_A 0.003527487023302 4.660711618411304 0.0262237762237766 [[211	214]	[80	85]	[174	176]	[187	193]	[174	183]] [4	1	2	3	0] [[725	728]	[776	781]	[888	890]	[948	954]	[1020	1028]] "[['EEEE'	'NVGS'	'3/22'	'4033'	'EEEE'	'EILP'	'3/02'	'4013']	['HHHHHH'	'KIWQQV'	'%!$%%!'	'403440'	'HHHHHH'	'KNTQEV'	'%%$%%!'	'443440']	['HHH'	'FGF'	'#$#'	'232'	'HHH'	'FGA'	'#$#'	'232']	['HHHHHHH'	'LDKLVSD'	'""%%""!$%'	'1441034'
6YGH_C 0.0379080721961622 2.109993206748676 0.0426287744227353 [[57	71]	[131	133]	[128	138]	[127	134]] [1	2	3	0] [[772	782]	[888	890]	[947	954]	[1016	1023]] "[['HHHHHHHHHHHHHHH'	'IEDFWQTTQGMHEIA'	'!%%#$%$$%$#%%!#'	'044234334324402'	'HHHHHHHHHHH'	'VEQDKNTQEVF'	'!%%%%%$%%!#'	'04444434402']	['HHH'	'AYA'	'#$#'	'232'	'HHH'	'FGA'	'#$#'	'232']	['HHHHHHHHHHH'	'HLKAYAKINEE'	'%""%#$#%!%%%'	'41423240444'	'HHHHHHHH'	'KLQDVVNQ'	'%""%%!!%%'	'41440044']	['HHHHHHHH'	'AHLKAYAK'	'#%""%#$#%'	'24142324'	'HHHHHHHH'	'AEIRASAN'	'#%!&#$#%'	'24052324']]"
6ZN5_U 0.003098994690109 4.767685200204046 0.0226480836236941 [[126	139]	[130	134]	[15	20]] [1	3	0] [[777	782]	[947	951]	[1018	1026]] "[['HHHHHHHHHHHHHH'	'QGQRDLDRIAGQVA'	'%$%&%""%&!#$%!#'	'43454145023402'	'HHHHHH'	'NTQEVF'	'%$%%!#'	'434402']	['HHHHH'	'DLDRI'	'%""%&!'	'41450'	'HHHHH'	'KLQDV'	'%""%%!'	'41440']	['HHHHHH'	'VRALAA'	'!&#""##'	'052122'	'HHHHHHHHH'	'IRASANLAA'	'!&#$#%""##'	'052324122']]"
4CHC_E 0.0228492872409067 1.5185248604285024 0.2128099173553728 [[97	99]	[158	161]	[159	163]	[112	118]] [4	1	3	0] [[725	727]	[778	781]	[949	953]	[1044	1050]] [['EEE'	'KVL'	'3/0'	'401'	'EEE'	'EIL'	'3/0'	'401']	['HHHH'	'TQEV'	'$%%!'	'3440'	'HHHH'	'TQEV'	'$%%!'	'3440']	['HHHHH'	'QEVVE'	'%%!!%'	'44004'	'HHHHH'	'QDVVN'	'%%!!%'	'44004']	['SSSEEEE'	'GIYHDLA'	'URU3301'	'3034412'	'SSSEEEE'	'GKGYHLM'	'UVU2301'	'3433412']]
1AAZ_A 0.0366017762823727 0.5843682645165575 0.1834677419354848 [[3	6]	[46	49]	[46	50]	[16	20]] [4	1	3	0] [[725	728]	[779	782]	[949	953]	[1021	1025]] "[['EEEE'	'KVYG'	'3/22'	'4033'	'EEEE'	'EILP'	'3/02'	'4013']	['HHHH'	'EKIA'	'%%!#'	'4402'	'HHHH'	'QEVF'	'%%!#'	'4402']	['HHHHH'	'EKIAE'	'%%!#%'	'44024'	'HHHHH'	'QDVVN'	'%%!!%'	'44004']	['HHHHH'	'YADNA'	'$#%%#'	'32442'	'HHHHH'	'SANLA'	'$#%""#'	'32412']]"
6CRI_K 0.0150645177525122 4.055654548727326 0.0155709342560554 [[52	55]	[138	142]	[108	110]	[138	142]	[62	66]] [4	1	2	3	0] [[725	728]	[776	780]	[888	890]	[950	954]	[1051	1055]] [['EEEE'	'NVET'	'3/32'	'4043'	'EEEE'	'EILP'	'3/02'	'4013']	['HHHHH'	'EITDK'	'%!$%%'	'40344'	'HHHHH'	'KNTQE'	'%%$%%'	'44344']	['HHH'	'MRM'	'#&#'	'252'	'HHH'	'FGA'	'#$#'	'232']	['HHHHH'	'EITDK'	'%!$%%'	'40344'
6D84_H 0.0181559577030664 3.8195486193990913 0.0425894378194204 [[52	55]	[138	142]	[108	110]	[138	142]	[136	143]] [4	1	2	3	0] [[725	728]	[776	780]	[888	890]	[950	954]	[1015	1024]] "[['EEEE'	'NVET'	'3/32'	'4043'	'EEEE'	'EILP'	'3/02'	'4013']	['HHHHH'	'EITDK'	'%!$%%'	'40344'	'HHHHH'	'KNTQE'	'%%$%%'	'44344']	['HHH'	'MRM'	'#&#'	'252'	'HHH'	'FGA'	'#$#'	'232']	['HHHHH'	'EITDK'	'%!$%%'	'40344'
4TTH_A 0.0381208407235047 1.2613868669343358 0.1288461538461542 [[133	138]	[129	136]	[58	63]] [1	3	0] [[772	777]	[947	954]	[1021	1026]] "[['HHHHHH'	'INQEKD'	'!%%%%%'	'044444'	'HHHHHH'	'VEQDKN'	'!%%%%%'	'044444']	['HHHHHHHH'	'NLELINQE'	'%""%""!%%%'	'41410444'	'HHHHHHHH'	'KLQDVVNQ'	'%""%%!!%%'	'41440044']	['HHHHHH'	'WMHLLC'	'$#%""""#'	'324112'	'HHHHHH'	'SANLAA'	'$#%""##'	'324122']]"
4MK2_A 0.0203202257323281 3.5690828384624425 0.0482142857142862 [[146	149]	[133	138]	[134	138]	[66	69]] [4	1	3	0] [[725	728]	[776	781]	[947	951]	[1035	1038]] "[['EEEE'	'HIFS'	'3/12'	'4023'	'EEEE'	'EILP'	'3/02'	'4013']	['HHHHHH'	'EKANKI'	'%%#%%!'	'442440'	'HHHHHH'	'KNTQEV'	'%%$%%!'	'443440']	['HHHHH'	'KANKI'	'%#%%!'	'42440'	'HHHHH'	'KLQDV'	'%""%%!'	'41440']	['S...'	'GDPN'	'U]}]'	'3434'	'S...'	'GQSK'	'U]}]'	'3434']]"
5VF3_V 0.0389582995831868 1.3530829616206108 0.1138519924098673 [[9	12]	[66	70]	[67	69]	[46	49]] [4	1	3	0] [[725	728]	[778	782]	[950	952]	[1053	1056]] [['EEEE'	'NIKT'	'3/32'	'4043'	'EEEE'	'EILP'	'3/02'	'4013']	['HHHHH'	'TEWIA'	'$%$!#'	'34302'	'HHHHH'	'TQEVF'	'$%%!#'	'34402']	['HHH'	'EWI'	'%$!'	'430'	'HHH'	'DVV'	'%!!'	'400']	['EEEE'	'YQTF'	'2321'	'3432'	'EEEE'	'PQSA'	'2321'	'3432']]
1BKM_A 0.0373961740284094 2.385344260173287 0.0316344463971884 [[14	16]	[80	84]	[82	86]] [1	3	0] [[777	779]	[948	952]	[1023	1027]] "[['HHH'	'ESE'	'%$%'	'434'	'HHH'	'NTQ'	'%$%'	'434']	['HHHHH'	'LQQLV'	'""%%""!'	'14410'	'HHHHH'	'LQDVV'	'""%%!!'	'14400']	['HHHHH'	'QLVAY'	'%""!#$'	'41023'	'HHHHH'	'NLAAT'	'%""##$'	'41223']]"
1CXQ_A 0.0040911861796401 2.658205709719603 0.2596566523605157 [[89	91]	[98	104]	[193	195]	[163	167]	[166	172]] [4	1	2	3	0] [[726	728]	[769	775]	[888	890]	[948	952]	[1017	1023]] "[['EEE'	'VVT'	'//2'	'003'	'EEE'	'ILP'	'/02'	'013']	['HHHHHHH'	'SVAAQHH'	'$!##%%%'	'3022444'	'HHHHHHH'	'GIAVEQD'	'$!#!%%%'	'3020444']	['HHH'	'MYA'	'#$#'	'232'	'HHH'	'FGA'	'#$#'	'232']	['HHHHH'	'LKDKI'	'""%%%!'	'14440'
2OXT_B 0.0268381922684628 3.55405892599527 0.0136286201022137 [[170	173]	[64	66]	[169	171]	[60	64]] [1	2	3	0] [[776	779]	[888	890]	[948	950]	[1021	1025]] "[['HHHH'	'EKWK'	'%%$%'	'4434'	'HHHH'	'KNTQ'	'%%$%'	'4434']	['HHH'	'AWM'	'#$#'	'232'	'HHH'	'FGA'	'#$#'	'232']	['HHH'	'LEK'	'""%%'	'144'	'HHH'	'LQD'	'""%%'	'144']	['HHHHH'	'TAKLA'	'$#%""#'	'32412'	'HHHHH'	'SANLA'	'$#%""#'	'32412']]"
5FVC_J 0.0166100590812782 1.41206454318174 0.3401826484018266 [[124	129]	[348	350]	[125	130]	[62	65]] [1	2	3	0] [[772	777]	[888	890]	[949	954]	[1015	1018]] [['HHHHHH'	'VEEIDK'	'!%%!%%'	'044044'	'HHHHHH'	'VEQDKN'	'!%%%%%'	'044444']	['HHH'	'FSA'	'#$#'	'232'	'HHH'	'FGA'	'#$#'	'232']	['HHHHHH'	'EEIDKE'	'%%!%%%'	'440444'	'HHHHHH'	'QDVVNQ'	'%%!!%%'	'440044']	['HHHH'	'AAEI'	'##%!'	'2240'	'HHHH'	'AAEI'	'##%!'	'2240']]
5ISN_A 0.0171852326993593 1.8265000461202008 0.2410147991543347 [[79	93]	[34	36]	[94	98]	[84	90]] [1	2	3	0] [[772	782]	[888	890]	[950	954]	[1023	1028]] "[['HHHHHHHHHHHHHHH'	'VEGDKQLAEAYESIA'	'!%$%%%""#%#$%$!#'	'043444124234302'	'HHHHHHHHHHH'	'VEQDKNTQEVF'	'!%%%%%$%%!#'	'04444434402']	['HHH'	'CGA'	'#$#'	'232'	'HHH'	'FGA'	'#$#'	'232']	['HHHHH'	'KIVND'	'%!!%%'	'40044'	'HHHHH'	'DVVNQ'	'%!!%%'	'40044']	['HHHHHHH'	'QLAEAYE'	'%""#%#$%'	'4124234'	'HHHHHH'	'NLAATK'	'%""##$%'	'412234']]"
4KIL_A 0.018440563670031 3.56519684686768 0.0614828209764919 [[146	149]	[133	138]	[134	138]	[66	69]] [4	1	3	0] [[725	728]	[776	781]	[947	951]	[1035	1038]] "[['EEEE'	'HIFS'	'3/12'	'4023'	'EEEE'	'EILP'	'3/02'	'4013']	['HHHHHH'	'EKANKI'	'%%#%%!'	'442440'	'HHHHHH'	'KNTQEV'	'%%$%%!'	'443440']	['HHHHH'	'KANKI'	'%#%%!'	'42440'	'HHHHH'	'KLQDV'	'%""%%!'	'41440']	['S...'	'GDPN'	'U]}]'	'3434'	'S...'	'GQSK'	'U]}]'	'3434']]"
1VSE_A 0.0053362847099031 3.071109604747255 0.2028688524590174 [[89	91]	[98	104]	[193	195]	[163	167]	[166	172]] [4	1	2	3	0] [[726	728]	[769	775]	[888	890]	[948	952]	[1017	1023]] "[['EEE'	'VVT'	'//2'	'003'	'EEE'	'ILP'	'/02'	'013']	['HHHHHHH'	'SVAAQHH'	'$!##%%%'	'3022444'	'HHHHHHH'	'GIAVEQD'	'$!#!%%%'	'3020444']	['HHH'	'MYA'	'#$#'	'232'	'HHH'	'FGA'	'#$#'	'232']	['HHHHH'	'LKDKI'	'""%%%!'	'14440'
6F9B_M 0.030278019701744 1.0382533222894663 0.2254697286012534 [[215	217]	[212	217]	[163	166]] [1	3	0] [[771	773]	[948	953]	[1035	1038]] "[['HHH'	'AVH'	'#!%'	'204'	'HHH'	'AVE'	'#!%'	'204']	['HHHHHH'	'LLEAVH'	'""""%#!%'	'114204'	'HHHHHH'	'LQDVVN'	'""%%!!%'	'144004']	['S...'	'GKGH'	'U]}]'	'3434'	'S...'	'GQSK'	'U]}]'	'3434']]"
3HW3_B 0.0085455496225327 4.036712189996484 0.068143100511073 [[146	149]	[133	138]	[134	138]	[17	23]] [4	1	3	0] [[725	728]	[776	781]	[947	951]	[1022	1028]] "[['EEEE'	'HIFS'	'3/12'	'4023'	'EEEE'	'EILP'	'3/02'	'4013']	['HHHHHH'	'EKANKI'	'%%#%%!'	'442440'	'HHHHHH'	'KNTQEV'	'%%$%%!'	'443440']	['HHHHH'	'KANKI'	'%#%%!'	'42440'	'HHHHH'	'KLQDV'	'%""%%!'	'41440']	['HHHHHHH'	'AEKAMKE'	'#%%##%%'	'2442244'	'HHHHHHH'	'ANLAATK'	'#%""##$%'	'2412234']]"
4AVL_A 0.0053036769070627 4.151914128683094 0.0749574105621797 [[146	149]	[133	138]	[134	138]	[17	23]] [4	1	3	0] [[725	728]	[776	781]	[947	951]	[1022	1028]] "[['EEEE'	'HIFS'	'3/12'	'4023'	'EEEE'	'EILP'	'3/02'	'4013']	['HHHHHH'	'EKANKI'	'%%#%%!'	'442440'	'HHHHHH'	'KNTQEV'	'%%$%%!'	'443440']	['HHHHH'	'KANKI'	'%#%%!'	'42440'	'HHHHH'	'KLQDV'	'%""%%!'	'41440']	['HHHHHHH'	'AEKAMKE'	'#%%##%%'	'2442244'	'HHHHHHH'	'ANLAATK'	'#%""##$%'	'2412234']]"
6CRI_V 0.0230390144649339 3.6958300010713554 0.0255536626916519 [[52	55]	[138	142]	[108	110]	[138	142]	[136	143]] [4	1	2	3	0] [[725	728]	[776	780]	[888	890]	[950	954]	[1015	1024]] "[['EEEE'	'NVET'	'3/32'	'4043'	'EEEE'	'EILP'	'3/02'	'4013']	['HHHHH'	'EITDK'	'%!$%%'	'40344'	'HHHHH'	'KNTQE'	'%%$%%'	'44344']	['HHH'	'MRM'	'#&#'	'252'	'HHH'	'FGA'	'#$#'	'232']	['HHHHH'	'EITDK'	'%!$%%'	'40344'
4E5I_A 0.0034823969548972 4.205810737088079 0.0766609880749573 [[146	149]	[133	138]	[134	138]	[17	23]] [4	1	3	0] [[725	728]	[776	781]	[947	951]	[1022	1028]] "[['EEEE'	'HIFS'	'3/12'	'4023'	'EEEE'	'EILP'	'3/02'	'4013']	['HHHHHH'	'EKANKI'	'%%#%%!'	'442440'	'HHHHHH'	'KNTQEV'	'%%$%%!'	'443440']	['HHHHH'	'KANKI'	'%#%%!'	'42440'	'HHHHH'	'KLQDV'	'%""%%!'	'41440']	['HHHHHHH'	'AEKAMKE'	'#%%##%%'	'2442244'	'HHHHHHH'	'ANLAATK'	'#%""##$%'	'2412234']]"
2I9F_A 0.0123193639652885 0.1774861767719283 0.7063953488372101 [[98	100]	[98	100]	[61	65]] [1	3	0] [[779	781]	[949	951]	[1017	1021]] [['HHH'	'KQI'	'%%!'	'440'	'HHH'	'QEV'	'%%!'	'440']	['HHH'	'KQI'	'%%!'	'440'	'HHH'	'QDV'	'%%!'	'440']	['HHHHH'	'QERAT'	'%%&#$'	'44523'	'HHHHH'	'EIRAS'	'%!&#$'	'40523']]
6D84_N 0.0204823668101286 3.832271656515639 0.0389380530973459 [[52	55]	[138	142]	[108	110]	[138	142]	[136	143]] [4	1	2	3	0] [[725	728]	[776	780]	[888	890]	[950	954]	[1015	1024]] "[['EEEE'	'NVET'	'3/32'	'4043'	'EEEE'	'EILP'	'3/02'	'4013']	['HHHHH'	'EITDK'	'%!$%%'	'40344'	'HHHHH'	'KNTQE'	'%%$%%'	'44344']	['HHH'	'MRM'	'#&#'	'252'	'HHH'	'FGA'	'#$#'	'232']	['HHHHH'	'EITDK'	'%!$%%'	'40344'
2FCC_B 0.0141777522455249 3.962772549417832 0.0596252129471885 [[110	121]	[28	30]	[118	122]	[16	19]] [1	2	3	0] [[769	777]	[888	890]	[948	952]	[1023	1026]] "[['HHHHHHHHHHHH'	'SIAISQARLDEK'	'$!#!$%#&""%%%'	'302034251444'	'HHHHHHHHH'	'GIAVEQDKN'	'$!#!%%%%%'	'302044444']	['HHH'	'FGA'	'#$#'	'232'	'HHH'	'FGA'	'#$#'	'232']	['HHHHH'	'LDEKI'	'""%%%!'	'14440'	'HHHHH'	'LQDVV'	'""%%!!'	'14400']	['HHHH'	'HLMA'	'%""##'	'4122'	'HHHH'	'NLAA'	'%""##'	'4122']]"
6L18_A 0.0040640751104477 4.801287756081764 0.0352733686067026 [[211	214]	[80	85]	[174	176]	[187	193]	[174	183]] [4	1	2	3	0] [[725	728]	[776	781]	[888	890]	[948	954]	[1020	1028]] "[['EEEE'	'NVGS'	'3/22'	'4033'	'EEEE'	'EILP'	'3/02'	'4013']	['HHHHHH'	'KIWQQV'	'%!$%%!'	'403440'	'HHHHHH'	'KNTQEV'	'%%$%%!'	'443440']	['HHH'	'FGF'	'#$#'	'232'	'HHH'	'FGA'	'#$#'	'232']	['HHHHHHH'	'LDKLVSD'	'""%%""!$%'	'1441034'
4YDG_B 0.0525652800090291 1.3512904737622051 0.0444839857651251 [[112	114]	[105	108]	[106	108]	[26	30]] [4	1	3	0] [[726	728]	[771	774]	[948	950]	[1059	1063]] "[['EEE'	'VLY'	'/02'	'013'	'EEE'	'ILP'	'/02'	'013']	['HHHH'	'ALQQ'	'#""%%'	'2144'	'HHHH'	'AVEQ'	'#!%%'	'2044']	['HHH'	'LQQ'	'""%%'	'144'	'HHH'	'LQD'	'""%%'	'144']	['EEEEE'	'TIEAL'	'2/310'	'30421'	'EEEEE'	'GVVFL'	'2//10'	'30021']]"
6J3Q_Z 0.0066295665629002 2.4468650350596906 0.287280701754387 [[213	219]	[210	214]	[162	166]] [1	3	0] [[776	782]	[950	954]	[1044	1048]] [['HHHHHHH'	'EQYKKVF'	'%%$%%!#'	'4434402'	'HHHHHHH'	'KNTQEVF'	'%%$%%!#'	'4434402']	['HHHHH'	'KVVEQ'	'%!!%%'	'40044'	'HHHHH'	'DVVNQ'	'%!!%%'	'40044']	['SS.EE'	'WNVSE'	'UVY23'	'34034'	'SSSEE'	'GKGYH'	'UVU23'	'34334']]
4LYL_G 0.0100346357022049 4.1344365267525545 0.0519713261648751 [[141	143]	[171	180]	[106	108]	[170	176]	[101	107]] [4	1	2	3	0] [[726	728]	[770	779]	[888	890]	[948	954]	[1021	1027]] "[['EEE'	'ILG'	'/02'	'013'	'EEE'	'ILP'	'/02'	'013']	['HHHHHHHHHH'	'VNIYKELDTD'	'!%!$%%""%$%'	'0403441434'	'HHHHHHHHHH'	'IAVEQDKNTQ'	'!#!%%%%%$%'	'0204444434']	['HHH'	'MSF'	'#$#'	'232'	'HHH'	'FGA'	'#$#'	'232']	['HHHHHHH'	'LVNIYKE'	'""!%!$%%'	'1040344'
1SPS_B 0.0401237062892213 2.247614968983497 0.0371024734982334 [[14	16]	[80	84]	[82	86]] [1	3	0] [[777	779]	[948	952]	[1023	1027]] "[['HHH'	'ESE'	'%$%'	'434'	'HHH'	'NTQ'	'%$%'	'434']	['HHHHH'	'LQQLV'	'""%%""!'	'14410'	'HHHHH'	'LQDVV'	'""%%!!'	'14400']	['HHHHH'	'QLVAY'	'%""!#$'	'41023'	'HHHHH'	'NLAAT'	'%""##$'	'41223']]"
6N9U_F 0.0322482857022371 3.4144155853705804 0.0034188034188034 [[215	218]	[214	218]	[105	109]] [1	3	0] [[771	774]	[950	954]	[1052	1056]] [['HHHH'	'AVEE'	'#!%%'	'2044'	'HHHH'	'AVEQ'	'#!%%'	'2044']	['HHHHH'	'KAVEE'	'%#!%%'	'42044'	'HHHHH'	'DVVNQ'	'%!!%%'	'40044']	['EEEEE'	'MYQVA'	'123/1'	'23402'	'EEEEE'	'FPQSA'	'12321'	'23432']]
6QLC_A 0.0048422352345359 0.976369273150402 0.8173374613003104 [[34	36]	[70	72]	[52	55]	[70	75]] [1	2	3	0] [[786	788]	[888	890]	[947	950]	[1020	1025]] "[['SEE'	'KDV'	'V3/'	'440'	'SEE'	'KQI'	'V3/'	'440']	['HHH'	'AYA'	'#$#'	'232'	'HHH'	'FGA'	'#$#'	'232']	['HHHH'	'QLQE'	'%""%%'	'4144'	'HHHH'	'KLQD'	'%""%%'	'4144']	['HHHHHH'	'AYAERC'	'#$#%&#'	'232452'	'HHHHHH'	'ASANLA'	'#$#%""#'	'232412']]"
2X6N_B 0.0198073451588478 0.911050197218048 0.4352078239608814 [[289	298]	[295	298]	[250	253]] [1	3	0] [[774	781]	[948	951]	[1023	1026]] "[['HHHHHHHHHH'	'EEELSLLQEI'	'%%%""$""""%%!'	'4441311440'	'HHHHHHHH'	'QDKNTQEV'	'%%%%$%%!'	'44443440']	['HHHH'	'LQEI'	'""%%!'	'1440'	'HHHH'	'LQDV'	'""%%!'	'1440']	['HHHH'	'QLAM'	'%""##'	'4122'	'HHHH'	'NLAA'	'%""##'	'4122']]"
4LYL_O 0.0121180331501726 3.8002728374114447 0.0992509363295881 [[141	143]	[172	178]	[106	108]	[170	176]	[101	107]] [4	1	2	3	0] [[726	728]	[776	782]	[888	890]	[948	954]	[1021	1027]] "[['EEE'	'ILG'	'/02'	'013'	'EEE'	'ILP'	'/02'	'013']	['HHHHHHH'	'NIYKELA'	'%!$%%""#'	'4034412'	'HHHHHHH'	'KNTQEVF'	'%%$%%!#'	'4434402']	['HHH'	'MSF'	'#$#'	'232'	'HHH'	'FGA'	'#$#'	'232']	['HHHHHHH'	'LVNIYKE'	'""!%!$%%'	'1040344'
4E5L_A 0.00642974005309 4.164016208269542 0.0800681431005105 [[146	149]	[133	138]	[134	138]	[17	23]] [4	1	3	0] [[725	728]	[776	781]	[947	951]	[1022	1028]] "[['EEEE'	'HIFS'	'3/12'	'4023'	'EEEE'	'EILP'	'3/02'	'4013']	['HHHHHH'	'EKANKI'	'%%#%%!'	'442440'	'HHHHHH'	'KNTQEV'	'%%$%%!'	'443440']	['HHHHH'	'KANKI'	'%#%%!'	'42440'	'HHHHH'	'KLQDV'	'%""%%!'	'41440']	['HHHHHHH'	'AEKAMKE'	'#%%##%%'	'2442244'	'HHHHHHH'	'ANLAATK'	'#%""##$%'	'2412234']]"
4LYL_M 0.0163310343343011 3.458094245873917 0.1075471698113212 [[141	143]	[172	176]	[106	108]	[170	176]	[101	107]] [4	1	2	3	0] [[726	728]	[776	780]	[888	890]	[948	954]	[1021	1027]] "[['EEE'	'ILG'	'/02'	'013'	'EEE'	'ILP'	'/02'	'013']	['HHHHH'	'NIYKE'	'%!$%%'	'40344'	'HHHHH'	'KNTQE'	'%%$%%'	'44344']	['HHH'	'MSF'	'#$#'	'232'	'HHH'	'FGA'	'#$#'	'232']	['HHHHHHH'	'LVNIYKE'	'""!%!$%%'	'1040344'
3KH2_G 0.0047773029412439 0.3474601471014041 0.9632107023411388 [[45	51]	[42	44]	[13	19]	[42	48]] [1	2	3	0] [[776	782]	[888	890]	[948	954]	[1020	1028]] "[['HHHHHHH'	'EAYKKAA'	'%#$%%##'	'4234422'	'HHHHHHH'	'KNTQEVF'	'%%$%%!#'	'4434402']	['HHH'	'ATF'	'#$#'	'232'	'HHH'	'FGA'	'#$#'	'232']	['HHHH-HH'	'LSEV-NN'	'""$%!-%%'	'1340-44'	'HHHHHHH'	'LQDVVNQ'	'""%%!!%%'	'1440044']	['HHHHHHH'	'ATFEAYK'	'#$#%#$%'	'2324234'	'HHHHHHHHH'	'ASANLAATK'	'#$#%""##$%'	'232412234']]"
5FLX_T 0.0063876791262459 4.898812761902818 0.0238500851788752 [[126	139]	[130	134]	[15	20]] [1	3	0] [[777	782]	[947	951]	[1018	1026]] "[['HHHHHHHHHHHHHH'	'QGQRDLDRIAGQVA'	'%$%&%""%&!#$%!#'	'43454145023402'	'HHHHHH'	'NTQEVF'	'%$%%!#'	'434402']	['HHHHH'	'DLDRI'	'%""%&!'	'41450'	'HHHHH'	'KLQDV'	'%""%%!'	'41440']	['HHHHHH'	'VRALAA'	'!&#""##'	'052122'	'HHHHHHHHH'	'IRASANLAA'	'!&#$#%""##'	'052324122']]"
6P4G_P 0.0212758798439569 0.7983725344323853 0.445812807881774 [[79	82]	[79	83]	[35	41]] [1	3	0] [[779	782]	[949	953]	[1050	1056]] [['HHHH'	'QDVA'	'%%!#'	'4402'	'HHHH'	'QEVF'	'%%!#'	'4402']	['HHHHH'	'QDVAQ'	'%%!#%'	'44024'	'HHHHH'	'QDVVN'	'%%!!%'	'44004']	['EETTEEE'	'ASFNDTF'	'12MO321'	'2324432'	'EEEEEEE'	'MSFPQSA'	'1212321'	'2323432']]
3KH2_F 0.0074737222202975 0.3675974057487597 0.8814102564102568 [[45	51]	[42	44]	[13	19]	[42	48]] [1	2	3	0] [[776	782]	[888	890]	[948	954]	[1020	1028]] "[['HHHHHHH'	'EAYKKAA'	'%#$%%##'	'4234422'	'HHHHHHH'	'KNTQEVF'	'%%$%%!#'	'4434402']	['HHH'	'ATF'	'#$#'	'232'	'HHH'	'FGA'	'#$#'	'232']	['HHHH-HH'	'LSEV-NN'	'""$%!-%%'	'1340-44'	'HHHHHHH'	'LQDVVNQ'	'""%%!!%%'	'1440044']	['HHHHHHH'	'ATFEAYK'	'#$#%#$%'	'2324234'	'HHHHHHHHH'	'ASANLAATK'	'#$#%""##$%'	'232412234']]"
6D84_C 0.0204722690547199 3.871367078944396 0.0500894454382829 [[52	55]	[138	142]	[108	110]	[138	142]	[62	66]] [4	1	2	3	0] [[725	728]	[776	780]	[888	890]	[950	954]	[1051	1055]] [['EEEE'	'NVET'	'3/32'	'4043'	'EEEE'	'EILP'	'3/02'	'4013']	['HHHHH'	'EITDK'	'%!$%%'	'40344'	'HHHHH'	'KNTQE'	'%%$%%'	'44344']	['HHH'	'MRM'	'#&#'	'252'	'HHH'	'FGA'	'#$#'	'232']	['HHHHH'	'EITDK'	'%!$%%'	'40344'
6P7A_B 0.0010682566709883 5.292228789791808 0.0136286201022137 [[108	134]	[121	126]	[14	33]] [1	3	0] [[770	782]	[949	954]	[1050	1064]] "[['HHHHHGGGT.S.HHHHHHH.S..HHHH'	'VFIQKISEYTDYKNDILNKYTKLDDIA'	'!#!%%69:N}V}%%%!""%%}U]Z%%!#'	'020440343343444014433414402'	'HHHHHHHHHHHHH'	'IAVEQDKNTQEVF'	'!#!%%%%%$%%!#'	'0204444434402']	['HHHHHH'	'NDILNK'	'%%!""%%'	'440144'	'HHHHHH'	'QDVVNQ'	'%%!!%%'	'440044']	['EEEEEEEETTTTEEEEEEEE'	'AYAIFNYDNTSNTIKLIAIE'	'121/1323ONNO2/30/1/3'	'23202434433430410204'	'EEEEEEETTEEEEEE'	'MSFPQSAPHGVVFLH'	'1212321NO2//103'	'232343234300214']]"
1UDG_A 0.007330036557395 3.995586291441159 0.1138519924098673 [[119	122]	[120	122]	[45	53]] [1	3	0] [[771	774]	[952	954]	[1021	1028]] "[['HHHH'	'AVKN'	'#!%%'	'2044'	'HHHH'	'AVEQ'	'#!%%'	'2044']	['HHH'	'VKN'	'!%%'	'044'	'HHH'	'VNQ'	'!%%'	'044']	['HHHHHHHHH'	'TAHLLAEYN'	'$#%""""#%$%'	'324112434'	'HHHHHHHH'	'SANLAATK'	'$#%""##$%'	'32412234']]"
1VSF_A 0.0093806478002238 3.051161866144633 0.1906693711967553 [[89	91]	[98	104]	[193	195]	[163	167]	[166	172]] [4	1	2	3	0] [[726	728]	[769	775]	[888	890]	[948	952]	[1017	1023]] "[['EEE'	'VVT'	'//2'	'003'	'EEE'	'ILP'	'/02'	'013']	['HHHHHHH'	'SVAAQHH'	'$!##%%%'	'3022444'	'HHHHHHH'	'GIAVEQD'	'$!#!%%%'	'3020444']	['HHH'	'MYA'	'#$#'	'232'	'HHH'	'FGA'	'#$#'	'232']	['HHHHH'	'LKDKI'	'""%%%!'	'14440'
4E5I_C 0.0086306496675432 4.13483846401249 0.071550255536626 [[146	149]	[133	138]	[134	138]	[17	23]] [4	1	3	0] [[725	728]	[776	781]	[947	951]	[1022	1028]] "[['EEEE'	'HIFS'	'3/12'	'4023'	'EEEE'	'EILP'	'3/02'	'4013']	['HHHHHH'	'EKANKI'	'%%#%%!'	'442440'	'HHHHHH'	'KNTQEV'	'%%$%%!'	'443440']	['HHHHH'	'KANKI'	'%#%%!'	'42440'	'HHHHH'	'KLQDV'	'%""%%!'	'41440']	['HHHHHHH'	'AEKAMKE'	'#%%##%%'	'2442244'	'HHHHHHH'	'ANLAATK'	'#%""##$%'	'2412234']]"
1A1N_A 0.0016895825889663 3.561903242433798 0.2078189300411528 [[173	178]	[172	174]	[112	126]] [1	3	0] [[773	778]	[948	950]	[1047	1063]] "[['HHTHHH'	'ENGKET'	'%%N%%$'	'443443'	'HHHHHH'	'EQDKNT'	'%%%%%$'	'444443']	['HHH'	'LEN'	'""%%'	'144'	'HHH'	'LQD'	'""%%'	'144']	['EEEEEEETTEEEEEE'	'GHDQSAYDGKDYIAL'	'2333212ON332/10'	'344432343443021'	'EEEEEEEEEETTEEEEE'	'YHLMSFPQSAPHGVVFL'	'2301212321NO2//10'	'34123234323430021']]"
1EAM_A 0.0182907431358668 3.712074591894423 0.0749574105621797 [[160	163]	[263	265]	[159	162]	[46	49]] [1	2	3	0] [[779	782]	[888	890]	[948	951]	[1023	1026]] "[['HHHH'	'QNVM'	'%%!#'	'4402'	'HHHH'	'QEVF'	'%%!#'	'4402']	['HHH'	'MYF'	'#$#'	'232'	'HHH'	'FGA'	'#$#'	'232']	['HHHH'	'LQNV'	'""%%!'	'1440'	'HHHH'	'LQDV'	'""%%!'	'1440']	['HHHH'	'ELFF'	'%""##'	'4122'	'HHHH'	'NLAA'	'%""##'	'4122']]"
6CRI_C 0.0180597701912045 4.0259994477584335 0.0357751277683133 [[52	55]	[138	142]	[108	110]	[138	142]	[62	66]] [4	1	2	3	0] [[725	728]	[776	780]	[888	890]	[950	954]	[1051	1055]] [['EEEE'	'NVET'	'3/32'	'4043'	'EEEE'	'EILP'	'3/02'	'4013']	['HHHHH'	'EITDK'	'%!$%%'	'40344'	'HHHHH'	'KNTQE'	'%%$%%'	'44344']	['HHH'	'MRM'	'#&#'	'252'	'HHH'	'FGA'	'#$#'	'232']	['HHHHH'	'EITDK'	'%!$%%'	'40344'
1E27_A 0.0182883539626687 3.632889942925313 0.0830258302583026 [[173	178]	[171	174]	[95	98]] [1	3	0] [[773	778]	[947	950]	[1053	1056]] "[['HHTHHH'	'ENGKET'	'%%N%%$'	'443443'	'HHHHHH'	'EQDKNT'	'%%%%%$'	'444443']	['HHHH'	'HLEN'	'%""%%'	'4144'	'HHHH'	'KLQD'	'%""%%'	'4144']	['EEEE'	'WQTM'	'2321'	'3432'	'EEEE'	'PQSA'	'2321'	'3432']]"
6LYJ_A 0.0104911529139638 4.63202009540184 0.0204429301533215 [[208	210]	[171	174]	[168	170]	[172	175]	[47	50]] [4	1	2	3	0] [[726	728]	[778	781]	[888	890]	[949	952]	[1023	1026]] "[['EEE'	'VLT'	'/02'	'013'	'EEE'	'ILP'	'/02'	'013']	['HHHH'	'TDHV'	'$%%!'	'3440'	'HHHH'	'TQEV'	'$%%!'	'3440']	['HHH'	'AWF'	'#$#'	'232'	'HHH'	'FGA'	'#$#'	'232']	['HHHH'	'DHVI'	'%%!!'	'4400'
2J8X_A 0.0120480250392392 4.614928741765284 0.0136286201022137 [[208	210]	[171	174]	[168	170]	[172	175]	[47	50]] [4	1	2	3	0] [[726	728]	[778	781]	[888	890]	[949	952]	[1023	1026]] "[['EEE'	'VLT'	'/02'	'013'	'EEE'	'ILP'	'/02'	'013']	['HHHH'	'TDHV'	'$%%!'	'3440'	'HHHH'	'TQEV'	'$%%!'	'3440']	['HHH'	'AWF'	'#$#'	'232'	'HHH'	'FGA'	'#$#'	'232']	['HHHH'	'DHVI'	'%%!!'	'4400'
1BJA_A 0.0209908862178375 0.8129361223493983 0.4936386768447842 [[74	78]	[74	81]	[34	38]] [1	3	0] [[777	781]	[947	954]	[1015	1019]] "[['HHHHH'	'EAQDI'	'%#%%!'	'42440'	'HHHHH'	'NTQEV'	'%$%%!'	'43440']	['HHHHHHHH'	'EAQDIISN'	'%#%%!!$%'	'42440034'	'HHHHHHHH'	'KLQDVVNQ'	'%""%%!!%%'	'41440044']	['HHHHH'	'AAEVR'	'##%!&'	'22405'	'HHHHH'	'AAEIR'	'##%!&'	'22405']]"
4E5F_A 0.0097471670061344 4.170663526662743 0.0647359454855187 [[146	149]	[133	138]	[134	138]	[17	21]] [4	1	3	0] [[725	728]	[776	781]	[947	951]	[1022	1026]] "[['EEEE'	'HIFS'	'3/12'	'4023'	'EEEE'	'EILP'	'3/02'	'4013']	['HHHHHH'	'EKANKI'	'%%#%%!'	'442440'	'HHHHHH'	'KNTQEV'	'%%$%%!'	'443440']	['HHHHH'	'KANKI'	'%#%%!'	'42440'	'HHHHH'	'KLQDV'	'%""%%!'	'41440']	['HHHHH'	'AEKAM'	'#%%##'	'24422'	'HHHHH'	'ANLAA'	'#%""##'	'24122']]"
6CM9_H 0.0310957625798494 3.707480780292439 0.0034071550255532 [[52	55]	[138	142]	[108	110]	[138	142]	[136	143]] [4	1	2	3	0] [[725	728]	[776	780]	[888	890]	[950	954]	[1015	1024]] "[['EEEE'	'NVET'	'3/32'	'4043'	'EEEE'	'EILP'	'3/02'	'4013']	['HHHHH'	'EITDK'	'%!$%%'	'40344'	'HHHHH'	'KNTQE'	'%%$%%'	'44344']	['HHH'	'MRM'	'#&#'	'252'	'HHH'	'FGA'	'#$#'	'232']	['HHHHH'	'EITDK'	'%!$%%'	'40344'
6ZLW_U 0.0033267150873751 4.742557978430766 0.0595667870036102 [[126	139]	[130	134]	[15	20]] [1	3	0] [[777	782]	[947	951]	[1018	1026]] "[['HHHHHHHHHHHHHH'	'QGQRDLDRIAGQVA'	'%$%&%""%&!#$%!#'	'43454145023402'	'HHHHHH'	'NTQEVF'	'%$%%!#'	'434402']	['HHHHH'	'DLDRI'	'%""%&!'	'41450'	'HHHHH'	'KLQDV'	'%""%%!'	'41440']	['HHHHHH'	'VRALAA'	'!&#""##'	'052122'	'HHHHHHHHH'	'IRASANLAA'	'!&#$#%""##'	'052324122']]"
1ENK_A 0.022408987823197 4.095301636583477 0.0 [[110	121]	[28	30]	[118	122]	[16	19]] [1	2	3	0] [[769	777]	[888	890]	[948	952]	[1023	1026]] "[['HHHHHHHHHHHH'	'SIAISQARLDEK'	'$!#!$%#&""%%%'	'302034251444'	'HHHHHHHHH'	'GIAVEQDKN'	'$!#!%%%%%'	'302044444']	['HHH'	'FGA'	'#$#'	'232'	'HHH'	'FGA'	'#$#'	'232']	['HHHHH'	'LDEKI'	'""%%%!'	'14440'	'HHHHH'	'LQDVV'	'""%%!!'	'14400']	['HHHH'	'HLMA'	'%""##'	'4122'	'HHHH'	'NLAA'	'%""##'	'4122']]"
3HW5_B 0.0118606776956293 4.057777169871035 0.0664395229982959 [[146	149]	[133	138]	[134	138]	[17	23]] [4	1	3	0] [[725	728]	[776	781]	[947	951]	[1022	1028]] "[['EEEE'	'HIFS'	'3/12'	'4023'	'EEEE'	'EILP'	'3/02'	'4013']	['HHHHHH'	'EKANKI'	'%%#%%!'	'442440'	'HHHHHH'	'KNTQEV'	'%%$%%!'	'443440']	['HHHHH'	'KANKI'	'%#%%!'	'42440'	'HHHHH'	'KLQDV'	'%""%%!'	'41440']	['HHHHHHH'	'AEKAMKE'	'#%%##%%'	'2442244'	'HHHHHHH'	'ANLAATK'	'#%""##$%'	'2412234']]"
3LIN_G 0.0529946023306583 1.4816854446758447 0.0477001703577506 [[112	114]	[105	108]	[106	108]	[26	30]] [4	1	3	0] [[726	728]	[771	774]	[948	950]	[1059	1063]] "[['EEE'	'VLY'	'/02'	'013'	'EEE'	'ILP'	'/02'	'013']	['HHHH'	'ALQQ'	'#""%%'	'2144'	'HHHH'	'AVEQ'	'#!%%'	'2044']	['HHH'	'LQQ'	'""%%'	'144'	'HHH'	'LQD'	'""%%'	'144']	['EEEEE'	'TIEAL'	'2/310'	'30421'	'EEEEE'	'GVVFL'	'2//10'	'30021']]"
4E5E_C 0.011310418762656 4.145042709358251 0.0596252129471885 [[146	149]	[133	138]	[134	138]	[17	23]] [4	1	3	0] [[725	728]	[776	781]	[947	951]	[1022	1028]] "[['EEEE'	'HIFS'	'3/12'	'4023'	'EEEE'	'EILP'	'3/02'	'4013']	['HHHHHH'	'EKANKI'	'%%#%%!'	'442440'	'HHHHHH'	'KNTQEV'	'%%$%%!'	'443440']	['HHHHH'	'KANKI'	'%#%%!'	'42440'	'HHHHH'	'KLQDV'	'%""%%!'	'41440']	['HHHHHHH'	'AEKAMKE'	'#%%##%%'	'2442244'	'HHHHHHH'	'ANLAATK'	'#%""##$%'	'2412234']]"
4LYL_A 0.0123115973856791 4.640060468623807 0.0153321976149913 [[141	143]	[172	178]	[106	108]	[170	176]	[92	95]] [4	1	2	3	0] [[726	728]	[776	782]	[888	890]	[948	954]	[1023	1026]] "[['EEE'	'ILG'	'/02'	'013'	'EEE'	'ILP'	'/02'	'013']	['HHHHHHH'	'NIYKELA'	'%!$%%""#'	'4034412'	'HHHHHHH'	'KNTQEVF'	'%%$%%!#'	'4434402']	['HHH'	'MSF'	'#$#'	'232'	'HHH'	'FGA'	'#$#'	'232']	['HHHHHHH'	'LVNIYKE'	'""!%!$%%'	'1040344'
2XYV_A 0.0217343249975949 3.756909486326556 0.0576576576576581 [[156	160]	[154	156]	[157	159]	[42	53]] [1	2	3	0] [[771	775]	[888	890]	[952	954]	[1016	1027]] "[['HHHHH'	'FIKQK'	'#!%%%'	'20444'	'HHHHH'	'AVEQD'	'#!%%%'	'20444']	['HHH'	'CGF'	'#$#'	'232'	'HHH'	'FGA'	'#$#'	'232']	['HHH'	'IKQ'	'!%%'	'044'	'HHH'	'VNQ'	'!%%'	'044']	['HHHHHHHHHHHH'	'MNVAKYTQLCQY'	'#%!#%$$%""#%$'	'240243341243'	'HHHHHHHHHHHH'	'AEIRASANLAAT'	'#%!&#$#%""##$'	'240523241223']]"
5HY3_A 0.0136612879263862 3.662250259099324 0.1202290076335883 [[133	135]	[179	184]	[239	241]	[176	181]	[105	108]] [4	1	2	3	0] [[726	728]	[772	777]	[888	890]	[949	954]	[1022	1025]] "[['EEE'	'IMT'	'/12'	'023'	'EEE'	'ILP'	'/02'	'013']	['HHHHHH'	'VEQKNK'	'!%%%%%'	'044444'	'HHHHHH'	'VEQDKN'	'!%%%%%'	'044444']	['HHH'	'FSA'	'#$#'	'232'	'HHH'	'FGA'	'#$#'	'232']	['HHHHHH'	'KEIVEQ'	'%%!!%%'	'440044'
6A9B_A 0.0038003207123 4.626518201918251 0.067272727272728 [[211	214]	[80	85]	[174	176]	[187	193]	[174	183]] [4	1	2	3	0] [[725	728]	[776	781]	[888	890]	[948	954]	[1020	1028]] "[['EEEE'	'NVGS'	'3/22'	'4033'	'EEEE'	'EILP'	'3/02'	'4013']	['HHHHHH'	'KIWQQV'	'%!$%%!'	'403440'	'HHHHHH'	'KNTQEV'	'%%$%%!'	'443440']	['HHH'	'FGF'	'#$#'	'232'	'HHH'	'FGA'	'#$#'	'232']	['HHHHHHH'	'LDKLVSD'	'""%%""!$%'	'1441034'
4BIL_E 0.0244041509196146 1.6519500504015103 0.230607966457023 [[321	324]	[98	103]	[171	173]	[102	105]	[40	45]] [4	1	2	3	0] [[725	728]	[769	774]	[888	890]	[949	952]	[1013	1018]] [['EEEE'	'QWLP'	'3202'	'4313'	'EEEE'	'EILP'	'3/02'	'4013']	['HHHHHH'	'SIFIKN'	'$!#!%%'	'302044'	'HHHHHH'	'GIAVEQ'	'$!#!%%'	'302044']	['HHH'	'MGA'	'#$#'	'232'	'HHH'	'FGA'	'#$#'	'232']	['HHHH'	'KNII'	'%%!!'	'4400'
1B5E_B 0.003565425848402 4.6490004842814265 0.0692167577413485 [[211	214]	[80	85]	[174	176]	[187	193]	[174	183]] [4	1	2	3	0] [[725	728]	[776	781]	[888	890]	[948	954]	[1020	1028]] "[['EEEE'	'NVGS'	'3/22'	'4033'	'EEEE'	'EILP'	'3/02'	'4013']	['HHHHHH'	'KIWQQV'	'%!$%%!'	'403440'	'HHHHHH'	'KNTQEV'	'%%$%%!'	'443440']	['HHH'	'FGF'	'#$#'	'232'	'HHH'	'FGA'	'#$#'	'232']	['HHHHHHH'	'LDKLVSD'	'""%%""!$%'	'1441034'
4E5L_C 0.0097937132688626 4.149219608952185 0.0732538330494034 [[146	149]	[133	138]	[134	138]	[17	23]] [4	1	3	0] [[725	728]	[776	781]	[947	951]	[1022	1028]] "[['EEEE'	'HIFS'	'3/12'	'4023'	'EEEE'	'EILP'	'3/02'	'4013']	['HHHHHH'	'EKANKI'	'%%#%%!'	'442440'	'HHHHHH'	'KNTQEV'	'%%$%%!'	'443440']	['HHHHH'	'KANKI'	'%#%%!'	'42440'	'HHHHH'	'KLQDV'	'%""%%!'	'41440']	['HHHHHHH'	'AEKAMKE'	'#%%##%%'	'2442244'	'HHHHHHH'	'ANLAATK'	'#%""##$%'	'2412234']]"
5FVC_E 0.027901869378182 0.9926594849610876 0.3401826484018266 [[124	129]	[348	350]	[125	130]	[62	65]] [1	2	3	0] [[772	777]	[888	890]	[949	954]	[1015	1018]] [['HHHHHH'	'VEEIDK'	'!%%!%%'	'044044'	'HHHHHH'	'VEQDKN'	'!%%%%%'	'044444']	['HHH'	'FSA'	'#$#'	'232'	'HHH'	'FGA'	'#$#'	'232']	['HHHHHH'	'EEIDKE'	'%%!%%%'	'440444'	'HHHHHH'	'QDVVNQ'	'%%!!%%'	'440044']	['HHHH'	'AAEI'	'##%!'	'2240'	'HHHH'	'AAEI'	'##%!'	'2240']]
1CZ9_A 0.0123888652127706 2.6037079297525927 0.230607966457023 [[118	120]	[98	104]	[193	195]	[163	167]	[166	172]] [4	1	2	3	0] [[726	728]	[769	775]	[888	890]	[948	952]	[1017	1023]] "[['EEE'	'IKT'	'/32'	'043'	'EEE'	'ILP'	'/02'	'013']	['HHHHHHH'	'SVAAQHH'	'$!##%%%'	'3022444'	'HHHHHHH'	'GIAVEQD'	'$!#!%%%'	'3020444']	['HHH'	'MYA'	'#$#'	'232'	'HHH'	'FGA'	'#$#'	'232']	['HHHHH'	'LKDKI'	'""%%%!'	'14440'
5D4Z_1 0.0072425209037277 2.4598276903873466 0.3401826484018266 [[114	117]	[172	174]	[182	184]	[171	174]] [1	2	3	0] [[779	782]	[888	890]	[949	951]	[1019	1022]] [['HHHH'	'KKVA'	'%%!#'	'4402'	'HHHH'	'QEVF'	'%%!#'	'4402']	['HHH'	'MYA'	'#$#'	'232'	'HHH'	'FGA'	'#$#'	'232']	['HHH'	'NKI'	'%%!'	'440'	'HHH'	'QDV'	'%%!'	'440']	['HHHH'	'RMYA'	'&#$#'	'5232'	'HHHH'	'RASA'	'&#$#'	'5232']]
3JZT_B 0.0390682332907172 2.824107663876839 0.0155709342560554 [[152	154]	[134	146]	[144	146]	[137	143]	[46	49]] [4	1	2	3	0] [[726	728]	[772	782]	[888	890]	[947	953]	[1051	1054]] "[['EEE'	'ILT'	'/02'	'013'	'EEE'	'ILP'	'/02'	'013']	['HHHHHHHHHHHHH'	'VEGKLBNVYKAIA'	'!%$%""\'%!$%#!#'	'0434164034202'	'HHHHHHHHHHH'	'VEQDKNTQEVF'	'!%%%%%$%%!#'	'04444434402']	['HHH'	'AIA'	'#!#'	'202'	'HHH'	'FGA'	'#$#'	'232']	['HHHHHHH'	'KLBNVYK'	'%""\'%!$%'	'4164034'
1FL1_A 0.0230159728019282 4.095090280180722 0.0034188034188034 [[174	176]	[173	176]	[62	67]] [1	3	0] [[779	781]	[948	951]	[1057	1062]] "[['HHH'	'QHV'	'%%!'	'440'	'HHH'	'QEV'	'%%!'	'440']	['HHHH'	'LQHV'	'""%%!'	'1440'	'HHHH'	'LQDV'	'""%%!'	'1440']	['TTEEEE'	'SHGIFC'	'NO2/11'	'343022'	'TTEEEE'	'PHGVVF'	'NO2//1'	'343002']]"
3LIX_B 0.0568361650798597 1.5065925178028934 0.0272572402044293 [[112	114]	[105	108]	[106	108]	[26	30]] [4	1	3	0] [[726	728]	[771	774]	[948	950]	[1059	1063]] "[['EEE'	'VLY'	'/02'	'013'	'EEE'	'ILP'	'/02'	'013']	['HHHH'	'ALQQ'	'#""%%'	'2144'	'HHHH'	'AVEQ'	'#!%%'	'2044']	['HHH'	'LQQ'	'""%%'	'144'	'HHH'	'LQD'	'""%%'	'144']	['EEEEE'	'TIEAL'	'2/310'	'30421'	'EEEEE'	'GVVFL'	'2//10'	'30021']]"
6D83_H 0.0255055637587319 3.86076246880796 0.0357751277683133 [[52	55]	[138	142]	[108	110]	[138	142]	[136	143]] [4	1	2	3	0] [[725	728]	[776	780]	[888	890]	[950	954]	[1015	1024]] "[['EEEE'	'NVET'	'3/32'	'4043'	'EEEE'	'EILP'	'3/02'	'4013']	['HHHHH'	'EITDK'	'%!$%%'	'40344'	'HHHHH'	'KNTQE'	'%%$%%'	'44344']	['HHH'	'MRM'	'#&#'	'252'	'HHH'	'FGA'	'#$#'	'232']	['HHHHH'	'EITDK'	'%!$%%'	'40344'
1ASV_A 0.0186043275242007 3.115879696090209 0.1332046332046339 [[89	91]	[98	104]	[193	195]	[163	167]	[166	172]] [4	1	2	3	0] [[726	728]	[769	775]	[888	890]	[948	952]	[1017	1023]] "[['EEE'	'VVT'	'//2'	'003'	'EEE'	'ILP'	'/02'	'013']	['HHHHHHH'	'SVAAQHH'	'$!##%%%'	'3022444'	'HHHHHHH'	'GIAVEQD'	'$!#!%%%'	'3020444']	['HHH'	'MYA'	'#$#'	'232'	'HHH'	'FGA'	'#$#'	'232']	['HHHHH'	'LKDKI'	'""%%%!'	'14440'
5WDN_A 0.0067993817195793 4.497163626960763 0.0698466780238495 [[146	149]	[133	138]	[134	138]	[17	23]] [4	1	3	0] [[725	728]	[776	781]	[947	951]	[1022	1028]] "[['EEEE'	'HIFS'	'3/12'	'4023'	'EEEE'	'EILP'	'3/02'	'4013']	['HHHHHH'	'EKANKI'	'%%#%%!'	'442440'	'HHHHHH'	'KNTQEV'	'%%$%%!'	'443440']	['HHHHH'	'KANKI'	'%#%%!'	'42440'	'HHHHH'	'KLQDV'	'%""%%!'	'41440']	['HHHHHHH'	'AEKAMKE'	'#%%##%%'	'2442244'	'HHHHHHH'	'ANLAATK'	'#%""##$%'	'2412234']]"
3R3P_B 0.0476342623375127 1.8454514443618104 0.0519713261648751 [[236	238]	[247	256]	[249	256]	[185	187]] [4	1	3	0] [[726	728]	[772	780]	[947	954]	[1052	1054]] "[['EEE'	'VLT'	'/02'	'013'	'EEE'	'ILP'	'/02'	'013']	['HHHHHHHHHH'	'IDKVKQQIQK'	'!%%!%%%!%%'	'0440444044'	'HHHHHHHHH'	'VEQDKNTQE'	'!%%%%%$%%'	'044444344']	['HHHHHHHH'	'KVKQQIQK'	'%!%%%!%%'	'40444044'	'HHHHHHHH'	'KLQDVVNQ'	'%""%%!!%%'	'41440044']	['EEE'	'FTH'	'123'	'234'	'EEE'	'FPQ'	'123'	'234']]"
4E5I_D 0.0055949721470725 4.2467553834691705 0.1022146507666088 [[146	149]	[133	138]	[134	138]	[17	23]] [4	1	3	0] [[725	728]	[776	781]	[947	951]	[1022	1028]] "[['EEEE'	'HIFS'	'3/12'	'4023'	'EEEE'	'EILP'	'3/02'	'4013']	['HHHHHH'	'EKANKI'	'%%#%%!'	'442440'	'HHHHHH'	'KNTQEV'	'%%$%%!'	'443440']	['HHHHH'	'KANKI'	'%#%%!'	'42440'	'HHHHH'	'KLQDV'	'%""%%!'	'41440']	['HHHHHHH'	'AEKAMKE'	'#%%##%%'	'2442244'	'HHHHHHH'	'ANLAATK'	'#%""##$%'	'2412234']]"
3GQO_D 0.0239164745473432 1.2495659877469611 0.3587962962962974 [[79	93]	[34	36]	[94	98]	[84	90]] [1	2	3	0] [[772	782]	[888	890]	[950	954]	[1023	1028]] "[['HHHHHHHHHHHHHHH'	'VEGDKQLAEAYESIA'	'!%$%%%""#%#$%$!#'	'043444124234302'	'HHHHHHHHHHH'	'VEQDKNTQEVF'	'!%%%%%$%%!#'	'04444434402']	['HHH'	'CGA'	'#$#'	'232'	'HHH'	'FGA'	'#$#'	'232']	['HHHHH'	'KIVND'	'%!!%%'	'40044'	'HHHHH'	'DVVNQ'	'%!!%%'	'40044']	['HHHHHHH'	'QLAEAYE'	'%""#%#$%'	'4124234'	'HHHHHH'	'NLAATK'	'%""##$%'	'412234']]"
4CHC_D 0.0200334576207667 1.6763583177766823 0.2986725663716825 [[97	99]	[158	161]	[159	163]	[95	97]] [4	1	3	0] [[725	727]	[778	781]	[949	953]	[1052	1054]] [['EEE'	'KVL'	'3/0'	'401'	'EEE'	'EIL'	'3/0'	'401']	['HHHH'	'TQEV'	'$%%!'	'3440'	'HHHH'	'TQEV'	'$%%!'	'3440']	['HHHHH'	'QEVVE'	'%%!!%'	'44004'	'HHHHH'	'QDVVN'	'%%!!%'	'44004']	['EEE'	'AYK'	'123'	'234'	'EEE'	'FPQ'	'123'	'234']]
7K5I_Q 0.0399759372369201 1.928674493370281 0.0868824531516179 [[11	14]	[105	111]	[105	110]	[20	23]] [4	1	3	0] [[725	728]	[775	781]	[949	954]	[1059	1062]] [['EEEE'	'QVFG'	'3/12'	'4023'	'EEEE'	'EILP'	'3/02'	'4013']	['HHHHHHH'	'KKEIKDI'	'%%%!%%!'	'4440440'	'HHHHHHH'	'DKNTQEV'	'%%%$%%!'	'4443440']	['HHHHHH'	'KKEIKD'	'%%%!%%'	'444044'	'HHHHHH'	'QDVVNQ'	'%%!!%%'	'440044']	['EEEE'	'TAVA'	'21/1'	'3202'	'EEEE'	'GVVF'	'2//1'	'3002']]
5FVC_F 0.0218571101108962 1.2749020609792094 0.3909952606635072 [[124	129]	[348	350]	[125	130]	[62	65]] [1	2	3	0] [[772	777]	[888	890]	[949	954]	[1015	1018]] [['HHHHHH'	'VEEIDK'	'!%%!%%'	'044044'	'HHHHHH'	'VEQDKN'	'!%%%%%'	'044444']	['HHH'	'FSA'	'#$#'	'232'	'HHH'	'FGA'	'#$#'	'232']	['HHHHHH'	'EEIDKE'	'%%!%%%'	'440444'	'HHHHHH'	'QDVVNQ'	'%%!!%%'	'440044']	['HHHH'	'AAEI'	'##%!'	'2240'	'HHHH'	'AAEI'	'##%!'	'2240']]
3F1J_A 0.0338162352572451 3.076543701747892 0.0334507042253522 [[64	67]	[107	112]	[109	115]	[37	39]] [4	1	3	0] [[725	728]	[775	780]	[947	953]	[1062	1064]] "[['EEEE'	'DVEP'	'3/32'	'4043'	'EEEE'	'EILP'	'3/02'	'4013']	['HHHHHH'	'KEQSKH'	'%%%$%%'	'444344'	'HHHHHH'	'DKNTQE'	'%%%$%%'	'444344']	['HHHHHHH'	'QSKHAIN'	'%$%%#!%'	'4344204'	'HHHHHHH'	'KLQDVVN'	'%""%%!!%'	'4144004']	['EEE'	'FLN'	'103'	'214'	'EEE'	'FLH'	'103'	'214']]"
5FVC_C 0.0279499351746436 1.2569968736965296 0.3015521064301552 [[124	129]	[348	350]	[125	130]	[62	65]] [1	2	3	0] [[772	777]	[888	890]	[949	954]	[1015	1018]] [['HHHHHH'	'VEEIDK'	'!%%!%%'	'044044'	'HHHHHH'	'VEQDKN'	'!%%%%%'	'044444']	['HHH'	'FSA'	'#$#'	'232'	'HHH'	'FGA'	'#$#'	'232']	['HHHHHH'	'EEIDKE'	'%%!%%%'	'440444'	'HHHHHH'	'QDVVNQ'	'%%!!%%'	'440044']	['HHHH'	'AAEI'	'##%!'	'2240'	'HHHH'	'AAEI'	'##%!'	'2240']]
2OXT_A 0.0349345040266736 3.5068680540437174 0.0051369863013701 [[170	173]	[64	66]	[169	171]	[60	64]] [1	2	3	0] [[776	779]	[888	890]	[948	950]	[1021	1025]] "[['HHHH'	'EKWK'	'%%$%'	'4434'	'HHHH'	'KNTQ'	'%%$%'	'4434']	['HHH'	'AWM'	'#$#'	'232'	'HHH'	'FGA'	'#$#'	'232']	['HHH'	'LEK'	'""%%'	'144'	'HHH'	'LQD'	'""%%'	'144']	['HHHHH'	'TAKLA'	'$#%""#'	'32412'	'HHHHH'	'SANLA'	'$#%""#'	'32412']]"
2J8X_C 0.0140997634551169 4.598735945220517 0.0170357751277681 [[208	210]	[171	174]	[168	170]	[172	175]	[47	50]] [4	1	2	3	0] [[726	728]	[778	781]	[888	890]	[949	952]	[1023	1026]] "[['EEE'	'VLT'	'/02'	'013'	'EEE'	'ILP'	'/02'	'013']	['HHHH'	'TDHV'	'$%%!'	'3440'	'HHHH'	'TQEV'	'$%%!'	'3440']	['HHH'	'AWF'	'#$#'	'232'	'HHH'	'FGA'	'#$#'	'232']	['HHHH'	'DHVI'	'%%!!'	'4400'
5FT0_B 0.0157699131964643 3.9357874555291454 0.0951492537313436 [[124	126]	[166	173]	[93	95]	[169	175]	[210	216]] [4	1	2	3	0] [[726	728]	[774	781]	[888	890]	[947	953]	[1051	1056]] "[['EEE'	'ILP'	'/02'	'013'	'EEE'	'ILP'	'/02'	'013']	['HHHHHHHH'	'DKKNANNV'	'%%%%#%%!'	'44442440'	'HHHHHHHH'	'QDKNTQEV'	'%%%%$%%!'	'44443440']	['HHH'	'AGA'	'#$#'	'232'	'HHH'	'FGA'	'#$#'	'232']	['HHHHHHH'	'NANNVKE'	'%#%%!%%'	'4244044'
6D84_I 0.018812664755935 3.878514851575047 0.0770642201834868 [[52	55]	[138	142]	[108	110]	[138	142]	[62	66]] [4	1	2	3	0] [[725	728]	[776	780]	[888	890]	[950	954]	[1051	1055]] [['EEEE'	'NVET'	'3/32'	'4043'	'EEEE'	'EILP'	'3/02'	'4013']	['HHHHH'	'EITDK'	'%!$%%'	'40344'	'HHHHH'	'KNTQE'	'%%$%%'	'44344']	['HHH'	'MRM'	'#&#'	'252'	'HHH'	'FGA'	'#$#'	'232']	['HHHHH'	'EITDK'	'%!$%%'	'40344'
3LIQ_B 0.0508640719767611 1.5011566351576917 0.0647359454855187 [[112	114]	[105	108]	[106	108]	[26	30]] [4	1	3	0] [[726	728]	[771	774]	[948	950]	[1059	1063]] "[['EEE'	'VLY'	'/02'	'013'	'EEE'	'ILP'	'/02'	'013']	['HHHH'	'ALQQ'	'#""%%'	'2144'	'HHHH'	'AVEQ'	'#!%%'	'2044']	['HHH'	'LQQ'	'""%%'	'144'	'HHH'	'LQD'	'""%%'	'144']	['EEEEE'	'TIEAL'	'2/310'	'30421'	'EEEEE'	'GVVFL'	'2//10'	'30021']]"
2JUB_A 0.0224862939201238 1.6780659789076842 0.265086206896552 [[67	72]	[67	74]	[46	48]] [1	3	0] [[777	782]	[947	954]	[1059	1061]] "[['HHHHHH'	'HLKIIA'	'%""%!!#'	'414002'	'HHHHHH'	'NTQEVF'	'%$%%!#'	'434402']	['HHHHHHHH'	'HLKIIAKN'	'%""%!!#%%'	'41400244'	'HHHHHHHH'	'KLQDVVNQ'	'%""%%!!%%'	'41440044']	['EEE'	'TIV'	'2//'	'300'	'EEE'	'GVV'	'2//'	'300']]"
5D4Z_O 0.0257357519644942 3.9536526393651648 0.0306643952299821 [[178	184]	[102	104]	[180	184]	[95	99]] [1	2	3	0] [[775	781]	[888	890]	[947	951]	[1023	1027]] "[['HHHHHHH'	'QEEKNKI'	'%%%%%%!'	'4444440'	'HHHHHHH'	'DKNTQEV'	'%%%$%%!'	'4443440']	['HHH'	'AWM'	'#$#'	'232'	'HHH'	'FGA'	'#$#'	'232']	['HHHHH'	'EKNKI'	'%%%%!'	'44440'	'HHHHH'	'KLQDV'	'%""%%!'	'41440']	['HHHHH'	'QAAAT'	'%###$'	'42223'	'HHHHH'	'NLAAT'	'%""##$'	'41223']]"
2HYE_D 0.0318111931040878 0.6440935325165121 0.3401826484018266 [[82	84]	[82	84]	[30	32]] [1	3	0] [[779	781]	[949	951]	[1061	1063]] [['HHH'	'HEI'	'%%!'	'440'	'HHH'	'QEV'	'%%!'	'440']	['HHH'	'HEI'	'%%!'	'440'	'HHH'	'QDV'	'%%!'	'440']	['EEE'	'VAL'	'/10'	'021'	'EEE'	'VFL'	'/10'	'021']]
4E5H_A 0.0108402617896928 4.164077746244462 0.0732538330494034 [[146	149]	[133	138]	[134	138]	[17	23]] [4	1	3	0] [[725	728]	[776	781]	[947	951]	[1022	1028]] "[['EEEE'	'HIFS'	'3/12'	'4023'	'EEEE'	'EILP'	'3/02'	'4013']	['HHHHHH'	'EKANKI'	'%%#%%!'	'442440'	'HHHHHH'	'KNTQEV'	'%%$%%!'	'443440']	['HHHHH'	'KANKI'	'%#%%!'	'42440'	'HHHHH'	'KLQDV'	'%""%%!'	'41440']	['HHHHHHH'	'AEKAMKE'	'#%%##%%'	'2442244'	'HHHHHHH'	'ANLAATK'	'#%""##$%'	'2412234']]"
4BIL_A 0.0244106618959946 1.6519579369253297 0.2542735042735053 [[321	324]	[98	103]	[171	173]	[102	105]	[40	45]] [4	1	2	3	0] [[725	728]	[769	774]	[888	890]	[949	952]	[1013	1018]] [['EEEE'	'QWLP'	'3202'	'4313'	'EEEE'	'EILP'	'3/02'	'4013']	['HHHHHH'	'SIFIKN'	'$!#!%%'	'302044'	'HHHHHH'	'GIAVEQ'	'$!#!%%'	'302044']	['HHH'	'MGA'	'#$#'	'232'	'HHH'	'FGA'	'#$#'	'232']	['HHHH'	'KNII'	'%%!!'	'4400'
3LIN_K 0.0515388521027237 1.4789628613239396 0.068143100511073 [[112	114]	[105	108]	[106	108]	[26	30]] [4	1	3	0] [[726	728]	[771	774]	[948	950]	[1059	1063]] "[['EEE'	'VLY'	'/02'	'013'	'EEE'	'ILP'	'/02'	'013']	['HHHH'	'ALQQ'	'#""%%'	'2144'	'HHHH'	'AVEQ'	'#!%%'	'2044']	['HHH'	'LQQ'	'""%%'	'144'	'HHH'	'LQD'	'""%%'	'144']	['EEEEE'	'TIEAL'	'2/310'	'30421'	'EEEEE'	'GVVFL'	'2//10'	'30021']]"
2JO0_A 0.037654435354609 1.4431425608385395 0.1669980119284297 [[19	24]	[71	73]	[67	69]	[68	72]] [1	2	3	0] [[777	782]	[888	890]	[948	950]	[1023	1027]] "[['HHHHHH'	'DYVDRF'	'%$!%&#'	'430452'	'HHHHHH'	'NTQEVF'	'%$%%!#'	'434402']	['HHH'	'MTA'	'#$#'	'232'	'HHH'	'FGA'	'#$#'	'232']	['HHH'	'LEE'	'""%%'	'144'	'HHH'	'LQD'	'""%%'	'144']	['HHHHH'	'EEMMT'	'%%##$'	'44223'	'HHHHH'	'NLAAT'	'%""##$'	'41223']]"
4FW1_B 0.0093113747904782 2.6199429382959893 0.2986725663716825 [[238	240]	[98	104]	[193	195]	[163	167]	[166	172]] [4	1	2	3	0] [[725	727]	[769	775]	[888	890]	[948	952]	[1017	1023]] "[['EEE'	'NVL'	'3/0'	'401'	'EEE'	'EIL'	'3/0'	'401']	['HHHHHHH'	'SVAVQHH'	'$!#!%%%'	'3020444'	'HHHHHHH'	'GIAVEQD'	'$!#!%%%'	'3020444']	['HHH'	'MYA'	'#$#'	'232'	'HHH'	'FGA'	'#$#'	'232']	['HHHHH'	'LKDKI'	'""%%%!'	'14440'
5AYS_A 0.0142400274865112 3.73945141463664 0.1266794625719773 [[119	122]	[120	122]	[45	53]] [1	3	0] [[771	774]	[952	954]	[1021	1028]] "[['HHHH'	'AVKN'	'#!%%'	'2044'	'HHHH'	'AVEQ'	'#!%%'	'2044']	['HHH'	'VKN'	'!%%'	'044'	'HHH'	'VNQ'	'!%%'	'044']	['HHHHHHHHH'	'TAHLLAEYN'	'$#%""""#%$%'	'324112434'	'HHHHHHHH'	'SANLAATK'	'$#%""##$%'	'32412234']]"
2OWQ_A 0.0229945374177331 2.856898366706085 0.1310211946050101 [[154	156]	[190	197]	[196	199]	[114	117]] [4	1	3	0] [[726	728]	[774	781]	[950	953]	[1058	1061]] [['EEE'	'VLY'	'/02'	'013'	'EEE'	'ILP'	'/02'	'013']	['HHHHHHHH'	'EKDRSFEI'	'%%%&$#%!'	'44453240'	'HHHHHHHH'	'QDKNTQEV'	'%%%%$%%!'	'44443440']	['HHHH'	'EIIN'	'%!!%'	'4004'	'HHHH'	'DVVN'	'%!!%'	'4004']	['TEEE'	'DGVI'	'O2//'	'4300'	'TEEE'	'HGVV'	'O2//'	'4300']]
4E5E_B 0.0141376524902852 4.205051165274228 0.0545144804088584 [[146	149]	[133	138]	[134	138]	[17	23]] [4	1	3	0] [[725	728]	[776	781]	[947	951]	[1022	1028]] "[['EEEE'	'HIFS'	'3/12'	'4023'	'EEEE'	'EILP'	'3/02'	'4013']	['HHHHHH'	'EKANKI'	'%%#%%!'	'442440'	'HHHHHH'	'KNTQEV'	'%%$%%!'	'443440']	['HHHHH'	'KANKI'	'%#%%!'	'42440'	'HHHHH'	'KLQDV'	'%""%%!'	'41440']	['HHHHHHH'	'AEKAMKE'	'#%%##%%'	'2442244'	'HHHHHHH'	'ANLAATK'	'#%""##$%'	'2412234']]"
2MXZ_A 0.0040847668974419 4.9860919083520665 0.0557553956834537 [[92	103]	[90	92]	[20	23]	[90	99]] [1	2	3	0] [[771	780]	[888	890]	[948	951]	[1020	1028]] "[['HHHHHHHHHHHH'	'AVKKAFEQAGKE'	'#!%%##%%#$%%'	'204422442344'	'HHHHHHHHHH'	'AVEQDKNTQE'	'#!%%%%%$%%'	'2044444344']	['HHH'	'FWA'	'#$#'	'232'	'HHH'	'FGA'	'#$#'	'232']	['HHHH'	'LQKV'	'""%%!'	'1440'	'HHHH'	'LQDV'	'""%%!'	'1440']	['HHHHHHHHHH'	'FWAVKKAFEQ'	'#$#!%%##%%'	'2320442244'	'HHHHHHHHH'	'ASANLAATK'	'#$#%""##$%'	'232412234']]"
1SPR_C 0.0393730678757761 2.381321576567407 0.0653357531760445 [[14	16]	[80	84]	[82	86]] [1	3	0] [[777	779]	[948	952]	[1023	1027]] "[['HHH'	'ESE'	'%$%'	'434'	'HHH'	'NTQ'	'%$%'	'434']	['HHHHH'	'LQQLV'	'""%%""!'	'14410'	'HHHHH'	'LQDVV'	'""%%!!'	'14400']	['HHHHH'	'QLVAY'	'%""!#$'	'41023'	'HHHHH'	'NLAAT'	'%""##$'	'41223']]"
6P4G_B 0.0053032060473036 4.844792673833249 0.0653357531760445 [[76	78]	[207	210]	[208	213]	[145	147]] [4	1	3	0] [[726	728]	[778	781]	[949	954]	[1061	1063]] [['EEE'	'VIS'	'//2'	'003'	'EEE'	'ILP'	'/02'	'013']	['HHHH'	'PEEI'	'$%%!'	'3440'	'HHHH'	'TQEV'	'$%%!'	'3440']	['HHHHHH'	'EEIEKE'	'%%!%%%'	'440444'	'HHHHHH'	'QDVVNQ'	'%%!!%%'	'440044']	['EEE'	'IAL'	'/10'	'021'	'EEE'	'VFL'	'/10'	'021']]
4O6H_E 0.0072484971877586 2.127232236977904 0.486075949367089 [[451	453]	[488	494]	[489	494]	[529	531]] [4	1	3	0] [[726	728]	[774	780]	[949	954]	[1026	1028]] [['EEE'	'VLS'	'/02'	'013'	'EEE'	'ILP'	'/02'	'013']	['HHHHHHH'	'EDKVWDK'	'%%%!$%%'	'4440344'	'HHHHHHH'	'QDKNTQE'	'%%%%$%%'	'4444344']	['HHHHHH'	'DKVWDK'	'%%!$%%'	'440344'	'HHHHHH'	'QDVVNQ'	'%%!!%%'	'440044']	['HHH'	'ASK'	'#$%'	'234'	'HHH'	'ATK'	'#$%'	'234']]
5FLX_W 0.0101615511235335 3.5236776489876696 0.1834677419354848 [[124	127]	[87	91]	[8	10]	[86	92]	[35	37]] [4	1	2	3	0] [[725	728]	[776	780]	[888	890]	[948	954]	[1018	1020]] "[['EEEE'	'KILG'	'3/02'	'4013'	'EEEE'	'EILP'	'3/02'	'4013']	['HHHHH'	'EKWQN'	'%%$%%'	'44344'	'HHHHH'	'KNTQE'	'%%$%%'	'44344']	['HHH'	'ADA'	'#%#'	'242'	'HHH'	'FGA'	'#$#'	'232']	['HHHHHHH'	'LEKWQNN'	'""%%$%%%'	'1443444'
1C6V_C 0.0381864736111437 1.7972466381762633 0.1226575809199315 [[155	162]	[157	163]	[63	67]] [1	3	0] [[774	781]	[947	953]	[1050	1054]] "[['HHHHHHHH'	'NHHLKNQI'	'%%%""%%%!'	'44414440'	'HHHHHHHH'	'QDKNTQEV'	'%%%%$%%!'	'44443440']	['HHHHHHH'	'HLKNQID'	'%""%%%!%'	'4144404'	'HHHHHHH'	'KLQDVVN'	'%""%%!!%'	'4144004']	['EEEEE'	'MDCTH'	'13123'	'24234'	'EEEEE'	'MSFPQ'	'12123'	'23234']]"
3JZT_C 0.0371195370029146 2.817272255748774 0.0425894378194204 [[152	154]	[134	146]	[144	146]	[137	143]	[46	49]] [4	1	2	3	0] [[726	728]	[772	782]	[888	890]	[947	953]	[1051	1054]] "[['EEE'	'ILT'	'/02'	'013'	'EEE'	'ILP'	'/02'	'013']	['HHHHHHHHHHHHH'	'VEGKLCNVYKAIA'	'!%$%""#%!$%#!#'	'0434124034202'	'HHHHHHHHHHH'	'VEQDKNTQEVF'	'!%%%%%$%%!#'	'04444434402']	['HHH'	'AIA'	'#!#'	'202'	'HHH'	'FGA'	'#$#'	'232']	['HHHHHHH'	'KLCNVYK'	'%""#%!$%'	'4124034'
4E5H_B 0.0131087552901409 4.193786961684671 0.0630323679727427 [[146	149]	[133	138]	[134	138]	[17	23]] [4	1	3	0] [[725	728]	[776	781]	[947	951]	[1022	1028]] "[['EEEE'	'HIFS'	'3/12'	'4023'	'EEEE'	'EILP'	'3/02'	'4013']	['HHHHHH'	'EKANKI'	'%%#%%!'	'442440'	'HHHHHH'	'KNTQEV'	'%%$%%!'	'443440']	['HHHHH'	'KANKI'	'%#%%!'	'42440'	'HHHHH'	'KLQDV'	'%""%%!'	'41440']	['HHHHHHH'	'AEKAMKE'	'#%%##%%'	'2442244'	'HHHHHHH'	'ANLAATK'	'#%""##$%'	'2412234']]"
3JZT_E 0.0430214058109394 2.82335862992915 0.0085178875638836 [[152	154]	[137	146]	[144	146]	[137	143]	[46	49]] [4	1	2	3	0] [[726	728]	[773	782]	[888	890]	[947	953]	[1051	1054]] "[['EEE'	'ILT'	'/02'	'013'	'EEE'	'ILP'	'/02'	'013']	['HHHHHHHHHH'	'KLENVYKAIA'	'%""%%!$%#!#'	'4144034202'	'HHHHHHHHHH'	'EQDKNTQEVF'	'%%%%%$%%!#'	'4444434402']	['HHH'	'AIA'	'#!#'	'202'	'HHH'	'FGA'	'#$#'	'232']	['HHHHHHH'	'KLENVYK'	'%""%%!$%'	'4144034'
4E5H_C 0.0118345987255702 4.165594340997861 0.0749574105621797 [[146	149]	[133	138]	[134	138]	[17	23]] [4	1	3	0] [[725	728]	[776	781]	[947	951]	[1022	1028]] "[['EEEE'	'HIFS'	'3/12'	'4023'	'EEEE'	'EILP'	'3/02'	'4013']	['HHHHHH'	'EKANKI'	'%%#%%!'	'442440'	'HHHHHH'	'KNTQEV'	'%%$%%!'	'443440']	['HHHHH'	'KANKI'	'%#%%!'	'42440'	'HHHHH'	'KLQDV'	'%""%%!'	'41440']	['HHHHHHH'	'AEKAMKE'	'#%%##%%'	'2442244'	'HHHHHHH'	'ANLAATK'	'#%""##$%'	'2412234']]"
6P4G_U 0.0156986815977598 4.538432165547341 0.0221465076660984 [[126	139]	[130	134]	[15	20]] [1	3	0] [[777	782]	[947	951]	[1018	1026]] "[['HHHHHHHHHHHHHH'	'QGQRDLDRIAGQVA'	'%$%&%""%&!#$%!#'	'43454145023402'	'HHHHHH'	'NTQEVF'	'%$%%!#'	'434402']	['HHHHH'	'DLDRI'	'%""%&!'	'41450'	'HHHHH'	'KLQDV'	'%""%%!'	'41440']	['HHHHHH'	'VRALAA'	'!&#""##'	'052122'	'HHHHHHHHH'	'IRASANLAA'	'!&#$#%""##'	'052324122']]"
3GQO_B 0.027901818800738 1.2594137655129538 0.3340909090909101 [[79	93]	[34	36]	[94	98]	[84	90]] [1	2	3	0] [[772	782]	[888	890]	[950	954]	[1023	1028]] "[['HHHHHHHHHHHHHHH'	'VEGDKQLAEAYESIA'	'!%$%%%""#%#$%$!#'	'043444124234302'	'HHHHHHHHHHH'	'VEQDKNTQEVF'	'!%%%%%$%%!#'	'04444434402']	['HHH'	'CGA'	'#$#'	'232'	'HHH'	'FGA'	'#$#'	'232']	['HHHHH'	'KIVND'	'%!!%%'	'40044'	'HHHHH'	'DVVNQ'	'%!!%%'	'40044']	['HHHHHHH'	'QLAEAYE'	'%""#%#$%'	'4124234'	'HHHHHH'	'NLAATK'	'%""##$%'	'412234']]"
5A2Q_W 0.0244797125020687 3.2364359937792235 0.1033834586466166 [[124	127]	[87	91]	[8	10]	[86	92]	[35	37]] [4	1	2	3	0] [[725	728]	[776	780]	[888	890]	[948	954]	[1018	1020]] "[['EEEE'	'KILG'	'3/02'	'4013'	'EEEE'	'EILP'	'3/02'	'4013']	['HHHHH'	'EKWQN'	'%%$%%'	'44344'	'HHHHH'	'KNTQE'	'%%$%%'	'44344']	['HHH'	'ADA'	'#%#'	'242'	'HHH'	'FGA'	'#$#'	'232']	['HHHHHHH'	'LEKWQNN'	'""%%$%%%'	'1443444'
4LYL_K 0.0110149664822047 4.765919282801285 0.0357751277683133 [[141	143]	[172	178]	[106	108]	[170	176]	[92	95]] [4	1	2	3	0] [[726	728]	[776	782]	[888	890]	[948	954]	[1023	1026]] "[['EEE'	'ILG'	'/02'	'013'	'EEE'	'ILP'	'/02'	'013']	['HHHHHHH'	'NIYKELC'	'%!$%%""#'	'4034412'	'HHHHHHH'	'KNTQEVF'	'%%$%%!#'	'4434402']	['HHH'	'MSF'	'#$#'	'232'	'HHH'	'FGA'	'#$#'	'232']	['HHHHHHH'	'LVNIYKE'	'""!%!$%%'	'1040344'
1SPR_A 0.0511337305245559 2.2560420737090654 0.0170357751277681 [[14	16]	[80	84]	[82	86]] [1	3	0] [[777	779]	[948	952]	[1023	1027]] "[['HHH'	'ESE'	'%$%'	'434'	'HHH'	'NTQ'	'%$%'	'434']	['HHHHH'	'LQQLV'	'""%%""!'	'14410'	'HHHHH'	'LQDVV'	'""%%!!'	'14400']	['HHHHH'	'QLVAY'	'%""!#$'	'41023'	'HHHHH'	'NLAAT'	'%""##$'	'41223']]"
4O6H_H 0.0132444876854778 1.7419613290362272 0.4387254901960793 [[451	453]	[488	494]	[489	494]	[459	461]] [4	1	3	0] [[726	728]	[774	780]	[949	954]	[1017	1019]] [['EEE'	'VLS'	'/02'	'013'	'EEE'	'ILP'	'/02'	'013']	['HHHHHHH'	'EDKVWDK'	'%%%!$%%'	'4440344'	'HHHHHHH'	'QDKNTQE'	'%%%%$%%'	'4444344']	['HHHHHH'	'DKVWDK'	'%%!$%%'	'440344'	'HHHHHH'	'QDVVNQ'	'%%!!%%'	'440044']	['HHH'	'DIR'	'%!&'	'405'	'HHH'	'EIR'	'%!&'	'405']]
4E5L_B 0.009599754672359 4.245800303326042 0.0851788756388409 [[146	149]	[133	138]	[134	138]	[17	23]] [4	1	3	0] [[725	728]	[776	781]	[947	951]	[1022	1028]] "[['EEEE'	'HIFS'	'3/12'	'4023'	'EEEE'	'EILP'	'3/02'	'4013']	['HHHHHH'	'EKANKI'	'%%#%%!'	'442440'	'HHHHHH'	'KNTQEV'	'%%$%%!'	'443440']	['HHHHH'	'KANKI'	'%#%%!'	'42440'	'HHHHH'	'KLQDV'	'%""%%!'	'41440']	['HHHHHHH'	'AEKAMKE'	'#%%##%%'	'2442244'	'HHHHHHH'	'ANLAATK'	'#%""##$%'	'2412234']]"
4MJI_F 0.0218730262438492 3.669010173223096 0.0850277264325332 [[173	178]	[171	174]	[95	98]] [1	3	0] [[773	778]	[947	950]	[1053	1056]] "[['HHTHHH'	'ENGKET'	'%%N%%$'	'443443'	'HHHHHH'	'EQDKNT'	'%%%%%$'	'444443']	['HHHH'	'HLEN'	'%""%%'	'4144'	'HHHH'	'KLQD'	'%""%%'	'4144']	['EEEE'	'WQTM'	'2321'	'3432'	'EEEE'	'PQSA'	'2321'	'3432']]"
6LYJ_B 0.010800560531688 4.494257326635768 0.0576576576576581 [[208	210]	[171	174]	[168	170]	[172	175]	[47	50]] [4	1	2	3	0] [[726	728]	[778	781]	[888	890]	[949	952]	[1023	1026]] "[['EEE'	'VLT'	'/02'	'013'	'EEE'	'ILP'	'/02'	'013']	['HHHH'	'TDHV'	'$%%!'	'3440'	'HHHH'	'TQEV'	'$%%!'	'3440']	['HHH'	'AWF'	'#$#'	'232'	'HHH'	'FGA'	'#$#'	'232']	['HHHH'	'DHVI'	'%%!!'	'4400'
1LQG_B 0.0190019678114659 1.4933851343064652 0.4213075060532698 [[60	62]	[92	99]	[48	51]	[146	149]	[90	94]] [4	1	2	3	0] [[726	728]	[771	778]	[888	891]	[949	952]	[1024	1028]] "[['EEE'	'ILG'	'/02'	'013'	'EEE'	'ILP'	'/02'	'013']	['HHHHHHHH'	'MYKELENT'	'#$%%""%%$'	'23441443'	'HHHHHHHH'	'AVEQDKNT'	'#!%%%%%$'	'20444443']	['HHHS'	'FRFT'	'#&#U'	'2523'	'HHHS'	'FGAG'	'#$#U'	'2323']	['HHHH'	'DKVI'	'%%!!'	'4400'
6P4H_U 0.0168705125943404 4.536502241713941 0.0204429301533215 [[126	139]	[130	134]	[15	20]] [1	3	0] [[777	782]	[947	951]	[1018	1026]] "[['HHHHHHHHHHHHHH'	'QGQRDLDRIAGQVA'	'%$%&%""%&!#$%!#'	'43454145023402'	'HHHHHH'	'NTQEVF'	'%$%%!#'	'434402']	['HHHHH'	'DLDRI'	'%""%&!'	'41450'	'HHHHH'	'KLQDV'	'%""%%!'	'41440']	['HHHHHH'	'VRALAA'	'!&#""##'	'052122'	'HHHHHHHHH'	'IRASANLAA'	'!&#$#%""##'	'052324122']]"
1DE2_A 0.0329209627462793 0.312902390220139 0.3779342723004706 [[3	6]	[46	49]	[46	50]	[16	20]] [4	1	3	0] [[725	728]	[779	782]	[949	953]	[1021	1025]] "[['EEEE'	'KVYG'	'3/22'	'4033'	'EEEE'	'EILP'	'3/02'	'4013']	['HHHH'	'EKIA'	'%%!#'	'4402'	'HHHH'	'QEVF'	'%%!#'	'4402']	['HHHHH'	'EKIAE'	'%%!#%'	'44024'	'HHHHH'	'QDVVN'	'%%!!%'	'44004']	['HHHHH'	'YCDNA'	'$#%%#'	'32442'	'HHHHH'	'SANLA'	'$#%""#'	'32412']]"
5YNF_A 0.0184335514404304 4.45037711030242 0.0170357751277681 [[157	160]	[153	159]	[42	53]] [1	3	0] [[772	775]	[948	954]	[1016	1027]] "[['HHHH'	'INNN'	'!%%%'	'0444'	'HHHH'	'VEQD'	'!%%%'	'0444']	['HHHHHHH'	'LCNLINN'	'""#%""!%%'	'1241044'	'HHHHHHH'	'LQDVVNQ'	'""%%!!%%'	'1440044']	['HHHHHHHHHHHH'	'MNIAKYMQLCQY'	'#%!#%$#%""#%$'	'240243241243'	'HHHHHHHHHHHH'	'AEIRASANLAAT'	'#%!&#$#%""##$'	'240523241223']]"
5V5I_C 0.0505992005827557 1.29834400171561 0.1117424242424247 [[87	93]	[105	107]	[86	88]	[41	43]] [1	2	3	0] [[776	782]	[888	890]	[948	950]	[1026	1028]] "[['HHHHHHH'	'EDYLKRM'	'%%$""%&#'	'4431452'	'HHHHHHH'	'KNTQEVF'	'%%$%%!#'	'4434402']	['HHH'	'ASM'	'#$#'	'232'	'HHH'	'FGA'	'#$#'	'232']	['HHH'	'LED'	'""%%'	'144'	'HHH'	'LQD'	'""%%'	'144']	['HHH'	'FYH'	'#$%'	'234'	'HHH'	'ATK'	'#$%'	'234']]"
5VF3_X 0.0435591654016597 1.3081965195299667 0.1555118110236222 [[9	12]	[66	70]	[67	69]	[46	49]] [4	1	3	0] [[725	728]	[778	782]	[950	952]	[1053	1056]] [['EEEE'	'NIKT'	'3/32'	'4043'	'EEEE'	'EILP'	'3/02'	'4013']	['HHHHH'	'TEWIA'	'$%$!#'	'34302'	'HHHHH'	'TQEVF'	'$%%!#'	'34402']	['HHH'	'EWI'	'%$!'	'430'	'HHH'	'DVV'	'%!!'	'400']	['EEEE'	'YQTF'	'2321'	'3432'	'EEEE'	'PQSA'	'2321'	'3432']]
4O6H_F 0.007974832084678 2.110434025341094 0.5051282051282056 [[451	453]	[488	494]	[489	494]	[529	531]] [4	1	3	0] [[726	728]	[774	780]	[949	954]	[1026	1028]] [['EEE'	'VLS'	'/02'	'013'	'EEE'	'ILP'	'/02'	'013']	['HHHHHHH'	'EDKVWDK'	'%%%!$%%'	'4440344'	'HHHHHHH'	'QDKNTQE'	'%%%%$%%'	'4444344']	['HHHHHH'	'DKVWDK'	'%%!$%%'	'440344'	'HHHHHH'	'QDVVNQ'	'%%!!%%'	'440044']	['HHH'	'ASK'	'#$%'	'234'	'HHH'	'ATK'	'#$%'	'234']]
4LYL_E 0.0155044136510837 4.693494714579792 0.0204429301533215 [[141	143]	[172	178]	[106	108]	[170	176]	[92	95]] [4	1	2	3	0] [[726	728]	[776	782]	[888	890]	[948	954]	[1023	1026]] "[['EEE'	'ILG'	'/02'	'013'	'EEE'	'ILP'	'/02'	'013']	['HHHHHHH'	'NIYKELC'	'%!$%%""#'	'4034412'	'HHHHHHH'	'KNTQEVF'	'%%$%%!#'	'4434402']	['HHH'	'MSF'	'#$#'	'232'	'HHH'	'FGA'	'#$#'	'232']	['HHHHHHH'	'LVNIYKE'	'""!%!$%%'	'1040344'
4E5J_C 0.0100429055921104 4.237620914692529 0.0885860306643946 [[146	149]	[133	138]	[134	138]	[17	23]] [4	1	3	0] [[725	728]	[776	781]	[947	951]	[1022	1028]] "[['EEEE'	'HIFS'	'3/12'	'4023'	'EEEE'	'EILP'	'3/02'	'4013']	['HHHHHH'	'EKANKI'	'%%#%%!'	'442440'	'HHHHHH'	'KNTQEV'	'%%$%%!'	'443440']	['HHHHH'	'KANKI'	'%#%%!'	'42440'	'HHHHH'	'KLQDV'	'%""%%!'	'41440']	['HHHHHHH'	'AEKAMKE'	'#%%##%%'	'2442244'	'HHHHHHH'	'ANLAATK'	'#%""##$%'	'2412234']]"
5FVC_A 0.0218772277875707 1.2774121059554764 0.456575682382135 [[124	129]	[348	350]	[125	130]	[62	65]] [1	2	3	0] [[772	777]	[888	890]	[949	954]	[1015	1018]] [['HHHHHH'	'VEEIDK'	'!%%!%%'	'044044'	'HHHHHH'	'VEQDKN'	'!%%%%%'	'044444']	['HHH'	'FSA'	'#$#'	'232'	'HHH'	'FGA'	'#$#'	'232']	['HHHHHH'	'EEIDKE'	'%%!%%%'	'440444'	'HHHHHH'	'QDVVNQ'	'%%!!%%'	'440044']	['HHHH'	'AAEI'	'##%!'	'2240'	'HHHH'	'AAEI'	'##%!'	'2240']]
4O6I_A 0.0090283841071249 1.880471931210845 0.5488126649076523 [[451	453]	[488	494]	[489	494]	[529	531]] [4	1	3	0] [[726	728]	[774	780]	[949	954]	[1026	1028]] [['EEE'	'VLS'	'/02'	'013'	'EEE'	'ILP'	'/02'	'013']	['HHHHHHH'	'EDKVWDK'	'%%%!$%%'	'4440344'	'HHHHHHH'	'QDKNTQE'	'%%%%$%%'	'4444344']	['HHHHHH'	'DKVWDK'	'%%!$%%'	'440344'	'HHHHHH'	'QDVVNQ'	'%%!!%%'	'440044']	['HHH'	'ASK'	'#$%'	'234'	'HHH'	'ATK'	'#$%'	'234']]
3JZT_A 0.041859738853511 2.8278561283996018 0.0221465076660984 [[152	154]	[134	146]	[144	146]	[137	143]	[46	49]] [4	1	2	3	0] [[726	728]	[772	782]	[888	890]	[947	953]	[1051	1054]] "[['EEE'	'ILT'	'/02'	'013'	'EEE'	'ILP'	'/02'	'013']	['HHHHHHHHHHHHH'	'VEGKLANVYKAIA'	'!%$%""#%!$%#!#'	'0434124034202'	'HHHHHHHHHHH'	'VEQDKNTQEVF'	'!%%%%%$%%!#'	'04444434402']	['HHH'	'AIA'	'#!#'	'202'	'HHH'	'FGA'	'#$#'	'232']	['HHHHHHH'	'KLANVYK'	'%""#%!$%'	'4124034'
6CRI_L 0.0159920886087991 4.069210831851852 0.071550255536626 [[52	55]	[138	142]	[108	110]	[138	142]	[62	66]] [4	1	2	3	0] [[725	728]	[776	780]	[888	890]	[950	954]	[1051	1055]] [['EEEE'	'NVET'	'3/32'	'4043'	'EEEE'	'EILP'	'3/02'	'4013']	['HHHHH'	'EITDK'	'%!$%%'	'40344'	'HHHHH'	'KNTQE'	'%%$%%'	'44344']	['HHH'	'MRM'	'#&#'	'252'	'HHH'	'FGA'	'#$#'	'232']	['HHHHH'	'EITDK'	'%!$%%'	'40344'
1EUI_B 0.019215289081815 1.5053747834648956 0.4282238442822395 [[60	62]	[92	99]	[48	51]	[146	149]	[90	94]] [4	1	2	3	0] [[726	728]	[771	778]	[888	891]	[949	952]	[1024	1028]] "[['EEE'	'ILG'	'/02'	'013'	'EEE'	'ILP'	'/02'	'013']	['HHHHHHHH'	'MYKELENT'	'#$%%""%%$'	'23441443'	'HHHHHHHH'	'AVEQDKNT'	'#!%%%%%$'	'20444443']	['HHHS'	'FRFT'	'#&#U'	'2523'	'HHHS'	'FGAG'	'#$#U'	'2323']	['HHHH'	'DKVI'	'%%!!'	'4400'
6J9E_F 0.005666507909782 2.9207474727069447 0.3310657596371886 [[124	130]	[32	34]	[126	132]	[34	38]] [1	2	3	0] [[775	781]	[888	890]	[947	953]	[1015	1019]] "[['HHHHHHH'	'EAERQQV'	'%#%&%%!'	'4245440'	'HHHHHHH'	'DKNTQEV'	'%%%$%%!'	'4443440']	['HHH'	'ASA'	'#$#'	'232'	'HHH'	'FGA'	'#$#'	'232']	['HHHHHHH'	'ERQQVVD'	'%&%%!!%'	'4544004'	'HHHHHHH'	'KLQDVVN'	'%""%%!!%'	'4144004']	['HHHHH'	'AAKKR'	'##%%&'	'22445'	'HHHHH'	'AAEIR'	'##%!&'	'22405']]"
6U52_D 0.022612255971833 1.4881523083399828 0.3682983682983687 [[719	721]	[733	737]	[735	737]	[667	671]] [4	1	3	0] [[725	727]	[771	775]	[948	950]	[1021	1025]] "[['EEE'	'QFL'	'310'	'421'	'EEE'	'EIL'	'3/0'	'401']	['HHHHH'	'AVLQH'	'#!""%%'	'20144'	'HHHHH'	'AVEQD'	'#!%%%'	'20444']	['HHH'	'LQH'	'""%%'	'144'	'HHH'	'LQD'	'""%%'	'144']	['HHHHH'	'YYHLM'	'$$%""#'	'33412'	'HHHHH'	'SANLA'	'$#%""#'	'32412']]"
1G4D_A 0.0295208698406161 1.111979458610592 0.3525345622119815 [[58	60]	[19	23]	[69	76]	[75	77]] [4	1	3	0] [[726	728]	[778	782]	[947	954]	[1022	1024]] "[['EEE'	'VEY'	'/32'	'043'	'EEE'	'ILP'	'/02'	'013']	['HHHHH'	'PQEIM'	'$%%!#'	'34402'	'HHHHH'	'TQEVF'	'$%%!#'	'34402']	['HHHHHHHH'	'EREQVIAH'	'%&%%!!#%'	'45440024'	'HHHHHHHH'	'KLQDVVNQ'	'%""%%!!%%'	'41440044']	['HHH'	'AHL'	'#%""'	'241'	'HHH'	'ANL'	'#%""'	'241']]"
6DFF_C 0.0223572502812738 4.0786635884549645 0.0323679727427592 [[52	55]	[138	142]	[108	110]	[138	142]	[62	66]] [4	1	2	3	0] [[725	728]	[776	780]	[888	890]	[950	954]	[1051	1055]] [['EEEE'	'NVET'	'3/32'	'4043'	'EEEE'	'EILP'	'3/02'	'4013']	['HHHHH'	'EITDK'	'%!$%%'	'40344'	'HHHHH'	'KNTQE'	'%%$%%'	'44344']	['HHH'	'MRM'	'#&#'	'252'	'HHH'	'FGA'	'#$#'	'232']	['HHHHH'	'EITDK'	'%!$%%'	'40344'
2XYQ_A 0.0250170020687378 4.178337633705635 0.0068610634648376 [[156	160]	[154	156]	[157	159]	[42	53]] [1	2	3	0] [[771	775]	[888	890]	[952	954]	[1016	1027]] "[['HHHHH'	'FIKQK'	'#!%%%'	'20444'	'HHHHH'	'AVEQD'	'#!%%%'	'20444']	['HHH'	'CGF'	'#$#'	'232'	'HHH'	'FGA'	'#$#'	'232']	['HHH'	'IKQ'	'!%%'	'044'	'HHH'	'VNQ'	'!%%'	'044']	['HHHHHHHHHHHH'	'MNVAKYTQLCQY'	'#%!#%$$%""#%$'	'240243341243'	'HHHHHHHHHHHH'	'AEIRASANLAAT'	'#%!&#$#%""##$'	'240523241223']]"
1ENJ_A 0.0151651149547858 4.311439346972072 0.0545144804088584 [[110	123]	[28	30]	[118	124]	[16	19]] [1	2	3	0] [[769	782]	[888	890]	[948	954]	[1023	1026]] "[['HHHHHHHHHHHHHH'	'SIAISQARLDEKIA'	'$!#!$%#&""%%%!#'	'30203425144402'	'HHHHHHHHHHHHHH'	'GIAVEQDKNTQEVF'	'$!#!%%%%%$%%!#'	'30204444434402']	['HHH'	'FGA'	'#$#'	'232'	'HHH'	'FGA'	'#$#'	'232']	['HHHHHHH'	'LDEKIAQ'	'""%%%!#%'	'1444024'	'HHHHHHH'	'LQDVVNQ'	'""%%!!%%'	'1440044']	['HHHH'	'HLMA'	'%""##'	'4122'	'HHHH'	'NLAA'	'%""##'	'4122']]"
1UDI_E 0.0074002259771053 4.000048855150642 0.1577909270216961 [[119	122]	[120	122]	[45	53]] [1	3	0] [[771	774]	[952	954]	[1021	1028]] "[['HHHH'	'AVKN'	'#!%%'	'2044'	'HHHH'	'AVEQ'	'#!%%'	'2044']	['HHH'	'VKN'	'!%%'	'044'	'HHH'	'VNQ'	'!%%'	'044']	['HHHHHHHHH'	'TAHLLAEYN'	'$#%""""#%$%'	'324112434'	'HHHHHHHH'	'SANLAATK'	'$#%""##$%'	'32412234']]"
4KDQ_C 0.0537425263275441 1.365036414454222 0.087037037037037 [[175	177]	[100	104]	[101	104]	[40	45]] [4	1	3	0] [[726	728]	[776	780]	[947	950]	[1044	1049]] "[['EEE'	'VLW'	'/02'	'013'	'EEE'	'ILP'	'/02'	'013']	['HHHHH'	'EELKH'	'%%""%%'	'44144'	'HHHHH'	'KNTQE'	'%%$%%'	'44344']	['HHHH'	'ELKH'	'%""%%'	'4144'	'HHHH'	'KLQD'	'%""%%'	'4144']	['SSEEEE'	'GKLGDL'	'UV0230'	'341341'	'SSSEEE'	'GKGYHL'	'UVU230'	'343341']]"
3JZT_D 0.0402390817361855 2.816981993331725 0.0340715502555364 [[152	154]	[137	146]	[144	146]	[137	143]	[46	49]] [4	1	2	3	0] [[726	728]	[773	782]	[888	890]	[947	953]	[1051	1054]] "[['EEE'	'ILT'	'/02'	'013'	'EEE'	'ILP'	'/02'	'013']	['HHHHHHHHHH'	'KLDNVYKAIA'	'%""%%!$%#!#'	'4144034202'	'HHHHHHHHHH'	'EQDKNTQEVF'	'%%%%%$%%!#'	'4444434402']	['HHH'	'AIA'	'#!#'	'202'	'HHH'	'FGA'	'#$#'	'232']	['HHHHHHH'	'KLDNVYK'	'%""%%!$%'	'4144034'
4E5F_C 0.0129367700086557 4.165638231274016 0.0800681431005105 [[146	149]	[133	138]	[134	138]	[17	23]] [4	1	3	0] [[725	728]	[776	781]	[947	951]	[1022	1028]] "[['EEEE'	'HIFS'	'3/12'	'4023'	'EEEE'	'EILP'	'3/02'	'4013']	['HHHHHH'	'EKANKI'	'%%#%%!'	'442440'	'HHHHHH'	'KNTQEV'	'%%$%%!'	'443440']	['HHHHH'	'KANKI'	'%#%%!'	'42440'	'HHHHH'	'KLQDV'	'%""%%!'	'41440']	['HHHHHHH'	'AEKAMKE'	'#%%##%%'	'2442244'	'HHHHHHH'	'ANLAATK'	'#%""##$%'	'2412234']]"
2END_A 0.0206767852695658 4.352733824077171 0.0170357751277681 [[110	123]	[28	30]	[118	124]	[16	19]] [1	2	3	0] [[769	782]	[888	890]	[948	954]	[1023	1026]] "[['HHHHHHHHHHHHHH'	'SIAISQARLDEKIA'	'$!#!$%#&""%%%!#'	'30203425144402'	'HHHHHHHHHHHHHH'	'GIAVEQDKNTQEVF'	'$!#!%%%%%$%%!#'	'30204444434402']	['HHH'	'FGA'	'#$#'	'232'	'HHH'	'FGA'	'#$#'	'232']	['HHHHHHH'	'LDEKIAQ'	'""%%%!#%'	'1444024'	'HHHHHHH'	'LQDVVNQ'	'""%%!!%%'	'1440044']	['HHHH'	'HLMA'	'%""##'	'4122'	'HHHH'	'NLAA'	'%""##'	'4122']]"
3R3P_A 0.0493316784297428 1.855067678611941 0.0653357531760445 [[236	238]	[247	256]	[249	256]	[185	187]] [4	1	3	0] [[726	728]	[772	780]	[947	954]	[1052	1054]] "[['EEE'	'VLT'	'/02'	'013'	'EEE'	'ILP'	'/02'	'013']	['HHHHHHHHHH'	'IDKVKQQIQK'	'!%%!%%%!%%'	'0440444044'	'HHHHHHHHH'	'VEQDKNTQE'	'!%%%%%$%%'	'044444344']	['HHHHHHHH'	'KVKQQIQK'	'%!%%%!%%'	'40444044'	'HHHHHHHH'	'KLQDVVNQ'	'%""%%!!%%'	'41440044']	['EEE'	'FTH'	'123'	'234'	'EEE'	'FPQ'	'123'	'234']]"
2WC9_A 0.0104409357558772 0.8432949513731928 0.9120521172638448 [[351	354]	[350	352]	[318	320]] [1	3	0] [[776	779]	[952	954]	[1060	1062]] [['HHHH'	'EHGE'	'%%$%'	'4434'	'HHHH'	'KNTQ'	'%%$%'	'4434']	['HHH'	'VEH'	'!%%'	'044'	'HHH'	'VNQ'	'!%%'	'044']	['EEE'	'IIA'	'//1'	'002'	'EEE'	'VVF'	'//1'	'002']]
2OXT_D 0.0317167286275118 3.5586250917963658 0.0444839857651251 [[170	173]	[64	66]	[169	171]	[60	64]] [1	2	3	0] [[776	779]	[888	890]	[948	950]	[1021	1025]] "[['HHHH'	'EKWK'	'%%$%'	'4434'	'HHHH'	'KNTQ'	'%%$%'	'4434']	['HHH'	'AWM'	'#$#'	'232'	'HHH'	'FGA'	'#$#'	'232']	['HHH'	'LEK'	'""%%'	'144'	'HHH'	'LQD'	'""%%'	'144']	['HHHHH'	'TAKLA'	'$#%""#'	'32412'	'HHHHH'	'SANLA'	'$#%""#'	'32412']]"
3JZT_G 0.0423676272775393 2.816693959217322 0.0255536626916519 [[152	154]	[134	146]	[144	146]	[137	143]	[46	49]] [4	1	2	3	0] [[726	728]	[772	782]	[888	890]	[947	953]	[1051	1054]] "[['EEE'	'ILT'	'/02'	'013'	'EEE'	'ILP'	'/02'	'013']	['HHHHHHHHHHHHH'	'VEGKLGNVYKAIA'	'!%$%""$%!$%#!#'	'0434134034202'	'HHHHHHHHHHH'	'VEQDKNTQEVF'	'!%%%%%$%%!#'	'04444434402']	['HHH'	'AIA'	'#!#'	'202'	'HHH'	'FGA'	'#$#'	'232']	['HHHHHHH'	'KLGNVYK'	'%""$%!$%'	'4134034'
1SPS_A 0.054196311163941 2.3300152725334184 0.0085178875638836 [[14	16]	[80	84]	[82	86]] [1	3	0] [[777	779]	[948	952]	[1023	1027]] "[['HHH'	'ESE'	'%$%'	'434'	'HHH'	'NTQ'	'%$%'	'434']	['HHHHH'	'LQQLV'	'""%%""!'	'14410'	'HHHHH'	'LQDVV'	'""%%!!'	'14400']	['HHHHH'	'QLVAY'	'%""!#$'	'41023'	'HHHHH'	'NLAAT'	'%""##$'	'41223']]"
5FT1_K 0.0139732197409023 4.041189043765969 0.1013133208255165 [[9	13]	[93	95]	[141	145]	[91	94]] [1	2	3	0] [[775	779]	[888	890]	[949	953]	[1024	1027]] "[['HHHHH'	'EEQLQ'	'%%%""%'	'44414'	'HHHHH'	'DKNTQ'	'%%%$%'	'44434']	['HHH'	'AGA'	'#$#'	'232'	'HHH'	'FGA'	'#$#'	'232']	['HHHHH'	'DKLIK'	'%%""!%'	'44104'	'HHHHH'	'QDVVN'	'%%!!%'	'44004']	['HHHH'	'LAAG'	'""##$'	'1223'	'HHHH'	'LAAT'	'""##$'	'1223']]"
5GAI_V 0.0310800312560198 1.4198453628317735 0.2733188720173538 [[117	121]	[114	116]	[46	48]	[110	117]] [1	2	3	0] [[776	780]	[888	890]	[952	954]	[1016	1023]] [['HHHHH'	'KYGKE'	'%$$%%'	'43344'	'HHHHH'	'KNTQE'	'%%$%%'	'44344']	['HHH'	'ATA'	'#$#'	'232'	'HHH'	'FGA'	'#$#'	'232']	['HHH'	'VDD'	'!%%'	'044'	'HHH'	'VNQ'	'!%%'	'044']	['HHHHHHHH'	'AKIIATAK'	'#%!!#$#%'	'24002324'	'HHHHHHHH'	'AEIRASAN'	'#%!&#$#%'	'24052324']]
6CJ6_A 0.0060163123898653 3.913483672204378 0.2103092783505156 [[39	42]	[105	113]	[109	111]	[151	156]	[109	112]] [4	1	2	3	0] [[725	728]	[773	781]	[888	890]	[948	953]	[1020	1023]] "[['EEEE'	'EVIG'	'3//2'	'4003'	'EEEE'	'EILP'	'3/02'	'4013']	['HHHHHHHHH'	'KNCNAYAEV'	'%%#%#$#%!'	'442423240'	'HHHHHHHHH'	'EQDKNTQEV'	'%%%%%$%%!'	'444443440']	['HHH'	'AYA'	'#$#'	'232'	'HHH'	'FGA'	'#$#'	'232']	['HHHHHH'	'LQTIVK'	'""%$!!%'	'143004'
6ZOJ_A 0.0032361311518792 5.321204559578107 0.0519713261648751 [[76	78]	[210	214]	[208	213]	[145	147]] [4	1	3	0] [[726	728]	[772	776]	[949	954]	[1061	1063]] [['EEE'	'VIS'	'//2'	'003'	'EEE'	'ILP'	'/02'	'013']	['HHHHH'	'IEKEE'	'!%%%%'	'04444'	'HHHHH'	'VEQDK'	'!%%%%'	'04444']	['HHHHHH'	'EEIEKE'	'%%!%%%'	'440444'	'HHHHHH'	'QDVVNQ'	'%%!!%%'	'440044']	['EEE'	'IAL'	'/10'	'021'	'EEE'	'VFL'	'/10'	'021']]
4E5G_A 0.0101556147148369 4.17558646401851 0.1056218057921627 [[146	149]	[133	138]	[134	138]	[17	23]] [4	1	3	0] [[725	728]	[776	781]	[947	951]	[1022	1028]] "[['EEEE'	'HIFS'	'3/12'	'4023'	'EEEE'	'EILP'	'3/02'	'4013']	['HHHHHH'	'EKANKI'	'%%#%%!'	'442440'	'HHHHHH'	'KNTQEV'	'%%$%%!'	'443440']	['HHHHH'	'KANKI'	'%#%%!'	'42440'	'HHHHH'	'KLQDV'	'%""%%!'	'41440']	['HHHHHHH'	'AEKAMKE'	'#%%##%%'	'2442244'	'HHHHHHH'	'ANLAATK'	'#%""##$%'	'2412234']]"
3KH2_H 0.0141207422386606 0.3460956306536751 0.9120521172638448 [[45	51]	[42	44]	[13	19]	[42	48]] [1	2	3	0] [[776	782]	[888	890]	[948	954]	[1020	1028]] "[['HHHHHHH'	'EAYKKAA'	'%#$%%##'	'4234422'	'HHHHHHH'	'KNTQEVF'	'%%$%%!#'	'4434402']	['HHH'	'ATF'	'#$#'	'232'	'HHH'	'FGA'	'#$#'	'232']	['HHHH-HH'	'LSEV-NN'	'""$%!-%%'	'1340-44'	'HHHHHHH'	'LQDVVNQ'	'""%%!!%%'	'1440044']	['HHHHHHH'	'ATFEAYK'	'#$#%#$%'	'2324234'	'HHHHHHHHH'	'ASANLAATK'	'#$#%""##$%'	'232412234']]"
6CM9_C 0.0157240340430709 4.105679365630905 0.0766609880749573 [[52	55]	[138	142]	[108	110]	[138	142]	[62	66]] [4	1	2	3	0] [[725	728]	[776	780]	[888	890]	[950	954]	[1051	1055]] [['EEEE'	'NVET'	'3/32'	'4043'	'EEEE'	'EILP'	'3/02'	'4013']	['HHHHH'	'EITDK'	'%!$%%'	'40344'	'HHHHH'	'KNTQE'	'%%$%%'	'44344']	['HHH'	'MRM'	'#&#'	'252'	'HHH'	'FGA'	'#$#'	'232']	['HHHHH'	'EITDK'	'%!$%%'	'40344'
4BIL_D 0.0244202108925612 1.6519870764602254 0.3044444444444447 [[321	324]	[98	103]	[171	173]	[102	105]	[40	45]] [4	1	2	3	0] [[725	728]	[769	774]	[888	890]	[949	952]	[1013	1018]] [['EEEE'	'QWLP'	'3202'	'4313'	'EEEE'	'EILP'	'3/02'	'4013']	['HHHHHH'	'SIFIKN'	'$!#!%%'	'302044'	'HHHHHH'	'GIAVEQ'	'$!#!%%'	'302044']	['HHH'	'MGA'	'#$#'	'232'	'HHH'	'FGA'	'#$#'	'232']	['HHHH'	'KNII'	'%%!!'	'4400'
4YDF_B 0.0580882642339426 1.5153931470190871 0.0511073253833047 [[112	114]	[105	108]	[106	108]	[26	30]] [4	1	3	0] [[726	728]	[771	774]	[948	950]	[1059	1063]] "[['EEE'	'VLY'	'/02'	'013'	'EEE'	'ILP'	'/02'	'013']	['HHHH'	'ALQQ'	'#""%%'	'2144'	'HHHH'	'AVEQ'	'#!%%'	'2044']	['HHH'	'LQQ'	'""%%'	'144'	'HHH'	'LQD'	'""%%'	'144']	['EEEEE'	'TIEAL'	'2/310'	'30421'	'EEEEE'	'GVVFL'	'2//10'	'30021']]"
4K65_G 0.04425371754509 1.490589162739811 0.1375968992248066 [[178	180]	[103	107]	[104	106]	[43	48]] [4	1	3	0] [[726	728]	[774	778]	[947	949]	[1044	1049]] "[['EEE'	'VLW'	'/02'	'013'	'EEE'	'ILP'	'/02'	'013']	['HHHHH'	'EELKY'	'%%""%$'	'44143'	'HHHHH'	'QDKNT'	'%%%%$'	'44443']	['HHH'	'ELK'	'%""%'	'414'	'HHH'	'KLQ'	'%""%'	'414']	['SSEEEE'	'GKLTDL'	'UV0230'	'341341'	'SSSEEE'	'GKGYHL'	'UVU230'	'343341']]"
1UDH_A 0.0125368019931523 4.001223489730418 0.1245210727969357 [[119	122]	[120	122]	[45	53]] [1	3	0] [[771	774]	[952	954]	[1021	1028]] "[['HHHH'	'AVKN'	'#!%%'	'2044'	'HHHH'	'AVEQ'	'#!%%'	'2044']	['HHH'	'VKN'	'!%%'	'044'	'HHH'	'VNQ'	'!%%'	'044']	['HHHHHHHHH'	'TAHLLAEYN'	'$#%""""#%$%'	'324112434'	'HHHHHHHH'	'SANLAATK'	'$#%""##$%'	'32412234']]"
6ZOK_A 0.0032302869694023 5.3173174600403685 0.0538599640933574 [[76	78]	[210	214]	[208	213]	[145	147]] [4	1	3	0] [[726	728]	[772	776]	[949	954]	[1061	1063]] [['EEE'	'VIS'	'//2'	'003'	'EEE'	'ILP'	'/02'	'013']	['HHHHH'	'IEKEE'	'!%%%%'	'04444'	'HHHHH'	'VEQDK'	'!%%%%'	'04444']	['HHHHHH'	'EEIEKE'	'%%!%%%'	'440444'	'HHHHHH'	'QDVVNQ'	'%%!!%%'	'440044']	['EEE'	'IAL'	'/10'	'021'	'EEE'	'VFL'	'/10'	'021']]
3LIY_B 0.0644443591967999 1.473944995776987 0.0120689655172416 [[112	114]	[105	108]	[106	108]	[26	30]] [4	1	3	0] [[726	728]	[771	774]	[948	950]	[1059	1063]] "[['EEE'	'VLY'	'/02'	'013'	'EEE'	'ILP'	'/02'	'013']	['HHHH'	'ALQQ'	'#""%%'	'2144'	'HHHH'	'AVEQ'	'#!%%'	'2044']	['HHH'	'LQQ'	'""%%'	'144'	'HHH'	'LQD'	'""%%'	'144']	['EEEEE'	'TIEAL'	'2/310'	'30421'	'EEEEE'	'GVVFL'	'2//10'	'30021']]"
3HS2_D 0.0200469790096806 0.3684881464566648 0.7627627627627631 [[45	51]	[42	44]	[12	19]	[42	48]] [1	2	3	0] [[776	782]	[888	890]	[947	954]	[1020	1028]] "[['HHHHHHH'	'EAYKKAA'	'%#$%%##'	'4234422'	'HHHHHHH'	'KNTQEVF'	'%%$%%!#'	'4434402']	['HHH'	'ATF'	'#$#'	'232'	'HHH'	'FGA'	'#$#'	'232']	['HHHHHHHH'	'NLSEVLNN'	'%""$%!""%%'	'41340144'	'HHHHHHHH'	'KLQDVVNQ'	'%""%%!!%%'	'41440044']	['HHHHHHH'	'ATFEAYK'	'#$#%#$%'	'2324234'	'HHHHHHHHH'	'ASANLAATK'	'#$#%""##$%'	'232412234']]"
4BIL_B 0.0244149420202699 1.6520483264757395 0.3102678571428579 [[321	324]	[98	103]	[171	173]	[102	105]	[40	45]] [4	1	2	3	0] [[725	728]	[769	774]	[888	890]	[949	952]	[1013	1018]] [['EEEE'	'QWLP'	'3202'	'4313'	'EEEE'	'EILP'	'3/02'	'4013']	['HHHHHH'	'SIFIKN'	'$!#!%%'	'302044'	'HHHHHH'	'GIAVEQ'	'$!#!%%'	'302044']	['HHH'	'MGA'	'#$#'	'232'	'HHH'	'FGA'	'#$#'	'232']	['HHHH'	'KNII'	'%%!!'	'4400'
1OBA_A 0.0006334818214612 0.8212027294450832 1.1985018726591763 [[130	140]	[138	140]	[110	117]] [1	3	0] [[771	781]	[949	951]	[1014	1023]] [['HHHHH..HHHH'	'FTHDNVDYQQI'	'#$%%%Y]$%%!'	'23444043440'	'HHHHHHHHHHH'	'AVEQDKNTQEV'	'#!%%%%%$%%!'	'20444443440']	['HHH'	'QQI'	'%%!'	'440'	'HHH'	'QDV'	'%%!'	'440']	['HHHHHHHH'	'RFMQMIAD'	'&##%#!#%'	'52242024'	'HHHHHHHHHH'	'RAAEIRASAN'	'&##%!&#$#%'	'5224052324']]
4LYL_I 0.0120217429331515 5.1590314069778 0.0136286201022137 [[141	143]	[171	180]	[106	108]	[170	176]	[92	95]] [4	1	2	3	0] [[726	728]	[770	779]	[888	890]	[948	954]	[1023	1026]] "[['EEE'	'ILG'	'/02'	'013'	'EEE'	'ILP'	'/02'	'013']	['HHHHHHHHHH'	'VNIYKELDTD'	'!%!$%%""%$%'	'0403441434'	'HHHHHHHHHH'	'IAVEQDKNTQ'	'!#!%%%%%$%'	'0204444434']	['HHH'	'MSF'	'#$#'	'232'	'HHH'	'FGA'	'#$#'	'232']	['HHHHHHH'	'LVNIYKE'	'""!%!$%%'	'1040344'
6QW5_B 0.0153166462728355 4.088597435163801 0.0850277264325332 [[182	188]	[80	82]	[182	187]	[137	144]] [1	2	3	0] [[775	781]	[888	890]	[949	954]	[1021	1028]] "[['HHHHHHH'	'DEEVNEI'	'%%%!%%!'	'4440440'	'HHHHHHH'	'DKNTQEV'	'%%%$%%!'	'4443440']	['HHH'	'FTF'	'#$#'	'232'	'HHH'	'FGA'	'#$#'	'232']	['HHHHHH'	'DEEVNE'	'%%%!%%'	'444044'	'HHHHHH'	'QDVVNQ'	'%%!!%%'	'440044']	['HHHHHHHH'	'SADLAARN'	'$#%""##&%'	'32412254'	'HHHHHHHH'	'SANLAATK'	'$#%""##$%'	'32412234']]"
1LQM_D 0.0146721672397905 1.3718663499516954 0.6723646723646735 [[8	32]	[3	10]	[45	57]] [1	3	0] [[772	781]	[947	954]	[1051	1063]] "[['HHHHHS....B...EEE.HHHHHHH'	'IEKETGKQLVIQESILMLPEEVEEV'	'!%%%$U]]ZY(]]}/01Z$%%!%%!'	'0444334410044301213440440'	'HHHHHHHHHH'	'VEQDKNTQEV'	'!%%%%%$%%!'	'0444443440']	['HHHHHHHH'	'NLSDIIEK'	'%""$%!!%%'	'41340044'	'HHHHHHHH'	'KLQDVVNQ'	'%""%%!!%%'	'41440044']	['EEEETTTTEEEEE'	'TAYDESTDENVML'	'2123ONNO33/10'	'3234433444021'	'EEEEEETTEEEEE'	'SFPQSAPHGVVFL'	'212321NO2//10'	'3234323430021']]"
5D4Z_H 0.0202633046096551 2.2914487990082 0.2760869565217392 [[114	117]	[172	174]	[182	184]	[171	174]] [1	2	3	0] [[779	782]	[888	890]	[949	951]	[1019	1022]] [['HHHH'	'KKVA'	'%%!#'	'4402'	'HHHH'	'QEVF'	'%%!#'	'4402']	['HHH'	'MYA'	'#$#'	'232'	'HHH'	'FGA'	'#$#'	'232']	['HHH'	'NKI'	'%%!'	'440'	'HHH'	'QDV'	'%%!'	'440']	['HHHH'	'RMYA'	'&#$#'	'5232'	'HHHH'	'RASA'	'&#$#'	'5232']]
5J1P_A 0.0044622997550655 5.302984973148774 0.0538599640933574 [[117	125]	[122	129]	[26	29]] [1	3	0] [[772	780]	[947	954]	[1023	1026]] "[['HHHHHHHHH'	'IEDFKKLEQ'	'!%%#%%""%%'	'044244144'	'HHHHHHHHH'	'VEQDKNTQE'	'!%%%%%$%%'	'044444344']	['HHHHHHHH'	'KLEQLKED'	'%""%%""%%%'	'41441444'	'HHHHHHHH'	'KLQDVVNQ'	'%""%%!!%%'	'41440044']	['HHHH'	'KLAF'	'%""##'	'4122'	'HHHH'	'NLAA'	'%""##'	'4122']]"
1CXU_A 0.0108171706777867 2.6949664069639443 0.3161434977578476 [[118	120]	[98	104]	[193	195]	[163	167]	[166	172]] [4	1	2	3	0] [[726	728]	[769	775]	[888	890]	[948	952]	[1017	1023]] "[['EEE'	'IKT'	'/32'	'043'	'EEE'	'ILP'	'/02'	'013']	['HHHHHHH'	'SVAAQHH'	'$!##%%%'	'3022444'	'HHHHHHH'	'GIAVEQD'	'$!#!%%%'	'3020444']	['HHH'	'MYA'	'#$#'	'232'	'HHH'	'FGA'	'#$#'	'232']	['HHHHH'	'LKDKI'	'""%%%!'	'14440'
2B7F_D 0.053161034395902 1.5512973685673246 0.0770642201834868 [[112	114]	[105	108]	[106	108]	[26	30]] [4	1	3	0] [[726	728]	[771	774]	[948	950]	[1059	1063]] "[['EEE'	'VLY'	'/02'	'013'	'EEE'	'ILP'	'/02'	'013']	['HHHH'	'ALQQ'	'#""%%'	'2144'	'HHHH'	'AVEQ'	'#!%%'	'2044']	['HHH'	'LQQ'	'""%%'	'144'	'HHH'	'LQD'	'""%%'	'144']	['EEEEE'	'TIEAL'	'2/310'	'30421'	'EEEEE'	'GVVFL'	'2//10'	'30021']]"
4PRI_A 0.004705079110902 3.953100730843031 0.2229166666666671 [[173	178]	[172	174]	[105	126]] [1	3	0] [[773	778]	[948	950]	[1044	1063]] "[['HHTHHH'	'ENGKET'	'%%N%%$'	'443443'	'HHHHHH'	'EQDKNT'	'%%%%%$'	'444443']	['HHH'	'LEN'	'""%%'	'144'	'HHH'	'LQD'	'""%%'	'144']	['SSSSEEEEEEEEEETTEEEEEE'	'PDGRLLRGHDQSAYDGKDYIAL'	'UVUW0042333212ON332/10'	'3435115344432343443021'	'SSSEEEEEEEEEETTEEEEE'	'GKGYHLMSFPQSAPHGVVFL'	'UVU2301212321NO2//10'	'34334123234323430021']]"
2J8F_A 0.0003542081548475 0.8350561242797621 1.2150943396226426 [[130	140]	[138	140]	[110	117]] [1	3	0] [[771	781]	[949	951]	[1014	1023]] [['HHHHH..HHHH'	'FTHDNVDYQQI'	'#$%%%Y]$%%!'	'23444043440'	'HHHHHHHHHHH'	'AVEQDKNTQEV'	'#!%%%%%$%%!'	'20444443440']	['HHH'	'QQI'	'%%!'	'440'	'HHH'	'QDV'	'%%!'	'440']	['HHHHHHHH'	'RFMQMIAD'	'&##%#!#%'	'52242024'	'HHHHHHHHHH'	'RAAEIRASAN'	'&##%!&#$#%'	'5224052324']]
2I9F_C 0.0136324669699775 0.2830199532813117 0.9566666666666676 [[98	100]	[98	100]	[61	65]] [1	3	0] [[779	781]	[949	951]	[1017	1021]] [['HHH'	'KQI'	'%%!'	'440'	'HHH'	'QEV'	'%%!'	'440']	['HHH'	'KQI'	'%%!'	'440'	'HHH'	'QDV'	'%%!'	'440']	['HHHHH'	'QERAT'	'%%&#$'	'44523'	'HHHHH'	'EIRAS'	'%!&#$'	'40523']]
5VF3_P 0.0456825339747914 1.260925765794565 0.1669980119284297 [[9	12]	[66	70]	[67	69]	[46	49]] [4	1	3	0] [[725	728]	[778	782]	[950	952]	[1053	1056]] [['EEEE'	'NIKT'	'3/32'	'4043'	'EEEE'	'EILP'	'3/02'	'4013']	['HHHHH'	'TEWIA'	'$%$!#'	'34302'	'HHHHH'	'TQEVF'	'$%%!#'	'34402']	['HHH'	'EWI'	'%$!'	'430'	'HHH'	'DVV'	'%!!'	'400']	['EEEE'	'YQTF'	'2321'	'3432'	'EEEE'	'PQSA'	'2321'	'3432']]
4IDU_D 0.0074750444580004 4.362259749612888 0.1138519924098673 [[47	53]	[118	120]	[114	117]	[118	121]] [1	2	3	0] [[775	781]	[888	890]	[947	950]	[1020	1023]] "[['HHHHHHH'	'QKKAKMV'	'%%%#%#!'	'4442420'	'HHHHHHH'	'DKNTQEV'	'%%%$%%!'	'4443440']	['HHH'	'ASA'	'#$#'	'232'	'HHH'	'FGA'	'#$#'	'232']	['HHHH'	'KLAE'	'%""#%'	'4124'	'HHHH'	'KLQD'	'%""%%'	'4144']	['HHHH'	'ASAQ'	'#$#%'	'2324'	'HHHH'	'ASAN'	'#$#%'	'2324']]"
2J8G_A 0.0004953880572588 0.7974625043505781 1.2404580152671767 [[130	140]	[138	140]	[110	117]] [1	3	0] [[771	781]	[949	951]	[1014	1023]] [['HHHHH..HHHH'	'FTHDNVDYQQI'	'#$%%%Y]$%%!'	'23444043440'	'HHHHHHHHHHH'	'AVEQDKNTQEV'	'#!%%%%%$%%!'	'20444443440']	['HHH'	'QQI'	'%%!'	'440'	'HHH'	'QDV'	'%%!'	'440']	['HHHHHHHH'	'RFMQMIAD'	'&##%#!#%'	'52242024'	'HHHHHHHHHH'	'RAAEIRASAN'	'&##%!&#$#%'	'5224052324']]
2C56_A 0.0127064309156229 3.7036326662211865 0.1716566866267472 [[119	122]	[120	122]	[45	53]] [1	3	0] [[771	774]	[952	954]	[1021	1028]] "[['HHHH'	'AVKN'	'#!%%'	'2044'	'HHHH'	'AVEQ'	'#!%%'	'2044']	['HHH'	'VKN'	'!%%'	'044'	'HHH'	'VNQ'	'!%%'	'044']	['HHHHHHHHH'	'TAHLLAEYN'	'$#%""""#%$%'	'324112434'	'HHHHHHHH'	'SANLAATK'	'$#%""##$%'	'32412234']]"
1UGH_E 0.0135784162974889 2.9324918706126524 0.2436440677966109 [[141	143]	[171	176]	[106	108]	[170	176]	[241	243]] [4	1	2	3	0] [[726	728]	[775	780]	[888	890]	[948	954]	[1061	1063]] "[['EEE'	'ILG'	'/02'	'013'	'EEE'	'ILP'	'/02'	'013']	['HHHHHH'	'ENIYKE'	'%%!$%%'	'440344'	'HHHHHH'	'DKNTQE'	'%%%$%%'	'444344']	['HHH'	'MGF'	'#$#'	'232'	'HHH'	'FGA'	'#$#'	'232']	['HHHHHHH'	'LENIYKE'	'""%%!$%%'	'1440344'
4NFZ_C 0.0213563726424643 3.840260354926428 0.1033834586466166 [[146	149]	[128	134]	[127	129]	[42	46]] [4	1	3	0] [[725	728]	[774	780]	[952	954]	[1022	1026]] "[['EEEE'	'HIFS'	'3/12'	'4023'	'EEEE'	'EILP'	'3/02'	'4013']	['HHHHHHH'	'EDYYYEK'	'%%$$$%%'	'4433344'	'HHHHHHH'	'QDKNTQE'	'%%%%$%%'	'4444344']	['HHH'	'VED'	'!%%'	'044'	'HHH'	'VNQ'	'!%%'	'044']	['HHHHH'	'MEVCF'	'#%!##'	'24022'	'HHHHH'	'ANLAA'	'#%""##'	'24122']]"
1EUI_A 0.0189243698392455 1.511425700328 0.5051282051282056 [[60	62]	[92	99]	[48	51]	[146	149]	[90	94]] [4	1	2	3	0] [[726	728]	[771	778]	[888	891]	[949	952]	[1024	1028]] "[['EEE'	'ILG'	'/02'	'013'	'EEE'	'ILP'	'/02'	'013']	['HHHHHHHH'	'MYKELENT'	'#$%%""%%$'	'23441443'	'HHHHHHHH'	'AVEQDKNT'	'#!%%%%%$'	'20444443']	['HHHS'	'FRFT'	'#&#U'	'2523'	'HHHS'	'FGAG'	'#$#U'	'2323']	['HHHH'	'DKVI'	'%%!!'	'4400'
4O6I_B 0.012007837992827 1.839679789555524 0.5447368421052634 [[451	453]	[488	494]	[489	494]	[529	531]] [4	1	3	0] [[726	728]	[774	780]	[949	954]	[1026	1028]] [['EEE'	'VLS'	'/02'	'013'	'EEE'	'ILP'	'/02'	'013']	['HHHHHHH'	'EDKVWDK'	'%%%!$%%'	'4440344'	'HHHHHHH'	'QDKNTQE'	'%%%%$%%'	'4444344']	['HHHHHH'	'DKVWDK'	'%%!$%%'	'440344'	'HHHHHH'	'QDVVNQ'	'%%!!%%'	'440044']	['HHH'	'ASK'	'#$%'	'234'	'HHH'	'ATK'	'#$%'	'234']]
1LQG_A 0.0184916957441933 1.521902010141314 0.5128865979381445 [[60	62]	[92	99]	[48	51]	[146	149]	[90	94]] [4	1	2	3	0] [[726	728]	[771	778]	[888	891]	[949	952]	[1024	1028]] "[['EEE'	'ILG'	'/02'	'013'	'EEE'	'ILP'	'/02'	'013']	['HHHHHHHH'	'MYKELENT'	'#$%%""%%$'	'23441443'	'HHHHHHHH'	'AVEQDKNT'	'#!%%%%%$'	'20444443']	['HHHS'	'FRFT'	'#&#U'	'2523'	'HHHS'	'FGAG'	'#$#U'	'2323']	['HHHH'	'DKVI'	'%%!!'	'4400'
4PUS_A 0.0392493368747744 3.341549297446277 0.0244328097731238 [[152	155]	[149	151]	[28	31]	[147	152]] [1	2	3	0] [[779	782]	[888	890]	[948	951]	[1018	1023]] "[['HHHH'	'EQIA'	'%%!#'	'4402'	'HHHH'	'QEVF'	'%%!#'	'4402']	['HHH'	'ATC'	'#$#'	'232'	'HHH'	'FGA'	'#$#'	'232']	['HHHH'	'LEDV'	'""%%!'	'1440'	'HHHH'	'LQDV'	'""%%!'	'1440']	['HHHHHH'	'VCATCE'	'!##$#%'	'022324'	'HHHHHH'	'IRASAN'	'!&#$#%'	'052324']]"
1UUG_C 0.0222013757820123 1.6346413719738555 0.3682983682983687 [[60	62]	[92	99]	[48	51]	[146	149]	[90	94]] [4	1	2	3	0] [[726	728]	[771	778]	[888	891]	[949	952]	[1024	1028]] "[['EEE'	'ILG'	'/02'	'013'	'EEE'	'ILP'	'/02'	'013']	['HHHHHHHH'	'MYKELENT'	'#$%%""%%$'	'23441443'	'HHHHHHHH'	'AVEQDKNT'	'#!%%%%%$'	'20444443']	['HHHS'	'FRFT'	'#&#U'	'2523'	'HHHS'	'FGAG'	'#$#U'	'2323']	['HHHH'	'DKVI'	'%%!!'	'4400'
4BIL_C 0.0244090924550302 1.651912628539657 0.3310657596371886 [[321	324]	[98	103]	[171	173]	[102	105]	[40	45]] [4	1	2	3	0] [[725	728]	[769	774]	[888	890]	[949	952]	[1013	1018]] [['EEEE'	'QWLP'	'3202'	'4313'	'EEEE'	'EILP'	'3/02'	'4013']	['HHHHHH'	'SIFIKN'	'$!#!%%'	'302044'	'HHHHHH'	'GIAVEQ'	'$!#!%%'	'302044']	['HHH'	'MGA'	'#$#'	'232'	'HHH'	'FGA'	'#$#'	'232']	['HHHH'	'KNII'	'%%!!'	'4400'
5JK7_D 0.0187264245312034 2.79313933258478 0.2153209109730858 [[141	143]	[171	176]	[106	108]	[170	176]	[241	243]] [4	1	2	3	0] [[726	728]	[775	780]	[888	890]	[948	954]	[1061	1063]] "[['EEE'	'ILG'	'/02'	'013'	'EEE'	'ILP'	'/02'	'013']	['HHHHHH'	'ENIYKE'	'%%!$%%'	'440344'	'HHHHHH'	'DKNTQE'	'%%%$%%'	'444344']	['HHH'	'MGF'	'#$#'	'232'	'HHH'	'FGA'	'#$#'	'232']	['HHHHHHH'	'LENIYKE'	'""%%!$%%'	'1440344'
3KXF_I 0.0259696516716565 3.63667906740392 0.087037037037037 [[173	178]	[172	174]	[96	106]] [1	3	0] [[773	778]	[948	950]	[1048	1058]] "[['HHTHHH'	'ENGKET'	'%%N%%$'	'443443'	'HHHHHH'	'EQDKNT'	'%%%%%$'	'444443']	['HHH'	'LEN'	'""%%'	'144'	'HHH'	'LQD'	'""%%'	'144']	['EEEEEEEEETT'	'QRMYGYDLGPD'	'341222302NO'	'45233341334'	'EEEEEEEEETT'	'HLMSFPQSAPH'	'301212321NO'	'41232343234']]"
5MFD_B 0.0695455147509782 1.246978294181967 0.0120689655172416 [[94	97]	[94	97]	[21	24]] [1	3	0] [[777	780]	[947	950]	[1050	1053]] "[['HHHH'	'ETKK'	'%$%%'	'4344'	'HHHH'	'NTQE'	'%$%%'	'4344']	['HHHH'	'ETKK'	'%$%%'	'4344'	'HHHH'	'KLQD'	'%""%%'	'4144']	['EEEE'	'ATAP'	'1212'	'2323'	'EEEE'	'MSFP'	'1212'	'2323']]"
2IXU_A 0.0004849836962354 0.817560068954182 1.266409266409268 [[130	140]	[138	140]	[110	117]] [1	3	0] [[771	781]	[949	951]	[1014	1023]] [['HHHHH..HHHH'	'FTHDNVDYQQI'	'#$%%%Y]$%%!'	'23444043440'	'HHHHHHHHHHH'	'AVEQDKNTQEV'	'#!%%%%%$%%!'	'20444443440']	['HHH'	'QQI'	'%%!'	'440'	'HHH'	'QDV'	'%%!'	'440']	['HHHHHHHH'	'RFMQMIAD'	'&##%#!#%'	'52242024'	'HHHHHHHHHH'	'RAAEIRASAN'	'&##%!&#$#%'	'5224052324']]
3HW4_B 0.0206087422357845 4.051069953066173 0.0647359454855187 [[146	149]	[133	138]	[134	138]	[17	23]] [4	1	3	0] [[725	728]	[776	781]	[947	951]	[1022	1028]] "[['EEEE'	'HIFS'	'3/12'	'4023'	'EEEE'	'EILP'	'3/02'	'4013']	['HHHHHH'	'EKANKI'	'%%#%%!'	'442440'	'HHHHHH'	'KNTQEV'	'%%$%%!'	'443440']	['HHHHH'	'KANKI'	'%#%%!'	'42440'	'HHHHH'	'KLQDV'	'%""%%!'	'41440']	['HHHHHHH'	'AEKAMKE'	'#%%##%%'	'2442244'	'HHHHHHH'	'ANLAATK'	'#%""##$%'	'2412234']]"
6P7B_D 0.0145739861338937 4.80841529198222 0.0425894378194204 [[102	109]	[103	107]	[14	33]] [1	3	0] [[775	782]	[949	953]	[1050	1064]] [['HHHHHHHH'	'KKQSIDVF'	'%%%$!%!#'	'44430402'	'HHHHHHHH'	'DKNTQEVF'	'%%%$%%!#'	'44434402']	['HHHHH'	'KQSID'	'%%$!%'	'44304'	'HHHHH'	'QDVVN'	'%%!!%'	'44004']	['EEEEEEEETTTTEEEEEEEE'	'AYAIFNYDNTSNTIKLIAIE'	'121/1323ONNO2/30/1/3'	'23202434433430410204'	'EEEEEEETTEEEEEE'	'MSFPQSAPHGVVFLH'	'1212321NO2//103'	'232343234300214']]
4ZM0_C 0.0198157027959501 0.3436832984854259 0.8117283950617296 [[45	51]	[42	44]	[12	19]	[42	48]] [1	2	3	0] [[776	782]	[888	890]	[947	954]	[1020	1028]] "[['HHHHHHH'	'EAYKKAA'	'%#$%%##'	'4234422'	'HHHHHHH'	'KNTQEVF'	'%%$%%!#'	'4434402']	['HHH'	'ATF'	'#$#'	'232'	'HHH'	'FGA'	'#$#'	'232']	['HHHHHHHH'	'NLSEVLNN'	'%""$%!""%%'	'41340144'	'HHHHHHHH'	'KLQDVVNQ'	'%""%%!!%%'	'41440044']	['HHHHHHH'	'ATFEAYK'	'#$#%#$%'	'2324234'	'HHHHHHHHH'	'ASANLAATK'	'#$#%""##$%'	'232412234']]"
4L5N_B 0.010445854586791 4.014834945176481 0.1487279843444231 [[119	122]	[120	122]	[45	53]] [1	3	0] [[771	774]	[952	954]	[1021	1028]] "[['HHHH'	'AVKN'	'#!%%'	'2044'	'HHHH'	'AVEQ'	'#!%%'	'2044']	['HHH'	'VKN'	'!%%'	'044'	'HHH'	'VNQ'	'!%%'	'044']	['HHHHHHHHH'	'TAHLLAEYN'	'$#%""""#%$%'	'324112434'	'HHHHHHHH'	'SANLAATK'	'$#%""##$%'	'32412234']]"
2FZ3_A 0.0020957816275087 3.5094265332280106 0.3371298405466973 [[173	178]	[172	174]	[112	126]] [1	3	0] [[773	778]	[948	950]	[1047	1063]] "[['HHTHHH'	'ENGKET'	'%%N%%$'	'443443'	'HHHHHH'	'EQDKNT'	'%%%%%$'	'444443']	['HHH'	'LEN'	'""%%'	'144'	'HHH'	'LQD'	'""%%'	'144']	['EEEEEEETTEEEEEE'	'GHDQSAYDGKDYIAL'	'2333212ON332/10'	'344432343443021'	'EEEEEEEEEETTEEEEE'	'YHLMSFPQSAPHGVVFL'	'2301212321NO2//10'	'34123234323430021']]"
3PHU_A 0.0071491360357514 4.400907507743403 0.1226575809199315 [[176	180]	[105	107]	[178	180]	[41	43]] [1	2	3	0] [[770	774]	[888	890]	[952	954]	[1026	1028]] [['HHHHH'	'IAVDQ'	'!#!%%'	'02044'	'HHHHH'	'IAVEQ'	'!#!%%'	'02044']	['HHH'	'ASM'	'#$#'	'232'	'HHH'	'FGA'	'#$#'	'232']	['HHH'	'VDQ'	'!%%'	'044'	'HHH'	'VNQ'	'!%%'	'044']	['HHH'	'FYH'	'#$%'	'234'	'HHH'	'ATK'	'#$%'	'234']]
6BBM_B 0.0322536781724629 2.039722853677572 0.1906693711967553 [[48	52]	[121	123]	[243	247]	[119	124]] [1	2	3	0] [[778	782]	[888	890]	[950	954]	[1018	1023]] "[['HHHHH'	'WDDVA'	'$%%!#'	'34402'	'HHHHH'	'TQEVF'	'$%%!#'	'34402']	['HHH'	'AYA'	'#$#'	'232'	'HHH'	'FGA'	'#$#'	'232']	['HHHHH'	'NLVEN'	'%""!%%'	'41044'	'HHHHH'	'DVVNQ'	'%!!%%'	'40044']	['HHHHHH'	'ISAYAD'	'!$#$#%'	'032324'	'HHHHHH'	'IRASAN'	'!&#$#%'	'052324']]"
4O6H_A 0.0150827410707152 2.079464185758149 0.4282238442822395 [[451	453]	[488	494]	[489	494]	[529	531]] [4	1	3	0] [[726	728]	[774	780]	[949	954]	[1026	1028]] [['EEE'	'VLS'	'/02'	'013'	'EEE'	'ILP'	'/02'	'013']	['HHHHHHH'	'EDKVWDK'	'%%%!$%%'	'4440344'	'HHHHHHH'	'QDKNTQE'	'%%%%$%%'	'4444344']	['HHHHHH'	'DKVWDK'	'%%!$%%'	'440344'	'HHHHHH'	'QDVVNQ'	'%%!!%%'	'440044']	['HHH'	'ASK'	'#$%'	'234'	'HHH'	'ATK'	'#$%'	'234']]
6P7A_A 0.0029631280723485 5.370450902042844 0.0630323679727427 [[108	134]	[121	126]	[14	33]] [1	3	0] [[770	782]	[949	954]	[1050	1064]] "[['HHHHHTHHHHS.HHHHHHH.S..HHHH'	'VFIQKISEYTDYKNDILNKYTKLDDIA'	'!#!%%K$%$$V}%%%!""%%}U]Z%%!#'	'020440343343444014433414402'	'HHHHHHHHHHHHH'	'IAVEQDKNTQEVF'	'!#!%%%%%$%%!#'	'0204444434402']	['HHHHHH'	'NDILNK'	'%%!""%%'	'440144'	'HHHHHH'	'QDVVNQ'	'%%!!%%'	'440044']	['EEEEEEEETTTTEEEEEEEE'	'AYAIFNYDNTSNTIKLIAIE'	'121/1323ONNO2/30/1/3'	'23202434433430410204'	'EEEEEEETTEEEEEE'	'MSFPQSAPHGVVFLH'	'1212321NO2//103'	'232343234300214']]"
6Y3Y_B 0.0131818295269831 0.947435695103652 0.8996763754045323 [[89	91]	[118	121]	[120	124]] [1	3	0] [[786	788]	[948	951]	[1017	1021]] "[['SEE'	'DQI'	'V3/'	'440'	'SEE'	'KQI'	'V3/'	'440']	['HHHH'	'LNKV'	'""%%!'	'1440'	'HHHH'	'LQDV'	'""%%!'	'1440']	['HHHHH'	'KVRFY'	'%!&#$'	'40523'	'HHHHH'	'EIRAS'	'%!&#$'	'40523']]"
6Y3Y_A 0.013192400352064 0.9475037211504248 0.8996763754045323 [[89	91]	[118	121]	[120	124]] [1	3	0] [[786	788]	[948	951]	[1017	1021]] "[['SEE'	'DQI'	'V3/'	'440'	'SEE'	'KQI'	'V3/'	'440']	['HHHH'	'LNKV'	'""%%!'	'1440'	'HHHH'	'LQDV'	'""%%!'	'1440']	['HHHHH'	'KVRFY'	'%!&#$'	'40523'	'HHHHH'	'EIRAS'	'%!&#$'	'40523']]"
6YGH_D 0.0500390767054495 2.156528419653994 0.0579216354344118 [[57	71]	[131	133]	[128	138]	[127	134]] [1	2	3	0] [[772	782]	[888	890]	[947	954]	[1016	1023]] "[['HHHHHHHHHHHHHHH'	'IEDFWQTTQGMHEIA'	'!%%#$%$$%$#%%!#'	'044234334324402'	'HHHHHHHHHHH'	'VEQDKNTQEVF'	'!%%%%%$%%!#'	'04444434402']	['HHH'	'AYA'	'#$#'	'232'	'HHH'	'FGA'	'#$#'	'232']	['HHHHHHHHHHH'	'HLKAYAKINEE'	'%""%#$#%!%%%'	'41423240444'	'HHHHHHHH'	'KLQDVVNQ'	'%""%%!!%%'	'41440044']	['HHHHHHHH'	'AHLKAYAK'	'#%""%#$#%'	'24142324'	'HHHHHHHH'	'AEIRASAN'	'#%!&#$#%'	'24052324']]"
6P7B_B 0.0111936852020639 4.583898751943994 0.0790441176470595 [[102	109]	[103	107]	[14	33]] [1	3	0] [[775	782]	[949	953]	[1050	1064]] [['HHHHHHHH'	'KKQSIDVF'	'%%%$!%!#'	'44430402'	'HHHHHHHH'	'DKNTQEVF'	'%%%$%%!#'	'44434402']	['HHHHH'	'KQSID'	'%%$!%'	'44304'	'HHHHH'	'QDVVN'	'%%!!%'	'44004']	['EEEEEEEETTTTEEEEEEEE'	'AYAIFNYDNTSNTIKLIAIE'	'121/1323ONNO2/30/1/3'	'23202434433430410204'	'EEEEEEETTEEEEEE'	'MSFPQSAPHGVVFLH'	'1212321NO2//103'	'232343234300214']]
5IDL_A 0.0423658886461301 3.2602717655999864 0.0221465076660984 [[23	25]	[117	120]	[116	119]	[131	134]] [4	1	3	0] [[726	728]	[779	782]	[948	951]	[1059	1062]] "[['EEE'	'ILT'	'/02'	'013'	'EEE'	'ILP'	'/02'	'013']	['HHHH'	'KQIA'	'%%!#'	'4402'	'HHHH'	'QEVF'	'%%!#'	'4402']	['HHHH'	'LKQI'	'""%%!'	'1440'	'HHHH'	'LQDV'	'""%%!'	'1440']	['EEEE'	'TIIF'	'2//1'	'3002'	'EEEE'	'GVVF'	'2//1'	'3002']]"
6ZOJ_W 0.0228141973334949 3.399805660107859 0.1398058252427185 [[124	127]	[87	91]	[8	10]	[86	92]	[35	37]] [4	1	2	3	0] [[725	728]	[776	780]	[888	890]	[948	954]	[1018	1020]] "[['EEEE'	'KILG'	'3/02'	'4013'	'EEEE'	'EILP'	'3/02'	'4013']	['HHHHH'	'EKWQN'	'%%$%%'	'44344'	'HHHHH'	'KNTQE'	'%%$%%'	'44344']	['HHH'	'ADA'	'#%#'	'242'	'HHH'	'FGA'	'#$#'	'232']	['HHHHHHH'	'LEKWQNN'	'""%%$%%%'	'1443444'
4D61_T 0.0076233329173073 4.991888336036763 0.0732538330494034 [[126	139]	[130	134]	[15	20]] [1	3	0] [[777	782]	[947	951]	[1018	1026]] "[['HHHHHHHHHHHHHH'	'QGQRDLDRIAGQVA'	'%$%&%""%&!#$%!#'	'43454145023402'	'HHHHHH'	'NTQEVF'	'%$%%!#'	'434402']	['HHHHH'	'DLDRI'	'%""%&!'	'41450'	'HHHHH'	'KLQDV'	'%""%%!'	'41440']	['HHHHHH'	'VRALAA'	'!&#""##'	'052122'	'HHHHHHHHH'	'IRASANLAA'	'!&#$#%""##'	'052324122']]"
1TCZ_E 0.071758925288143 1.2277505318256 0.0120689655172416 [[894	897]	[894	897]	[821	824]] [1	3	0] [[777	780]	[947	950]	[1050	1053]] "[['HHHH'	'ETKK'	'%$%%'	'4344'	'HHHH'	'NTQE'	'%$%%'	'4344']	['HHHH'	'ETKK'	'%$%%'	'4344'	'HHHH'	'KLQD'	'%""%%'	'4144']	['EEEE'	'ATAP'	'1212'	'2323'	'EEEE'	'MSFP'	'1212'	'2323']]"
6P4H_X 0.0191719441775128 3.1545937895448253 0.1906693711967553 [[124	127]	[87	91]	[8	10]	[86	92]	[35	37]] [4	1	2	3	0] [[725	728]	[776	780]	[888	890]	[948	954]	[1018	1020]] "[['EEEE'	'KILG'	'3/02'	'4013'	'EEEE'	'EILP'	'3/02'	'4013']	['HHHHH'	'EKWQN'	'%%$%%'	'44344'	'HHHHH'	'KNTQE'	'%%$%%'	'44344']	['HHH'	'ADA'	'#%#'	'242'	'HHH'	'FGA'	'#$#'	'232']	['HHHHHHH'	'LEKWQNN'	'""%%$%%%'	'1443444'
6OMA_E 0.033956504506224 0.289880373234601 0.4601990049751248 [[281	285]	[286	289]	[283	285]	[250	254]] [1	2	3	0] [[770	774]	[888	891]	[952	954]	[1052	1056]] [['HHHHH'	'VSIEE'	'!$!%%'	'03044'	'HHHHH'	'IAVEQ'	'!#!%%'	'02044']	['HHHS'	'AFMT'	'###U'	'2223'	'HHHS'	'FGAG'	'#$#U'	'2323']	['HHH'	'IEE'	'!%%'	'044'	'HHH'	'VNQ'	'!%%'	'044']	['EEEEE'	'AAKSF'	'11321'	'22432'	'EEEEE'	'FPQSA'	'12321'	'23432']]
3BP9_D 0.0168113762346366 4.597591529032741 0.0519713261648751 [[66	93]	[91	93]	[7	9]] [1	3	0] [[774	781]	[949	951]	[1043	1045]] "[['HHHHHHHHHHHHT.B.TTSSB...HHHH'	'EEKQRVLLEARKAVRGNDGRPTQLPNEV'	'%%%%&!""""%#&%MY~}OOUW+}]Z$%%!'	'4444501142542053443533413440'	'HHHHHHHH'	'QDKNTQEV'	'%%%%$%%!'	'44443440']	['HHH'	'NEV'	'%%!'	'440'	'HHH'	'QDV'	'%%!'	'440']	['TSS'	'NGQ'	'OUV'	'434'	'TSS'	'KGK'	'OUV'	'434']]"
4IDX_B 0.0091173142195436 3.9727857548045424 0.1930894308943096 [[47	53]	[118	120]	[161	163]	[118	121]] [1	2	3	0] [[775	781]	[888	890]	[951	953]	[1020	1023]] [['HHHHHHH'	'QKKAKMV'	'%%%#%#!'	'4442420'	'HHHHHHH'	'DKNTQEV'	'%%%$%%!'	'4443440']	['HHH'	'ASA'	'#$#'	'232'	'HHH'	'FGA'	'#$#'	'232']	['HHH'	'VIE'	'!!%'	'004'	'HHH'	'VVN'	'!!%'	'004']	['HHHH'	'ASAQ'	'#$#%'	'2324'	'HHHH'	'ASAN'	'#$#%'	'2324']]
3UJ3_X 0.0239040283655973 2.4727272648913265 0.2231686541737643 [[106	108]	[108	110]	[16	18]	[104	110]] [1	2	3	0] [[780	782]	[888	890]	[947	949]	[1015	1022]] "[['HHH'	'HVM'	'%!#'	'402'	'HHH'	'EVF'	'%!#'	'402']	['HHH'	'MGA'	'#$#'	'232'	'HHH'	'FGA'	'#$#'	'232']	['HHH'	'DLQ'	'%""%'	'414'	'HHH'	'KLQ'	'%""%'	'414']	['HHHHHHH'	'FFHVMGA'	'##%!#$#'	'2240232'	'HHHHHHHH'	'AAEIRASA'	'##%!&#$#'	'22405232']]"
6NB4_A 0.0067478480663996 1.887705870662056 0.7522388059701501 [[1164	1167]	[1025	1031]	[1021	1028]	[1095	1133]] [4	1	3	0] [[725	728]	[771	777]	[947	954]	[1021	1059]] "[['EEEE'	'QIAP'	'3/12'	'4023'	'EEEE'	'EILP'	'3/02'	'4013']	['HHHHHHH'	'AVNNNAQ'	'#!%%%#%'	'2044424'	'HHHHHHH'	'AVEQDKN'	'#!%%%%%'	'2044444']	['HHHHHHHH'	'KVQDAVNN'	'%!%%#!%%'	'40442044'	'HHHHHHHH'	'KLQDVVNQ'	'%""%%!!%%'	'41440044']	['HHHHHHHHIIIIISS....TTTSSSSEEEEEEEEEETTE'	'SAQLAKDKVNEPVKAQSKRSGFPGQGTHIVSFVVNAPNG'	'$#%""#%%%=AA@=VT]}]^NNMUUVU23//21//31NO2'	'324124440443042434533233433400320042343'	'HHHHHHHHIIIIISS...STTTTSSSEEEEEEEEEETTE'	'SANLAATKMSEKVLGQSKRVDFKGKGYHLMSFPQSAPHG'	'$#%""##$%?@AA=SU]}]WKOMOUVU2301212321NO2'	'324122342344013434504243433412323432343']]"
5AYS_B 0.0144308290122833 3.76024848135829 0.1763527054108218 [[119	122]	[120	122]	[45	53]] [1	3	0] [[771	774]	[952	954]	[1021	1028]] "[['HHHH'	'AVKN'	'#!%%'	'2044'	'HHHH'	'AVEQ'	'#!%%'	'2044']	['HHH'	'VKN'	'!%%'	'044'	'HHH'	'VNQ'	'!%%'	'044']	['HHHHHHHHH'	'TAHLLAEYN'	'$#%""""#%$%'	'324112434'	'HHHHHHHH'	'SANLAATK'	'$#%""##$%'	'32412234']]"
2AXG_A 0.0014869382852959 3.519159636933464 0.3587962962962974 [[173	178]	[172	174]	[112	126]] [1	3	0] [[773	778]	[948	950]	[1047	1063]] "[['HHTHHH'	'ENGKET'	'%%N%%$'	'443443'	'HHHHHH'	'EQDKNT'	'%%%%%$'	'444443']	['HHH'	'LEN'	'""%%'	'144'	'HHH'	'LQD'	'""%%'	'144']	['EEEEEEETTEEEEEE'	'GHDQSAYDGKDYIAL'	'2333212ON332/10'	'344432343443021'	'EEEEEEEEEETTEEEEE'	'YHLMSFPQSAPHGVVFL'	'2301212321NO2//10'	'34123234323430021']]"
2X5C_A 0.0288318256146414 0.6295143197964668 0.5779569892473129 [[73	75]	[102	108]	[98	105]	[113	118]] [4	1	3	0] [[725	727]	[772	778]	[947	954]	[1027	1032]] "[['EEE'	'KYL'	'320'	'431'	'EEE'	'EIL'	'3/0'	'401']	['HHHHHHH'	'VKKDLEY'	'!%%%""%$'	'0444143'	'HHHHHHH'	'VEQDKNT'	'!%%%%%$'	'0444443']	['HHHHHHHH'	'ELAEVKKD'	'%""#%!%%%'	'41240444'	'HHHHHHHH'	'KLQDVVNQ'	'%""%%!!%%'	'41440044']	['HHIIII'	'YKEYEE'	'$%A@AA'	'344344'	'HHIIII'	'TKMSEK'	'$%?@AA'	'342344']]"
3LIN_H 0.0612002031817118 1.467255210077819 0.0545144804088584 [[112	114]	[105	108]	[106	108]	[26	30]] [4	1	3	0] [[726	728]	[771	774]	[948	950]	[1059	1063]] "[['EEE'	'VLY'	'/02'	'013'	'EEE'	'ILP'	'/02'	'013']	['HHHH'	'ALQQ'	'#""%%'	'2144'	'HHHH'	'AVEQ'	'#!%%'	'2044']	['HHH'	'LQQ'	'""%%'	'144'	'HHH'	'LQD'	'""%%'	'144']	['EEEEE'	'TIEAL'	'2/310'	'30421'	'EEEEE'	'GVVFL'	'2//10'	'30021']]"
5JK7_G 0.018162627267159 2.7763544577891466 0.2515991471215357 [[141	143]	[171	176]	[106	108]	[170	176]	[241	243]] [4	1	2	3	0] [[726	728]	[775	780]	[888	890]	[948	954]	[1061	1063]] "[['EEE'	'ILG'	'/02'	'013'	'EEE'	'ILP'	'/02'	'013']	['HHHHHH'	'ENIYKE'	'%%!$%%'	'440344'	'HHHHHH'	'DKNTQE'	'%%%$%%'	'444344']	['HHH'	'MGF'	'#$#'	'232'	'HHH'	'FGA'	'#$#'	'232']	['HHHHHHH'	'LENIYKE'	'""%%!$%%'	'1440344'
6IRL_A 0.0197619338861654 1.7198191283842583 0.4387254901960793 [[103	105]	[70	75]	[73	75]	[34	40]] [4	1	3	0] [[725	727]	[776	781]	[949	951]	[1048	1054]] [['EEE'	'DIL'	'3/0'	'401'	'EEE'	'EIL'	'3/0'	'401']	['HHHHHH'	'QRTEQI'	'%&$%%!'	'453440'	'HHHHHH'	'KNTQEV'	'%%$%%!'	'443440']	['HHH'	'EQI'	'%%!'	'440'	'HHH'	'QDV'	'%%!'	'440']	['EEEEEEE'	'ELFTHYN'	'3012323'	'4123434'	'EEEEEEE'	'HLMSFPQ'	'3012123'	'4123234']]
1LQM_A 0.0244494356189843 1.53815411759336 0.4043062200956941 [[60	62]	[92	99]	[48	51]	[146	149]	[90	94]] [4	1	2	3	0] [[726	728]	[771	778]	[888	891]	[949	952]	[1024	1028]] "[['EEE'	'ILG'	'/02'	'013'	'EEE'	'ILP'	'/02'	'013']	['HHHHHHHH'	'MYKELENT'	'#$%%""%%$'	'23441443'	'HHHHHHHH'	'AVEQDKNT'	'#!%%%%%$'	'20444443']	['HHHS'	'FRFT'	'#&#U'	'2523'	'HHHS'	'FGAG'	'#$#U'	'2323']	['HHHH'	'DKVI'	'%%!!'	'4400'
3V1O_A 0.0180648718377514 0.8859800741275714 0.8173374613003104 [[579	582]	[615	617]	[615	617]	[650	653]] [4	1	3	0] [[725	728]	[779	781]	[949	951]	[1014	1017]] [['EEEE'	'NVYT'	'3/22'	'4033'	'EEEE'	'EILP'	'3/02'	'4013']	['HHH'	'NEI'	'%%!'	'440'	'HHH'	'QEV'	'%%!'	'440']	['HHH'	'NEI'	'%%!'	'440'	'HHH'	'QDV'	'%%!'	'440']	['HHHH'	'RMAD'	'&##%'	'5224'	'HHHH'	'RAAE'	'&##%'	'5224']]
1KC2_A 0.0574389217721068 1.2676025730820015 0.1075471698113212 [[159	161]	[225	229]	[227	231]] [1	3	0] [[777	779]	[948	952]	[1023	1027]] "[['HHH'	'ESE'	'%$%'	'434'	'HHH'	'NTQ'	'%$%'	'434']	['HHHHH'	'LQQLV'	'""%%""!'	'14410'	'HHHHH'	'LQDVV'	'""%%!!'	'14400']	['HHHHH'	'QLVAY'	'%""!#$'	'41023'	'HHHHH'	'NLAAT'	'%""##$'	'41223']]"
6OMC_E 0.033972439713304 0.2899290710930456 0.4785894206549117 [[281	285]	[286	289]	[283	285]	[250	254]] [1	2	3	0] [[770	774]	[888	891]	[952	954]	[1052	1056]] [['HHHHH'	'VSIEE'	'!$!%%'	'03044'	'HHHHH'	'IAVEQ'	'!#!%%'	'02044']	['HHHS'	'AFMT'	'###U'	'2223'	'HHHS'	'FGAG'	'#$#U'	'2323']	['HHH'	'IEE'	'!%%'	'044'	'HHH'	'VNQ'	'!%%'	'044']	['EEEEE'	'AAKSF'	'11321'	'22432'	'EEEEE'	'FPQSA'	'12321'	'23432']]
6ZOK_W 0.0231946696709741 3.390208206170749 0.1442495126705658 [[124	127]	[87	91]	[8	10]	[86	92]	[35	37]] [4	1	2	3	0] [[725	728]	[776	780]	[888	890]	[948	954]	[1018	1020]] "[['EEEE'	'KILG'	'3/02'	'4013'	'EEEE'	'EILP'	'3/02'	'4013']	['HHHHH'	'EKWQN'	'%%$%%'	'44344'	'HHHHH'	'KNTQE'	'%%$%%'	'44344']	['HHH'	'ADA'	'#%#'	'242'	'HHH'	'FGA'	'#$#'	'232']	['HHHHHHH'	'LEKWQNN'	'""%%$%%%'	'1443444'
2C53_A 0.0126488749449258 3.8065372670919455 0.1906693711967553 [[119	122]	[120	122]	[45	53]] [1	3	0] [[771	774]	[952	954]	[1021	1028]] "[['HHHH'	'AVKN'	'#!%%'	'2044'	'HHHH'	'AVEQ'	'#!%%'	'2044']	['HHH'	'VKN'	'!%%'	'044'	'HHH'	'VNQ'	'!%%'	'044']	['HHHHHHHHH'	'TAHLLAEYN'	'$#%""""#%$%'	'324112434'	'HHHHHHHH'	'SANLAATK'	'$#%""##$%'	'32412234']]"
4O6H_B 0.0132911467223645 2.0928060726224214 0.5167958656330751 [[451	453]	[488	494]	[489	494]	[529	531]] [4	1	3	0] [[726	728]	[774	780]	[949	954]	[1026	1028]] [['EEE'	'VLS'	'/02'	'013'	'EEE'	'ILP'	'/02'	'013']	['HHHHHHH'	'EDKVWDK'	'%%%!$%%'	'4440344'	'HHHHHHH'	'QDKNTQE'	'%%%%$%%'	'4444344']	['HHHHHH'	'DKVWDK'	'%%!$%%'	'440344'	'HHHHHH'	'QDVVNQ'	'%%!!%%'	'440044']	['HHH'	'ASK'	'#$%'	'234'	'HHH'	'ATK'	'#$%'	'234']]
6VV5_A 0.0393521930670241 0.9373766834450172 0.3073496659242762 [[461	463]	[896	899]	[1037	1043]	[1107	1155]] [4	1	3	0] [[726	728]	[771	774]	[947	953]	[1017	1064]] "[['EEE'	'ILY'	'/02'	'013'	'EEE'	'ILP'	'/02'	'013']	['HHHH'	'FIED'	'#!%%'	'2044'	'HHHH'	'AVEQ'	'#!%%'	'2044']	['HHHHHHH'	'KVQEVVN'	'%!%%!!%'	'4044004'	'HHHHHHH'	'KLQDVVN'	'%""%%!!%'	'4144004']	['HHHHHHHHHHHHIIIIISS...STTTSSSSSEEEEEEEEEETTEEEEEE'	'EVQASRKLAQQKVNEMVKSQSQRYGFMGGDGEHIFSLVQAAPQGLLFLH'	'%!%#$&%""#%%%=AA?=VU]}]WNNMTUUVU33/120/311NO200103'	'4042354124440442043434533223343440231042234311214'	'HHHHHHHHHHHHIIIIISS...STTTTSSSEEEEEEEEEETTEEEEEE'	'EIRASANLAATKMSEKVLGQSKRVDFKGKGYHLMSFPQSAPHGVVFLH'	'%!&#$#%""##$%?@AA=SU]}]WKOMOUVU2301212321NO2//103'	'405232412234234401343450424343341232343234300214']]"
6P4G_X 0.0176891628346124 3.127800786264662 0.2178423236514528 [[103	105]	[87	91]	[8	10]	[86	92]	[35	37]] [4	1	2	3	0] [[726	728]	[776	780]	[888	890]	[948	954]	[1018	1020]] "[['EEE'	'VLT'	'/02'	'013'	'EEE'	'ILP'	'/02'	'013']	['HHHHH'	'EKWQN'	'%%$%%'	'44344'	'HHHHH'	'KNTQE'	'%%$%%'	'44344']	['HHH'	'ADA'	'#%#'	'242'	'HHH'	'FGA'	'#$#'	'232']	['HHHHHHH'	'LEKWQNN'	'""%%$%%%'	'1443444'
5VF3_Q 0.0379679070377627 1.3071063372881202 0.2705627705627713 [[9	12]	[66	70]	[67	69]	[46	49]] [4	1	3	0] [[725	728]	[778	782]	[950	952]	[1053	1056]] [['EEEE'	'NIKT'	'3/32'	'4043'	'EEEE'	'EILP'	'3/02'	'4013']	['HHHHH'	'TEWIA'	'$%$!#'	'34302'	'HHHHH'	'TQEVF'	'$%%!#'	'34402']	['HHH'	'EWI'	'%$!'	'430'	'HHH'	'DVV'	'%!!'	'400']	['EEEE'	'YQTF'	'2321'	'3432'	'EEEE'	'PQSA'	'2321'	'3432']]
6NB3_A 0.0069633868874685 1.89513805678188 0.7574850299401212 [[1164	1167]	[1025	1031]	[1021	1028]	[1095	1133]] [4	1	3	0] [[725	728]	[771	777]	[947	954]	[1021	1059]] "[['EEEE'	'QIAP'	'3/12'	'4023'	'EEEE'	'EILP'	'3/02'	'4013']	['HHHHHHH'	'AVNNNAQ'	'#!%%%#%'	'2044424'	'HHHHHHH'	'AVEQDKN'	'#!%%%%%'	'2044444']	['HHHHHHHH'	'KVQDAVNN'	'%!%%#!%%'	'40442044'	'HHHHHHHH'	'KLQDVVNQ'	'%""%%!!%%'	'41440044']	['HHHHHHHHIIIIISS....TTTSSSSEEEEEEEEEETTE'	'SAQLAKDKVNEPVKAQSKRSGFPGQGTHIVSFVVNAPNG'	'$#%""#%%%=AA@=VT]}]^NNMUUVU23//21//31NO2'	'324124440443042434533233433400320042343'	'HHHHHHHHIIIIISS...STTTTSSSEEEEEEEEEETTE'	'SANLAATKMSEKVLGQSKRVDFKGKGYHLMSFPQSAPHG'	'$#%""##$%?@AA=SU]}]WKOMOUVU2301212321NO2'	'324122342344013434504243433412323432343']]"
6BXP_A 0.0063738192090833 5.902594992508416 0.0120689655172416 [[96	99]	[173	178]	[69	71]	[172	174]	[65	72]] [4	1	2	3	0] [[725	728]	[773	778]	[888	890]	[948	950]	[1014	1023]] "[['EEEE'	'QVMY'	'3/12'	'4023'	'EEEE'	'EILP'	'3/02'	'4013']	['HHTHHH'	'ENGKET'	'%%N%%$'	'443443'	'HHHHHH'	'EQDKNT'	'%%%%%$'	'444443']	['HHH'	'ASA'	'#$#'	'232'	'HHH'	'FGA'	'#$#'	'232']	['HHH'	'LEN'	'""%%'	'144'
4QRP_F 0.0040680348455584 4.053848750337272 0.2103092783505156 [[173	178]	[172	174]	[105	126]] [1	3	0] [[773	778]	[948	950]	[1044	1063]] "[['HHTHHH'	'ENGKDT'	'%%N%%$'	'443443'	'HHHHHH'	'EQDKNT'	'%%%%%$'	'444443']	['HHH'	'LEN'	'""%%'	'144'	'HHH'	'LQD'	'""%%'	'144']	['SSS.EEEEEEEEEETTEEEEEE'	'PDGRLLRGHNQYAYDGKDYIAL'	'UVU^0042333212ON332/10'	'3435115344432343443021'	'SSSEEEEEEEEEETTEEEEE'	'GKGYHLMSFPQSAPHGVVFL'	'UVU2301212321NO2//10'	'34334123234323430021']]"
4L5N_A 0.0092694294625044 4.0528083483738 0.1646825396825399 [[119	122]	[120	122]	[45	53]] [1	3	0] [[771	774]	[952	954]	[1021	1028]] "[['HHHH'	'AVKN'	'#!%%'	'2044'	'HHHH'	'AVEQ'	'#!%%'	'2044']	['HHH'	'VKN'	'!%%'	'044'	'HHH'	'VNQ'	'!%%'	'044']	['HHHHHHHHH'	'TAHLLAEYN'	'$#%""""#%$%'	'324112434'	'HHHHHHHH'	'SANLAATK'	'$#%""##$%'	'32412234']]"
6CJ6_D 0.0150252347476123 3.8346748264176 0.1740000000000008 [[39	42]	[105	113]	[109	111]	[151	156]	[109	112]] [4	1	2	3	0] [[725	728]	[773	781]	[888	890]	[948	953]	[1020	1023]] "[['EEEE'	'EVIG'	'3//2'	'4003'	'EEEE'	'EILP'	'3/02'	'4013']	['HHHHHHHHH'	'KNLNAYAEV'	'%%""%#$#%!'	'441423240'	'HHHHHHHHH'	'EQDKNTQEV'	'%%%%%$%%!'	'444443440']	['HHH'	'AYA'	'#$#'	'232'	'HHH'	'FGA'	'#$#'	'232']	['HHHHHH'	'LQTIVK'	'""%$!!%'	'143004'
1AK4_D 0.0294474811968825 2.7831136284370364 0.1487279843444231 [[473	481]	[517	519]	[469	475]	[407	409]] [1	2	3	0] [[772	779]	[889	891]	[948	954]	[1043	1045]] "[['HHHHHHHHH'	'INEEAAEWD'	'!%%%##%$%'	'044422434'	'HHHHHHHH'	'VEQDKNTQ'	'!%%%%%$%'	'04444434']	['HHS'	'WMT'	'$#U'	'323'	'HHS'	'GAG'	'$#U'	'323']	['HHHHHHH'	'LKETINE'	'""%%$!%%'	'1443044'	'HHHHHHH'	'LQDVVNQ'	'""%%!!%%'	'1440044']	['TSS'	'QGQ'	'OUV'	'434'	'TSS'	'KGK'	'OUV'	'434']]"
5EJ0_A 0.0078648284168767 5.245355367229871 0.0579216354344118 [[228	230]	[92	99]	[212	214]	[197	201]	[212	217]] [4	1	2	3	0] [[725	727]	[776	782]	[888	890]	[950	954]	[1020	1025]] "[['EEE'	'QIL'	'3/0'	'401'	'EEE'	'EIL'	'3/0'	'401']	['HHHHHHHH'	'EETKRNIA'	'%%$%&%!#'	'44345402'	'HHHHHHH'	'KNTQEVF'	'%%$%%!#'	'4434402']	['HHH'	'FYF'	'#$#'	'232'	'HHH'	'FGA'	'#$#'	'232']	['HHHHH'	'NIVDE'	'%!!%%'	'40044'
4E5G_C 0.0119159483860822 4.179911275988761 0.1243611584327082 [[146	149]	[133	138]	[134	138]	[17	21]] [4	1	3	0] [[725	728]	[776	781]	[947	951]	[1022	1026]] "[['EEEE'	'HIFS'	'3/12'	'4023'	'EEEE'	'EILP'	'3/02'	'4013']	['HHHHHH'	'EKANKI'	'%%#%%!'	'442440'	'HHHHHH'	'KNTQEV'	'%%$%%!'	'443440']	['HHHHH'	'KANKI'	'%#%%!'	'42440'	'HHHHH'	'KLQDV'	'%""%%!'	'41440']	['HHHHH'	'AEKAM'	'#%%##'	'24422'	'HHHHH'	'ANLAA'	'#%""##'	'24122']]"
6CJ6_B 0.0093149367144302 3.900689730640896 0.2203742203742209 [[39	42]	[105	113]	[109	111]	[151	156]	[109	112]] [4	1	2	3	0] [[725	728]	[773	781]	[888	890]	[948	953]	[1020	1023]] "[['EEEE'	'EVIG'	'3//2'	'4003'	'EEEE'	'EILP'	'3/02'	'4013']	['HHHHHHHHH'	'KNFNAYAEV'	'%%#%#$#%!'	'442423240'	'HHHHHHHHH'	'EQDKNTQEV'	'%%%%%$%%!'	'444443440']	['HHH'	'AYA'	'#$#'	'232'	'HHH'	'FGA'	'#$#'	'232']	['HHHHHH'	'LQTIVK'	'""%$!!%'	'143004'
3JZT_H 0.0418535941232186 2.8223654703370764 0.0595667870036102 [[152	154]	[137	146]	[144	146]	[137	143]	[46	49]] [4	1	2	3	0] [[726	728]	[773	782]	[888	890]	[947	953]	[1051	1054]] "[['EEE'	'ILT'	'/02'	'013'	'EEE'	'ILP'	'/02'	'013']	['HHHHHHHHHH'	'KLHNVYKAIA'	'%""%%!$%#!#'	'4144034202'	'HHHHHHHHHH'	'EQDKNTQEVF'	'%%%%%$%%!#'	'4444434402']	['HHH'	'AIA'	'#!#'	'202'	'HHH'	'FGA'	'#$#'	'232']	['HHHHHHH'	'KLHNVYK'	'%""%%!$%'	'4144034'
5FVC_B 0.038740790938771 1.1455942549455345 0.2901098901098906 [[124	129]	[348	350]	[125	130]	[62	65]] [1	2	3	0] [[772	777]	[888	890]	[949	954]	[1015	1018]] [['HHHHHH'	'VEEIDK'	'!%%!%%'	'044044'	'HHHHHH'	'VEQDKN'	'!%%%%%'	'044444']	['HHH'	'FSA'	'#$#'	'232'	'HHH'	'FGA'	'#$#'	'232']	['HHHHHH'	'EEIDKE'	'%%!%%%'	'440444'	'HHHHHH'	'QDVVNQ'	'%%!!%%'	'440044']	['HHHH'	'AAEI'	'##%!'	'2240'	'HHHH'	'AAEI'	'##%!'	'2240']]
3UBN_J 0.0009074363177123 1.0237090954326364 1.3201581027667988 [[77	88]	[79	86]	[60	62]] [1	3	0] [[772	782]	[947	954]	[1036	1038]] "[['HHHHHHHHHHHH'	'IENLNKKVDDGF'	'!%%""%%%!%%$#'	'044144404432'	'HHHHHHHHHHH'	'VEQDKNTQEVF'	'!%%%%%$%%!#'	'04444434402']	['HHHHHHHH'	'NLNKKVDD'	'%""%%%!%%'	'41444044'	'HHHHHHHH'	'KLQDVVNQ'	'%""%%!!%%'	'41440044']	['...'	'NTQ'	']}]'	'434'	'...'	'QSK'	']}]'	'434']]"
6P4H_B 0.010189713788158 5.224435942416605 0.0500894454382829 [[76	78]	[210	215]	[208	213]	[145	147]] [4	1	3	0] [[726	728]	[772	777]	[949	954]	[1061	1063]] [['EEE'	'VIS'	'//2'	'003'	'EEE'	'ILP'	'/02'	'013']	['HHHHHH'	'IEKEEQ'	'!%%%%%'	'044444'	'HHHHHH'	'VEQDKN'	'!%%%%%'	'044444']	['HHHHHH'	'EEIEKE'	'%%!%%%'	'440444'	'HHHHHH'	'QDVVNQ'	'%%!!%%'	'440044']	['EEE'	'IAL'	'/10'	'021'	'EEE'	'VFL'	'/10'	'021']]
6VV5_C 0.0393551068248024 0.937428165083921 0.3220720720720726 [[461	463]	[896	899]	[1037	1043]	[1107	1155]] [4	1	3	0] [[726	728]	[771	774]	[947	953]	[1017	1064]] "[['EEE'	'ILY'	'/02'	'013'	'EEE'	'ILP'	'/02'	'013']	['HHHH'	'FIED'	'#!%%'	'2044'	'HHHH'	'AVEQ'	'#!%%'	'2044']	['HHHHHHH'	'KVQEVVN'	'%!%%!!%'	'4044004'	'HHHHHHH'	'KLQDVVN'	'%""%%!!%'	'4144004']	['HHHHHHHHHHHHIIIIISS...STTTSSSSSEEEEEEEEEETTEEEEEE'	'EVQASRKLAQQKVNEOVKSQSQRYGFOGGDGEHIFSLVQAAPQGLLFLH'	'%!%#$&%""#%%%=AAC=VU]}]WNNMXUUVU33/120/311NO200103'	'4042354124440446043434533263343440231042234311214'	'HHHHHHHHHHHHIIIIISS...STTTTSSSEEEEEEEEEETTEEEEEE'	'EIRASANLAATKMSEKVLGQSKRVDFKGKGYHLMSFPQSAPHGVVFLH'	'%!&#$#%""##$%?@AA=SU]}]WKOMOUVU2301212321NO2//103'	'405232412234234401343450424343341232343234300214']]"
2UUG_A 0.0227018313795169 1.485461693212831 0.5089974293059136 [[60	62]	[92	99]	[48	51]	[146	149]	[90	94]] [4	1	2	3	0] [[726	728]	[771	778]	[888	891]	[949	952]	[1024	1028]] "[['EEE'	'ILG'	'/02'	'013'	'EEE'	'ILP'	'/02'	'013']	['HHHHHHHH'	'MYKELENT'	'#$%%""%%$'	'23441443'	'HHHHHHHH'	'AVEQDKNT'	'#!%%%%%$'	'20444443']	['HHHS'	'FRFT'	'#&#U'	'2523'	'HHHS'	'FGAG'	'#$#U'	'2323']	['HHHH'	'DKVI'	'%%!!'	'4400'
6OKB_F 0.009409677786644 1.1867503532304662 1.003412969283278 [[281	285]	[283	285]	[247	250]] [1	3	0] [[770	774]	[952	954]	[1047	1050]] [['HHHHH'	'VSIEE'	'!$!%%'	'03044'	'HHHHH'	'IAVEQ'	'!#!%%'	'02044']	['HHH'	'IEE'	'!%%'	'044'	'HHH'	'VNQ'	'!%%'	'044']	['EEEE'	'YKLA'	'2301'	'3412'	'EEEE'	'YHLM'	'2301'	'3412']]
5MFD_H 0.0643363036577372 1.2820378637221674 0.0634057971014498 [[94	97]	[94	97]	[21	24]] [1	3	0] [[777	780]	[947	950]	[1050	1053]] "[['HHHH'	'ETKK'	'%$%%'	'4344'	'HHHH'	'NTQE'	'%$%%'	'4344']	['HHHH'	'ETKK'	'%$%%'	'4344'	'HHHH'	'KLQD'	'%""%%'	'4144']	['EEEE'	'ATAP'	'1212'	'2323'	'EEEE'	'MSFP'	'1212'	'2323']]"
3ETI_G 0.0528434450480508 2.780001291994833 0.0085178875638836 [[152	154]	[134	146]	[144	146]	[137	143]	[46	49]] [4	1	2	3	0] [[726	728]	[772	782]	[888	890]	[947	953]	[1051	1054]] "[['EEE'	'ILT'	'/02'	'013'	'EEE'	'ILP'	'/02'	'013']	['HHHHHHHHHHHHH'	'VEGKLGNVYKAIA'	'!%$%""$%!$%#!#'	'0434134034202'	'HHHHHHHHHHH'	'VEQDKNTQEVF'	'!%%%%%$%%!#'	'04444434402']	['HHH'	'AIA'	'#!#'	'202'	'HHH'	'FGA'	'#$#'	'232']	['HHHHHHH'	'KLGNVYK'	'%""$%!$%'	'4134034'
2OXT_C 0.0348728891302109 3.552623907550486 0.0576576576576581 [[170	173]	[64	66]	[169	171]	[60	64]] [1	2	3	0] [[776	779]	[888	890]	[948	950]	[1021	1025]] "[['HHHH'	'EKWK'	'%%$%'	'4434'	'HHHH'	'KNTQ'	'%%$%'	'4434']	['HHH'	'AWM'	'#$#'	'232'	'HHH'	'FGA'	'#$#'	'232']	['HHH'	'LEK'	'""%%'	'144'	'HHH'	'LQD'	'""%%'	'144']	['HHHHH'	'TAKLA'	'$#%""#'	'32412'	'HHHHH'	'SANLA'	'$#%""#'	'32412']]"
4NFZ_B 0.0214973863104037 3.8396332274573446 0.1310211946050101 [[146	149]	[128	134]	[127	129]	[42	46]] [4	1	3	0] [[725	728]	[774	780]	[952	954]	[1022	1026]] "[['EEEE'	'HIFS'	'3/12'	'4023'	'EEEE'	'EILP'	'3/02'	'4013']	['HHHHHHH'	'EDYYYEK'	'%%$$$%%'	'4433344'	'HHHHHHH'	'QDKNTQE'	'%%%%$%%'	'4444344']	['HHH'	'VED'	'!%%'	'044'	'HHH'	'VNQ'	'!%%'	'044']	['HHHHH'	'MEVCF'	'#%!##'	'24022'	'HHHHH'	'ANLAA'	'#%""##'	'24122']]"
3SJV_F 0.0023862836055108 3.9946591557469526 0.2623655913978504 [[173	178]	[172	174]	[105	126]] [1	3	0] [[773	778]	[948	950]	[1044	1063]] "[['HHTHHH'	'ENGKDT'	'%%N%%$'	'443443'	'HHHHHH'	'EQDKNT'	'%%%%%$'	'444443']	['HHH'	'LEN'	'""%%'	'144'	'HHH'	'LQD'	'""%%'	'144']	['SSSSEEEEEEEEEETTEEEEEE'	'PDGRLLRGHNQYAYDGKDYIAL'	'UVUW0042333212ON332/10'	'3435115344432343443021'	'SSSEEEEEEEEEETTEEEEE'	'GKGYHLMSFPQSAPHGVVFL'	'UVU2301212321NO2//10'	'34334123234323430021']]"
2F8B_B 0.0146063749136655 2.0187318655181867 0.5366492146596862 [[11	13]	[38	41]	[37	39]	[52	55]] [4	1	3	0] [[725	727]	[779	782]	[948	950]	[1025	1028]] "[['EEE'	'KIL'	'3/0'	'401'	'EEE'	'EIL'	'3/0'	'401']	['HHHH'	'QQLF'	'%%""#'	'4412'	'HHHH'	'QEVF'	'%%!#'	'4402']	['HHH'	'LQQ'	'""%%'	'144'	'HHH'	'LQD'	'""%%'	'144']	['HHHH'	'CATN'	'##$%'	'2234'	'HHHH'	'AATK'	'##$%'	'2234']]"
6VKF_A 0.0178139667465258 1.853921338829808 0.5128865979381445 [[262	268]	[301	305]	[299	303]] [1	3	0] [[775	781]	[949	953]	[1015	1019]] [['HHHHHHH'	'KKYYGKI'	'%%$$$%!'	'4433340'	'HHHHHHH'	'DKNTQEV'	'%%%$%%!'	'4443440']	['HHHHH'	'QKRIE'	'%%&!%'	'44504'	'HHHHH'	'QDVVN'	'%%!!%'	'44004']	['HHHHH'	'FFQKR'	'##%%&'	'22445'	'HHHHH'	'AAEIR'	'##%!&'	'22405']]
3LIN_L 0.0642568392535405 1.4607660156164135 0.0494037478705273 [[112	114]	[105	108]	[106	108]	[26	30]] [4	1	3	0] [[726	728]	[771	774]	[948	950]	[1059	1063]] "[['EEE'	'VLY'	'/02'	'013'	'EEE'	'ILP'	'/02'	'013']	['HHHH'	'ALQQ'	'#""%%'	'2144'	'HHHH'	'AVEQ'	'#!%%'	'2044']	['HHH'	'LQQ'	'""%%'	'144'	'HHH'	'LQD'	'""%%'	'144']	['EEEEE'	'TIEAL'	'2/310'	'30421'	'EEEEE'	'GVVFL'	'2//10'	'30021']]"
4IRB_B 0.0067210194177683 5.777052018465474 0.0340715502555364 [[154	156]	[21	34]	[196	199]	[193	197]] [4	1	3	0] [[726	728]	[769	782]	[950	953]	[1014	1018]] "[['EEE'	'VLY'	'/02'	'013'	'EEE'	'ILP'	'/02'	'013']	['HHHHHHHHHHHHHH'	'PVMSQLVEFYNEVA'	'$!#$%""!%#$%%!#'	'30234104234402'	'HHHHHHHHHHHHHH'	'GIAVEQDKNTQEVF'	'$!#!%%%%%$%%!#'	'30204444434402']	['HHHH'	'EIIN'	'%!!%'	'4004'	'HHHH'	'DVVN'	'%!!%'	'4004']	['HHHHH'	'RSFEI'	'&$#%!'	'53240'	'HHHHH'	'RAAEI'	'&##%!'	'52240']]"
4FW2_B 0.0220785184815084 2.6728926153506043 0.2410147991543347 [[238	240]	[98	104]	[193	195]	[163	167]	[166	172]] [4	1	2	3	0] [[725	727]	[769	775]	[888	890]	[948	952]	[1017	1023]] "[['EEE'	'NVL'	'3/0'	'401'	'EEE'	'EIL'	'3/0'	'401']	['HHHHHHH'	'SVAVQHH'	'$!#!%%%'	'3020444'	'HHHHHHH'	'GIAVEQD'	'$!#!%%%'	'3020444']	['HHH'	'MYA'	'#$#'	'232'	'HHH'	'FGA'	'#$#'	'232']	['HHHHH'	'LKDKI'	'""%%%!'	'14440'
3BP9_J 0.0202995983006229 4.595611748705135 0.0426287744227353 [[66	93]	[91	93]	[7	9]] [1	3	0] [[774	781]	[949	951]	[1043	1045]] "[['HHHHHHHHHHHHT.B.TTSSB...HHHH'	'EEKQRVLLEARKAVRGNDGRPTQLPNEV'	'%%%%&!""""%#&%MY~}OOUW+}]Z$%%!'	'4444501142542053443533413440'	'HHHHHHHH'	'QDKNTQEV'	'%%%%$%%!'	'44443440']	['HHH'	'NEV'	'%%!'	'440'	'HHH'	'QDV'	'%%!'	'440']	['TSS'	'NGQ'	'OUV'	'434'	'TSS'	'KGK'	'OUV'	'434']]"
4AVG_A 0.0041538271865456 5.702523033190734 0.052810902896081 [[146	149]	[133	138]	[134	138]	[17	23]] [4	1	3	0] [[725	728]	[776	781]	[947	951]	[1022	1028]] "[['EEEE'	'HIFS'	'3/12'	'4023'	'EEEE'	'EILP'	'3/02'	'4013']	['HHHHHH'	'EKANKI'	'%%#%%!'	'442440'	'HHHHHH'	'KNTQEV'	'%%$%%!'	'443440']	['HHHHH'	'KANKI'	'%#%%!'	'42440'	'HHHHH'	'KLQDV'	'%""%%!'	'41440']	['HHHHHHH'	'AEKAMKE'	'#%%##%%'	'2442244'	'HHHHHHH'	'ANLAATK'	'#%""##$%'	'2412234']]"
2BVP_A 0.0117256225939274 5.638200663543344 0.0102214650766609 [[96	99]	[173	178]	[69	71]	[172	174]	[65	72]] [4	1	2	3	0] [[725	728]	[773	778]	[888	890]	[948	950]	[1014	1023]] "[['EEEE'	'QVMY'	'3/12'	'4023'	'EEEE'	'EILP'	'3/02'	'4013']	['HHTHHH'	'ENGKET'	'%%N%%$'	'443443'	'HHHHHH'	'EQDKNT'	'%%%%%$'	'444443']	['HHH'	'ASA'	'#$#'	'232'	'HHH'	'FGA'	'#$#'	'232']	['HHH'	'LEN'	'""%%'	'144'
4G8X_B 0.0452100959552347 1.041483677253762 0.2462845010615715 [[102	108]	[100	104]	[43	45]] [1	3	0] [[772	778]	[950	954]	[1053	1055]] [['HHHHHHH'	'IEKAKQY'	'!%%#%%$'	'0442443'	'HHHHHHH'	'VEQDKNT'	'!%%%%%$'	'0444443']	['HHHHH'	'KIIEK'	'%!!%%'	'40044'	'HHHHH'	'DVVNQ'	'%!!%%'	'40044']	['EEE'	'YEY'	'232'	'343'	'EEE'	'PQS'	'232'	'343']]
1LQM_E 0.0244650434684499 1.526879877215868 0.4601990049751248 [[60	62]	[92	99]	[48	51]	[146	149]	[90	94]] [4	1	2	3	0] [[726	728]	[771	778]	[888	891]	[949	952]	[1024	1028]] "[['EEE'	'ILG'	'/02'	'013'	'EEE'	'ILP'	'/02'	'013']	['HHHHHHHH'	'MYKELENT'	'#$%%""%%$'	'23441443'	'HHHHHHHH'	'AVEQDKNT'	'#!%%%%%$'	'20444443']	['HHHS'	'FRFT'	'#&#U'	'2523'	'HHHS'	'FGAG'	'#$#U'	'2323']	['HHHH'	'DKVI'	'%%!!'	'4400'
5JEA_H 0.0175698683940057 5.073246920408328 0.0221465076660984 [[172	175]	[338	341]	[302	305]	[300	309]] [4	1	3	0] [[725	728]	[779	782]	[950	953]	[1021	1026]] "[['EEEE'	'EVQS'	'3/32'	'4043'	'EEEE'	'EILP'	'3/02'	'4013']	['HHHH'	'KNVM'	'%%!#'	'4402'	'HHHH'	'QEVF'	'%%!#'	'4402']	['HHHH'	'NVIK'	'%!!%'	'4004'	'HHHH'	'DVVN'	'%!!%'	'4004']	['HHHHHHHHHH'	'YANVIKALAF'	'$#%!!%#""##'	'3240042122'	'HHHHHH'	'SANLAA'	'$#%""##'	'324122']]"
1ENI_A 0.0350165462277658 4.028876894191102 0.0085178875638836 [[110	121]	[28	30]	[118	122]	[16	19]] [1	2	3	0] [[769	777]	[888	890]	[948	952]	[1023	1026]] "[['HHHHHHHHHHHH'	'SIAISQARLDEK'	'$!#!$%#&""%%%'	'302034251444'	'HHHHHHHHH'	'GIAVEQDKN'	'$!#!%%%%%'	'302044444']	['HHH'	'FGA'	'#$#'	'232'	'HHH'	'FGA'	'#$#'	'232']	['HHHHH'	'LDEKI'	'""%%%!'	'14440'	'HHHHH'	'LQDVV'	'""%%!!'	'14400']	['HHHH'	'HLMA'	'%""##'	'4122'	'HHHH'	'NLAA'	'%""##'	'4122']]"
6A6H_A 0.0090664456052776 4.846293912258055 0.1013133208255165 [[96	99]	[165	173]	[168	170]	[67	70]] [4	1	3	0] [[725	728]	[772	780]	[948	950]	[1025	1028]] "[['EEEE'	'QIMY'	'3/12'	'4023'	'EEEE'	'EILP'	'3/02'	'4013']	['HHHHHHHHH'	'VEWLQKYLQ'	'!%$""%%$""%'	'043144314'	'HHHHHHHHH'	'VEQDKNTQE'	'!%%%%%$%%'	'044444344']	['HHH'	'LQK'	'""%%'	'144'	'HHH'	'LQD'	'""%%'	'144']	['HHHH'	'AMGN'	'##$%'	'2234'	'HHHH'	'AATK'	'##$%'	'2234']]"
6BXQ_B 0.0057957317252141 5.976658465966049 0.0204429301533215 [[102	105]	[179	184]	[75	77]	[178	180]	[71	78]] [4	1	2	3	0] [[725	728]	[773	778]	[888	890]	[948	950]	[1014	1023]] "[['EEEE'	'QVMY'	'3/12'	'4023'	'EEEE'	'EILP'	'3/02'	'4013']	['HHTHHH'	'ENGKET'	'%%N%%$'	'443443'	'HHHHHH'	'EQDKNT'	'%%%%%$'	'444443']	['HHH'	'ASA'	'#$#'	'232'	'HHH'	'FGA'	'#$#'	'232']	['HHH'	'LEN'	'""%%'	'144'
4AVQ_B 0.0067207153191024 5.904598146916249 0.0226480836236941 [[146	149]	[133	138]	[134	138]	[17	23]] [4	1	3	0] [[725	728]	[776	781]	[947	951]	[1022	1028]] "[['EEEE'	'HIFS'	'3/12'	'4023'	'EEEE'	'EILP'	'3/02'	'4013']	['HHHHHH'	'EKANKI'	'%%#%%!'	'442440'	'HHHHHH'	'KNTQEV'	'%%$%%!'	'443440']	['HHHHH'	'KANKI'	'%#%%!'	'42440'	'HHHHH'	'KLQDV'	'%""%%!'	'41440']	['HHHHHHH'	'AEKAMKE'	'#%%##%%'	'2442244'	'HHHHHHH'	'ANLAATK'	'#%""##$%'	'2412234']]"
4BIJ_A 0.0244153393970221 1.652052289469145 0.4144578313253022 [[321	324]	[98	103]	[171	173]	[102	105]	[40	45]] [4	1	2	3	0] [[725	728]	[769	774]	[888	890]	[949	952]	[1013	1018]] [['EEEE'	'QWLP'	'3202'	'4313'	'EEEE'	'EILP'	'3/02'	'4013']	['HHHHHH'	'SIFIKN'	'$!#!%%'	'302044'	'HHHHHH'	'GIAVEQ'	'$!#!%%'	'302044']	['HHH'	'MGA'	'#$#'	'232'	'HHH'	'FGA'	'#$#'	'232']	['HHHH'	'KNII'	'%%!!'	'4400'
1TCZ_D 0.0734824592004607 1.2320556504491844 0.0238500851788752 [[694	697]	[694	697]	[621	624]] [1	3	0] [[777	780]	[947	950]	[1050	1053]] "[['HHHH'	'ETKK'	'%$%%'	'4344'	'HHHH'	'NTQE'	'%$%%'	'4344']	['HHHH'	'ETKK'	'%$%%'	'4344'	'HHHH'	'KLQD'	'%""%%'	'4144']	['EEEE'	'ATAP'	'1212'	'2323'	'EEEE'	'MSFP'	'1212'	'2323']]"
5D9J_A 0.0150468856572429 4.240728974064433 0.1124361158432705 [[127	130]	[114	119]	[115	119]	[17	23]] [4	1	3	0] [[725	728]	[776	781]	[947	951]	[1022	1028]] "[['EEEE'	'HIFS'	'3/12'	'4023'	'EEEE'	'EILP'	'3/02'	'4013']	['HHHHHH'	'EKANKI'	'%%#%%!'	'442440'	'HHHHHH'	'KNTQEV'	'%%$%%!'	'443440']	['HHHHH'	'KANKI'	'%#%%!'	'42440'	'HHHHH'	'KLQDV'	'%""%%!'	'41440']	['HHHHHHH'	'AEKAMKE'	'#%%##%%'	'2442244'	'HHHHHHH'	'ANLAATK'	'#%""##$%'	'2412234']]"
4ZRZ_A 0.0453106533381412 1.5543610175708868 0.1716566866267472 [[64	67]	[63	67]	[15	18]] [1	3	0] [[771	774]	[950	954]	[1047	1050]] [['HHHH'	'AIEK'	'#!%%'	'2044'	'HHHH'	'AVEQ'	'#!%%'	'2044']	['HHHHH'	'EAIEK'	'%#!%%'	'42044'	'HHHHH'	'DVVNQ'	'%!!%%'	'40044']	['EEEE'	'GFLF'	'2101'	'3212'	'EEEE'	'YHLM'	'2301'	'3412']]
3PLW_A 0.0144246546528321 1.5612447896699928 0.7418397626112767 [[161	165]	[99	101]	[141	145]	[140	143]] [1	2	3	0] [[774	778]	[888	890]	[950	954]	[1016	1019]] [['HHHHH'	'KKEFT'	'%%%#$'	'44423'	'HHHHH'	'QDKNT'	'%%%%$'	'44443']	['HHH'	'CYM'	'#$#'	'232'	'HHH'	'FGA'	'#$#'	'232']	['HHHHH'	'EVREK'	'%!&%%'	'40544'	'HHHHH'	'DVVNQ'	'%!!%%'	'40044']	['HHHH'	'AEVR'	'#%!&'	'2405'	'HHHH'	'AEIR'	'#%!&'	'2405']]
6U51_B 0.0313353797959433 1.5661121110760423 0.3340909090909101 [[733	737]	[735	737]	[667	671]] [1	3	0] [[771	775]	[948	950]	[1021	1025]] "[['HHHHH'	'AVLQH'	'#!""%%'	'20144'	'HHHHH'	'AVEQD'	'#!%%%'	'20444']	['HHH'	'LQH'	'""%%'	'144'	'HHH'	'LQD'	'""%%'	'144']	['HHHHH'	'YYHLM'	'$$%""#'	'33412'	'HHHHH'	'SANLA'	'$#%""#'	'32412']]"
1TCZ_B 0.0711777435026059 1.2278609792019806 0.0389380530973459 [[294	297]	[294	297]	[221	224]] [1	3	0] [[777	780]	[947	950]	[1050	1053]] "[['HHHH'	'ETKK'	'%$%%'	'4344'	'HHHH'	'NTQE'	'%$%%'	'4344']	['HHHH'	'ETKK'	'%$%%'	'4344'	'HHHH'	'KLQD'	'%""%%'	'4144']	['EEEE'	'ATAP'	'1212'	'2323'	'EEEE'	'MSFP'	'1212'	'2323']]"
5V5M_C 0.0102312167686671 5.9095270414054895 0.0034188034188034 [[96	99]	[173	178]	[69	71]	[172	174]	[65	72]] [4	1	2	3	0] [[725	728]	[773	778]	[888	890]	[948	950]	[1014	1023]] "[['EEEE'	'QVMY'	'3/12'	'4023'	'EEEE'	'EILP'	'3/02'	'4013']	['HHTHHH'	'ENGKET'	'%%N%%$'	'443443'	'HHHHHH'	'EQDKNT'	'%%%%%$'	'444443']	['HHH'	'ASA'	'#$#'	'232'	'HHH'	'FGA'	'#$#'	'232']	['HHH'	'LEN'	'""%%'	'144'
4E5G_B 0.0114837588575231 4.188644241023892 0.1431005110732537 [[146	149]	[133	138]	[134	138]	[17	23]] [4	1	3	0] [[725	728]	[776	781]	[947	951]	[1022	1028]] "[['EEEE'	'HIFS'	'3/12'	'4023'	'EEEE'	'EILP'	'3/02'	'4013']	['HHHHHH'	'EKANKI'	'%%#%%!'	'442440'	'HHHHHH'	'KNTQEV'	'%%$%%!'	'443440']	['HHHHH'	'KANKI'	'%#%%!'	'42440'	'HHHHH'	'KLQDV'	'%""%%!'	'41440']	['HHHHHHH'	'AEKAMKE'	'#%%##%%'	'2442244'	'HHHHHHH'	'ANLAATK'	'#%""##$%'	'2412234']]"
6YRQ_B 0.083127216800253 0.7834342116440468 0.0068143100511073 [[453	456]	[454	456]	[389	391]] [1	3	0] [[778	781]	[949	951]	[1051	1053]] [['HHHH'	'GQHI'	'$%%!'	'3440'	'HHHH'	'TQEV'	'$%%!'	'3440']	['HHH'	'QHI'	'%%!'	'440'	'HHH'	'QDV'	'%%!'	'440']	['EEE'	'GAS'	'212'	'323'	'EEE'	'SFP'	'212'	'323']]
6ZLW_W 0.0206145511818715 3.285475868700491 0.2028688524590174 [[124	127]	[87	91]	[8	10]	[86	92]	[35	37]] [4	1	2	3	0] [[725	728]	[776	780]	[888	890]	[948	954]	[1018	1020]] "[['EEEE'	'KILG'	'3/02'	'4013'	'EEEE'	'EILP'	'3/02'	'4013']	['HHHHH'	'EKWQN'	'%%$%%'	'44344'	'HHHHH'	'KNTQE'	'%%$%%'	'44344']	['HHH'	'ADA'	'#%#'	'242'	'HHH'	'FGA'	'#$#'	'232']	['HHHHHHH'	'LEKWQNN'	'""%%$%%%'	'1443444'
1UUG_D 0.0290692351323431 1.3813869659940043 0.452970297029704 [[8	32]	[4	10]	[45	57]] [1	3	0] [[772	781]	[948	954]	[1051	1063]] "[['HHHHHS......EEEEE.HHHHHHH'	'IEKETGKQLVIQESILMLPEEVEEV'	'!%%%$U]]ZYY]32/01Z$%%!%%!'	'0444334410044301213440440'	'HHHHHHHHHH'	'VEQDKNTQEV'	'!%%%%%$%%!'	'0444443440']	['HHHHHHH'	'LSDIIEK'	'""$%!!%%'	'1340044'	'HHHHHHH'	'LQDVVNQ'	'""%%!!%%'	'1440044']	['EEEETTTTEEEEE'	'TAYDESTDENVML'	'2123ONNO33/10'	'3234433444021'	'EEEEEETTEEEEE'	'SFPQSAPHGVVFL'	'212321NO2//10'	'3234323430021']]"
4CGS_A 0.0440271674253381 2.484834925895916 0.0902896081771715 [[139	146]	[140	146]	[58	60]] [1	3	0] [[772	779]	[947	953]	[1059	1061]] "[['HHHHHHHH'	'VQRQDVTN'	'!%&%%!$%'	'04544034'	'HHHHHHHH'	'VEQDKNTQ'	'!%%%%%$%'	'04444434']	['HHHHHHH'	'QRQDVTN'	'%&%%!$%'	'4544034'	'HHHHHHH'	'KLQDVVN'	'%""%%!!%'	'4144004']	['EEE'	'YIV'	'2//'	'300'	'EEE'	'GVV'	'2//'	'300']]"
1AA7_A 0.0333408004248284 3.323084610069113 0.1005110732538325 [[152	155]	[149	151]	[28	31]	[147	152]] [1	2	3	0] [[779	782]	[888	890]	[948	951]	[1018	1023]] "[['HHHH'	'EQIA'	'%%!#'	'4402'	'HHHH'	'QEVF'	'%%!#'	'4402']	['HHH'	'ATC'	'#$#'	'232'	'HHH'	'FGA'	'#$#'	'232']	['HHHH'	'LEDV'	'""%%!'	'1440'	'HHHH'	'LQDV'	'""%%!'	'1440']	['HHHHHH'	'VCATCE'	'!##$#%'	'022324'	'HHHHHH'	'IRASAN'	'!&#$#%'	'052324']]"
3WSJ_A 0.0592198648657653 1.5329236273791755 0.0810313075506452 [[112	114]	[105	108]	[106	108]	[26	30]] [4	1	3	0] [[726	728]	[771	774]	[948	950]	[1059	1063]] "[['EEE'	'VLY'	'/02'	'013'	'EEE'	'ILP'	'/02'	'013']	['HHHH'	'ALQQ'	'#""%%'	'2144'	'HHHH'	'AVEQ'	'#!%%'	'2044']	['HHH'	'LQQ'	'""%%'	'144'	'HHH'	'LQD'	'""%%'	'144']	['EEEEE'	'TIEAL'	'2/310'	'30421'	'EEEEE'	'GVVFL'	'2//10'	'30021']]"
1AA7_B 0.0364225843433741 3.370702022460743 0.0749574105621797 [[352	355]	[349	351]	[228	231]	[347	352]] [1	2	3	0] [[779	782]	[888	890]	[948	951]	[1018	1023]] "[['HHHH'	'EQIA'	'%%!#'	'4402'	'HHHH'	'QEVF'	'%%!#'	'4402']	['HHH'	'ATC'	'#$#'	'232'	'HHH'	'FGA'	'#$#'	'232']	['HHHH'	'LEDV'	'""%%!'	'1440'	'HHHH'	'LQDV'	'""%%!'	'1440']	['HHHHHH'	'VCATCE'	'!##$#%'	'022324'	'HHHHHH'	'IRASAN'	'!&#$#%'	'052324']]"
3LIY_F 0.0741230182470224 1.474674445210815 0.0034071550255532 [[112	114]	[105	108]	[106	108]	[26	30]] [4	1	3	0] [[726	728]	[771	774]	[948	950]	[1059	1063]] "[['EEE'	'VLY'	'/02'	'013'	'EEE'	'ILP'	'/02'	'013']	['HHHH'	'ALQQ'	'#""%%'	'2144'	'HHHH'	'AVEQ'	'#!%%'	'2044']	['HHH'	'LQQ'	'""%%'	'144'	'HHH'	'LQD'	'""%%'	'144']	['EEEEE'	'TIEAL'	'2/310'	'30421'	'EEEEE'	'GVVFL'	'2//10'	'30021']]"
3LIX_A 0.0656788360546731 1.54694090891364 0.039182282793867 [[112	114]	[105	108]	[106	108]	[26	30]] [4	1	3	0] [[726	728]	[771	774]	[948	950]	[1059	1063]] "[['EEE'	'VLY'	'/02'	'013'	'EEE'	'ILP'	'/02'	'013']	['HHHH'	'ALQQ'	'#""%%'	'2144'	'HHHH'	'AVEQ'	'#!%%'	'2044']	['HHH'	'LQQ'	'""%%'	'144'	'HHH'	'LQD'	'""%%'	'144']	['EEEEE'	'TIEAL'	'2/310'	'30421'	'EEEEE'	'GVVFL'	'2//10'	'30021']]"
3J40_E 0.0152279389565764 0.2563790550303942 1.1115107913669076 [[117	126]	[123	125]	[90	92]] [1	3	0] [[775	782]	[949	951]	[1047	1049]] "[['HHHHHHHHHH'	'KLQGFNNKVA'	'%""%$#%%%!#'	'4143244402'	'HHHHHHHH'	'DKNTQEVF'	'%%%$%%!#'	'44434402']	['HHH'	'NKV'	'%%!'	'440'	'HHH'	'QDV'	'%%!'	'440']	['EEE'	'YDL'	'230'	'341'	'EEE'	'YHL'	'230'	'341']]"
1IS0_A 0.0474969041617697 2.2236770827453967 0.1054613935969872 [[157	159]	[223	227]	[225	229]] [1	3	0] [[777	779]	[948	952]	[1023	1027]] "[['HHH'	'ESE'	'%$%'	'434'	'HHH'	'NTQ'	'%$%'	'434']	['HHHHH'	'LQQLV'	'""%%""!'	'14410'	'HHHHH'	'LQDVV'	'""%%!!'	'14400']	['HHHHH'	'QLVAY'	'%""!#$'	'41023'	'HHHHH'	'NLAAT'	'%""##$'	'41223']]"
3KXF_K 0.005348592257649 4.075769817814633 0.2280334728033481 [[173	178]	[172	174]	[105	126]] [1	3	0] [[773	778]	[948	950]	[1044	1063]] "[['HHTHHH'	'ENGKET'	'%%N%%$'	'443443'	'HHHHHH'	'EQDKNT'	'%%%%%$'	'444443']	['HHH'	'LEN'	'""%%'	'144'	'HHH'	'LQD'	'""%%'	'144']	['SSSSEEEEEEEEEETTEEEEEE'	'PDGRLLRGHDQSAYDGKDYIAL'	'UVUW0042333212ON332/10'	'3435115344432343443021'	'SSSEEEEEEEEEETTEEEEE'	'GKGYHLMSFPQSAPHGVVFL'	'UVU2301212321NO2//10'	'34334123234323430021']]"
4AWG_B 0.0061433767372582 5.440964561344961 0.0766609880749573 [[146	149]	[133	138]	[134	138]	[17	23]] [4	1	3	0] [[725	728]	[776	781]	[947	951]	[1022	1028]] "[['EEEE'	'HIFS'	'3/12'	'4023'	'EEEE'	'EILP'	'3/02'	'4013']	['HHHHHH'	'EKANKI'	'%%#%%!'	'442440'	'HHHHHH'	'KNTQEV'	'%%$%%!'	'443440']	['HHHHH'	'KANKI'	'%#%%!'	'42440'	'HHHHH'	'KLQDV'	'%""%%!'	'41440']	['HHHHHHH'	'AEKAMKE'	'#%%##%%'	'2442244'	'HHHHHHH'	'ANLAATK'	'#%""##$%'	'2412234']]"
3W39_A 0.0211650340263609 3.6231197168611424 0.1693227091633473 [[174	179]	[172	175]	[96	99]] [1	3	0] [[773	778]	[947	950]	[1053	1056]] "[['HHTHHH'	'ENGKET'	'%%N%%$'	'443443'	'HHHHHH'	'EQDKNT'	'%%%%%$'	'444443']	['HHHH'	'HLEN'	'%""%%'	'4144'	'HHHH'	'KLQD'	'%""%%'	'4144']	['EEEE'	'WQTM'	'2321'	'3432'	'EEEE'	'PQSA'	'2321'	'3432']]"
5LRP_B 0.0133624688006296 4.890797755063264 0.0749574105621797 [[459	461]	[496	502]	[497	502]	[371	374]] [4	1	3	0] [[726	728]	[774	780]	[949	954]	[1021	1024]] "[['EEE'	'VLS'	'/02'	'013'	'EEE'	'ILP'	'/02'	'013']	['HHHHHHH'	'EDKIWDE'	'%%%!$%%'	'4440344'	'HHHHHHH'	'QDKNTQE'	'%%%%$%%'	'4444344']	['HHHHHH'	'DKIWDE'	'%%!$%%'	'440344'	'HHHHHH'	'QDVVNQ'	'%%!!%%'	'440044']	['HHHH'	'TMEL'	'$#%""'	'3241'	'HHHH'	'SANL'	'$#%""'	'3241']]"
3LIY_E 0.0685188671202693 1.5042546759479722 0.028960817717206 [[112	114]	[105	108]	[106	108]	[26	30]] [4	1	3	0] [[726	728]	[771	774]	[948	950]	[1059	1063]] "[['EEE'	'VLY'	'/02'	'013'	'EEE'	'ILP'	'/02'	'013']	['HHHH'	'ALQQ'	'#""%%'	'2144'	'HHHH'	'AVEQ'	'#!%%'	'2044']	['HHH'	'LQQ'	'""%%'	'144'	'HHH'	'LQD'	'""%%'	'144']	['EEEEE'	'TIEAL'	'2/310'	'30421'	'EEEEE'	'GVVFL'	'2//10'	'30021']]"
5WE7_A 0.0112413902630648 4.307383872023074 0.1379897785349224 [[146	149]	[133	138]	[134	138]	[17	23]] [4	1	3	0] [[725	728]	[776	781]	[947	951]	[1022	1028]] "[['EEEE'	'HIFS'	'3/12'	'4023'	'EEEE'	'EILP'	'3/02'	'4013']	['HHHHHH'	'EKANKI'	'%%#%%!'	'442440'	'HHHHHH'	'KNTQEV'	'%%$%%!'	'443440']	['HHHHH'	'KANKI'	'%#%%!'	'42440'	'HHHHH'	'KLQDV'	'%""%%!'	'41440']	['HHHHHHH'	'AEKAMKE'	'#%%##%%'	'2442244'	'HHHHHHH'	'ANLAATK'	'#%""##$%'	'2412234']]"
2B7F_F 0.0736557551295442 1.5282233003894945 0.001706484641639 [[112	114]	[105	108]	[106	108]	[26	30]] [4	1	3	0] [[726	728]	[771	774]	[948	950]	[1059	1063]] "[['EEE'	'VLY'	'/02'	'013'	'EEE'	'ILP'	'/02'	'013']	['HHHH'	'ALQQ'	'#""%%'	'2144'	'HHHH'	'AVEQ'	'#!%%'	'2044']	['HHH'	'LQQ'	'""%%'	'144'	'HHH'	'LQD'	'""%%'	'144']	['EEEEE'	'TIEAL'	'2/310'	'30421'	'EEEEE'	'GVVFL'	'2//10'	'30021']]"
6I3H_A 0.0534452804080027 3.082284237088096 0.0034071550255532 [[152	155]	[149	151]	[28	31]	[147	152]] [1	2	3	0] [[779	782]	[888	890]	[948	951]	[1018	1023]] "[['HHHH'	'EQIA'	'%%!#'	'4402'	'HHHH'	'QEVF'	'%%!#'	'4402']	['HHH'	'ATC'	'#$#'	'232'	'HHH'	'FGA'	'#$#'	'232']	['HHHH'	'LEDV'	'""%%!'	'1440'	'HHHH'	'LQDV'	'""%%!'	'1440']	['HHHHHH'	'VCATCE'	'!##$#%'	'022324'	'HHHHHH'	'IRASAN'	'!&#$#%'	'052324']]"
6J3Q_W 0.0168678745586155 2.478649077873233 0.3942992874109272 [[213	219]	[210	214]	[162	166]] [1	3	0] [[776	782]	[950	954]	[1044	1048]] [['HHHHHHH'	'EQYKKVF'	'%%$%%!#'	'4434402'	'HHHHHHH'	'KNTQEVF'	'%%$%%!#'	'4434402']	['HHHHH'	'KVVEQ'	'%!!%%'	'40044'	'HHHHH'	'DVVNQ'	'%!!%%'	'40044']	['SS.EE'	'WNVSE'	'UVY23'	'34034'	'SSSEE'	'GKGYH'	'UVU23'	'34334']]
4BIJ_E 0.0244256954110649 1.6520786584052196 0.4493827160493837 [[321	324]	[98	103]	[171	173]	[102	105]	[40	45]] [4	1	2	3	0] [[725	728]	[769	774]	[888	890]	[949	952]	[1013	1018]] [['EEEE'	'QWLP'	'3202'	'4313'	'EEEE'	'EILP'	'3/02'	'4013']	['HHHHHH'	'SIFIKN'	'$!#!%%'	'302044'	'HHHHHH'	'GIAVEQ'	'$!#!%%'	'302044']	['HHH'	'MGA'	'#$#'	'232'	'HHH'	'FGA'	'#$#'	'232']	['HHHH'	'KNII'	'%%!!'	'4400'
4AWH_C 0.0058890538730545 5.454608302065723 0.0800681431005105 [[146	149]	[133	138]	[134	138]	[17	23]] [4	1	3	0] [[725	728]	[776	781]	[947	951]	[1022	1028]] "[['EEEE'	'HIFS'	'3/12'	'4023'	'EEEE'	'EILP'	'3/02'	'4013']	['HHHHHH'	'EKANKI'	'%%#%%!'	'442440'	'HHHHHH'	'KNTQEV'	'%%$%%!'	'443440']	['HHHHH'	'KANKI'	'%#%%!'	'42440'	'HHHHH'	'KLQDV'	'%""%%!'	'41440']	['HHHHHHH'	'AEKAMKE'	'#%%##%%'	'2442244'	'HHHHHHH'	'ANLAATK'	'#%""##$%'	'2412234']]"
4JRX_A 0.0059764734760002 3.5699962210513267 0.3779342723004706 [[173	178]	[172	174]	[112	126]] [1	3	0] [[773	778]	[948	950]	[1047	1063]] "[['HHTHHH'	'ENGKET'	'%%N%%$'	'443443'	'HHHHHH'	'EQDKNT'	'%%%%%$'	'444443']	['HHH'	'LEN'	'""%%'	'144'	'HHH'	'LQD'	'""%%'	'144']	['EEEEEEETTEEEEEE'	'GHDQSAYDGKDYIAL'	'2333212ON332/10'	'344432343443021'	'EEEEEEEEEETTEEEEE'	'YHLMSFPQSAPHGVVFL'	'2301212321NO2//10'	'34123234323430021']]"
2NX5_Q 0.0015779500824192 3.663985601529908 0.4009546539379482 [[173	178]	[172	174]	[112	126]] [1	3	0] [[773	778]	[948	950]	[1047	1063]] "[['HHTHHH'	'ENGKET'	'%%N%%$'	'443443'	'HHHHHH'	'EQDKNT'	'%%%%%$'	'444443']	['HHH'	'LEN'	'""%%'	'144'	'HHH'	'LQD'	'""%%'	'144']	['EEEEEEETTEEEEEE'	'GHDQSAYDGKDYIAL'	'2333212ON332/10'	'344432343443021'	'EEEEEEEEEETTEEEEE'	'YHLMSFPQSAPHGVVFL'	'2301212321NO2//10'	'34123234323430021']]"
3W39_D 0.0203329248210259 3.607483846936532 0.1834677419354848 [[174	179]	[172	175]	[96	99]] [1	3	0] [[773	778]	[947	950]	[1053	1056]] "[['HHTHHH'	'ENGKET'	'%%N%%$'	'443443'	'HHHHHH'	'EQDKNT'	'%%%%%$'	'444443']	['HHHH'	'HLEN'	'%""%%'	'4144'	'HHHH'	'KLQD'	'%""%%'	'4144']	['EEEE'	'WQTM'	'2321'	'3432'	'EEEE'	'PQSA'	'2321'	'3432']]"
4IRB_A 0.0115255530657781 5.748479980984953 0.0187393526405443 [[154	156]	[21	34]	[196	199]	[193	197]] [4	1	3	0] [[726	728]	[769	782]	[950	953]	[1014	1018]] "[['EEE'	'VLY'	'/02'	'013'	'EEE'	'ILP'	'/02'	'013']	['HHHHHHHHHHHHHH'	'PVMSQLVEFYNEVA'	'$!#$%""!%#$%%!#'	'30234104234402'	'HHHHHHHHHHHHHH'	'GIAVEQDKNTQEVF'	'$!#!%%%%%$%%!#'	'30204444434402']	['HHHH'	'EIIN'	'%!!%'	'4004'	'HHHH'	'DVVN'	'%!!%'	'4004']	['HHHHH'	'RSFEI'	'&$#%!'	'53240'	'HHHHH'	'RAAEI'	'&##%!'	'52240']]"
3LIN_I 0.0562468757521803 1.468731827791345 0.1245210727969357 [[112	114]	[105	108]	[106	108]	[26	30]] [4	1	3	0] [[726	728]	[771	774]	[948	950]	[1059	1063]] "[['EEE'	'VLY'	'/02'	'013'	'EEE'	'ILP'	'/02'	'013']	['HHHH'	'ALQQ'	'#""%%'	'2144'	'HHHH'	'AVEQ'	'#!%%'	'2044']	['HHH'	'LQQ'	'""%%'	'144'	'HHH'	'LQD'	'""%%'	'144']	['EEEEE'	'TIEAL'	'2/310'	'30421'	'EEEEE'	'GVVFL'	'2//10'	'30021']]"
3LIV_A 0.0737423380204816 1.5373759737965602 0.0051107325383297 [[112	114]	[105	108]	[106	108]	[26	30]] [4	1	3	0] [[726	728]	[771	774]	[948	950]	[1059	1063]] "[['EEE'	'VLY'	'/02'	'013'	'EEE'	'ILP'	'/02'	'013']	['HHHH'	'ALQQ'	'#""%%'	'2144'	'HHHH'	'AVEQ'	'#!%%'	'2044']	['HHH'	'LQQ'	'""%%'	'144'	'HHH'	'LQD'	'""%%'	'144']	['EEEEE'	'TIEAL'	'2/310'	'30421'	'EEEEE'	'GVVFL'	'2//10'	'30021']]"
4BIJ_D 0.0244078444481601 1.652095473981661 0.4675000000000009 [[321	324]	[98	103]	[171	173]	[102	105]	[40	45]] [4	1	2	3	0] [[725	728]	[769	774]	[888	890]	[949	952]	[1013	1018]] [['EEEE'	'QWLP'	'3202'	'4313'	'EEEE'	'EILP'	'3/02'	'4013']	['HHHHHH'	'SIFIKN'	'$!#!%%'	'302044'	'HHHHHH'	'GIAVEQ'	'$!#!%%'	'302044']	['HHH'	'MGA'	'#$#'	'232'	'HHH'	'FGA'	'#$#'	'232']	['HHHH'	'KNII'	'%%!!'	'4400'
3A9L_B 0.0096448993811871 4.369259008301475 0.1516183986371377 [[198	206]	[197	201]	[36	38]] [1	3	0] [[771	778]	[950	954]	[1051	1053]] [['HHHHHHHHH'	'AIKEAEAEY'	'#!%%#%#%$'	'204424243'	'HHHHHHHH'	'AVEQDKNT'	'#!%%%%%$'	'20444443']	['HHHHH'	'EAIKE'	'%#!%%'	'42044'	'HHHHH'	'DVVNQ'	'%!!%%'	'40044']	['EEE'	'YFS'	'212'	'323'	'EEE'	'SFP'	'212'	'323']]
4E5J_B 0.0158002300886307 4.184868798580736 0.1294718909710388 [[146	149]	[133	138]	[134	138]	[17	23]] [4	1	3	0] [[725	728]	[776	781]	[947	951]	[1022	1028]] "[['EEEE'	'HIFS'	'3/12'	'4023'	'EEEE'	'EILP'	'3/02'	'4013']	['HHHHHH'	'EKANKI'	'%%#%%!'	'442440'	'HHHHHH'	'KNTQEV'	'%%$%%!'	'443440']	['HHHHH'	'KANKI'	'%#%%!'	'42440'	'HHHHH'	'KLQDV'	'%""%%!'	'41440']	['HHHHHHH'	'AEKAMKE'	'#%%##%%'	'2442244'	'HHHHHHH'	'ANLAATK'	'#%""##$%'	'2412234']]"
6P8N_C 0.0260923222191561 4.198975073696573 0.0562180579216353 [[23	25]	[111	120]	[116	119]	[131	134]] [4	1	3	0] [[726	728]	[774	782]	[948	951]	[1059	1062]] "[['EEE'	'ILT'	'/02'	'013'	'EEE'	'ILP'	'/02'	'013']	['HHHHHHHHHH'	'KWNNTLKQIA'	'%$%%$""%%!#'	'4344314402'	'HHHHHHHHH'	'QDKNTQEVF'	'%%%%$%%!#'	'444434402']	['HHHH'	'LKQI'	'""%%!'	'1440'	'HHHH'	'LQDV'	'""%%!'	'1440']	['EEEE'	'TIIF'	'2//1'	'3002'	'EEEE'	'GVVF'	'2//1'	'3002']]"
4BIJ_B 0.0244230838823565 1.6520889140574695 0.4675000000000009 [[321	324]	[98	103]	[171	173]	[102	105]	[40	45]] [4	1	2	3	0] [[725	728]	[769	774]	[888	890]	[949	952]	[1013	1018]] [['EEEE'	'QWLP'	'3202'	'4313'	'EEEE'	'EILP'	'3/02'	'4013']	['HHHHHH'	'SIFIKN'	'$!#!%%'	'302044'	'HHHHHH'	'GIAVEQ'	'$!#!%%'	'302044']	['HHH'	'MGA'	'#$#'	'232'	'HHH'	'FGA'	'#$#'	'232']	['HHHH'	'KNII'	'%%!!'	'4400'
3V1R_A 0.0210226082491287 0.8375324716771604 0.8935483870967744 [[579	582]	[615	617]	[615	617]	[650	653]] [4	1	3	0] [[725	728]	[779	781]	[949	951]	[1014	1017]] [['EEEE'	'NVYT'	'3/22'	'4033'	'EEEE'	'EILP'	'3/02'	'4013']	['HHH'	'NEI'	'%%!'	'440'	'HHH'	'QEV'	'%%!'	'440']	['HHH'	'NEI'	'%%!'	'440'	'HHH'	'QDV'	'%%!'	'440']	['HHHH'	'RMAD'	'&##%'	'5224'	'HHHH'	'RAAE'	'&##%'	'5224']]
7JQC_U 0.0064390906143001 4.992870579609535 0.1260647359454847 [[126	139]	[130	134]	[15	20]] [1	3	0] [[777	782]	[947	951]	[1018	1026]] "[['HHHHHHHHHHHHHH'	'QGQRDLDRIAGQVA'	'%$%&%""%&!#$%!#'	'43454145023402'	'HHHHHH'	'NTQEVF'	'%$%%!#'	'434402']	['HHHHH'	'DLDRI'	'%""%&!'	'41450'	'HHHHH'	'KLQDV'	'%""%%!'	'41440']	['HHHHHH'	'VRALAA'	'!&#""##'	'052122'	'HHHHHHHHH'	'IRASANLAA'	'!&#$#%""##'	'052324122']]"
6OMA_G 0.0443944961781715 0.3326885553952164 0.3779342723004706 [[281	285]	[286	289]	[283	285]	[250	254]] [1	2	3	0] [[770	774]	[888	891]	[952	954]	[1052	1056]] [['HHHHH'	'VSIEE'	'!$!%%'	'03044'	'HHHHH'	'IAVEQ'	'!#!%%'	'02044']	['HHHS'	'AFMT'	'###U'	'2223'	'HHHS'	'FGAG'	'#$#U'	'2323']	['HHH'	'IEE'	'!%%'	'044'	'HHH'	'VNQ'	'!%%'	'044']	['EEEEE'	'AAKSF'	'11321'	'22432'	'EEEEE'	'FPQSA'	'12321'	'23432']]
4PRP_A 0.001680569633196 4.053667553850159 0.2788671023965143 [[173	178]	[172	174]	[105	126]] [1	3	0] [[773	778]	[948	950]	[1044	1063]] "[['HHTHHH'	'ENGKET'	'%%N%%$'	'443443'	'HHHHHH'	'EQDKNT'	'%%%%%$'	'444443']	['HHH'	'LEN'	'""%%'	'144'	'HHH'	'LQD'	'""%%'	'144']	['SSSSEEEEEEEEEETTEEEEEE'	'PDGRLLRGHDQSAYDGKDYIAL'	'UVUW0042333212ON332/10'	'3435115344432343443021'	'SSSEEEEEEEEEETTEEEEE'	'GKGYHLMSFPQSAPHGVVFL'	'UVU2301212321NO2//10'	'34334123234323430021']]"
4E89_A 0.0225200874397972 0.5772371060438364 0.9058441558441572 [[579	582]	[615	617]	[615	617]	[650	653]] [4	1	3	0] [[725	728]	[779	781]	[949	951]	[1014	1017]] [['EEEE'	'NVYT'	'3/22'	'4033'	'EEEE'	'EILP'	'3/02'	'4013']	['HHH'	'NEI'	'%%!'	'440'	'HHH'	'QEV'	'%%!'	'440']	['HHH'	'NEI'	'%%!'	'440'	'HHH'	'QDV'	'%%!'	'440']	['HHHH'	'RMAD'	'&##%'	'5224'	'HHHH'	'RAAE'	'&##%'	'5224']]
3JZT_F 0.0428643388609935 2.924435395012768 0.071550255536626 [[152	154]	[134	146]	[144	146]	[137	143]	[46	49]] [4	1	2	3	0] [[726	728]	[772	782]	[888	890]	[947	953]	[1051	1054]] "[['EEE'	'ILT'	'/02'	'013'	'EEE'	'ILP'	'/02'	'013']	['HHHHHHHHHHHHH'	'VEGKLFNVYKAIA'	'!%$%""#%!$%#!#'	'0434124034202'	'HHHHHHHHHHH'	'VEQDKNTQEVF'	'!%%%%%$%%!#'	'04444434402']	['HHH'	'AIA'	'#!#'	'202'	'HHH'	'FGA'	'#$#'	'232']	['HHHHHHH'	'KLFNVYK'	'%""#%!$%'	'4124034'
5V5I_A 0.0567130745842093 1.2740788950083777 0.153241650294696 [[87	93]	[105	107]	[86	88]	[41	43]] [1	2	3	0] [[776	782]	[888	890]	[948	950]	[1026	1028]] "[['HHHHHHH'	'EDYLKRM'	'%%$""%&#'	'4431452'	'HHHHHHH'	'KNTQEVF'	'%%$%%!#'	'4434402']	['HHH'	'ASM'	'#$#'	'232'	'HHH'	'FGA'	'#$#'	'232']	['HHH'	'LED'	'""%%'	'144'	'HHH'	'LQD'	'""%%'	'144']	['HHH'	'FYH'	'#$%'	'234'	'HHH'	'ATK'	'#$%'	'234']]"
6VV5_B 0.0393482626848123 0.937418732723093 0.3942992874109272 [[461	463]	[896	899]	[1037	1043]	[1107	1155]] [4	1	3	0] [[726	728]	[771	774]	[947	953]	[1017	1064]] "[['EEE'	'ILY'	'/02'	'013'	'EEE'	'ILP'	'/02'	'013']	['HHHH'	'FIED'	'#!%%'	'2044'	'HHHH'	'AVEQ'	'#!%%'	'2044']	['HHHHHHH'	'KVQEVVN'	'%!%%!!%'	'4044004'	'HHHHHHH'	'KLQDVVN'	'%""%%!!%'	'4144004']	['HHHHHHHHHHHHIIIIISS...STTTSSSSSEEEEEEEEEETTEEEEEE'	'EVQASRKLAQQKVNEAVKSQSQRYGFAGGDGEHIFSLVQAAPQGLLFLH'	'%!%#$&%""#%%%=AA?=VU]}]WNNMTUUVU33/120/311NO200103'	'4042354124440442043434533223343440231042234311214'	'HHHHHHHHHHHHIIIIISS...STTTTSSSEEEEEEEEEETTEEEEEE'	'EIRASANLAATKMSEKVLGQSKRVDFKGKGYHLMSFPQSAPHGVVFLH'	'%!&#$#%""##$%?@AA=SU]}]WKOMOUVU2301212321NO2//103'	'405232412234234401343450424343341232343234300214']]"
6RFG_D 0.033197959134047 0.4710738525239589 0.626038781163436 [[31	33]	[32	36]	[6	9]] [1	3	0] [[772	774]	[949	953]	[1061	1064]] [['HHH'	'INK'	'!%%'	'044'	'HHH'	'VEQ'	'!%%'	'044']	['HHHHH'	'NKFVE'	'%%#!%'	'44204'	'HHHHH'	'QDVVN'	'%%!!%'	'44004']	['EEEE'	'IFLE'	'/103'	'0214'	'EEEE'	'VFLH'	'/103'	'0214']]
1TCZ_A 0.0787451515858807 1.2314509816598644 0.0170357751277681 [[94	97]	[94	97]	[21	24]] [1	3	0] [[777	780]	[947	950]	[1050	1053]] "[['HHHH'	'ETKK'	'%$%%'	'4344'	'HHHH'	'NTQE'	'%$%%'	'4344']	['HHHH'	'ETKK'	'%$%%'	'4344'	'HHHH'	'KLQD'	'%""%%'	'4144']	['EEEE'	'ATAP'	'1212'	'2323'	'EEEE'	'MSFP'	'1212'	'2323']]"
3EW5_B 0.0412082171754716 2.78279798810202 0.1013133208255165 [[152	154]	[134	146]	[144	146]	[137	143]	[46	49]] [4	1	2	3	0] [[726	728]	[772	782]	[888	890]	[947	953]	[1051	1054]] "[['EEE'	'ILT'	'/02'	'013'	'EEE'	'ILP'	'/02'	'013']	['HHHHHHHHHHHHH'	'VEGKLCNVYKAIA'	'!%$%""#%!$%#!#'	'0434124034202'	'HHHHHHHHHHH'	'VEQDKNTQEVF'	'!%%%%%$%%!#'	'04444434402']	['HHH'	'AIA'	'#!#'	'202'	'HHH'	'FGA'	'#$#'	'232']	['HHHHHHH'	'KLCNVYK'	'%""#%!$%'	'4124034'
2UUG_C 0.0258878884355415 1.3662887152269614 0.6082191780821924 [[8	32]	[4	10]	[45	57]] [1	3	0] [[772	781]	[948	954]	[1051	1063]] "[['HHHHH.......EEEEE.HHHHHHH'	'IEKETGKQLVIQESILMLPEEVEEV'	'!%%%$}]]ZYY]32/01Z$%%!%%!'	'0444334410044301213440440'	'HHHHHHHHHH'	'VEQDKNTQEV'	'!%%%%%$%%!'	'0444443440']	['HHHHHHH'	'LSDIIEK'	'""$%!!%%'	'1340044'	'HHHHHHH'	'LQDVVNQ'	'""%%!!%%'	'1440044']	['EEEETTTTEEEEE'	'TAYDESTDENVML'	'2123ONNO33/10'	'3234433444021'	'EEEEEETTEEEEE'	'SFPQSAPHGVVFL'	'212321NO2//10'	'3234323430021']]"
4JMR_D 0.0176072799558836 2.1400816640056366 0.5366492146596862 [[141	146]	[142	148]	[91	93]] [1	3	0] [[776	781]	[947	953]	[1022	1024]] "[['HHHHHH'	'DELEDV'	'%%""%%!'	'441440'	'HHHHHH'	'KNTQEV'	'%%$%%!'	'443440']	['HHHHHHH'	'ELEDVLN'	'%""%%!""%'	'4144014'	'HHHHHHH'	'KLQDVVN'	'%""%%!!%'	'4144004']	['HHH'	'AEL'	'#%""'	'241'	'HHH'	'ANL'	'#%""'	'241']]"
3GWN_A 0.0521435600685322 2.3076854294090587 0.0830258302583026 [[119	140]	[133	138]	[46	52]] [1	3	0] [[771	779]	[949	954]	[1021	1027]] "[['HHHHHTT......HHHHHHHHH'	'AVNNKLEVDYGLSYEDVVNKYE'	'#!%%%LOY]}}Z}$%%!!%%$%'	'2044414043313344004434'	'HHHHHHHHH'	'AVEQDKNTQ'	'#!%%%%%$%'	'204444434']	['HHHHHH'	'EDVVNK'	'%%!!%%'	'440044'	'HHHHHH'	'QDVVNQ'	'%%!!%%'	'440044']	['HHHHHHH'	'TFNHAVT'	'$#%%#!$'	'3244203'	'HHHHHHH'	'SANLAAT'	'$#%""##$'	'3241223']]"
4QCB_A 0.005442746976556 5.686369235284096 0.0732538330494034 [[154	156]	[21	34]	[196	199]	[193	197]] [4	1	3	0] [[726	728]	[769	782]	[950	953]	[1014	1018]] "[['EEE'	'VLY'	'/02'	'013'	'EEE'	'ILP'	'/02'	'013']	['HHHHHHHHHHHHHH'	'PVMSQLVEFYNEVA'	'$!#$%""!%#$%%!#'	'30234104234402'	'HHHHHHHHHHHHHH'	'GIAVEQDKNTQEVF'	'$!#!%%%%%$%%!#'	'30204444434402']	['HHHH'	'EIIN'	'%!!%'	'4004'	'HHHH'	'DVVN'	'%!!%'	'4004']	['HHHHH'	'RSFEI'	'&$#%!'	'53240'	'HHHHH'	'RAAEI'	'&##%!'	'52240']]"
3LIN_E 0.0714996696768549 1.4702888009161408 0.028960817717206 [[112	114]	[105	108]	[106	108]	[26	30]] [4	1	3	0] [[726	728]	[771	774]	[948	950]	[1059	1063]] "[['EEE'	'VLY'	'/02'	'013'	'EEE'	'ILP'	'/02'	'013']	['HHHH'	'ALQQ'	'#""%%'	'2144'	'HHHH'	'AVEQ'	'#!%%'	'2044']	['HHH'	'LQQ'	'""%%'	'144'	'HHH'	'LQD'	'""%%'	'144']	['EEEEE'	'TIEAL'	'2/310'	'30421'	'EEEEE'	'GVVFL'	'2//10'	'30021']]"
3LIT_B 0.0653601689848697 1.520323887422233 0.0579216354344118 [[112	114]	[105	108]	[106	108]	[26	30]] [4	1	3	0] [[726	728]	[771	774]	[948	950]	[1059	1063]] "[['EEE'	'VLY'	'/02'	'013'	'EEE'	'ILP'	'/02'	'013']	['HHHH'	'ALQQ'	'#""%%'	'2144'	'HHHH'	'AVEQ'	'#!%%'	'2044']	['HHH'	'LQQ'	'""%%'	'144'	'HHH'	'LQD'	'""%%'	'144']	['EEEEE'	'TIEAL'	'2/310'	'30421'	'EEEEE'	'GVVFL'	'2//10'	'30021']]"
6JX7_A 0.0309041457832697 0.7229750407964345 0.6867816091954027 [[312	314]	[1076	1080]	[1115	1117]	[1315	1326]	[1189	1232]] [4	1	2	3	0] [[726	728]	[773	777]	[888	890]	[949	954]	[1016	1059]] "[['EEE'	'VLS'	'/02'	'013'	'EEE'	'ILP'	'/02'	'013']	['HHHHH'	'QENQK'	'%%%%%'	'44444'	'HHHHH'	'EQDKN'	'%%%%%'	'44444']	['HHH'	'ASA'	'#$#'	'232'	'HHH'	'FGA'	'#$#'	'232']	['HHHSTT...HHH'	'QEIVIDYIDINK'	'%%!RKO}Y]!%%'	'440004304044'
5XC3_A 0.0315901144715957 1.5910743843908977 0.3682983682983687 [[132	139]	[132	137]	[91	95]] [1	3	0] [[775	782]	[949	954]	[1019	1023]] [['HHHHHHHH'	'ENEIKKFC'	'%%%!%%##'	'44404422'	'HHHHHHHH'	'DKNTQEVF'	'%%%$%%!#'	'44434402']	['HHHHHH'	'ENEIKK'	'%%%!%%'	'444044'	'HHHHHH'	'QDVVNQ'	'%%!!%%'	'440044']	['HHHHH'	'RESFD'	'&%$#%'	'54324'	'HHHHH'	'RASAN'	'&#$#%'	'52324']]
6JX7_C 0.0309194357888391 0.7229744459864375 0.6867816091954027 [[312	314]	[1076	1080]	[1115	1117]	[1315	1326]	[1189	1232]] [4	1	2	3	0] [[726	728]	[773	777]	[888	890]	[949	954]	[1016	1059]] "[['EEE'	'VLS'	'/02'	'013'	'EEE'	'ILP'	'/02'	'013']	['HHHHH'	'QENQK'	'%%%%%'	'44444'	'HHHHH'	'EQDKN'	'%%%%%'	'44444']	['HHH'	'ASA'	'#$#'	'232'	'HHH'	'FGA'	'#$#'	'232']	['HHHSTT...HHH'	'QEIVIDYIDINK'	'%%!RKO}Y]!%%'	'440004304044'
1NZV_B 0.0293356061615713 2.2525987238399807 0.287280701754387 [[263	265]	[329	333]	[331	335]] [1	3	0] [[777	779]	[948	952]	[1023	1027]] "[['HHH'	'ESE'	'%$%'	'434'	'HHH'	'NTQ'	'%$%'	'434']	['HHHHH'	'LQQLV'	'""%%""!'	'14410'	'HHHHH'	'LQDVV'	'""%%!!'	'14400']	['HHHHH'	'QLVAY'	'%""!#$'	'41023'	'HHHHH'	'NLAAT'	'%""##$'	'41223']]"
6ZMT_W 0.0259816471129389 3.282237823921035 0.1810865191146882 [[124	127]	[87	91]	[8	10]	[86	92]	[35	37]] [4	1	2	3	0] [[725	728]	[776	780]	[888	890]	[948	954]	[1018	1020]] "[['EEEE'	'KILG'	'3/02'	'4013'	'EEEE'	'EILP'	'3/02'	'4013']	['HHHHH'	'EKWQN'	'%%$%%'	'44344'	'HHHHH'	'KNTQE'	'%%$%%'	'44344']	['HHH'	'ADA'	'#%#'	'242'	'HHH'	'FGA'	'#$#'	'232']	['HHHHHHH'	'LEKWQNN'	'""%%$%%%'	'1443444'
5VF3_S 0.0423644709753606 1.2195646694072124 0.3073496659242762 [[9	12]	[66	70]	[67	69]	[46	49]] [4	1	3	0] [[725	728]	[778	782]	[950	952]	[1053	1056]] [['EEEE'	'NIKT'	'3/32'	'4043'	'EEEE'	'EILP'	'3/02'	'4013']	['HHHHH'	'TEWIA'	'$%$!#'	'34302'	'HHHHH'	'TQEVF'	'$%%!#'	'34402']	['HHH'	'EWI'	'%$!'	'430'	'HHH'	'DVV'	'%!!'	'400']	['EEEE'	'YQTF'	'2321'	'3432'	'EEEE'	'PQSA'	'2321'	'3432']]
4AVL_D 0.0083289696702095 5.872351344985787 0.039182282793867 [[146	149]	[133	138]	[134	138]	[17	23]] [4	1	3	0] [[725	728]	[776	781]	[947	951]	[1022	1028]] "[['EEEE'	'HIFS'	'3/12'	'4023'	'EEEE'	'EILP'	'3/02'	'4013']	['HHHHHH'	'EKANKI'	'%%#%%!'	'442440'	'HHHHHH'	'KNTQEV'	'%%$%%!'	'443440']	['HHHHH'	'KANKI'	'%#%%!'	'42440'	'HHHHH'	'KLQDV'	'%""%%!'	'41440']	['HHHHHHH'	'AEKAMKE'	'#%%##%%'	'2442244'	'HHHHHHH'	'ANLAATK'	'#%""##$%'	'2412234']]"
6OMC_G 0.044445864980989 0.3327503527158061 0.3909952606635072 [[281	285]	[286	289]	[283	285]	[250	254]] [1	2	3	0] [[770	774]	[888	891]	[952	954]	[1052	1056]] [['HHHHH'	'VSIEE'	'!$!%%'	'03044'	'HHHHH'	'IAVEQ'	'!#!%%'	'02044']	['HHHS'	'AFMT'	'###U'	'2223'	'HHHS'	'FGAG'	'#$#U'	'2323']	['HHH'	'IEE'	'!%%'	'044'	'HHH'	'VNQ'	'!%%'	'044']	['EEEEE'	'AAKSF'	'11321'	'22432'	'EEEEE'	'FPQSA'	'12321'	'23432']]
4AVQ_A 0.0072531371419084 5.991646265407487 0.0352733686067026 [[146	149]	[133	138]	[134	138]	[17	23]] [4	1	3	0] [[725	728]	[776	781]	[947	951]	[1022	1028]] "[['EEEE'	'HIFS'	'3/12'	'4023'	'EEEE'	'EILP'	'3/02'	'4013']	['HHHHHH'	'EKANKI'	'%%#%%!'	'442440'	'HHHHHH'	'KNTQEV'	'%%$%%!'	'443440']	['HHHHH'	'KANKI'	'%#%%!'	'42440'	'HHHHH'	'KLQDV'	'%""%%!'	'41440']	['HHHHHHH'	'AEKAMKE'	'#%%##%%'	'2442244'	'HHHHHHH'	'ANLAATK'	'#%""##$%'	'2412234']]"
1NER_A 0.0385532363937575 1.9448011889844368 0.2153209109730858 [[49	53]	[49	56]	[12	17]] [1	3	0] [[777	781]	[947	954]	[1016	1021]] "[['HHHHH'	'KGEQI'	'%$%%!'	'43440'	'HHHHH'	'NTQEV'	'%$%%!'	'43440']	['HHHHHHHH'	'KGEQIIAN'	'%$%%!!#%'	'43440024'	'HHHHHHHH'	'KLQDVVNQ'	'%""%%!!%%'	'41440044']	['HHHHHH'	'ADVIAG'	'#%!!#$'	'240023'	'HHHHHH'	'AEIRAS'	'#%!&#$'	'240523']]"
3HTO_B 0.0037364028527042 1.075241048614477 1.476793248945148 [[577	588]	[579	586]	[560	562]] [1	3	0] [[772	782]	[947	954]	[1036	1038]] "[['HHHHHHHHHHHH'	'IENLNKKVDDGF'	'!%%""%%%!%%$#'	'044144404432'	'HHHHHHHHHHH'	'VEQDKNTQEVF'	'!%%%%%$%%!#'	'04444434402']	['HHHHHHHH'	'NLNKKVDD'	'%""%%%!%%'	'41444044'	'HHHHHHHH'	'KLQDVVNQ'	'%""%%!!%%'	'41440044']	['...'	'NTQ'	']}]'	'434'	'...'	'QSK'	']}]'	'434']]"
4CGS_B 0.0467069287888097 2.500604649405685 0.0971039182282793 [[139	146]	[140	146]	[58	60]] [1	3	0] [[772	779]	[947	953]	[1059	1061]] "[['HHHHHHHH'	'VQRQDVTN'	'!%&%%!$%'	'04544034'	'HHHHHHHH'	'VEQDKNTQ'	'!%%%%%$%'	'04444434']	['HHHHHHH'	'QRQDVTN'	'%&%%!$%'	'4544034'	'HHHHHHH'	'KLQDVVN'	'%""%%!!%'	'4144004']	['EEE'	'YIV'	'2//'	'300'	'EEE'	'GVV'	'2//'	'300']]"
5XTP_B 0.0256364977180899 4.3484486920581285 0.0557553956834537 [[134	144]	[222	224]	[225	230]	[217	227]] [1	2	3	0] [[771	781]	[888	890]	[949	954]	[1015	1025]] "[['HHHHHHHHHHH'	'FVMQQLKTMKV'	'#!#%%""%$#%!'	'20244143240'	'HHHHHHHHHHH'	'AVEQDKNTQEV'	'#!%%%%%$%%!'	'20444443440']	['HHH'	'MTF'	'#$#'	'232'	'HHH'	'FGA'	'#$#'	'232']	['HHHHHH'	'HNAIND'	'%%#!%%'	'442044'	'HHHHHH'	'QDVVNQ'	'%%!!%%'	'440044']	['HHHHHHHHHHH'	'MAYVSMTFHNA'	'##$!$#$#%%#'	'22303232442'	'HHHHHHHHHHH'	'AAEIRASANLA'	'##%!&#$#%""#'	'22405232412']]"
2VCK_C 0.0464013877306226 2.889897520055311 0.0634057971014498 [[90	92]	[177	180]	[177	184]	[170	177]] [4	1	3	0] [[726	728]	[777	780]	[947	954]	[1021	1028]] "[['EEE'	'ILY'	'/02'	'013'	'EEE'	'ILP'	'/02'	'013']	['HHHH'	'KYKE'	'%$%%'	'4344'	'HHHH'	'NTQE'	'%$%%'	'4344']	['HHHH-HHH'	'KYKE-IDN'	'%$%%-!%%'	'4344-044'	'HHHHHHHH'	'KLQDVVNQ'	'%""%%!!%%'	'41440044']	['HHHHHHHH'	'TFKLYLTK'	'$#%""$""$%'	'32413134'	'HHHHHHHH'	'SANLAATK'	'$#%""##$%'	'32412234']]"
4E5J_D 0.0141190638918343 4.228361007130484 0.1482112436115839 [[146	149]	[133	138]	[134	138]	[17	23]] [4	1	3	0] [[725	728]	[776	781]	[947	951]	[1022	1028]] "[['EEEE'	'HIFS'	'3/12'	'4023'	'EEEE'	'EILP'	'3/02'	'4013']	['HHHHHH'	'EKANKI'	'%%#%%!'	'442440'	'HHHHHH'	'KNTQEV'	'%%$%%!'	'443440']	['HHHHH'	'KANKI'	'%#%%!'	'42440'	'HHHHH'	'KLQDV'	'%""%%!'	'41440']	['HHHHHHH'	'AEKAMKE'	'#%%##%%'	'2442244'	'HHHHHHH'	'ANLAATK'	'#%""##$%'	'2412234']]"
2WBN_A 0.0201340313948258 0.8767716660878407 0.9632107023411388 [[351	354]	[350	352]	[318	320]] [1	3	0] [[776	779]	[952	954]	[1060	1062]] [['HHHH'	'EHGE'	'%%$%'	'4434'	'HHHH'	'KNTQ'	'%%$%'	'4434']	['HHH'	'VEH'	'!%%'	'044'	'HHH'	'VNQ'	'!%%'	'044']	['EEE'	'IIA'	'//1'	'002'	'EEE'	'VVF'	'//1'	'002']]
3HTT_B 0.0033357010581884 1.0996924546030238 1.4872881355932224 [[577	588]	[579	586]	[560	562]] [1	3	0] [[772	782]	[947	954]	[1036	1038]] "[['HHHHHHHHHHHH'	'IENLNKKVDDGF'	'!%%""%%%!%%$#'	'044144404432'	'HHHHHHHHHHH'	'VEQDKNTQEVF'	'!%%%%%$%%!#'	'04444434402']	['HHHHHHHH'	'NLNKKVDD'	'%""%%%!%%'	'41444044'	'HHHHHHHH'	'KLQDVVNQ'	'%""%%!!%%'	'41440044']	['...'	'NTQ'	']}]'	'434'	'...'	'QSK'	']}]'	'434']]"
4E5G_D 0.0147228084386346 4.193148041018494 0.149914821124361 [[146	149]	[133	138]	[134	138]	[17	21]] [4	1	3	0] [[725	728]	[776	781]	[947	951]	[1022	1026]] "[['EEEE'	'HIFS'	'3/12'	'4023'	'EEEE'	'EILP'	'3/02'	'4013']	['HHHHHH'	'EKANKI'	'%%#%%!'	'442440'	'HHHHHH'	'KNTQEV'	'%%$%%!'	'443440']	['HHHHH'	'KANKI'	'%#%%!'	'42440'	'HHHHH'	'KLQDV'	'%""%%!'	'41440']	['HHHHH'	'AEKAM'	'#%%##'	'24422'	'HHHHH'	'ANLAA'	'#%""##'	'24122']]"
5OA3_A 0.0078922389110201 5.703526355107856 0.0596252129471885 [[76	78]	[210	214]	[208	213]	[45	49]] [4	1	3	0] [[726	728]	[772	776]	[949	954]	[1057	1061]] [['EEE'	'VIS'	'//2'	'003'	'EEE'	'ILP'	'/02'	'013']	['HHHHH'	'IEKEE'	'!%%%%'	'04444'	'HHHHH'	'VEQDK'	'!%%%%'	'04444']	['HHHHHH'	'EEIEKE'	'%%!%%%'	'440444'	'HHHHHH'	'QDVVNQ'	'%%!!%%'	'440044']	['TPEEE'	'GIYII'	'ND2//'	'30300'	'TTEEE'	'PHGVV'	'NO2//'	'34300']]
4JMR_C 0.0258698599972174 2.096233874377827 0.3844339622641515 [[141	146]	[142	148]	[91	93]] [1	3	0] [[776	781]	[947	953]	[1022	1024]] "[['HHHHHH'	'DELEDV'	'%%""%%!'	'441440'	'HHHHHH'	'KNTQEV'	'%%$%%!'	'443440']	['HHHHHHH'	'ELEDVLN'	'%""%%!""%'	'4144014'	'HHHHHHH'	'KLQDVVN'	'%""%%!!%'	'4144004']	['HHH'	'AEL'	'#%""'	'241'	'HHH'	'ANL'	'#%""'	'241']]"
4MIW_A 0.0152780405488281 5.770027098293776 0.0120689655172416 [[111	120]	[114	119]	[26	29]] [1	3	0] [[773	782]	[949	954]	[1023	1026]] "[['HHHHHHHHHH'	'NFEQKYIEDF'	'%#%%%$!%%#'	'4244430442'	'HHHHHHHHHH'	'EQDKNTQEVF'	'%%%%%$%%!#'	'4444434402']	['HHHHHH'	'QKYIED'	'%%$!%%'	'443044'	'HHHHHH'	'QDVVNQ'	'%%!!%%'	'440044']	['HHHH'	'KLAF'	'%""##'	'4122'	'HHHH'	'NLAA'	'%""##'	'4122']]"
1LAU_E 0.0145266037958558 4.108217572702123 0.1646825396825399 [[119	122]	[120	122]	[45	53]] [1	3	0] [[771	774]	[952	954]	[1021	1028]] "[['HHHH'	'AVKN'	'#!%%'	'2044'	'HHHH'	'AVEQ'	'#!%%'	'2044']	['HHH'	'VKN'	'!%%'	'044'	'HHH'	'VNQ'	'!%%'	'044']	['HHHHHHHHH'	'TAHLLAEYN'	'$#%""""#%$%'	'324112434'	'HHHHHHHH'	'SANLAATK'	'$#%""##$%'	'32412234']]"
2J8X_B 0.0270872672450821 1.3547654158831453 0.626038781163436 [[8	32]	[4	10]	[45	57]] [1	3	0] [[772	781]	[948	954]	[1051	1063]] "[['HHHHH.......EEEEE.HHHHHHH'	'IEKETGKQLVIQESILMLPEEVEEV'	'!%%%$}]]ZYY]32/01Z$%%!%%!'	'0444334410044301213440440'	'HHHHHHHHHH'	'VEQDKNTQEV'	'!%%%%%$%%!'	'0444443440']	['HHHHHHH'	'LSDIIEK'	'""$%!!%%'	'1340044'	'HHHHHHH'	'LQDVVNQ'	'""%%!!%%'	'1440044']	['EEEETTTTEEEEE'	'TAYDESTDENVML'	'2123ONNO33/10'	'3234433444021'	'EEEEEETTEEEEE'	'SFPQSAPHGVVFL'	'212321NO2//10'	'3234323430021']]"
2VGR_A 0.0527720810785403 2.8287618654415354 0.0389380530973459 [[90	92]	[181	185]	[177	184]	[170	177]] [4	1	3	0] [[726	728]	[771	775]	[947	954]	[1021	1028]] "[['EEE'	'ILY'	'/02'	'013'	'EEE'	'ILP'	'/02'	'013']	['HHHHH'	'MIDNN'	'#!%%%'	'20444'	'HHHHH'	'AVEQD'	'#!%%%'	'20444']	['HHHHHHHH'	'KYKEMIDN'	'%$%%#!%%'	'43442044'	'HHHHHHHH'	'KLQDVVNQ'	'%""%%!!%%'	'41440044']	['HHHHHHHH'	'TFKLYLTK'	'$#%""$""$%'	'32413134'	'HHHHHHHH'	'SANLAATK'	'$#%""##$%'	'32412234']]"
3LIN_D 0.0766608707123614 1.4653815365985507 0.0136286201022137 [[112	114]	[105	108]	[106	108]	[26	30]] [4	1	3	0] [[726	728]	[771	774]	[948	950]	[1059	1063]] "[['EEE'	'VLY'	'/02'	'013'	'EEE'	'ILP'	'/02'	'013']	['HHHH'	'ALQQ'	'#""%%'	'2144'	'HHHH'	'AVEQ'	'#!%%'	'2044']	['HHH'	'LQQ'	'""%%'	'144'	'HHH'	'LQD'	'""%%'	'144']	['EEEEE'	'TIEAL'	'2/310'	'30421'	'EEEEE'	'GVVFL'	'2//10'	'30021']]"
6JX7_B 0.0309133390740143 0.7230094171698662 0.7163742690058492 [[312	314]	[1076	1080]	[1115	1117]	[1315	1326]	[1189	1232]] [4	1	2	3	0] [[726	728]	[773	777]	[888	890]	[949	954]	[1016	1059]] "[['EEE'	'VLS'	'/02'	'013'	'EEE'	'ILP'	'/02'	'013']	['HHHHH'	'QENQK'	'%%%%%'	'44444'	'HHHHH'	'EQDKN'	'%%%%%'	'44444']	['HHH'	'ASA'	'#$#'	'232'	'HHH'	'FGA'	'#$#'	'232']	['HHHSTT...HHH'	'QEIVIDYIDINK'	'%%!RKO}Y]!%%'	'440004304044'
3LIN_B 0.0732516161904377 1.461276981929203 0.0323679727427592 [[112	114]	[105	108]	[106	108]	[26	30]] [4	1	3	0] [[726	728]	[771	774]	[948	950]	[1059	1063]] "[['EEE'	'VLY'	'/02'	'013'	'EEE'	'ILP'	'/02'	'013']	['HHHH'	'ALQQ'	'#""%%'	'2144'	'HHHH'	'AVEQ'	'#!%%'	'2044']	['HHH'	'LQQ'	'""%%'	'144'	'HHH'	'LQD'	'""%%'	'144']	['EEEEE'	'TIEAL'	'2/310'	'30421'	'EEEEE'	'GVVFL'	'2//10'	'30021']]"
4LYL_L 0.0252856869950286 1.409608832948951 0.6535211267605636 [[8	32]	[4	10]	[45	57]] [1	3	0] [[772	781]	[948	954]	[1051	1063]] "[['HHHHH.......EEEEE.HHHHHHH'	'IEKETGKQLVIQESILMLPEEVEEV'	'!%%%$}]]ZYY]32/01Z$%%!%%!'	'0444334410044301213440440'	'HHHHHHHHHH'	'VEQDKNTQEV'	'!%%%%%$%%!'	'0444443440']	['HHHHHHH'	'LSDIIEK'	'""$%!!%%'	'1340044'	'HHHHHHH'	'LQDVVNQ'	'""%%!!%%'	'1440044']	['EEEETTTTEEEEE'	'TAYDESTDENVML'	'2123ONNO33/10'	'3234433444021'	'EEEEEETTEEEEE'	'SFPQSAPHGVVFL'	'212321NO2//10'	'3234323430021']]"
4EDB_D 0.0026658512865527 1.0745190692095012 1.5521739130434784 [[77	88]	[79	86]	[60	62]] [1	3	0] [[771	782]	[947	954]	[1036	1038]] "[['HHHHHHHHHHHH'	'MENLNKKVDDGF'	'#%%""%%%!%%$#'	'244144404432'	'HHHHHHHHHHHH'	'AVEQDKNTQEVF'	'#!%%%%%$%%!#'	'204444434402']	['HHHHHHHH'	'NLNKKVDD'	'%""%%%!%%'	'41444044'	'HHHHHHHH'	'KLQDVVNQ'	'%""%%!!%%'	'41440044']	['...'	'NTQ'	']}]'	'434'	'...'	'QSK'	']}]'	'434']]"
3KH2_E 0.0263014925176415 0.3449102220326041 0.8935483870967744 [[45	51]	[42	44]	[13	19]	[42	48]] [1	2	3	0] [[776	782]	[888	890]	[948	954]	[1020	1028]] "[['HHHHHHH'	'EAYKKAA'	'%#$%%##'	'4234422'	'HHHHHHH'	'KNTQEVF'	'%%$%%!#'	'4434402']	['HHH'	'ATF'	'#$#'	'232'	'HHH'	'FGA'	'#$#'	'232']	['HHHH-HH'	'LSEV-NN'	'""$%!-%%'	'1340-44'	'HHHHHHH'	'LQDVVNQ'	'""%%!!%%'	'1440044']	['HHHHHHH'	'ATFEAYK'	'#$#%#$%'	'2324234'	'HHHHHHHHH'	'ASANLAATK'	'#$#%""##$%'	'232412234']]"
5V5G_A 0.0587865925773734 1.4533324417748954 0.1288461538461542 [[87	93]	[105	107]	[86	88]	[36	38]] [1	2	3	0] [[776	782]	[888	890]	[948	950]	[1044	1046]] "[['HHHHHHH'	'EDYLKRM'	'%%$""%&#'	'4431452'	'HHHHHHH'	'KNTQEVF'	'%%$%%!#'	'4434402']	['HHH'	'ASM'	'#$#'	'232'	'HHH'	'FGA'	'#$#'	'232']	['HHH'	'LED'	'""%%'	'144'	'HHH'	'LQD'	'""%%'	'144']	['SSS'	'GDG'	'UVU'	'343'	'SSS'	'GKG'	'UVU'	'343']]"
3LIY_D 0.0638722483670648 1.4609406870321444 0.0890538033395185 [[112	114]	[105	108]	[106	108]	[26	30]] [4	1	3	0] [[726	728]	[771	774]	[948	950]	[1059	1063]] "[['EEE'	'VLY'	'/02'	'013'	'EEE'	'ILP'	'/02'	'013']	['HHHH'	'ALQQ'	'#""%%'	'2144'	'HHHH'	'AVEQ'	'#!%%'	'2044']	['HHH'	'LQQ'	'""%%'	'144'	'HHH'	'LQD'	'""%%'	'144']	['EEEEE'	'TIEAL'	'2/310'	'30421'	'EEEEE'	'GVVFL'	'2//10'	'30021']]"
4QCB_B 0.008863856487727 5.684532094801314 0.0596252129471885 [[154	156]	[21	34]	[196	199]	[193	197]] [4	1	3	0] [[726	728]	[769	782]	[950	953]	[1014	1018]] "[['EEE'	'VLY'	'/02'	'013'	'EEE'	'ILP'	'/02'	'013']	['HHHHHHHHHHHHHH'	'PVMSQLVEFYNEVA'	'$!#$%""!%#$%%!#'	'30234104234402'	'HHHHHHHHHHHHHH'	'GIAVEQDKNTQEVF'	'$!#!%%%%%$%%!#'	'30204444434402']	['HHHH'	'EIIN'	'%!!%'	'4004'	'HHHH'	'DVVN'	'%!!%'	'4004']	['HHHHH'	'RSFEI'	'&$#%!'	'53240'	'HHHHH'	'RAAEI'	'&##%!'	'52240']]"
3HTQ_B 0.0031086052473653 1.1181099027545571 1.519313304721032 [[577	588]	[579	586]	[560	562]] [1	3	0] [[772	782]	[947	954]	[1036	1038]] "[['HHHHHHHHHHHH'	'IENLNKKVDDGF'	'!%%""%%%!%%$#'	'044144404432'	'HHHHHHHHHHH'	'VEQDKNTQEVF'	'!%%%%%$%%!#'	'04444434402']	['HHHHHHHH'	'NLNKKVDD'	'%""%%%!%%'	'41444044'	'HHHHHHHH'	'KLQDVVNQ'	'%""%%!!%%'	'41440044']	['...'	'NTQ'	']}]'	'434'	'...'	'QSK'	']}]'	'434']]"
5V8A_A 0.0543447116544692 3.266536404007564 0.0119250425894377 [[113	116]	[149	151]	[28	31]	[147	152]] [1	2	3	0] [[779	782]	[888	890]	[948	951]	[1018	1023]] "[['HHHH'	'KEIA'	'%%!#'	'4402'	'HHHH'	'QEVF'	'%%!#'	'4402']	['HHH'	'ATC'	'#$#'	'232'	'HHH'	'FGA'	'#$#'	'232']	['HHHH'	'LEDV'	'""%%!'	'1440'	'HHHH'	'LQDV'	'""%%!'	'1440']	['HHHHHH'	'VCATCE'	'!##$#%'	'022324'	'HHHHHH'	'IRASAN'	'!&#$#%'	'052324']]"
3R24_A 0.0233961726089042 4.482194705431863 0.068143100511073 [[156	160]	[154	156]	[157	159]	[42	53]] [1	2	3	0] [[771	775]	[888	890]	[952	954]	[1016	1027]] "[['HHHHH'	'FIKQK'	'#!%%%'	'20444'	'HHHHH'	'AVEQD'	'#!%%%'	'20444']	['HHH'	'CGF'	'#$#'	'232'	'HHH'	'FGA'	'#$#'	'232']	['HHH'	'IKQ'	'!%%'	'044'	'HHH'	'VNQ'	'!%%'	'044']	['HHHHHHHHHHHH'	'MNVAKYTQLCQY'	'#%!#%$$%""#%$'	'240243341243'	'HHHHHHHHHHHH'	'AEIRASANLAAT'	'#%!&#$#%""##$'	'240523241223']]"
5M0Q_L 0.0015533009708151 6.076295623997787 0.0596252129471885 [[64	67]	[210	218]	[205	212]	[197	201]] [4	1	3	0] [[725	728]	[772	780]	[947	954]	[1021	1025]] "[['EEEE'	'QVDY'	'3/32'	'4043'	'EEEE'	'EILP'	'3/02'	'4013']	['HHHHHHHHH'	'IQQQSKSKQ'	'!%%%$%$%%'	'044434344'	'HHHHHHHHH'	'VEQDKNTQE'	'!%%%%%$%%'	'044444344']	['HHHHHHHH'	'KEQQRIQQ'	'%%%%&!%%'	'44445044'	'HHHHHHHH'	'KLQDVVNQ'	'%""%%!!%%'	'41440044']	['HHHHH'	'PMDIF'	'$#%!#'	'32402'	'HHHHH'	'SANLA'	'$#%""#'	'32412']]"
5FT0_A 0.0108839885063513 4.48265257674875 0.1555118110236222 [[124	126]	[166	173]	[93	95]	[169	175]	[210	216]] [4	1	2	3	0] [[726	728]	[774	781]	[888	890]	[947	953]	[1051	1056]] "[['EEE'	'ILP'	'/02'	'013'	'EEE'	'ILP'	'/02'	'013']	['HHHHHHHH'	'DKKNANNV'	'%%%%#%%!'	'44442440'	'HHHHHHHH'	'QDKNTQEV'	'%%%%$%%!'	'44443440']	['HHH'	'AGA'	'#$#'	'232'	'HHH'	'FGA'	'#$#'	'232']	['HHHHHHH'	'NANNVKE'	'%#%%!%%'	'4244044'
1LQM_C 0.0318230455108497 1.5268216693115773 0.4352078239608814 [[60	62]	[92	99]	[48	51]	[146	149]	[90	94]] [4	1	2	3	0] [[726	728]	[771	778]	[888	891]	[949	952]	[1024	1028]] "[['EEE'	'ILG'	'/02'	'013'	'EEE'	'ILP'	'/02'	'013']	['HHHHHHHH'	'MYKELENT'	'#$%%""%%$'	'23441443'	'HHHHHHHH'	'AVEQDKNT'	'#!%%%%%$'	'20444443']	['HHHS'	'FRFT'	'#&#U'	'2523'	'HHHS'	'FGAG'	'#$#U'	'2323']	['HHHH'	'DKVI'	'%%!!'	'4400'
4BIJ_C 0.0244195071786717 1.6520741666578622 0.5570291777188332 [[321	324]	[98	103]	[171	173]	[102	105]	[40	45]] [4	1	2	3	0] [[725	728]	[769	774]	[888	890]	[949	952]	[1013	1018]] [['EEEE'	'QWLP'	'3202'	'4313'	'EEEE'	'EILP'	'3/02'	'4013']	['HHHHHH'	'SIFIKN'	'$!#!%%'	'302044'	'HHHHHH'	'GIAVEQ'	'$!#!%%'	'302044']	['HHH'	'MGA'	'#$#'	'232'	'HHH'	'FGA'	'#$#'	'232']	['HHHH'	'KNII'	'%%!!'	'4400'
1VQ2_A 0.0136898518309381 3.0572351200942847 0.3909952606635072 [[8	10]	[106	110]	[109	115]] [1	3	0] [[780	782]	[947	951]	[1022	1028]] "[['HHH'	'QIA'	'%!#'	'402'	'HHH'	'EVF'	'%!#'	'402']	['HHHHH'	'ELNAI'	'%""%#!'	'41420'	'HHHHH'	'KLQDV'	'%""%%!'	'41440']	['HHHHHHH'	'AILFAAE'	'#!""###%'	'2012224'	'HHHHHHH'	'ANLAATK'	'#%""##$%'	'2412234']]"
2CA1_A 0.0217802659192644 5.079663341718352 0.0334507042253522 [[287	289]	[314	320]	[318	322]	[219	223]] [4	1	3	0] [[726	728]	[776	782]	[950	954]	[1022	1026]] "[['EEE'	'VTP'	'/22'	'033'	'EEE'	'ILP'	'/02'	'013']	['HHHHHHH'	'DNYVKIC'	'%%$!%!#'	'4430402'	'HHHHHHH'	'KNTQEVF'	'%%$%%!#'	'4434402']	['HHHHH'	'KICDQ'	'%!#%%'	'40244'	'HHHHH'	'DVVNQ'	'%!!%%'	'40044']	['HHHHH'	'ADEMA'	'#%%##'	'24422'	'HHHHH'	'ANLAA'	'#%""##'	'24122']]"
4FW2_A 0.0217861258135447 2.5912726020170864 0.3525345622119815 [[238	240]	[98	104]	[193	195]	[163	167]	[166	172]] [4	1	2	3	0] [[725	727]	[769	775]	[888	890]	[948	952]	[1017	1023]] "[['EEE'	'NVL'	'3/0'	'401'	'EEE'	'EIL'	'3/0'	'401']	['HHHHHHH'	'SVAVQHH'	'$!#!%%%'	'3020444'	'HHHHHHH'	'GIAVEQD'	'$!#!%%%'	'3020444']	['HHH'	'MYA'	'#$#'	'232'	'HHH'	'FGA'	'#$#'	'232']	['HHHHH'	'LKDKI'	'""%%%!'	'14440'
5LRP_A 0.0128840758728549 4.89788160580178 0.1090289608177164 [[459	461]	[496	502]	[497	502]	[371	374]] [4	1	3	0] [[726	728]	[774	780]	[949	954]	[1021	1024]] "[['EEE'	'VLS'	'/02'	'013'	'EEE'	'ILP'	'/02'	'013']	['HHHHHHH'	'EDKIWDE'	'%%%!$%%'	'4440344'	'HHHHHHH'	'QDKNTQE'	'%%%%$%%'	'4444344']	['HHHHHH'	'DKIWDE'	'%%!$%%'	'440344'	'HHHHHH'	'QDVVNQ'	'%%!!%%'	'440044']	['HHHH'	'TMEL'	'$#%""'	'3241'	'HHHH'	'SANL'	'$#%""'	'3241']]"
2XYR_A 0.0302630981007563 3.984421286464971 0.0951492537313436 [[156	160]	[154	156]	[157	159]	[42	53]] [1	2	3	0] [[771	775]	[888	890]	[952	954]	[1016	1027]] "[['HHHHH'	'FIKQK'	'#!%%%'	'20444'	'HHHHH'	'AVEQD'	'#!%%%'	'20444']	['HHH'	'CGF'	'#$#'	'232'	'HHH'	'FGA'	'#$#'	'232']	['HHH'	'IKQ'	'!%%'	'044'	'HHH'	'VNQ'	'!%%'	'044']	['HHHHHHHHHHHH'	'MNVAKYTQLCQY'	'#%!#%$$%""#%$'	'240243341243'	'HHHHHHHHHHHH'	'AEIRASANLAAT'	'#%!&#$#%""##$'	'240523241223']]"
4JPK_A 0.0449980231916672 3.961890282174946 0.0103270223752158 [[23	25]	[117	120]	[116	119]	[131	134]] [4	1	3	0] [[726	728]	[779	782]	[948	951]	[1059	1062]] "[['EEE'	'ILT'	'/02'	'013'	'EEE'	'ILP'	'/02'	'013']	['HHHH'	'KQIA'	'%%!#'	'4402'	'HHHH'	'QEVF'	'%%!#'	'4402']	['HHHH'	'LKQI'	'""%%!'	'1440'	'HHHH'	'LQDV'	'""%%!'	'1440']	['EEEE'	'TIIF'	'2//1'	'3002'	'EEEE'	'GVVF'	'2//1'	'3002']]"
3HTP_B 0.0031835170619405 1.1376324711264136 1.5301724137931043 [[577	588]	[579	586]	[560	562]] [1	3	0] [[772	782]	[947	954]	[1036	1038]] "[['HHHHHHHHHHHH'	'IENLNKKVDDGF'	'!%%""%%%!%%$#'	'044144404432'	'HHHHHHHHHHH'	'VEQDKNTQEVF'	'!%%%%%$%%!#'	'04444434402']	['HHHHHHHH'	'NLNKKVDD'	'%""%%%!%%'	'41444044'	'HHHHHHHH'	'KLQDVVNQ'	'%""%%!!%%'	'41440044']	['...'	'NTQ'	']}]'	'434'	'...'	'QSK'	']}]'	'434']]"
3JB5_B 0.0091632738585694 2.3911435525054934 0.7522388059701501 [[287	289]	[117	121]	[184	186]	[159	162]	[156	160]] [4	1	2	3	0] [[726	728]	[769	773]	[888	890]	[950	953]	[1020	1024]] "[['EEE'	'VLY'	'/02'	'013'	'EEE'	'ILP'	'/02'	'013']	['HHHHH'	'GRAVD'	'$&#!%'	'35204'	'HHHHH'	'GIAVE'	'$!#!%'	'30204']	['HHH'	'FSF'	'#$#'	'232'	'HHH'	'FGA'	'#$#'	'232']	['HHHH'	'DLVK'	'%""!%'	'4104'
6JH1_C 0.0200171178092486 4.940532142562301 0.0595667870036102 [[14	16]	[106	109]	[31	33]	[103	110]	[102	104]] [4	1	2	3	0] [[725	727]	[779	782]	[888	890]	[947	954]	[1022	1024]] "[['EEE'	'EIL'	'3/0'	'401'	'EEE'	'EIL'	'3/0'	'401']	['HHHH'	'QQVC'	'%%!#'	'4402'	'HHHH'	'QEVF'	'%%!#'	'4402']	['HHH'	'FIA'	'#!#'	'202'	'HHH'	'FGA'	'#$#'	'232']	['HHHHHHHH'	'ELKQQVCQ'	'%""%%%!#%'	'41444024'
4LYL_D 0.0273689988565796 1.3762535377690042 0.6628895184135986 [[8	32]	[4	10]	[45	57]] [1	3	0] [[772	781]	[948	954]	[1051	1063]] "[['HHHHHS....EEEEEEE.HHHHHHH'	'IEKETGKQLVIQESILMLPEEVEEV'	'!%%%$U]]ZY/332/01Z$%%!%%!'	'0444334410044301213440440'	'HHHHHHHHHH'	'VEQDKNTQEV'	'!%%%%%$%%!'	'0444443440']	['HHHHHHH'	'LSDIIEK'	'""$%!!%%'	'1340044'	'HHHHHHH'	'LQDVVNQ'	'""%%!!%%'	'1440044']	['EEEETTTTEEEEE'	'TAYDESTDENVML'	'2123ONNO33/10'	'3234433444021'	'EEEEEETTEEEEE'	'SFPQSAPHGVVFL'	'212321NO2//10'	'3234323430021']]"
1TLH_B 0.0053531487059813 2.6947163933764062 0.7522388059701501 [[574	579]	[592	594]	[573	579]	[554	558]] [1	2	3	0] [[775	780]	[888	890]	[948	954]	[1014	1018]] "[['HHHHHH'	'EEVGKQ'	'%%!$%%'	'440344'	'HHHHHH'	'DKNTQE'	'%%%$%%'	'444344']	['HHH'	'AKA'	'#%#'	'242'	'HHH'	'FGA'	'#$#'	'232']	['HHHHHHH'	'LEEVGKQ'	'""%%!$%%'	'1440344'	'HHHHHHH'	'LQDVVNQ'	'""%%!!%%'	'1440044']	['HHHHH'	'REAKV'	'&%#%!'	'54240'	'HHHHH'	'RAAEI'	'&##%!'	'52240']]"
4LYL_H 0.028618049641161 1.3811174154199484 0.6170798898071637 [[8	32]	[4	10]	[45	57]] [1	3	0] [[772	781]	[948	954]	[1051	1063]] "[['HHHHHS....EEEEEEE.HHHHHHH'	'IEKETGKQLVIQESILMLPEEVEEV'	'!%%%$U]]ZY/332/01Z$%%!%%!'	'0444334410044301213440440'	'HHHHHHHHHH'	'VEQDKNTQEV'	'!%%%%%$%%!'	'0444443440']	['HHHHHHH'	'LSDIIEK'	'""$%!!%%'	'1340044'	'HHHHHHH'	'LQDVVNQ'	'""%%!!%%'	'1440044']	['EEEETTTTEEEEE'	'TAYDESTDENVML'	'2123ONNO33/10'	'3234433444021'	'EEEEEETTEEEEE'	'SFPQSAPHGVVFL'	'212321NO2//10'	'3234323430021']]"
3ETI_B 0.0531828322237518 2.779297811183201 0.0538599640933574 [[152	154]	[134	146]	[144	146]	[137	143]	[46	49]] [4	1	2	3	0] [[726	728]	[772	782]	[888	890]	[947	953]	[1051	1054]] "[['EEE'	'ILT'	'/02'	'013'	'EEE'	'ILP'	'/02'	'013']	['HHHHHHHHHHHHH'	'VEGKLBNVYKAIA'	'!%$%""\'%!$%#!#'	'0434164034202'	'HHHHHHHHHHH'	'VEQDKNTQEVF'	'!%%%%%$%%!#'	'04444434402']	['HHH'	'AIA'	'#!#'	'202'	'HHH'	'FGA'	'#$#'	'232']	['HHHHHHH'	'KLBNVYK'	'%""\'%!$%'	'4164034'
2B7F_B 0.0672041145900366 1.541053329603696 0.0647359454855187 [[112	114]	[105	108]	[106	108]	[26	30]] [4	1	3	0] [[726	728]	[771	774]	[948	950]	[1059	1063]] "[['EEE'	'VLY'	'/02'	'013'	'EEE'	'ILP'	'/02'	'013']	['HHHH'	'ALQQ'	'#""%%'	'2144'	'HHHH'	'AVEQ'	'#!%%'	'2044']	['HHH'	'LQQ'	'""%%'	'144'	'HHH'	'LQD'	'""%%'	'144']	['EEEEE'	'TIEAL'	'2/310'	'30421'	'EEEEE'	'GVVFL'	'2//10'	'30021']]"
1UUG_B 0.0331178121172115 1.4050709603250724 0.4785894206549117 [[8	32]	[4	10]	[45	57]] [1	3	0] [[772	781]	[948	954]	[1051	1063]] "[['HHHHHSS.....EEEEE.HHHHHHH'	'IEKETGKQLVIQESILMLPEEVEEV'	'!%%%$UV]ZYY]32/01Z$%%!%%!'	'0444334410044301213440440'	'HHHHHHHHHH'	'VEQDKNTQEV'	'!%%%%%$%%!'	'0444443440']	['HHHHHHH'	'LSDIIEK'	'""$%!!%%'	'1340044'	'HHHHHHH'	'LQDVVNQ'	'""%%!!%%'	'1440044']	['EEEETTTTEEEEE'	'TAYDESTDENVML'	'2123ONNO33/10'	'3234433444021'	'EEEEEETTEEEEE'	'SFPQSAPHGVVFL'	'212321NO2//10'	'3234323430021']]"
4J1J_C 0.0404757833907437 2.8525180399363608 0.1223709369024856 [[44	54]	[108	117]	[103	109]] [1	3	0] [[770	780]	[949	954]	[1022	1028]] "[['HHHHHHHHHHH'	'IFFLNHKKAKD'	'!##""%%%%#%%'	'02214444244'	'HHHHHHHHHHH'	'IAVEQDKNTQE'	'!#!%%%%%$%%'	'02044444344']	['HHHHT.HHHH'	'DEIDHGQIEE'	'%%!%O}%!%%'	'4404434044'	'HHHHHH'	'QDVVNQ'	'%%!!%%'	'440044']	['HHHHHHH'	'AKWCFDE'	'#%$##%%'	'2432244'	'HHHHHHH'	'ANLAATK'	'#%""##$%'	'2412234']]"
2YPK_A 0.0075286462768878 5.960291366700515 0.052810902896081 [[96	99]	[173	178]	[69	71]	[172	174]	[65	72]] [4	1	2	3	0] [[725	728]	[773	778]	[888	890]	[948	950]	[1014	1023]] "[['EEEE'	'QVMY'	'3/12'	'4023'	'EEEE'	'EILP'	'3/02'	'4013']	['HHTHHH'	'ENGKET'	'%%N%%$'	'443443'	'HHHHHH'	'EQDKNT'	'%%%%%$'	'444443']	['HHH'	'ASA'	'#$#'	'232'	'HHH'	'FGA'	'#$#'	'232']	['HHH'	'LEN'	'""%%'	'144'
6CPO_E 0.0354310447707475 0.419218307642723 0.6771428571428584 [[128	131]	[65	67]	[71	73]	[65	70]	[21	28]] [4	1	2	3	0] [[725	728]	[779	781]	[888	890]	[949	954]	[1057	1064]] "[['EEEE'	'EVRW'	'3/42'	'4053'	'EEEE'	'EILP'	'3/02'	'4013']	['HHH'	'KDI'	'%%!'	'440'	'HHH'	'QEV'	'%%!'	'440']	['HHH'	'ARA'	'#&#'	'252'	'HHH'	'FGA'	'#$#'	'232']	['HHHHHH'	'KDILEQ'	'%%!""%%'	'440144'
4JNG_B 0.0281179182995745 3.707706986169186 0.1509803921568633 [[42	53]	[118	120]	[161	163]	[118	121]] [1	2	3	0] [[770	781]	[888	890]	[951	953]	[1020	1023]] "[['HHHHHHHHHHHH'	'VFFLNQKKAKMV'	'!##""%%%%#%#!'	'022144442420'	'HHHHHHHHHHHH'	'IAVEQDKNTQEV'	'!#!%%%%%$%%!'	'020444443440']	['HHH'	'ASA'	'#$#'	'232'	'HHH'	'FGA'	'#$#'	'232']	['HHH'	'VIE'	'!!%'	'004'	'HHH'	'VVN'	'!!%'	'004']	['HHHH'	'ASAQ'	'#$#%'	'2324'	'HHHH'	'ASAN'	'#$#%'	'2324']]"
4LYL_P 0.0248559427332462 1.429310534708986 0.7063953488372101 [[8	32]	[4	10]	[45	57]] [1	3	0] [[772	781]	[948	954]	[1051	1063]] "[['HHHHHS......EEEEE.HHHHHHH'	'IEKETGKQLVIQESILMLPEEVEEV'	'!%%%$U]]ZYY]32/01Z$%%!%%!'	'0444334410044301213440440'	'HHHHHHHHHH'	'VEQDKNTQEV'	'!%%%%%$%%!'	'0444443440']	['HHHHHHH'	'LSDIIEK'	'""$%!!%%'	'1340044'	'HHHHHHH'	'LQDVVNQ'	'""%%!!%%'	'1440044']	['EEEETTTTEEEEE'	'TAYDESTDENVML'	'2123ONNO33/10'	'3234433444021'	'EEEEEETTEEEEE'	'SFPQSAPHGVVFL'	'212321NO2//10'	'3234323430021']]"
1VAS_A 0.0204851395911008 4.001591099099269 0.1669505962521293 [[110	121]	[28	30]	[118	122]	[16	19]] [1	2	3	0] [[769	777]	[888	890]	[948	952]	[1023	1026]] "[['HHHHHHHHHHHH'	'SIAISQARLDEK'	'$!#!$%#&""%%%'	'302034251444'	'HHHHHHHHH'	'GIAVEQDKN'	'$!#!%%%%%'	'302044444']	['HHH'	'FGA'	'#$#'	'232'	'HHH'	'FGA'	'#$#'	'232']	['HHHHH'	'LDEKI'	'""%%%!'	'14440'	'HHHHH'	'LQDVV'	'""%%!!'	'14400']	['HHHH'	'HLMA'	'%""##'	'4122'	'HHHH'	'NLAA'	'%""##'	'4122']]"
1BU2_A 0.0589538918401145 1.3515670064872158 0.1533219761499145 [[133	138]	[129	136]	[58	63]] [1	3	0] [[772	777]	[947	954]	[1021	1026]] "[['HHHHHH'	'INQEKD'	'!%%%%%'	'044444'	'HHHHHH'	'VEQDKN'	'!%%%%%'	'044444']	['HHHHHHHH'	'NLELINQE'	'%""%""!%%%'	'41410444'	'HHHHHHHH'	'KLQDVVNQ'	'%""%%!!%%'	'41440044']	['HHHHHH'	'WMHLLC'	'$#%""""#'	'324112'	'HHHHHH'	'SANLAA'	'$#%""##'	'324122']]"
4AWG_C 0.006139821669828 5.872569457155952 0.0732538330494034 [[146	149]	[133	138]	[134	138]	[17	23]] [4	1	3	0] [[725	728]	[776	781]	[947	951]	[1022	1028]] "[['EEEE'	'HIFS'	'3/12'	'4023'	'EEEE'	'EILP'	'3/02'	'4013']	['HHHHHH'	'EKANKI'	'%%#%%!'	'442440'	'HHHHHH'	'KNTQEV'	'%%$%%!'	'443440']	['HHHHH'	'KANKI'	'%#%%!'	'42440'	'HHHHH'	'KLQDV'	'%""%%!'	'41440']	['HHHHHHH'	'AEKAMKE'	'#%%##%%'	'2442244'	'HHHHHHH'	'ANLAATK'	'#%""##$%'	'2412234']]"
2F8B_A 0.0213740595621771 1.9023484521624257 0.5994550408719359 [[11	13]	[38	41]	[37	39]	[52	55]] [4	1	3	0] [[725	727]	[779	782]	[948	950]	[1025	1028]] "[['EEE'	'KIL'	'3/0'	'401'	'EEE'	'EIL'	'3/0'	'401']	['HHHH'	'QQLF'	'%%""#'	'4412'	'HHHH'	'QEVF'	'%%!#'	'4402']	['HHH'	'LQQ'	'""%%'	'144'	'HHH'	'LQD'	'""%%'	'144']	['HHHH'	'CATN'	'##$%'	'2234'	'HHHH'	'AATK'	'##$%'	'2234']]"
5M0R_D 0.0030409979030334 6.187286981145921 0.0545144804088584 [[64	67]	[210	218]	[205	212]	[197	201]] [4	1	3	0] [[725	728]	[772	780]	[947	954]	[1021	1025]] "[['EEEE'	'QVDY'	'3/32'	'4043'	'EEEE'	'EILP'	'3/02'	'4013']	['HHHHHHHHH'	'IQQQSKSKQ'	'!%%%$%$%%'	'044434344'	'HHHHHHHHH'	'VEQDKNTQE'	'!%%%%%$%%'	'044444344']	['HHHHHHHH'	'KEQQRIQQ'	'%%%%&!%%'	'44445044'	'HHHHHHHH'	'KLQDVVNQ'	'%""%%!!%%'	'41440044']	['HHHHH'	'PMDIF'	'$#%!#'	'32402'	'HHHHH'	'SANLA'	'$#%""#'	'32412']]"
5VF3_O 0.0384551622692049 1.3280720204226473 0.4076738609112713 [[9	12]	[66	70]	[67	69]	[46	49]] [4	1	3	0] [[725	728]	[778	782]	[950	952]	[1053	1056]] [['EEEE'	'NIKT'	'3/32'	'4043'	'EEEE'	'EILP'	'3/02'	'4013']	['HHHHH'	'TEWIA'	'$%$!#'	'34302'	'HHHHH'	'TQEVF'	'$%%!#'	'34402']	['HHH'	'EWI'	'%$!'	'430'	'HHH'	'DVV'	'%!!'	'400']	['EEEE'	'YQTF'	'2321'	'3432'	'EEEE'	'PQSA'	'2321'	'3432']]
3ETI_D 0.0544659081742253 2.772468320875875 0.0519713261648751 [[152	154]	[137	146]	[144	146]	[137	143]	[46	49]] [4	1	2	3	0] [[726	728]	[773	782]	[888	890]	[947	953]	[1051	1054]] "[['EEE'	'ILT'	'/02'	'013'	'EEE'	'ILP'	'/02'	'013']	['HHHHHHHHHH'	'KLDNVYKAIA'	'%""%%!$%#!#'	'4144034202'	'HHHHHHHHHH'	'EQDKNTQEVF'	'%%%%%$%%!#'	'4444434402']	['HHH'	'AIA'	'#!#'	'202'	'HHH'	'FGA'	'#$#'	'232']	['HHHHHHH'	'KLDNVYK'	'%""%%!$%'	'4144034'
3GWN_B 0.0464206233102425 2.262404315514744 0.1516183986371377 [[119	140]	[133	138]	[46	52]] [1	3	0] [[771	779]	[949	954]	[1021	1027]] "[['HHHHHTT......HHHHHHHHH'	'AVNNKLEVDYGLSYEDVVNKYE'	'#!%%%LOY]}}Z}$%%!!%%$%'	'2044414043313344004434'	'HHHHHHHHH'	'AVEQDKNTQ'	'#!%%%%%$%'	'204444434']	['HHHHHH'	'EDVVNK'	'%%!!%%'	'440044'	'HHHHHH'	'QDVVNQ'	'%%!!%%'	'440044']	['HHHHHHH'	'TFNHAVT'	'$#%%#!$'	'3244203'	'HHHHHHH'	'SANLAAT'	'$#%""##$'	'3241223']]"
1LQM_F 0.0278714579975091 1.4056717378715384 0.6581920903954812 [[8	32]	[4	10]	[45	57]] [1	3	0] [[772	781]	[948	954]	[1051	1063]] "[['HHHHHS......EEEEE.HHHHHHH'	'IEKETGKQLVIQESILMLPEEVEEV'	'!%%%$U]]ZYY]32/01Z$%%!%%!'	'0444334410044301213440440'	'HHHHHHHHHH'	'VEQDKNTQEV'	'!%%%%%$%%!'	'0444443440']	['HHHHHHH'	'LSDIIEK'	'""$%!!%%'	'1340044'	'HHHHHHH'	'LQDVVNQ'	'""%%!!%%'	'1440044']	['EEEETTTTEEEEE'	'TAYDESTDENVML'	'2123ONNO33/10'	'3234433444021'	'EEEEEETTEEEEE'	'SFPQSAPHGVVFL'	'212321NO2//10'	'3234323430021']]"
1LQM_G 0.0336953493969424 1.5400993290742695 0.4178743961352664 [[60	62]	[92	99]	[48	51]	[146	149]	[90	94]] [4	1	2	3	0] [[726	728]	[771	778]	[888	891]	[949	952]	[1024	1028]] "[['EEE'	'ILG'	'/02'	'013'	'EEE'	'ILP'	'/02'	'013']	['HHHHHHHH'	'MYKELENT'	'#$%%""%%$'	'23441443'	'HHHHHHHH'	'AVEQDKNT'	'#!%%%%%$'	'20444443']	['HHHS'	'FRFT'	'#&#U'	'2523'	'HHHS'	'FGAG'	'#$#U'	'2323']	['HHHH'	'DKVI'	'%%!!'	'4400'
2WCC_3 0.011767680275466 2.848830405062793 0.5326370757180166 [[46	54]	[47	50]	[24	26]] [1	3	0] [[769	777]	[950	953]	[1051	1053]] [['HHHHHHHHH'	'TEAIQANIE'	'$%#!%#%!%'	'342042404'	'HHHHHHHHH'	'GIAVEQDKN'	'$!#!%%%%%'	'302044444']	['HHHH'	'EAIQ'	'%#!%'	'4204'	'HHHH'	'DVVN'	'%!!%'	'4004']	['EEE'	'YCY'	'212'	'323'	'EEE'	'SFP'	'212'	'323']]
1HYW_A 0.0189019990972384 2.980255399434752 0.3463302752293582 [[40	46]	[10	12]	[42	49]	[6	9]] [1	2	3	0] [[772	778]	[888	890]	[947	954]	[1023	1026]] "[['HHHHHHH'	'VSDLKKY'	'!$%""%%$'	'0341443'	'HHHHHHH'	'VEQDKNT'	'!%%%%%$'	'0444443']	['HHH'	'ARA'	'#&#'	'252'	'HHH'	'FGA'	'#$#'	'232']	['HHHHHHHH'	'DLKKYIAE'	'%""%%$!#%'	'41443024'	'HHHHHHHH'	'KLQDVVNQ'	'%""%%!!%%'	'41440044']	['HHHH'	'ELAA'	'%""##'	'4122'	'HHHH'	'NLAA'	'%""##'	'4122']]"
4DOG_A 0.0079217920911338 5.861028642835192 0.0664395229982959 [[154	156]	[21	34]	[196	199]	[193	197]] [4	1	3	0] [[726	728]	[769	782]	[950	953]	[1014	1018]] "[['EEE'	'VLY'	'/02'	'013'	'EEE'	'ILP'	'/02'	'013']	['HHHHHHHHHHHHHH'	'PVMSQLVEFYNEVA'	'$!#$%""!%#$%%!#'	'30234104234402'	'HHHHHHHHHHHHHH'	'GIAVEQDKNTQEVF'	'$!#!%%%%%$%%!#'	'30204444434402']	['HHHH'	'EIIN'	'%!!%'	'4004'	'HHHH'	'DVVN'	'%!!%'	'4004']	['HHHHH'	'RSFEI'	'&$#%!'	'53240'	'HHHHH'	'RAAEI'	'&##%!'	'52240']]"
6TZC_A 0.055560975758515 0.4066177635617306 0.287280701754387 [[287	289]	[318	335]	[362	364]	[316	322]	[343	350]] [4	1	2	3	0] [[726	728]	[771	780]	[888	890]	[948	954]	[1018	1025]] "[['EEE'	'VLS'	'/02'	'013'	'EEE'	'ILP'	'/02'	'013']	['HHHHHS..SEESBHHHHH'	'AVNKDKPLGAVALKSYEE'	'#!%%%V}ZU1/T)%$$%%'	'204444313202143344'	'HHHHHHHHHH'	'AVEQDKNTQE'	'#!%%%%%$%%'	'2044444344']	['HHH'	'MSA'	'#$#'	'232'	'HHH'	'FGA'	'#$#'	'232']	['HHHHHHH'	'LEAVNKD'	'""%#!%%%'	'1420444'
7CC8_A 0.0079705726990855 5.595992161623497 0.0890538033395185 [[224	226]	[237	243]	[213	215]	[59	62]	[210	214]] [4	1	2	3	0] [[726	728]	[770	776]	[888	890]	[951	954]	[1023	1027]] "[['EEE'	'ILT'	'/02'	'013'	'EEE'	'ILP'	'/02'	'013']	['HHHHHHH'	'IEVLKKQ'	'!%!""%%%'	'0401444'	'HHHHHHH'	'IAVEQDK'	'!#!%%%%'	'0204444']	['HHH'	'ASM'	'#$#'	'232'	'HHH'	'FGA'	'#$#'	'232']	['HHHH'	'VVEE'	'!!%%'	'0044'
5WJN_D 0.023921862710035 4.825590887774888 0.0557553956834537 [[96	99]	[61	67]	[138	140]	[172	174]	[139	142]] [4	1	2	3	0] [[725	728]	[775	781]	[888	890]	[948	950]	[1015	1018]] "[['EEEE'	'QIMY'	'3/12'	'4023'	'EEEE'	'EILP'	'3/02'	'4013']	['HHHHHHH'	'DQETRNV'	'%%%$&%!'	'4443540'	'HHHHHHH'	'DKNTQEV'	'%%%$%%!'	'4443440']	['HHH'	'MAA'	'###'	'222'	'HHH'	'FGA'	'#$#'	'232']	['HHH'	'LEN'	'""%%'	'144'
5D4Z_J 0.0182015374966313 5.096761485826974 0.0647359454855187 [[178	184]	[180	184]	[95	99]] [1	3	0] [[775	781]	[947	951]	[1023	1027]] "[['HHHHHHH'	'QEEKNKI'	'%%%%%%!'	'4444440'	'HHHHHHH'	'DKNTQEV'	'%%%$%%!'	'4443440']	['HHHHH'	'EKNKI'	'%%%%!'	'44440'	'HHHHH'	'KLQDV'	'%""%%!'	'41440']	['HHHHH'	'QAAAT'	'%###$'	'42223'	'HHHHH'	'NLAAT'	'%""##$'	'41223']]"
5WMQ_A 0.0070812655981155 3.4638848582872748 0.524675324675326 [[173	178]	[172	174]	[112	126]] [1	3	0] [[773	778]	[948	950]	[1047	1063]] "[['HHTHHH'	'ENGKDT'	'%%N%%$'	'443443'	'HHHHHH'	'EQDKNT'	'%%%%%$'	'444443']	['HHH'	'LEN'	'""%%'	'144'	'HHH'	'LQD'	'""%%'	'144']	['EEEEEEETTEEEEEE'	'GHNQYAYDGKDYIAL'	'2333212ON332/10'	'344432343443021'	'EEEEEEEEEETTEEEEE'	'YHLMSFPQSAPHGVVFL'	'2301212321NO2//10'	'34123234323430021']]"
7CCA_B 0.0099958537989372 5.663922996687956 0.0711678832116788 [[224	226]	[237	243]	[213	215]	[59	62]	[210	214]] [4	1	2	3	0] [[726	728]	[770	776]	[888	890]	[951	954]	[1023	1027]] "[['EEE'	'ILT'	'/02'	'013'	'EEE'	'ILP'	'/02'	'013']	['HHHHHHH'	'IEVLKKQ'	'!%!""%%%'	'0401444'	'HHHHHHH'	'IAVEQDK'	'!#!%%%%'	'0204444']	['HHH'	'ASM'	'#$#'	'232'	'HHH'	'FGA'	'#$#'	'232']	['HHHH'	'VVEE'	'!!%%'	'0044'
5A97_C 0.0498846061405899 2.034392073111116 0.153241650294696 [[256	278]	[394	396]	[259	266]	[203	209]] [1	2	3	0] [[769	780]	[889	891]	[947	954]	[1021	1027]] "[['HHHHHHHHHHHTGGGB.HHHHHH'	'SIAQLEGWVKENKDQVDQDKAED'	'$!#%""%$$!%%O:::(]%%%#%%'	'30241433044444404444244'	'HHHHHHHHHHHH'	'GIAVEQDKNTQE'	'$!#!%%%%%$%%'	'302044444344']	['HHS'	'SFG'	'$#U'	'323'	'HHS'	'GAG'	'$#U'	'323']	['HHHHHHHH'	'QLEGWVKE'	'%""%$$!%%'	'41433044'	'HHHHHHHH'	'KLQDVVNQ'	'%""%%!!%%'	'41440044']	['HHHHHHH'	'WCREFAS'	'$#&%##$'	'3254223'	'HHHHHHH'	'SANLAAT'	'$#%""##$'	'3241223']]"
5D4Z_M 0.0292320847792411 4.969338581065715 0.0120689655172416 [[178	184]	[180	184]	[95	99]] [1	3	0] [[775	781]	[947	951]	[1023	1027]] "[['HHHHHHH'	'QEEKNKI'	'%%%%%%!'	'4444440'	'HHHHHHH'	'DKNTQEV'	'%%%$%%!'	'4443440']	['HHHHH'	'EKNKI'	'%%%%!'	'44440'	'HHHHH'	'KLQDV'	'%""%%!'	'41440']	['HHHHH'	'QAAAT'	'%###$'	'42223'	'HHHHH'	'NLAAT'	'%""##$'	'41223']]"
5M0Q_P 0.0080152312200499 6.225611199751343 0.0272572402044293 [[64	67]	[200	218]	[160	166]	[197	201]] [4	1	3	0] [[725	728]	[770	780]	[948	954]	[1021	1025]] "[['EEEE'	'QVDY'	'3/32'	'4043'	'EEEE'	'EILP'	'3/02'	'4013']	['HHHHHHHTS.SHHHHHHHH'	'IFIFNKEQQRIQQQSKSKQ'	'!#!#%%%OV^R%%%$%$%%'	'0202444445044434344'	'HHHHHHHHHHH'	'IAVEQDKNTQE'	'!#!%%%%%$%%'	'02044444344']	['HHHHHHH'	'LKNTLEK'	'""%%$""%%'	'1443144'	'HHHHHHH'	'LQDVVNQ'	'""%%!!%%'	'1440044']	['HHHHH'	'PMDIF'	'$#%!#'	'32402'	'HHHHH'	'SANLA'	'$#%""#'	'32412']]"
4LYL_B 0.0286014079181568 1.3863381960150578 0.6628895184135986 [[8	32]	[4	10]	[45	57]] [1	3	0] [[772	781]	[948	954]	[1051	1063]] "[['HHHHHS......EEEEE.HHHHHHH'	'IEKETGKQLVIQESILMLPEEVEEV'	'!%%%$U]]ZYY]32/01Z$%%!%%!'	'0444334410044301213440440'	'HHHHHHHHHH'	'VEQDKNTQEV'	'!%%%%%$%%!'	'0444443440']	['HHHHHHH'	'LSDIIEK'	'""$%!!%%'	'1340044'	'HHHHHHH'	'LQDVVNQ'	'""%%!!%%'	'1440044']	['EEEETTTTEEEEE'	'TAYDESTDENVML'	'2123ONNO33/10'	'3234433444021'	'EEEEEETTEEEEE'	'SFPQSAPHGVVFL'	'212321NO2//10'	'3234323430021']]"
2B7F_E 0.0678762036542401 1.5321064950222922 0.0698466780238495 [[112	114]	[105	108]	[106	108]	[26	30]] [4	1	3	0] [[726	728]	[771	774]	[948	950]	[1059	1063]] "[['EEE'	'VLY'	'/02'	'013'	'EEE'	'ILP'	'/02'	'013']	['HHHH'	'ALQQ'	'#""%%'	'2144'	'HHHH'	'AVEQ'	'#!%%'	'2044']	['HHH'	'LQQ'	'""%%'	'144'	'HHH'	'LQD'	'""%%'	'144']	['EEEEE'	'TIEAL'	'2/310'	'30421'	'EEEEE'	'GVVFL'	'2//10'	'30021']]"
1UGI_B 0.0276497084409567 1.2614419239227084 0.7470238095238102 [[8	32]	[3	10]	[45	57]] [1	3	0] [[772	781]	[947	954]	[1051	1063]] "[['HHHHHSS..PPPPPEEE.HHHHHHH'	'IEKETGKQLVIQESILMLPEEVEEV'	'!%%%$UV]ZDDHHG/01Z$%%!%%!'	'0444334410044301213440440'	'HHHHHHHHHH'	'VEQDKNTQEV'	'!%%%%%$%%!'	'0444443440']	['HHHHHHHH'	'NLSDIIEK'	'%""$%!!%%'	'41340044'	'HHHHHHHH'	'KLQDVVNQ'	'%""%%!!%%'	'41440044']	['EEEETTTTEEEEE'	'TAYDESTDENVML'	'2123ONNO33/10'	'3234433444021'	'EEEEEETTEEEEE'	'SFPQSAPHGVVFL'	'212321NO2//10'	'3234323430021']]"
6CPO_B 0.0353034002489417 0.4164634513308419 0.7163742690058492 [[128	131]	[65	67]	[71	73]	[65	70]	[21	28]] [4	1	2	3	0] [[725	728]	[779	781]	[888	890]	[949	954]	[1057	1064]] "[['EEEE'	'EVRW'	'3/42'	'4053'	'EEEE'	'EILP'	'3/02'	'4013']	['HHH'	'KDI'	'%%!'	'440'	'HHH'	'QEV'	'%%!'	'440']	['HHH'	'ARA'	'#&#'	'252'	'HHH'	'FGA'	'#$#'	'232']	['HHHHHH'	'KDILEQ'	'%%!""%%'	'440144'
4DQ5_B 0.0403783065800211 1.783751387062399 0.2623655913978504 [[212	217]	[182	184]	[212	217]	[156	160]] [1	2	3	0] [[775	780]	[888	890]	[949	954]	[1017	1021]] [['HHHHHH'	'NQHVKE'	'%%%!%%'	'444044'	'HHHHHH'	'DKNTQE'	'%%%$%%'	'444344']	['HHH'	'APA'	'#$#'	'232'	'HHH'	'FGA'	'#$#'	'232']	['HHHHHH'	'NQHVKE'	'%%%!%%'	'444044'	'HHHHHH'	'QDVVNQ'	'%%!!%%'	'440044']	['HHHHH'	'NKRAY'	'%%&#$'	'44523'	'HHHHH'	'EIRAS'	'%!&#$'	'40523']]
5OOO_A 0.0350809870654387 0.3788734463957035 0.7366863905325447 [[139	142]	[106	109]	[135	146]] [1	3	0] [[779	782]	[947	950]	[1017	1026]] "[['HHHH'	'DQIA'	'%%!#'	'4402'	'HHHH'	'QEVF'	'%%!#'	'4402']	['HHHH'	'NLKE'	'%""%%'	'4144'	'HHHH'	'KLQD'	'%""%%'	'4144']	['HHHHHHHHHHHH'	'DIRRDQIATLAM'	'%!&&%%!#$""##'	'405544023122'	'HHHHHHHHHH'	'EIRASANLAA'	'%!&#$#%""##'	'4052324122']]"
3BP9_E 0.0119669369164879 4.624838767322381 0.1555118110236222 [[66	93]	[91	93]	[7	9]] [1	3	0] [[774	781]	[949	951]	[1043	1045]] "[['HHHHHHHHHHHTT.B.TTSSB...HHHH'	'EEKQRVLLEARKAVRGNDGRPTQLPNEV'	'%%%%&!""""%#&OMY~}OOUW+}]Z$%%!'	'4444501142542053443533413440'	'HHHHHHHH'	'QDKNTQEV'	'%%%%$%%!'	'44443440']	['HHH'	'NEV'	'%%!'	'440'	'HHH'	'QDV'	'%%!'	'440']	['TSS'	'NGQ'	'OUV'	'434'	'TSS'	'KGK'	'OUV'	'434']]"
4KW1_G 0.0457767885345019 1.379225951133316 0.2986725663716825 [[173	175]	[99	103]	[100	103]	[39	44]] [4	1	3	0] [[726	728]	[776	780]	[947	950]	[1044	1049]] "[['EEE'	'VLW'	'/02'	'013'	'EEE'	'ILP'	'/02'	'013']	['HHHHH'	'EELKH'	'%%""%%'	'44144'	'HHHHH'	'KNTQE'	'%%$%%'	'44344']	['HHHH'	'ELKH'	'%""%%'	'4144'	'HHHH'	'KLQD'	'%""%%'	'4144']	['SSEEEE'	'GKLSNL'	'UV0230'	'341341'	'SSSEEE'	'GKGYHL'	'UVU230'	'343341']]"
6KFT_B 0.0557026476291734 2.6786373306253 0.0576576576576581 [[84	87]	[187	197]	[193	197]	[170	174]] [4	1	3	0] [[725	728]	[771	781]	[947	951]	[1048	1052]] "[['EEEE'	'EVLY'	'3/02'	'4013'	'EEEE'	'EILP'	'3/02'	'4013']	['HHHHHHHHHHH'	'FKEEFEKAQEI'	'#%%%#%%#%%!'	'24442442440'	'HHHHHHHHHHH'	'AVEQDKNTQEV'	'#!%%%%%$%%!'	'20444443440']	['HHHHH'	'KAQEI'	'%#%%!'	'42440'	'HHHHH'	'KLQDV'	'%""%%!'	'41440']	['EEEEE'	'EAFTF'	'31121'	'42232'	'EEEEE'	'HLMSF'	'30121'	'41232']]"
6A3B_B 0.0557026476291734 2.6786373306253 0.0576576576576581 [[84	87]	[187	197]	[193	197]	[170	174]] [4	1	3	0] [[725	728]	[771	781]	[947	951]	[1048	1052]] "[['EEEE'	'EVLY'	'3/02'	'4013'	'EEEE'	'EILP'	'3/02'	'4013']	['HHHHHHHHHHH'	'FKEEFEKAQEI'	'#%%%#%%#%%!'	'24442442440'	'HHHHHHHHHHH'	'AVEQDKNTQEV'	'#!%%%%%$%%!'	'20444443440']	['HHHHH'	'KAQEI'	'%#%%!'	'42440'	'HHHHH'	'KLQDV'	'%""%%!'	'41440']	['EEEEE'	'EAFTF'	'31121'	'42232'	'EEEEE'	'HLMSF'	'30121'	'41232']]"
4J1J_D 0.0386462545848857 2.7340699876135144 0.1646825396825399 [[44	54]	[108	117]	[103	109]] [1	3	0] [[770	780]	[949	954]	[1022	1028]] "[['HHHHHHHHHHH'	'IFFLNHKKAKD'	'!##""%%%%#%%'	'02214444244'	'HHHHHHHHHHH'	'IAVEQDKNTQE'	'!#!%%%%%$%%'	'02044444344']	['HHHHT.HHHH'	'DEIDHGQIEE'	'%%!%O}%!%%'	'4404434044'	'HHHHHH'	'QDVVNQ'	'%%!!%%'	'440044']	['HHHHHHH'	'AKWCFDE'	'#%$##%%'	'2432244'	'HHHHHHH'	'ANLAATK'	'#%""##$%'	'2412234']]"
6N7S_B 0.0019719163006856 1.815344608891532 1.2067669172932338 [[441	444]	[410	412]	[440	444]	[498	502]] [1	2	3	0] [[771	774]	[888	890]	[950	954]	[1059	1063]] [['HHHH'	'MIDN'	'#!%%'	'2044'	'HHHH'	'AVEQ'	'#!%%'	'2044']	['HHH'	'AYM'	'#$#'	'232'	'HHH'	'FGA'	'#$#'	'232']	['HHHHH'	'KMIDN'	'%#!%%'	'42044'	'HHHHH'	'DVVNQ'	'%!!%%'	'40044']	['EEEEE'	'TIIAL'	'2//10'	'30021'	'EEEEE'	'GVVFL'	'2//10'	'30021']]
1UDI_I 0.0320751760600606 1.335010723848445 0.6082191780821924 [[8	32]	[3	10]	[45	57]] [1	3	0] [[772	781]	[947	954]	[1051	1063]] "[['HHHHHS..PPP.EEEEE.HHHHHHH'	'IEKETGKQLVIQESILMLPEEVEEV'	'!%%%$U]]EDD]32/01Z$%%!%%!'	'0444334410044301213440440'	'HHHHHHHHHH'	'VEQDKNTQEV'	'!%%%%%$%%!'	'0444443440']	['HHHHHHHH'	'NLSDIIEK'	'%""$%!!%%'	'41340044'	'HHHHHHHH'	'KLQDVVNQ'	'%""%%!!%%'	'41440044']	['EEEETTTTEEEEE'	'TAYDESTDENVML'	'2123ONNO33/10'	'3234433444021'	'EEEEEETTEEEEE'	'SFPQSAPHGVVFL'	'212321NO2//10'	'3234323430021']]"
2VGR_D 0.043430525174298 2.9803165455788845 0.1075471698113212 [[90	92]	[181	185]	[177	184]	[170	177]] [4	1	3	0] [[726	728]	[771	775]	[947	954]	[1021	1028]] "[['EEE'	'ILY'	'/02'	'013'	'EEE'	'ILP'	'/02'	'013']	['HHHHH'	'MIDNN'	'#!%%%'	'20444'	'HHHHH'	'AVEQD'	'#!%%%'	'20444']	['HHHHHHHH'	'KYKEMIDN'	'%$%%#!%%'	'43442044'	'HHHHHHHH'	'KLQDVVNQ'	'%""%%!!%%'	'41440044']	['HHHHHHHH'	'TFKLYLTK'	'$#%""$""$%'	'32413134'	'HHHHHHHH'	'SANLAATK'	'$#%""##$%'	'32412234']]"
3LIN_F 0.0761286163078968 1.4753723420382077 0.0408858603066439 [[112	114]	[105	108]	[106	108]	[26	30]] [4	1	3	0] [[726	728]	[771	774]	[948	950]	[1059	1063]] "[['EEE'	'VLY'	'/02'	'013'	'EEE'	'ILP'	'/02'	'013']	['HHHH'	'ALQQ'	'#""%%'	'2144'	'HHHH'	'AVEQ'	'#!%%'	'2044']	['HHH'	'LQQ'	'""%%'	'144'	'HHH'	'LQD'	'""%%'	'144']	['EEEEE'	'TIEAL'	'2/310'	'30421'	'EEEEE'	'GVVFL'	'2//10'	'30021']]"
2UUG_D 0.0330167592947657 1.321544322861776 0.5951086956521738 [[8	32]	[4	10]	[45	57]] [1	3	0] [[772	781]	[948	954]	[1051	1063]] "[['HHHHH.S...EEEEEEE.HHHHHHH'	'IEKETGKQLVIQESILMLPEEVEEV'	'!%%%$}V]ZY/332/01Z$%%!%%!'	'0444334410044301213440440'	'HHHHHHHHHH'	'VEQDKNTQEV'	'!%%%%%$%%!'	'0444443440']	['HHHHHHH'	'LSDIIEK'	'""$%!!%%'	'1340044'	'HHHHHHH'	'LQDVVNQ'	'""%%!!%%'	'1440044']	['EEEETTTTEEEEE'	'TAYDESTDENVML'	'2123ONNO33/10'	'3234433444021'	'EEEEEETTEEEEE'	'SFPQSAPHGVVFL'	'212321NO2//10'	'3234323430021']]"
5V7B_B 0.0527431456056747 3.033308995933391 0.052810902896081 [[152	159]	[149	151]	[28	31]	[147	152]] [1	2	3	0] [[773	780]	[888	890]	[948	951]	[1018	1023]] "[['HHHHHHHH'	'EQIADSQH'	'%%!#%$%%'	'44024344'	'HHHHHHHH'	'EQDKNTQE'	'%%%%%$%%'	'44444344']	['HHH'	'ATC'	'#$#'	'232'	'HHH'	'FGA'	'#$#'	'232']	['HHHH'	'LEDV'	'""%%!'	'1440'	'HHHH'	'LQDV'	'""%%!'	'1440']	['HHHHHH'	'VCATCE'	'!##$#%'	'022324'	'HHHHHH'	'IRASAN'	'!&#$#%'	'052324']]"
1UGH_I 0.0287658552766641 1.4181077123073886 0.6723646723646735 [[8	32]	[4	10]	[45	57]] [1	3	0] [[772	781]	[948	954]	[1051	1063]] "[['HHHHHSS...EEEEEEE.HHHHHHH'	'IEKETGKQLVIQESILMLPEEVEEV'	'!%%%$UV]ZY/332/01Z$%%!%%!'	'0444334410044301213440440'	'HHHHHHHHHH'	'VEQDKNTQEV'	'!%%%%%$%%!'	'0444443440']	['HHHHHHH'	'LSDIIEK'	'""$%!!%%'	'1340044'	'HHHHHHH'	'LQDVVNQ'	'""%%!!%%'	'1440044']	['EEEETTTTEEEEE'	'TAYDESTDENVML'	'2123ONNO33/10'	'3234433444021'	'EEEEEETTEEEEE'	'SFPQSAPHGVVFL'	'212321NO2//10'	'3234323430021']]"
1UGI_G 0.0275519621977015 1.3462986076850547 0.7522388059701501 [[8	32]	[3	10]	[45	57]] [1	3	0] [[772	781]	[947	954]	[1051	1063]] "[['HHHHHS...PBPPPEEE.HHHHHHH'	'IEKETGKQLVIQESILMLPEEVEEV'	'!%%%$U]]ZD(HHG/01Z$%%!%%!'	'0444334410044301213440440'	'HHHHHHHHHH'	'VEQDKNTQEV'	'!%%%%%$%%!'	'0444443440']	['HHHHHHHH'	'NLSDIIEK'	'%""$%!!%%'	'41340044'	'HHHHHHHH'	'KLQDVVNQ'	'%""%%!!%%'	'41440044']	['EEEETTTTEEEEE'	'TAYDESTDENVML'	'2123ONNO33/10'	'3234433444021'	'EEEEEETTEEEEE'	'SFPQSAPHGVVFL'	'212321NO2//10'	'3234323430021']]"
1FL1_B 0.0282149799082423 4.967631553739079 0.0280210157618214 [[174	176]	[173	176]	[62	67]] [1	3	0] [[779	781]	[948	951]	[1057	1062]] "[['HHH'	'QHV'	'%%!'	'440'	'HHH'	'QEV'	'%%!'	'440']	['HHHH'	'LQHV'	'""%%!'	'1440'	'HHHH'	'LQDV'	'""%%!'	'1440']	['TTEEEE'	'SHGIFC'	'NO2/11'	'343022'	'TTEEEE'	'PHGVVF'	'NO2//1'	'343002']]"
1NZL_B 0.0359905103261668 2.280514171463871 0.265086206896552 [[263	265]	[329	333]	[331	335]] [1	3	0] [[777	779]	[948	952]	[1023	1027]] "[['HHH'	'ESE'	'%$%'	'434'	'HHH'	'NTQ'	'%$%'	'434']	['HHHHH'	'LQQLV'	'""%%""!'	'14410'	'HHHHH'	'LQDVV'	'""%%!!'	'14400']	['HHHHH'	'QLVAY'	'%""!#$'	'41023'	'HHHHH'	'NLAAT'	'%""##$'	'41223']]"
4ZM0_D 0.019124529837774 1.0547019611522654 1.0815602836879434 [[45	49]	[42	44]	[12	19]	[42	48]] [1	2	3	0] [[776	780]	[888	890]	[947	954]	[1020	1028]] "[['HHHHH'	'EAYKK'	'%#$%%'	'42344'	'HHHHH'	'KNTQE'	'%%$%%'	'44344']	['HHH'	'ATF'	'#$#'	'232'	'HHH'	'FGA'	'#$#'	'232']	['HHHHHHHH'	'NLSEVLNN'	'%""$%!""%%'	'41340144'	'HHHHHHHH'	'KLQDVVNQ'	'%""%%!!%%'	'41440044']	['HHHHHHH'	'ATFEAYK'	'#$#%#$%'	'2324234'	'HHHHHHHHH'	'ASANLAATK'	'#$#%""##$%'	'232412234']]"
5IT9_B 0.0201776813483181 4.726316694406519 0.1013133208255165 [[194	199]	[194	199]	[101	103]] [1	3	0] [[775	780]	[949	954]	[1054	1056]] [['HHHHHH'	'NKEIEN'	'%%%!%%'	'444044'	'HHHHHH'	'DKNTQE'	'%%%$%%'	'444344']	['HHHHHH'	'NKEIEN'	'%%%!%%'	'444044'	'HHHHHH'	'QDVVNQ'	'%%!!%%'	'440044']	['EEE'	'HGM'	'321'	'432'	'EEE'	'QSA'	'321'	'432']]
2MCD_A 0.0297701645232254 1.3944255221022177 0.6628895184135986 [[85	89]	[105	107]	[83	86]	[49	52]] [1	2	3	0] [[776	780]	[888	890]	[951	954]	[1035	1038]] [['HHHHH'	'NEWEE'	'%%$%%'	'44344'	'HHHHH'	'KNTQE'	'%%$%%'	'44344']	['HHH'	'AIF'	'#!#'	'202'	'HHH'	'FGA'	'#$#'	'232']	['HHHH'	'IFNE'	'!#%%'	'0244'	'HHHH'	'VVNQ'	'!!%%'	'0044']	['S...'	'TPPE'	'U}}]'	'3334'	'S...'	'GQSK'	'U]}]'	'3434']]
5XTP_A 0.025718007438928 4.3264608051554205 0.0951492537313436 [[134	144]	[222	224]	[225	230]	[217	227]] [1	2	3	0] [[771	781]	[888	890]	[949	954]	[1015	1025]] "[['HHHHHHHHHHH'	'FVMQQLKTMKV'	'#!#%%""%$#%!'	'20244143240'	'HHHHHHHHHHH'	'AVEQDKNTQEV'	'#!%%%%%$%%!'	'20444443440']	['HHH'	'MTF'	'#$#'	'232'	'HHH'	'FGA'	'#$#'	'232']	['HHHHHH'	'HNAIND'	'%%#!%%'	'442044'	'HHHHHH'	'QDVVNQ'	'%%!!%%'	'440044']	['HHHHHHHHHHH'	'MAYVSMTFHNA'	'##$!$#$#%%#'	'22303232442'	'HHHHHHHHHHH'	'AAEIRASANLA'	'##%!&#$#%""#'	'22405232412']]"
3A9L_A 0.0343617408687014 0.7552529458383944 0.7366863905325447 [[198	206]	[197	201]	[169	173]] [1	3	0] [[771	778]	[950	954]	[1016	1020]] [['HHHHHHHHH'	'AIKEAEAEY'	'#!%%#%#%$'	'204424243'	'HHHHHHHH'	'AVEQDKNT'	'#!%%%%%$'	'20444443']	['HHHHH'	'EAIKE'	'%#!%%'	'42044'	'HHHHH'	'DVVNQ'	'%!!%%'	'40044']	['HHHHH'	'AQRRA'	'#%&&#'	'24552'	'HHHHH'	'AEIRA'	'#%!&#'	'24052']]
5NED_A 0.0473571939806364 3.5613587945310283 0.0545144804088584 [[175	178]	[41	43]	[174	178]] [4	1	0] [[725	728]	[787	789]	[1047	1051]] [['EEEE'	'ELLY'	'3002'	'4113'	'EEEE'	'EILP'	'3/02'	'4013']	['EE.'	'KVT'	'3/}'	'403'	'EE.'	'QIY'	'3/}'	'403']	['EEEEE'	'TELLY'	'23002'	'34113'	'EEEEE'	'YHLMS'	'23012'	'34123']]
5V5M_A 0.005778632858628 5.868378081267249 0.0971962616822437 [[96	99]	[173	178]	[69	71]	[172	174]	[65	72]] [4	1	2	3	0] [[725	728]	[773	778]	[888	890]	[948	950]	[1014	1023]] "[['EEEE'	'QVMY'	'3/12'	'4023'	'EEEE'	'EILP'	'3/02'	'4013']	['HHTHHH'	'ENGKET'	'%%N%%$'	'443443'	'HHHHHH'	'EQDKNT'	'%%%%%$'	'444443']	['HHH'	'ASA'	'#$#'	'232'	'HHH'	'FGA'	'#$#'	'232']	['HHH'	'LEN'	'""%%'	'144'
4O6B_B 0.0058357202189404 1.8065284787869125 1.1580882352941195 [[45	71]	[43	45]	[74	78]	[208	217]] [1	2	3	0] [[771	781]	[888	890]	[947	951]	[1045	1052]] "[['HHHHHHHHT..EE..SSHHHHHHHHHH'	'AIQKAHEEGIHGIRSVTRLENLMWKQI'	'#!%%#%%%NY]2/^}RU&""%%""#$%%!'	'204424443043053035144123440'	'HHHHHHHHHHH'	'AVEQDKNTQEV'	'#!%%%%%$%%!'	'20444443440']	['HHH'	'ASA'	'#$#'	'232'	'HHH'	'FGA'	'#$#'	'232']	['HHHHH'	'ELNHI'	'%""%%!'	'41440'	'HHHHH'	'KLQDV'	'%""%%!'	'41440']	['SSEEEEEEEE'	'DTWKIEKASF'	'VU23/33121'	'4334044232'	'SSEEEEEE'	'KGYHLMSF'	'VU230121'	'43341232']]"
7CN7_A 0.0371111214289474 2.632588933279918 0.1979591836734702 [[189	192]	[218	229]	[216	220]	[214	217]] [4	1	3	0] [[725	728]	[774	785]	[947	951]	[1015	1018]] "[['EEEE'	'KVYW'	'3/22'	'4033'	'EEEE'	'EILP'	'3/02'	'4013']	['HHHHHHHHTS..'	'NKVLSKQVGREI'	'%%!""$%%!NW]Y'	'440134403540'	'HHHHHHHHH...'	'QDKNTQEVFAQV'	'%%%%$%%!#[]Y'	'444434402240']	['HHHHH'	'QINKV'	'%!%%!'	'40440'	'HHHHH'	'KLQDV'	'%""%%!'	'41440']	['HHHH'	'MAQI'	'##%!'	'2240'	'HHHH'	'AAEI'	'##%!'	'2240']]"
6HWY_C 0.0382622054087861 2.610230787641913 0.1906693711967553 [[211	216]	[180	182]	[211	215]	[124	129]] [1	2	3	0] [[777	782]	[888	890]	[947	951]	[1020	1025]] "[['HHHHHH'	'EAEKIF'	'%#%%!#'	'424402'	'HHHHHH'	'NTQEVF'	'%$%%!#'	'434402']	['HHH'	'MSF'	'#$#'	'232'	'HHH'	'FGA'	'#$#'	'232']	['HHHHH'	'EAEKI'	'%#%%!'	'42440'	'HHHHH'	'KLQDV'	'%""%%!'	'41440']	['HHHHHH'	'AGMQNA'	'#$#%%#'	'232442'	'HHHHHH'	'ASANLA'	'#$#%""#'	'232412']]"
5M0Q_D 0.0014625342619969 6.098559481555387 0.0868824531516179 [[64	67]	[210	218]	[205	212]	[197	201]] [4	1	3	0] [[725	728]	[772	780]	[947	954]	[1021	1025]] "[['EEEE'	'QVDY'	'3/32'	'4043'	'EEEE'	'EILP'	'3/02'	'4013']	['HHHHHHHHH'	'IQQQSKSKQ'	'!%%%$%$%%'	'044434344'	'HHHHHHHHH'	'VEQDKNTQE'	'!%%%%%$%%'	'044444344']	['HHHHHHHH'	'KEQQRIQQ'	'%%%%&!%%'	'44445044'	'HHHHHHHH'	'KLQDVVNQ'	'%""%%!!%%'	'41440044']	['HHHHH'	'PMDIF'	'$#%!#'	'32402'	'HHHHH'	'SANLA'	'$#%""#'	'32412']]"
5T3A_A 0.0054033258604819 5.663768577895741 0.1226575809199315 [[64	67]	[200	207]	[205	212]	[178	191]] [4	1	3	0] [[725	728]	[770	777]	[947	954]	[1024	1037]] "[['EEEE'	'QVDY'	'3/32'	'4043'	'EEEE'	'EILP'	'3/02'	'4013']	['HHHHHHHH'	'IFIFNKEQ'	'!#!#%%%%'	'02024444'	'HHHHHHHH'	'IAVEQDKN'	'!#!%%%%%'	'02044444']	['HHHHHHHH'	'KEQQRIQQ'	'%%%%&!%%'	'44445044'	'HHHHHHHH'	'KLQDVVNQ'	'%""%%!!%%'	'41440044']	['HHHHHHIIIII...'	'LAGTLITLNIKRKG'	'""#$$""!@>A=A^]}'	'12331031404543'	'HHHHHIIIIISS..'	'LAATKMSEKVLGQS'	'""##$%?@AA=SU]}'	'12234234401343']]"
6Z5J_D 0.0604971841309078 3.24939241979857 0.0017035775127764 [[152	155]	[149	151]	[28	31]	[147	152]] [1	2	3	0] [[779	782]	[888	890]	[948	951]	[1018	1023]] "[['HHHH'	'EQIA'	'%%!#'	'4402'	'HHHH'	'QEVF'	'%%!#'	'4402']	['HHH'	'ATC'	'#$#'	'232'	'HHH'	'FGA'	'#$#'	'232']	['HHHH'	'LEDV'	'""%%!'	'1440'	'HHHH'	'LQDV'	'""%%!'	'1440']	['HHHHHH'	'VCATCE'	'!##$#%'	'022324'	'HHHHHH'	'IRASAN'	'!&#$#%'	'052324']]"
6LYD_I 0.0322945484600192 1.344071359884349 0.6350974930362128 [[8	32]	[3	10]	[45	57]] [1	3	0] [[772	781]	[947	954]	[1051	1063]] "[['HHHHHS....EEEEEEE.HHHHHHH'	'IEKETGKQLVIQESILMLPEEVEEV'	'!%%%$U]]ZY/332/01Z$%%!%%!'	'0444334410044301213440440'	'HHHHHHHHHH'	'VEQDKNTQEV'	'!%%%%%$%%!'	'0444443440']	['HHHHHHHH'	'NLSDIIEK'	'%""$%!!%%'	'41340044'	'HHHHHHHH'	'KLQDVVNQ'	'%""%%!!%%'	'41440044']	['EEEETTTTEEEEE'	'TAYDESTDENVML'	'2123ONNO33/10'	'3234433444021'	'EEEEEETTEEEEE'	'SFPQSAPHGVVFL'	'212321NO2//10'	'3234323430021']]"
1EA3_A 0.0604899380898873 3.249395433891934 0.001706484641639 [[152	155]	[149	151]	[28	31]	[147	152]] [1	2	3	0] [[779	782]	[888	890]	[948	951]	[1018	1023]] "[['HHHH'	'EQIA'	'%%!#'	'4402'	'HHHH'	'QEVF'	'%%!#'	'4402']	['HHH'	'ATC'	'#$#'	'232'	'HHH'	'FGA'	'#$#'	'232']	['HHHH'	'LEDV'	'""%%!'	'1440'	'HHHH'	'LQDV'	'""%%!'	'1440']	['HHHHHH'	'VCATCE'	'!##$#%'	'022324'	'HHHHHH'	'IRASAN'	'!&#$#%'	'052324']]"
3LIQ_A 0.0801318135580279 1.5379772293148153 0.0187393526405443 [[112	114]	[105	108]	[106	108]	[26	30]] [4	1	3	0] [[726	728]	[771	774]	[948	950]	[1059	1063]] "[['EEE'	'VLY'	'/02'	'013'	'EEE'	'ILP'	'/02'	'013']	['HHHH'	'ALQQ'	'#""%%'	'2144'	'HHHH'	'AVEQ'	'#!%%'	'2044']	['HHH'	'LQQ'	'""%%'	'144'	'HHH'	'LQD'	'""%%'	'144']	['EEEEE'	'TIEAL'	'2/310'	'30421'	'EEEEE'	'GVVFL'	'2//10'	'30021']]"
5VX4_A 0.0641676475207866 1.344043352687537 0.1375968992248066 [[214	220]	[214	221]	[163	171]] [1	3	0] [[774	780]	[947	954]	[1049	1057]] "[['HHHHHHH'	'KCNEYIN'	'%#%%$!%'	'4244304'	'HHHHHHH'	'QDKNTQE'	'%%%%$%%'	'4444344']	['HHHHHHHH'	'KCNEYINN'	'%#%%$!%%'	'42443044'	'HHHHHHHH'	'KLQDVVNQ'	'%""%%!!%%'	'41440044']	['EEEEEEETT'	'LVGMLKYGG'	'0/21032NN'	'103214333'	'EEEEEEEET'	'LMSFPQSAP'	'01212321N'	'123234323']]"
3GUN_B 0.0103693987578666 2.216583868789612 0.8814102564102568 [[31	34]	[60	67]	[45	50]	[65	67]] [4	1	3	0] [[725	728]	[775	782]	[947	952]	[1023	1025]] "[['EEEE'	'HLLT'	'3002'	'4113'	'EEEE'	'EILP'	'3/02'	'4013']	['HHHHHHHH'	'KDEAEKLF'	'%%%#%%""#'	'44424412'	'HHHHHHHH'	'DKNTQEVF'	'%%%$%%!#'	'44434402']	['HHHHHH'	'ELDKAI'	'%""%%#!'	'414420'	'HHHHHH'	'KLQDVV'	'%""%%!!'	'414400']	['HHH'	'KLF'	'%""#'	'412'	'HHH'	'NLA'	'%""#'	'412']]"
5JSE_C 0.016875939527047 1.156947020089505 1.1345454545454563 [[541	544]	[325	327]	[111	113]	[82	85]	[108	114]] [4	1	2	3	0] [[725	728]	[787	789]	[888	890]	[949	952]	[1015	1023]] [['EEEE'	'KVFW'	'3/12'	'4023'	'EEEE'	'EILP'	'3/02'	'4013']	['EE.'	'EVT'	'3/}'	'403'	'EE.'	'QIY'	'3/}'	'403']	['HHH'	'AYC'	'#$#'	'232'	'HHH'	'FGA'	'#$#'	'232']	['HHHH'	'QSVI'	'%$!!'	'4300'
1RD8_D 0.0116684267191497 0.5056681205529254 1.6205357142857155 [[77	88]	[79	86]	[60	62]] [1	3	0] [[772	782]	[947	954]	[1036	1038]] "[['HHHHHHHHHHHH'	'IENLNKKVDDGF'	'!%%""%%%!%%$#'	'044144404432'	'HHHHHHHHHHH'	'VEQDKNTQEVF'	'!%%%%%$%%!#'	'04444434402']	['HHHHHHHH'	'NLNKKVDD'	'%""%%%!%%'	'41444044'	'HHHHHHHH'	'KLQDVVNQ'	'%""%%!!%%'	'41440044']	['...'	'NTQ'	']}]'	'434'	'...'	'QSK'	']}]'	'434']]"
4FW1_A 0.021932677724349 2.521089912541518 0.4493827160493837 [[238	240]	[98	104]	[193	195]	[163	167]	[166	172]] [4	1	2	3	0] [[725	727]	[769	775]	[888	890]	[948	952]	[1017	1023]] "[['EEE'	'NVL'	'3/0'	'401'	'EEE'	'EIL'	'3/0'	'401']	['HHHHHHH'	'SVAVQHH'	'$!#!%%%'	'3020444'	'HHHHHHH'	'GIAVEQD'	'$!#!%%%'	'3020444']	['HHH'	'MYA'	'#$#'	'232'	'HHH'	'FGA'	'#$#'	'232']	['HHHHH'	'LKDKI'	'""%%%!'	'14440'
3HHW_E 0.0227684701617866 1.7382018157158283 0.7063953488372101 [[242	244]	[243	246]	[201	204]] [1	3	0] [[775	777]	[949	952]	[1044	1047]] [['HHH'	'HKE'	'%%%'	'444'	'HHH'	'DKN'	'%%%'	'444']	['HHHH'	'KEAI'	'%%#!'	'4420'	'HHHH'	'QDVV'	'%%!!'	'4400']	['SSSE'	'SKTS'	'UVU2'	'3433'	'SSSE'	'GKGY'	'UVU2'	'3433']]
5VF3_W 0.0451595000794852 1.2925680777037245 0.3651162790697682 [[9	12]	[66	70]	[67	69]	[46	49]] [4	1	3	0] [[725	728]	[778	782]	[950	952]	[1053	1056]] [['EEEE'	'NIKT'	'3/32'	'4043'	'EEEE'	'EILP'	'3/02'	'4013']	['HHHHH'	'TEWIA'	'$%$!#'	'34302'	'HHHHH'	'TQEVF'	'$%%!#'	'34402']	['HHH'	'EWI'	'%$!'	'430'	'HHH'	'DVV'	'%!!'	'400']	['EEEE'	'YQTF'	'2321'	'3432'	'EEEE'	'PQSA'	'2321'	'3432']]
1UGI_C 0.0322030838429495 1.3271641337815376 0.6676136363636374 [[8	32]	[3	10]	[45	57]] [1	3	0] [[772	781]	[947	954]	[1051	1063]] "[['HHHHHSS..PPPPPEEE.HHHHHHH'	'IEKETGKQLVIQESILMLPEEVEEV'	'!%%%$UV]ZDDHHG/01Z$%%!%%!'	'0444334410044301213440440'	'HHHHHHHHHH'	'VEQDKNTQEV'	'!%%%%%$%%!'	'0444443440']	['HHHHHHHH'	'NLSDIIEK'	'%""$%!!%%'	'41340044'	'HHHHHHHH'	'KLQDVVNQ'	'%""%%!!%%'	'41440044']	['EEEETTTTEEEEE'	'TAYDESTDENVML'	'2123ONNO33/10'	'3234433444021'	'EEEEEETTEEEEE'	'SFPQSAPHGVVFL'	'212321NO2//10'	'3234323430021']]"
3ETI_F 0.0543502102175439 2.789377032106804 0.0692167577413485 [[152	154]	[134	146]	[144	146]	[137	143]	[46	49]] [4	1	2	3	0] [[726	728]	[772	782]	[888	890]	[947	953]	[1051	1054]] "[['EEE'	'ILT'	'/02'	'013'	'EEE'	'ILP'	'/02'	'013']	['HHHHHHHHHHHHH'	'VEGKLFNVYKAIA'	'!%$%""#%!$%#!#'	'0434124034202'	'HHHHHHHHHHH'	'VEQDKNTQEVF'	'!%%%%%$%%!#'	'04444434402']	['HHH'	'AIA'	'#!#'	'202'	'HHH'	'FGA'	'#$#'	'232']	['HHHHHHH'	'KLFNVYK'	'%""#%!$%'	'4124034'
4LYL_J 0.0283144097433048 1.4204460597656752 0.7214076246334313 [[8	32]	[4	10]	[45	57]] [1	3	0] [[772	781]	[948	954]	[1051	1063]] "[['HHHHHS......EEEEE.HHHHHHH'	'IEKETGKQLVIQESILMLPEEVEEV'	'!%%%$U]]ZYY]32/01Z$%%!%%!'	'0444334410044301213440440'	'HHHHHHHHHH'	'VEQDKNTQEV'	'!%%%%%$%%!'	'0444443440']	['HHHHHHH'	'LSDIIEK'	'""$%!!%%'	'1340044'	'HHHHHHH'	'LQDVVNQ'	'""%%!!%%'	'1440044']	['EEEETTTTEEEEE'	'TAYDESTDENVML'	'2123ONNO33/10'	'3234433444021'	'EEEEEETTEEEEE'	'SFPQSAPHGVVFL'	'212321NO2//10'	'3234323430021']]"
4LYL_F 0.0309782661878493 1.4241053809481268 0.6396648044692743 [[8	32]	[4	10]	[45	57]] [1	3	0] [[772	781]	[948	954]	[1051	1063]] "[['HHHHHS....EEEEEEE.HHHHHHH'	'IEKETGKQLVIQESILMLPEEVEEV'	'!%%%$U]]ZY/332/01Z$%%!%%!'	'0444334410044301213440440'	'HHHHHHHHHH'	'VEQDKNTQEV'	'!%%%%%$%%!'	'0444443440']	['HHHHHHH'	'LSDIIEK'	'""$%!!%%'	'1340044'	'HHHHHHH'	'LQDVVNQ'	'""%%!!%%'	'1440044']	['EEEETTTTEEEEE'	'TAYDESTDENVML'	'2123ONNO33/10'	'3234433444021'	'EEEEEETTEEEEE'	'SFPQSAPHGVVFL'	'212321NO2//10'	'3234323430021']]"
6KNA_A 0.019977971293171 2.0371933852793536 0.7113702623906719 [[5	7]	[22	33]	[25	32]	[16	18]] [4	1	3	0] [[726	728]	[769	780]	[947	954]	[1036	1038]] "[['EEE'	'IKT'	'/32'	'043'	'EEE'	'ILP'	'/02'	'013']	['HHHHHHHHHHHH'	'TVADLKQKIADK'	'$!#%""%%%!#%%'	'302414440244'	'HHHHHHHHHHHH'	'GIAVEQDKNTQE'	'$!#!%%%%%$%%'	'302044444344']	['HHHHHHHH'	'DLKQKIAD'	'%""%%%!#%'	'41444024'	'HHHHHHHH'	'KLQDVVNQ'	'%""%%!!%%'	'41440044']	['...'	'ETE'	']}]'	'434'	'...'	'QSK'	']}]'	'434']]"
5FLX_A 0.0205299940744805 5.646253603506518 0.0262237762237766 [[76	78]	[210	215]	[208	213]	[145	147]] [4	1	3	0] [[726	728]	[772	777]	[949	954]	[1061	1063]] [['EEE'	'VIS'	'//2'	'003'	'EEE'	'ILP'	'/02'	'013']	['HHHHHH'	'IEKEEQ'	'!%%%%%'	'044444'	'HHHHHH'	'VEQDKN'	'!%%%%%'	'044444']	['HHHHHH'	'EEIEKE'	'%%!%%%'	'440444'	'HHHHHH'	'QDVVNQ'	'%%!!%%'	'440044']	['EEE'	'IAL'	'/10'	'021'	'EEE'	'VFL'	'/10'	'021']]
6I3H_B 0.0589776480482987 2.945163182926316 0.0262237762237766 [[152	155]	[149	151]	[28	31]	[147	152]] [1	2	3	0] [[779	782]	[888	890]	[948	951]	[1018	1023]] "[['HHHH'	'EQIA'	'%%!#'	'4402'	'HHHH'	'QEVF'	'%%!#'	'4402']	['HHH'	'ATC'	'#$#'	'232'	'HHH'	'FGA'	'#$#'	'232']	['HHHH'	'LEDV'	'""%%!'	'1440'	'HHHH'	'LQDV'	'""%%!'	'1440']	['HHHHHH'	'VCATCE'	'!##$#%'	'022324'	'HHHHHH'	'IRASAN'	'!&#$#%'	'052324']]"
3LIN_J 0.0744197064130239 1.4669041093019142 0.0595667870036102 [[112	114]	[105	108]	[106	108]	[26	30]] [4	1	3	0] [[726	728]	[771	774]	[948	950]	[1059	1063]] "[['EEE'	'VLY'	'/02'	'013'	'EEE'	'ILP'	'/02'	'013']	['HHHH'	'ALQQ'	'#""%%'	'2144'	'HHHH'	'AVEQ'	'#!%%'	'2044']	['HHH'	'LQQ'	'""%%'	'144'	'HHH'	'LQD'	'""%%'	'144']	['EEEEE'	'TIEAL'	'2/310'	'30421'	'EEEEE'	'GVVFL'	'2//10'	'30021']]"
1UGI_H 0.0288512159474039 1.2974300475790832 0.7787878787878797 [[8	32]	[3	10]	[45	57]] [1	3	0] [[772	781]	[947	954]	[1051	1063]] "[['HHHHHS...PPPPPEEE.HHHHHHH'	'IEKETGKQLVIQESILMLPEEVEEV'	'!%%%$U]]ZDDHHG/01Z$%%!%%!'	'0444334410044301213440440'	'HHHHHHHHHH'	'VEQDKNTQEV'	'!%%%%%$%%!'	'0444443440']	['HHHHHHHH'	'NLSDIIEK'	'%""$%!!%%'	'41340044'	'HHHHHHHH'	'KLQDVVNQ'	'%""%%!!%%'	'41440044']	['EEEETTTTEEEEE'	'TAYDESTDENVML'	'2123ONNO33/10'	'3234433444021'	'EEEEEETTEEEEE'	'SFPQSAPHGVVFL'	'212321NO2//10'	'3234323430021']]"
6Z5J_A 0.0604656319339483 3.249425113676736 0.0068610634648376 [[152	155]	[149	151]	[28	31]	[147	152]] [1	2	3	0] [[779	782]	[888	890]	[948	951]	[1018	1023]] "[['HHHH'	'EQIA'	'%%!#'	'4402'	'HHHH'	'QEVF'	'%%!#'	'4402']	['HHH'	'ATC'	'#$#'	'232'	'HHH'	'FGA'	'#$#'	'232']	['HHHH'	'LEDV'	'""%%!'	'1440'	'HHHH'	'LQDV'	'""%%!'	'1440']	['HHHHHH'	'VCATCE'	'!##$#%'	'022324'	'HHHHHH'	'IRASAN'	'!&#$#%'	'052324']]"
5JSD_C 0.0171599610773788 1.1897090472512046 1.1423357664233578 [[541	544]	[325	327]	[111	113]	[82	85]	[108	114]] [4	1	2	3	0] [[725	728]	[787	789]	[888	890]	[949	952]	[1015	1023]] [['EEEE'	'KVFW'	'3/12'	'4023'	'EEEE'	'EILP'	'3/02'	'4013']	['EE.'	'EVT'	'3/}'	'403'	'EE.'	'QIY'	'3/}'	'403']	['HHH'	'AYC'	'#$#'	'232'	'HHH'	'FGA'	'#$#'	'232']	['HHHH'	'QSVI'	'%$!!'	'4300'
2BVO_A 0.0147433695234151 5.924390104983246 0.0374787052810901 [[96	99]	[173	178]	[69	71]	[172	174]	[65	72]] [4	1	2	3	0] [[725	728]	[773	778]	[888	890]	[948	950]	[1014	1023]] "[['EEEE'	'QVMY'	'3/12'	'4023'	'EEEE'	'EILP'	'3/02'	'4013']	['HHTHHH'	'ENGKET'	'%%N%%$'	'443443'	'HHHHHH'	'EQDKNT'	'%%%%%$'	'444443']	['HHH'	'ASA'	'#$#'	'232'	'HHH'	'FGA'	'#$#'	'232']	['HHH'	'LEN'	'""%%'	'144'
6Z5J_E 0.0604528269771062 3.249204527488533 0.0085178875638836 [[152	155]	[149	151]	[28	31]	[147	152]] [1	2	3	0] [[779	782]	[888	890]	[948	951]	[1018	1023]] "[['HHHH'	'EQIA'	'%%!#'	'4402'	'HHHH'	'QEVF'	'%%!#'	'4402']	['HHH'	'ATC'	'#$#'	'232'	'HHH'	'FGA'	'#$#'	'232']	['HHHH'	'LEDV'	'""%%!'	'1440'	'HHHH'	'LQDV'	'""%%!'	'1440']	['HHHHHH'	'VCATCE'	'!##$#%'	'022324'	'HHHHHH'	'IRASAN'	'!&#$#%'	'052324']]"
7CCA_A 0.0101707936472062 5.673361193033289 0.0910780669144983 [[224	226]	[237	243]	[213	215]	[59	62]	[210	214]] [4	1	2	3	0] [[726	728]	[770	776]	[888	890]	[951	954]	[1023	1027]] "[['EEE'	'ILT'	'/02'	'013'	'EEE'	'ILP'	'/02'	'013']	['HHHHHHH'	'IEVLKKQ'	'!%!""%%%'	'0401444'	'HHHHHHH'	'IAVEQDK'	'!#!%%%%'	'0204444']	['HHH'	'ASM'	'#$#'	'232'	'HHH'	'FGA'	'#$#'	'232']	['HHHH'	'VVEE'	'!!%%'	'0044'
4IDU_B 0.0204400672962815 3.657236468163483 0.2733188720173538 [[42	53]	[118	120]	[54	56]	[118	121]] [1	2	3	0] [[770	781]	[888	890]	[948	950]	[1020	1023]] "[['HHHHHHHHHHHH'	'VFFLNQKKAKMV'	'!##""%%%%#%#!'	'022144442420'	'HHHHHHHHHHHH'	'IAVEQDKNTQEV'	'!#!%%%%%$%%!'	'020444443440']	['HHH'	'ASA'	'#$#'	'232'	'HHH'	'FGA'	'#$#'	'232']	['HHH'	'LHK'	'""%%'	'144'	'HHH'	'LQD'	'""%%'	'144']	['HHHH'	'ASAQ'	'#$#%'	'2324'	'HHHH'	'ASAN'	'#$#%'	'2324']]"
4M1X_D 0.0381921015132332 1.7546646271078363 0.3463302752293582 [[68	71]	[64	66]	[62	65]	[35	38]] [1	2	3	0] [[777	780]	[888	890]	[947	950]	[1056	1059]] "[['HHHH'	'HTRH'	'%$&%'	'4354'	'HHHH'	'NTQE'	'%$%%'	'4344']	['HHH'	'MEF'	'#%#'	'242'	'HHH'	'FGA'	'#$#'	'232']	['HHHH'	'ELME'	'%""#%'	'4124'	'HHHH'	'KLQD'	'%""%%'	'4144']	['ETTE'	'FSNT'	'1NO2'	'2343'	'ETTE'	'APHG'	'1NO2'	'2343']]"
3BP9_C 0.0162579307724691 4.614511724841348 0.1487279843444231 [[66	93]	[91	93]	[7	9]] [1	3	0] [[774	781]	[949	951]	[1043	1045]] "[['HHHHHHHHHHHHT.B.TTSSB...HHHH'	'EEKQRVLLEARKAVRGNDGRPTQLPNEV'	'%%%%&!""""%#&%MY~}OOUW+}]Z$%%!'	'4444501142542053443533413440'	'HHHHHHHH'	'QDKNTQEV'	'%%%%$%%!'	'44443440']	['HHH'	'NEV'	'%%!'	'440'	'HHH'	'QDV'	'%%!'	'440']	['TSS'	'NGQ'	'OUV'	'434'	'TSS'	'KGK'	'OUV'	'434']]"
2LJY_B 0.0152762961718656 2.4746052248463126 0.6867816091954027 [[41	44]	[41	44]	[16	18]] [1	3	0] [[776	779]	[950	953]	[1026	1028]] [['HHHH'	'EVYD'	'%!$%'	'4034'	'HHHH'	'KNTQ'	'%%$%'	'4434']	['HHHH'	'EVYD'	'%!$%'	'4034'	'HHHH'	'DVVN'	'%!!%'	'4004']	['HHH'	'CTE'	'#$%'	'234'	'HHH'	'ATK'	'#$%'	'234']]
6NB4_C 0.0152637781591508 1.8924527093030064 0.8935483870967744 [[1164	1167]	[1025	1031]	[1021	1028]	[1095	1133]] [4	1	3	0] [[725	728]	[771	777]	[947	954]	[1021	1059]] "[['EEEE'	'QIAP'	'3/12'	'4023'	'EEEE'	'EILP'	'3/02'	'4013']	['HHHHHHH'	'AVNNNAQ'	'#!%%%#%'	'2044424'	'HHHHHHH'	'AVEQDKN'	'#!%%%%%'	'2044444']	['HHHHHHHH'	'KVQDAVNN'	'%!%%#!%%'	'40442044'	'HHHHHHHH'	'KLQDVVNQ'	'%""%%!!%%'	'41440044']	['HHHHHHHHIIIIISS....TTTSSSSEEEEEEEEEETTE'	'SAQLAKDKVNEPVKAQSKRSGFPGQGTHIVSFVVNAPNG'	'$#%""#%%%=AA@=VT]}]^NNMUUVU23//21//31NO2'	'324124440443042434533233433400320042343'	'HHHHHHHHIIIIISS...STTTTSSSEEEEEEEEEETTE'	'SANLAATKMSEKVLGQSKRVDFKGKGYHLMSFPQSAPHG'	'$#%""##$%?@AA=SU]}]WKOMOUVU2301212321NO2'	'324122342344013434504243433412323432343']]"
3ETI_E 0.0538988508996593 2.762412922452387 0.0790441176470595 [[152	154]	[137	146]	[144	146]	[137	143]	[46	49]] [4	1	2	3	0] [[726	728]	[773	782]	[888	890]	[947	953]	[1051	1054]] "[['EEE'	'ILT'	'/02'	'013'	'EEE'	'ILP'	'/02'	'013']	['HHHHHHHHHH'	'KLENVYKAIA'	'%""%%!$%#!#'	'4144034202'	'HHHHHHHHHH'	'EQDKNTQEVF'	'%%%%%$%%!#'	'4444434402']	['HHH'	'AIA'	'#!#'	'202'	'HHH'	'FGA'	'#$#'	'232']	['HHHHHHH'	'KLENVYK'	'%""%%!$%'	'4144034'
6Z5J_B 0.0605073868850618 3.24946311461059 0.0085178875638836 [[152	155]	[149	151]	[28	31]	[147	152]] [1	2	3	0] [[779	782]	[888	890]	[948	951]	[1018	1023]] "[['HHHH'	'EQIA'	'%%!#'	'4402'	'HHHH'	'QEVF'	'%%!#'	'4402']	['HHH'	'ATC'	'#$#'	'232'	'HHH'	'FGA'	'#$#'	'232']	['HHHH'	'LEDV'	'""%%!'	'1440'	'HHHH'	'LQDV'	'""%%!'	'1440']	['HHHHHH'	'VCATCE'	'!##$#%'	'022324'	'HHHHHH'	'IRASAN'	'!&#$#%'	'052324']]"
6YRB_A 0.0870427040471096 0.7842300819171706 0.0500894454382829 [[453	456]	[454	456]	[389	391]] [1	3	0] [[778	781]	[949	951]	[1051	1053]] [['HHHH'	'GQDI'	'$%%!'	'3440'	'HHHH'	'TQEV'	'$%%!'	'3440']	['HHH'	'QDI'	'%%!'	'440'	'HHH'	'QDV'	'%%!'	'440']	['EEE'	'GAS'	'212'	'323'	'EEE'	'SFP'	'212'	'323']]
4O6B_A 0.0029460200521883 2.036380440731566 1.2067669172932338 [[45	71]	[43	45]	[74	78]	[208	217]] [1	2	3	0] [[771	781]	[888	890]	[947	951]	[1045	1052]] "[['HHHHHHHT....B..SSHHHHHHHHHH'	'AIQKAHEEGIBGIRSVTRLENLMWKQI'	'#!%%#%%O}Y_}(^}RU&""%%""#$%%!'	'204424443063053035144123440'	'HHHHHHHHHHH'	'AVEQDKNTQEV'	'#!%%%%%$%%!'	'20444443440']	['HHH'	'ASA'	'#$#'	'232'	'HHH'	'FGA'	'#$#'	'232']	['HHHHH'	'ELNHI'	'%""%%!'	'41440'	'HHHHH'	'KLQDV'	'%""%%!'	'41440']	['SSEEEEEEEE'	'DTWKIEKASF'	'VU23/33121'	'4334044232'	'SSEEEEEE'	'KGYHLMSF'	'VU230121'	'43341232']]"
5JS4_C 0.0177800955829438 1.1935011251001697 1.1345454545454563 [[541	544]	[325	327]	[111	113]	[82	85]	[108	114]] [4	1	2	3	0] [[725	728]	[787	789]	[888	890]	[949	952]	[1015	1023]] [['EEEE'	'KVFW'	'3/12'	'4023'	'EEEE'	'EILP'	'3/02'	'4013']	['EE.'	'EVT'	'3/}'	'403'	'EE.'	'QIY'	'3/}'	'403']	['HHH'	'AYC'	'#$#'	'232'	'HHH'	'FGA'	'#$#'	'232']	['HHHH'	'QSVI'	'%$!!'	'4300'
7JQB_B 0.0124142711646109 6.26031041323162 0.0170357751277681 [[76	78]	[210	214]	[208	213]	[39	49]] [4	1	3	0] [[726	728]	[772	776]	[949	954]	[1053	1061]] [['EEE'	'VIS'	'//2'	'003'	'EEE'	'ILP'	'/02'	'013']	['HHHHH'	'IEKEE'	'!%%%%'	'04444'	'HHHHH'	'VEQDK'	'!%%%%'	'04444']	['HHHHHH'	'EEIEKE'	'%%!%%%'	'440444'	'HHHHHH'	'QDVVNQ'	'%%!!%%'	'440044']	['EEE.TTS.EEE'	'YKRKSDGIYII'	'234]NOUY2//'	'34543430300'	'EEEETTEEE'	'PQSAPHGVV'	'2321NO2//'	'343234300']]
4M5O_A 0.0063313194871609 5.986466003023201 0.0902896081771715 [[146	149]	[133	138]	[134	138]	[17	23]] [4	1	3	0] [[725	728]	[776	781]	[947	951]	[1022	1028]] "[['EEEE'	'HIFS'	'3/12'	'4023'	'EEEE'	'EILP'	'3/02'	'4013']	['HHHHHH'	'EKANKI'	'%%#%%!'	'442440'	'HHHHHH'	'KNTQEV'	'%%$%%!'	'443440']	['HHHHH'	'KANKI'	'%#%%!'	'42440'	'HHHHH'	'KLQDV'	'%""%%!'	'41440']	['HHHHHHH'	'AEKAMKE'	'#%%##%%'	'2442244'	'HHHHHHH'	'ANLAATK'	'#%""##$%'	'2412234']]"
1KAF_E 0.0618902842803399 1.0233183494845126 0.2053388090349082 [[169	174]	[169	174]	[115	117]] [1	3	0] [[775	780]	[949	954]	[1023	1025]] "[['HHHHHH'	'EHHIQK'	'%%%!%%'	'444044'	'HHHHHH'	'DKNTQE'	'%%%$%%'	'444344']	['HHHHHH'	'EHHIQK'	'%%%!%%'	'444044'	'HHHHHH'	'QDVVNQ'	'%%!!%%'	'440044']	['HHH'	'DLM'	'%""#'	'412'	'HHH'	'NLA'	'%""#'	'412']]"
4ZM2_D 0.0285448781645598 0.4951829063139281 1.0171821305841924 [[45	53]	[42	44]	[17	20]	[42	48]] [1	2	3	0] [[776	784]	[888	890]	[948	951]	[1020	1028]] "[['HHHHHHH..'	'EAYKKAALD'	'%#$%%##Z]'	'423442214'	'HHHHHHH..'	'KNTQEVFAQ'	'%%$%%!#[]'	'443440224']	['HHH'	'ATF'	'#$#'	'232'	'HHH'	'FGA'	'#$#'	'232']	['HHHH'	'LNNV'	'""%%!'	'1440'	'HHHH'	'LQDV'	'""%%!'	'1440']	['HHHHHHH'	'ATFEAYK'	'#$#%#$%'	'2324234'	'HHHHHHHHH'	'ASANLAATK'	'#$#%""##$%'	'232412234']]"
6ZLW_O 0.0057439076050752 4.188660675769129 0.3432494279176208 [[121	123]	[121	124]	[60	64]] [1	3	0] [[779	781]	[949	952]	[1020	1024]] "[['HHH'	'KDV'	'%%!'	'440'	'HHH'	'QEV'	'%%!'	'440']	['HHHH'	'KDVI'	'%%!!'	'4400'	'HHHH'	'QDVV'	'%%!!'	'4400']	['HHHHH'	'MYVKL'	'#$!%""'	'23041'	'HHHHH'	'ASANL'	'#$#%""'	'23241']]"
3ETI_A 0.0520282628443164 2.788030701640377 0.0931098696461825 [[152	154]	[134	146]	[144	146]	[137	143]	[46	49]] [4	1	2	3	0] [[726	728]	[772	782]	[888	890]	[947	953]	[1051	1054]] "[['EEE'	'ILT'	'/02'	'013'	'EEE'	'ILP'	'/02'	'013']	['HHHHHHHHHHHHH'	'VEGKLANVYKAIA'	'!%$%""#%!$%#!#'	'0434124034202'	'HHHHHHHHHHH'	'VEQDKNTQEVF'	'!%%%%%$%%!#'	'04444434402']	['HHH'	'AIA'	'#!#'	'202'	'HHH'	'FGA'	'#$#'	'232']	['HHHHHHH'	'KLANVYK'	'%""#%!$%'	'4124034'
6Z5J_C 0.0604788854950228 3.2493034515728456 0.0119250425894377 [[152	155]	[149	151]	[28	31]	[147	152]] [1	2	3	0] [[779	782]	[888	890]	[948	951]	[1018	1023]] "[['HHHH'	'EQIA'	'%%!#'	'4402'	'HHHH'	'QEVF'	'%%!#'	'4402']	['HHH'	'ATC'	'#$#'	'232'	'HHH'	'FGA'	'#$#'	'232']	['HHHH'	'LEDV'	'""%%!'	'1440'	'HHHH'	'LQDV'	'""%%!'	'1440']	['HHHHHH'	'VCATCE'	'!##$#%'	'022324'	'HHHHHH'	'IRASAN'	'!&#$#%'	'052324']]"
1IS0_B 0.0681486640381184 2.2533909736672983 0.0389380530973459 [[157	159]	[223	227]	[225	229]] [1	3	0] [[777	779]	[948	952]	[1023	1027]] "[['HHH'	'ESE'	'%$%'	'434'	'HHH'	'NTQ'	'%$%'	'434']	['HHHHH'	'LQQLV'	'""%%""!'	'14410'	'HHHHH'	'LQDVV'	'""%%!!'	'14400']	['HHHHH'	'QLVAY'	'%""!#$'	'41023'	'HHHHH'	'NLAAT'	'%""##$'	'41223']]"
1UGI_F 0.0324196610815972 1.384625581262934 0.6676136363636374 [[8	32]	[4	10]	[45	57]] [1	3	0] [[772	781]	[948	954]	[1051	1063]] "[['HHHHHS...PBPPPEEE.HHHHHHH'	'IEKETGKQLVIQESILMLPEEVEEV'	'!%%%$U]]ZD(HHG/01Z$%%!%%!'	'0444334410044301213440440'	'HHHHHHHHHH'	'VEQDKNTQEV'	'!%%%%%$%%!'	'0444443440']	['HHHHHHH'	'LSDIIEK'	'""$%!!%%'	'1340044'	'HHHHHHH'	'LQDVVNQ'	'""%%!!%%'	'1440044']	['EEEETTTTEEEEE'	'TAYDESTDENVML'	'2123ONNO33/10'	'3234433444021'	'EEEEEETTEEEEE'	'SFPQSAPHGVVFL'	'212321NO2//10'	'3234323430021']]"
3LIY_A 0.0669443451075486 1.4901942236589276 0.1138519924098673 [[112	114]	[105	108]	[106	108]	[26	30]] [4	1	3	0] [[726	728]	[771	774]	[948	950]	[1059	1063]] "[['EEE'	'VLY'	'/02'	'013'	'EEE'	'ILP'	'/02'	'013']	['HHHH'	'ALQQ'	'#""%%'	'2144'	'HHHH'	'AVEQ'	'#!%%'	'2044']	['HHH'	'LQQ'	'""%%'	'144'	'HHH'	'LQD'	'""%%'	'144']	['EEEEE'	'TIEAL'	'2/310'	'30421'	'EEEEE'	'GVVFL'	'2//10'	'30021']]"
1ZXT_D 0.0457610740897827 1.6694488214112642 0.2705627705627713 [[16	19]	[62	65]	[62	64]] [1	3	0] [[783	786]	[947	950]	[1023	1025]] "[['...S'	'FQQH'	'[]]V'	'2444'	'...S'	'AQVK'	'[]YV'	'2404']	['HHHH'	'QLMQ'	'%""#%'	'4124'	'HHHH'	'KLQD'	'%""%%'	'4144']	['HHH'	'QLM'	'%""#'	'412'	'HHH'	'NLA'	'%""#'	'412']]"
3NT7_C 0.0139049260754344 5.460248601794097 0.0971039182282793 [[154	156]	[28	34]	[196	199]	[193	197]] [4	1	3	0] [[726	728]	[776	782]	[950	953]	[1014	1018]] [['EEE'	'VLY'	'/02'	'013'	'EEE'	'ILP'	'/02'	'013']	['HHHHHHH'	'EFYNEVA'	'%#$%%!#'	'4234402'	'HHHHHHH'	'KNTQEVF'	'%%$%%!#'	'4434402']	['HHHH'	'EIIN'	'%!!%'	'4004'	'HHHH'	'DVVN'	'%!!%'	'4004']	['HHHHH'	'RSFEI'	'&$#%!'	'53240'	'HHHHH'	'RAAEI'	'&##%!'	'52240']]
2X9J_A 0.0517760928257277 3.007907252159581 0.0770642201834868 [[90	92]	[181	185]	[177	184]	[170	177]] [4	1	3	0] [[726	728]	[771	775]	[947	954]	[1021	1028]] "[['EEE'	'ILY'	'/02'	'013'	'EEE'	'ILP'	'/02'	'013']	['HHHHH'	'MIDNN'	'#!%%%'	'20444'	'HHHHH'	'AVEQD'	'#!%%%'	'20444']	['HHHHHHHH'	'KYKEMIDN'	'%$%%#!%%'	'43442044'	'HHHHHHHH'	'KLQDVVNQ'	'%""%%!!%%'	'41440044']	['HHHHHHHH'	'TFKLYLTK'	'$#%""$""$%'	'32413134'	'HHHHHHHH'	'SANLAATK'	'$#%""##$%'	'32412234']]"
2X4T_A 0.0082911815241181 3.663316498976669 0.5366492146596862 [[173	177]	[172	174]	[116	126]] [1	3	0] [[776	780]	[948	950]	[1051	1063]] "[['HHHHH'	'ENGKE'	'%%$%%'	'44344'	'HHHHH'	'KNTQE'	'%%$%%'	'44344']	['HHH'	'LEN'	'""%%'	'144'	'HHH'	'LQD'	'""%%'	'144']	['EEETTEEEEEE'	'YAYDGKDYIAL'	'212ON332/10'	'32343443021'	'EEEEEETTEEEEE'	'SFPQSAPHGVVFL'	'212321NO2//10'	'3234323430021']]"
4PRH_A 0.0108247961371658 4.110504552839026 0.2816593886462892 [[173	178]	[172	174]	[105	126]] [1	3	0] [[773	778]	[948	950]	[1044	1063]] "[['HHTHHH'	'ENGKET'	'%%N%%$'	'443443'	'HHHHHH'	'EQDKNT'	'%%%%%$'	'444443']	['HHH'	'LEN'	'""%%'	'144'	'HHH'	'LQD'	'""%%'	'144']	['SSSSEEEEEEEEEETTEEEEEE'	'PDGRLLRGHDQSAYDGKDYIAL'	'UVUW0042333212ON332/10'	'3435115344432343443021'	'SSSEEEEEEEEEETTEEEEE'	'GKGYHLMSFPQSAPHGVVFL'	'UVU2301212321NO2//10'	'34334123234323430021']]"
3RWJ_A 0.0091115111778334 4.080786666282252 0.3220720720720726 [[173	178]	[172	174]	[105	119]] [1	3	0] [[773	778]	[948	950]	[1044	1058]] "[['HHTHHH'	'ENGKET'	'%%N%%$'	'443443'	'HHHHHH'	'EQDKNT'	'%%%%%$'	'444443']	['HHH'	'LEN'	'""%%'	'144'	'HHH'	'LQD'	'""%%'	'144']	['SSSSEEEEEEEEEET'	'PDGRLLRGYHQSAYD'	'UVUW0042233212O'	'343511533443234'	'SSSEEEEEEEEEETT'	'GKGYHLMSFPQSAPH'	'UVU2301212321NO'	'343341232343234']]"
3DVU_B 0.0713884155243846 2.019035414591483 0.0389380530973459 [[110	119]	[40	42]	[116	121]] [1	3	0] [[773	782]	[950	952]	[1023	1028]] "[['HHHHHHHHHH'	'EDHELLNDCM'	'%%%%""""%%##'	'4444114422'	'HHHHHHHHHH'	'EQDKNTQEVF'	'%%%%%$%%!#'	'4444434402']	['HHH'	'KII'	'%!!'	'400'	'HHH'	'DVV'	'%!!'	'400']	['HHHHHH'	'NDCMTH'	'%%##$%'	'442234'	'HHHHHH'	'NLAATK'	'%""##$%'	'412234']]"
5OOO_B 0.0387192091080108 0.362060622156111 0.7574850299401212 [[139	142]	[106	109]	[135	146]] [1	3	0] [[779	782]	[947	950]	[1017	1026]] "[['HHHH'	'DQIA'	'%%!#'	'4402'	'HHHH'	'QEVF'	'%%!#'	'4402']	['HHHH'	'NLKE'	'%""%%'	'4144'	'HHHH'	'KLQD'	'%""%%'	'4144']	['HHHHHHHHHHHH'	'DIRRDQIATLAM'	'%!&&%%!#$""##'	'405544023122'	'HHHHHHHHHH'	'EIRASANLAA'	'%!&#$#%""##'	'4052324122']]"
1UGI_D 0.0331888002853266 1.357839039372108 0.6676136363636374 [[8	32]	[4	10]	[45	57]] [1	3	0] [[772	781]	[948	954]	[1051	1063]] "[['HHHHHSS..PPPPPEEE.HHHHHHH'	'IEKETGKQLVIQESILMLPEEVEEV'	'!%%%$UV]ZDDHHG/01Z$%%!%%!'	'0444334410044301213440440'	'HHHHHHHHHH'	'VEQDKNTQEV'	'!%%%%%$%%!'	'0444443440']	['HHHHHHH'	'LSDIIEK'	'""$%!!%%'	'1340044'	'HHHHHHH'	'LQDVVNQ'	'""%%!!%%'	'1440044']	['EEEETTTTEEEEE'	'TAYDESTDENVML'	'2123ONNO33/10'	'3234433444021'	'EEEEEETTEEEEE'	'SFPQSAPHGVVFL'	'212321NO2//10'	'3234323430021']]"
1GH6_A 0.0590697869121233 1.0827907815898936 0.2383966244725748 [[60	67]	[61	67]	[10	14]] [1	3	0] [[773	780]	[947	953]	[1021	1025]] "[['HHHHHHHH'	'KKMEDGVK'	'%%#%%$!%'	'44244304'	'HHHHHHHH'	'EQDKNTQE'	'%%%%%$%%'	'44444344']	['HHHHHHH'	'KMEDGVK'	'%#%%$!%'	'4244304'	'HHHHHHH'	'KLQDVVN'	'%""%%!!%'	'4144004']	['HHHHH'	'SLQLM'	'$""%""#'	'31412'	'HHHHH'	'SANLA'	'$#%""#'	'32412']]"
3BP9_T 0.0177520163637192 4.906114690406499 0.1245210727969357 [[66	93]	[91	93]	[6	8]] [1	3	0] [[774	781]	[949	951]	[1044	1046]] "[['HHHHHHHHHHHTT.B.TTSSB...HHHH'	'EEKQRVLLEARKAVRGNDGRPTQLPNEV'	'%%%%&!""""%#&OMY~}OOUW+}]Z$%%!'	'4444501142542053443533413440'	'HHHHHHHH'	'QDKNTQEV'	'%%%%$%%!'	'44443440']	['HHH'	'NEV'	'%%!'	'440'	'HHH'	'QDV'	'%%!'	'440']	['SSS'	'GNG'	'UVU'	'343'	'SSS'	'GKG'	'UVU'	'343']]"
1LN0_A 0.03607747407826 2.119948554126822 0.3401826484018266 [[72	80]	[69	73]	[27	29]] [1	3	0] [[772	780]	[949	953]	[1026	1028]] "[['HHHHHHHHH'	'IERENFWIK'	'!%&%%#$!%'	'045442304'	'HHHHHHHHH'	'VEQDKNTQE'	'!%%%%%$%%'	'044444344']	['HHHHH'	'DLIIE'	'%""!!%'	'41004'	'HHHHH'	'QDVVN'	'%%!!%'	'44004']	['HHH'	'AWK'	'#$%'	'234'	'HHH'	'ATK'	'#$%'	'234']]"
6QX3_C 0.0163737028419105 5.875700720730826 0.0463458110516941 [[120	122]	[120	122]	[47	51]] [1	3	0] [[779	781]	[949	951]	[1022	1026]] "[['HHH'	'EKV'	'%%!'	'440'	'HHH'	'QEV'	'%%!'	'440']	['HHH'	'EKV'	'%%!'	'440'	'HHH'	'QDV'	'%%!'	'440']	['HHHHH'	'MKWMM'	'#%$##'	'24322'	'HHHHH'	'ANLAA'	'#%""##'	'24122']]"
3HS2_E 0.0278926476779591 0.5224222306065507 1.0669014084507045 [[45	53]	[42	44]	[17	20]	[42	48]] [1	2	3	0] [[776	784]	[888	890]	[948	951]	[1020	1028]] "[['HHHHHHHH.'	'EAYKKAALD'	'%#$%%##""]'	'423442214'	'HHHHHHH..'	'KNTQEVFAQ'	'%%$%%!#[]'	'443440224']	['HHH'	'ATF'	'#$#'	'232'	'HHH'	'FGA'	'#$#'	'232']	['HHHH'	'LNNV'	'""%%!'	'1440'	'HHHH'	'LQDV'	'""%%!'	'1440']	['HHHHHHH'	'ATFEAYK'	'#$#%#$%'	'2324234'	'HHHHHHHHH'	'ASANLAATK'	'#$#%""##$%'	'232412234']]"
6J3Q_B 0.0393046953614985 2.4282336581466626 0.2357894736842107 [[213	217]	[210	214]	[162	166]] [1	3	0] [[776	780]	[950	954]	[1044	1048]] [['HHHHH'	'EQYKK'	'%%$%%'	'44344'	'HHHHH'	'KNTQE'	'%%$%%'	'44344']	['HHHHH'	'KVVEQ'	'%!!%%'	'40044'	'HHHHH'	'DVVNQ'	'%!!%%'	'40044']	['SS.EE'	'WNVSE'	'UVY23'	'34034'	'SSSEE'	'GKGYH'	'UVU23'	'34334']]
4XKE_F 0.0268376427568615 1.7348861406509797 0.6723646723646735 [[114	122]	[147	154]	[147	151]] [1	3	0] [[773	781]	[947	954]	[1023	1027]] "[['HHHHHHHHH'	'NVKNLYEKV'	'%!%%""$%%!'	'404413440'	'HHHHHHHHH'	'EQDKNTQEV'	'%%%%%$%%!'	'444443440']	['HHHHHHHH'	'ELMESVKN'	'%""#%$!%%'	'41243044'	'HHHHHHHH'	'KLQDVVNQ'	'%""%%!!%%'	'41440044']	['HHHHH'	'ELMES'	'%""#%$'	'41243'	'HHHHH'	'NLAAT'	'%""##$'	'41223']]"
4QRP_A 0.0080480854746943 4.096188624612833 0.3432494279176208 [[173	178]	[172	174]	[105	126]] [1	3	0] [[773	778]	[948	950]	[1044	1063]] "[['HHTHHH'	'ENGKDT'	'%%N%%$'	'443443'	'HHHHHH'	'EQDKNT'	'%%%%%$'	'444443']	['HHH'	'LEN'	'""%%'	'144'	'HHH'	'LQD'	'""%%'	'144']	['SSS.EEEEEEEEEETTEEEEEE'	'PDGRLLRGHNQYAYDGKDYIAL'	'UVU^0042333212ON332/10'	'3435115344432343443021'	'SSSEEEEEEEEEETTEEEEE'	'GKGYHLMSFPQSAPHGVVFL'	'UVU2301212321NO2//10'	'34334123234323430021']]"
4K64_G 0.0472542289642107 1.4218395200601952 0.3371298405466973 [[178	180]	[103	107]	[104	107]	[43	48]] [4	1	3	0] [[726	728]	[776	780]	[947	950]	[1044	1049]] "[['EEE'	'VLW'	'/02'	'013'	'EEE'	'ILP'	'/02'	'013']	['HHHHH'	'EELKH'	'%%""%%'	'44144'	'HHHHH'	'KNTQE'	'%%$%%'	'44344']	['HHHH'	'ELKH'	'%""%%'	'4144'	'HHHH'	'KLQD'	'%""%%'	'4144']	['SSEEEE'	'GKLTDL'	'UV0230'	'341341'	'SSSEEE'	'GKGYHL'	'UVU230'	'343341']]"
1UUG_A 0.0539015027749006 3.733506853808501 0.0238500851788752 [[60	62]	[145	148]	[48	51]	[146	149]	[90	94]] [4	1	2	3	0] [[726	728]	[778	781]	[888	891]	[949	952]	[1024	1028]] "[['EEE'	'ILG'	'/02'	'013'	'EEE'	'ILP'	'/02'	'013']	['HHHH'	'TDKV'	'$%%!'	'3440'	'HHHH'	'TQEV'	'$%%!'	'3440']	['HHHS'	'FRFT'	'#&#U'	'2523'	'HHHS'	'FGAG'	'#$#U'	'2323']	['HHHH'	'DKVI'	'%%!!'	'4400'
1SPS_C 0.0505052902607845 2.24305041238467 0.1693227091633473 [[14	16]	[80	84]	[82	86]] [1	3	0] [[777	779]	[948	952]	[1023	1027]] "[['HHH'	'ESE'	'%$%'	'434'	'HHH'	'NTQ'	'%$%'	'434']	['HHHHH'	'LQQLV'	'""%%""!'	'14410'	'HHHHH'	'LQDVV'	'""%%!!'	'14400']	['HHHHH'	'QLVAY'	'%""!#$'	'41023'	'HHHHH'	'NLAAT'	'%""##$'	'41223']]"
3LIY_C 0.0667454541816724 1.489996604502544 0.1202290076335883 [[112	114]	[105	108]	[106	108]	[26	30]] [4	1	3	0] [[726	728]	[771	774]	[948	950]	[1059	1063]] "[['EEE'	'VLY'	'/02'	'013'	'EEE'	'ILP'	'/02'	'013']	['HHHH'	'ALQQ'	'#""%%'	'2144'	'HHHH'	'AVEQ'	'#!%%'	'2044']	['HHH'	'LQQ'	'""%%'	'144'	'HHH'	'LQD'	'""%%'	'144']	['EEEEE'	'TIEAL'	'2/310'	'30421'	'EEEEE'	'GVVFL'	'2//10'	'30021']]"
4ZM2_C 0.0313539470575068 0.4876963201934438 0.9697986577181212 [[45	53]	[42	44]	[17	20]	[42	48]] [1	2	3	0] [[776	784]	[888	890]	[948	951]	[1020	1028]] "[['HHHHHHHT.'	'EAYKKAALD'	'%#$%%##L]'	'423442214'	'HHHHHHH..'	'KNTQEVFAQ'	'%%$%%!#[]'	'443440224']	['HHH'	'ATF'	'#$#'	'232'	'HHH'	'FGA'	'#$#'	'232']	['HHHH'	'LNNV'	'""%%!'	'1440'	'HHHH'	'LQDV'	'""%%!'	'1440']	['HHHHHHH'	'ATFEAYK'	'#$#%#$%'	'2324234'	'HHHHHHHHH'	'ASANLAATK'	'#$#%""##$%'	'232412234']]"
2MC5_A 0.0459196284174231 0.9087419334809148 0.5051282051282056 [[21	23]	[47	52]	[50	52]	[52	54]] [4	1	2	0] [[726	728]	[777	782]	[888	890]	[1016	1018]] [['EEE'	'VLT'	'/02'	'013'	'EEE'	'ILP'	'/02'	'013']	['HHHHHH'	'DPEFVA'	'%$%#!#'	'434202'	'HHHHHH'	'NTQEVF'	'%$%%!#'	'434402']	['HHH'	'FVA'	'#!#'	'202'	'HHH'	'FGA'	'#$#'	'232']	['HHH'	'AEV'	'#%!'	'240'	'HHH'	'AEI'	'#%!'	'240']]
2VCK_A 0.0577547645350225 2.8995140232329124 0.0538599640933574 [[90	92]	[177	180]	[177	184]	[170	177]] [4	1	3	0] [[726	728]	[777	780]	[947	954]	[1021	1028]] "[['EEE'	'ILY'	'/02'	'013'	'EEE'	'ILP'	'/02'	'013']	['HHHH'	'KYKE'	'%$%%'	'4344'	'HHHH'	'NTQE'	'%$%%'	'4344']	['HHHH-HHH'	'KYKE-IDN'	'%$%%-!%%'	'4344-044'	'HHHHHHHH'	'KLQDVVNQ'	'%""%%!!%%'	'41440044']	['HHHHHHHH'	'TFKLYLTK'	'$#%""$""$%'	'32413134'	'HHHHHHHH'	'SANLAATK'	'$#%""##$%'	'32412234']]"
4IRB_D 0.0129941493260017 5.419582780014644 0.1107325383304937 [[154	156]	[28	34]	[196	199]	[193	197]] [4	1	3	0] [[726	728]	[776	782]	[950	953]	[1014	1018]] [['EEE'	'VLY'	'/02'	'013'	'EEE'	'ILP'	'/02'	'013']	['HHHHHHH'	'EFYNEVA'	'%#$%%!#'	'4234402'	'HHHHHHH'	'KNTQEVF'	'%%$%%!#'	'4434402']	['HHHH'	'EIIN'	'%!!%'	'4004'	'HHHH'	'DVVN'	'%!!%'	'4004']	['HHHHH'	'RSFEI'	'&$#%!'	'53240'	'HHHHH'	'RAAEI'	'&##%!'	'52240']]
4G1O_A 0.0327126051780534 0.3510428536375121 0.9437086092715236 [[344	347]	[153	156]	[107	109]	[154	156]	[116	121]] [4	1	2	3	0] [[725	728]	[771	774]	[888	890]	[952	954]	[1051	1056]] [['EEEE'	'EVTS'	'3/22'	'4033'	'EEEE'	'EILP'	'3/02'	'4013']	['HHHH'	'AVKH'	'#!%%'	'2044'	'HHHH'	'AVEQ'	'#!%%'	'2044']	['HHH'	'ARA'	'#&#'	'252'	'HHH'	'FGA'	'#$#'	'232']	['HHH'	'VKH'	'!%%'	'044'
5CQE_A 0.0433656788612464 3.354072338839977 0.1192504258943774 [[152	155]	[149	151]	[28	31]	[147	152]] [1	2	3	0] [[779	782]	[888	890]	[948	951]	[1018	1023]] "[['HHHH'	'EQIA'	'%%!#'	'4402'	'HHHH'	'QEVF'	'%%!#'	'4402']	['HHH'	'ATC'	'#$#'	'232'	'HHH'	'FGA'	'#$#'	'232']	['HHHH'	'LEDV'	'""%%!'	'1440'	'HHHH'	'LQDV'	'""%%!'	'1440']	['HHHHHH'	'VCATCE'	'!##$#%'	'022324'	'HHHHHH'	'IRASAN'	'!&#$#%'	'052324']]"
5W9P_J 0.0238967267068723 1.7125938595400725 0.7627627627627631 [[1164	1167]	[1025	1031]	[1021	1028]	[1095	1133]] [4	1	3	0] [[725	728]	[771	777]	[947	954]	[1021	1059]] "[['EEEE'	'DIAP'	'3/12'	'4023'	'EEEE'	'EILP'	'3/02'	'4013']	['HHHHHHH'	'AVNNNAQ'	'#!%%%#%'	'2044424'	'HHHHHHH'	'AVEQDKN'	'#!%%%%%'	'2044444']	['HHHHHHHH'	'KVQDAVNN'	'%!%%#!%%'	'40442044'	'HHHHHHHH'	'KLQDVVNQ'	'%""%%!!%%'	'41440044']	['HHHHHHHHIIIIISS...S.SSSSSS....EEEEEETTE'	'SAQLAKDKVNECVKAQSKRSGFCGQGTHIVSFVVNAPNG'	'$#%""#%%%=AA?=VT]}]W}UTTUVU}]YY21//31NO2'	'324124440442042434533223433400320042343'	'HHHHHHHHIIIIISS...STTTTSSSEEEEEEEEEETTE'	'SANLAATKMSEKVLGQSKRVDFKGKGYHLMSFPQSAPHG'	'$#%""##$%?@AA=SU]}]WKOMOUVU2301212321NO2'	'324122342344013434504243433412323432343']]"
6OZC_G 0.0229938854807707 4.845474571253504 0.0992509363295881 [[647	651]	[646	652]	[575	578]] [1	3	0] [[776	780]	[948	954]	[1023	1026]] "[['HHHHH'	'EESQN'	'%%$%%'	'44344'	'HHHHH'	'KNTQE'	'%%$%%'	'44344']	['HHHHHHH'	'LEESQNQ'	'""%%$%%%'	'1443444'	'HHHHHHH'	'LQDVVNQ'	'""%%!!%%'	'1440044']	['HHHH'	'QLQA'	'%""%#'	'4142'	'HHHH'	'NLAA'	'%""##'	'4122']]"
5MFD_D 0.0702481260765953 1.2351565483696385 0.1310211946050101 [[94	97]	[94	97]	[21	24]] [1	3	0] [[777	780]	[947	950]	[1050	1053]] "[['HHHH'	'ETKK'	'%$%%'	'4344'	'HHHH'	'NTQE'	'%$%%'	'4344']	['HHHH'	'ETKK'	'%$%%'	'4344'	'HHHH'	'KLQD'	'%""%%'	'4144']	['EEEE'	'ATAP'	'1212'	'2323'	'EEEE'	'MSFP'	'1212'	'2323']]"
4JPJ_B 0.0405458235568505 4.108445493949776 0.0459965928449739 [[23	25]	[111	120]	[116	119]	[131	134]] [4	1	3	0] [[726	728]	[774	782]	[948	951]	[1059	1062]] "[['EEE'	'ILT'	'/02'	'013'	'EEE'	'ILP'	'/02'	'013']	['HHHHHHHHHH'	'KWDNTLKQIA'	'%$%%$""%%!#'	'4344314402'	'HHHHHHHHH'	'QDKNTQEVF'	'%%%%$%%!#'	'444434402']	['HHHH'	'LKQI'	'""%%!'	'1440'	'HHHH'	'LQDV'	'""%%!'	'1440']	['EEEE'	'TIIF'	'2//1'	'3002'	'EEEE'	'GVVF'	'2//1'	'3002']]"
6GML_E 0.0068550304227739 6.350461405543404 0.0545144804088584 [[153	158]	[154	158]	[12	21]] [1	3	0] [[774	779]	[949	953]	[1017	1025]] "[['HHHHHH'	'KEEVTE'	'%%%!$%'	'444034'	'HHHHHH'	'QDKNTQ'	'%%%%$%'	'444434']	['HHHHH'	'EEVTE'	'%%!$%'	'44034'	'HHHHH'	'QDVVN'	'%%!!%'	'44004']	['HHHHHHHHHH'	'KIRKTIMQLC'	'%!&%$!#%""#'	'4054302412'	'HHHHHHHHH'	'EIRASANLA'	'%!&#$#%""#'	'405232412']]"
2X9J_B 0.0522216278597916 3.0169244612692223 0.0830258302583026 [[90	92]	[181	185]	[177	184]	[170	177]] [4	1	3	0] [[726	728]	[771	775]	[947	954]	[1021	1028]] "[['EEE'	'ILY'	'/02'	'013'	'EEE'	'ILP'	'/02'	'013']	['HHHHH'	'MIDNN'	'#!%%%'	'20444'	'HHHHH'	'AVEQD'	'#!%%%'	'20444']	['HHHHHHHH'	'KYKEMIDN'	'%$%%#!%%'	'43442044'	'HHHHHHHH'	'KLQDVVNQ'	'%""%%!!%%'	'41440044']	['HHHHHHHH'	'TFKLYLTK'	'$#%""$""$%'	'32413134'	'HHHHHHHH'	'SANLAATK'	'$#%""##$%'	'32412234']]"
3ETI_H 0.0535952303630799 2.7655833165492347 0.0992509363295881 [[152	154]	[137	146]	[144	146]	[137	143]	[46	49]] [4	1	2	3	0] [[726	728]	[773	782]	[888	890]	[947	953]	[1051	1054]] "[['EEE'	'ILT'	'/02'	'013'	'EEE'	'ILP'	'/02'	'013']	['HHHHHHHHHH'	'KLHNVYKAIA'	'%""%%!$%#!#'	'4144034202'	'HHHHHHHHHH'	'EQDKNTQEVF'	'%%%%%$%%!#'	'4444434402']	['HHH'	'AIA'	'#!#'	'202'	'HHH'	'FGA'	'#$#'	'232']	['HHHHHHH'	'KLHNVYK'	'%""%%!$%'	'4144034'
3LZG_L 0.0151370319660485 0.8568443319484045 1.519313304721032 [[77	88]	[79	86]	[60	62]] [1	3	0] [[772	782]	[947	954]	[1036	1038]] "[['HHHHHHHHHHHH'	'IENLNKKVDDGF'	'!%%""%%%!%%$#'	'044144404432'	'HHHHHHHHHHH'	'VEQDKNTQEVF'	'!%%%%%$%%!#'	'04444434402']	['HHHHHHHH'	'NLNKKVDD'	'%""%%%!%%'	'41444044'	'HHHHHHHH'	'KLQDVVNQ'	'%""%%!!%%'	'41440044']	['...'	'NTQ'	']}]'	'434'	'...'	'QSK'	']}]'	'434']]"
6Z5J_F 0.0604546512378927 3.2493071645773526 0.0221465076660984 [[152	155]	[149	151]	[28	31]	[147	152]] [1	2	3	0] [[779	782]	[888	890]	[948	951]	[1018	1023]] "[['HHHH'	'EQIA'	'%%!#'	'4402'	'HHHH'	'QEVF'	'%%!#'	'4402']	['HHH'	'ATC'	'#$#'	'232'	'HHH'	'FGA'	'#$#'	'232']	['HHHH'	'LEDV'	'""%%!'	'1440'	'HHHH'	'LQDV'	'""%%!'	'1440']	['HHHHHH'	'VCATCE'	'!##$#%'	'022324'	'HHHHHH'	'IRASAN'	'!&#$#%'	'052324']]"
3ETI_C 0.0534793747500479 2.7796909923371853 0.0992509363295881 [[152	154]	[134	146]	[144	146]	[137	143]	[46	49]] [4	1	2	3	0] [[726	728]	[772	782]	[888	890]	[947	953]	[1051	1054]] "[['EEE'	'ILT'	'/02'	'013'	'EEE'	'ILP'	'/02'	'013']	['HHHHHHHHHHHHH'	'VEGKLCNVYKAIA'	'!%$%""#%!$%#!#'	'0434124034202'	'HHHHHHHHHHH'	'VEQDKNTQEVF'	'!%%%%%$%%!#'	'04444434402']	['HHH'	'AIA'	'#!#'	'202'	'HHH'	'FGA'	'#$#'	'232']	['HHHHHHH'	'KLCNVYK'	'%""#%!$%'	'4124034'
1U3E_M 0.0178586491126504 2.984888262908197 0.5051282051282056 [[95	115]	[93	99]	[50	53]] [1	3	0] [[770	782]	[949	954]	[1053	1056]] [['HHHHHHHHHT....HHHHHHH'	'INVENQMSRGTLNVSKAQQIA'	'!%!%%%#$&N}Z]Y$%#%%!#'	'040444235331403424402'	'HHHHHHHHHHHHH'	'IAVEQDKNTQEVF'	'!#!%%%%%$%%!#'	'0204444434402']	['HHHHHHH'	'QKINVEN'	'%%!%!%%'	'4404044'	'HHHHHH'	'QDVVNQ'	'%%!!%%'	'440044']	['EEEE'	'GKTF'	'2321'	'3432'	'EEEE'	'PQSA'	'2321'	'3432']]
6CJ6_C 0.0177828911864564 3.892089607228064 0.3191011235955061 [[39	42]	[105	113]	[109	111]	[102	108]	[106	112]] [4	1	2	3	0] [[725	728]	[773	781]	[888	890]	[947	953]	[1017	1023]] "[['EEEE'	'EVIG'	'3//2'	'4003'	'EEEE'	'EILP'	'3/02'	'4013']	['HHHHHHHHH'	'KNINAYAEV'	'%%!%#$#%!'	'440423240'	'HHHHHHHHH'	'EQDKNTQEV'	'%%%%%$%%!'	'444443440']	['HHH'	'AYA'	'#$#'	'232'	'HHH'	'FGA'	'#$#'	'232']	['HHHHHHH'	'KLEKNIN'	'%""%%%!%'	'4144404'
2UGI_B 0.0312967460598136 1.3939645964013418 0.7418397626112767 [[8	32]	[4	10]	[45	57]] [1	3	0] [[772	781]	[948	954]	[1051	1063]] "[['HHHHH.........EEE.HHHHHHH'	'IEKETGKQLVIQESILMLPEEVEEV'	'!%%%$}]]ZYY]]}/01Z$%%!%%!'	'0444334410044301213440440'	'HHHHHHHHHH'	'VEQDKNTQEV'	'!%%%%%$%%!'	'0444443440']	['HHHHHHH'	'LSDIIEK'	'""$%!!%%'	'1340044'	'HHHHHHH'	'LQDVVNQ'	'""%%!!%%'	'1440044']	['EEEETTTTEEEEE'	'TAYDESTDENVML'	'2123ONNO33/10'	'3234433444021'	'EEEEEETTEEEEE'	'SFPQSAPHGVVFL'	'212321NO2//10'	'3234323430021']]"
1UGI_A 0.0303462847098659 1.3219805345930655 0.8061538461538471 [[8	32]	[3	10]	[45	57]] [1	3	0] [[772	781]	[947	954]	[1051	1063]] "[['HHHHHS...PPPPPEEE.HHHHHHH'	'IEKETGKQLVIQESILMLPEEVEEV'	'!%%%$U]]ZDDHHG/01Z$%%!%%!'	'0444334410044301213440440'	'HHHHHHHHHH'	'VEQDKNTQEV'	'!%%%%%$%%!'	'0444443440']	['HHHHHHHH'	'NLSDIIEK'	'%""$%!!%%'	'41340044'	'HHHHHHHH'	'KLQDVVNQ'	'%""%%!!%%'	'41440044']	['EEEETTTTEEEEE'	'TAYDESTDENVML'	'2123ONNO33/10'	'3234433444021'	'EEEEEETTEEEEE'	'SFPQSAPHGVVFL'	'212321NO2//10'	'3234323430021']]"
4IRB_C 0.0115793965032912 5.478719123692663 0.1209540034071547 [[154	156]	[28	34]	[196	199]	[193	197]] [4	1	3	0] [[726	728]	[776	782]	[950	953]	[1014	1018]] [['EEE'	'VLY'	'/02'	'013'	'EEE'	'ILP'	'/02'	'013']	['HHHHHHH'	'EFYNEVA'	'%#$%%!#'	'4234402'	'HHHHHHH'	'KNTQEVF'	'%%$%%!#'	'4434402']	['HHHH'	'EIIN'	'%!!%'	'4004'	'HHHH'	'DVVN'	'%!!%'	'4004']	['HHHHH'	'RSFEI'	'&$#%!'	'53240'	'HHHHH'	'RAAEI'	'&##%!'	'52240']]
4KYC_A 0.0539608601565867 0.4202839903646499 0.4247572815533982 [[261	263]	[292	309]	[336	338]	[290	296]	[317	324]] [4	1	2	3	0] [[726	728]	[771	780]	[888	890]	[948	954]	[1018	1025]] "[['EEE'	'VLS'	'/02'	'013'	'EEE'	'ILP'	'/02'	'013']	['HHHHHS..SEESBHHHHH'	'AVNKDKPLGAVALKSYEE'	'#!%%%V}ZU1/T)%$$%%'	'204444313202143344'	'HHHHHHHHHH'	'AVEQDKNTQE'	'#!%%%%%$%%'	'2044444344']	['HHH'	'MSA'	'#$#'	'232'	'HHH'	'FGA'	'#$#'	'232']	['HHHHHHH'	'LEAVNKD'	'""%#!%%%'	'1420444'
5XN1_B 0.0074428467922667 1.5811683652376662 1.4156378600823056 [[364	376]	[367	374]	[348	355]] [1	3	0] [[773	782]	[947	954]	[1048	1056]] "[['HHHHHHHHHHHHH'	'DVKQLTEAVQKIA'	'%!%%""$%#!%%!#'	'4044134204402'	'HHHHHHHHHH'	'EQDKNTQEVF'	'%%%%%$%%!#'	'4444434402']	['HHHHHHHH'	'QLTEAVQK'	'%""$%#!%%'	'41342044'	'HHHHHHHH'	'KLQDVVNQ'	'%""%%!!%%'	'41440044']	['EEEEEEEE'	'NLKTGKYA'	'30322321'	'41433432'	'EEEEEEEEE'	'HLMSFPQSA'	'301212321'	'412323432']]"
2J8X_D 0.0304302748535165 1.43100762553656 0.7522388059701501 [[8	32]	[6	10]	[45	57]] [1	3	0] [[772	781]	[950	954]	[1051	1063]] [['HHHHH.......EEEEE.HHHHHHH'	'IEKETGKQLVIQESILMLPEEVEEV'	'!%%%$}]]ZYY]32/01Z$%%!%%!'	'0444334410044301213440440'	'HHHHHHHHHH'	'VEQDKNTQEV'	'!%%%%%$%%!'	'0444443440']	['HHHHH'	'DIIEK'	'%!!%%'	'40044'	'HHHHH'	'DVVNQ'	'%!!%%'	'40044']	['EEEETTTTEEEEE'	'TAYDESTDENVML'	'2123ONNO33/10'	'3234433444021'	'EEEEEETTEEEEE'	'SFPQSAPHGVVFL'	'212321NO2//10'	'3234323430021']]
6CS0_B 0.0297438938462241 2.378210172625804 0.431707317073172 [[596	598]	[751	769]	[870	873]	[929	936]	[1017	1046]] [4	1	2	3	0] [[726	728]	[769	787]	[888	891]	[947	954]	[1035	1064]] "[['EEE'	'VLY'	'/02'	'013'	'EEE'	'ILP'	'/02'	'013']	['HHHTHHHHHHHHHHTT.SE'	'GIAAEQDRNTREVFAQVKQ'	'$!#M%%%&%$&%!#MOYV3'	'3022444543540224044'	'HHHHHHHHHHHHHH...SE'	'GIAVEQDKNTQEVFAQVKQ'	'$!#!%%%%%$%%!#[]YV3'	'3020444443440224044']	['HHHS'	'FGAG'	'#$#U'	'2323'	'HHHS'	'FGAG'	'#$#U'	'2323']	['HHHHHHHH'	'KLQDVVNQ'	'%""%%!!%%'	'41440044'
6CRZ_B 0.0297438938462241 2.378210172625804 0.431707317073172 [[596	598]	[751	769]	[870	873]	[929	936]	[1017	1046]] [4	1	2	3	0] [[726	728]	[769	787]	[888	891]	[947	954]	[1035	1064]] "[['EEE'	'VLY'	'/02'	'013'	'EEE'	'ILP'	'/02'	'013']	['HHHTHHHHHHHHHHTT.SE'	'GIAAEQDRNTREVFAQVKQ'	'$!#M%%%&%$&%!#MOYV3'	'3022444543540224044'	'HHHHHHHHHHHHHH...SE'	'GIAVEQDKNTQEVFAQVKQ'	'$!#!%%%%%$%%!#[]YV3'	'3020444443440224044']	['HHHS'	'FGAG'	'#$#U'	'2323'	'HHHS'	'FGAG'	'#$#U'	'2323']	['HHHHHHHH'	'KLQDVVNQ'	'%""%%!!%%'	'41440044'
6VKN_F 0.0197151168596597 4.944082278598218 0.1180952380952387 [[647	651]	[646	652]	[575	578]] [1	3	0] [[776	780]	[948	954]	[1023	1026]] "[['HHHHH'	'EESQN'	'%%$%%'	'44344'	'HHHHH'	'KNTQE'	'%%$%%'	'44344']	['HHHHHHH'	'LEESQNQ'	'""%%$%%%'	'1443444'	'HHHHHHH'	'LQDVVNQ'	'""%%!!%%'	'1440044']	['HHHH'	'QLQA'	'%""%#'	'4142'	'HHHH'	'NLAA'	'%""##'	'4122']]"
5JSD_B 0.0169099694674008 1.1859511114136234 1.3110236220472449 [[541	544]	[325	327]	[111	113]	[82	85]	[108	114]] [4	1	2	3	0] [[725	728]	[787	789]	[888	890]	[949	952]	[1015	1023]] [['EEEE'	'KVFW'	'3/12'	'4023'	'EEEE'	'EILP'	'3/02'	'4013']	['EE.'	'EVT'	'3/}'	'403'	'EE.'	'QIY'	'3/}'	'403']	['HHH'	'AYC'	'#$#'	'232'	'HHH'	'FGA'	'#$#'	'232']	['HHHH'	'QSVI'	'%$!!'	'4300'
2LJY_A 0.01890289466658 2.3945898711185727 0.7163742690058492 [[41	44]	[41	44]	[16	18]] [1	3	0] [[776	779]	[950	953]	[1026	1028]] [['HHHH'	'EVYD'	'%!$%'	'4034'	'HHHH'	'KNTQ'	'%%$%'	'4434']	['HHHH'	'EVYD'	'%!$%'	'4034'	'HHHH'	'DVVN'	'%!!%'	'4004']	['HHH'	'CTE'	'#$%'	'234'	'HHH'	'ATK'	'#$%'	'234']]
6LKS_F 0.020631108409601 0.8253700240318842 1.3201581027667988 [[77	88]	[79	86]	[60	62]] [1	3	0] [[771	782]	[947	954]	[1036	1038]] "[['HHHHHHHHHHHH'	'MENLNKKVDDGF'	'#%%""%%%!%%$#'	'244144404432'	'HHHHHHHHHHHH'	'AVEQDKNTQEVF'	'#!%%%%%$%%!#'	'204444434402']	['HHHHHHHH'	'NLNKKVDD'	'%""%%%!%%'	'41444044'	'HHHHHHHH'	'KLQDVVNQ'	'%""%%!!%%'	'41440044']	['...'	'NTQ'	']}]'	'434'	'...'	'QSK'	']}]'	'434']]"
7JZJ_D 0.0461521836435082 3.918676900540692 0.0634057971014498 [[248	251]	[268	270]	[268	270]	[178	180]] [4	1	3	0] [[725	728]	[772	774]	[952	954]	[1062	1064]] [['EEEE'	'KIVP'	'3//2'	'4003'	'EEEE'	'EILP'	'3/02'	'4013']	['HHH'	'VHK'	'!%%'	'044'	'HHH'	'VEQ'	'!%%'	'044']	['HHH'	'VHK'	'!%%'	'044'	'HHH'	'VNQ'	'!%%'	'044']	['EEE'	'ALK'	'103'	'214'	'EEE'	'FLH'	'103'	'214']]
2FK4_A 0.0448124915460858 1.920341812443331 0.2788671023965143 [[12	16]	[60	63]	[41	44]	[59	61]] [1	2	3	0] [[775	779]	[888	891]	[947	950]	[1025	1027]] "[['HHHHH'	'EQQYN'	'%%%$%'	'44434'	'HHHHH'	'DKNTQ'	'%%%$%'	'44434']	['HHHS'	'MSCS'	'#$#U'	'2323'	'HHHS'	'FGAG'	'#$#U'	'2323']	['HHHH'	'HLDK'	'%""%%'	'4144'	'HHHH'	'KLQD'	'%""%%'	'4144']	['HHH'	'CMS'	'##$'	'223'	'HHH'	'AAT'	'##$'	'223']]"
5JSD_A 0.0171505745568642 1.185116525326225 1.3201581027667988 [[541	544]	[325	327]	[111	113]	[82	85]	[108	114]] [4	1	2	3	0] [[725	728]	[787	789]	[888	890]	[949	952]	[1015	1023]] [['EEEE'	'KVFW'	'3/12'	'4023'	'EEEE'	'EILP'	'3/02'	'4013']	['EE.'	'EVT'	'3/}'	'403'	'EE.'	'QIY'	'3/}'	'403']	['HHH'	'AYC'	'#$#'	'232'	'HHH'	'FGA'	'#$#'	'232']	['HHHH'	'QSVI'	'%$!!'	'4300'
3LZG_D 0.0211450889890118 0.8546306135725354 1.301960784313727 [[77	88]	[79	86]	[60	62]] [1	3	0] [[772	782]	[947	954]	[1036	1038]] "[['HHHHHHHHHHHH'	'IENLNKKVDDGF'	'!%%""%%%!%%$#'	'044144404432'	'HHHHHHHHHHH'	'VEQDKNTQEVF'	'!%%%%%$%%!#'	'04444434402']	['HHHHHHHH'	'NLNKKVDD'	'%""%%%!%%'	'41444044'	'HHHHHHHH'	'KLQDVVNQ'	'%""%%!!%%'	'41440044']	['...'	'NTQ'	']}]'	'434'	'...'	'QSK'	']}]'	'434']]"
4GVB_B 0.0074193926931248 2.7162012198531302 0.9120521172638448 [[59	62]	[22	24]	[60	62]] [1	3	0] [[776	779]	[950	952]	[1026	1028]] [['HHHH'	'QFYQ'	'%#$%'	'4234'	'HHHH'	'KNTQ'	'%%$%'	'4434']	['HHH'	'DAV'	'%#!'	'420'	'HHH'	'DVV'	'%!!'	'400']	['HHH'	'FYQ'	'#$%'	'234'	'HHH'	'ATK'	'#$%'	'234']]
6YGH_A 0.0647602539279012 2.162306163738223 0.0790441176470595 [[57	71]	[131	133]	[128	138]	[127	134]] [1	2	3	0] [[772	782]	[888	890]	[947	954]	[1016	1023]] "[['HHHHHHHHHHHHHHH'	'IEDFWQTTQGMHEIA'	'!%%#$%$$%$#%%!#'	'044234334324402'	'HHHHHHHHHHH'	'VEQDKNTQEVF'	'!%%%%%$%%!#'	'04444434402']	['HHH'	'AYA'	'#$#'	'232'	'HHH'	'FGA'	'#$#'	'232']	['HHHHHHHHHHH'	'HLKAYAKINEE'	'%""%#$#%!%%%'	'41423240444'	'HHHHHHHH'	'KLQDVVNQ'	'%""%%!!%%'	'41440044']	['HHHHHHHH'	'AHLKAYAK'	'#%""%#$#%'	'24142324'	'HHHHHHHH'	'AEIRASAN'	'#%!&#$#%'	'24052324']]"
1LQM_H 0.0320998309692694 1.4451397437421034 0.7163742690058492 [[8	32]	[4	10]	[45	57]] [1	3	0] [[772	781]	[948	954]	[1051	1063]] "[['HHHHHS......EEEEE.HHHHHHH'	'IEKETGKQLVIQESILMLPEEVEEV'	'!%%%$U]]ZYY]32/01Z$%%!%%!'	'0444334410044301213440440'	'HHHHHHHHHH'	'VEQDKNTQEV'	'!%%%%%$%%!'	'0444443440']	['HHHHHHH'	'LSDIIEK'	'""$%!!%%'	'1340044'	'HHHHHHH'	'LQDVVNQ'	'""%%!!%%'	'1440044']	['EEEETTTTEEEEE'	'TAYDESTDENVML'	'2123ONNO33/10'	'3234433444021'	'EEEEEETTEEEEE'	'SFPQSAPHGVVFL'	'212321NO2//10'	'3234323430021']]"
5M0R_L 0.0031321968682338 6.19045263704458 0.1073253833049399 [[64	67]	[210	218]	[205	212]	[197	201]] [4	1	3	0] [[725	728]	[772	780]	[947	954]	[1021	1025]] "[['EEEE'	'QVDY'	'3/32'	'4043'	'EEEE'	'EILP'	'3/02'	'4013']	['HHHHHHHHH'	'IQQQSKSKQ'	'!%%%$%$%%'	'044434344'	'HHHHHHHHH'	'VEQDKNTQE'	'!%%%%%$%%'	'044444344']	['HHHHHHHH'	'KEQQRIQQ'	'%%%%&!%%'	'44445044'	'HHHHHHHH'	'KLQDVVNQ'	'%""%%!!%%'	'41440044']	['HHHHH'	'PMDIF'	'$#%!#'	'32402'	'HHHHH'	'SANLA'	'$#%""#'	'32412']]"
4K63_G 0.0527640391906041 1.3583174269439042 0.3073496659242762 [[178	180]	[103	107]	[104	107]	[43	48]] [4	1	3	0] [[726	728]	[776	780]	[947	950]	[1044	1049]] "[['EEE'	'VLW'	'/02'	'013'	'EEE'	'ILP'	'/02'	'013']	['HHHHH'	'EELKH'	'%%""%%'	'44144'	'HHHHH'	'KNTQE'	'%%$%%'	'44344']	['HHHH'	'ELKH'	'%""%%'	'4144'	'HHHH'	'KLQD'	'%""%%'	'4144']	['SSEEEE'	'GKLTDL'	'UV0230'	'341341'	'SSSEEE'	'GKGYHL'	'UVU230'	'343341']]"
5JSE_B 0.0176052640631482 1.1650902571895592 1.3201581027667988 [[541	544]	[325	327]	[111	113]	[82	85]	[108	114]] [4	1	2	3	0] [[725	728]	[787	789]	[888	890]	[949	952]	[1015	1023]] [['EEEE'	'KVFW'	'3/12'	'4023'	'EEEE'	'EILP'	'3/02'	'4013']	['EE.'	'EVT'	'3/}'	'403'	'EE.'	'QIY'	'3/}'	'403']	['HHH'	'AYC'	'#$#'	'232'	'HHH'	'FGA'	'#$#'	'232']	['HHHH'	'QSVI'	'%$!!'	'4300'
1REG_X 0.0445205045282947 0.670839368743088 0.6396648044692743 [[31	33]	[65	68]	[65	69]	[46	48]] [4	1	3	0] [[726	728]	[774	777]	[947	951]	[1059	1061]] "[['EEE'	'VLY'	'/02'	'013'	'EEE'	'ILP'	'/02'	'013']	['HHHH'	'EEDE'	'%%%%'	'4444'	'HHHH'	'QDKN'	'%%%%'	'4444']	['HHHHH'	'EEDEV'	'%%%%!'	'44440'	'HHHHH'	'KLQDV'	'%""%%!'	'41440']	['EEE'	'YIV'	'2//'	'300'	'EEE'	'GVV'	'2//'	'300']]"
4N0O_A 0.0021417884296052 2.4523938574349 1.1345454545454563 [[384	387]	[192	198]	[187	189]	[195	198]	[165	168]] [4	1	2	3	0] [[725	728]	[771	777]	[888	890]	[947	950]	[1021	1024]] "[['EEEE'	'QELY'	'3302'	'4413'	'EEEE'	'EILP'	'3/02'	'4013']	['HHHHHHH'	'CINKLKQ'	'#!%%""%%'	'2044144'	'HHHHHHH'	'AVEQDKN'	'#!%%%%%'	'2044444']	['HHH'	'ASM'	'#$#'	'232'	'HHH'	'FGA'	'#$#'	'232']	['HHHH'	'KLKQ'	'%""%%'	'4144'
5JS4_B 0.0174726349628742 1.1902307938094303 1.3201581027667988 [[541	544]	[325	327]	[111	113]	[82	85]	[108	114]] [4	1	2	3	0] [[725	728]	[787	789]	[888	890]	[949	952]	[1015	1023]] [['EEEE'	'KVFW'	'3/12'	'4023'	'EEEE'	'EILP'	'3/02'	'4013']	['EE.'	'EVT'	'3/}'	'403'	'EE.'	'QIY'	'3/}'	'403']	['HHH'	'AYC'	'#$#'	'232'	'HHH'	'FGA'	'#$#'	'232']	['HHHH'	'QSVI'	'%$!!'	'4300'
1NEQ_A 0.0402790319946122 2.014427939348959 0.3340909090909101 [[49	53]	[49	56]	[12	19]] [1	3	0] [[777	781]	[947	954]	[1016	1023]] "[['HHHHH'	'KGEQI'	'%$%%!'	'43440'	'HHHHH'	'NTQEV'	'%$%%!'	'43440']	['HHHHHHHH'	'KGEQIIAN'	'%$%%!!#%'	'43440024'	'HHHHHHHH'	'KLQDVVNQ'	'%""%%!!%%'	'41440044']	['HHHHHHHH'	'ADVIAGLK'	'#%!!#$""%'	'24002314'	'HHHHHHHH'	'AEIRASAN'	'#%!&#$#%'	'24052324']]"
2ZHX_B 0.0291386985765877 1.4159511867216676 0.8229813664596275 [[8	32]	[6	10]	[45	57]] [1	3	0] [[772	781]	[950	954]	[1051	1063]] [['HHHHH.....EEEEEEE.HHHHHHH'	'IEKETGKQLVIQESILMLPEEVEEV'	'!%%%$}]]ZY/332/01Z$%%!%%!'	'0444334410044301213440440'	'HHHHHHHHHH'	'VEQDKNTQEV'	'!%%%%%$%%!'	'0444443440']	['HHHHH'	'DIIEK'	'%!!%%'	'40044'	'HHHHH'	'DVVNQ'	'%!!%%'	'40044']	['EEEETTTTEEEEE'	'TAYDESTDENVML'	'2123ONNO33/10'	'3234433444021'	'EEEEEETTEEEEE'	'SFPQSAPHGVVFL'	'212321NO2//10'	'3234323430021']]
6G41_I 0.0230933800458926 0.9294212829136116 1.1902985074626875 [[80	83]	[106	111]	[109	111]	[289	296]] [4	1	3	0] [[725	728]	[769	774]	[952	954]	[1057	1064]] [['EE-E'	'EI-G'	'3/-2'	'40-3'	'EEEE'	'EILP'	'3/02'	'4013']	['HHHHHH'	'GTAINE'	'$$#!%%'	'332044'	'HHHHHH'	'GIAVEQ'	'$!#!%%'	'302044']	['HHH'	'INE'	'!%%'	'044'	'HHH'	'VNQ'	'!%%'	'044']	['TT.EEEEE'	'PQTVIQLK'	'NO}//303'	'34300414'	'TTEEEEEE'	'PHGVVFLH'	'NO2//103'	'34300214']]
3J40_D 0.0290086404850252 0.2075914731403058 1.1345454545454563 [[117	126]	[123	125]	[90	92]] [1	3	0] [[775	782]	[949	951]	[1047	1049]] "[['HHHHHHHHHH'	'KLQGFNNKVA'	'%""%$#%%%!#'	'4143244402'	'HHHHHHHH'	'DKNTQEVF'	'%%%$%%!#'	'44434402']	['HHH'	'NKV'	'%%!'	'440'	'HHH'	'QDV'	'%%!'	'440']	['EEE'	'YDL'	'230'	'341'	'EEE'	'YHL'	'230'	'341']]"
6N9V_B 0.0124164224064828 1.7659340533381582 1.119133574007221 [[441	444]	[410	412]	[440	444]	[498	503]] [1	2	3	0] [[771	774]	[888	890]	[950	954]	[1059	1064]] [['HHHH'	'MIDN'	'#!%%'	'2044'	'HHHH'	'AVEQ'	'#!%%'	'2044']	['HHH'	'AYM'	'#$#'	'232'	'HHH'	'FGA'	'#$#'	'232']	['HHHHH'	'KMIDN'	'%#!%%'	'42044'	'HHHHH'	'DVVNQ'	'%!!%%'	'40044']	['EEEEEE'	'TIIALE'	'2//103'	'300214'	'EEEEEE'	'GVVFLH'	'2//103'	'300214']]
5JS4_A 0.0172212807335955 1.190315047071202 1.3386454183266947 [[541	544]	[325	327]	[111	113]	[82	85]	[108	114]] [4	1	2	3	0] [[725	728]	[787	789]	[888	890]	[949	952]	[1015	1023]] [['EEEE'	'KVFW'	'3/12'	'4023'	'EEEE'	'EILP'	'3/02'	'4013']	['EE.'	'EVT'	'3/}'	'403'	'EE.'	'QIY'	'3/}'	'403']	['HHH'	'AYC'	'#$#'	'232'	'HHH'	'FGA'	'#$#'	'232']	['HHHH'	'QSVI'	'%$!!'	'4300'
5E8C_B 0.0585172670573374 2.1588735398733587 0.1353965183752421 [[39	42]	[120	122]	[119	122]	[83	85]] [4	1	3	0] [[725	728]	[779	781]	[948	951]	[1054	1056]] "[['EEEE'	'QVHG'	'3/32'	'4043'	'EEEE'	'EILP'	'3/02'	'4013']	['HHH'	'DDI'	'%%!'	'440'	'HHH'	'QEV'	'%%!'	'440']	['HHHH'	'LDDI'	'""%%!'	'1440'	'HHHH'	'LQDV'	'""%%!'	'1440']	['EEE'	'QGF'	'321'	'432'	'EEE'	'QSA'	'321'	'432']]"
5JSE_A 0.0172335500474267 1.158323515303414 1.366935483870968 [[541	544]	[325	327]	[111	113]	[82	85]	[108	114]] [4	1	2	3	0] [[725	728]	[787	789]	[888	890]	[949	952]	[1015	1023]] [['EEEE'	'KVFW'	'3/12'	'4023'	'EEEE'	'EILP'	'3/02'	'4013']	['EE.'	'EVT'	'3/}'	'403'	'EE.'	'QIY'	'3/}'	'403']	['HHH'	'AYC'	'#$#'	'232'	'HHH'	'FGA'	'#$#'	'232']	['HHHH'	'QSVI'	'%$!!'	'4300'
5FT1_G 0.0166629347325895 4.037628841562769 0.2844638949671783 [[9	13]	[93	95]	[141	145]	[91	94]] [1	2	3	0] [[775	779]	[888	890]	[949	953]	[1024	1027]] "[['HHHHH'	'EEQLQ'	'%%%""%'	'44414'	'HHHHH'	'DKNTQ'	'%%%$%'	'44434']	['HHH'	'AGA'	'#$#'	'232'	'HHH'	'FGA'	'#$#'	'232']	['HHHHH'	'DKLIK'	'%%""!%'	'44104'	'HHHHH'	'QDVVN'	'%%!!%'	'44004']	['HHHH'	'LAAG'	'""##$'	'1223'	'HHHH'	'LAAT'	'""##$'	'1223']]"
3K33_D 0.0169653265191916 0.588282672307185 1.6441441441441451 [[45	51]	[42	44]	[17	20]	[42	48]] [1	2	3	0] [[776	782]	[888	890]	[948	951]	[1020	1028]] "[['HHHHHHH'	'EAYKKAA'	'%#$%%##'	'4234422'	'HHHHHHH'	'KNTQEVF'	'%%$%%!#'	'4434402']	['HHH'	'ATF'	'#$#'	'232'	'HHH'	'FGA'	'#$#'	'232']	['HHHH'	'LNNV'	'""%%!'	'1440'	'HHHH'	'LQDV'	'""%%!'	'1440']	['HHHHHHH'	'ATFEAYK'	'#$#%#$%'	'2324234'	'HHHHHHHHH'	'ASANLAATK'	'#$#%""##$%'	'232412234']]"
2UUG_B 0.0419108002134935 3.4672654860246244 0.1413969335604765 [[60	62]	[145	148]	[48	51]	[146	149]	[90	94]] [4	1	2	3	0] [[726	728]	[778	781]	[888	891]	[949	952]	[1024	1028]] "[['EEE'	'ILG'	'/02'	'013'	'EEE'	'ILP'	'/02'	'013']	['HHHH'	'TDKV'	'$%%!'	'3440'	'HHHH'	'TQEV'	'$%%!'	'3440']	['HHHS'	'FRFT'	'#&#U'	'2523'	'HHHS'	'FGAG'	'#$#U'	'2323']	['HHHH'	'DKVI'	'%%!!'	'4400'
2BVQ_A 0.0141830632710537 6.139284152863841 0.052810902896081 [[96	99]	[173	178]	[69	71]	[172	174]	[65	72]] [4	1	2	3	0] [[725	728]	[773	778]	[888	890]	[948	950]	[1014	1023]] "[['EEEE'	'QVMY'	'3/12'	'4023'	'EEEE'	'EILP'	'3/02'	'4013']	['HHTHHH'	'ENGKET'	'%%N%%$'	'443443'	'HHHHHH'	'EQDKNT'	'%%%%%$'	'444443']	['HHH'	'ASA'	'#$#'	'232'	'HHH'	'FGA'	'#$#'	'232']	['HHH'	'LEN'	'""%%'	'144'
4J1J_B 0.0377265744054164 2.778487878125206 0.2436440677966109 [[44	54]	[108	117]	[103	109]] [1	3	0] [[770	780]	[949	954]	[1022	1028]] "[['HHHHHHHHHHH'	'IFFLNHKKAKD'	'!##""%%%%#%%'	'02214444244'	'HHHHHHHHHHH'	'IAVEQDKNTQE'	'!#!%%%%%$%%'	'02044444344']	['HHHHT.HHHH'	'DEIDHGQIEE'	'%%!%O}%!%%'	'4404434044'	'HHHHHH'	'QDVVNQ'	'%%!!%%'	'440044']	['HHHHHHH'	'AKWCFDE'	'#%$##%%'	'2432244'	'HHHHHHH'	'ANLAATK'	'#%""##$%'	'2412234']]"
2X9I_D 0.0495025084995519 2.9331176792227582 0.1288461538461542 [[90	92]	[181	185]	[177	184]	[170	177]] [4	1	3	0] [[726	728]	[771	775]	[947	954]	[1021	1028]] "[['EEE'	'ILY'	'/02'	'013'	'EEE'	'ILP'	'/02'	'013']	['HHHHH'	'MIDNN'	'#!%%%'	'20444'	'HHHHH'	'AVEQD'	'#!%%%'	'20444']	['HHHHHHHH'	'KYKEMIDN'	'%$%%#!%%'	'43442044'	'HHHHHHHH'	'KLQDVVNQ'	'%""%%!!%%'	'41440044']	['HHHHHHHH'	'TFKLYLTK'	'$#%""$""$%'	'32413134'	'HHHHHHHH'	'SANLAATK'	'$#%""##$%'	'32412234']]"
2X9I_A 0.0495398292173159 2.937479623432046 0.1288461538461542 [[90	92]	[181	185]	[177	184]	[170	177]] [4	1	3	0] [[726	728]	[771	775]	[947	954]	[1021	1028]] "[['EEE'	'ILY'	'/02'	'013'	'EEE'	'ILP'	'/02'	'013']	['HHHHH'	'MIDNN'	'#!%%%'	'20444'	'HHHHH'	'AVEQD'	'#!%%%'	'20444']	['HHHHHHHH'	'KYKEMIDN'	'%$%%#!%%'	'43442044'	'HHHHHHHH'	'KLQDVVNQ'	'%""%%!!%%'	'41440044']	['HHHHHHHH'	'TFKLYLTK'	'$#%""$""$%'	'32413134'	'HHHHHHHH'	'SANLAATK'	'$#%""##$%'	'32412234']]"
1TCZ_F 0.0908842081276944 1.2355885541603198 0.0323679727427592 [[1094	1097]	[1094	1097]	[1021	1024]] [1	3	0] [[777	780]	[947	950]	[1050	1053]] "[['HHHH'	'ETKK'	'%$%%'	'4344'	'HHHH'	'NTQE'	'%$%%'	'4344']	['HHHH'	'ETKK'	'%$%%'	'4344'	'HHHH'	'KLQD'	'%""%%'	'4144']	['EEEE'	'ATAP'	'1212'	'2323'	'EEEE'	'MSFP'	'1212'	'2323']]"
3PHX_A 0.0661637120074531 1.367811212600542 0.1669980119284297 [[87	93]	[105	107]	[86	88]	[40	43]] [1	2	3	0] [[776	782]	[888	890]	[948	950]	[1025	1028]] "[['HHHHHHH'	'EDYLKRM'	'%%$""%&#'	'4431452'	'HHHHHHH'	'KNTQEVF'	'%%$%%!#'	'4434402']	['HHH'	'ASM'	'#$#'	'232'	'HHH'	'FGA'	'#$#'	'232']	['HHH'	'LED'	'""%%'	'144'	'HHH'	'LQD'	'""%%'	'144']	['HHHH'	'CFYH'	'##$%'	'2234'	'HHHH'	'AATK'	'##$%'	'2234']]"
1FVI_A 0.0086698466054125 2.567561448018463 0.9697986577181212 [[133	136]	[113	119]	[81	84]	[111	115]	[196	198]] [4	1	2	3	0] [[725	728]	[772	778]	[888	891]	[950	954]	[1059	1061]] [['EEEE'	'KIIP'	'3//2'	'4003'	'EEEE'	'EILP'	'3/02'	'4013']	['HHHHHHH'	'VEDMKNY'	'!%%#%%$'	'0442443'	'HHHHHHH'	'VEQDKNT'	'!%%%%%$'	'0444443']	['HHHS'	'AVMT'	'#!#U'	'2023'	'HHHS'	'FGAG'	'#$#U'	'2323']	['HHHHH'	'DRVED'	'%&!%%'	'45044'
2AYG_B 0.0675766706328508 1.1235554172867344 0.1810865191146882 [[356	359]	[338	343]	[338	343]	[285	287]] [4	1	3	0] [[725	728]	[775	780]	[949	954]	[1059	1061]] [['EEEE'	'HKLG'	'3302'	'4413'	'EEEE'	'EILP'	'3/02'	'4013']	['HHHHHH'	'EEQRQQ'	'%%%&%%'	'444544'	'HHHHHH'	'DKNTQE'	'%%%$%%'	'444344']	['HHHHHH'	'EEQRQQ'	'%%%&%%'	'444544'	'HHHHHH'	'QDVVNQ'	'%%!!%%'	'440044']	['EEE'	'PIV'	'2//'	'300'	'EEE'	'GVV'	'2//'	'300']]
2ZHX_D 0.0310527134479985 1.4295255097261943 0.7951070336391441 [[8	32]	[6	10]	[45	57]] [1	3	0] [[772	781]	[950	954]	[1051	1063]] [['HHHHH.....EEEEEEE.HHHHHHH'	'IEKETGKQLVIQESILMLPEEVEEV'	'!%%%$}]]ZY/332/01Z$%%!%%!'	'0444334410044301213440440'	'HHHHHHHHHH'	'VEQDKNTQEV'	'!%%%%%$%%!'	'0444443440']	['HHHHH'	'DIIEK'	'%!!%%'	'40044'	'HHHHH'	'DVVNQ'	'%!!%%'	'40044']	['EEEETTTTEEEEE'	'TAYDESTDENVML'	'2123ONNO33/10'	'3234433444021'	'EEEEEETTEEEEE'	'SFPQSAPHGVVFL'	'212321NO2//10'	'3234323430021']]
2ABO_A 0.0694478953538014 1.685902823104434 0.0971962616822437 [[110	119]	[40	42]	[116	121]] [1	3	0] [[773	782]	[950	952]	[1023	1028]] "[['HHHHHHHHHH'	'EDHELLNDCM'	'%%%%""""%%##'	'4444114422'	'HHHHHHHHHH'	'EQDKNTQEVF'	'%%%%%$%%!#'	'4444434402']	['HHH'	'KII'	'%!!'	'400'	'HHH'	'DVV'	'%!!'	'400']	['HHHHHH'	'NDCMTH'	'%%##$%'	'442234'	'HHHHHH'	'NLAATK'	'%""##$%'	'412234']]"
6BJ2_A 0.0028061620913419 4.288557600488781 0.4422604422604432 [[173	178]	[172	174]	[105	126]] [1	3	0] [[773	778]	[948	950]	[1044	1063]] "[['HHTHHH'	'ENGKET'	'%%N%%$'	'443443'	'HHHHHH'	'EQDKNT'	'%%%%%$'	'444443']	['HHH'	'LEN'	'""%%'	'144'	'HHH'	'LQD'	'""%%'	'144']	['SSSSEEEEEEEEEETTEEEEEE'	'PDGRLLRGHDQSAYDGKDYIAL'	'UVUW0042333212ON332/10'	'3435115344432343443021'	'SSSEEEEEEEEEETTEEEEE'	'GKGYHLMSFPQSAPHGVVFL'	'UVU2301212321NO2//10'	'34334123234323430021']]"
5CQE_B 0.035181004690778 3.396510595479921 0.2061328790459959 [[152	155]	[149	151]	[28	31]	[147	152]] [1	2	3	0] [[779	782]	[888	890]	[948	951]	[1018	1023]] "[['HHHH'	'EQIA'	'%%!#'	'4402'	'HHHH'	'QEVF'	'%%!#'	'4402']	['HHH'	'ATC'	'#$#'	'232'	'HHH'	'FGA'	'#$#'	'232']	['HHHH'	'LEDV'	'""%%!'	'1440'	'HHHH'	'LQDV'	'""%%!'	'1440']	['HHHHHH'	'VCATCE'	'!##$#%'	'022324'	'HHHHHH'	'IRASAN'	'!&#$#%'	'052324']]"
6B7N_B 0.0064836203912323 3.5322741598474154 0.7680722891566276 [[965	967]	[812	826]	[754	756]	[631	639]	[911	933]] [4	1	2	3	0] [[726	728]	[770	779]	[888	890]	[947	953]	[1042	1064]] "[['EEE'	'ILY'	'/02'	'013'	'EEE'	'ILP'	'/02'	'013']	['HHHHHHHHHHHHHHH'	'IAIKKIQTVVNQQGE'	'!#!%%!%$!!%%%$%'	'020440430044434'	'HHHHHHHHHH'	'IAVEQDKNTQ'	'!#!%%%%%$%'	'0204444434']	['HHH'	'ATA'	'#$#'	'232'	'HHH'	'FGA'	'#$#'	'232']	['HHHHHHHHH'	'QLDSREIIN'	'%""%$&%!!%'	'414354004'
2ATQ_B 0.0243673627698275 1.11397242082495 1.119133574007221 [[118	120]	[141	147]	[141	146]	[184	187]] [4	1	3	0] [[725	727]	[775	781]	[949	954]	[1035	1038]] [['EEE'	'NIL'	'3/0'	'401'	'EEE'	'EIL'	'3/0'	'401']	['HHHHHHH'	'KKIWDKI'	'%%!$%%!'	'4403440'	'HHHHHHH'	'DKNTQEV'	'%%%$%%!'	'4443440']	['HHHHHH'	'KKIWDK'	'%%!$%%'	'440344'	'HHHHHH'	'QDVVNQ'	'%%!!%%'	'440044']	['S...'	'SNYD'	'U]}]'	'3434'	'S...'	'GQSK'	'U]}]'	'3434']]
5A76_E 0.0532829060043999 0.856150686678026 0.4387254901960793 [[1059	1061]	[1109	1115]	[1113	1115]	[1084	1088]] [4	1	3	0] [[726	728]	[775	781]	[949	951]	[1059	1063]] [['EEE'	'IFW'	'/12'	'023'	'EEE'	'ILP'	'/02'	'013']	['HHHHHHH'	'KDTSKKV'	'%%$$%%!'	'4433440'	'HHHHHHH'	'DKNTQEV'	'%%%$%%!'	'4443440']	['HHH'	'KKV'	'%%!'	'440'	'HHH'	'QDV'	'%%!'	'440']	['EEEEE'	'PVSCL'	'2/210'	'30321'	'EEEEE'	'GVVFL'	'2//10'	'30021']]
5V6G_D 0.0394613139636972 3.232717351622445 0.1873935264054513 [[152	155]	[149	151]	[28	31]	[147	152]] [1	2	3	0] [[779	782]	[888	890]	[948	951]	[1018	1023]] "[['HHHH'	'EQIA'	'%%!#'	'4402'	'HHHH'	'QEVF'	'%%!#'	'4402']	['HHH'	'ATC'	'#$#'	'232'	'HHH'	'FGA'	'#$#'	'232']	['HHHH'	'LEDV'	'""%%!'	'1440'	'HHHH'	'LQDV'	'""%%!'	'1440']	['HHHHHH'	'VCATCE'	'!##$#%'	'022324'	'HHHHHH'	'IRASAN'	'!&#$#%'	'052324']]"
2A1K_B 0.0255567107578334 0.9673393707836612 1.1580882352941195 [[118	120]	[141	147]	[141	146]	[191	193]] [4	1	3	0] [[725	727]	[775	781]	[949	954]	[1062	1064]] [['EEE'	'NIL'	'3/0'	'401'	'EEE'	'EIL'	'3/0'	'401']	['HHHHHHH'	'KKIWDKI'	'%%!$%%!'	'4403440'	'HHHHHHH'	'DKNTQEV'	'%%%$%%!'	'4443440']	['HHHHHH'	'KKIWDK'	'%%!$%%'	'440344'	'HHHHHH'	'QDVVNQ'	'%%!!%%'	'440044']	['EEE'	'FLN'	'103'	'214'	'EEE'	'FLH'	'103'	'214']]
5V6G_B 0.0380362787049276 3.2564504514397523 0.201022146507666 [[152	155]	[149	151]	[28	31]	[147	152]] [1	2	3	0] [[779	782]	[888	890]	[948	951]	[1018	1023]] "[['HHHH'	'EQIA'	'%%!#'	'4402'	'HHHH'	'QEVF'	'%%!#'	'4402']	['HHH'	'ATC'	'#$#'	'232'	'HHH'	'FGA'	'#$#'	'232']	['HHHH'	'LEDV'	'""%%!'	'1440'	'HHHH'	'LQDV'	'""%%!'	'1440']	['HHHHHH'	'VCATCE'	'!##$#%'	'022324'	'HHHHHH'	'IRASAN'	'!&#$#%'	'052324']]"
6QVV_A 0.0402011446830019 1.6612045009017469 0.431707317073172 [[182	188]	[182	187]	[137	144]] [1	3	0] [[775	781]	[949	954]	[1021	1028]] "[['HHHHHHH'	'DEEVNEI'	'%%%!%%!'	'4440440'	'HHHHHHH'	'DKNTQEV'	'%%%$%%!'	'4443440']	['HHHHHH'	'DEEVNE'	'%%%!%%'	'444044'	'HHHHHH'	'QDVVNQ'	'%%!!%%'	'440044']	['HHHHHHHH'	'SADLAARN'	'$#%""##&%'	'32412254'	'HHHHHHHH'	'SANLAATK'	'$#%""##$%'	'32412234']]"
4G1G_A 0.0422658017745399 2.3662789926956345 0.2760869565217392 [[85	88]	[153	156]	[154	156]	[116	121]] [4	1	3	0] [[725	728]	[771	774]	[952	954]	[1051	1056]] [['EEEE'	'ELLS'	'3002'	'4113'	'EEEE'	'EILP'	'3/02'	'4013']	['HHHH'	'AVKH'	'#!%%'	'2044'	'HHHH'	'AVEQ'	'#!%%'	'2044']	['HHH'	'VKH'	'!%%'	'044'	'HHH'	'VNQ'	'!%%'	'044']	['EEEEEE'	'TCKKSA'	'213321'	'324432'	'EEEEEE'	'SFPQSA'	'212321'	'323432']]
2A1K_A 0.0252345499502691 0.9849796817914288 1.1660516605166054 [[118	120]	[141	147]	[141	146]	[191	193]] [4	1	3	0] [[725	727]	[775	781]	[949	954]	[1062	1064]] [['EEE'	'NIL'	'3/0'	'401'	'EEE'	'EIL'	'3/0'	'401']	['HHHHHHH'	'KKIWDKI'	'%%!$%%!'	'4403440'	'HHHHHHH'	'DKNTQEV'	'%%%$%%!'	'4443440']	['HHHHHH'	'KKIWDK'	'%%!$%%'	'440344'	'HHHHHH'	'QDVVNQ'	'%%!!%%'	'440044']	['EEE'	'FLN'	'103'	'214'	'EEE'	'FLH'	'103'	'214']]
5W9P_H 0.0215007140887859 1.7124559856897092 0.9372937293729386 [[1148	1151]	[1025	1031]	[1021	1028]	[1095	1133]] [4	1	3	0] [[725	728]	[771	777]	[947	954]	[1021	1059]] "[['EEEE'	'EVVS'	'3//2'	'4003'	'EEEE'	'EILP'	'3/02'	'4013']	['HHHHHHH'	'AVNNNAQ'	'#!%%%#%'	'2044424'	'HHHHHHH'	'AVEQDKN'	'#!%%%%%'	'2044444']	['HHHHHHHH'	'KVQDAVNN'	'%!%%#!%%'	'40442044'	'HHHHHHHH'	'KLQDVVNQ'	'%""%%!!%%'	'41440044']	['HHHHHHHHIIIIISS...S.SSSSSS....EEEEEETTE'	'SAQLAKDKVNECVKAQSKRSGFCGQGTHIVSFVVNAPNG'	'$#%""#%%%=AA?=VT]}]W}UTTUVU}]YY21//31NO2'	'324124440442042434533223433400320042343'	'HHHHHHHHIIIIISS...STTTTSSSEEEEEEEEEETTE'	'SANLAATKMSEKVLGQSKRVDFKGKGYHLMSFPQSAPHG'	'$#%""##$%?@AA=SU]}]WKOMOUVU2301212321NO2'	'324122342344013434504243433412323432343']]"
5WJL_D 0.0332001428880802 4.893662798434548 0.0519713261648751 [[96	99]	[61	67]	[138	140]	[172	174]	[139	142]] [4	1	2	3	0] [[725	728]	[775	781]	[888	890]	[948	950]	[1015	1018]] "[['EEEE'	'QIMY'	'3/12'	'4023'	'EEEE'	'EILP'	'3/02'	'4013']	['HHHHHHH'	'DQETRNV'	'%%%$&%!'	'4443540'	'HHHHHHH'	'DKNTQEV'	'%%%$%%!'	'4443440']	['HHH'	'MAA'	'###'	'222'	'HHH'	'FGA'	'#$#'	'232']	['HHH'	'LEN'	'""%%'	'144'
2ZHX_H 0.0309861485761734 1.4149193379520937 0.8229813664596275 [[8	32]	[6	10]	[45	57]] [1	3	0] [[772	781]	[950	954]	[1051	1063]] [['HHHHT.......EEEEE.HHHHHHH'	'IEKETGKQLVIQESILMLPEEVEEV'	'!%%%N}]]ZYY]32/01Z$%%!%%!'	'0444334410044301213440440'	'HHHHHHHHHH'	'VEQDKNTQEV'	'!%%%%%$%%!'	'0444443440']	['HHHHH'	'DIIEK'	'%!!%%'	'40044'	'HHHHH'	'DVVNQ'	'%!!%%'	'40044']	['EEEETTTTEEEEE'	'TAYDESTDENVML'	'2123ONNO33/10'	'3234433444021'	'EEEEEETTEEEEE'	'SFPQSAPHGVVFL'	'212321NO2//10'	'3234323430021']]
3BP9_S 0.0207709861565313 4.664474124546393 0.1555118110236222 [[66	93]	[91	93]	[7	9]] [1	3	0] [[774	781]	[949	951]	[1043	1045]] "[['HHHHHHHHHHHTT.B.TTSSBP..HHHH'	'EEKQRVLLEARKAVRGNDGRPTQLPNEV'	'%%%%&!""""%#&OMY~}OOUW+G]Z$%%!'	'4444501142542053443533413440'	'HHHHHHHH'	'QDKNTQEV'	'%%%%$%%!'	'44443440']	['HHH'	'NEV'	'%%!'	'440'	'HHH'	'QDV'	'%%!'	'440']	['TSS'	'NGQ'	'OUV'	'434'	'TSS'	'KGK'	'OUV'	'434']]"
6YRQ_A 0.082340135269173 0.7833839958662954 0.1202290076335883 [[453	456]	[454	456]	[389	391]] [1	3	0] [[778	781]	[949	951]	[1051	1053]] [['HHHH'	'GQDI'	'$%%!'	'3440'	'HHHH'	'TQEV'	'$%%!'	'3440']	['HHH'	'QDI'	'%%!'	'440'	'HHH'	'QDV'	'%%!'	'440']	['EEE'	'GAS'	'212'	'323'	'EEE'	'SFP'	'212'	'323']]
4DQ7_B 0.0377626825268407 1.784146758104694 0.486075949367089 [[212	217]	[182	184]	[212	217]	[156	160]] [1	2	3	0] [[775	780]	[888	890]	[949	954]	[1017	1021]] [['HHHHHH'	'NQHVKE'	'%%%!%%'	'444044'	'HHHHHH'	'DKNTQE'	'%%%$%%'	'444344']	['HHH'	'APA'	'#$#'	'232'	'HHH'	'FGA'	'#$#'	'232']	['HHHHHH'	'NQHVKE'	'%%%!%%'	'444044'	'HHHHHH'	'QDVVNQ'	'%%!!%%'	'440044']	['HHHHH'	'NKRAY'	'%%&#$'	'44523'	'HHHHH'	'EIRAS'	'%!&#$'	'40523']]
5XTP_C 0.0308602346603419 4.29675196466495 0.1180952380952387 [[134	144]	[222	224]	[225	230]	[217	227]] [1	2	3	0] [[771	781]	[888	890]	[949	954]	[1015	1025]] "[['HHHHHHHHHHH'	'FVMQQLKTMKV'	'#!#%%""%$#%!'	'20244143240'	'HHHHHHHHHHH'	'AVEQDKNTQEV'	'#!%%%%%$%%!'	'20444443440']	['HHH'	'MTF'	'#$#'	'232'	'HHH'	'FGA'	'#$#'	'232']	['HHHHHH'	'HNAIND'	'%%#!%%'	'442044'	'HHHHHH'	'QDVVNQ'	'%%!!%%'	'440044']	['HHHHHHHHHHH'	'MAYVSMTFHNA'	'##$!$#$#%%#'	'22303232442'	'HHHHHHHHHHH'	'AAEIRASANLA'	'##%!&#$#%""#'	'22405232412']]"
6CQQ_B 0.0373816079727228 0.4082619337097982 0.9245901639344264 [[128	131]	[65	67]	[65	70]	[21	28]] [4	1	3	0] [[725	728]	[779	781]	[949	954]	[1057	1064]] "[['EEEE'	'EVRW'	'3/42'	'4053'	'EEEE'	'EILP'	'3/02'	'4013']	['HHH'	'KDI'	'%%!'	'440'	'HHH'	'QEV'	'%%!'	'440']	['HHHHHH'	'KDILEQ'	'%%!""%%'	'440144'	'HHHHHH'	'QDVVNQ'	'%%!!%%'	'440044']	['TTEEEEEE'	'TERVRFLD'	'NO4/4103'	'34505214'	'TTEEEEEE'	'PHGVVFLH'	'NO2//103'	'34300214']]"
2ZHX_J 0.0316338900994526 1.4440786452596523 0.8006134969325158 [[8	32]	[6	10]	[45	57]] [1	3	0] [[772	781]	[950	954]	[1051	1063]] [['HHHHT.....EEEEEEE.HHHHHHH'	'IEKETGKQLVIQESILMLPEEVEEV'	'!%%%N}]]ZY/332/01Z$%%!%%!'	'0444334410044301213440440'	'HHHHHHHHHH'	'VEQDKNTQEV'	'!%%%%%$%%!'	'0444443440']	['HHHHH'	'DIIEK'	'%!!%%'	'40044'	'HHHHH'	'DVVNQ'	'%!!%%'	'40044']	['EEEETTTTEEEEE'	'TAYDESTDENVML'	'2123ONNO33/10'	'3234433444021'	'EEEEEETTEEEEE'	'SFPQSAPHGVVFL'	'212321NO2//10'	'3234323430021']]
1LQM_B 0.0319999101606797 1.4837266475530455 0.7787878787878797 [[8	32]	[6	10]	[45	57]] [1	3	0] [[772	781]	[950	954]	[1051	1063]] [['HHHHHS......EEEEE.HHHHHHH'	'IEKETGKQLVIQESILMLPEEVEEV'	'!%%%$U]]ZYY]32/01Z$%%!%%!'	'0444334410044301213440440'	'HHHHHHHHHH'	'VEQDKNTQEV'	'!%%%%%$%%!'	'0444443440']	['HHHHH'	'DIIEK'	'%!!%%'	'40044'	'HHHHH'	'DVVNQ'	'%!!%%'	'40044']	['EEEETTTTEEEEE'	'TAYDESTDENVML'	'2123ONNO33/10'	'3234433444021'	'EEEEEETTEEEEE'	'SFPQSAPHGVVFL'	'212321NO2//10'	'3234323430021']]
5ODK_A 0.0440218306804354 1.988733212544692 0.3250564334085781 [[14	16]	[60	74]	[62	67]	[105	109]] [4	1	3	0] [[726	728]	[771	780]	[949	954]	[1057	1061]] "[['EEE'	'VLY'	'/02'	'013'	'EEE'	'ILP'	'/02'	'013']	['HHHHHHHHHHHHHHH'	'AIKKIIDEQIELTKK'	'#!%%!!%%%!%""$%%'	'204400444041344'	'HHHHHHHHHH'	'AVEQDKNTQE'	'#!%%%%%$%%'	'2044444344']	['HHHHHH'	'KKIIDE'	'%%!!%%'	'440044'	'HHHHHH'	'QDVVNQ'	'%%!!%%'	'440044']	['TEEEE'	'GMWVI'	'N12//'	'32300'	'TTEEE'	'PHGVV'	'NO2//'	'34300']]"
4WU7_D 0.0215834464468637 4.722130799244922 0.1509803921568633 [[61	67]	[138	140]	[172	174]	[139	142]] [1	2	3	0] [[775	781]	[888	890]	[948	950]	[1015	1018]] "[['HHHHHHH'	'DEETGKV'	'%%%$$%!'	'4443340'	'HHHHHHH'	'DKNTQEV'	'%%%$%%!'	'4443440']	['HHH'	'MAA'	'###'	'222'	'HHH'	'FGA'	'#$#'	'232']	['HHH'	'LEN'	'""%%'	'144'	'HHH'	'LQD'	'""%%'	'144']	['HHHH'	'AAQI'	'##%!'	'2240'	'HHHH'	'AAEI'	'##%!'	'2240']]"
3HS2_G 0.0336652306397829 0.5368739151554094 1.0241379310344838 [[45	51]	[42	44]	[17	20]	[42	48]] [1	2	3	0] [[776	782]	[888	890]	[948	951]	[1020	1028]] "[['HHHHHHH'	'EAYKKAA'	'%#$%%##'	'4234422'	'HHHHHHH'	'KNTQEVF'	'%%$%%!#'	'4434402']	['HHH'	'ATF'	'#$#'	'232'	'HHH'	'FGA'	'#$#'	'232']	['HHHH'	'LNNV'	'""%%!'	'1440'	'HHHH'	'LQDV'	'""%%!'	'1440']	['HHHHHHH'	'ATFEAYK'	'#$#%#$%'	'2324234'	'HHHHHHHHH'	'ASANLAATK'	'#$#%""##$%'	'232412234']]"
7K5I_S 0.0130365605288737 4.638006515297709 0.2357894736842107 [[109	116]	[114	116]	[47	49]] [1	3	0] [[773	780]	[948	950]	[1041	1043]] "[['HHHHHHHH'	'EDLERLKK'	'%%""%&""%%'	'44145144'	'HHHHHHHH'	'EQDKNTQE'	'%%%%%$%%'	'44444344']	['HHH'	'LKK'	'""%%'	'144'	'HHH'	'LQD'	'""%%'	'144']	['TTT'	'KAD'	'OMO'	'424'	'TTT'	'DFK'	'OMO'	'424']]"
4IUM_A 0.0567661481921168 2.483947922251544 0.1311754684838153 [[283	285]	[370	374]	[372	377]	[275	277]] [4	1	3	0] [[726	728]	[771	775]	[948	953]	[1024	1026]] "[['EEE'	'VVS'	'//2'	'003'	'EEE'	'ILP'	'/02'	'013']	['HHHHH'	'AVLDH'	'#!""%%'	'20144'	'HHHHH'	'AVEQD'	'#!%%%'	'20444']	['HHHHHH'	'LDHILE'	'""%%!""%'	'144014'	'HHHHHH'	'LQDVVN'	'""%%!!%'	'144004']	['HHH'	'LAF'	'""##'	'122'	'HHH'	'LAA'	'""##'	'122']]"
7JQB_L 0.0110188351280832 2.868773232408922 0.8229813664596275 [[73	77]	[46	48]	[73	77]	[48	50]] [1	2	3	0] [[776	780]	[888	890]	[949	953]	[1015	1017]] [['HHHHH'	'NEGIQ'	'%%$!%'	'44304'	'HHHHH'	'KNTQE'	'%%$%%'	'44344']	['HHH'	'MKA'	'#%#'	'242'	'HHH'	'FGA'	'#$#'	'232']	['HHHHH'	'NEGIQ'	'%%$!%'	'44304'	'HHHHH'	'QDVVN'	'%%!!%'	'44004']	['HHH'	'AMQ'	'##%'	'224'	'HHH'	'AAE'	'##%'	'224']]
6B7N_A 0.0064627672421505 3.532340350115303 0.7951070336391441 [[965	967]	[812	826]	[754	756]	[631	639]	[911	933]] [4	1	2	3	0] [[726	728]	[770	779]	[888	890]	[947	953]	[1042	1064]] "[['EEE'	'ILY'	'/02'	'013'	'EEE'	'ILP'	'/02'	'013']	['HHHHHHHHHHHHHHH'	'IAIKKIQTVVNQQGE'	'!#!%%!%$!!%%%$%'	'020440430044434'	'HHHHHHHHHH'	'IAVEQDKNTQ'	'!#!%%%%%$%'	'0204444434']	['HHH'	'ATA'	'#$#'	'232'	'HHH'	'FGA'	'#$#'	'232']	['HHHHHHHHH'	'QLDSREIIN'	'%""%$&%!!%'	'414354004'
4KTH_E 0.0564691602810566 1.501195806321012 0.2678185745140393 [[174	176]	[99	103]	[100	103]	[39	44]] [4	1	3	0] [[726	728]	[776	780]	[947	950]	[1044	1049]] "[['EEE'	'VLW'	'/02'	'013'	'EEE'	'ILP'	'/02'	'013']	['HHHHH'	'EELKH'	'%%""%%'	'44144'	'HHHHH'	'KNTQE'	'%%$%%'	'44344']	['HHHH'	'ELKH'	'%""%%'	'4144'	'HHHH'	'KLQD'	'%""%%'	'4144']	['SSEEEE'	'GKLGDL'	'UV0230'	'341341'	'SSSEEE'	'GKGYHL'	'UVU230'	'343341']]"
1ED1_A 0.0825638525059498 1.3008995209275072 0.0817717206132875 [[98	103]	[99	105]	[35	39]] [1	3	0] [[776	781]	[947	953]	[1013	1017]] "[['HHHHHH'	'EEAKQI'	'%%#%%!'	'442440'	'HHHHHH'	'KNTQEV'	'%%$%%!'	'443440']	['HHHHHHH'	'EAKQIVQ'	'%#%%!!%'	'4244004'	'HHHHHHH'	'KLQDVVN'	'%""%%!!%'	'4144004']	['HHHHH'	'VWAAN'	'!$##%'	'03224'	'HHHHH'	'IRAAE'	'!&##%'	'05224']]"
6B7N_C 0.0064806167383568 3.53235624846877 0.8006134969325158 [[965	967]	[812	826]	[754	756]	[631	639]	[911	933]] [4	1	2	3	0] [[726	728]	[770	779]	[888	890]	[947	953]	[1042	1064]] "[['EEE'	'ILY'	'/02'	'013'	'EEE'	'ILP'	'/02'	'013']	['HHHHHHHHHHHHHHH'	'IAIKKIQTVVNQQGE'	'!#!%%!%$!!%%%$%'	'020440430044434'	'HHHHHHHHHH'	'IAVEQDKNTQ'	'!#!%%%%%$%'	'0204444434']	['HHH'	'ATA'	'#$#'	'232'	'HHH'	'FGA'	'#$#'	'232']	['HHHHHHHHH'	'QLDSREIIN'	'%""%$&%!!%'	'414354004'
5IZH_B 0.0281860598871489 5.760107384809031 0.0204429301533215 [[117	125]	[122	129]	[26	29]] [1	3	0] [[772	780]	[947	954]	[1023	1026]] "[['HHHHHHHHH'	'IEDFKKLEQ'	'!%%#%%""%%'	'044244144'	'HHHHHHHHH'	'VEQDKNTQE'	'!%%%%%$%%'	'044444344']	['HHHHHHHH'	'KLEQLKED'	'%""%%""%%%'	'41441444'	'HHHHHHHH'	'KLQDVVNQ'	'%""%%!!%%'	'41440044']	['HHHH'	'KLAF'	'%""##'	'4122'	'HHHH'	'NLAA'	'%""##'	'4122']]"
3RWG_A 0.0077471657577925 4.120691456835629 0.445812807881774 [[173	178]	[172	174]	[116	126]] [1	3	0] [[773	778]	[948	950]	[1051	1063]] "[['HHTHHH'	'ENGKET'	'%%N%%$'	'443443'	'HHHHHH'	'EQDKNT'	'%%%%%$'	'444443']	['HHH'	'LEN'	'""%%'	'144'	'HHH'	'LQD'	'""%%'	'144']	['EEETTEEEEEE'	'SAYDGKDYIAL'	'212ON332/10'	'32343443021'	'EEEEEETTEEEEE'	'SFPQSAPHGVVFL'	'212321NO2//10'	'3234323430021']]"
6CQQ_G 0.0354735897681829 0.4119724147122213 0.9965986394557832 [[128	131]	[65	67]	[65	70]	[21	28]] [4	1	3	0] [[725	728]	[779	781]	[949	954]	[1057	1064]] "[['EEEE'	'EVRW'	'3/42'	'4053'	'EEEE'	'EILP'	'3/02'	'4013']	['HHH'	'KDI'	'%%!'	'440'	'HHH'	'QEV'	'%%!'	'440']	['HHHHHH'	'KDILEQ'	'%%!""%%'	'440144'	'HHHHHH'	'QDVVNQ'	'%%!!%%'	'440044']	['TTEEEEEE'	'TERVRFLD'	'NO4/4103'	'34505214'	'TTEEEEEE'	'PHGVVFLH'	'NO2//103'	'34300214']]"
4O6H_D 0.0167655401469914 4.49237413304005 0.2254697286012534 [[451	453]	[488	494]	[489	494]	[429	431]] [4	1	3	0] [[726	728]	[774	780]	[949	954]	[1022	1024]] "[['EEE'	'VLS'	'/02'	'013'	'EEE'	'ILP'	'/02'	'013']	['HHHHHHH'	'EDKVWDK'	'%%%!$%%'	'4440344'	'HHHHHHH'	'QDKNTQE'	'%%%%$%%'	'4444344']	['HHHHHH'	'DKVWDK'	'%%!$%%'	'440344'	'HHHHHH'	'QDVVNQ'	'%%!!%%'	'440044']	['HHH'	'ADL'	'#%""'	'241'	'HHH'	'ANL'	'#%""'	'241']]"
6G41_E 0.0273706452220401 0.9059295634689842 1.174074074074074 [[80	83]	[106	111]	[109	111]	[289	296]] [4	1	3	0] [[725	728]	[769	774]	[952	954]	[1057	1064]] [['EE-E'	'EI-G'	'3/-2'	'40-3'	'EEEE'	'EILP'	'3/02'	'4013']	['HHHHHH'	'GTAINE'	'$$#!%%'	'332044'	'HHHHHH'	'GIAVEQ'	'$!#!%%'	'302044']	['HHH'	'INE'	'!%%'	'044'	'HHH'	'VNQ'	'!%%'	'044']	['TT.EEEEE'	'PQTVIQLK'	'NO}//303'	'34300414'	'TTEEEEEE'	'PHGVVFLH'	'NO2//103'	'34300214']]
4NZG_B 0.0240926961766542 2.5466434340430104 0.6082191780821924 [[19	25]	[49	51]	[88	93]	[49	53]] [1	2	3	0] [[773	779]	[888	890]	[948	953]	[1020	1024]] "[['HHHHHHH'	'DIKDLTK'	'%!%%""$%'	'4044134'	'HHHHHHH'	'EQDKNTQ'	'%%%%%$%'	'4444434']	['HHH'	'FTF'	'#$#'	'232'	'HHH'	'FGA'	'#$#'	'232']	['HHHHHH'	'LKNITE'	'""%%!$%'	'144034'	'HHHHHH'	'LQDVVN'	'""%%!!%'	'144004']	['HHHHH'	'FTFEL'	'#$#%""'	'23241'	'HHHHH'	'ASANL'	'#$#%""'	'23241']]"
5WJN_A 0.0228093803985905 4.83940729678455 0.1375968992248066 [[96	99]	[61	67]	[138	140]	[172	174]	[139	142]] [4	1	2	3	0] [[725	728]	[775	781]	[888	890]	[948	950]	[1015	1018]] "[['EEEE'	'QIMY'	'3/12'	'4023'	'EEEE'	'EILP'	'3/02'	'4013']	['HHHHHHH'	'DQETRNV'	'%%%$&%!'	'4443540'	'HHHHHHH'	'DKNTQEV'	'%%%$%%!'	'4443440']	['HHH'	'MAA'	'###'	'222'	'HHH'	'FGA'	'#$#'	'232']	['HHH'	'LEN'	'""%%'	'144'
5V7B_A 0.0472368043206908 3.04755381882744 0.1533219761499145 [[152	155]	[149	151]	[28	31]	[147	152]] [1	2	3	0] [[779	782]	[888	890]	[948	951]	[1018	1023]] "[['HHHH'	'EQIA'	'%%!#'	'4402'	'HHHH'	'QEVF'	'%%!#'	'4402']	['HHH'	'ATC'	'#$#'	'232'	'HHH'	'FGA'	'#$#'	'232']	['HHHH'	'LEDV'	'""%%!'	'1440'	'HHHH'	'LQDV'	'""%%!'	'1440']	['HHHHHH'	'VCATCE'	'!##$#%'	'022324'	'HHHHHH'	'IRASAN'	'!&#$#%'	'052324']]"
4AVG_C 0.0081875007087886 5.937441616193443 0.1328790459965925 [[146	149]	[133	138]	[134	138]	[17	23]] [4	1	3	0] [[725	728]	[776	781]	[947	951]	[1022	1028]] "[['EEEE'	'HIFS'	'3/12'	'4023'	'EEEE'	'EILP'	'3/02'	'4013']	['HHHHHH'	'EKANKI'	'%%#%%!'	'442440'	'HHHHHH'	'KNTQEV'	'%%$%%!'	'443440']	['HHHHH'	'KANKI'	'%#%%!'	'42440'	'HHHHH'	'KLQDV'	'%""%%!'	'41440']	['HHHHHHH'	'AEKAMKE'	'#%%##%%'	'2442244'	'HHHHHHH'	'ANLAATK'	'#%""##$%'	'2412234']]"
5W9M_G 0.0225234271654007 1.8438876427421929 0.918300653594772 [[1148	1151]	[1025	1031]	[1021	1028]	[1095	1133]] [4	1	3	0] [[725	728]	[771	777]	[947	954]	[1021	1059]] "[['EEEE'	'EVVS'	'3//2'	'4003'	'EEEE'	'EILP'	'3/02'	'4013']	['HHHHHHH'	'AVNNNAQ'	'#!%%%#%'	'2044424'	'HHHHHHH'	'AVEQDKN'	'#!%%%%%'	'2044444']	['HHHHHHHH'	'KVQDAVNN'	'%!%%#!%%'	'40442044'	'HHHHHHHH'	'KLQDVVNQ'	'%""%%!!%%'	'41440044']	['HHHHHHHHIIIIITS...S.SSSSSSS.EEEEEEEETTE'	'SAQLAKDKVNEPVKAQSKRSGFPGQGTHIVSFVVNAPNG'	'$#%""#%%%=AA@=OT]}]W}UTUUVUU]//21//31NO2'	'324124440443042434533233433400320042343'	'HHHHHHHHIIIIISS...STTTTSSSEEEEEEEEEETTE'	'SANLAATKMSEKVLGQSKRVDFKGKGYHLMSFPQSAPHG'	'$#%""##$%?@AA=SU]}]WKOMOUVU2301212321NO2'	'324122342344013434504243433412323432343']]"
4G1O_B 0.0381414825144821 0.4886319015671604 0.9437086092715236 [[344	347]	[153	156]	[154	156]	[116	121]] [4	1	3	0] [[725	728]	[771	774]	[952	954]	[1051	1056]] [['EEEE'	'EVTS'	'3/22'	'4033'	'EEEE'	'EILP'	'3/02'	'4013']	['HHHH'	'AVKH'	'#!%%'	'2044'	'HHHH'	'AVEQ'	'#!%%'	'2044']	['HHH'	'VKH'	'!%%'	'044'	'HHH'	'VNQ'	'!%%'	'044']	['EEEEEE'	'TCKKSA'	'213321'	'324432'	'EEEEEE'	'SFPQSA'	'212321'	'323432']]
6RFL_Q 0.0274492113830273 0.5793373506157151 1.3110236220472449 [[114	116]	[31	33]	[32	36]	[6	9]] [4	1	3	0] [[726	728]	[772	774]	[949	953]	[1061	1064]] [['EEE'	'VIS'	'//2'	'003'	'EEE'	'ILP'	'/02'	'013']	['HHH'	'INK'	'!%%'	'044'	'HHH'	'VEQ'	'!%%'	'044']	['HHHHH'	'NKFVE'	'%%#!%'	'44204'	'HHHHH'	'QDVVN'	'%%!!%'	'44004']	['EEEE'	'IFLE'	'/103'	'0214'	'EEEE'	'VFLH'	'/103'	'0214']]
4XR8_A 0.054613986745017 0.3441311125066355 0.5447368421052634 [[262	264]	[293	310]	[337	339]	[291	297]	[318	325]] [4	1	2	3	0] [[726	728]	[771	780]	[888	890]	[948	954]	[1018	1025]] "[['EEE'	'VLS'	'/02'	'013'	'EEE'	'ILP'	'/02'	'013']	['HHHHHS..SEESBHHHHH'	'AVNKDKPLGAVALKSYEE'	'#!%%%V}ZU1/T)%$$%%'	'204444313202143344'	'HHHHHHHHHH'	'AVEQDKNTQE'	'#!%%%%%$%%'	'2044444344']	['HHH'	'MSA'	'#$#'	'232'	'HHH'	'FGA'	'#$#'	'232']	['HHHHHHH'	'LEAVNKD'	'""%#!%%%'	'1420444'
5MHK_C 0.0312327078492196 4.625833038343552 0.0992509363295881 [[398	402]	[473	475]	[403	405]	[472	481]] [1	2	3	0] [[778	782]	[888	890]	[948	950]	[1019	1028]] "[['HHHHH'	'PGDVA'	'$$%!#'	'33402'	'HHHHH'	'TQEVF'	'$%%!#'	'34402']	['HHH'	'AYA'	'#$#'	'232'	'HHH'	'FGA'	'#$#'	'232']	['HHH'	'LDQ'	'""%%'	'144'	'HHH'	'LQD'	'""%%'	'144']	['HHHHHHHHHH'	'RAYAPLLARE'	'&#$#$""""#&%'	'5232311254'	'HHHHHHHHHH'	'RASANLAATK'	'&#$#%""##$%'	'5232412234']]"
1J8H_B 0.0461720799367937 0.8946257818563647 0.6723646723646735 [[128	131]	[69	83]	[68	70]	[21	28]] [4	1	3	0] [[725	728]	[773	778]	[948	950]	[1057	1064]] "[['EEEE'	'EVRW'	'3/42'	'4053'	'EEEE'	'EILP'	'3/02'	'4013']	['HHHHTHIIIIIIHHH'	'EQKRAAVDTYBRHNY'	'%%%&M#=A@@CB%%$'	'444522043365443'	'HHHHHH'	'EQDKNT'	'%%%%%$'	'444443']	['HHH'	'LEQ'	'""%%'	'144'	'HHH'	'LQD'	'""%%'	'144']	['TTEEEEEE'	'TERVRFLD'	'NO4/4103'	'34505214'	'TTEEEEEE'	'PHGVVFLH'	'NO2//103'	'34300214']]"
6IWH_A 0.0069122584591293 4.152170665346627 0.489847715736041 [[173	178]	[172	174]	[116	126]] [1	3	0] [[773	778]	[948	950]	[1051	1063]] "[['HHTHHH'	'ENGKET'	'%%N%%$'	'443443'	'HHHHHH'	'EQDKNT'	'%%%%%$'	'444443']	['HHH'	'LEN'	'""%%'	'144'	'HHH'	'LQD'	'""%%'	'144']	['EEETTEEEEEE'	'SAYDGKDYIAL'	'212ON332/10'	'32343443021'	'EEEEEETTEEEEE'	'SFPQSAPHGVVFL'	'212321NO2//10'	'3234323430021']]"
4G1L_A 0.0411699974272459 0.5230861449406633 0.8517350157728718 [[344	347]	[153	156]	[336	338]	[154	156]	[116	121]] [4	1	2	3	0] [[725	728]	[771	774]	[888	890]	[952	954]	[1051	1056]] [['EEEE'	'EVTS'	'3/22'	'4033'	'EEEE'	'EILP'	'3/02'	'4013']	['HHHH'	'AVKH'	'#!%%'	'2044'	'HHHH'	'AVEQ'	'#!%%'	'2044']	['HHH'	'AVA'	'#!#'	'202'	'HHH'	'FGA'	'#$#'	'232']	['HHH'	'VKH'	'!%%'	'044'
1ECW_A 0.0833711883536548 1.278975003350152 0.0868824531516179 [[98	103]	[99	105]	[35	39]] [1	3	0] [[776	781]	[947	953]	[1013	1017]] "[['HHHHHH'	'EEAKQI'	'%%#%%!'	'442440'	'HHHHHH'	'KNTQEV'	'%%$%%!'	'443440']	['HHHHHHH'	'EAKQIVQ'	'%#%%!!%'	'4244004'	'HHHHHHH'	'KLQDVVN'	'%""%%!!%'	'4144004']	['HHHHH'	'VWAAN'	'!$##%'	'03224'	'HHHHH'	'IRAAE'	'!&##%'	'05224']]"
4XR8_B 0.0570918835879246 0.3382496916497722 0.4936386768447842 [[262	264]	[293	310]	[337	339]	[291	297]	[318	325]] [4	1	2	3	0] [[726	728]	[771	780]	[888	890]	[948	954]	[1018	1025]] "[['EEE'	'VLS'	'/02'	'013'	'EEE'	'ILP'	'/02'	'013']	['HHHHHS..SEESBHHHHH'	'AVNKDKPLGAVALKSYEE'	'#!%%%V}ZU1/T)%$$%%'	'204444313202143344'	'HHHHHHHHHH'	'AVEQDKNTQE'	'#!%%%%%$%%'	'2044444344']	['HHH'	'MSA'	'#$#'	'232'	'HHH'	'FGA'	'#$#'	'232']	['HHHHHHH'	'LEAVNKD'	'""%#!%%%'	'1420444'
4U1P_A 0.0445880040439045 1.2201478640571668 0.6126373626373633 [[103	107]	[98	104]	[68	70]] [1	3	0] [[776	780]	[948	954]	[1041	1043]] "[['HHHHH'	'QHYSE'	'%%$$%'	'44334'	'HHHHH'	'KNTQE'	'%%$%%'	'44344']	['HHHHHHH'	'LQQLVQH'	'""%%""!%%'	'1441044'	'HHHHHHH'	'LQDVVNQ'	'""%%!!%%'	'1440044']	['TTT'	'DMK'	'OMO'	'424'	'TTT'	'DFK'	'OMO'	'424']]"
5XTP_D 0.0310583604646587 4.287225670796005 0.1332046332046339 [[134	144]	[222	224]	[225	230]	[217	227]] [1	2	3	0] [[771	781]	[888	890]	[949	954]	[1015	1025]] "[['HHHHHHHHHHH'	'FVMQQLKTMKV'	'#!#%%""%$#%!'	'20244143240'	'HHHHHHHHHHH'	'AVEQDKNTQEV'	'#!%%%%%$%%!'	'20444443440']	['HHH'	'MTF'	'#$#'	'232'	'HHH'	'FGA'	'#$#'	'232']	['HHHHHH'	'HNAIND'	'%%#!%%'	'442044'	'HHHHHH'	'QDVVNQ'	'%%!!%%'	'440044']	['HHHHHHHHHHH'	'MAYVSMTFHNA'	'##$!$#$#%%#'	'22303232442'	'HHHHHHHHHHH'	'AAEIRASANLA'	'##%!&#$#%""#'	'22405232412']]"
6LYE_A 0.0087968239331315 6.2122311676472215 0.1005110732538325 [[187	189]	[354	360]	[275	277]	[353	357]	[275	279]] [4	1	2	3	0] [[726	728]	[772	778]	[888	890]	[950	954]	[1020	1024]] "[['EEE'	'ILG'	'/02'	'013'	'EEE'	'ILP'	'/02'	'013']	['HHHHHHH'	'INEHLKS'	'!%%%""%$'	'0444143'	'HHHHHHH'	'VEQDKNT'	'!%%%%%$'	'0444443']	['HHH'	'FTA'	'#$#'	'232'	'HHH'	'FGA'	'#$#'	'232']	['HHHHH'	'KINEH'	'%!%%%'	'40444'
4ZM0_B 0.0366059301120496 0.5783600087830021 0.9831081081081092 [[45	51]	[42	44]	[17	20]	[42	48]] [1	2	3	0] [[776	782]	[888	890]	[948	951]	[1020	1028]] "[['HHHHHHH'	'EAYKKAA'	'%#$%%##'	'4234422'	'HHHHHHH'	'KNTQEVF'	'%%$%%!#'	'4434402']	['HHH'	'ATF'	'#$#'	'232'	'HHH'	'FGA'	'#$#'	'232']	['HHHH'	'LNNV'	'""%%!'	'1440'	'HHHH'	'LQDV'	'""%%!'	'1440']	['HHHHHHH'	'ATFEAYK'	'#$#%#$%'	'2324234'	'HHHHHHHHH'	'ASANLAATK'	'#$#%""##$%'	'232412234']]"
6LKS_J 0.0220668417032908 0.9823860474585612 1.4156378600823056 [[77	88]	[79	86]	[60	62]] [1	3	0] [[771	782]	[947	954]	[1036	1038]] "[['HHHHHHHHHHHH'	'MENLNKKVDDGF'	'#%%""%%%!%%$#'	'244144404432'	'HHHHHHHHHHHH'	'AVEQDKNTQEVF'	'#!%%%%%$%%!#'	'204444434402']	['HHHHHHHH'	'NLNKKVDD'	'%""%%%!%%'	'41444044'	'HHHHHHHH'	'KLQDVVNQ'	'%""%%!!%%'	'41440044']	['...'	'NTQ'	']}]'	'434'	'...'	'QSK'	']}]'	'434']]"
5W9P_B 0.0214875256986698 1.7124621593923774 1.003412969283278 [[1148	1151]	[1025	1031]	[1021	1028]	[1095	1133]] [4	1	3	0] [[725	728]	[771	777]	[947	954]	[1021	1059]] "[['EEEE'	'EVVS'	'3//2'	'4003'	'EEEE'	'EILP'	'3/02'	'4013']	['HHHHHHH'	'AVNNNAQ'	'#!%%%#%'	'2044424'	'HHHHHHH'	'AVEQDKN'	'#!%%%%%'	'2044444']	['HHHHHHHH'	'KVQDAVNN'	'%!%%#!%%'	'40442044'	'HHHHHHHH'	'KLQDVVNQ'	'%""%%!!%%'	'41440044']	['HHHHHHHHIIIIISS...S.SSSSSS....EEEEEETTE'	'SAQLAKDKVNECVKAQSKRSGFCGQGTHIVSFVVNAPNG'	'$#%""#%%%=AA?=VT]}]W}UTTUVU}]YY21//31NO2'	'324124440442042434533223433400320042343'	'HHHHHHHHIIIIISS...STTTTSSSEEEEEEEEEETTE'	'SANLAATKMSEKVLGQSKRVDFKGKGYHLMSFPQSAPHG'	'$#%""##$%?@AA=SU]}]WKOMOUVU2301212321NO2'	'324122342344013434504243433412323432343']]"
6PZQ_A 0.0885077345258659 1.1418383325311998 0.067272727272728 [[156	167]	[157	163]	[94	101]] [1	3	0] [[772	781]	[948	954]	[1021	1028]] "[['HHHHHHHHHHHH'	'VLKKTIKNTLDI'	'!""%%$!%%$""%!'	'014430443140'	'HHHHHHHHHH'	'VEQDKNTQEV'	'!%%%%%$%%!'	'0444443440']	['HHHHHHH'	'LKKTIKN'	'""%%$!%%'	'1443044'	'HHHHHHH'	'LQDVVNQ'	'""%%!!%%'	'1440044']	['HHHHHHHH'	'SACVAMSK'	'$##!##$%'	'32202234'	'HHHHHHHH'	'SANLAATK'	'$#%""##$%'	'32412234']]"
2UGI_A 0.0329392016318006 1.400723846486993 0.834375000000001 [[8	32]	[6	10]	[45	57]] [1	3	0] [[772	781]	[950	954]	[1051	1063]] [['HHHHHS.......EEEE.HHHHHHH'	'IEKETGKQLVIQESILMLPEEVEEV'	'!%%%$U]]ZYY]]2/01Z$%%!%%!'	'0444334410044301213440440'	'HHHHHHHHHH'	'VEQDKNTQEV'	'!%%%%%$%%!'	'0444443440']	['HHHHH'	'DIIEK'	'%!!%%'	'40044'	'HHHHH'	'DVVNQ'	'%!!%%'	'40044']	['EEEETTTTEEEEE'	'TAYDESTDENVML'	'2123ONNO33/10'	'3234433444021'	'EEEEEETTEEEEE'	'SFPQSAPHGVVFL'	'212321NO2//10'	'3234323430021']]
5D4Z_L 0.0170363320772724 4.931676539927135 0.1834677419354848 [[178	184]	[102	104]	[180	184]	[95	99]] [1	2	3	0] [[775	781]	[888	890]	[947	951]	[1023	1027]] "[['HHHHHHH'	'QEEKNKI'	'%%%%%%!'	'4444440'	'HHHHHHH'	'DKNTQEV'	'%%%$%%!'	'4443440']	['HHH'	'AWM'	'#$#'	'232'	'HHH'	'FGA'	'#$#'	'232']	['HHHHH'	'EKNKI'	'%%%%!'	'44440'	'HHHHH'	'KLQDV'	'%""%%!'	'41440']	['HHHHH'	'QAAAT'	'%###$'	'42223'	'HHHHH'	'NLAAT'	'%""##$'	'41223']]"
6ZLW_M 0.0094700607353998 2.916651495217501 0.9058441558441572 [[73	77]	[46	48]	[73	77]	[48	50]] [1	2	3	0] [[776	780]	[888	890]	[949	953]	[1015	1017]] [['HHHHH'	'NEGIQ'	'%%$!%'	'44304'	'HHHHH'	'KNTQE'	'%%$%%'	'44344']	['HHH'	'MKA'	'#%#'	'242'	'HHH'	'FGA'	'#$#'	'232']	['HHHHH'	'NEGIQ'	'%%$!%'	'44304'	'HHHHH'	'QDVVN'	'%%!!%'	'44004']	['HHH'	'AMQ'	'##%'	'224'	'HHH'	'AAE'	'##%'	'224']]
3EW5_A 0.036764822550395 1.995739313651525 0.5089974293059136 [[152	154]	[134	146]	[144	146]	[137	143]	[80	84]] [4	1	2	3	0] [[726	728]	[772	782]	[888	890]	[947	953]	[1014	1018]] "[['EEE'	'ILT'	'/02'	'013'	'EEE'	'ILP'	'/02'	'013']	['HHHHHHHHHHHHH'	'VEGKLCNVYKAIA'	'!%$%""#%!$%#!#'	'0434124034202'	'HHHHHHHHHHH'	'VEQDKNTQEVF'	'!%%%%%$%%!#'	'04444434402']	['HHH'	'AIA'	'#!#'	'202'	'HHH'	'FGA'	'#$#'	'232']	['HHHHHHH'	'KLCNVYK'	'%""#%!$%'	'4124034'
4D9O_B 0.0142949741192449 6.420432772054999 0.0371024734982334 [[39	42]	[160	165]	[159	163]	[83	87]] [4	1	3	0] [[725	728]	[771	776]	[950	954]	[1057	1061]] "[['EEEE'	'KVYW'	'3/22'	'4033'	'EEEE'	'EILP'	'3/02'	'4013']	['HHHHHH'	'FINKLD'	'#!%%""%'	'204414'	'HHHHHH'	'AVEQDK'	'#!%%%%'	'204444']	['HHHHH'	'QFINK'	'%#!%%'	'42044'	'HHHHH'	'DVVNQ'	'%!!%%'	'40044']	['TTEEE'	'PNSVI'	'NO2//'	'34300'	'TTEEE'	'PHGVV'	'NO2//'	'34300']]"
3LZG_J 0.0212464070084745 0.930222735973261 1.4978723404255327 [[77	88]	[79	86]	[60	62]] [1	3	0] [[772	782]	[947	954]	[1036	1038]] "[['HHHHHHHHHHHH'	'IENLNKKVDDGF'	'!%%""%%%!%%$#'	'044144404432'	'HHHHHHHHHHH'	'VEQDKNTQEVF'	'!%%%%%$%%!#'	'04444434402']	['HHHHHHHH'	'NLNKKVDD'	'%""%%%!%%'	'41444044'	'HHHHHHHH'	'KLQDVVNQ'	'%""%%!!%%'	'41440044']	['...'	'NTQ'	']}]'	'434'	'...'	'QSK'	']}]'	'434']]"
1U7K_A 0.0200133785319095 4.553673024826574 0.2004089979550103 [[66	93]	[91	93]	[7	9]] [1	3	0] [[774	781]	[949	951]	[1043	1045]] "[['HHHHHHHHHHHHT.B.TTSSB...HHHH'	'EEKQRVLLEARKAVRGNDGRPTQLPNEV'	'%%%%&!""""%#&%MY~}OOUW+}]Z$%%!'	'4444501142542053443533413440'	'HHHHHHHH'	'QDKNTQEV'	'%%%%$%%!'	'44443440']	['HHH'	'NEV'	'%%!'	'440'	'HHH'	'QDV'	'%%!'	'440']	['TSS'	'NGQ'	'OUV'	'434'	'TSS'	'KGK'	'OUV'	'434']]"
5SZS_C 0.0324955767110005 2.159226630092262 0.5695187165775402 [[1163	1165]	[1008	1022]	[988	990]	[1013	1020]	[1110	1130]] [4	1	2	3	0] [[726	728]	[769	778]	[888	890]	[947	954]	[1044	1064]] "[['EEE'	'VLY'	'/02'	'013'	'EEE'	'ILP'	'/02'	'013']	['HHHHHHHHHHHHHHH'	'TIALNKIQDVVNQQG'	'$!#""%%!%%!!%%%$'	'302144044004443'	'HHHHHHHHHH'	'GIAVEQDKNT'	'$!#!%%%%%$'	'3020444443']	['HHH'	'ASF'	'#$#'	'232'	'HHH'	'FGA'	'#$#'	'232']	['HHHHHHHH'	'KIQDVVNQ'	'%!%%!!%%'	'40440044'
6YRB_B 0.0828633452689332 0.7764931686185483 0.1332046332046339 [[453	456]	[454	456]	[389	391]] [1	3	0] [[778	781]	[949	951]	[1051	1053]] [['HHHH'	'GQHI'	'$%%!'	'3440'	'HHHH'	'TQEV'	'$%%!'	'3440']	['HHH'	'QHI'	'%%!'	'440'	'HHH'	'QDV'	'%%!'	'440']	['EEE'	'GAS'	'212'	'323'	'EEE'	'SFP'	'212'	'323']]
5U91_B 0.0229364947763049 1.90498415156132 0.918300653594772 [[88	91]	[54	56]	[77	90]	[155	163]] [1	2	3	0] [[772	775]	[888	890]	[947	954]	[1015	1026]] "[['HHHH'	'IQQH'	'!%%%'	'0444'	'HHHH'	'VEQD'	'!%%%'	'0444']	['HHH'	'AWC'	'#$#'	'232'	'HHH'	'FGA'	'#$#'	'232']	['HHHTTT..HHHHHH'	'HLQARGLAVKTIQQ'	'%""%MPNZ[!%$!%%'	'41425312043044'	'HHHHHHHH'	'KLQDVVNQ'	'%""%%!!%%'	'41440044']	['HHHHHHHHH'	'CQDIRNLAF'	'#%%!&%""##'	'244054122'	'HHHHHHHHHHHH'	'AAEIRASANLAA'	'##%!&#$#%""##'	'224052324122']]"
3NT7_A 0.0156745457780355 5.821448655192117 0.1073253833049399 [[154	156]	[21	34]	[196	199]	[193	197]] [4	1	3	0] [[726	728]	[769	782]	[950	953]	[1014	1018]] "[['EEE'	'VLY'	'/02'	'013'	'EEE'	'ILP'	'/02'	'013']	['HHHHHHHHHHHHHH'	'PVMSQLVEFYNEVA'	'$!#$%""!%#$%%!#'	'30234104234402'	'HHHHHHHHHHHHHH'	'GIAVEQDKNTQEVF'	'$!#!%%%%%$%%!#'	'30204444434402']	['HHHH'	'EIIN'	'%!!%'	'4004'	'HHHH'	'DVVN'	'%!!%'	'4004']	['HHHHH'	'RSFEI'	'&$#%!'	'53240'	'HHHHH'	'RAAEI'	'&##%!'	'52240']]"
1SPR_B 0.0689145942498166 2.3817578966453103 0.0731261425959783 [[14	16]	[80	84]	[82	86]] [1	3	0] [[777	779]	[948	952]	[1023	1027]] "[['HHH'	'ESE'	'%$%'	'434'	'HHH'	'NTQ'	'%$%'	'434']	['HHHHH'	'LQQLV'	'""%%""!'	'14410'	'HHHHH'	'LQDVV'	'""%%!!'	'14400']	['HHHHH'	'QLVAY'	'%""!#$'	'41023'	'HHHHH'	'NLAAT'	'%""##$'	'41223']]"
3HS2_C 0.036156735593497 0.5237126401117767 1.0241379310344838 [[45	51]	[42	44]	[17	20]	[42	48]] [1	2	3	0] [[776	782]	[888	890]	[948	951]	[1020	1028]] "[['HHHHHHH'	'EAYKKAA'	'%#$%%##'	'4234422'	'HHHHHHH'	'KNTQEVF'	'%%$%%!#'	'4434402']	['HHH'	'ATF'	'#$#'	'232'	'HHH'	'FGA'	'#$#'	'232']	['HHHH'	'LNNV'	'""%%!'	'1440'	'HHHH'	'LQDV'	'""%%!'	'1440']	['HHHHHHH'	'ATFEAYK'	'#$#%#$%'	'2324234'	'HHHHHHHHH'	'ASANLAATK'	'#$#%""##$%'	'232412234']]"
5XN0_B 0.0112114283951104 1.637611191576789 1.4663865546218489 [[364	376]	[367	374]	[348	355]] [1	3	0] [[773	782]	[947	954]	[1048	1056]] "[['HHHHHHHHHHHHH'	'DVKQLTEAVQKIA'	'%!%%""$%#!%%!#'	'4044134204402'	'HHHHHHHHHH'	'EQDKNTQEVF'	'%%%%%$%%!#'	'4444434402']	['HHHHHHHH'	'QLTEAVQK'	'%""$%#!%%'	'41342044'	'HHHHHHHH'	'KLQDVVNQ'	'%""%%!!%%'	'41440044']	['EEEEEEEE'	'NLKTGKYA'	'30322321'	'41433432'	'EEEEEEEEE'	'HLMSFPQSA'	'301212321'	'412323432']]"
1P65_B 0.0437695678112892 0.793099182051307 0.7841945288753804 [[47	49]	[57	59]	[58	61]	[22	26]] [4	1	3	0] [[726	728]	[778	780]	[949	952]	[1023	1027]] "[['EEE'	'ISY'	'/22'	'033'	'EEE'	'ILP'	'/02'	'013']	['HHH'	'THH'	'$%%'	'344'	'HHH'	'TQE'	'$%%'	'344']	['HHHH'	'HHTV'	'%%$!'	'4430'	'HHHH'	'QDVV'	'%%!!'	'4400']	['HHHHH'	'QLCLS'	'%""#""$'	'41213'	'HHHHH'	'NLAAT'	'%""##$'	'41223']]"
2LFP_A 0.0529782711495444 3.1524224494366337 0.1223709369024856 [[78	82]	[10	17]	[76	80]] [1	3	0] [[777	781]	[948	954]	[1019	1023]] "[['HHHHH'	'EAQDI'	'%#%%!'	'42440'	'HHHHH'	'NTQEV'	'%$%%!'	'43440']	['HHHHHHHH'	'LQKATVEN'	'""%%#$!%%'	'14423044'	'HHHHHHH'	'LQDVVNQ'	'""%%!!%%'	'1440044']	['HHHHH'	'RAEAQ'	'&#%#%'	'52424'	'HHHHH'	'RASAN'	'&#$#%'	'52324']]"
3BL2_A 0.0685730137049176 1.954506607418892 0.1117424242424247 [[110	119]	[40	42]	[116	121]] [1	3	0] [[773	782]	[950	952]	[1023	1028]] "[['HHHHHHHHHH'	'EDHELLNDCM'	'%%%%""""%%##'	'4444114422'	'HHHHHHHHHH'	'EQDKNTQEVF'	'%%%%%$%%!#'	'4444434402']	['HHH'	'KII'	'%!!'	'400'	'HHH'	'DVV'	'%!!'	'400']	['HHHHHH'	'NDCMTH'	'%%##$%'	'442234'	'HHHHHH'	'NLAATK'	'%""##$%'	'412234']]"
6I2M_A 0.0221550945874096 6.041807299763288 0.0408858603066439 [[104	113]	[141	143]	[6	12]	[141	144]] [1	2	3	0] [[769	778]	[888	890]	[947	953]	[1020	1023]] "[['HHHHHHHHHH'	'GSAITECENY'	'$$#!$%#%%$'	'3320342443'	'HHHHHHHHHH'	'GIAVEQDKNT'	'$!#!%%%%%$'	'3020444443']	['HHH'	'ASF'	'#$#'	'232'	'HHH'	'FGA'	'#$#'	'232']	['HHHHHHH'	'ELIAVIN'	'%""!#!!%'	'4102004'	'HHHHHHH'	'KLQDVVN'	'%""%%!!%'	'4144004']	['HHHH'	'ASFN'	'#$#%'	'2324'	'HHHH'	'ASAN'	'#$#%'	'2324']]"
6QW5_A 0.0443135151306327 1.702879172261837 0.4213075060532698 [[182	188]	[182	187]	[137	144]] [1	3	0] [[775	781]	[949	954]	[1021	1028]] "[['HHHHHHH'	'DEEVNEI'	'%%%!%%!'	'4440440'	'HHHHHHH'	'DKNTQEV'	'%%%$%%!'	'4443440']	['HHHHHH'	'DEEVNE'	'%%%!%%'	'444044'	'HHHHHH'	'QDVVNQ'	'%%!!%%'	'440044']	['HHHHHHHH'	'SADLAARN'	'$#%""##&%'	'32412254'	'HHHHHHHH'	'SANLAATK'	'$#%""##$%'	'32412234']]"
6IWG_A 0.007353941653653 4.155797341257516 0.5051282051282056 [[173	178]	[172	174]	[116	126]] [1	3	0] [[773	778]	[948	950]	[1051	1063]] "[['HHTHHH'	'ENGKET'	'%%N%%$'	'443443'	'HHHHHH'	'EQDKNT'	'%%%%%$'	'444443']	['HHH'	'LEN'	'""%%'	'144'	'HHH'	'LQD'	'""%%'	'144']	['EEETTEEEEEE'	'SAYDGKDYIAL'	'212ON332/10'	'32343443021'	'EEEEEETTEEEEE'	'SFPQSAPHGVVFL'	'212321NO2//10'	'3234323430021']]"
3BP9_B 0.007172162650112 1.7901430516062202 1.60888888888889 [[66	93]	[91	93]	[103	105]] [1	3	0] [[774	781]	[949	951]	[1036	1038]] "[['HHHHHHHHHHHHT.B.TTS.B...HHHH'	'EEKQRVLLEARKAVRGNDGRPTQLPNEV'	'%%%%&!""""%#&%MY~}OOU^+}]Z$%%!'	'4444501142542053443533413440'	'HHHHHHHH'	'QDKNTQEV'	'%%%%$%%!'	'44443440']	['HHH'	'NEV'	'%%!'	'440'	'HHH'	'QDV'	'%%!'	'440']	['...'	'DWD'	']}]'	'434'	'...'	'QSK'	']}]'	'434']]"
5A2Q_A 0.0087525457244998 6.319941039774104 0.0919931856899483 [[210	214]	[208	213]	[39	49]] [1	3	0] [[772	776]	[949	954]	[1053	1061]] [['HHHHH'	'IEKEE'	'!%%%%'	'04444'	'HHHHH'	'VEQDK'	'!%%%%'	'04444']	['HHHHHH'	'EEIEKE'	'%%!%%%'	'440444'	'HHHHHH'	'QDVVNQ'	'%%!!%%'	'440044']	['EEE.TTS.EEE'	'YKRKSDGIYII'	'234]NOUY2//'	'34543430300'	'EEEETTEEE'	'PQSAPHGVV'	'2321NO2//'	'343234300']]
6LYE_I 0.0399831894313788 1.3876262754035715 0.6965317919075158 [[8	32]	[4	10]	[45	57]] [1	3	0] [[772	781]	[948	954]	[1051	1063]] "[['HHHHH.......EEEEE.HHHHHHH'	'IEKETGKQLVIQESILMLPEEVEEV'	'!%%%$}]]ZYY]32/01Z$%%!%%!'	'0444334410044301213440440'	'HHHHHHHHHH'	'VEQDKNTQEV'	'!%%%%%$%%!'	'0444443440']	['HHHHHHH'	'LSDIIEK'	'""$%!!%%'	'1340044'	'HHHHHHH'	'LQDVVNQ'	'""%%!!%%'	'1440044']	['EEEETTTTEEEEE'	'TAYDESTDENVML'	'2123ONNO33/10'	'3234433444021'	'EEEEEETTEEEEE'	'SFPQSAPHGVVFL'	'212321NO2//10'	'3234323430021']]"
5W9L_A 0.0240754075376275 1.9480705381689365 0.8874598070739559 [[1164	1167]	[1025	1031]	[1021	1028]	[1095	1133]] [4	1	3	0] [[725	728]	[771	777]	[947	954]	[1021	1059]] "[['EEEE'	'EIAP'	'3/12'	'4023'	'EEEE'	'EILP'	'3/02'	'4013']	['HHHHHHH'	'AVNNNAQ'	'#!%%%#%'	'2044424'	'HHHHHHH'	'AVEQDKN'	'#!%%%%%'	'2044444']	['HHHHHHHH'	'KVQDAVNN'	'%!%%#!%%'	'40442044'	'HHHHHHHH'	'KLQDVVNQ'	'%""%%!!%%'	'41440044']	['HHHHHHHHIIIIISS..SS.SSSSSSS...EEEEEETTE'	'SAQLAKDKVNEDVKAQSKRSGFDGQGTHIVSFVVNAPNG'	'$#%""#%%%=AAA=VT]}VW}UTVUVUU]YY21//31NO2'	'324124440444042434533243433400320042343'	'HHHHHHHHIIIIISS...STTTTSSSEEEEEEEEEETTE'	'SANLAATKMSEKVLGQSKRVDFKGKGYHLMSFPQSAPHG'	'$#%""##$%?@AA=SU]}]WKOMOUVU2301212321NO2'	'324122342344013434504243433412323432343']]"
1TCZ_C 0.0909333520820051 1.2361136216761976 0.0579216354344118 [[494	497]	[494	497]	[421	424]] [1	3	0] [[777	780]	[947	950]	[1050	1053]] "[['HHHH'	'ETKK'	'%$%%'	'4344'	'HHHH'	'NTQE'	'%$%%'	'4344']	['HHHH'	'ETKK'	'%$%%'	'4344'	'HHHH'	'KLQD'	'%""%%'	'4144']	['EEEE'	'ATAP'	'1212'	'2323'	'EEEE'	'MSFP'	'1212'	'2323']]"
1P65_A 0.0422632901458538 0.7715682187497936 0.834375000000001 [[47	49]	[57	59]	[58	61]	[22	26]] [4	1	3	0] [[726	728]	[778	780]	[949	952]	[1023	1027]] "[['EEE'	'ISY'	'/22'	'033'	'EEE'	'ILP'	'/02'	'013']	['HHH'	'THH'	'$%%'	'344'	'HHH'	'TQE'	'$%%'	'344']	['HHHH'	'HHTV'	'%%$!'	'4430'	'HHHH'	'QDVV'	'%%!!'	'4400']	['HHHHH'	'QLCLS'	'%""#""$'	'41213'	'HHHHH'	'NLAAT'	'%""##$'	'41223']]"
5CZ1_A 0.0631763413422787 0.8780568322176505 0.3280542986425347 [[60	62]	[99	102]	[111	113]	[100	105]	[107	112]] [4	1	2	3	0] [[726	728]	[778	781]	[888	890]	[949	954]	[1022	1027]] "[['EEE'	'VLW'	'/02'	'013'	'EEE'	'ILP'	'/02'	'013']	['HHHH'	'TKDV'	'$%%!'	'3440'	'HHHH'	'TQEV'	'$%%!'	'3440']	['HHH'	'AYM'	'#$#'	'232'	'HHH'	'FGA'	'#$#'	'232']	['HHHHHH'	'KDVLQH'	'%%!""%%'	'440144'
6ODM_H 0.0293629214940054 4.532947191713719 0.1345826235093694 [[178	180]	[150	153]	[150	152]	[31	34]] [4	1	3	0] [[726	728]	[779	782]	[950	952]	[1060	1063]] [['EEE'	'VLY'	'/02'	'013'	'EEE'	'ILP'	'/02'	'013']	['HHHH'	'EIVA'	'%!!#'	'4002'	'HHHH'	'QEVF'	'%%!#'	'4402']	['HHH'	'EIV'	'%!!'	'400'	'HHH'	'DVV'	'%!!'	'400']	['EEEE'	'VVFL'	'//10'	'0021'	'EEEE'	'VVFL'	'//10'	'0021']]
4NZG_C 0.0242711770994617 2.5661347910169354 0.6771428571428584 [[19	25]	[49	51]	[88	93]	[49	53]] [1	2	3	0] [[773	779]	[888	890]	[948	953]	[1020	1024]] "[['HHHHHHH'	'DIKDLTK'	'%!%%""$%'	'4044134'	'HHHHHHH'	'EQDKNTQ'	'%%%%%$%'	'4444434']	['HHH'	'FTF'	'#$#'	'232'	'HHH'	'FGA'	'#$#'	'232']	['HHHHHH'	'LKNITE'	'""%%!$%'	'144034'	'HHHHHH'	'LQDVVN'	'""%%!!%'	'144004']	['HHHHH'	'FTFEL'	'#$#%""'	'23241'	'HHHHH'	'ASANL'	'#$#%""'	'23241']]"
3LIN_C 0.0807995240051371 1.478553456454654 0.0951492537313436 [[112	114]	[105	108]	[106	108]	[26	30]] [4	1	3	0] [[726	728]	[771	774]	[948	950]	[1059	1063]] "[['EEE'	'VLY'	'/02'	'013'	'EEE'	'ILP'	'/02'	'013']	['HHHH'	'ALQQ'	'#""%%'	'2144'	'HHHH'	'AVEQ'	'#!%%'	'2044']	['HHH'	'LQQ'	'""%%'	'144'	'HHH'	'LQD'	'""%%'	'144']	['EEEEE'	'TIEAL'	'2/310'	'30421'	'EEEEE'	'GVVFL'	'2//10'	'30021']]"
2ZHX_N 0.0346436275503539 1.426839513440474 0.8173374613003104 [[8	32]	[6	10]	[45	57]] [1	3	0] [[772	781]	[950	954]	[1051	1063]] [['HHHHT.......EEEEE.HHHHHHH'	'IEKETGKQLVIQESILMLPEEVEEV'	'!%%%N}]]ZYY]32/01Z$%%!%%!'	'0444334410044301213440440'	'HHHHHHHHHH'	'VEQDKNTQEV'	'!%%%%%$%%!'	'0444443440']	['HHHHH'	'DIIEK'	'%!!%%'	'40044'	'HHHHH'	'DVVNQ'	'%!!%%'	'40044']	['EEEETTTTEEEEE'	'TAYDESTDENVML'	'2123ONNO33/10'	'3234433444021'	'EEEEEETTEEEEE'	'SFPQSAPHGVVFL'	'212321NO2//10'	'3234323430021']]
3PHW_C 0.0606150494454584 1.340614266609501 0.2901098901098906 [[87	93]	[105	107]	[86	88]	[40	43]] [1	2	3	0] [[776	782]	[888	890]	[948	950]	[1025	1028]] "[['HHHHHHH'	'EDYLKRM'	'%%$""%&#'	'4431452'	'HHHHHHH'	'KNTQEVF'	'%%$%%!#'	'4434402']	['HHH'	'ASM'	'#$#'	'232'	'HHH'	'FGA'	'#$#'	'232']	['HHH'	'LED'	'""%%'	'144'	'HHH'	'LQD'	'""%%'	'144']	['HHHH'	'CFYH'	'##$%'	'2234'	'HHHH'	'AATK'	'##$%'	'2234']]"
4Z3U_C 0.0852961209852487 2.126571063090191 0.0103270223752158 [[39	42]	[120	122]	[119	122]	[83	85]] [4	1	3	0] [[725	728]	[779	781]	[948	951]	[1054	1056]] "[['EEEE'	'QVHG'	'3/32'	'4043'	'EEEE'	'EILP'	'3/02'	'4013']	['HHH'	'DDI'	'%%!'	'440'	'HHH'	'QEV'	'%%!'	'440']	['HHHH'	'LDDI'	'""%%!'	'1440'	'HHHH'	'LQDV'	'""%%!'	'1440']	['EEE'	'QGF'	'321'	'432'	'EEE'	'QSA'	'321'	'432']]"
2Q2U_D 0.020083240990678 3.7572969870841786 0.445812807881774 [[237	240]	[113	119]	[81	84]	[111	115]	[62	65]] [4	1	2	3	0] [[725	728]	[772	778]	[888	891]	[950	954]	[1045	1048]] [['EEEE'	'EVDY'	'3/32'	'4043'	'EEEE'	'EILP'	'3/02'	'4013']	['HHHHHHH'	'VEDMKNY'	'!%%#%%$'	'0442443'	'HHHHHHH'	'VEQDKNT'	'!%%%%%$'	'0444443']	['HHHS'	'AVMT'	'#!#U'	'2023'	'HHHS'	'FGAG'	'#$#U'	'2323']	['HHHHH'	'DRVED'	'%&!%%'	'45044'
3LZG_F 0.0191701943229233 0.9729085792060858 1.6561085972850695 [[77	88]	[79	86]	[60	62]] [1	3	0] [[772	782]	[947	954]	[1036	1038]] "[['HHHHHHHHHHHH'	'IENLNKKVDDGF'	'!%%""%%%!%%$#'	'044144404432'	'HHHHHHHHHHH'	'VEQDKNTQEVF'	'!%%%%%$%%!#'	'04444434402']	['HHHHHHHH'	'NLNKKVDD'	'%""%%%!%%'	'41444044'	'HHHHHHHH'	'KLQDVVNQ'	'%""%%!!%%'	'41440044']	['...'	'NTQ'	']}]'	'434'	'...'	'QSK'	']}]'	'434']]"
5V5H_A 0.0752197877204299 1.2403041329251534 0.1600790513833994 [[87	93]	[105	107]	[86	88]	[41	43]] [1	2	3	0] [[776	782]	[888	890]	[948	950]	[1026	1028]] "[['HHHHHHH'	'EDYLKRM'	'%%$""%&#'	'4431452'	'HHHHHHH'	'KNTQEVF'	'%%$%%!#'	'4434402']	['HHH'	'ASM'	'#$#'	'232'	'HHH'	'FGA'	'#$#'	'232']	['HHH'	'LED'	'""%%'	'144'	'HHH'	'LQD'	'""%%'	'144']	['HHH'	'FYH'	'#$%'	'234'	'HHH'	'ATK'	'#$%'	'234']]"
6QW0_A 0.0473425375211528 1.6469976925871426 0.4144578313253022 [[182	188]	[182	187]	[137	144]] [1	3	0] [[775	781]	[949	954]	[1021	1028]] "[['HHHHHHH'	'DEEVNEI'	'%%%!%%!'	'4440440'	'HHHHHHH'	'DKNTQEV'	'%%%$%%!'	'4443440']	['HHHHHH'	'DEEVNE'	'%%%!%%'	'444044'	'HHHHHH'	'QDVVNQ'	'%%!!%%'	'440044']	['HHHHHHHH'	'SADLAARN'	'$#%""##&%'	'32412254'	'HHHHHHHH'	'SANLAATK'	'$#%""##$%'	'32412234']]"
4ZM2_A 0.0352047754351978 0.5415078888516226 1.0889679715302507 [[45	51]	[42	44]	[17	20]	[42	48]] [1	2	3	0] [[776	782]	[888	890]	[948	951]	[1020	1028]] "[['HHHHHHH'	'EAYKKAA'	'%#$%%##'	'4234422'	'HHHHHHH'	'KNTQEVF'	'%%$%%!#'	'4434402']	['HHH'	'ATF'	'#$#'	'232'	'HHH'	'FGA'	'#$#'	'232']	['HHHH'	'LNNV'	'""%%!'	'1440'	'HHHH'	'LQDV'	'""%%!'	'1440']	['HHHHHHH'	'ATFEAYK'	'#$#%#$%'	'2324234'	'HHHHHHHHH'	'ASANLAATK'	'#$#%""##$%'	'232412234']]"
4NZG_D 0.0239449840034215 2.605424228693111 0.6916426512968303 [[19	25]	[49	51]	[88	93]	[49	53]] [1	2	3	0] [[773	779]	[888	890]	[948	953]	[1020	1024]] "[['HHHHHHH'	'DIKDLTK'	'%!%%""$%'	'4044134'	'HHHHHHH'	'EQDKNTQ'	'%%%%%$%'	'4444434']	['HHH'	'FTF'	'#$#'	'232'	'HHH'	'FGA'	'#$#'	'232']	['HHHHHH'	'LKNITE'	'""%%!$%'	'144034'	'HHHHHH'	'LQDVVN'	'""%%!!%'	'144004']	['HHHHH'	'FTFEL'	'#$#%""'	'23241'	'HHHHH'	'ASANL'	'#$#%""'	'23241']]"
5CZ3_A 0.0444714105784254 1.7158915794077687 0.4422604422604432 [[143	146]	[143	146]	[98	102]] [1	3	0] [[777	780]	[947	950]	[1049	1053]] "[['HHHH'	'DGDK'	'%$%%'	'4344'	'HHHH'	'NTQE'	'%$%%'	'4344']	['HHHH'	'DGDK'	'%$%%'	'4344'	'HHHH'	'KLQD'	'%""%%'	'4144']	['EEEEE'	'LARFY'	'01412'	'12523'	'EEEEE'	'LMSFP'	'01212'	'12323']]"
3PHW_E 0.0788836166658081 1.3449010484155648 0.1310211946050101 [[87	93]	[105	107]	[86	88]	[40	43]] [1	2	3	0] [[776	782]	[888	890]	[948	950]	[1025	1028]] "[['HHHHHHH'	'EDYLKRM'	'%%$""%&#'	'4431452'	'HHHHHHH'	'KNTQEVF'	'%%$%%!#'	'4434402']	['HHH'	'ASM'	'#$#'	'232'	'HHH'	'FGA'	'#$#'	'232']	['HHH'	'LED'	'""%%'	'144'	'HHH'	'LQD'	'""%%'	'144']	['HHHH'	'CFYH'	'##$%'	'2234'	'HHHH'	'AATK'	'##$%'	'2234']]"
3HS2_H 0.0320916591791436 0.6302415535500147 1.1821561338289972 [[45	51]	[42	44]	[17	20]	[42	48]] [1	2	3	0] [[776	782]	[888	890]	[948	951]	[1020	1028]] "[['HHHHHHH'	'EAYKKAA'	'%#$%%##'	'4234422'	'HHHHHHH'	'KNTQEVF'	'%%$%%!#'	'4434402']	['HHH'	'ATF'	'#$#'	'232'	'HHH'	'FGA'	'#$#'	'232']	['HHHH'	'LNNV'	'""%%!'	'1440'	'HHHH'	'LQDV'	'""%%!'	'1440']	['HHHHHHH'	'ATFEAYK'	'#$#%#$%'	'2324234'	'HHHHHHHHH'	'ASANLAATK'	'#$#%""##$%'	'232412234']]"
4D61_A 0.0095873368647061 6.737218631298052 0.0316344463971884 [[76	78]	[210	215]	[91	94]	[206	213]	[39	49]] [4	1	2	3	0] [[726	728]	[772	777]	[888	891]	[947	954]	[1053	1061]] "[['EEE'	'VIS'	'//2'	'003'	'EEE'	'ILP'	'/02'	'013']	['HHHHHH'	'IEKEEQ'	'!%%%%%'	'044444'	'HHHHHH'	'VEQDKN'	'!%%%%%'	'044444']	['HHHS'	'AAAT'	'###U'	'2223'	'HHHS'	'FGAG'	'#$#U'	'2323']	['HHHHHHHH'	'DPEEIEKE'	'%$%%!%%%'	'43440444'
5V6G_A 0.0347998791542327 3.329585232135532 0.281090289608177 [[152	155]	[149	151]	[28	31]	[147	152]] [1	2	3	0] [[779	782]	[888	890]	[948	951]	[1018	1023]] "[['HHHH'	'EQIA'	'%%!#'	'4402'	'HHHH'	'QEVF'	'%%!#'	'4402']	['HHH'	'ATC'	'#$#'	'232'	'HHH'	'FGA'	'#$#'	'232']	['HHHH'	'LEDV'	'""%%!'	'1440'	'HHHH'	'LQDV'	'""%%!'	'1440']	['HHHHHH'	'VCATCE'	'!##$#%'	'022324'	'HHHHHH'	'IRASAN'	'!&#$#%'	'052324']]"
2I9F_B 0.0444266734137901 0.2599857961812886 0.8874598070739559 [[98	100]	[98	100]	[61	65]] [1	3	0] [[779	781]	[949	951]	[1017	1021]] [['HHH'	'KQI'	'%%!'	'440'	'HHH'	'QEV'	'%%!'	'440']	['HHH'	'KQI'	'%%!'	'440'	'HHH'	'QDV'	'%%!'	'440']	['HHHHH'	'QERAT'	'%%&#$'	'44523'	'HHHHH'	'EIRAS'	'%!&#$'	'40523']]
4MAY_A 0.055837841558426 1.720024893025094 0.2760869565217392 [[147	150]	[64	73]	[69	75]	[4	9]] [4	1	3	0] [[725	728]	[771	782]	[947	953]	[1048	1053]] "[['EEEE'	'KISY'	'3/22'	'4033'	'EEEE'	'EILP'	'3/02'	'4013']	['HHHHHHHHHH'	'AVAKHNLNIM'	'#!#%%%""%!#'	'2024441402'	'HHHHHHHHHHHH'	'AVEQDKNTQEVF'	'#!%%%%%$%%!#'	'204444434402']	['HHHHHHH'	'NLNIMIK'	'%""%!#!%'	'4140204'	'HHHHHHH'	'KLQDVVN'	'%""%%!!%'	'4144004']	['EEEEEE'	'HVASCG'	'3/1212'	'402323'	'EEEEEE'	'HLMSFP'	'301212'	'412323']]"
4DJB_B 0.0146865715154727 3.6104643142640014 0.6581920903954812 [[87	96]	[95	98]	[73	79]	[45	47]] [1	2	3	0] [[769	778]	[888	891]	[948	954]	[1054	1056]] "[['HHHHHHHHHH'	'SLAVEFDHAT'	'$""#!%#%%#$'	'3120424423'	'HHHHHHHHHH'	'GIAVEQDKNT'	'$!#!%%%%%$'	'3020444443']	['HHTS'	'ATGG'	'#$NU'	'2333'	'HHHS'	'FGAG'	'#$#U'	'2323']	['HHHHHHH'	'LEAIVQH'	'""%#!!%%'	'1420044'	'HHHHHHH'	'LQDVVNQ'	'""%%!!%%'	'1440044']	['EEE'	'EGA'	'321'	'432'	'EEE'	'QSA'	'321'	'432']]"
3K33_B 0.0346055650438851 0.6243209440807429 1.1115107913669076 [[45	51]	[42	44]	[17	20]	[42	48]] [1	2	3	0] [[776	782]	[888	890]	[948	951]	[1020	1028]] "[['HHHHHHH'	'EAYKKAA'	'%#$%%##'	'4234422'	'HHHHHHH'	'KNTQEVF'	'%%$%%!#'	'4434402']	['HHH'	'ATF'	'#$#'	'232'	'HHH'	'FGA'	'#$#'	'232']	['HHHH'	'LNNV'	'""%%!'	'1440'	'HHHH'	'LQDV'	'""%%!'	'1440']	['HHHHHHH'	'ATFEAYK'	'#$#%#$%'	'2324234'	'HHHHHHHHH'	'ASANLAATK'	'#$#%""##$%'	'232412234']]"
2I9F_D 0.0485506640354689 0.2207369144395654 0.8061538461538471 [[98	100]	[98	100]	[61	65]] [1	3	0] [[779	781]	[949	951]	[1017	1021]] [['HHH'	'KQI'	'%%!'	'440'	'HHH'	'QEV'	'%%!'	'440']	['HHH'	'KQI'	'%%!'	'440'	'HHH'	'QDV'	'%%!'	'440']	['HHHHH'	'QERAT'	'%%&#$'	'44523'	'HHHHH'	'EIRAS'	'%!&#$'	'40523']]
3O9R_A 0.0571742663980371 0.8295752060439496 0.5051282051282056 [[159	162]	[172	176]	[172	176]	[128	131]] [4	1	3	0] [[725	728]	[776	780]	[950	954]	[1061	1064]] [['EEEE'	'EISP'	'3/22'	'4033'	'EEEE'	'EILP'	'3/02'	'4013']	['HHHHH'	'EDVKN'	'%%!%%'	'44044'	'HHHHH'	'KNTQE'	'%%$%%'	'44344']	['HHHHH'	'EDVKN'	'%%!%%'	'44044'	'HHHHH'	'DVVNQ'	'%!!%%'	'40044']	['EEEE'	'IILK'	'//03'	'0014'	'EEEE'	'VFLH'	'/103'	'0214']]
5SZS_A 0.032493767882458 2.159278279889572 0.6396648044692743 [[1163	1165]	[1008	1022]	[988	990]	[1013	1020]	[1110	1130]] [4	1	2	3	0] [[726	728]	[769	778]	[888	890]	[947	954]	[1044	1064]] "[['EEE'	'VLY'	'/02'	'013'	'EEE'	'ILP'	'/02'	'013']	['HHHHHHHHHHHHHHH'	'TIALNKIQDVVNQQG'	'$!#""%%!%%!!%%%$'	'302144044004443'	'HHHHHHHHHH'	'GIAVEQDKNT'	'$!#!%%%%%$'	'3020444443']	['HHH'	'ASF'	'#$#'	'232'	'HHH'	'FGA'	'#$#'	'232']	['HHHHHHHH'	'KIQDVVNQ'	'%!%%!!%%'	'40440044'
5BQY_D 0.0213230890610407 1.89700523252574 1.0452961672473866 [[152	166]	[147	154]	[134	137]] [1	3	0] [[772	778]	[947	954]	[1044	1047]] "[['HHHT...HHHHHHHH'	'VKNGTYDYPKYQKES'	'!%%N}}]$$%$%%%$'	'044333433434443'	'HHHHHHH'	'VEQDKNT'	'!%%%%%$'	'0444443']	['HHHHHHHH'	'ELMESVKN'	'%""#%$!%%'	'41243044'	'HHHHHHHH'	'KLQDVVNQ'	'%""%%!!%%'	'41440044']	['SSSE'	'GNGG'	'UVU2'	'3433'	'SSSE'	'GKGY'	'UVU2'	'3433']]"
5V6G_C 0.0361145204316301 3.3185061667149007 0.2725724020442928 [[152	155]	[149	151]	[28	31]	[147	152]] [1	2	3	0] [[779	782]	[888	890]	[948	951]	[1018	1023]] "[['HHHH'	'EQIA'	'%%!#'	'4402'	'HHHH'	'QEVF'	'%%!#'	'4402']	['HHH'	'ATC'	'#$#'	'232'	'HHH'	'FGA'	'#$#'	'232']	['HHHH'	'LEDV'	'""%%!'	'1440'	'HHHH'	'LQDV'	'""%%!'	'1440']	['HHHHHH'	'VCATCE'	'!##$#%'	'022324'	'HHHHHH'	'IRASAN'	'!&#$#%'	'052324']]"
5WWI_A 0.0275288786027541 4.756036382943444 0.1442495126705658 [[61	67]	[138	140]	[172	174]	[139	142]] [1	2	3	0] [[775	781]	[888	890]	[948	950]	[1015	1018]] "[['HHHHHHH'	'DEETGKV'	'%%%$$%!'	'4443340'	'HHHHHHH'	'DKNTQEV'	'%%%$%%!'	'4443440']	['HHH'	'MAA'	'###'	'222'	'HHH'	'FGA'	'#$#'	'232']	['HHH'	'LEN'	'""%%'	'144'	'HHH'	'LQD'	'""%%'	'144']	['HHHH'	'AAQI'	'##%!'	'2240'	'HHHH'	'AAEI'	'##%!'	'2240']]"
3OA1_A 0.057689295693806 0.4604164163348296 0.552910052910053 [[265	282]	[267	269]	[234	240]	[274	276]] [1	2	3	0] [[769	780]	[888	890]	[948	954]	[1022	1024]] "[['HHHHHH.HHHHHHB.HHH'	'WVALANSKKFQLLVESNK'	'$!#""#%}%%#%""""(]$%%'	'302124344241104344'	'HHHHHHHHHHHH'	'GIAVEQDKNTQE'	'$!#!%%%%%$%%'	'302044444344']	['HHH'	'ALA'	'#""#'	'212'	'HHH'	'FGA'	'#$#'	'232']	['HHHHHHH'	'LDDIVKE'	'""%%!!%%'	'1440044'	'HHHHHHH'	'LQDVVNQ'	'""%%!!%%'	'1440044']	['HHH'	'FQL'	'#%""'	'241'	'HHH'	'ANL'	'#%""'	'241']]"
5BNY_D 0.0221634876370405 1.904447781845687 1.0241379310344838 [[152	166]	[147	154]	[134	137]] [1	3	0] [[772	778]	[947	954]	[1044	1047]] "[['HHHT...HHHHHHHH'	'VKNGTYDYPKYQKES'	'!%%N}}]$$%$%%%$'	'044333433434443'	'HHHHHHH'	'VEQDKNT'	'!%%%%%$'	'0444443']	['HHHHHHHH'	'ELMESVKN'	'%""#%$!%%'	'41243044'	'HHHHHHHH'	'KLQDVVNQ'	'%""%%!!%%'	'41440044']	['SSSE'	'GNGG'	'UVU2'	'3433'	'SSSE'	'GKGY'	'UVU2'	'3433']]"
3HS2_F 0.034729240260315 0.7051728038862826 1.1115107913669076 [[45	51]	[42	44]	[17	20]	[42	48]] [1	2	3	0] [[776	782]	[888	890]	[948	951]	[1020	1028]] "[['HHHHHHH'	'EAYKKAA'	'%#$%%##'	'4234422'	'HHHHHHH'	'KNTQEVF'	'%%$%%!#'	'4434402']	['HHH'	'ATF'	'#$#'	'232'	'HHH'	'FGA'	'#$#'	'232']	['HHHH'	'LNNV'	'""%%!'	'1440'	'HHHH'	'LQDV'	'""%%!'	'1440']	['HHHHHHH'	'ATFEAYK'	'#$#%#$%'	'2324234'	'HHHHHHHHH'	'ASANLAATK'	'#$#%""##$%'	'232412234']]"
4K67_G 0.0558816815462522 1.3880683760128338 0.3844339622641515 [[178	180]	[103	107]	[104	106]	[43	48]] [4	1	3	0] [[726	728]	[774	778]	[947	949]	[1044	1049]] "[['EEE'	'VLW'	'/02'	'013'	'EEE'	'ILP'	'/02'	'013']	['HHHHH'	'EELKY'	'%%""%$'	'44143'	'HHHHH'	'QDKNT'	'%%%%$'	'44443']	['HHH'	'ELK'	'%""%'	'414'	'HHH'	'KLQ'	'%""%'	'414']	['SSEEEE'	'GKLTDL'	'UV0230'	'341341'	'SSSEEE'	'GKGYHL'	'UVU230'	'343341']]"
5V7S_A 0.0434237743342102 3.247033147998523 0.20954003407155 [[152	159]	[149	151]	[28	31]	[147	152]] [1	2	3	0] [[773	780]	[888	890]	[948	951]	[1018	1023]] "[['HHHHHHHH'	'EQIADSQH'	'%%!#%$%%'	'44024344'	'HHHHHHHH'	'EQDKNTQE'	'%%%%%$%%'	'44444344']	['HHH'	'ATC'	'#$#'	'232'	'HHH'	'FGA'	'#$#'	'232']	['HHHH'	'LEDV'	'""%%!'	'1440'	'HHHH'	'LQDV'	'""%%!'	'1440']	['HHHHHH'	'VCATCE'	'!##$#%'	'022324'	'HHHHHH'	'IRASAN'	'!&#$#%'	'052324']]"
5ODJ_A 0.0383448020337849 2.309972682192525 0.4638403990024939 [[14	16]	[60	74]	[62	67]	[105	109]] [4	1	3	0] [[726	728]	[771	780]	[949	954]	[1057	1061]] "[['EEE'	'VLY'	'/02'	'013'	'EEE'	'ILP'	'/02'	'013']	['HHHHHHHHHHHHHHH'	'AIKKIIDEQIELTKK'	'#!%%!!%%%!%""$%%'	'204400444041344'	'HHHHHHHHHH'	'AVEQDKNTQE'	'#!%%%%%$%%'	'2044444344']	['HHHHHH'	'KKIIDE'	'%%!!%%'	'440044'	'HHHHHH'	'QDVVNQ'	'%%!!%%'	'440044']	['T-EEE'	'G-WVI'	'N-2//'	'3-300'	'TTEEE'	'PHGVV'	'NO2//'	'34300']]"
3UST_A 0.029794072889147 4.490012558064 0.1487279843444231 [[224	234]	[225	230]	[143	147]] [1	3	0] [[771	781]	[949	954]	[1017	1021]] "[['HHHHHHHHHHH'	'FHNHVNDYKWI'	'#%%%!%%$%$!'	'24440443430'	'HHHHHHHHHHH'	'AVEQDKNTQEV'	'#!%%%%%$%%!'	'20444443440']	['HHHHHH'	'HNHVND'	'%%%!%%'	'444044'	'HHHHHH'	'QDVVNQ'	'%%!!%%'	'440044']	['HHHHH'	'KVLFY'	'%!""#$'	'40123'	'HHHHH'	'EIRAS'	'%!&#$'	'40523']]"
5I65_A 0.0597203864230344 1.3327927435867444 0.3340909090909101 [[13	17]	[45	47]	[61	63]	[62	72]] [1	2	3	0] [[775	779]	[888	890]	[949	951]	[1017	1026]] "[['HHHHH'	'DEDLD'	'%%%""%'	'44414'	'HHHHH'	'DKNTQ'	'%%%$%'	'44434']	['HHH'	'AYA'	'#$#'	'232'	'HHH'	'FGA'	'#$#'	'232']	['HHH'	'DKV'	'%%!'	'440'	'HHH'	'QDV'	'%%!'	'440']	['HHHHHHHHHHH'	'KVRGTLAKLEA'	'%!&$$""#%""%#'	'40533124142'	'HHHHHHHHHH'	'EIRASANLAA'	'%!&#$#%""##'	'4052324122']]"
3UBE_H 0.0218697015763812 0.9895766687006816 1.5859030837004409 [[77	88]	[79	86]	[60	62]] [1	3	0] [[772	782]	[947	954]	[1036	1038]] "[['HHHHHHHHHHHH'	'IENLNKKVDDGF'	'!%%""%%%!%%$#'	'044144404432'	'HHHHHHHHHHH'	'VEQDKNTQEVF'	'!%%%%%$%%!#'	'04444434402']	['HHHHHHHH'	'NLNKKVDD'	'%""%%%!%%'	'41444044'	'HHHHHHHH'	'KLQDVVNQ'	'%""%%!!%%'	'41440044']	['...'	'NTQ'	']}]'	'434'	'...'	'QSK'	']}]'	'434']]"
6G42_C 0.0252278372203053 0.9148435931134162 1.4872881355932224 [[80	83]	[106	111]	[109	111]	[289	296]] [4	1	3	0] [[725	728]	[769	774]	[952	954]	[1057	1064]] [['EEEE'	'EIMG'	'3/12'	'4023'	'EEEE'	'EILP'	'3/02'	'4013']	['HHHHHH'	'GTAINE'	'$$#!%%'	'332044'	'HHHHHH'	'GIAVEQ'	'$!#!%%'	'302044']	['HHH'	'INE'	'!%%'	'044'	'HHH'	'VNQ'	'!%%'	'044']	['TT.EEEEE'	'PQTVIQLK'	'NO}//303'	'34300414'	'TTEEEEEE'	'PHGVVFLH'	'NO2//103'	'34300214']]
3NNQ_A 0.0286811416521385 2.63161688800602 0.5951086956521738 [[19	25]	[49	51]	[88	93]	[49	53]] [1	2	3	0] [[773	779]	[888	890]	[948	953]	[1020	1024]] "[['HHHHHHH'	'DIKDLTK'	'%!%%""$%'	'4044134'	'HHHHHHH'	'EQDKNTQ'	'%%%%%$%'	'4444434']	['HHH'	'FTF'	'#$#'	'232'	'HHH'	'FGA'	'#$#'	'232']	['HHHHHH'	'LKNITE'	'""%%!$%'	'144034'	'HHHHHH'	'LQDVVN'	'""%%!!%'	'144004']	['HHHHH'	'FTFEL'	'#$#%""'	'23241'	'HHHHH'	'ASANL'	'#$#%""'	'23241']]"
2JYQ_A 0.0569552656623433 2.2371270926540583 0.2103092783505156 [[14	16]	[80	84]	[82	86]] [1	3	0] [[777	779]	[948	952]	[1023	1027]] "[['HHH'	'ESE'	'%$%'	'434'	'HHH'	'NTQ'	'%$%'	'434']	['HHHHH'	'LQQLV'	'""%%""!'	'14410'	'HHHHH'	'LQDVV'	'""%%!!'	'14400']	['HHHHH'	'QLVAY'	'%""!#$'	'41023'	'HHHHH'	'NLAAT'	'%""##$'	'41223']]"
1U7K_E 0.0103061952109305 1.8236855135675856 1.5521739130434784 [[66	93]	[91	93]	[103	105]] [1	3	0] [[774	781]	[949	951]	[1036	1038]] "[['HHHHHHHHHHHHT.B.TTSSB...HHHH'	'EEKQRVLLEARKAVRGNDGRPTQLPNEV'	'%%%%&!""""%#&%MY~}OOUW+}]Z$%%!'	'4444501142542053443533413440'	'HHHHHHHH'	'QDKNTQEV'	'%%%%$%%!'	'44443440']	['HHH'	'NEV'	'%%!'	'440'	'HHH'	'QDV'	'%%!'	'440']	['...'	'DWD'	']}]'	'434'	'...'	'QSK'	']}]'	'434']]"
6G41_H 0.0255381939928402 0.9335839002065884 1.4663865546218489 [[80	83]	[106	111]	[109	111]	[289	296]] [4	1	3	0] [[725	728]	[769	774]	[952	954]	[1057	1064]] [['EE-E'	'EI-G'	'3/-2'	'40-3'	'EEEE'	'EILP'	'3/02'	'4013']	['HHHHHH'	'GTAINE'	'$$#!%%'	'332044'	'HHHHHH'	'GIAVEQ'	'$!#!%%'	'302044']	['HHH'	'INE'	'!%%'	'044'	'HHH'	'VNQ'	'!%%'	'044']	['TT.EEEEE'	'PQTVIQLK'	'NO}//303'	'34300414'	'TTEEEEEE'	'PHGVVFLH'	'NO2//103'	'34300214']]
6E3C_C 0.0496056948296151 1.1975583913053105 0.6038251366120231 [[54	57]	[53	55]	[20	24]] [1	3	0] [[769	772]	[950	952]	[1059	1063]] [['HHHH'	'TVAV'	'$!#!'	'3020'	'HHHH'	'GIAV'	'$!#!'	'3020']	['HHH'	'QTV'	'%$!'	'430'	'HHH'	'DVV'	'%!!'	'400']	['EEEEE'	'YVSAL'	'2/210'	'30321'	'EEEEE'	'GVVFL'	'2//10'	'30021']]
3NNQ_B 0.0281450987526965 2.629867225947056 0.6170798898071637 [[19	25]	[49	51]	[88	93]	[49	53]] [1	2	3	0] [[773	779]	[888	890]	[948	953]	[1020	1024]] "[['HHHHHHH'	'DIKDLTK'	'%!%%""$%'	'4044134'	'HHHHHHH'	'EQDKNTQ'	'%%%%%$%'	'4444434']	['HHH'	'FTF'	'#$#'	'232'	'HHH'	'FGA'	'#$#'	'232']	['HHHHHH'	'LKNITE'	'""%%!$%'	'144034'	'HHHHHH'	'LQDVVN'	'""%%!!%'	'144004']	['HHHHH'	'FTFEL'	'#$#%""'	'23241'	'HHHHH'	'ASANL'	'#$#%""'	'23241']]"
1SPR_D 0.0512491416964791 2.394828717306981 0.2462845010615715 [[14	16]	[80	84]	[82	86]] [1	3	0] [[777	779]	[948	952]	[1023	1027]] "[['HHH'	'ESE'	'%$%'	'434'	'HHH'	'NTQ'	'%$%'	'434']	['HHHHH'	'LQQLV'	'""%%""!'	'14410'	'HHHHH'	'LQDVV'	'""%%!!'	'14400']	['HHHHH'	'QLVAY'	'%""!#$'	'41023'	'HHHHH'	'NLAAT'	'%""##$'	'41223']]"
2L8K_A 0.0231098213194757 1.807156695272268 1.0381944444444446 [[38	42]	[17	22]	[38	44]] [1	3	0] [[778	782]	[948	953]	[1021	1027]] "[['HHHHH'	'SFQVA'	'$#%!#'	'32402'	'HHHHH'	'TQEVF'	'$%%!#'	'34402']	['HHHHHH'	'LSDVLD'	'""$%!""%'	'134014'	'HHHHHH'	'LQDVVN'	'""%%!!%'	'144004']	['HHHHHHH'	'SFQVAQY'	'$#%!#%$'	'3240243'	'HHHHHHH'	'SANLAAT'	'$#%""##$'	'3241223']]"
1U7K_B 0.0098824890464541 1.8032573784737893 1.5859030837004409 [[66	93]	[91	93]	[103	105]] [1	3	0] [[774	781]	[949	951]	[1036	1038]] "[['HHHHHHHHHHHHT.B.TTS.B...HHHH'	'EEKQRVLLEARKAVRGNDGRPTQLPNEV'	'%%%%&!""""%#&%MY~}OOU^+}]Z$%%!'	'4444501142542053443533413440'	'HHHHHHHH'	'QDKNTQEV'	'%%%%$%%!'	'44443440']	['HHH'	'NEV'	'%%!'	'440'	'HHH'	'QDV'	'%%!'	'440']	['...'	'DWD'	']}]'	'434'	'...'	'QSK'	']}]'	'434']]"
2Q2U_B 0.0199787335545434 3.763025716158072 0.501278772378517 [[237	240]	[113	119]	[81	84]	[111	115]	[62	65]] [4	1	2	3	0] [[725	728]	[772	778]	[888	891]	[950	954]	[1045	1048]] [['EEEE'	'EVDY'	'3/32'	'4043'	'EEEE'	'EILP'	'3/02'	'4013']	['HHHHHHH'	'VEDMKNY'	'!%%#%%$'	'0442443'	'HHHHHHH'	'VEQDKNT'	'!%%%%%$'	'0444443']	['HHHS'	'AVMT'	'#!#U'	'2023'	'HHHS'	'FGAG'	'#$#U'	'2323']	['HHHHH'	'DRVED'	'%&!%%'	'45044'
2Q2U_A 0.0199107911149139 3.7586066956371087 0.5051282051282056 [[237	240]	[113	119]	[81	84]	[111	115]	[62	65]] [4	1	2	3	0] [[725	728]	[772	778]	[888	891]	[950	954]	[1045	1048]] [['EEEE'	'EVDY'	'3/32'	'4043'	'EEEE'	'EILP'	'3/02'	'4013']	['HHHHHHH'	'VEDMKNY'	'!%%#%%$'	'0442443'	'HHHHHHH'	'VEQDKNT'	'!%%%%%$'	'0444443']	['HHHS'	'AVMT'	'#!#U'	'2023'	'HHHS'	'FGAG'	'#$#U'	'2323']	['HHHHH'	'DRVED'	'%&!%%'	'45044'
3HS2_B 0.0347622866924545 0.580540879978461 1.150183150183151 [[45	51]	[42	44]	[17	20]	[42	48]] [1	2	3	0] [[776	782]	[888	890]	[948	951]	[1020	1028]] "[['HHHHHHH'	'EAYKKAA'	'%#$%%##'	'4234422'	'HHHHHHH'	'KNTQEVF'	'%%$%%!#'	'4434402']	['HHH'	'ATF'	'#$#'	'232'	'HHH'	'FGA'	'#$#'	'232']	['HHHH'	'LNNV'	'""%%!'	'1440'	'HHHH'	'LQDV'	'""%%!'	'1440']	['HHHHHHH'	'ATFEAYK'	'#$#%#$%'	'2324234'	'HHHHHHHHH'	'ASANLAATK'	'#$#%""##$%'	'232412234']]"
6KDO_B 0.0129674699292488 1.6357162368312412 1.5301724137931043 [[364	376]	[367	374]	[348	355]] [1	3	0] [[773	782]	[947	954]	[1048	1056]] "[['HHHHHHHHHHHHH'	'DVKQLTEAVQKIA'	'%!%%""$%#!%%!#'	'4044134204402'	'HHHHHHHHHH'	'EQDKNTQEVF'	'%%%%%$%%!#'	'4444434402']	['HHHHHHHH'	'QLTEAVQK'	'%""$%#!%%'	'41342044'	'HHHHHHHH'	'KLQDVVNQ'	'%""%%!!%%'	'41440044']	['EEEEEEEE'	'NLKTGKYA'	'30322321'	'41433432'	'EEEEEEEEE'	'HLMSFPQSA'	'301212321'	'412323432']]"
2AYG_A 0.0722961873637009 1.0782070956755043 0.2153209109730858 [[356	359]	[338	343]	[338	343]	[285	287]] [4	1	3	0] [[725	728]	[775	780]	[949	954]	[1059	1061]] [['EEEE'	'HKLG'	'3302'	'4413'	'EEEE'	'EILP'	'3/02'	'4013']	['HHHHHH'	'EEQRQQ'	'%%%&%%'	'444544'	'HHHHHH'	'DKNTQE'	'%%%$%%'	'444344']	['HHHHHH'	'EEQRQQ'	'%%%&%%'	'444544'	'HHHHHH'	'QDVVNQ'	'%%!!%%'	'440044']	['EEE'	'PIV'	'2//'	'300'	'EEE'	'GVV'	'2//'	'300']]
2VGR_C 0.0681868376395827 2.779380815391378 0.0614828209764919 [[90	92]	[181	185]	[177	184]	[170	177]] [4	1	3	0] [[726	728]	[771	775]	[947	954]	[1021	1028]] "[['EEE'	'ILY'	'/02'	'013'	'EEE'	'ILP'	'/02'	'013']	['HHHHH'	'MIDNN'	'#!%%%'	'20444'	'HHHHH'	'AVEQD'	'#!%%%'	'20444']	['HHHHHHHH'	'KYKEMIDN'	'%$%%#!%%'	'43442044'	'HHHHHHHH'	'KLQDVVNQ'	'%""%%!!%%'	'41440044']	['HHHHHHHH'	'TFKLYLTK'	'$#%""$""$%'	'32413134'	'HHHHHHHH'	'SANLAATK'	'$#%""##$%'	'32412234']]"
1E28_A 0.0446545791326334 3.81778917154566 0.1464843750000004 [[173	178]	[171	174]	[95	98]] [1	3	0] [[773	778]	[947	950]	[1053	1056]] "[['HHTHHH'	'ENGKET'	'%%N%%$'	'443443'	'HHHHHH'	'EQDKNT'	'%%%%%$'	'444443']	['HHHH'	'HLEN'	'%""%%'	'4144'	'HHHH'	'KLQD'	'%""%%'	'4144']	['EEEE'	'WQTM'	'2321'	'3432'	'EEEE'	'PQSA'	'2321'	'3432']]"
3BP9_F 0.0213778561349859 4.650447272244437 0.2103092783505156 [[66	93]	[91	93]	[7	9]] [1	3	0] [[774	781]	[949	951]	[1043	1045]] "[['HHHHHHHHHHHHT.B.TTSSB...HHHH'	'EEKQRVLLEARKAVRGNDGRPTQLPNEV'	'%%%%&!""""%#&%MY~}OOUW+}]Z$%%!'	'4444501142542053443533413440'	'HHHHHHHH'	'QDKNTQEV'	'%%%%$%%!'	'44443440']	['HHH'	'NEV'	'%%!'	'440'	'HHH'	'QDV'	'%%!'	'440']	['TSS'	'NGQ'	'OUV'	'434'	'TSS'	'KGK'	'OUV'	'434']]"
5HGA_A 0.0242425880301316 4.715614304896174 0.1787148594377514 [[61	67]	[138	140]	[172	174]	[139	142]] [1	2	3	0] [[775	781]	[888	890]	[948	950]	[1015	1018]] "[['HHHHHHH'	'DEETGKV'	'%%%$$%!'	'4443340'	'HHHHHHH'	'DKNTQEV'	'%%%$%%!'	'4443440']	['HHH'	'MAA'	'###'	'222'	'HHH'	'FGA'	'#$#'	'232']	['HHH'	'LEN'	'""%%'	'144'	'HHH'	'LQD'	'""%%'	'144']	['HHHH'	'AAQI'	'##%!'	'2240'	'HHHH'	'AAEI'	'##%!'	'2240']]"
6QW0_B 0.0494470089883834 1.6574589012672392 0.4178743961352664 [[182	188]	[182	187]	[137	144]] [1	3	0] [[775	781]	[949	954]	[1021	1028]] "[['HHHHHHH'	'DEEVNEI'	'%%%!%%!'	'4440440'	'HHHHHHH'	'DKNTQEV'	'%%%$%%!'	'4443440']	['HHHHHH'	'DEEVNE'	'%%%!%%'	'444044'	'HHHHHH'	'QDVVNQ'	'%%!!%%'	'440044']	['HHHHHHHH'	'SADLAARN'	'$#%""##&%'	'32412254'	'HHHHHHHH'	'SANLAATK'	'$#%""##$%'	'32412234']]"
3P0K_A 0.0400739467908184 4.530321719922037 0.0750915750915752 [[134	149]	[222	224]	[225	230]	[217	225]] [1	2	3	0] [[771	785]	[888	890]	[949	954]	[1015	1023]] "[['HHHHHHHHHHHHHH..'	'FVMQQLKTMKVLFYNV'	'#!#%%""%$#%!""#$]Y'	'2024414324012340'	'HHHHHHHHHHHH...'	'AVEQDKNTQEVFAQV'	'#!%%%%%$%%!#[]Y'	'204444434402240']	['HHH'	'MTF'	'#$#'	'232'	'HHH'	'FGA'	'#$#'	'232']	['HHHHHH'	'HNHIND'	'%%%!%%'	'444044'	'HHHHHH'	'QDVVNQ'	'%%!!%%'	'440044']	['HHHHHHHHH'	'MAYVSMTFH'	'##$!$#$#%'	'223032324'	'HHHHHHHHH'	'AAEIRASAN'	'##%!&#$#%'	'224052324']]"
5BQZ_D 0.0256299759629653 1.785534335122173 0.989830508474578 [[152	166]	[147	154]	[134	137]] [1	3	0] [[772	778]	[947	954]	[1044	1047]] "[['HHHT...HHHHHHHH'	'VKNGTYDYPKYQKES'	'!%%N}}]$$%$%%%$'	'044333433434443'	'HHHHHHH'	'VEQDKNT'	'!%%%%%$'	'0444443']	['HHHHHHHH'	'ELMESVKN'	'%""#%$!%%'	'41243044'	'HHHHHHHH'	'KLQDVVNQ'	'%""%%!!%%'	'41440044']	['SSSE'	'GNGG'	'UVU2'	'3433'	'SSSE'	'GKGY'	'UVU2'	'3433']]"
3HS2_A 0.0363032913354687 0.5418769273745894 1.119133574007221 [[45	51]	[42	44]	[17	20]	[42	48]] [1	2	3	0] [[776	782]	[888	890]	[948	951]	[1020	1028]] "[['HHHHHHH'	'EAYKKAA'	'%#$%%##'	'4234422'	'HHHHHHH'	'KNTQEVF'	'%%$%%!#'	'4434402']	['HHH'	'ATF'	'#$#'	'232'	'HHH'	'FGA'	'#$#'	'232']	['HHHH'	'LNNV'	'""%%!'	'1440'	'HHHH'	'LQDV'	'""%%!'	'1440']	['HHHHHHH'	'ATFEAYK'	'#$#%#$%'	'2324234'	'HHHHHHHHH'	'ASANLAATK'	'#$#%""##$%'	'232412234']]"
4YDF_A 0.0850176687265158 1.5585290702582713 0.0698466780238495 [[112	114]	[105	108]	[106	108]	[26	30]] [4	1	3	0] [[726	728]	[771	774]	[948	950]	[1059	1063]] "[['EEE'	'VLY'	'/02'	'013'	'EEE'	'ILP'	'/02'	'013']	['HHHH'	'ALQQ'	'#""%%'	'2144'	'HHHH'	'AVEQ'	'#!%%'	'2044']	['HHH'	'LQQ'	'""%%'	'144'	'HHH'	'LQD'	'""%%'	'144']	['EEEEE'	'TIEAL'	'2/310'	'30421'	'EEEEE'	'GVVFL'	'2//10'	'30021']]"
3PHW_A 0.0657419925265943 1.32423355883919 0.2569593147751607 [[87	93]	[105	107]	[86	88]	[40	43]] [1	2	3	0] [[776	782]	[888	890]	[948	950]	[1025	1028]] "[['HHHHHHH'	'EDYLKRM'	'%%$""%&#'	'4431452'	'HHHHHHH'	'KNTQEVF'	'%%$%%!#'	'4434402']	['HHH'	'ASM'	'#$#'	'232'	'HHH'	'FGA'	'#$#'	'232']	['HHH'	'LED'	'""%%'	'144'	'HHH'	'LQD'	'""%%'	'144']	['HHHH'	'CFYH'	'##$%'	'2234'	'HHHH'	'AATK'	'##$%'	'2234']]"
4JPJ_D 0.063889745023864 3.415590140161375 0.0538599640933574 [[23	25]	[111	120]	[116	119]	[131	134]] [4	1	3	0] [[726	728]	[774	782]	[948	951]	[1059	1062]] "[['EEE'	'ILT'	'/02'	'013'	'EEE'	'ILP'	'/02'	'013']	['HHHHHHHHHH'	'KWDNTLKQIA'	'%$%%$""%%!#'	'4344314402'	'HHHHHHHHH'	'QDKNTQEVF'	'%%%%$%%!#'	'444434402']	['HHHH'	'LKQI'	'""%%!'	'1440'	'HHHH'	'LQDV'	'""%%!'	'1440']	['EEEE'	'TIIF'	'2//1'	'3002'	'EEEE'	'GVVF'	'2//1'	'3002']]"
1NZV_A 0.0564753660655279 2.2649351720325632 0.2203742203742209 [[159	161]	[225	229]	[227	231]] [1	3	0] [[777	779]	[948	952]	[1023	1027]] "[['HHH'	'ESE'	'%$%'	'434'	'HHH'	'NTQ'	'%$%'	'434']	['HHHHH'	'LQQLV'	'""%%""!'	'14410'	'HHHHH'	'LQDVV'	'""%%!!'	'14400']	['HHHHH'	'QLVAY'	'%""!#$'	'41023'	'HHHHH'	'NLAAT'	'%""##$'	'41223']]"
5ZCA_A 0.0568066743677726 0.3945795233931456 0.6126373626373633 [[284	286]	[315	332]	[359	361]	[313	319]	[340	347]] [4	1	2	3	0] [[726	728]	[771	780]	[888	890]	[948	954]	[1018	1025]] "[['EEE'	'VLS'	'/02'	'013'	'EEE'	'ILP'	'/02'	'013']	['HHHHHS...EESBHHHHH'	'AVNKDKPLGAVALKSYEE'	'#!%%%V}Z}1/T)%$$%%'	'204444313202143344'	'HHHHHHHHHH'	'AVEQDKNTQE'	'#!%%%%%$%%'	'2044444344']	['HHH'	'MSA'	'#$#'	'232'	'HHH'	'FGA'	'#$#'	'232']	['HHHHHHH'	'LEAVNKD'	'""%#!%%%'	'1420444'
2VCK_D 0.0569901642947292 2.9068417999627543 0.1332046332046339 [[90	92]	[177	180]	[177	184]	[170	177]] [4	1	3	0] [[726	728]	[777	780]	[947	954]	[1021	1028]] "[['EEE'	'ILY'	'/02'	'013'	'EEE'	'ILP'	'/02'	'013']	['HHHH'	'KYKE'	'%$%%'	'4344'	'HHHH'	'NTQE'	'%$%%'	'4344']	['HHHH-HHH'	'KYKE-IDN'	'%$%%-!%%'	'4344-044'	'HHHHHHHH'	'KLQDVVNQ'	'%""%%!!%%'	'41440044']	['HHHHHHHH'	'TFKLYLTK'	'$#%""$""$%'	'32413134'	'HHHHHHHH'	'SANLAATK'	'$#%""##$%'	'32412234']]"
3TKW_B 0.076037264101987 0.8471254002999088 0.2153209109730858 [[92	95]	[90	93]	[42	44]] [1	3	0] [[780	783]	[948	951]	[1053	1055]] "[['HHT.'	'QIGA'	'%!N['	'4032'	'HHH.'	'EVFA'	'%!#['	'4022']	['HHHH'	'LTQI'	'""$%!'	'1340'	'HHHH'	'LQDV'	'""%%!'	'1440']	['EEE'	'WKP'	'232'	'343'	'EEE'	'PQS'	'232'	'343']]"
4NZG_A 0.0251931048198216 2.594684579971196 0.7264705882352955 [[19	25]	[49	51]	[88	93]	[49	53]] [1	2	3	0] [[773	779]	[888	890]	[948	953]	[1020	1024]] "[['HHHHHHH'	'DIKDLTK'	'%!%%""$%'	'4044134'	'HHHHHHH'	'EQDKNTQ'	'%%%%%$%'	'4444434']	['HHH'	'FTF'	'#$#'	'232'	'HHH'	'FGA'	'#$#'	'232']	['HHHHHH'	'LKNITE'	'""%%!$%'	'144034'	'HHHHHH'	'LQDVVN'	'""%%!!%'	'144004']	['HHHHH'	'FTFEL'	'#$#%""'	'23241'	'HHHHH'	'ASANL'	'#$#%""'	'23241']]"
3EW5_C 0.0408349798679735 1.9687948467376888 0.524675324675326 [[152	154]	[134	146]	[144	146]	[137	143]	[80	84]] [4	1	2	3	0] [[726	728]	[772	782]	[888	890]	[947	953]	[1014	1018]] "[['EEE'	'ILT'	'/02'	'013'	'EEE'	'ILP'	'/02'	'013']	['HHHHHHHHHHHHH'	'VEGKLCNVYKAIA'	'!%$%""#%!$%#!#'	'0434124034202'	'HHHHHHHHHHH'	'VEQDKNTQEVF'	'!%%%%%$%%!#'	'04444434402']	['HHH'	'AIA'	'#!#'	'202'	'HHH'	'FGA'	'#$#'	'232']	['HHHHHHH'	'KLCNVYK'	'%""#%!$%'	'4124034'
2LJX_A 0.0245817643775924 2.9158228457125484 0.6126373626373633 [[41	44]	[41	44]	[16	18]] [1	3	0] [[776	779]	[950	953]	[1026	1028]] [['HHHH'	'EVYD'	'%!$%'	'4034'	'HHHH'	'KNTQ'	'%%$%'	'4434']	['HHHH'	'EVYD'	'%!$%'	'4034'	'HHHH'	'DVVN'	'%!!%'	'4004']	['HHH'	'CTE'	'#$%'	'234'	'HHH'	'ATK'	'#$%'	'234']]
6ZN5_M 0.0112132224345933 2.7162080004510667 1.0669014084507045 [[73	77]	[46	48]	[73	77]	[48	50]] [1	2	3	0] [[776	780]	[888	890]	[949	953]	[1015	1017]] [['HHHHH'	'NEGIQ'	'%%$!%'	'44304'	'HHHHH'	'KNTQE'	'%%$%%'	'44344']	['HHH'	'MKA'	'#%#'	'242'	'HHH'	'FGA'	'#$#'	'232']	['HHHHH'	'NEGIQ'	'%%$!%'	'44304'	'HHHHH'	'QDVVN'	'%%!!%'	'44004']	['HHH'	'AMQ'	'##%'	'224'	'HHH'	'AAE'	'##%'	'224']]
2B7F_A 0.0915657851926118 1.5377591020867225 0.0463458110516941 [[112	114]	[105	108]	[106	108]	[26	30]] [4	1	3	0] [[726	728]	[771	774]	[948	950]	[1059	1063]] "[['EEE'	'VLY'	'/02'	'013'	'EEE'	'ILP'	'/02'	'013']	['HHHH'	'ALQQ'	'#""%%'	'2144'	'HHHH'	'AVEQ'	'#!%%'	'2044']	['HHH'	'LQQ'	'""%%'	'144'	'HHH'	'LQD'	'""%%'	'144']	['EEEEE'	'TIEAL'	'2/310'	'30421'	'EEEEE'	'GVVFL'	'2//10'	'30021']]"
3BP9_K 0.0125856203927566 1.780691735952827 1.5085470085470083 [[66	93]	[91	93]	[103	105]] [1	3	0] [[774	781]	[949	951]	[1036	1038]] "[['HHHHHHHHHHHHT.B.TTSSB...HHHH'	'EEKQRVLLEARKAVRGNDGRPTQLPNEV'	'%%%%&!""""%#&%MY~}OOUW+}]Z$%%!'	'4444501142542053443533413440'	'HHHHHHHH'	'QDKNTQEV'	'%%%%$%%!'	'44443440']	['HHH'	'NEV'	'%%!'	'440'	'HHH'	'QDV'	'%%!'	'440']	['...'	'DWD'	']}]'	'434'	'...'	'QSK'	']}]'	'434']]"
3BP9_L 0.0197965411302869 4.6630193147939565 0.2331932773109253 [[66	93]	[91	93]	[7	9]] [1	3	0] [[774	781]	[949	951]	[1043	1045]] "[['HHHHHHHHHHHHT.B.TTSSB...HHHH'	'EEKQRVLLEARKAVRGNDGRPTQLPNEV'	'%%%%&!""""%#&%MY~}OOUW+}]Z$%%!'	'4444501142542053443533413440'	'HHHHHHHH'	'QDKNTQEV'	'%%%%$%%!'	'44443440']	['HHH'	'NEV'	'%%!'	'440'	'HHH'	'QDV'	'%%!'	'440']	['TSS'	'NGQ'	'OUV'	'434'	'TSS'	'KGK'	'OUV'	'434']]"
1LPY_A 0.0141902249060153 2.519283340081968 1.0596491228070175 [[31	34]	[60	67]	[45	50]	[65	67]] [4	1	3	0] [[725	728]	[775	782]	[947	952]	[1023	1025]] "[['EEEE'	'HLLT'	'3002'	'4113'	'EEEE'	'EILP'	'3/02'	'4013']	['HHHHHHHH'	'KDEAEKLF'	'%%%#%%""#'	'44424412'	'HHHHHHHH'	'DKNTQEVF'	'%%%$%%!#'	'44434402']	['HHHHHH'	'ELDKAI'	'%""%%#!'	'414420'	'HHHHHH'	'KLQDVV'	'%""%%!!'	'414400']	['HHH'	'KLF'	'%""#'	'412'	'HHH'	'NLA'	'%""#'	'412']]"
5LS4_A 0.0142015927230758 4.910569222435646 0.2657580919931852 [[459	461]	[496	502]	[497	502]	[371	374]] [4	1	3	0] [[726	728]	[774	780]	[949	954]	[1021	1024]] "[['EEE'	'VLS'	'/02'	'013'	'EEE'	'ILP'	'/02'	'013']	['HHHHHHH'	'EDKIWDE'	'%%%!$%%'	'4440344'	'HHHHHHH'	'QDKNTQE'	'%%%%$%%'	'4444344']	['HHHHHH'	'DKIWDE'	'%%!$%%'	'440344'	'HHHHHH'	'QDVVNQ'	'%%!!%%'	'440044']	['HHHH'	'TMEL'	'$#%""'	'3241'	'HHHH'	'SANL'	'$#%""'	'3241']]"
7JQC_C 0.0260071538202887 3.947668478356873 0.3463302752293582 [[158	172]	[111	113]	[181	186]	[168	175]] [1	2	3	0] [[773	782]	[888	890]	[948	953]	[1015	1023]] "[['HHHHHHHHHHHHHHH'	'HQQVRQIRKKMMEIM'	'%%%!&%!&%%##%!#'	'444054054422402'	'HHHHHHHHHH'	'EQDKNTQEVF'	'%%%%%$%%!#'	'4444434402']	['HHH'	'CSM'	'#$#'	'232'	'HHH'	'FGA'	'#$#'	'232']	['HHHHHH'	'LKEVVN'	'""%%!!%'	'144004'	'HHHHHH'	'LQDVVN'	'""%%!!%'	'144004']	['HHHHHHHH'	'MMEIMTRE'	'##%!#$&%'	'22402354'	'HHHHHHHHH'	'AAEIRASAN'	'##%!&#$#%'	'224052324']]"
5C51_A 0.0123113687122204 5.673178476535726 0.1763527054108218 [[1136	1139]	[403	407]	[935	937]	[404	409]	[295	302]] [4	1	2	3	0] [[725	728]	[778	782]	[889	891]	[949	954]	[1020	1027]] "[['EEEE'	'EVRY'	'3/42'	'4053'	'EEEE'	'EILP'	'3/02'	'4013']	['HHHHH'	'THEVF'	'$%%!#'	'34402'	'HHHHH'	'TQEVF'	'$%%!#'	'34402']	['HHS'	'TAT'	'$#U'	'323'	'HHS'	'GAG'	'$#U'	'323']	['HHHHHH'	'HEVFQQ'	'%%!#%%'	'440244'
4JNG_C 0.0362054986352166 4.060588401142092 0.1577909270216961 [[47	53]	[118	120]	[161	163]	[118	121]] [1	2	3	0] [[775	781]	[888	890]	[951	953]	[1020	1023]] [['HHHHHHH'	'QKKAKMV'	'%%%#%#!'	'4442420'	'HHHHHHH'	'DKNTQEV'	'%%%$%%!'	'4443440']	['HHH'	'ASA'	'#$#'	'232'	'HHH'	'FGA'	'#$#'	'232']	['HHH'	'VIE'	'!!%'	'004'	'HHH'	'VVN'	'!!%'	'004']	['HHHH'	'ASAQ'	'#$#%'	'2324'	'HHHH'	'ASAN'	'#$#%'	'2324']]
5LII_P 0.0125438502500798 3.771752707190762 0.7214076246334313 [[198	204]	[156	159]	[199	202]	[223	226]] [1	2	3	0] [[776	782]	[888	891]	[947	950]	[1040	1043]] "[['HHHHHHH'	'KHLNEAA'	'%%""%%##'	'4414422'	'HHHHHHH'	'KNTQEVF'	'%%$%%!#'	'4434402']	['HHHS'	'ASFY'	'#$#U'	'2323'	'HHHS'	'FGAG'	'#$#U'	'2323']	['HHHH'	'HLNE'	'%""%%'	'4144'	'HHHH'	'KLQD'	'%""%%'	'4144']	['TTTT'	'VHAD'	'KOMO'	'0424'	'TTTT'	'VDFK'	'KOMO'	'0424']]"
5XC5_A 0.0375002028757986 4.89364635289636 0.071550255536626 [[132	139]	[132	137]	[41	45]] [1	3	0] [[775	782]	[949	954]	[1050	1054]] [['HHHHHHHH'	'ENEIKKFC'	'%%%!%%##'	'44404422'	'HHHHHHHH'	'DKNTQEVF'	'%%%$%%!#'	'44434402']	['HHHHHH'	'ENEIKK'	'%%%!%%'	'444044'	'HHHHHH'	'QDVVNQ'	'%%!!%%'	'440044']	['EEEEE'	'AFASK'	'11123'	'22234'	'EEEEE'	'MSFPQ'	'12123'	'23234']]
3ZNH_A 0.0794211448628694 1.2179012374589608 0.1600790513833994 [[87	93]	[105	107]	[86	88]	[40	43]] [1	2	3	0] [[776	782]	[888	890]	[948	950]	[1025	1028]] "[['HHHHHHH'	'EDYLKRM'	'%%$""%&#'	'4431452'	'HHHHHHH'	'KNTQEVF'	'%%$%%!#'	'4434402']	['HHH'	'ASM'	'#$#'	'232'	'HHH'	'FGA'	'#$#'	'232']	['HHH'	'LED'	'""%%'	'144'	'HHH'	'LQD'	'""%%'	'144']	['HHHH'	'CFYH'	'##$%'	'2234'	'HHHH'	'AATK'	'##$%'	'2234']]"
2H3Q_A 0.0987779693390128 1.3757213016786316 0.0262237762237766 [[104	112]	[101	107]	[35	41]] [1	3	0] [[772	779]	[948	954]	[1018	1024]] "[['HHHHTHHHH'	'IEEEQNKSK'	'!%%%O%%$%'	'044444434'	'HHHHHHHH'	'VEQDKNTQ'	'!%%%%%$%'	'04444434']	['HHHHHHH'	'LDKIEEE'	'""%%!%%%'	'1440444'	'HHHHHHH'	'LQDVVNQ'	'""%%!!%%'	'1440044']	['HHHHHHH'	'VWASREL'	'!$#$&%""'	'0323541'	'HHHHHHH'	'IRASANL'	'!&#$#%""'	'0523241']]"
5XN2_D 0.0129133771790652 1.6535860045100004 1.5859030837004409 [[364	376]	[367	374]	[348	355]] [1	3	0] [[773	782]	[947	954]	[1048	1056]] "[['HHHHHHHHHHHHH'	'DVKQLTEAVQKIA'	'%!%%""$%#!%%!#'	'4044134204402'	'HHHHHHHHHH'	'EQDKNTQEVF'	'%%%%%$%%!#'	'4444434402']	['HHHHHHHH'	'QLTEAVQK'	'%""$%#!%%'	'41342044'	'HHHHHHHH'	'KLQDVVNQ'	'%""%%!!%%'	'41440044']	['EEEEEEEE'	'NLKTGKYA'	'30322321'	'41433432'	'EEEEEEEEE'	'HLMSFPQSA'	'301212321'	'412323432']]"
5HGB_J 0.0247675226390842 4.726997745802793 0.1834677419354848 [[61	67]	[138	140]	[172	174]	[139	142]] [1	2	3	0] [[775	781]	[888	890]	[948	950]	[1015	1018]] "[['HHHHHHH'	'DEETGKV'	'%%%$$%!'	'4443340'	'HHHHHHH'	'DKNTQEV'	'%%%$%%!'	'4443440']	['HHH'	'MAA'	'###'	'222'	'HHH'	'FGA'	'#$#'	'232']	['HHH'	'LEN'	'""%%'	'144'	'HHH'	'LQD'	'""%%'	'144']	['HHHH'	'AAQI'	'##%!'	'2240'	'HHHH'	'AAEI'	'##%!'	'2240']]"
6VKN_E 0.0197273354088563 4.944042204149629 0.2078189300411528 [[647	651]	[646	652]	[575	578]] [1	3	0] [[776	780]	[948	954]	[1023	1026]] "[['HHHHH'	'EESQN'	'%%$%%'	'44344'	'HHHHH'	'KNTQE'	'%%$%%'	'44344']	['HHHHHHH'	'LEESQNQ'	'""%%$%%%'	'1443444'	'HHHHHHH'	'LQDVVNQ'	'""%%!!%%'	'1440044']	['HHHH'	'QLQA'	'%""%#'	'4142'	'HHHH'	'NLAA'	'%""##'	'4122']]"
6OZC_I 0.0229910844615718 4.8454584261436855 0.1882591093117409 [[647	651]	[646	652]	[575	578]] [1	3	0] [[776	780]	[948	954]	[1023	1026]] "[['HHHHH'	'EESQN'	'%%$%%'	'44344'	'HHHHH'	'KNTQE'	'%%$%%'	'44344']	['HHHHHHH'	'LEESQNQ'	'""%%$%%%'	'1443444'	'HHHHHHH'	'LQDVVNQ'	'""%%!!%%'	'1440044']	['HHHH'	'QLQA'	'%""%#'	'4142'	'HHHH'	'NLAA'	'%""##'	'4122']]"
4WU5_D 0.0237459243387672 4.78513158334668 0.1882591093117409 [[61	67]	[138	140]	[172	174]	[139	142]] [1	2	3	0] [[775	781]	[888	890]	[948	950]	[1015	1018]] "[['HHHHHHH'	'DEETGKV'	'%%%$$%!'	'4443340'	'HHHHHHH'	'DKNTQEV'	'%%%$%%!'	'4443440']	['HHH'	'MAA'	'###'	'222'	'HHH'	'FGA'	'#$#'	'232']	['HHH'	'LEN'	'""%%'	'144'	'HHH'	'LQD'	'""%%'	'144']	['HHHH'	'AAQI'	'##%!'	'2240'	'HHHH'	'AAEI'	'##%!'	'2240']]"
4G1G_B 0.0431685769974763 0.4845703348283287 0.9831081081081092 [[344	347]	[153	156]	[154	156]	[116	121]] [4	1	3	0] [[725	728]	[771	774]	[952	954]	[1051	1056]] [['EEEE'	'EVTS'	'3/22'	'4033'	'EEEE'	'EILP'	'3/02'	'4013']	['HHHH'	'AVKH'	'#!%%'	'2044'	'HHHH'	'AVEQ'	'#!%%'	'2044']	['HHH'	'VKH'	'!%%'	'044'	'HHH'	'VNQ'	'!%%'	'044']	['EEEEEE'	'TCKKSA'	'213321'	'324432'	'EEEEEE'	'SFPQSA'	'212321'	'323432']]
6G41_J 0.0287330380237173 0.9631153221460056 1.3959183673469409 [[80	83]	[106	111]	[109	111]	[289	296]] [4	1	3	0] [[725	728]	[769	774]	[952	954]	[1057	1064]] [['EE-E'	'EI-G'	'3/-2'	'40-3'	'EEEE'	'EILP'	'3/02'	'4013']	['HHHHHH'	'GTAINE'	'$$#!%%'	'332044'	'HHHHHH'	'GIAVEQ'	'$!#!%%'	'302044']	['HHH'	'INE'	'!%%'	'044'	'HHH'	'VNQ'	'!%%'	'044']	['TT.EEEEE'	'PQTVIQLK'	'NO}//303'	'34300414'	'TTEEEEEE'	'PHGVVFLH'	'NO2//103'	'34300214']]
4KYE_A 0.0622238126808274 0.3847321195764495 0.4936386768447842 [[261	263]	[292	309]	[336	338]	[290	296]	[317	324]] [4	1	2	3	0] [[726	728]	[771	780]	[888	890]	[948	954]	[1018	1025]] "[['EEE'	'VLS'	'/02'	'013'	'EEE'	'ILP'	'/02'	'013']	['HHHHHS..SEESBHHHHH'	'AVNKDKPLGAVALKSYEE'	'#!%%%V}ZU1/T)%$$%%'	'204444313202143344'	'HHHHHHHHHH'	'AVEQDKNTQE'	'#!%%%%%$%%'	'2044444344']	['HHH'	'MSA'	'#$#'	'232'	'HHH'	'FGA'	'#$#'	'232']	['HHHHHHH'	'LEAVNKD'	'""%#!%%%'	'1420444'
6VKN_B 0.0197222047974131 4.944122804377431 0.2128099173553728 [[647	651]	[646	652]	[575	578]] [1	3	0] [[776	780]	[948	954]	[1023	1026]] "[['HHHHH'	'EESQN'	'%%$%%'	'44344'	'HHHHH'	'KNTQE'	'%%$%%'	'44344']	['HHHHHHH'	'LEESQNQ'	'""%%$%%%'	'1443444'	'HHHHHHH'	'LQDVVNQ'	'""%%!!%%'	'1440044']	['HHHH'	'QLQA'	'%""%#'	'4142'	'HHHH'	'NLAA'	'%""##'	'4122']]"
4NQV_I 0.0221942987515408 4.931582339855307 0.1882591093117409 [[96	99]	[61	66]	[138	140]	[172	174]	[139	142]] [4	1	2	3	0] [[725	728]	[775	780]	[888	890]	[948	950]	[1015	1018]] "[['EEEE'	'QIMY'	'3/12'	'4023'	'EEEE'	'EILP'	'3/02'	'4013']	['HHHHHH'	'DQETRN'	'%%%$&%'	'444354'	'HHHHHH'	'DKNTQE'	'%%%$%%'	'444344']	['HHH'	'MAA'	'###'	'222'	'HHH'	'FGA'	'#$#'	'232']	['HHH'	'LEN'	'""%%'	'144'
6QVV_B 0.050491733961956 1.6549669211072555 0.4282238442822395 [[182	188]	[182	187]	[137	144]] [1	3	0] [[775	781]	[949	954]	[1021	1028]] "[['HHHHHHH'	'DEEVNEI'	'%%%!%%!'	'4440440'	'HHHHHHH'	'DKNTQEV'	'%%%$%%!'	'4443440']	['HHHHHH'	'DEEVNE'	'%%%!%%'	'444044'	'HHHHHH'	'QDVVNQ'	'%%!!%%'	'440044']	['HHHHHHHH'	'SADLAARN'	'$#%""##&%'	'32412254'	'HHHHHHHH'	'SANLAATK'	'$#%""##$%'	'32412234']]"
2I2S_A 0.0450655538691005 1.7324329387143758 0.5326370757180166 [[213	220]	[218	222]	[175	181]] [1	3	0] [[774	781]	[950	954]	[1051	1057]] [['HHHHHHHH'	'EEKCTEYI'	'%%%#$%$!'	'44423430'	'HHHHHHHH'	'QDKNTQEV'	'%%%%$%%!'	'44443440']	['HHHHH'	'EYINH'	'%$!%%'	'43044'	'HHHHH'	'DVVNQ'	'%!!%%'	'40044']	['EEEEEET'	'YTYNGTT'	'222322N'	'3334333'	'EEEEEET'	'SFPQSAP'	'212321N'	'3234323']]
2I2S_B 0.0474202109764222 1.7542986777861262 0.486075949367089 [[213	220]	[218	222]	[175	181]] [1	3	0] [[774	781]	[950	954]	[1051	1057]] [['HHHHHHHH'	'EEKCTEYI'	'%%%#$%$!'	'44423430'	'HHHHHHHH'	'QDKNTQEV'	'%%%%$%%!'	'44443440']	['HHHHH'	'EYINH'	'%$!%%'	'43044'	'HHHHH'	'DVVNQ'	'%!!%%'	'40044']	['EEEEEET'	'YTYNGTT'	'222322N'	'3334333'	'EEEEEET'	'SFPQSAP'	'212321N'	'3234323']]
5WWJ_C 0.0239495738236129 4.728067525478477 0.2004089979550103 [[61	67]	[138	140]	[172	174]	[139	142]] [1	2	3	0] [[775	781]	[888	890]	[948	950]	[1015	1018]] "[['HHHHHHH'	'DEETGKV'	'%%%$$%!'	'4443340'	'HHHHHHH'	'DKNTQEV'	'%%%$%%!'	'4443440']	['HHH'	'MAA'	'###'	'222'	'HHH'	'FGA'	'#$#'	'232']	['HHH'	'LEN'	'""%%'	'144'	'HHH'	'LQD'	'""%%'	'144']	['HHHH'	'AAQI'	'##%!'	'2240'	'HHHH'	'AAEI'	'##%!'	'2240']]"
1OUQ_B 0.0377895586648921 1.849450927718798 0.7014492753623203 [[204	206]	[89	94]	[54	56]	[86	90]	[155	163]] [4	1	2	3	0] [[726	728]	[774	779]	[888	890]	[950	954]	[1015	1026]] "[['EEE'	'VST'	'/22'	'033'	'EEE'	'ILP'	'/02'	'013']	['HHHHHH'	'QQHLGQ'	'%%%""$%'	'444134'	'HHHHHH'	'QDKNTQ'	'%%%%$%'	'444434']	['HHH'	'AWC'	'#$#'	'232'	'HHH'	'FGA'	'#$#'	'232']	['HHHHH'	'KTIQQ'	'%$!%%'	'43044'
[truncated: 25,926 more rows]
[truncated: 13 more columns]
