# Supplementary material for: Identifying and profiling structural similarities between Spike of SARS-CoV-2 and other viral or host proteins with Machaon
Source: Commun Biol. 2023 Jul 19;6:752. doi: 10.1038/s42003-023-05076-7 (PMC10356814; doi:10.1038/s42003-023-05076-7)
Supplement: Supplementary file 7 — Supplementary Data 4 [file 42003_2023_5076_MOESM7_ESM.zip › 6VXX_A_segment/candidates/6VXX_A_site2-metrics-merged-notenriched.csv]

structureId	b-phipsi	w-rdist	t-alpha	alignedRange	referenceSegmentIndex	referenceRange	alignedSequences	cluster	originalLabels	outlierScores	probabilities
6VXX_A	0.0	0.0	0.0	[[725, 728], [769, 789], [888, 891], [947, 954], [1012, 1064]]	[4, 1, 2, 3, 0]	[[725, 728], [769, 789], [888, 891], [947, 954], [1012, 1064]]	[['EEEE', 'EILP', '3/02', '4013', 'EEEE', 'EILP', '3/02', '4013'], ['HHHHHHHHHHHHHH...SEE.', 'GIAVEQDKNTQEVFAQVKQIY', '$!#!%%%%%$%%!#[]YV3/}', '302044444344022404403', 'HHHHHHHHHHHHHH...SEE.', 'GIAVEQDKNTQEVFAQVKQIY', '$!#!%%%%%$%%!#[]YV3/}', '302044444344022404403'], ['HHHS', 'FGAG', '#$#U', '2323', 'HHHS', 'FGAG', '#$#U', '2323'], ['HHHHHHHH', 'KLQDVVNQ', '%"%%!!%%', '41440044', 'HHHHHHHH', 'KL…
5XLR_C	0.0055746988137094	0.1032358057755288	0.013816925734025	[[596, 598], [751, 768], [863, 865], [929, 936], [994, 1046]]	[4, 1, 2, 3, 0]	[[726, 728], [769, 786], [889, 891], [947, 954], [1012, 1064]]	[['EEE', 'VLY', '/02', '013', 'EEE', 'ILP', '/02', '013'], ['HHHHHHHHHHHHHH...S', 'GIAAEQDRNTREVFAQVK', '$!##%%%&%$&%!#[]YV', '302244454354022404', 'HHHHHHHHHHHHHH...S', 'GIAVEQDKNTQEVFAQVK', '$!#!%%%%%$%%!#[]YV', '302044444344022404'], ['HHS', 'TAT', '$#U', '323', 'HHS', 'GAG', '$#U', '323'], ['HHHHHHHH', 'KLQDVVNQ', '%"%%!!%%', '41440044', 'HHHHHHHH', 'KLQDVVNQ', '%"%%!!%%', '41440044'], ['HHHH…	2.0	2.0	0.3611801704849779	0.6388198295150221
6CS2_C	0.0021852985748041	0.2839434060442466	0.0340715502555364	[[596, 598], [751, 768], [870, 873], [929, 936], [994, 1046]]	[4, 1, 2, 3, 0]	[[726, 728], [769, 786], [888, 891], [947, 954], [1012, 1064]]	[['EEE', 'VLY', '/02', '013', 'EEE', 'ILP', '/02', '013'], ['HHHHHHHHHHHHHH...S', 'GIAAEQDRNTREVFAQVK', '$!##%%%&%$&%!#[]YV', '302244454354022404', 'HHHHHHHHHHHHHH...S', 'GIAVEQDKNTQEVFAQVK', '$!#!%%%%%$%%!#[]YV', '302044444344022404'], ['HHHS', 'FGAG', '#$#U', '2323', 'HHHS', 'FGAG', '#$#U', '2323'], ['HHHHHHHH', 'KLQDVVNQ', '%"%%!!%%', '41440044', 'HHHHHHHH', 'KLQDVVNQ', '%"%%!!%%', '41440044']…	2.0	2.0	0.3611801704849779	0.6388198295150221
6ACG_B	0.0061537843327477	0.1083934081998526	0.0103270223752158	[[596, 598], [751, 768], [863, 865], [929, 936], [994, 1046]]	[4, 1, 2, 3, 0]	[[726, 728], [769, 786], [889, 891], [947, 954], [1012, 1064]]	[['EEE', 'VLY', '/02', '013', 'EEE', 'ILP', '/02', '013'], ['HHHHHHHHHHHHHH...S', 'GIAAEQDRNTREVFAQVK', '$!##%%%&%$&%!#[]YV', '302244454354022404', 'HHHHHHHHHHHHHH...S', 'GIAVEQDKNTQEVFAQVK', '$!#!%%%%%$%%!#[]YV', '302044444344022404'], ['HHS', 'TAT', '$#U', '323', 'HHS', 'GAG', '$#U', '323'], ['HHHHHHHH', 'KLQDVVNQ', '%"%%!!%%', '41440044', 'HHHHHHHH', 'KLQDVVNQ', '%"%%!!%%', '41440044'], ['HHHH…	2.0	2.0	0.3611801704849779	0.6388198295150221
5XLR_A	0.0055767064425	0.1032677105004492	0.0426287744227353	[[596, 598], [751, 768], [863, 865], [929, 936], [994, 1046]]	[4, 1, 2, 3, 0]	[[726, 728], [769, 786], [889, 891], [947, 954], [1012, 1064]]	[['EEE', 'VLY', '/02', '013', 'EEE', 'ILP', '/02', '013'], ['HHHHHHHHHHHHHH...S', 'GIAAEQDRNTREVFAQVK', '$!##%%%&%$&%!#[]YV', '302244454354022404', 'HHHHHHHHHHHHHH...S', 'GIAVEQDKNTQEVFAQVK', '$!#!%%%%%$%%!#[]YV', '302044444344022404'], ['HHS', 'TAT', '$#U', '323', 'HHS', 'GAG', '$#U', '323'], ['HHHHHHHH', 'KLQDVVNQ', '%"%%!!%%', '41440044', 'HHHHHHHH', 'KLQDVVNQ', '%"%%!!%%', '41440044'], ['HHHH…	2.0	2.0	0.3611801704849779	0.6388198295150221
6CRW_C	0.0035405892943228	0.1598952840563648	0.0850277264325332	[[596, 598], [751, 769], [870, 873], [929, 936], [994, 1046]]	[4, 1, 2, 3, 0]	[[726, 728], [769, 787], [888, 891], [947, 954], [1012, 1064]]	[['EEE', 'VLY', '/02', '013', 'EEE', 'ILP', '/02', '013'], ['HHHHHHHHHHHHHH...SE', 'GIAAEQDRNTREVFAQVKQ', '$!##%%%&%$&%!#[]YV3', '3022444543540224044', 'HHHHHHHHHHHHHH...SE', 'GIAVEQDKNTQEVFAQVKQ', '$!#!%%%%%$%%!#[]YV3', '3020444443440224044'], ['HHHS', 'FGAG', '#$#U', '2323', 'HHHS', 'FGAG', '#$#U', '2323'], ['HHHHHHHH', 'KLQDVVNQ', '%"%%!!%%', '41440044', 'HHHHHHHH', 'KLQDVVNQ', '%"%%!!%%', '41…	2.0	2.0	0.3611801704849779	0.6388198295150221
5XLR_B	0.0055881770420048	0.1033161835151953	0.0576576576576581	[[596, 598], [751, 768], [863, 865], [929, 936], [994, 1046]]	[4, 1, 2, 3, 0]	[[726, 728], [769, 786], [889, 891], [947, 954], [1012, 1064]]	[['EEE', 'VLY', '/02', '013', 'EEE', 'ILP', '/02', '013'], ['HHHHHHHHHHHHHH...S', 'GIAAEQDRNTREVFAQVK', '$!##%%%&%$&%!#[]YV', '302244454354022404', 'HHHHHHHHHHHHHH...S', 'GIAVEQDKNTQEVFAQVK', '$!#!%%%%%$%%!#[]YV', '302044444344022404'], ['HHS', 'TAT', '$#U', '323', 'HHS', 'GAG', '$#U', '323'], ['HHHHHHHH', 'KLQDVVNQ', '%"%%!!%%', '41440044', 'HHHHHHHH', 'KLQDVVNQ', '%"%%!!%%', '41440044'], ['HHHH…	2.0	2.0	0.3611801704849779	0.6388198295150221
6ACK_C	0.0085412926153031	0.3262481968820178	0.001706484641639	[[596, 598], [751, 768], [863, 865], [929, 936], [994, 1046]]	[4, 1, 2, 3, 0]	[[726, 728], [769, 786], [889, 891], [947, 954], [1012, 1064]]	[['EEE', 'VLY', '/02', '013', 'EEE', 'ILP', '/02', '013'], ['HHHHHHHHHHHHHT...S', 'GIAAEQDRNTREVFAQVK', '$!##%%%&%$&%!M[]YV', '302244454354022404', 'HHHHHHHHHHHHHH...S', 'GIAVEQDKNTQEVFAQVK', '$!#!%%%%%$%%!#[]YV', '302044444344022404'], ['HHS', 'TAT', '$#U', '323', 'HHS', 'GAG', '$#U', '323'], ['HHHHHHHH', 'KLQDVVNQ', '%"%%!!%%', '41440044', 'HHHHHHHH', 'KLQDVVNQ', '%"%%!!%%', '41440044'], ['HHHH…	2.0	2.0	0.3611801704849779	0.6388198295150221
6ACK_B	0.0051072058677469	0.1552608487645924	0.0711678832116788	[[537, 539], [751, 764], [863, 865], [929, 936], [994, 1046]]	[4, 1, 2, 3, 0]	[[726, 728], [769, 782], [889, 891], [947, 954], [1012, 1064]]	[['EEE', 'VLT', '/02', '013', 'EEE', 'ILP', '/02', '013'], ['HHHHHHHHHHHHHH', 'GIAAEQDRNTREVF', '$!##%%%&%$&%!#', '30224445435402', 'HHHHHHHHHHHHHH', 'GIAVEQDKNTQEVF', '$!#!%%%%%$%%!#', '30204444434402'], ['HHS', 'TAT', '$#U', '323', 'HHS', 'GAG', '$#U', '323'], ['HHHHHHHH', 'KLQDVVNQ', '%"%%!!%%', '41440044', 'HHHHHHHH', 'KLQDVVNQ', '%"%%!!%%', '41440044'], ['HHHHHHHHHHHHHHHHHIIIIITS...STTSSSSS.…	2.0	2.0	0.3611801704849779	0.6388198295150221
6ACC_C	0.0075221949129462	0.0890530136739512	0.0545144804088584	[[537, 539], [751, 771], [863, 865], [929, 936], [994, 1046]]	[4, 1, 2, 3, 0]	[[726, 728], [769, 789], [889, 891], [947, 954], [1012, 1064]]	[['EEE', 'VLT', '/02', '013', 'EEE', 'ILP', '/02', '013'], ['HHHHHHHHHHHHHT...SEE.', 'GIAAEQDRNTREVFAQVKQMY', '$!##%%%&%$&%!M[]YV31}', '302244454354022404423', 'HHHHHHHHHHHHHH...SEE.', 'GIAVEQDKNTQEVFAQVKQIY', '$!#!%%%%%$%%!#[]YV3/}', '302044444344022404403'], ['HHS', 'TAT', '$#U', '323', 'HHS', 'GAG', '$#U', '323'], ['HHHHHHHH', 'KLQDVVNQ', '%"%%!!%%', '41440044', 'HHHHHHHH', 'KLQDVVNQ', '%"%%!!…	2.0	2.0	0.3611801704849779	0.6388198295150221
6ACC_A	0.0075260710477246	0.0890551678688837	0.0538599640933574	[[537, 539], [751, 771], [863, 865], [929, 936], [994, 1046]]	[4, 1, 2, 3, 0]	[[726, 728], [769, 789], [889, 891], [947, 954], [1012, 1064]]	[['EEE', 'VLT', '/02', '013', 'EEE', 'ILP', '/02', '013'], ['HHHHHHHHHHHHHT...SEE.', 'GIAAEQDRNTREVFAQVKQMY', '$!##%%%&%$&%!M[]YV31}', '302244454354022404423', 'HHHHHHHHHHHHHH...SEE.', 'GIAVEQDKNTQEVFAQVKQIY', '$!#!%%%%%$%%!#[]YV3/}', '302044444344022404403'], ['HHS', 'TAT', '$#U', '323', 'HHS', 'GAG', '$#U', '323'], ['HHHHHHHH', 'KLQDVVNQ', '%"%%!!%%', '41440044', 'HHHHHHHH', 'KLQDVVNQ', '%"%%!!…	2.0	2.0	0.3611801704849779	0.6388198295150221
6ACG_C	0.0106189733567628	0.0931587048621976	0.0190972222222223	[[596, 598], [751, 771], [863, 865], [929, 936], [994, 1046]]	[4, 1, 2, 3, 0]	[[726, 728], [769, 789], [889, 891], [947, 954], [1012, 1064]]	[['EEE', 'VLY', '/02', '013', 'EEE', 'ILP', '/02', '013'], ['HHHHHHHHHHHHHH....EE.', 'GIAAEQDRNTREVFAQVKQMY', '$!##%%%&%$&%!#[]Y]31}', '302244454354022404423', 'HHHHHHHHHHHHHH...SEE.', 'GIAVEQDKNTQEVFAQVKQIY', '$!#!%%%%%$%%!#[]YV3/}', '302044444344022404403'], ['HHS', 'TAT', '$#U', '323', 'HHS', 'GAG', '$#U', '323'], ['HHHHHHHH', 'KLQDVVNQ', '%"%%!!%%', '41440044', 'HHHHHHHH', 'KLQDVVNQ', '%"%%!!…	2.0	2.0	0.3611801704849779	0.6388198295150221
6ACD_B	0.0132185154645528	0.0696980571544735	0.0204429301533215	[[537, 539], [751, 768], [863, 865], [929, 936], [994, 1046]]	[4, 1, 2, 3, 0]	[[726, 728], [769, 786], [889, 891], [947, 954], [1012, 1064]]	[['EEE', 'VLT', '/02', '013', 'EEE', 'ILP', '/02', '013'], ['HHHHHHHHHHHHHHTT.S', 'GIAAEQDRNTREVFAQVK', '$!##%%%&%$&%!#MOYV', '302244454354022404', 'HHHHHHHHHHHHHH...S', 'GIAVEQDKNTQEVFAQVK', '$!#!%%%%%$%%!#[]YV', '302044444344022404'], ['HHS', 'TAT', '$#U', '323', 'HHS', 'GAG', '$#U', '323'], ['HHHHHHHH', 'KLQDVVNQ', '%"%%!!%%', '41440044', 'HHHHHHHH', 'KLQDVVNQ', '%"%%!!%%', '41440044'], ['HHHH…	2.0	2.0	0.3611801704849779	0.6388198295150221
6ACD_A	0.0083385789108813	0.0956569210024961	0.0557553956834537	[[537, 539], [751, 771], [863, 865], [929, 936], [994, 1046]]	[4, 1, 2, 3, 0]	[[726, 728], [769, 789], [889, 891], [947, 954], [1012, 1064]]	[['EEE', 'VLT', '/02', '013', 'EEE', 'ILP', '/02', '013'], ['HHHHHHHHHHHHHH...SEE.', 'GIAAEQDRNTREVFAQVKQMY', '$!##%%%&%$&%!#[]YV31}', '302244454354022404423', 'HHHHHHHHHHHHHH...SEE.', 'GIAVEQDKNTQEVFAQVKQIY', '$!#!%%%%%$%%!#[]YV3/}', '302044444344022404403'], ['HHS', 'TAT', '$#U', '323', 'HHS', 'GAG', '$#U', '323'], ['HHHHHHHH', 'KLQDVVNQ', '%"%%!!%%', '41440044', 'HHHHHHHH', 'KLQDVVNQ', '%"%%!!…	2.0	2.0	0.3611801704849779	0.6388198295150221
6ACC_B	0.0075202465588196	0.0890447933453289	0.0890538033395185	[[537, 539], [751, 771], [863, 865], [929, 936], [994, 1046]]	[4, 1, 2, 3, 0]	[[726, 728], [769, 789], [889, 891], [947, 954], [1012, 1064]]	[['EEE', 'VLT', '/02', '013', 'EEE', 'ILP', '/02', '013'], ['HHHHHHHHHHHHHT...SEE.', 'GIAAEQDRNTREVFAQVKQMY', '$!##%%%&%$&%!M[]YV31}', '302244454354022404423', 'HHHHHHHHHHHHHH...SEE.', 'GIAVEQDKNTQEVFAQVKQIY', '$!#!%%%%%$%%!#[]YV3/}', '302044444344022404403'], ['HHS', 'TAT', '$#U', '323', 'HHS', 'GAG', '$#U', '323'], ['HHHHHHHH', 'KLQDVVNQ', '%"%%!!%%', '41440044', 'HHHHHHHH', 'KLQDVVNQ', '%"%%!!…	2.0	2.0	0.3611801704849779	0.6388198295150221
6CRW_B	0.0156121036781683	0.1353184880094887	0.0103270223752158	[[596, 598], [751, 769], [870, 873], [929, 936], [994, 1046]]	[4, 1, 2, 3, 0]	[[726, 728], [769, 787], [888, 891], [947, 954], [1012, 1064]]	[['EEE', 'VLY', '/02', '013', 'EEE', 'ILP', '/02', '013'], ['HHHHHHHHHHHHHH...SE', 'GIAAEQDRNTREVFAQVKQ', '$!##%%%&%$&%!#[]YV3', '3022444543540224044', 'HHHHHHHHHHHHHH...SE', 'GIAVEQDKNTQEVFAQVKQ', '$!#!%%%%%$%%!#[]YV3', '3020444443440224044'], ['HHHS', 'FGAG', '#$#U', '2323', 'HHHS', 'FGAG', '#$#U', '2323'], ['HHHHHHHH', 'KLQDVVNQ', '%"%%!!%%', '41440044', 'HHHHHHHH', 'KLQDVVNQ', '%"%%!!%%', '41…	2.0	2.0	0.3611801704849779	0.6388198295150221
6ACD_C	0.0082460025266418	0.1381958372867754	0.068143100511073	[[537, 539], [751, 771], [863, 865], [929, 936], [994, 1046]]	[4, 1, 2, 3, 0]	[[726, 728], [769, 789], [889, 891], [947, 954], [1012, 1064]]	[['EEE', 'VLT', '/02', '013', 'EEE', 'ILP', '/02', '013'], ['HHHHHHHHHHHHHT...SEE.', 'GIAAEQDRNTREVFAQVKQMY', '$!##%%%&%$&%!M[]YV31}', '302244454354022404423', 'HHHHHHHHHHHHHH...SEE.', 'GIAVEQDKNTQEVFAQVKQIY', '$!#!%%%%%$%%!#[]YV3/}', '302044444344022404403'], ['HHS', 'TAT', '$#U', '323', 'HHS', 'GAG', '$#U', '323'], ['HHHHHHHH', 'KLQDVVNQ', '%"%%!!%%', '41440044', 'HHHHHHHH', 'KLQDVVNQ', '%"%%!!…	2.0	2.0	0.3611801704849779	0.6388198295150221
6CS1_C	0.0114765473026196	0.1885345573678276	0.0280210157618214	[[596, 598], [751, 768], [870, 873], [929, 936], [994, 1046]]	[4, 1, 2, 3, 0]	[[726, 728], [769, 786], [888, 891], [947, 954], [1012, 1064]]	[['EEE', 'VLY', '/02', '013', 'EEE', 'ILP', '/02', '013'], ['HHHHHHHHHHHHHHTT.S', 'GIAAEQDRNTREVFAQVK', '$!##%%%&%$&%!#MOYV', '302244454354022404', 'HHHHHHHHHHHHHH...S', 'GIAVEQDKNTQEVFAQVK', '$!#!%%%%%$%%!#[]YV', '302044444344022404'], ['HHHS', 'FGAG', '#$#U', '2323', 'HHHS', 'FGAG', '#$#U', '2323'], ['HHHHHHHH', 'KLQDVVNQ', '%"%%!!%%', '41440044', 'HHHHHHHH', 'KLQDVVNQ', '%"%%!!%%', '41440044']…	2.0	2.0	0.3611801704849779	0.6388198295150221
6ACG_A	0.0095718535172395	0.0893738362092454	0.1202290076335883	[[596, 598], [751, 771], [863, 865], [929, 936], [994, 1045]]	[4, 1, 2, 3, 0]	[[726, 728], [769, 789], [889, 891], [947, 954], [1012, 1063]]	[['EEE', 'VLY', '/02', '013', 'EEE', 'ILP', '/02', '013'], ['HHHHHHHHHHHHHH...SEE.', 'GIAAEQDRNTREVFAQVKQMY', '$!##%%%&%$&%!#[]YV31}', '302244454354022404423', 'HHHHHHHHHHHHHH...SEE.', 'GIAVEQDKNTQEVFAQVKQIY', '$!#!%%%%%$%%!#[]YV3/}', '302044444344022404403'], ['HHS', 'TAT', '$#U', '323', 'HHS', 'GAG', '$#U', '323'], ['HHHHHHHH', 'KLQDVVNQ', '%"%%!!%%', '41440044', 'HHHHHHHH', 'KLQDVVNQ', '%"%%!!…	2.0	2.0	0.3611801704849779	0.6388198295150221
6ACK_A	0.0053874275407073	0.1800683772098839	0.1834677419354848	[[537, 539], [751, 759], [863, 865], [929, 936], [994, 1046]]	[4, 1, 2, 3, 0]	[[726, 728], [769, 777], [889, 891], [947, 954], [1012, 1064]]	[['EEE', 'VLT', '/02', '013', 'EEE', 'ILP', '/02', '013'], ['HHHHHHHHH', 'GIAAEQDRN', '$!##%%%&%', '302244454', 'HHHHHHHHH', 'GIAVEQDKN', '$!#!%%%%%', '302044444'], ['HHS', 'TAT', '$#U', '323', 'HHS', 'GAG', '$#U', '323'], ['HHHHHHHH', 'KLQDVVNQ', '%"%%!!%%', '41440044', 'HHHHHHHH', 'KLQDVVNQ', '%"%%!!%%', '41440044'], ['HHHHHHHHHHHHHHHHIIIIIHHS...SSSSSSSS..SEEE..EETTEEEEEE', 'LIRAAEIRASANLAATKMS…	2.0	2.0	0.3611801704849779	0.6388198295150221
5X5B_A	0.0185943341834867	0.1166049250255064	0.0459965928449739	[[596, 598], [751, 763], [870, 873], [929, 936], [994, 1046]]	[4, 1, 2, 3, 0]	[[726, 728], [769, 781], [888, 891], [947, 954], [1012, 1064]]	[['EEE', 'VLY', '/02', '013', 'EEE', 'ILP', '/02', '013'], ['HHHHHHHHHHHHH', 'GIAAEQDRNTREV', '$!##%%%&%$&%!', '3022444543540', 'HHHHHHHHHHHHH', 'GIAVEQDKNTQEV', '$!#!%%%%%$%%!', '3020444443440'], ['HHHS', 'FGAG', '#$#U', '2323', 'HHHS', 'FGAG', '#$#U', '2323'], ['HHHHHHHH', 'KLQDVVNQ', '%"%%!!%%', '41440044', 'HHHHHHHH', 'KLQDVVNQ', '%"%%!!%%', '41440044'], ['HHHHHHHHHHHHHHHHHIIIIISS...STTTSSSSS…	2.0	2.0	0.3611801704849779	0.6388198295150221
6ACJ_C	0.0098104470920692	0.1241910925223413	0.0850277264325332	[[596, 598], [751, 763], [863, 865], [929, 936], [994, 1046]]	[4, 1, 2, 3, 0]	[[726, 728], [769, 781], [889, 891], [947, 954], [1012, 1064]]	[['EEE', 'VLY', '/02', '013', 'EEE', 'ILP', '/02', '013'], ['HHHHHHHHHHHHH', 'GIAAEQDRNTREV', '$!##%%%&%$&%!', '3022444543540', 'HHHHHHHHHHHHH', 'GIAVEQDKNTQEV', '$!#!%%%%%$%%!', '3020444443440'], ['HHS', 'TAT', '$#U', '323', 'HHS', 'GAG', '$#U', '323'], ['HHHHHHHH', 'KLQDVVNQ', '%"%%!!%%', '41440044', 'HHHHHHHH', 'KLQDVVNQ', '%"%%!!%%', '41440044'], ['HHHHHHHHHHHHHHHHHIIIIITS...STTSSSSSS..EEEEEE…	2.0	2.0	0.3611801704849779	0.6388198295150221
5X5B_B	0.024868596156668	0.1061717799859777	0.0306643952299821	[[498, 500], [751, 764], [870, 873], [929, 936], [994, 1046]]	[4, 1, 2, 3, 0]	[[726, 728], [769, 782], [888, 891], [947, 954], [1012, 1064]]	[['EEE', 'VLS', '/02', '013', 'EEE', 'ILP', '/02', '013'], ['HHHHHTTHHHHHHH', 'GIAAEQDRNTREVF', '$!##%OO&%$&%!#', '30224445435402', 'HHHHHHHHHHHHHH', 'GIAVEQDKNTQEVF', '$!#!%%%%%$%%!#', '30204444434402'], ['HHHS', 'FGAG', '#$#U', '2323', 'HHHS', 'FGAG', '#$#U', '2323'], ['HHHHHHHH', 'KLQDVVNQ', '%"%%!!%%', '41440044', 'HHHHHHHH', 'KLQDVVNQ', '%"%%!!%%', '41440044'], ['HHHHHHHHHHHHHHHHHIIIIISS...S…	2.0	2.0	0.3611801704849779	0.6388198295150221
6CRZ_C	0.0121744788989513	0.1098538008325852	0.0992509363295881	[[596, 598], [751, 769], [870, 873], [929, 936], [994, 1046]]	[4, 1, 2, 3, 0]	[[726, 728], [769, 787], [888, 891], [947, 954], [1012, 1064]]	[['EEE', 'VLY', '/02', '013', 'EEE', 'ILP', '/02', '013'], ['HHHHHHHHHHHHHH...SE', 'GIAAEQDRNTREVFAQVKQ', '$!##%%%&%$&%!#[]YV3', '3022444543540224044', 'HHHHHHHHHHHHHH...SE', 'GIAVEQDKNTQEVFAQVKQ', '$!#!%%%%%$%%!#[]YV3', '3020444443440224044'], ['HHHS', 'FGAG', '#$#U', '2323', 'HHHS', 'FGAG', '#$#U', '2323'], ['HHHHHHHH', 'KLQDVVNQ', '%"%%!!%%', '41440044', 'HHHHHHHH', 'KLQDVVNQ', '%"%%!!%%', '41…	2.0	2.0	0.3611801704849779	0.6388198295150221
6CS0_C	0.0121744788989513	0.1098538008325852	0.0992509363295881	[[596, 598], [751, 769], [870, 873], [929, 936], [994, 1046]]	[4, 1, 2, 3, 0]	[[726, 728], [769, 787], [888, 891], [947, 954], [1012, 1064]]	[['EEE', 'VLY', '/02', '013', 'EEE', 'ILP', '/02', '013'], ['HHHHHHHHHHHHHH...SE', 'GIAAEQDRNTREVFAQVKQ', '$!##%%%&%$&%!#[]YV3', '3022444543540224044', 'HHHHHHHHHHHHHH...SE', 'GIAVEQDKNTQEVFAQVKQ', '$!#!%%%%%$%%!#[]YV3', '3020444443440224044'], ['HHHS', 'FGAG', '#$#U', '2323', 'HHHS', 'FGAG', '#$#U', '2323'], ['HHHHHHHH', 'KLQDVVNQ', '%"%%!!%%', '41440044', 'HHHHHHHH', 'KLQDVVNQ', '%"%%!!%%', '41…	2.0	2.0	0.3611801704849779	0.6388198295150221
5X5B_C	0.0248111972099025	0.1062278475229107	0.052810902896081	[[498, 500], [751, 764], [870, 873], [929, 936], [994, 1046]]	[4, 1, 2, 3, 0]	[[726, 728], [769, 782], [888, 891], [947, 954], [1012, 1064]]	[['EEE', 'VLS', '/02', '013', 'EEE', 'ILP', '/02', '013'], ['HHHHHHTHHHHHHH', 'GIAAEQDRNTREVF', '$!##%%O&%$&%!#', '30224445435402', 'HHHHHHHHHHHHHH', 'GIAVEQDKNTQEVF', '$!#!%%%%%$%%!#', '30204444434402'], ['HHHS', 'FGAG', '#$#U', '2323', 'HHHS', 'FGAG', '#$#U', '2323'], ['HHHHHHHH', 'KLQDVVNQ', '%"%%!!%%', '41440044', 'HHHHHHHH', 'KLQDVVNQ', '%"%%!!%%', '41440044'], ['HHHHHHHHHHHHHHHHHIIIIISS...S…	2.0	2.0	0.3611801704849779	0.6388198295150221
6CRW_A	0.0189979637505681	0.1734464451712212	0.0614828209764919	[[596, 598], [751, 769], [870, 873], [929, 936], [994, 1046]]	[4, 1, 2, 3, 0]	[[726, 728], [769, 787], [888, 891], [947, 954], [1012, 1064]]	[['EEE', 'VLY', '/02', '013', 'EEE', 'ILP', '/02', '013'], ['HHHHHHHHHHHHHT...SE', 'GIAAEQDRNTREVFAQVKQ', '$!##%%%&%$&%!M[]YV3', '3022444543540224044', 'HHHHHHHHHHHHHH...SE', 'GIAVEQDKNTQEVFAQVKQ', '$!#!%%%%%$%%!#[]YV3', '3020444443440224044'], ['HHHS', 'FGAG', '#$#U', '2323', 'HHHS', 'FGAG', '#$#U', '2323'], ['HHHHHHHH', 'KLQDVVNQ', '%"%%!!%%', '41440044', 'HHHHHHHH', 'KLQDVVNQ', '%"%%!!%%', '41…	2.0	2.0	0.3611801704849779	0.6388198295150221
2BGN_F	0.0057212671642195	0.3179990560342631	0.1693227091633473	[[147, 150], [338, 342], [200, 202], [222, 226], [197, 203]]	[4, 1, 2, 3, 0]	[[725, 728], [773, 777], [888, 890], [950, 954], [1017, 1023]]	[['EEEE', 'KVRS', '3/42', '4053', 'EEEE', 'EILP', '3/02', '4013'], ['HHHHH', 'DEKKE', '%%%%%', '44444', 'HHHHH', 'EQDKN', '%%%%%', '44444'], ['HHH', 'AYA', '#$#', '232', 'HHH', 'FGA', '#$#', '232'], ['HHHHH', 'NVVKE', '%!!%%', '40044', 'HHHHH', 'DVVNQ', '%!!%%', '40044'], ['HHHHHHH', 'HVQAYAE', '%!%#$#%', '4042324', 'HHHHHHH', 'EIRASAN', '%!&#$#%', '4052324']]	2.0	2.0	0.3611801704849779	0.6388198295150221
6CRX_C	0.0095498956095951	0.2314078674734026	0.1180952380952387	[[596, 598], [751, 769], [870, 873], [929, 936], [994, 1046]]	[4, 1, 2, 3, 0]	[[726, 728], [769, 787], [888, 891], [947, 954], [1012, 1064]]	[['EEE', 'VLY', '/02', '013', 'EEE', 'ILP', '/02', '013'], ['HHHHHHHHHHHHHH...SE', 'GIAAEQDRNTREVFAQVKQ', '$!##%%%&%$&%!#[]YV3', '3022444543540224044', 'HHHHHHHHHHHHHH...SE', 'GIAVEQDKNTQEVFAQVKQ', '$!#!%%%%%$%%!#[]YV3', '3020444443440224044'], ['HHHS', 'FGAG', '#$#U', '2323', 'HHHS', 'FGAG', '#$#U', '2323'], ['HHHHHHHH', 'KLQDVVNQ', '%"%%!!%%', '41440044', 'HHHHHHHH', 'KLQDVVNQ', '%"%%!!%%', '41…	2.0	2.0	0.3611801704849779	0.6388198295150221
6CRZ_A	0.0262216572579451	0.135797834906523	0.0500894454382829	[[596, 598], [751, 769], [870, 873], [929, 936], [994, 1046]]	[4, 1, 2, 3, 0]	[[726, 728], [769, 787], [888, 891], [947, 954], [1012, 1064]]	[['EEE', 'VLY', '/02', '013', 'EEE', 'ILP', '/02', '013'], ['HHHHHHHHHHHHHH...SE', 'GIAAEQDRNTREVFAQVKQ', '$!##%%%&%$&%!#[]YV3', '3022444543540224044', 'HHHHHHHHHHHHHH...SE', 'GIAVEQDKNTQEVFAQVKQ', '$!#!%%%%%$%%!#[]YV3', '3020444443440224044'], ['HHHS', 'FGAG', '#$#U', '2323', 'HHHS', 'FGAG', '#$#U', '2323'], ['HHHHHHHH', 'KLQDVVNQ', '%"%%!!%%', '41440044', 'HHHHHHHH', 'KLQDVVNQ', '%"%%!!%%', '41…	2.0	2.0	0.3611801704849779	0.6388198295150221
6CS0_A	0.0262216572579451	0.135797834906523	0.0500894454382829	[[596, 598], [751, 769], [870, 873], [929, 936], [994, 1046]]	[4, 1, 2, 3, 0]	[[726, 728], [769, 787], [888, 891], [947, 954], [1012, 1064]]	[['EEE', 'VLY', '/02', '013', 'EEE', 'ILP', '/02', '013'], ['HHHHHHHHHHHHHH...SE', 'GIAAEQDRNTREVFAQVKQ', '$!##%%%&%$&%!#[]YV3', '3022444543540224044', 'HHHHHHHHHHHHHH...SE', 'GIAVEQDKNTQEVFAQVKQ', '$!#!%%%%%$%%!#[]YV3', '3020444443440224044'], ['HHHS', 'FGAG', '#$#U', '2323', 'HHHS', 'FGAG', '#$#U', '2323'], ['HHHHHHHH', 'KLQDVVNQ', '%"%%!!%%', '41440044', 'HHHHHHHH', 'KLQDVVNQ', '%"%%!!%%', '41…	2.0	2.0	0.3611801704849779	0.6388198295150221
2BGN_G	0.0057242075935912	0.3184619791603489	0.2203742203742209	[[147, 150], [338, 342], [200, 202], [222, 226], [197, 203]]	[4, 1, 2, 3, 0]	[[725, 728], [773, 777], [888, 890], [950, 954], [1017, 1023]]	[['EEEE', 'KVRS', '3/42', '4053', 'EEEE', 'EILP', '3/02', '4013'], ['HHHHH', 'DEKKE', '%%%%%', '44444', 'HHHHH', 'EQDKN', '%%%%%', '44444'], ['HHH', 'AYA', '#$#', '232', 'HHH', 'FGA', '#$#', '232'], ['HHHHH', 'NVVKE', '%!!%%', '40044', 'HHHHH', 'DVVNQ', '%!!%%', '40044'], ['HHHHHHH', 'HVQAYAE', '%!%#$#%', '4042324', 'HHHHHHH', 'EIRASAN', '%!&#$#%', '4052324']]	2.0	2.0	0.37818302911358503	0.621816970886415
5X58_A	0.0382797902201386	0.2084829089875791	0.0068610634648376	[[596, 598], [751, 769], [870, 873], [929, 936], [994, 1046]]	[4, 1, 2, 3, 0]	[[726, 728], [769, 787], [888, 891], [947, 954], [1012, 1064]]	[['EEE', 'VLY', '/02', '013', 'EEE', 'ILP', '/02', '013'], ['HHHHHHHHHHHHHHTT.SE', 'GIAAEQDRNTREVFAQVKQ', '$!##%%%&%$&%!#MOYV3', '3022444543540224044', 'HHHHHHHHHHHHHH...SE', 'GIAVEQDKNTQEVFAQVKQ', '$!#!%%%%%$%%!#[]YV3', '3020444443440224044'], ['HHHS', 'FGAG', '#$#U', '2323', 'HHHS', 'FGAG', '#$#U', '2323'], ['HHHHHHHH', 'KLQDVVNQ', '%"%%!!%%', '41440044', 'HHHHHHHH', 'KLQDVVNQ', '%"%%!!%%', '41…	2.0	2.0	0.3611801704849779	0.6388198295150221
5X58_C	0.0382684030822832	0.2084357743982616	0.0085178875638836	[[596, 598], [751, 769], [870, 873], [929, 936], [994, 1046]]	[4, 1, 2, 3, 0]	[[726, 728], [769, 787], [888, 891], [947, 954], [1012, 1064]]	[['EEE', 'VLY', '/02', '013', 'EEE', 'ILP', '/02', '013'], ['HHHHHHHHHHHHHHTT.SE', 'GIAAEQDRNTREVFAQVKQ', '$!##%%%&%$&%!#MOYV3', '3022444543540224044', 'HHHHHHHHHHHHHH...SE', 'GIAVEQDKNTQEVFAQVKQ', '$!#!%%%%%$%%!#[]YV3', '3020444443440224044'], ['HHHS', 'FGAG', '#$#U', '2323', 'HHHS', 'FGAG', '#$#U', '2323'], ['HHHHHHHH', 'KLQDVVNQ', '%"%%!!%%', '41440044', 'HHHHHHHH', 'KLQDVVNQ', '%"%%!!%%', '41…	2.0	2.0	0.3611801704849779	0.6388198295150221
5X58_B	0.0382406660275632	0.2084941523500149	0.0120689655172416	[[596, 598], [751, 769], [870, 873], [929, 936], [994, 1046]]	[4, 1, 2, 3, 0]	[[726, 728], [769, 787], [888, 891], [947, 954], [1012, 1064]]	[['EEE', 'VLY', '/02', '013', 'EEE', 'ILP', '/02', '013'], ['HHHHHHHHHHHHHHTT.SE', 'GIAAEQDRNTREVFAQVKQ', '$!##%%%&%$&%!#MOYV3', '3022444543540224044', 'HHHHHHHHHHHHHH...SE', 'GIAVEQDKNTQEVFAQVKQ', '$!#!%%%%%$%%!#[]YV3', '3020444443440224044'], ['HHHS', 'FGAG', '#$#U', '2323', 'HHHS', 'FGAG', '#$#U', '2323'], ['HHHHHHHH', 'KLQDVVNQ', '%"%%!!%%', '41440044', 'HHHHHHHH', 'KLQDVVNQ', '%"%%!!%%', '41…	2.0	2.0	0.3611801704849779	0.6388198295150221
2BGN_E	0.0055599541399419	0.318068787763496	0.4282238442822395	[[147, 150], [338, 342], [200, 202], [222, 226], [197, 203]]	[4, 1, 2, 3, 0]	[[725, 728], [773, 777], [888, 890], [950, 954], [1017, 1023]]	[['EEEE', 'KVRS', '3/42', '4053', 'EEEE', 'EILP', '3/02', '4013'], ['HHHHH', 'DEKKE', '%%%%%', '44444', 'HHHHH', 'EQDKN', '%%%%%', '44444'], ['HHH', 'AYA', '#$#', '232', 'HHH', 'FGA', '#$#', '232'], ['HHHHH', 'NVVKE', '%!!%%', '40044', 'HHHHH', 'DVVNQ', '%!!%%', '40044'], ['HHHHHHH', 'HVQAYAE', '%!%#$#%', '4042324', 'HHHHHHH', 'EIRASAN', '%!&#$#%', '4052324']]	2.0	2.0	0.0	1.0
2BGN_H	0.0055965172384156	0.3179618554409043	0.4493827160493837	[[147, 150], [338, 342], [200, 202], [222, 226], [197, 203]]	[4, 1, 2, 3, 0]	[[725, 728], [773, 777], [888, 890], [950, 954], [1017, 1023]]	[['EEEE', 'KVRS', '3/42', '4053', 'EEEE', 'EILP', '3/02', '4013'], ['HHHHH', 'DEKKE', '%%%%%', '44444', 'HHHHH', 'EQDKN', '%%%%%', '44444'], ['HHH', 'AYA', '#$#', '232', 'HHH', 'FGA', '#$#', '232'], ['HHHHH', 'NVVKE', '%!!%%', '40044', 'HHHHH', 'DVVNQ', '%!!%%', '40044'], ['HHHHHHH', 'HVQAYAE', '%!%#$#%', '4042324', 'HHHHHHH', 'EIRASAN', '%!&#$#%', '4052324']]	2.0	2.0	0.0	1.0
1D9U_B	0.0036926929227961	0.5710000181923364	0.2788671023965143	[[94, 101], [96, 101], [43, 45]]	[1, 3, 0]	[[770, 777], [948, 953], [1035, 1037]]	[['HHHHHHHH', 'VALQQIKE', '!#"%%!%%', '02144044', 'HHHHHHHH', 'IAVEQDKN', '!#!%%%%%', '02044444'], ['HHHHHH', 'LQQIKE', '"%%!%%', '144044', 'HHHHHH', 'LQDVVN', '"%%!!%', '144004'], ['S..', 'TDY', 'U]}', '343', 'S..', 'GQS', 'U]}', '343']]	2.0	2.0	0.10535800005757659	0.8946419999424234
1AAZ_B	0.0062897229847766	0.5957666940840436	0.1375968992248066	[[3, 6], [46, 49], [46, 50], [49, 51]]	[4, 1, 3, 0]	[[725, 728], [779, 782], [949, 953], [1022, 1024]]	[['EEEE', 'KVYG', '3/22', '4033', 'EEEE', 'EILP', '3/02', '4013'], ['HHHH', 'EKIA', '%%!#', '4402', 'HHHH', 'QEVF', '%%!#', '4402'], ['HHHHH', 'EKIAE', '%%!#%', '44024', 'HHHHH', 'QDVVN', '%%!!%', '44004'], ['HHH', 'AEL', '#%"', '241', 'HHH', 'ANL', '#%"', '241']]	2.0	2.0	0.22023691349179325	0.7797630865082068
1DE1_A	0.0178181174696731	0.3329540417564537	0.3877068557919632	[[3, 6], [46, 49], [46, 50], [16, 20]]	[4, 1, 3, 0]	[[725, 728], [779, 782], [949, 953], [1021, 1025]]	[['EEEE', 'KVYG', '3/22', '4033', 'EEEE', 'EILP', '3/02', '4013'], ['HHHH', 'EKIA', '%%!#', '4402', 'HHHH', 'QEVF', '%%!#', '4402'], ['HHHHH', 'EKIAE', '%%!#%', '44024', 'HHHHH', 'QDVVN', '%%!!%', '44004'], ['HHHHH', 'YADNA', '$#%%#', '32442', 'HHHHH', 'SANLA', '$#%"#', '32412']]	2.0	2.0	0.0	1.0
6BFU_C	0.0086009907927363	0.6001005457228265	0.1716566866267472	[[965, 967], [812, 818], [754, 756], [631, 639], [884, 933]]	[4, 1, 2, 3, 0]	[[726, 728], [770, 776], [888, 890], [947, 953], [1015, 1064]]	[['EEE', 'ILY', '/02', '013', 'EEE', 'ILP', '/02', '013'], ['HHHHHHH', 'IAIKKIQ', '!#!%%!%', '0204404', 'HHHHHHH', 'IAVEQDK', '!#!%%%%', '0204444'], ['HHH', 'ATA', '#$#', '232', 'HHH', 'FGA', '#$#', '232'], ['HHHHHHHHH', 'QLDSREIIN', '%"%$&%!!%', '414354004', 'HHHHHHH', 'KLQDVVN', '%"%%!!%', '4144004'], ['HHHHHHHHHHHHHHIIIIIIS....TTTSSSSEEEEEEEEEETTEEEEEE', 'MSQIRQSRLLAQQKINELVKSQSPRYGFLGNGTHIFSL…	2.0	2.0	0.03477330261279445	0.9652266973872056
1DE2_A	0.0329209627462793	0.312902390220139	0.3779342723004706	[[3, 6], [46, 49], [46, 50], [16, 20]]	[4, 1, 3, 0]	[[725, 728], [779, 782], [949, 953], [1021, 1025]]	[['EEEE', 'KVYG', '3/22', '4033', 'EEEE', 'EILP', '3/02', '4013'], ['HHHH', 'EKIA', '%%!#', '4402', 'HHHH', 'QEVF', '%%!#', '4402'], ['HHHHH', 'EKIAE', '%%!#%', '44024', 'HHHHH', 'QDVVN', '%%!!%', '44004'], ['HHHHH', 'YCDNA', '$#%%#', '32442', 'HHHHH', 'SANLA', '$#%"#', '32412']]	2.0	2.0	0.0	1.0
6BFU_B	0.0085987589948604	0.6000200789077702	0.1930894308943096	[[965, 967], [812, 818], [754, 756], [631, 639], [884, 933]]	[4, 1, 2, 3, 0]	[[726, 728], [770, 776], [888, 890], [947, 953], [1015, 1064]]	[['EEE', 'ILY', '/02', '013', 'EEE', 'ILP', '/02', '013'], ['HHHHHHH', 'IAIKKIQ', '!#!%%!%', '0204404', 'HHHHHHH', 'IAVEQDK', '!#!%%%%', '0204444'], ['HHH', 'ATA', '#$#', '232', 'HHH', 'FGA', '#$#', '232'], ['HHHHHHHHH', 'QLDSREIIN', '%"%$&%!!%', '414354004', 'HHHHHHH', 'KLQDVVN', '%"%%!!%', '4144004'], ['HHHHHHHHHHHHHHIIIIIIS....TTTSSSSEEEEEEEEEETTEEEEEE', 'MSQIRQSRLLAQQKINEYVKSQSPRYGFYGNGTHIFSL…	2.0	2.0	0.03477330261279445	0.9652266973872056
6BFU_A	0.0086199708652759	0.5999845424391754	0.265086206896552	[[965, 967], [812, 818], [754, 756], [631, 639], [884, 933]]	[4, 1, 2, 3, 0]	[[726, 728], [770, 776], [888, 890], [947, 953], [1015, 1064]]	[['EEE', 'ILY', '/02', '013', 'EEE', 'ILP', '/02', '013'], ['HHHHHHH', 'IAIKKIQ', '!#!%%!%', '0204404', 'HHHHHHH', 'IAVEQDK', '!#!%%%%', '0204444'], ['HHH', 'ATA', '#$#', '232', 'HHH', 'FGA', '#$#', '232'], ['HHHHHHHHH', 'QLDSREIIN', '%"%$&%!!%', '414354004', 'HHHHHHH', 'KLQDVVN', '%"%%!!%', '4144004'], ['HHHHHHHHHHHHHHIIIIIIS....TTTSSSSEEEEEEEEEETTEEEEEE', 'MSQIRQSRLLAQQKINELVKSQSPRYGFLGNGTHIFSL…	2.0	2.0	0.03477330261279445	0.9652266973872056
1ABA_A	0.0085657594545297	0.542980354683212	0.431707317073172	[[3, 6], [46, 49], [46, 50], [16, 20]]	[4, 1, 3, 0]	[[725, 728], [779, 782], [949, 953], [1021, 1025]]	[['EEEE', 'KVYG', '3/22', '4033', 'EEEE', 'EILP', '3/02', '4013'], ['HHHH', 'EKIA', '%%!#', '4402', 'HHHH', 'QEVF', '%%!#', '4402'], ['HHHHH', 'EKIAE', '%%!#%', '44024', 'HHHHH', 'QDVVN', '%%!!%', '44004'], ['HHHHH', 'PADNA', '$#%%#', '32442', 'HHHHH', 'SANLA', '$#%"#', '32412']]	2.0	2.0	0.0	1.0
6OMA_E	0.033956504506224	0.289880373234601	0.4601990049751248	[[281, 285], [286, 289], [283, 285], [250, 254]]	[1, 2, 3, 0]	[[770, 774], [888, 891], [952, 954], [1052, 1056]]	[['HHHHH', 'VSIEE', '!$!%%', '03044', 'HHHHH', 'IAVEQ', '!#!%%', '02044'], ['HHHS', 'AFMT', '###U', '2223', 'HHHS', 'FGAG', '#$#U', '2323'], ['HHH', 'IEE', '!%%', '044', 'HHH', 'VNQ', '!%%', '044'], ['EEEEE', 'AAKSF', '11321', '22432', 'EEEEE', 'FPQSA', '12321', '23432']]	2.0	2.0	0.0	1.0
6OMC_E	0.033972439713304	0.2899290710930456	0.4785894206549117	[[281, 285], [286, 289], [283, 285], [250, 254]]	[1, 2, 3, 0]	[[770, 774], [888, 891], [952, 954], [1052, 1056]]	[['HHHHH', 'VSIEE', '!$!%%', '03044', 'HHHHH', 'IAVEQ', '!#!%%', '02044'], ['HHHS', 'AFMT', '###U', '2223', 'HHHS', 'FGAG', '#$#U', '2323'], ['HHH', 'IEE', '!%%', '044', 'HHH', 'VNQ', '!%%', '044'], ['EEEEE', 'AAKSF', '11321', '22432', 'EEEEE', 'FPQSA', '12321', '23432']]	2.0	2.0	0.0	1.0
2I9F_A	0.0123193639652885	0.1774861767719283	0.7063953488372101	[[98, 100], [98, 100], [61, 65]]	[1, 3, 0]	[[779, 781], [949, 951], [1017, 1021]]	[['HHH', 'KQI', '%%!', '440', 'HHH', 'QEV', '%%!', '440'], ['HHH', 'KQI', '%%!', '440', 'HHH', 'QDV', '%%!', '440'], ['HHHHH', 'QERAT', '%%&#$', '44523', 'HHHHH', 'EIRAS', '%!&#$', '40523']]	2.0	2.0	0.4947768386057742	0.5052231613942259
6OMA_G	0.0443944961781715	0.3326885553952164	0.3779342723004706	[[281, 285], [286, 289], [283, 285], [250, 254]]	[1, 2, 3, 0]	[[770, 774], [888, 891], [952, 954], [1052, 1056]]	[['HHHHH', 'VSIEE', '!$!%%', '03044', 'HHHHH', 'IAVEQ', '!#!%%', '02044'], ['HHHS', 'AFMT', '###U', '2223', 'HHHS', 'FGAG', '#$#U', '2323'], ['HHH', 'IEE', '!%%', '044', 'HHH', 'VNQ', '!%%', '044'], ['EEEEE', 'AAKSF', '11321', '22432', 'EEEEE', 'FPQSA', '12321', '23432']]	2.0	2.0	0.0	1.0
3KH2_G	0.0047773029412439	0.3474601471014041	0.9632107023411388	[[45, 51], [42, 44], [13, 19], [42, 48]]	[1, 2, 3, 0]	[[776, 782], [888, 890], [948, 954], [1020, 1028]]	[['HHHHHHH', 'EAYKKAA', '%#$%%##', '4234422', 'HHHHHHH', 'KNTQEVF', '%%$%%!#', '4434402'], ['HHH', 'ATF', '#$#', '232', 'HHH', 'FGA', '#$#', '232'], ['HHHH-HH', 'LSEV-NN', '"$%!-%%', '1340-44', 'HHHHHHH', 'LQDVVNQ', '"%%!!%%', '1440044'], ['HHHHHHH', 'ATFEAYK', '#$#%#$%', '2324234', 'HHHHHHHHH', 'ASANLAATK', '#$#%"##$%', '232412234']]	2.0	2.0	0.0	1.0
2L47_A	0.0014516771996119	2.5489500146661457	0.0783645655877334	[[148, 156], [116, 118], [152, 156], [22, 24]]	[1, 2, 3, 0]	[[769, 777], [888, 890], [950, 954], [1036, 1038]]	[['HHHHHHHHH', 'GAFIQKVKN', '$##!%%!%%', '322044044', 'HHHHHHHHH', 'GIAVEQDKN', '$!#!%%%%%', '302044444'], ['HHH', 'MSM', '#$#', '232', 'HHH', 'FGA', '#$#', '232'], ['HHHHH', 'QKVKN', '%%!%%', '44044', 'HHHHH', 'DVVNQ', '%!!%%', '40044'], ['...', 'KPK', ']}]', '434', '...', 'QSK', ']}]', '434']]	2.0	1.0	0.4636580789639512	0.5363419210360487
1VSM_A	0.0013036118454813	2.67891435224102	0.0770642201834868	[[89, 91], [98, 104], [193, 195], [163, 167], [166, 172]]	[4, 1, 2, 3, 0]	[[726, 728], [769, 775], [888, 890], [948, 952], [1017, 1023]]	[['EEE', 'VVT', '//2', '003', 'EEE', 'ILP', '/02', '013'], ['HHHHHHH', 'SVAAQHH', '$!##%%%', '3022444', 'HHHHHHH', 'GIAVEQD', '$!#!%%%', '3020444'], ['HHH', 'MYA', '#$#', '232', 'HHH', 'FGA', '#$#', '232'], ['HHHHH', 'LKDKI', '"%%%!', '14440', 'HHHHH', 'LQDVV', '"%%!!', '14400'], ['HHHHHHH', 'KIRVLAE', '%!&!"#%', '4050124', 'HHHHHHH', 'EIRASAN', '%!&#$#%', '4052324']]	2.0	1.0	0.4636580789639512	0.5363419210360487
6R0T_B	0.0068866591124274	1.0481411753901244	0.0190972222222223	[[146, 150], [129, 131], [147, 154], [84, 87]]	[1, 2, 3, 0]	[[776, 780], [888, 890], [947, 954], [1023, 1026]]	[['HHHHH', 'KNWEK', '%%$%%', '44344', 'HHHHH', 'KNTQE', '%%$%%', '44344'], ['HHH', 'FTA', '#$#', '232', 'HHH', 'FGA', '#$#', '232'], ['HHHHHHHH', 'NWEKKIQE', '%$%%%!%%', '43444044', 'HHHHHHHH', 'KLQDVVNQ', '%"%%!!%%', '41440044'], ['HHHH', 'ELAA', '%"##', '4122', 'HHHH', 'NLAA', '%"##', '4122']]	2.0	1.0	0.48961554491011383	0.5103844550898862
6OMC_G	0.044445864980989	0.3327503527158061	0.3909952606635072	[[281, 285], [286, 289], [283, 285], [250, 254]]	[1, 2, 3, 0]	[[770, 774], [888, 891], [952, 954], [1052, 1056]]	[['HHHHH', 'VSIEE', '!$!%%', '03044', 'HHHHH', 'IAVEQ', '!#!%%', '02044'], ['HHHS', 'AFMT', '###U', '2223', 'HHHS', 'FGAG', '#$#U', '2323'], ['HHH', 'IEE', '!%%', '044', 'HHH', 'VNQ', '!%%', '044'], ['EEEEE', 'AAKSF', '11321', '22432', 'EEEEE', 'FPQSA', '12321', '23432']]	2.0	2.0	0.0	1.0
6P7A_B	0.0010682566709883	5.292228789791808	0.0136286201022137	[[108, 134], [121, 126], [14, 33]]	[1, 3, 0]	[[770, 782], [949, 954], [1050, 1064]]	[['HHHHHGGGT.S.HHHHHHH.S..HHHH', 'VFIQKISEYTDYKNDILNKYTKLDDIA', '!#!%%69:N}V}%%%!"%%}U]Z%%!#', '020440343343444014433414402', 'HHHHHHHHHHHHH', 'IAVEQDKNTQEVF', '!#!%%%%%$%%!#', '0204444434402'], ['HHHHHH', 'NDILNK', '%%!"%%', '440144', 'HHHHHH', 'QDVVNQ', '%%!!%%', '440044'], ['EEEEEEEETTTTEEEEEEEE', 'AYAIFNYDNTSNTIKLIAIE', '121/1323ONNO2/30/1/3', '23202434433430410204', 'EEEEEEETTEEEEEE', 'MSFPQ…	2.0	1.0	0.19780576799083696	0.8021942320091631
4W60_B	0.0011482337259655	2.215001304043766	0.1332046332046339	[[40, 42], [89, 101], [91, 95], [10, 12]]	[4, 1, 3, 0]	[[726, 728], [769, 781], [950, 954], [1024, 1026]]	[['EEE', 'IFS', '/12', '023', 'EEE', 'ILP', '/02', '013'], ['HHHHHHH.HHHHH', 'SVDIIKEDISEYI', '$!%!!%%]!$%$!', '3040044403430', 'HHHHHHHHHHHHH', 'GIAVEQDKNTQEV', '$!#!%%%%%$%%!', '3020444443440'], ['HHHHH', 'DIIKE', '%!!%%', '40044', 'HHHHH', 'DVVNQ', '%!!%%', '40044'], ['HHH', 'LAM', '"##', '122', 'HHH', 'LAA', '"##', '122']]	2.0	1.0	0.48961554491011383	0.5103844550898862
6ZMT_U	0.0041015116181759	4.845039225894739	0.0034188034188034	[[126, 139], [130, 134], [15, 20]]	[1, 3, 0]	[[777, 782], [947, 951], [1018, 1026]]	[['HHHHHHHHHHHHHH', 'QGQRDLDRIAGQVA', '%$%&%"%&!#$%!#', '43454145023402', 'HHHHHH', 'NTQEVF', '%$%%!#', '434402'], ['HHHHH', 'DLDRI', '%"%&!', '41450', 'HHHHH', 'KLQDV', '%"%%!', '41440'], ['HHHHHH', 'VRALAA', '!&#"##', '052122', 'HHHHHHHHH', 'IRASANLAA', '!&#$#%"##', '052324122']]	2.0	1.0	0.0	1.0
4W60_A	0.0013035721574748	2.215010087087511	0.1332046332046339	[[40, 42], [89, 101], [91, 95], [10, 12]]	[4, 1, 3, 0]	[[726, 728], [769, 781], [950, 954], [1024, 1026]]	[['EEE', 'IFS', '/12', '023', 'EEE', 'ILP', '/02', '013'], ['HHHHHHH.HHHHH', 'SVDIIKEDISEYI', '$!%!!%%]!$%$!', '3040044403430', 'HHHHHHHHHHHHH', 'GIAVEQDKNTQEV', '$!#!%%%%%$%%!', '3020444443440'], ['HHHHH', 'DIIKE', '%!!%%', '40044', 'HHHHH', 'DVVNQ', '%!!%%', '40044'], ['HHH', 'LAM', '"##', '122', 'HHH', 'LAA', '"##', '122']]	2.0	1.0	0.48961554491011383	0.5103844550898862
1VSL_A	0.0013134531032909	2.689512012472183	0.0951492537313436	[[89, 91], [98, 104], [193, 195], [163, 167], [166, 172]]	[4, 1, 2, 3, 0]	[[726, 728], [769, 775], [888, 890], [948, 952], [1017, 1023]]	[['EEE', 'VVT', '//2', '003', 'EEE', 'ILP', '/02', '013'], ['HHHHHHH', 'SVAAQHH', '$!##%%%', '3022444', 'HHHHHHH', 'GIAVEQD', '$!#!%%%', '3020444'], ['HHH', 'MYA', '#$#', '232', 'HHH', 'FGA', '#$#', '232'], ['HHHHH', 'LKDKI', '"%%%!', '14440', 'HHHHH', 'LQDVV', '"%%!!', '14400'], ['HHHHHHH', 'KIRVLAE', '%!&!"#%', '4050124', 'HHHHHHH', 'EIRASAN', '%!&#$#%', '4052324']]	2.0	1.0	0.4636580789639512	0.5363419210360487
5WFM_A	0.0049349971491434	4.002775924263116	0.008591065292097	[[146, 149], [133, 138], [134, 138], [17, 21]]	[4, 1, 3, 0]	[[725, 728], [776, 781], [947, 951], [1022, 1026]]	[['EEEE', 'HIFS', '3/12', '4023', 'EEEE', 'EILP', '3/02', '4013'], ['HHHHHH', 'EKANKI', '%%#%%!', '442440', 'HHHHHH', 'KNTQEV', '%%$%%!', '443440'], ['HHHHH', 'KANKI', '%#%%!', '42440', 'HHHHH', 'KLQDV', '%"%%!', '41440'], ['HHHHH', 'AEKAM', '#%%##', '24422', 'HHHHH', 'ANLAA', '#%"##', '24122']]	2.0	1.0	0.0	1.0
6P4G_R	0.0056019390078752	1.7844738988838822	0.0334507042253522	[[11, 14], [105, 111], [105, 110], [79, 83]]	[4, 1, 3, 0]	[[725, 728], [775, 781], [949, 954], [1016, 1020]]	[['EEEE', 'QVFG', '3/12', '4023', 'EEEE', 'EILP', '3/02', '4013'], ['HHHHHHH', 'KKEIKDI', '%%%!%%!', '4440440', 'HHHHHHH', 'DKNTQEV', '%%%$%%!', '4443440'], ['HHHHHH', 'KKEIKD', '%%%!%%', '444044', 'HHHHHH', 'QDVVNQ', '%%!!%%', '440044'], ['HHHHH', 'AQIYA', '#%!$#', '24032', 'HHHHH', 'AEIRA', '#%!&#', '24052']]	2.0	1.0	0.48961554491011383	0.5103844550898862
1ASU_A	0.0032249811933587	3.1194477538547067	0.0653357531760445	[[89, 91], [98, 104], [193, 195], [163, 167], [166, 172]]	[4, 1, 2, 3, 0]	[[726, 728], [769, 775], [888, 890], [948, 952], [1017, 1023]]	[['EEE', 'VVT', '//2', '003', 'EEE', 'ILP', '/02', '013'], ['HHHHHHH', 'SVAAQHH', '$!##%%%', '3022444', 'HHHHHHH', 'GIAVEQD', '$!#!%%%', '3020444'], ['HHH', 'MYA', '#$#', '232', 'HHH', 'FGA', '#$#', '232'], ['HHHHH', 'LKDKI', '"%%%!', '14440', 'HHHHH', 'LQDVV', '"%%!!', '14400'], ['HHHHHHH', 'KIRVLAE', '%!&!"#%', '4050124', 'HHHHHHH', 'EIRASAN', '%!&#$#%', '4052324']]	2.0	1.0	0.21905433097545235	0.7809456690245477
4W60_C	0.0010641864547702	2.213640652620568	0.1464843750000004	[[40, 42], [89, 101], [91, 95], [10, 12]]	[4, 1, 3, 0]	[[726, 728], [769, 781], [950, 954], [1024, 1026]]	[['EEE', 'IFS', '/12', '023', 'EEE', 'ILP', '/02', '013'], ['HHHHHHH.HHHHH', 'SVDIIKEDISEYI', '$!%!!%%]!$%$!', '3040044403430', 'HHHHHHHHHHHHH', 'GIAVEQDKNTQEV', '$!#!%%%%%$%%!', '3020444443440'], ['HHHHH', 'DIIKE', '%!!%%', '40044', 'HHHHH', 'DVVNQ', '%!!%%', '40044'], ['HHH', 'LAM', '"##', '122', 'HHH', 'LAA', '"##', '122']]	2.0	1.0	0.48961554491011383	0.5103844550898862
3HW4_A	0.0044510432033148	3.74557549050978	0.0226480836236941	[[146, 149], [133, 138], [134, 138], [17, 23]]	[4, 1, 3, 0]	[[725, 728], [776, 781], [947, 951], [1022, 1028]]	[['EEEE', 'HIFS', '3/12', '4023', 'EEEE', 'EILP', '3/02', '4013'], ['HHHHHH', 'EKANKI', '%%#%%!', '442440', 'HHHHHH', 'KNTQEV', '%%$%%!', '443440'], ['HHHHH', 'KANKI', '%#%%!', '42440', 'HHHHH', 'KLQDV', '%"%%!', '41440'], ['HHHHHHH', 'AEKAMKE', '#%%##%%', '2442244', 'HHHHHHH', 'ANLAATK', '#%"##$%', '2412234']]	2.0	1.0	0.0	1.0
3KH2_F	0.0074737222202975	0.3675974057487597	0.8814102564102568	[[45, 51], [42, 44], [13, 19], [42, 48]]	[1, 2, 3, 0]	[[776, 782], [888, 890], [948, 954], [1020, 1028]]	[['HHHHHHH', 'EAYKKAA', '%#$%%##', '4234422', 'HHHHHHH', 'KNTQEVF', '%%$%%!#', '4434402'], ['HHH', 'ATF', '#$#', '232', 'HHH', 'FGA', '#$#', '232'], ['HHHH-HH', 'LSEV-NN', '"$%!-%%', '1340-44', 'HHHHHHH', 'LQDVVNQ', '"%%!!%%', '1440044'], ['HHHHHHH', 'ATFEAYK', '#$#%#$%', '2324234', 'HHHHHHHHH', 'ASANLAATK', '#$#%"##$%', '232412234']]	2.0	2.0	0.0	1.0
6FS6_F	0.0060901699453545	3.7898204970259033	0.0068610634648376	[[146, 149], [133, 138], [134, 138], [17, 23]]	[4, 1, 3, 0]	[[725, 728], [776, 781], [947, 951], [1022, 1028]]	[['EEEE', 'HIFS', '3/12', '4023', 'EEEE', 'EILP', '3/02', '4013'], ['HHHHHH', 'EKANKI', '%%#%%!', '442440', 'HHHHHH', 'KNTQEV', '%%$%%!', '443440'], ['HHHHH', 'KANKI', '%#%%!', '42440', 'HHHHH', 'KLQDV', '%"%%!', '41440'], ['HHHHHHH', 'AEKAMKE', '#%%##%%', '2442244', 'HHHHHHH', 'ANLAATK', '#%"##$%', '2412234']]	2.0	1.0	0.0	1.0
4W5X_A	0.0038562987708726	2.150786577145144	0.0890538033395185	[[40, 42], [89, 101], [91, 95], [10, 12]]	[4, 1, 3, 0]	[[726, 728], [769, 781], [950, 954], [1024, 1026]]	[['EEE', 'IFS', '/12', '023', 'EEE', 'ILP', '/02', '013'], ['HHHHHHH.HHHHH', 'SVDIIKEDISEYI', '$!%!!%%]!$%$!', '3040044403430', 'HHHHHHHHHHHHH', 'GIAVEQDKNTQEV', '$!#!%%%%%$%%!', '3020444443440'], ['HHHHH', 'DIIKE', '%!!%%', '40044', 'HHHHH', 'DVVNQ', '%!!%%', '40044'], ['HHH', 'LAM', '"##', '122', 'HHH', 'LAA', '"##', '122']]	2.0	1.0	0.48961554491011383	0.5103844550898862
6TZC_A	0.055560975758515	0.4066177635617306	0.287280701754387	[[287, 289], [318, 335], [362, 364], [316, 322], [343, 350]]	[4, 1, 2, 3, 0]	[[726, 728], [771, 780], [888, 890], [948, 954], [1018, 1025]]	[['EEE', 'VLS', '/02', '013', 'EEE', 'ILP', '/02', '013'], ['HHHHHS..SEESBHHHHH', 'AVNKDKPLGAVALKSYEE', '#!%%%V}ZU1/T)%$$%%', '204444313202143344', 'HHHHHHHHHH', 'AVEQDKNTQE', '#!%%%%%$%%', '2044444344'], ['HHH', 'MSA', '#$#', '232', 'HHH', 'FGA', '#$#', '232'], ['HHHHHHH', 'LEAVNKD', '"%#!%%%', '1420444', 'HHHHHHH', 'LQDVVNQ', '"%%!!%%', '1440044'], ['HHHHHHHH', 'IAATMENA', '!##$#%%#', '02232442…	2.0	2.0	0.24826712420923824	0.7517328757907618
6R0P_B	0.0069226379925992	1.0521614256107832	0.0426287744227353	[[146, 150], [129, 131], [147, 154], [84, 87]]	[1, 2, 3, 0]	[[776, 780], [888, 890], [947, 954], [1023, 1026]]	[['HHHHH', 'KNWEK', '%%$%%', '44344', 'HHHHH', 'KNTQE', '%%$%%', '44344'], ['HHH', 'FTA', '#$#', '232', 'HHH', 'FGA', '#$#', '232'], ['HHHHHHHH', 'NWEKKIQE', '%$%%%!%%', '43444044', 'HHHHHHHH', 'KLQDVVNQ', '%"%%!!%%', '41440044'], ['HHHH', 'ELAA', '%"##', '4122', 'HHHH', 'NLAA', '%"##', '4122']]	2.0	1.0	0.48961554491011383	0.5103844550898862
3AGP_A	0.0022570486983055	9.448322484345423	0.0155709342560554	[[1056, 1058], [192, 202], [477, 479], [189, 193], [87, 95]]	[4, 1, 2, 3, 0]	[[726, 728], [775, 782], [888, 890], [950, 954], [1020, 1028]]	[['EEE', 'ILP', '/02', '013', 'EEE', 'ILP', '/02', '013'], ['HHHHHHHHHHH', 'EKEYQVQLDIA', '%%%$%!%"%!#', '44434041402', 'HHHHHHHH', 'DKNTQEVF', '%%%$%%!#', '44434402'], ['HHH', 'AGF', '#$#', '232', 'HHH', 'FGA', '#$#', '232'], ['HHHHH', 'EVVEK', '%!!%%', '40044', 'HHHHH', 'DVVNQ', '%!!%%', '40044'], ['HHHHHHHHH', 'AGFQAFADK', '#$#%###%%', '232422244', 'HHHHHHHHH', 'ASANLAATK', '#$#%"##$%', '23241…	2.0	0.0	0.0	1.0
5D8U_A	0.0061135423888836	4.1266393257171	0.0034071550255532	[[146, 149], [133, 138], [134, 138], [17, 23]]	[4, 1, 3, 0]	[[725, 728], [776, 781], [947, 951], [1022, 1028]]	[['EEEE', 'HIFS', '3/12', '4023', 'EEEE', 'EILP', '3/02', '4013'], ['HHHHHH', 'EKANKI', '%%#%%!', '442440', 'HHHHHH', 'KNTQEV', '%%$%%!', '443440'], ['HHHHH', 'KANKI', '%#%%!', '42440', 'HHHHH', 'KLQDV', '%"%%!', '41440'], ['HHHHHHH', 'AEKAMKE', '#%%##%%', '2442244', 'HHHHHHH', 'ANLAATK', '#%"##$%', '2412234']]	2.0	1.0	0.0	1.0
3HW5_A	0.0047310346633269	3.700850617927852	0.0316344463971884	[[146, 149], [133, 138], [134, 138], [17, 23]]	[4, 1, 3, 0]	[[725, 728], [776, 781], [947, 951], [1022, 1028]]	[['EEEE', 'HIFS', '3/12', '4023', 'EEEE', 'EILP', '3/02', '4013'], ['HHHHHH', 'EKANKI', '%%#%%!', '442440', 'HHHHHH', 'KNTQEV', '%%$%%!', '443440'], ['HHHHH', 'KANKI', '%#%%!', '42440', 'HHHHH', 'KLQDV', '%"%%!', '41440'], ['HHHHHHH', 'AEKAMKE', '#%%##%%', '2442244', 'HHHHHHH', 'ANLAATK', '#%"##$%', '2412234']]	2.0	1.0	0.0	1.0
3HW6_A	0.0035449705560574	3.871855300177037	0.0500894454382829	[[146, 149], [133, 138], [134, 138], [17, 21]]	[4, 1, 3, 0]	[[725, 728], [776, 781], [947, 951], [1022, 1026]]	[['EEEE', 'HIFS', '3/12', '4023', 'EEEE', 'EILP', '3/02', '4013'], ['HHHHHH', 'EKANKI', '%%#%%!', '442440', 'HHHHHH', 'KNTQEV', '%%$%%!', '443440'], ['HHHHH', 'KANKI', '%#%%!', '42440', 'HHHHH', 'KLQDV', '%"%%!', '41440'], ['HHHHH', 'AEKAM', '#%%##', '24422', 'HHHHH', 'ANLAA', '#%"##', '24122']]	2.0	1.0	0.0	1.0
6ZN5_U	0.003098994690109	4.767685200204046	0.0226480836236941	[[126, 139], [130, 134], [15, 20]]	[1, 3, 0]	[[777, 782], [947, 951], [1018, 1026]]	[['HHHHHHHHHHHHHH', 'QGQRDLDRIAGQVA', '%$%&%"%&!#$%!#', '43454145023402', 'HHHHHH', 'NTQEVF', '%$%%!#', '434402'], ['HHHHH', 'DLDRI', '%"%&!', '41450', 'HHHHH', 'KLQDV', '%"%%!', '41440'], ['HHHHHH', 'VRALAA', '!&#"##', '052122', 'HHHHHHHHH', 'IRASANLAA', '!&#$#%"##', '052324122']]	2.0	1.0	0.0	1.0
4AWG_D	0.0046430203748651	4.015368628179763	0.0204429301533215	[[146, 149], [133, 138], [134, 138], [17, 23]]	[4, 1, 3, 0]	[[725, 728], [776, 781], [947, 951], [1022, 1028]]	[['EEEE', 'HIFS', '3/12', '4023', 'EEEE', 'EILP', '3/02', '4013'], ['HHHHHH', 'EKANKI', '%%#%%!', '442440', 'HHHHHH', 'KNTQEV', '%%$%%!', '443440'], ['HHHHH', 'KANKI', '%#%%!', '42440', 'HHHHH', 'KLQDV', '%"%%!', '41440'], ['HHHHHHH', 'AEKAMKE', '#%%##%%', '2442244', 'HHHHHHH', 'ANLAATK', '#%"##$%', '2412234']]	2.0	1.0	0.0	1.0
3EBJ_B	0.0039956773792395	4.037250051581236	0.0357751277683133	[[146, 149], [133, 138], [134, 138], [17, 23]]	[4, 1, 3, 0]	[[725, 728], [776, 781], [947, 951], [1022, 1028]]	[['EEEE', 'HIFS', '3/12', '4023', 'EEEE', 'EILP', '3/02', '4013'], ['HHHHHH', 'EKANKI', '%%#%%!', '442440', 'HHHHHH', 'KNTQEV', '%%$%%!', '443440'], ['HHHHH', 'KANKI', '%#%%!', '42440', 'HHHHH', 'KLQDV', '%"%%!', '41440'], ['HHHHHHH', 'AEKAMKE', '#%%##%%', '2442244', 'HHHHHHH', 'ANLAATK', '#%"##$%', '2412234']]	2.0	1.0	0.0	1.0
1B5E_A	0.003527487023302	4.660711618411304	0.0262237762237766	[[211, 214], [80, 85], [174, 176], [187, 193], [174, 183]]	[4, 1, 2, 3, 0]	[[725, 728], [776, 781], [888, 890], [948, 954], [1020, 1028]]	[['EEEE', 'NVGS', '3/22', '4033', 'EEEE', 'EILP', '3/02', '4013'], ['HHHHHH', 'KIWQQV', '%!$%%!', '403440', 'HHHHHH', 'KNTQEV', '%%$%%!', '443440'], ['HHH', 'FGF', '#$#', '232', 'HHH', 'FGA', '#$#', '232'], ['HHHHHHH', 'LDKLVSD', '"%%"!$%', '1441034', 'HHHHHHH', 'LQDVVNQ', '"%%!!%%', '1440044'], ['HHHHHHHHHH', 'FGFRNDYAWQ', '#$#&%%$#$%', '2325443234', 'HHHHHHHHH', 'ASANLAATK', '#$#%"##$%', '23241…	2.0	1.0	0.0	1.0
1AAZ_A	0.0366017762823727	0.5843682645165575	0.1834677419354848	[[3, 6], [46, 49], [46, 50], [16, 20]]	[4, 1, 3, 0]	[[725, 728], [779, 782], [949, 953], [1021, 1025]]	[['EEEE', 'KVYG', '3/22', '4033', 'EEEE', 'EILP', '3/02', '4013'], ['HHHH', 'EKIA', '%%!#', '4402', 'HHHH', 'QEVF', '%%!#', '4402'], ['HHHHH', 'EKIAE', '%%!#%', '44024', 'HHHHH', 'QDVVN', '%%!!%', '44004'], ['HHHHH', 'YADNA', '$#%%#', '32442', 'HHHHH', 'SANLA', '$#%"#', '32412']]	2.0	2.0	0.03477330261279445	0.9652266973872056
1A5V_A	0.0036985069171519	3.3075769554780727	0.0951492537313436	[[89, 91], [98, 104], [193, 195], [163, 167], [166, 172]]	[4, 1, 2, 3, 0]	[[726, 728], [769, 775], [888, 890], [948, 952], [1017, 1023]]	[['EEE', 'VVT', '//2', '003', 'EEE', 'ILP', '/02', '013'], ['HHHHHHH', 'SVAAQHH', '$!##%%%', '3022444', 'HHHHHHH', 'GIAVEQD', '$!#!%%%', '3020444'], ['HHH', 'MYA', '#$#', '232', 'HHH', 'FGA', '#$#', '232'], ['HHHHH', 'LKDKI', '"%%%!', '14440', 'HHHHH', 'LQDVV', '"%%!!', '14400'], ['HHHHHHH', 'KIRVLAE', '%!&!"#%', '4050124', 'HHHHHHH', 'EIRASAN', '%!&#$#%', '4052324']]	2.0	1.0	0.16831895338421787	0.8316810466157821
5WDW_A	0.007288170854503	4.050661699644181	0.0051369863013701	[[146, 149], [133, 138], [134, 138], [17, 23]]	[4, 1, 3, 0]	[[725, 728], [776, 781], [947, 951], [1022, 1028]]	[['EEEE', 'HIFS', '3/12', '4023', 'EEEE', 'EILP', '3/02', '4013'], ['HHHHHH', 'EKANKI', '%%#%%!', '442440', 'HHHHHH', 'KNTQEV', '%%$%%!', '443440'], ['HHHHH', 'KANKI', '%#%%!', '42440', 'HHHHH', 'KLQDV', '%"%%!', '41440'], ['HHHHHHH', 'AEKAMKE', '#%%##%%', '2442244', 'HHHHHHH', 'ANLAATK', '#%"##$%', '2412234']]	2.0	1.0	0.0	1.0
3O4Q_A	0.0023260489869343	2.333212517510288	0.1693227091633473	[[89, 91], [98, 104], [193, 195], [163, 167], [166, 172]]	[4, 1, 2, 3, 0]	[[726, 728], [769, 775], [888, 890], [948, 952], [1017, 1023]]	[['EEE', 'VVT', '//2', '003', 'EEE', 'ILP', '/02', '013'], ['HHHHHHH', 'SVAAQHH', '$!##%%%', '3022444', 'HHHHHHH', 'GIAVEQD', '$!#!%%%', '3020444'], ['HHH', 'MYA', '#$#', '232', 'HHH', 'FGA', '#$#', '232'], ['HHHHH', 'LKDKI', '"%%%!', '14440', 'HHHHH', 'LQDVV', '"%%!!', '14400'], ['HHHHHHH', 'KIRVLAE', '%!&!"#%', '4050124', 'HHHHHHH', 'EIRASAN', '%!&#$#%', '4052324']]	2.0	1.0	0.48961554491011383	0.5103844550898862
5OA3_Q	0.0056416654704326	1.967886622961516	0.0634057971014498	[[11, 14], [105, 111], [105, 110], [79, 83]]	[4, 1, 3, 0]	[[725, 728], [775, 781], [949, 954], [1016, 1020]]	[['EEEE', 'QVFG', '3/12', '4023', 'EEEE', 'EILP', '3/02', '4013'], ['HHHHHHH', 'KKEIKDI', '%%%!%%!', '4440440', 'HHHHHHH', 'DKNTQEV', '%%%$%%!', '4443440'], ['HHHHHH', 'KKEIKD', '%%%!%%', '444044', 'HHHHHH', 'QDVVNQ', '%%!!%%', '440044'], ['HHHHH', 'AQIYA', '#%!$#', '24032', 'HHHHH', 'AEIRA', '#%!&#', '24052']]	2.0	1.0	0.48961554491011383	0.5103844550898862
5VPT_A	0.0067759754364001	4.004496679040479	0.008591065292097	[[146, 149], [133, 138], [134, 138], [17, 23]]	[4, 1, 3, 0]	[[725, 728], [776, 781], [947, 951], [1022, 1028]]	[['EEEE', 'HIFS', '3/12', '4023', 'EEEE', 'EILP', '3/02', '4013'], ['HHHHHH', 'EKANKI', '%%#%%!', '442440', 'HHHHHH', 'KNTQEV', '%%$%%!', '443440'], ['HHHHH', 'KANKI', '%#%%!', '42440', 'HHHHH', 'KLQDV', '%"%%!', '41440'], ['HHHHHHH', 'AEKAMKE', '#%%##%%', '2442244', 'HHHHHHH', 'ANLAATK', '#%"##$%', '2412234']]	2.0	1.0	0.0	1.0
5VRJ_A	0.0088319115708117	4.055207946202412	0.0017035775127764	[[146, 149], [133, 138], [134, 138], [17, 23]]	[4, 1, 3, 0]	[[725, 728], [776, 781], [947, 951], [1022, 1028]]	[['EEEE', 'HIFS', '3/12', '4023', 'EEEE', 'EILP', '3/02', '4013'], ['HHHHHH', 'EKANKI', '%%#%%!', '442440', 'HHHHHH', 'KNTQEV', '%%$%%!', '443440'], ['HHHHH', 'KANKI', '%#%%!', '42440', 'HHHHH', 'KLQDV', '%"%%!', '41440'], ['HHHHHHH', 'AEKAMKE', '#%%##%%', '2442244', 'HHHHHHH', 'ANLAATK', '#%"##$%', '2412234']]	2.0	1.0	0.0	1.0
4AWK_A	0.005584078283107	3.7772653741083975	0.0272572402044293	[[146, 149], [133, 138], [134, 138], [17, 23]]	[4, 1, 3, 0]	[[725, 728], [776, 781], [947, 951], [1022, 1028]]	[['EEEE', 'HIFS', '3/12', '4023', 'EEEE', 'EILP', '3/02', '4013'], ['HHHHHH', 'EKANKI', '%%#%%!', '442440', 'HHHHHH', 'KNTQEV', '%%$%%!', '443440'], ['HHHHH', 'KANKI', '%#%%!', '42440', 'HHHHH', 'KLQDV', '%"%%!', '41440'], ['HHHHHHH', 'AEKAMKE', '#%%##%%', '2442244', 'HHHHHHH', 'ANLAATK', '#%"##$%', '2412234']]	2.0	1.0	0.0	1.0
2I9F_C	0.0136324669699775	0.2830199532813117	0.9566666666666676	[[98, 100], [98, 100], [61, 65]]	[1, 3, 0]	[[779, 781], [949, 951], [1017, 1021]]	[['HHH', 'KQI', '%%!', '440', 'HHH', 'QEV', '%%!', '440'], ['HHH', 'KQI', '%%!', '440', 'HHH', 'QDV', '%%!', '440'], ['HHHHH', 'QERAT', '%%&#$', '44523', 'HHHHH', 'EIRAS', '%!&#$', '40523']]	2.0	2.0	0.0	1.0
1VSK_A	0.0052857728052455	2.640612991469229	0.0711678832116788	[[89, 91], [98, 104], [193, 195], [163, 167], [166, 172]]	[4, 1, 2, 3, 0]	[[726, 728], [769, 775], [888, 890], [948, 952], [1017, 1023]]	[['EEE', 'VVT', '//2', '003', 'EEE', 'ILP', '/02', '013'], ['HHHHHHH', 'SVAAQHH', '$!##%%%', '3022444', 'HHHHHHH', 'GIAVEQD', '$!#!%%%', '3020444'], ['HHH', 'MYA', '#$#', '232', 'HHH', 'FGA', '#$#', '232'], ['HHHHH', 'LKDKI', '"%%%!', '14440', 'HHHHH', 'LQDVV', '"%%!!', '14400'], ['HHHHHHH', 'KIRVLAE', '%!&!"#%', '4050124', 'HHHHHHH', 'EIRASAN', '%!&#$#%', '4052324']]	2.0	1.0	0.4636580789639512	0.5363419210360487
4ZM0_C	0.0198157027959501	0.3436832984854259	0.8117283950617296	[[45, 51], [42, 44], [12, 19], [42, 48]]	[1, 2, 3, 0]	[[776, 782], [888, 890], [947, 954], [1020, 1028]]	[['HHHHHHH', 'EAYKKAA', '%#$%%##', '4234422', 'HHHHHHH', 'KNTQEVF', '%%$%%!#', '4434402'], ['HHH', 'ATF', '#$#', '232', 'HHH', 'FGA', '#$#', '232'], ['HHHHHHHH', 'NLSEVLNN', '%"$%!"%%', '41340144', 'HHHHHHHH', 'KLQDVVNQ', '%"%%!!%%', '41440044'], ['HHHHHHH', 'ATFEAYK', '#$#%#$%', '2324234', 'HHHHHHHHH', 'ASANLAATK', '#$#%"##$%', '232412234']]	2.0	2.0	0.0	1.0
5M0Q_L	0.0015533009708151	6.076295623997787	0.0596252129471885	[[64, 67], [210, 218], [205, 212], [197, 201]]	[4, 1, 3, 0]	[[725, 728], [772, 780], [947, 954], [1021, 1025]]	[['EEEE', 'QVDY', '3/32', '4043', 'EEEE', 'EILP', '3/02', '4013'], ['HHHHHHHHH', 'IQQQSKSKQ', '!%%%$%$%%', '044434344', 'HHHHHHHHH', 'VEQDKNTQE', '!%%%%%$%%', '044444344'], ['HHHHHHHH', 'KEQQRIQQ', '%%%%&!%%', '44445044', 'HHHHHHHH', 'KLQDVVNQ', '%"%%!!%%', '41440044'], ['HHHHH', 'PMDIF', '$#%!#', '32402', 'HHHHH', 'SANLA', '$#%"#', '32412']]	2.0	1.0	0.39192790775501296	0.608072092244987
5WEI_A	0.0092012390894954	4.055840234494618	0.0034188034188034	[[146, 149], [133, 138], [134, 138], [17, 23]]	[4, 1, 3, 0]	[[725, 728], [776, 781], [947, 951], [1022, 1028]]	[['EEEE', 'HIFS', '3/12', '4023', 'EEEE', 'EILP', '3/02', '4013'], ['HHHHHH', 'EKANKI', '%%#%%!', '442440', 'HHHHHH', 'KNTQEV', '%%$%%!', '443440'], ['HHHHH', 'KANKI', '%#%%!', '42440', 'HHHHH', 'KLQDV', '%"%%!', '41440'], ['HHHHHHH', 'AEKAMKE', '#%%##%%', '2442244', 'HHHHHHH', 'ANLAATK', '#%"##$%', '2412234']]	2.0	1.0	0.0	1.0
5CCY_A	0.0061939419198019	4.2049778768271855	0.008591065292097	[[146, 149], [133, 138], [134, 138], [17, 23]]	[4, 1, 3, 0]	[[725, 728], [776, 781], [947, 951], [1022, 1028]]	[['EEEE', 'HIFS', '3/12', '4023', 'EEEE', 'EILP', '3/02', '4013'], ['HHHHHH', 'EKANKI', '%%#%%!', '442440', 'HHHHHH', 'KNTQEV', '%%$%%!', '443440'], ['HHHHH', 'KANKI', '%#%%!', '42440', 'HHHHH', 'KLQDV', '%"%%!', '41440'], ['HHHHHHH', 'AEKAMKE', '#%%##%%', '2442244', 'HHHHHHH', 'ANLAATK', '#%"##$%', '2412234']]	2.0	1.0	0.0	1.0
3HS2_D	0.0200469790096806	0.3684881464566648	0.7627627627627631	[[45, 51], [42, 44], [12, 19], [42, 48]]	[1, 2, 3, 0]	[[776, 782], [888, 890], [947, 954], [1020, 1028]]	[['HHHHHHH', 'EAYKKAA', '%#$%%##', '4234422', 'HHHHHHH', 'KNTQEVF', '%%$%%!#', '4434402'], ['HHH', 'ATF', '#$#', '232', 'HHH', 'FGA', '#$#', '232'], ['HHHHHHHH', 'NLSEVLNN', '%"$%!"%%', '41340144', 'HHHHHHHH', 'KLQDVVNQ', '%"%%!!%%', '41440044'], ['HHHHHHH', 'ATFEAYK', '#$#%#$%', '2324234', 'HHHHHHHHH', 'ASANLAATK', '#$#%"##$%', '232412234']]	2.0	2.0	0.0	1.0
4KYC_A	0.0539608601565867	0.4202839903646499	0.4247572815533982	[[261, 263], [292, 309], [336, 338], [290, 296], [317, 324]]	[4, 1, 2, 3, 0]	[[726, 728], [771, 780], [888, 890], [948, 954], [1018, 1025]]	[['EEE', 'VLS', '/02', '013', 'EEE', 'ILP', '/02', '013'], ['HHHHHS..SEESBHHHHH', 'AVNKDKPLGAVALKSYEE', '#!%%%V}ZU1/T)%$$%%', '204444313202143344', 'HHHHHHHHHH', 'AVEQDKNTQE', '#!%%%%%$%%', '2044444344'], ['HHH', 'MSA', '#$#', '232', 'HHH', 'FGA', '#$#', '232'], ['HHHHHHH', 'LEAVNKD', '"%#!%%%', '1420444', 'HHHHHHH', 'LQDVVNQ', '"%%!!%%', '1440044'], ['HHHHHHHH', 'IAATMENA', '!##$#%%#', '02232442…	2.0	2.0	0.0	1.0
6ZLW_U	0.0033267150873751	4.742557978430766	0.0595667870036102	[[126, 139], [130, 134], [15, 20]]	[1, 3, 0]	[[777, 782], [947, 951], [1018, 1026]]	[['HHHHHHHHHHHHHH', 'QGQRDLDRIAGQVA', '%$%&%"%&!#$%!#', '43454145023402', 'HHHHHH', 'NTQEVF', '%$%%!#', '434402'], ['HHHHH', 'DLDRI', '%"%&!', '41450', 'HHHHH', 'KLQDV', '%"%%!', '41440'], ['HHHHHH', 'VRALAA', '!&#"##', '052122', 'HHHHHHHHH', 'IRASANLAA', '!&#$#%"##', '052324122']]	2.0	1.0	0.0	1.0
6L18_A	0.0040640751104477	4.801287756081764	0.0352733686067026	[[211, 214], [80, 85], [174, 176], [187, 193], [174, 183]]	[4, 1, 2, 3, 0]	[[725, 728], [776, 781], [888, 890], [948, 954], [1020, 1028]]	[['EEEE', 'NVGS', '3/22', '4033', 'EEEE', 'EILP', '3/02', '4013'], ['HHHHHH', 'KIWQQV', '%!$%%!', '403440', 'HHHHHH', 'KNTQEV', '%%$%%!', '443440'], ['HHH', 'FGF', '#$#', '232', 'HHH', 'FGA', '#$#', '232'], ['HHHHHHH', 'LDKLVSD', '"%%"!$%', '1441034', 'HHHHHHH', 'LQDVVNQ', '"%%!!%%', '1440044'], ['HHHHHHHHHH', 'FGFRNNYAWQ', '#$#&%%$#$%', '2325443234', 'HHHHHHHHH', 'ASANLAATK', '#$#%"##$%', '23241…	2.0	1.0	0.0	1.0
4W5X_B	0.0044019013114409	2.161941974407378	0.153241650294696	[[40, 42], [89, 101], [91, 95], [10, 12]]	[4, 1, 3, 0]	[[726, 728], [769, 781], [950, 954], [1024, 1026]]	[['EEE', 'IFS', '/12', '023', 'EEE', 'ILP', '/02', '013'], ['HHHHHHH.HHHHH', 'SVDIIKEDISEYI', '$!%!!%%]!$%$!', '3040044403430', 'HHHHHHHHHHHHH', 'GIAVEQDKNTQEV', '$!#!%%%%%$%%!', '3020444443440'], ['HHHHH', 'DIIKE', '%!!%%', '40044', 'HHHHH', 'DVVNQ', '%!!%%', '40044'], ['HHH', 'LAM', '"##', '122', 'HHH', 'LAA', '"##', '122']]	2.0	1.0	0.48961554491011383	0.5103844550898862
5D4G_A	0.0081319141209474	4.246844787953824	0.0051369863013701	[[127, 130], [114, 119], [115, 119], [17, 23]]	[4, 1, 3, 0]	[[725, 728], [776, 781], [947, 951], [1022, 1028]]	[['EEEE', 'HIFS', '3/12', '4023', 'EEEE', 'EILP', '3/02', '4013'], ['HHHHHH', 'EKANKI', '%%#%%!', '442440', 'HHHHHH', 'KNTQEV', '%%$%%!', '443440'], ['HHHHH', 'KANKI', '%#%%!', '42440', 'HHHHH', 'KLQDV', '%"%%!', '41440'], ['HHHHHHH', 'AEKAMKE', '#%%##%%', '2442244', 'HHHHHHH', 'ANLAATK', '#%"##$%', '2412234']]	2.0	1.0	0.0	1.0
4XR8_B	0.0570918835879246	0.3382496916497722	0.4936386768447842	[[262, 264], [293, 310], [337, 339], [291, 297], [318, 325]]	[4, 1, 2, 3, 0]	[[726, 728], [771, 780], [888, 890], [948, 954], [1018, 1025]]	[['EEE', 'VLS', '/02', '013', 'EEE', 'ILP', '/02', '013'], ['HHHHHS..SEESBHHHHH', 'AVNKDKPLGAVALKSYEE', '#!%%%V}ZU1/T)%$$%%', '204444313202143344', 'HHHHHHHHHH', 'AVEQDKNTQE', '#!%%%%%$%%', '2044444344'], ['HHH', 'MSA', '#$#', '232', 'HHH', 'FGA', '#$#', '232'], ['HHHHHHH', 'LEAVNKD', '"%#!%%%', '1420444', 'HHHHHHH', 'LQDVVNQ', '"%%!!%%', '1440044'], ['HHHHHHHH', 'IAATMENA', '!##$#%%#', '02232442…	2.0	2.0	0.0	1.0
5WAP_A	0.0104125916325499	4.011108776605237	0.0068143100511073	[[146, 149], [133, 138], [134, 138], [17, 23]]	[4, 1, 3, 0]	[[725, 728], [776, 781], [947, 951], [1022, 1028]]	[['EEEE', 'HIFS', '3/12', '4023', 'EEEE', 'EILP', '3/02', '4013'], ['HHHHHH', 'EKANKI', '%%#%%!', '442440', 'HHHHHH', 'KNTQEV', '%%$%%!', '443440'], ['HHHHH', 'KANKI', '%#%%!', '42440', 'HHHHH', 'KLQDV', '%"%%!', '41440'], ['HHHHHHH', 'AEKAMKE', '#%%##%%', '2442244', 'HHHHHHH', 'ANLAATK', '#%"##$%', '2412234']]	2.0	1.0	0.0	1.0
4E5I_A	0.0034823969548972	4.205810737088079	0.0766609880749573	[[146, 149], [133, 138], [134, 138], [17, 23]]	[4, 1, 3, 0]	[[725, 728], [776, 781], [947, 951], [1022, 1028]]	[['EEEE', 'HIFS', '3/12', '4023', 'EEEE', 'EILP', '3/02', '4013'], ['HHHHHH', 'EKANKI', '%%#%%!', '442440', 'HHHHHH', 'KNTQEV', '%%$%%!', '443440'], ['HHHHH', 'KANKI', '%#%%!', '42440', 'HHHHH', 'KLQDV', '%"%%!', '41440'], ['HHHHHHH', 'AEKAMKE', '#%%##%%', '2442244', 'HHHHHHH', 'ANLAATK', '#%"##$%', '2412234']]	2.0	1.0	0.0	1.0
5WF3_A	0.0091367011109691	4.015606108034653	0.0085178875638836	[[146, 149], [133, 138], [134, 138], [17, 23]]	[4, 1, 3, 0]	[[725, 728], [776, 781], [947, 951], [1022, 1028]]	[['EEEE', 'HIFS', '3/12', '4023', 'EEEE', 'EILP', '3/02', '4013'], ['HHHHHH', 'EKANKI', '%%#%%!', '442440', 'HHHHHH', 'KNTQEV', '%%$%%!', '443440'], ['HHHHH', 'KANKI', '%#%%!', '42440', 'HHHHH', 'KLQDV', '%"%%!', '41440'], ['HHHHHHH', 'AEKAMKE', '#%%##%%', '2442244', 'HHHHHHH', 'ANLAATK', '#%"##$%', '2412234']]	2.0	1.0	0.0	1.0
3KH2_H	0.0141207422386606	0.3460956306536751	0.9120521172638448	[[45, 51], [42, 44], [13, 19], [42, 48]]	[1, 2, 3, 0]	[[776, 782], [888, 890], [948, 954], [1020, 1028]]	[['HHHHHHH', 'EAYKKAA', '%#$%%##', '4234422', 'HHHHHHH', 'KNTQEVF', '%%$%%!#', '4434402'], ['HHH', 'ATF', '#$#', '232', 'HHH', 'FGA', '#$#', '232'], ['HHHH-HH', 'LSEV-NN', '"$%!-%%', '1340-44', 'HHHHHHH', 'LQDVVNQ', '"%%!!%%', '1440044'], ['HHHHHHH', 'ATFEAYK', '#$#%#$%', '2324234', 'HHHHHHHHH', 'ASANLAATK', '#$#%"##$%', '232412234']]	2.0	2.0	0.0	1.0
1A1N_A	0.0016895825889663	3.561903242433798	0.2078189300411528	[[173, 178], [172, 174], [112, 126]]	[1, 3, 0]	[[773, 778], [948, 950], [1047, 1063]]	[['HHTHHH', 'ENGKET', '%%N%%$', '443443', 'HHHHHH', 'EQDKNT', '%%%%%$', '444443'], ['HHH', 'LEN', '"%%', '144', 'HHH', 'LQD', '"%%', '144'], ['EEEEEEETTEEEEEE', 'GHDQSAYDGKDYIAL', '2333212ON332/10', '344432343443021', 'EEEEEEEEEETTEEEEE', 'YHLMSFPQSAPHGVVFL', '2301212321NO2//10', '34123234323430021']]	2.0	1.0	0.3886204368520147	0.6113795631479854
6FS6_E	0.0079719783971481	4.095556384686798	0.008591065292097	[[146, 149], [133, 138], [134, 138], [17, 23]]	[4, 1, 3, 0]	[[725, 728], [776, 781], [947, 951], [1022, 1028]]	[['EEEE', 'HIFS', '3/12', '4023', 'EEEE', 'EILP', '3/02', '4013'], ['HHHHHH', 'EKANKI', '%%#%%!', '442440', 'HHHHHH', 'KNTQEV', '%%$%%!', '443440'], ['HHHHH', 'KANKI', '%#%%!', '42440', 'HHHHH', 'KLQDV', '%"%%!', '41440'], ['HHHHHHH', 'AEKAMKE', '#%%##%%', '2442244', 'HHHHHHH', 'ANLAATK', '#%"##$%', '2412234']]	2.0	1.0	0.0	1.0
6CRI_H	0.022055589648085	3.662730796238247	0.0017035775127764	[[52, 55], [138, 142], [108, 110], [138, 142], [136, 143]]	[4, 1, 2, 3, 0]	[[725, 728], [776, 780], [888, 890], [950, 954], [1015, 1024]]	[['EEEE', 'NVET', '3/32', '4043', 'EEEE', 'EILP', '3/02', '4013'], ['HHHHH', 'EITDK', '%!$%%', '40344', 'HHHHH', 'KNTQE', '%%$%%', '44344'], ['HHH', 'MRM', '#&#', '252', 'HHH', 'FGA', '#$#', '232'], ['HHHHH', 'EITDK', '%!$%%', '40344', 'HHHHH', 'DVVNQ', '%!!%%', '40044'], ['HHHHHHHH', 'AAEITDKL', '##%!$%%"', '22403441', 'HHHHHHHHHH', 'AAEIRASANL', '##%!&#$#%"', '2240523241']]	2.0	1.0	0.0	1.0
4W60_D	0.0051708970564828	2.218588028440275	0.1375968992248066	[[40, 42], [89, 101], [91, 95], [10, 12]]	[4, 1, 3, 0]	[[726, 728], [769, 781], [950, 954], [1024, 1026]]	[['EEE', 'IFS', '/12', '023', 'EEE', 'ILP', '/02', '013'], ['HHHHHHH.HHHHH', 'SVDIIKEDISEYI', '$!%!!%%]!$%$!', '3040044403430', 'HHHHHHHHHHHHH', 'GIAVEQDKNTQEV', '$!#!%%%%%$%%!', '3020444443440'], ['HHHHH', 'DIIKE', '%!!%%', '40044', 'HHHHH', 'DVVNQ', '%!!%%', '40044'], ['HHH', 'LAM', '"##', '122', 'HHH', 'LAA', '"##', '122']]	2.0	1.0	0.48961554491011383	0.5103844550898862
6D83_C	0.0190974739627403	4.000754573661445	0.001706484641639	[[52, 55], [138, 142], [108, 110], [138, 142], [62, 66]]	[4, 1, 2, 3, 0]	[[725, 728], [776, 780], [888, 890], [950, 954], [1051, 1055]]	[['EEEE', 'NVET', '3/32', '4043', 'EEEE', 'EILP', '3/02', '4013'], ['HHHHH', 'EITDK', '%!$%%', '40344', 'HHHHH', 'KNTQE', '%%$%%', '44344'], ['HHH', 'MRM', '#&#', '252', 'HHH', 'FGA', '#$#', '232'], ['HHHHH', 'EITDK', '%!$%%', '40344', 'HHHHH', 'DVVNQ', '%!!%%', '40044'], ['EEEEE', 'SFTVW', '212/2', '32303', 'EEEEE', 'SFPQS', '21232', '32343']]	2.0	1.0	0.0	1.0
5D2O_A	0.0062093397983588	4.202452094088329	0.013816925734025	[[146, 149], [133, 138], [134, 138], [17, 23]]	[4, 1, 3, 0]	[[725, 728], [776, 781], [947, 951], [1022, 1028]]	[['EEEE', 'HIFS', '3/12', '4023', 'EEEE', 'EILP', '3/02', '4013'], ['HHHHHH', 'EKANKI', '%%#%%!', '442440', 'HHHHHH', 'KNTQEV', '%%$%%!', '443440'], ['HHHHH', 'KANKI', '%#%%!', '42440', 'HHHHH', 'KLQDV', '%"%%!', '41440'], ['HHHHHHH', 'AEKAMKE', '#%%##%%', '2442244', 'HHHHHHH', 'ANLAATK', '#%"##$%', '2412234']]	2.0	1.0	0.0	1.0
1A5W_A	0.0041952686230501	3.3308265302828133	0.1442495126705658	[[89, 91], [98, 104], [193, 195], [163, 167], [166, 172]]	[4, 1, 2, 3, 0]	[[726, 728], [769, 775], [888, 890], [948, 952], [1017, 1023]]	[['EEE', 'VVT', '//2', '003', 'EEE', 'ILP', '/02', '013'], ['HHHHHHH', 'SVAAQHH', '$!##%%%', '3022444', 'HHHHHHH', 'GIAVEQD', '$!#!%%%', '3020444'], ['HHH', 'MYA', '#$#', '232', 'HHH', 'FGA', '#$#', '232'], ['HHHHH', 'LKDKI', '"%%%!', '14440', 'HHHHH', 'LQDVV', '"%%!!', '14400'], ['HHHHHHH', 'KIRVLAE', '%!&!"#%', '4050124', 'HHHHHHH', 'EIRASAN', '%!&#$#%', '4052324']]	2.0	1.0	0.2808132752492709	0.7191867247507291
1A5X_A	0.004369229442113	3.4140621688651303	0.1398058252427185	[[89, 91], [98, 104], [193, 195], [163, 167], [166, 172]]	[4, 1, 2, 3, 0]	[[726, 728], [769, 775], [888, 890], [948, 952], [1017, 1023]]	[['EEE', 'VVT', '//2', '003', 'EEE', 'ILP', '/02', '013'], ['HHHHHHH', 'SVAAQHH', '$!##%%%', '3022444', 'HHHHHHH', 'GIAVEQD', '$!#!%%%', '3020444'], ['HHH', 'MYA', '#$#', '232', 'HHH', 'FGA', '#$#', '232'], ['HHHHH', 'LKDKI', '"%%%!', '14440', 'HHHHH', 'LQDVV', '"%%!!', '14400'], ['HHHHHHH', 'KIRVLAE', '%!&!"#%', '4050124', 'HHHHHHH', 'EIRASAN', '%!&#$#%', '4052324']]	2.0	1.0	0.18090584951616032	0.8190941504838397
5D42_A	0.0081156299128683	4.306199839054056	0.0085178875638836	[[146, 149], [133, 138], [134, 138], [17, 23]]	[4, 1, 3, 0]	[[725, 728], [776, 781], [947, 951], [1022, 1028]]	[['EEEE', 'HIFS', '3/12', '4023', 'EEEE', 'EILP', '3/02', '4013'], ['HHHHHH', 'EKANKI', '%%#%%!', '442440', 'HHHHHH', 'KNTQEV', '%%$%%!', '443440'], ['HHHHH', 'KANKI', '%#%%!', '42440', 'HHHHH', 'KLQDV', '%"%%!', '41440'], ['HHHHHHH', 'AEKAMKE', '#%%##%%', '2442244', 'HHHHHHH', 'ANLAATK', '#%"##$%', '2412234']]	2.0	1.0	0.0	1.0
3O4N_A	0.0040557434034322	2.5800701956510563	0.1882591093117409	[[89, 91], [98, 104], [106, 108], [163, 167], [166, 172]]	[4, 1, 2, 3, 0]	[[726, 728], [769, 775], [888, 890], [948, 952], [1017, 1023]]	[['EEE', 'VVT', '//2', '003', 'EEE', 'ILP', '/02', '013'], ['HHHHHHH', 'SVAAQHH', '$!##%%%', '3022444', 'HHHHHHH', 'GIAVEQD', '$!#!%%%', '3020444'], ['HHH', 'ATA', '#$#', '232', 'HHH', 'FGA', '#$#', '232'], ['HHHHH', 'LKDKI', '"%%%!', '14440', 'HHHHH', 'LQDVV', '"%%!!', '14400'], ['HHHHHHH', 'KIRVLAE', '%!&!"#%', '4050124', 'HHHHHHH', 'EIRASAN', '%!&#$#%', '4052324']]	2.0	1.0	0.4636580789639512	0.5363419210360487
2HYE_D	0.0318111931040878	0.6440935325165121	0.3401826484018266	[[82, 84], [82, 84], [30, 32]]	[1, 3, 0]	[[779, 781], [949, 951], [1061, 1063]]	[['HHH', 'HEI', '%%!', '440', 'HHH', 'QEV', '%%!', '440'], ['HHH', 'HEI', '%%!', '440', 'HHH', 'QDV', '%%!', '440'], ['EEE', 'VAL', '/10', '021', 'EEE', 'VFL', '/10', '021']]	2.0	2.0	0.08368781658235919	0.9163121834176408
5EGA_A	0.0069251406487172	4.288833186892861	0.0102214650766609	[[146, 149], [133, 138], [134, 138], [17, 23]]	[4, 1, 3, 0]	[[725, 728], [776, 781], [947, 951], [1022, 1028]]	[['EEEE', 'HIFS', '3/12', '4023', 'EEEE', 'EILP', '3/02', '4013'], ['HHHHHH', 'EKANKI', '%%#%%!', '442440', 'HHHHHH', 'KNTQEV', '%%$%%!', '443440'], ['HHHHH', 'KANKI', '%#%%!', '42440', 'HHHHH', 'KLQDV', '%"%%!', '41440'], ['HHHHHHH', 'AEKAMKE', '#%%##%%', '2442244', 'HHHHHHH', 'ANLAATK', '#%"##$%', '2412234']]	2.0	1.0	0.0	1.0
3J40_E	0.0152279389565764	0.2563790550303942	1.1115107913669076	[[117, 126], [123, 125], [90, 92]]	[1, 3, 0]	[[775, 782], [949, 951], [1047, 1049]]	[['HHHHHHHHHH', 'KLQGFNNKVA', '%"%$#%%%!#', '4143244402', 'HHHHHHHH', 'DKNTQEVF', '%%%$%%!#', '44434402'], ['HHH', 'NKV', '%%!', '440', 'HHH', 'QDV', '%%!', '440'], ['EEE', 'YDL', '230', '341', 'EEE', 'YHL', '230', '341']]	2.0	2.0	0.48575708873329054	0.5142429112667095
2EUF_A	0.0270560135825302	1.2485606201556414	0.008591065292097	[[133, 138], [129, 136], [58, 63]]	[1, 3, 0]	[[772, 777], [947, 954], [1021, 1026]]	[['HHHHHH', 'INQEKD', '!%%%%%', '044444', 'HHHHHH', 'VEQDKN', '!%%%%%', '044444'], ['HHHHHHHH', 'NLELINQE', '%"%"!%%%', '41410444', 'HHHHHHHH', 'KLQDVVNQ', '%"%%!!%%', '41440044'], ['HHHHHH', 'WMHLLC', '$#%""#', '324112', 'HHHHHH', 'SANLAA', '$#%"##', '324122']]	2.0	1.0	0.48961554491011383	0.5103844550898862
6ZMT_R	0.0055021750055766	1.949730925241788	0.1754684838160127	[[11, 14], [105, 111], [105, 110], [79, 83]]	[4, 1, 3, 0]	[[725, 728], [775, 781], [949, 954], [1016, 1020]]	[['EEEE', 'QVFG', '3/12', '4023', 'EEEE', 'EILP', '3/02', '4013'], ['HHHHHHH', 'KKEIKDI', '%%%!%%!', '4440440', 'HHHHHHH', 'DKNTQEV', '%%%$%%!', '4443440'], ['HHHHHH', 'KKEIKD', '%%%!%%', '444044', 'HHHHHH', 'QDVVNQ', '%%!!%%', '440044'], ['HHHHH', 'AQIYA', '#%!$#', '24032', 'HHHHH', 'AEIRA', '#%!&#', '24052']]	2.0	1.0	0.48961554491011383	0.5103844550898862
6FS6_C	0.0105961898224848	3.855812605424561	0.0102214650766609	[[146, 149], [133, 138], [134, 138], [17, 23]]	[4, 1, 3, 0]	[[725, 728], [776, 781], [947, 951], [1022, 1028]]	[['EEEE', 'HIFS', '3/12', '4023', 'EEEE', 'EILP', '3/02', '4013'], ['HHHHHH', 'EKANKI', '%%#%%!', '442440', 'HHHHHH', 'KNTQEV', '%%$%%!', '443440'], ['HHHHH', 'KANKI', '%#%%!', '42440', 'HHHHH', 'KLQDV', '%"%%!', '41440'], ['HHHHHHH', 'AEKAMKE', '#%%##%%', '2442244', 'HHHHHHH', 'ANLAATK', '#%"##$%', '2412234']]	2.0	1.0	0.0	1.0
4D61_Q	0.0047578057026504	2.101254650247309	0.2129471890971035	[[11, 14], [105, 111], [105, 110], [79, 83]]	[4, 1, 3, 0]	[[725, 728], [775, 781], [949, 954], [1016, 1020]]	[['EEEE', 'QVFG', '3/12', '4023', 'EEEE', 'EILP', '3/02', '4013'], ['HHHHHHH', 'KKEIKDI', '%%%!%%!', '4440440', 'HHHHHHH', 'DKNTQEV', '%%%$%%!', '4443440'], ['HHHHHH', 'KKEIKD', '%%%!%%', '444044', 'HHHHHH', 'QDVVNQ', '%%!!%%', '440044'], ['HHHHH', 'AQIYA', '#%!$#', '24032', 'HHHHH', 'AEIRA', '#%!&#', '24052']]	2.0	1.0	0.48961554491011383	0.5103844550898862
5WG9_A	0.0132936615434876	4.069432405201439	0.0051107325383297	[[146, 149], [133, 138], [134, 138], [17, 23]]	[4, 1, 3, 0]	[[725, 728], [776, 781], [947, 951], [1022, 1028]]	[['EEEE', 'HIFS', '3/12', '4023', 'EEEE', 'EILP', '3/02', '4013'], ['HHHHHH', 'EKANKI', '%%#%%!', '442440', 'HHHHHH', 'KNTQEV', '%%$%%!', '443440'], ['HHHHH', 'KANKI', '%#%%!', '42440', 'HHHHH', 'KLQDV', '%"%%!', '41440'], ['HHHHHHH', 'AEKAMKE', '#%%##%%', '2442244', 'HHHHHHH', 'ANLAATK', '#%"##$%', '2412234']]	2.0	1.0	0.0	1.0
5V5M_C	0.0102312167686671	5.9095270414054895	0.0034188034188034	[[96, 99], [173, 178], [69, 71], [172, 174], [65, 72]]	[4, 1, 2, 3, 0]	[[725, 728], [773, 778], [888, 890], [948, 950], [1014, 1023]]	[['EEEE', 'QVMY', '3/12', '4023', 'EEEE', 'EILP', '3/02', '4013'], ['HHTHHH', 'ENGKET', '%%N%%$', '443443', 'HHHHHH', 'EQDKNT', '%%%%%$', '444443'], ['HHH', 'ASA', '#$#', '232', 'HHH', 'FGA', '#$#', '232'], ['HHH', 'LEN', '"%%', '144', 'HHH', 'LQD', '"%%', '144'], ['HHHHHHHH', 'RNMKASAQ', '&%#%#$#%', '54242324', 'HHHHHHHHHH', 'RAAEIRASAN', '&##%!&#$#%', '5224052324']]	2.0	1.0	0.39192790775501296	0.608072092244987
2FZ3_A	0.0020957816275087	3.5094265332280106	0.3371298405466973	[[173, 178], [172, 174], [112, 126]]	[1, 3, 0]	[[773, 778], [948, 950], [1047, 1063]]	[['HHTHHH', 'ENGKET', '%%N%%$', '443443', 'HHHHHH', 'EQDKNT', '%%%%%$', '444443'], ['HHH', 'LEN', '"%%', '144', 'HHH', 'LQD', '"%%', '144'], ['EEEEEEETTEEEEEE', 'GHDQSAYDGKDYIAL', '2333212ON332/10', '344432343443021', 'EEEEEEEEEETTEEEEE', 'YHLMSFPQSAPHGVVFL', '2301212321NO2//10', '34123234323430021']]	2.0	1.0	0.4547827615665009	0.5452172384334991
5UJ0_A	0.0052300283336752	1.6055877111441903	0.2436440677966109	[[257, 260], [199, 201], [254, 259], [262, 266]]	[1, 2, 3, 0]	[[772, 775], [888, 890], [949, 954], [1029, 1033]]	[['HHHH', 'VKEE', '!%%%', '0444', 'HHHH', 'VEQD', '!%%%', '0444'], ['HHH', 'MYA', '#$#', '232', 'HHH', 'FGA', '#$#', '232'], ['HHHHHH', 'DDVVKE', '%%!!%%', '440044', 'HHHHHH', 'QDVVNQ', '%%!!%%', '440044'], ['IIIII', 'FWKHI', '?@AA=', '23440', 'IIIII', 'MSEKV', '?@AA=', '23440']]	2.0	-1.0	0.061796636634860215	0.0
4KYE_A	0.0622238126808274	0.3847321195764495	0.4936386768447842	[[261, 263], [292, 309], [336, 338], [290, 296], [317, 324]]	[4, 1, 2, 3, 0]	[[726, 728], [771, 780], [888, 890], [948, 954], [1018, 1025]]	[['EEE', 'VLS', '/02', '013', 'EEE', 'ILP', '/02', '013'], ['HHHHHS..SEESBHHHHH', 'AVNKDKPLGAVALKSYEE', '#!%%%V}ZU1/T)%$$%%', '204444313202143344', 'HHHHHHHHHH', 'AVEQDKNTQE', '#!%%%%%$%%', '2044444344'], ['HHH', 'MSA', '#$#', '232', 'HHH', 'FGA', '#$#', '232'], ['HHHHHHH', 'LEAVNKD', '"%#!%%%', '1420444', 'HHHHHHH', 'LQDVVNQ', '"%%!!%%', '1440044'], ['HHHHHHHH', 'IAATMENA', '!##$#%%#', '02232442…	2.0	2.0	0.0	1.0
2AXG_A	0.0014869382852959	3.519159636933464	0.3587962962962974	[[173, 178], [172, 174], [112, 126]]	[1, 3, 0]	[[773, 778], [948, 950], [1047, 1063]]	[['HHTHHH', 'ENGKET', '%%N%%$', '443443', 'HHHHHH', 'EQDKNT', '%%%%%$', '444443'], ['HHH', 'LEN', '"%%', '144', 'HHH', 'LQD', '"%%', '144'], ['EEEEEEETTEEEEEE', 'GHDQSAYDGKDYIAL', '2333212ON332/10', '344432343443021', 'EEEEEEEEEETTEEEEE', 'YHLMSFPQSAPHGVVFL', '2301212321NO2//10', '34123234323430021']]	2.0	1.0	0.5080858862593023	0.49191411374069766
4XR8_A	0.054613986745017	0.3441311125066355	0.5447368421052634	[[262, 264], [293, 310], [337, 339], [291, 297], [318, 325]]	[4, 1, 2, 3, 0]	[[726, 728], [771, 780], [888, 890], [948, 954], [1018, 1025]]	[['EEE', 'VLS', '/02', '013', 'EEE', 'ILP', '/02', '013'], ['HHHHHS..SEESBHHHHH', 'AVNKDKPLGAVALKSYEE', '#!%%%V}ZU1/T)%$$%%', '204444313202143344', 'HHHHHHHHHH', 'AVEQDKNTQE', '#!%%%%%$%%', '2044444344'], ['HHH', 'MSA', '#$#', '232', 'HHH', 'FGA', '#$#', '232'], ['HHHHHHH', 'LEAVNKD', '"%#!%%%', '1420444', 'HHHHHHH', 'LQDVVNQ', '"%%!!%%', '1440044'], ['HHHHHHHH', 'IAATMENA', '!##$#%%#', '02232442…	2.0	2.0	0.0	1.0
1CXQ_A	0.0040911861796401	2.658205709719603	0.2596566523605157	[[89, 91], [98, 104], [193, 195], [163, 167], [166, 172]]	[4, 1, 2, 3, 0]	[[726, 728], [769, 775], [888, 890], [948, 952], [1017, 1023]]	[['EEE', 'VVT', '//2', '003', 'EEE', 'ILP', '/02', '013'], ['HHHHHHH', 'SVAAQHH', '$!##%%%', '3022444', 'HHHHHHH', 'GIAVEQD', '$!#!%%%', '3020444'], ['HHH', 'MYA', '#$#', '232', 'HHH', 'FGA', '#$#', '232'], ['HHHHH', 'LKDKI', '"%%%!', '14440', 'HHHHH', 'LQDVV', '"%%!!', '14400'], ['HHHHHHH', 'KIRVLAE', '%!&!"#%', '4050124', 'HHHHHHH', 'EIRASAN', '%!&#$#%', '4052324']]	2.0	1.0	0.4636580789639512	0.5363419210360487
5CZN_A	0.0122247397542261	4.0324849621408685	0.008591065292097	[[146, 149], [133, 138], [134, 138], [17, 23]]	[4, 1, 3, 0]	[[725, 728], [776, 781], [947, 951], [1022, 1028]]	[['EEEE', 'HIFS', '3/12', '4023', 'EEEE', 'EILP', '3/02', '4013'], ['HHHHHH', 'EKANKI', '%%#%%!', '442440', 'HHHHHH', 'KNTQEV', '%%$%%!', '443440'], ['HHHHH', 'KANKI', '%#%%!', '42440', 'HHHHH', 'KLQDV', '%"%%!', '41440'], ['HHHHHHH', 'AEKAMKE', '#%%##%%', '2442244', 'HHHHHHH', 'ANLAATK', '#%"##$%', '2412234']]	2.0	1.0	0.0	1.0
3KH2_E	0.0263014925176415	0.3449102220326041	0.8935483870967744	[[45, 51], [42, 44], [13, 19], [42, 48]]	[1, 2, 3, 0]	[[776, 782], [888, 890], [948, 954], [1020, 1028]]	[['HHHHHHH', 'EAYKKAA', '%#$%%##', '4234422', 'HHHHHHH', 'KNTQEVF', '%%$%%!#', '4434402'], ['HHH', 'ATF', '#$#', '232', 'HHH', 'FGA', '#$#', '232'], ['HHHH-HH', 'LSEV-NN', '"$%!-%%', '1340-44', 'HHHHHHH', 'LQDVVNQ', '"%%!!%%', '1440044'], ['HHHHHHH', 'ATFEAYK', '#$#%#$%', '2324234', 'HHHHHHHHH', 'ASANLAATK', '#$#%"##$%', '232412234']]	2.0	2.0	0.0	1.0
1ENK_A	0.022408987823197	4.095301636583477	0.0	[[110, 121], [28, 30], [118, 122], [16, 19]]	[1, 2, 3, 0]	[[769, 777], [888, 890], [948, 952], [1023, 1026]]	[['HHHHHHHHHHHH', 'SIAISQARLDEK', '$!#!$%#&"%%%', '302034251444', 'HHHHHHHHH', 'GIAVEQDKN', '$!#!%%%%%', '302044444'], ['HHH', 'FGA', '#$#', '232', 'HHH', 'FGA', '#$#', '232'], ['HHHHH', 'LDEKI', '"%%%!', '14440', 'HHHHH', 'LQDVV', '"%%!!', '14400'], ['HHHH', 'HLMA', '%"##', '4122', 'HHHH', 'NLAA', '%"##', '4122']]	2.0	1.0	0.0	1.0
6YRQ_B	0.083127216800253	0.7834342116440468	0.0068143100511073	[[453, 456], [454, 456], [389, 391]]	[1, 3, 0]	[[778, 781], [949, 951], [1051, 1053]]	[['HHHH', 'GQHI', '$%%!', '3440', 'HHHH', 'TQEV', '$%%!', '3440'], ['HHH', 'QHI', '%%!', '440', 'HHH', 'QDV', '%%!', '440'], ['EEE', 'GAS', '212', '323', 'EEE', 'SFP', '212', '323']]	2.0	2.0	0.5374103997660835	0.46258960023391654
6CM9_H	0.0310957625798494	3.707480780292439	0.0034071550255532	[[52, 55], [138, 142], [108, 110], [138, 142], [136, 143]]	[4, 1, 2, 3, 0]	[[725, 728], [776, 780], [888, 890], [950, 954], [1015, 1024]]	[['EEEE', 'NVET', '3/32', '4043', 'EEEE', 'EILP', '3/02', '4013'], ['HHHHH', 'EITDK', '%!$%%', '40344', 'HHHHH', 'KNTQE', '%%$%%', '44344'], ['HHH', 'MRM', '#&#', '252', 'HHH', 'FGA', '#$#', '232'], ['HHHHH', 'EITDK', '%!$%%', '40344', 'HHHHH', 'DVVNQ', '%!!%%', '40044'], ['HHHHHHHH', 'AAEITDKL', '##%!$%%"', '22403441', 'HHHHHHHHHH', 'AAEIRASANL', '##%!&#$#%"', '2240523241']]	2.0	1.0	0.0	1.0
6N9U_F	0.0322482857022371	3.4144155853705804	0.0034188034188034	[[215, 218], [214, 218], [105, 109]]	[1, 3, 0]	[[771, 774], [950, 954], [1052, 1056]]	[['HHHH', 'AVEE', '#!%%', '2044', 'HHHH', 'AVEQ', '#!%%', '2044'], ['HHHHH', 'KAVEE', '%#!%%', '42044', 'HHHHH', 'DVVNQ', '%!!%%', '40044'], ['EEEEE', 'MYQVA', '123/1', '23402', 'EEEEE', 'FPQSA', '12321', '23432']]	2.0	1.0	0.14718963573630986	0.8528103642636902
6RFG_D	0.033197959134047	0.4710738525239589	0.626038781163436	[[31, 33], [32, 36], [6, 9]]	[1, 3, 0]	[[772, 774], [949, 953], [1061, 1064]]	[['HHH', 'INK', '!%%', '044', 'HHH', 'VEQ', '!%%', '044'], ['HHHHH', 'NKFVE', '%%#!%', '44204', 'HHHHH', 'QDVVN', '%%!!%', '44004'], ['EEEE', 'IFLE', '/103', '0214', 'EEEE', 'VFLH', '/103', '0214']]	2.0	2.0	0.0	1.0
1FL1_A	0.0230159728019282	4.095090280180722	0.0034188034188034	[[174, 176], [173, 176], [62, 67]]	[1, 3, 0]	[[779, 781], [948, 951], [1057, 1062]]	[['HHH', 'QHV', '%%!', '440', 'HHH', 'QEV', '%%!', '440'], ['HHHH', 'LQHV', '"%%!', '1440', 'HHHH', 'LQDV', '"%%!', '1440'], ['TTEEEE', 'SHGIFC', 'NO2/11', '343022', 'TTEEEE', 'PHGVVF', 'NO2//1', '343002']]	2.0	1.0	0.0	1.0
5OOO_A	0.0350809870654387	0.3788734463957035	0.7366863905325447	[[139, 142], [106, 109], [135, 146]]	[1, 3, 0]	[[779, 782], [947, 950], [1017, 1026]]	[['HHHH', 'DQIA', '%%!#', '4402', 'HHHH', 'QEVF', '%%!#', '4402'], ['HHHH', 'NLKE', '%"%%', '4144', 'HHHH', 'KLQD', '%"%%', '4144'], ['HHHHHHHHHHHH', 'DIRRDQIATLAM', '%!&&%%!#$"##', '405544023122', 'HHHHHHHHHH', 'EIRASANLAA', '%!&#$#%"##', '4052324122']]	2.0	2.0	0.0	1.0
3J40_D	0.0290086404850252	0.2075914731403058	1.1345454545454563	[[117, 126], [123, 125], [90, 92]]	[1, 3, 0]	[[775, 782], [949, 951], [1047, 1049]]	[['HHHHHHHHHH', 'KLQGFNNKVA', '%"%$#%%%!#', '4143244402', 'HHHHHHHH', 'DKNTQEVF', '%%%$%%!#', '44434402'], ['HHH', 'NKV', '%%!', '440', 'HHH', 'QDV', '%%!', '440'], ['EEE', 'YDL', '230', '341', 'EEE', 'YHL', '230', '341']]	2.0	2.0	0.5833530796267621	0.41664692037323786
6OMA_L	0.0785941836454318	0.3063898772819646	0.5366492146596862	[[281, 285], [286, 289], [283, 285], [250, 254]]	[1, 2, 3, 0]	[[770, 774], [888, 891], [952, 954], [1052, 1056]]	[['HHHHH', 'VSIEE', '!$!%%', '03044', 'HHHHH', 'IAVEQ', '!#!%%', '02044'], ['HHHS', 'AFMT', '###U', '2223', 'HHHS', 'FGAG', '#$#U', '2323'], ['HHH', 'IEE', '!%%', '044', 'HHH', 'VNQ', '!%%', '044'], ['EEEEE', 'AAKSF', '11321', '22432', 'EEEEE', 'FPQSA', '12321', '23432']]	2.0	2.0	0.0	1.0
6CPO_E	0.0354310447707475	0.419218307642723	0.6771428571428584	[[128, 131], [65, 67], [71, 73], [65, 70], [21, 28]]	[4, 1, 2, 3, 0]	[[725, 728], [779, 781], [888, 890], [949, 954], [1057, 1064]]	[['EEEE', 'EVRW', '3/42', '4053', 'EEEE', 'EILP', '3/02', '4013'], ['HHH', 'KDI', '%%!', '440', 'HHH', 'QEV', '%%!', '440'], ['HHH', 'ARA', '#&#', '252', 'HHH', 'FGA', '#$#', '232'], ['HHHHHH', 'KDILEQ', '%%!"%%', '440144', 'HHHHHH', 'QDVVNQ', '%%!!%%', '440044'], ['TTEEEEEE', 'TERVRFLD', 'NO4/4103', '34505214', 'TTEEEEEE', 'PHGVVFLH', 'NO2//103', '34300214']]	2.0	2.0	0.0	1.0
3PY7_A	0.0671780696214961	0.4065465090027848	0.524675324675326	[[262, 264], [293, 310], [337, 339], [291, 297], [318, 325]]	[4, 1, 2, 3, 0]	[[726, 728], [771, 780], [888, 890], [948, 954], [1018, 1025]]	[['EEE', 'VLS', '/02', '013', 'EEE', 'ILP', '/02', '013'], ['HHHHHS...EESBHHHHH', 'AVNKDKPLGAVALKSYEE', '#!%%%V}Z}1/T)%$$%%', '204444313202143344', 'HHHHHHHHHH', 'AVEQDKNTQE', '#!%%%%%$%%', '2044444344'], ['HHH', 'MSA', '#$#', '232', 'HHH', 'FGA', '#$#', '232'], ['HHHHHHH', 'LEAVNKD', '"%#!%%%', '1420444', 'HHHHHHH', 'LQDVVNQ', '"%%!!%%', '1440044'], ['HHHHHHHH', 'IAATMENA', '!##$#%%#', '02232442…	2.0	2.0	0.0	1.0
2I9F_D	0.0485506640354689	0.2207369144395654	0.8061538461538471	[[98, 100], [98, 100], [61, 65]]	[1, 3, 0]	[[779, 781], [949, 951], [1017, 1021]]	[['HHH', 'KQI', '%%!', '440', 'HHH', 'QEV', '%%!', '440'], ['HHH', 'KQI', '%%!', '440', 'HHH', 'QDV', '%%!', '440'], ['HHHHH', 'QERAT', '%%&#$', '44523', 'HHHHH', 'EIRAS', '%!&#$', '40523']]	2.0	2.0	0.22889810485611095	0.771101895143889
6OMC_L	0.0785982437109018	0.3063984936958331	0.5406824146981628	[[281, 285], [286, 289], [283, 285], [250, 254]]	[1, 2, 3, 0]	[[770, 774], [888, 891], [952, 954], [1052, 1056]]	[['HHHHH', 'VSIEE', '!$!%%', '03044', 'HHHHH', 'IAVEQ', '!#!%%', '02044'], ['HHHS', 'AFMT', '###U', '2223', 'HHHS', 'FGAG', '#$#U', '2323'], ['HHH', 'IEE', '!%%', '044', 'HHH', 'VNQ', '!%%', '044'], ['EEEEE', 'AAKSF', '11321', '22432', 'EEEEE', 'FPQSA', '12321', '23432']]	2.0	2.0	0.0	1.0
6CPO_B	0.0353034002489417	0.4164634513308419	0.7163742690058492	[[128, 131], [65, 67], [71, 73], [65, 70], [21, 28]]	[4, 1, 2, 3, 0]	[[725, 728], [779, 781], [888, 890], [949, 954], [1057, 1064]]	[['EEEE', 'EVRW', '3/42', '4053', 'EEEE', 'EILP', '3/02', '4013'], ['HHH', 'KDI', '%%!', '440', 'HHH', 'QEV', '%%!', '440'], ['HHH', 'ARA', '#&#', '252', 'HHH', 'FGA', '#$#', '232'], ['HHHHHH', 'KDILEQ', '%%!"%%', '440144', 'HHHHHH', 'QDVVNQ', '%%!!%%', '440044'], ['TTEEEEEE', 'TERVRFLD', 'NO4/4103', '34505214', 'TTEEEEEE', 'PHGVVFLH', 'NO2//103', '34300214']]	2.0	2.0	0.0	1.0
2OXT_A	0.0349345040266736	3.5068680540437174	0.0051369863013701	[[170, 173], [64, 66], [169, 171], [60, 64]]	[1, 2, 3, 0]	[[776, 779], [888, 890], [948, 950], [1021, 1025]]	[['HHHH', 'EKWK', '%%$%', '4434', 'HHHH', 'KNTQ', '%%$%', '4434'], ['HHH', 'AWM', '#$#', '232', 'HHH', 'FGA', '#$#', '232'], ['HHH', 'LEK', '"%%', '144', 'HHH', 'LQD', '"%%', '144'], ['HHHHH', 'TAKLA', '$#%"#', '32412', 'HHHHH', 'SANLA', '$#%"#', '32412']]	2.0	1.0	0.0	1.0
6YGH_B	0.0384600052588002	2.1190836886127573	0.0068143100511073	[[57, 71], [131, 133], [128, 138], [127, 134]]	[1, 2, 3, 0]	[[772, 782], [888, 890], [947, 954], [1016, 1023]]	[['HHHHHHHHHHHHHHH', 'IEDFWQTTQGMHEIA', '!%%#$%$$%$#%%!#', '044234334324402', 'HHHHHHHHHHH', 'VEQDKNTQEVF', '!%%%%%$%%!#', '04444434402'], ['HHH', 'AYA', '#$#', '232', 'HHH', 'FGA', '#$#', '232'], ['HHHHHHHHHHH', 'HLKAYAKINEE', '%"%#$#%!%%%', '41423240444', 'HHHHHHHH', 'KLQDVVNQ', '%"%%!!%%', '41440044'], ['HHHHHHHH', 'AHLKAYAK', '#%"%#$#%', '24142324', 'HHHHHHHH', 'AEIRASAN', '#%!&#$#%', '240523…	2.0	1.0	0.48961554491011383	0.5103844550898862
4G1O_A	0.0327126051780534	0.3510428536375121	0.9437086092715236	[[344, 347], [153, 156], [107, 109], [154, 156], [116, 121]]	[4, 1, 2, 3, 0]	[[725, 728], [771, 774], [888, 890], [952, 954], [1051, 1056]]	[['EEEE', 'EVTS', '3/22', '4033', 'EEEE', 'EILP', '3/02', '4013'], ['HHHH', 'AVKH', '#!%%', '2044', 'HHHH', 'AVEQ', '#!%%', '2044'], ['HHH', 'ARA', '#&#', '252', 'HHH', 'FGA', '#$#', '232'], ['HHH', 'VKH', '!%%', '044', 'HHH', 'VNQ', '!%%', '044'], ['EEEEEE', 'TCKKSA', '213321', '324432', 'EEEEEE', 'SFPQSA', '212321', '323432']]	2.0	2.0	0.0	1.0
2I9F_B	0.0444266734137901	0.2599857961812886	0.8874598070739559	[[98, 100], [98, 100], [61, 65]]	[1, 3, 0]	[[779, 781], [949, 951], [1017, 1021]]	[['HHH', 'KQI', '%%!', '440', 'HHH', 'QEV', '%%!', '440'], ['HHH', 'KQI', '%%!', '440', 'HHH', 'QDV', '%%!', '440'], ['HHHHH', 'QERAT', '%%&#$', '44523', 'HHHHH', 'EIRAS', '%!&#$', '40523']]	2.0	2.0	0.07603135915140956	0.9239686408485904
2KKZ_A	0.1092071272042692	0.3908997170062851	0.4247572815533982	[[159, 162], [171, 176], [172, 176], [128, 131]]	[4, 1, 3, 0]	[[725, 728], [772, 777], [950, 954], [1061, 1064]]	[['EEEE', 'EISP', '3/22', '4033', 'EEEE', 'EILP', '3/02', '4013'], ['HHHHHH', 'IEDVKN', '!%%!%%', '044044', 'HHHHHH', 'VEQDKN', '!%%%%%', '044444'], ['HHHHH', 'EDVKN', '%%!%%', '44044', 'HHHHH', 'DVVNQ', '%!!%%', '40044'], ['EEEE', 'IMLK', '/103', '0214', 'EEEE', 'VFLH', '/103', '0214']]	2.0	2.0	0.0	1.0
2FIP_C	0.0767757207926274	0.5438690167450255	0.3942992874109272	[[18, 20], [47, 55], [47, 53], [66, 73]]	[4, 1, 3, 0]	[[726, 728], [773, 781], [947, 953], [1016, 1023]]	[['EEE', 'VAS', '/12', '023', 'EEE', 'ILP', '/02', '013'], ['HHHHHHHHH', 'KFNKKIERV', '%#%%%!%&!', '424440450', 'HHHHHHHHH', 'EQDKNTQEV', '%%%%%$%%!', '444443440'], ['HHHHHHH', 'KFNKKIE', '%#%%%!%', '4244404', 'HHHHHHH', 'KLQDVVN', '%"%%!!%', '4144004'], ['HHHHHHHH', 'ADITFYSE', '#%!$#$$%', '24032334', 'HHHHHHHH', 'AEIRASAN', '#%!&#$#%', '24052324']]	2.0	2.0	0.0	1.0
5OOO_B	0.0387192091080108	0.362060622156111	0.7574850299401212	[[139, 142], [106, 109], [135, 146]]	[1, 3, 0]	[[779, 782], [947, 950], [1017, 1026]]	[['HHHH', 'DQIA', '%%!#', '4402', 'HHHH', 'QEVF', '%%!#', '4402'], ['HHHH', 'NLKE', '%"%%', '4144', 'HHHH', 'KLQD', '%"%%', '4144'], ['HHHHHHHHHHHH', 'DIRRDQIATLAM', '%!&&%%!#$"##', '405544023122', 'HHHHHHHHHH', 'EIRASANLAA', '%!&#$#%"##', '4052324122']]	2.0	2.0	0.0	1.0
3LIN_A	0.0498175007365998	1.491804675522617	0.0051107325383297	[[112, 114], [105, 108], [106, 108], [26, 30]]	[4, 1, 3, 0]	[[726, 728], [771, 774], [948, 950], [1059, 1063]]	[['EEE', 'VLY', '/02', '013', 'EEE', 'ILP', '/02', '013'], ['HHHH', 'ALQQ', '#"%%', '2144', 'HHHH', 'AVEQ', '#!%%', '2044'], ['HHH', 'LQQ', '"%%', '144', 'HHH', 'LQD', '"%%', '144'], ['EEEEE', 'TIEAL', '2/310', '30421', 'EEEEE', 'GVVFL', '2//10', '30021']]	2.0	1.0	0.48961554491011383	0.5103844550898862
3OA1_A	0.057689295693806	0.4604164163348296	0.552910052910053	[[265, 282], [267, 269], [234, 240], [274, 276]]	[1, 2, 3, 0]	[[769, 780], [888, 890], [948, 954], [1022, 1024]]	[['HHHHHH.HHHHHHB.HHH', 'WVALANSKKFQLLVESNK', '$!#"#%}%%#%""(]$%%', '302124344241104344', 'HHHHHHHHHHHH', 'GIAVEQDKNTQE', '$!#!%%%%%$%%', '302044444344'], ['HHH', 'ALA', '#"#', '212', 'HHH', 'FGA', '#$#', '232'], ['HHHHHHH', 'LDDIVKE', '"%%!!%%', '1440044', 'HHHHHHH', 'LQDVVNQ', '"%%!!%%', '1440044'], ['HHH', 'FQL', '#%"', '241', 'HHH', 'ANL', '#%"', '241']]	2.0	2.0	0.0	1.0
4KYD_B	0.0724325743961668	0.477609484971304	0.501278772378517	[[261, 263], [292, 309], [336, 338], [290, 296], [317, 324]]	[4, 1, 2, 3, 0]	[[726, 728], [771, 780], [888, 890], [948, 954], [1018, 1025]]	[['EEE', 'VLS', '/02', '013', 'EEE', 'ILP', '/02', '013'], ['HHHHHS...EESBHHHHH', 'AVNKDKPLGAVALKSYEE', '#!%%%V}Z}1/T)%$$%%', '204444313202143344', 'HHHHHHHHHH', 'AVEQDKNTQE', '#!%%%%%$%%', '2044444344'], ['HHH', 'MSA', '#$#', '232', 'HHH', 'FGA', '#$#', '232'], ['HHHHHHH', 'LEAVNKD', '"%#!%%%', '1420444', 'HHHHHHH', 'LQDVVNQ', '"%%!!%%', '1440044'], ['HHHHHHHH', 'IAATMENA', '!##$#%%#', '02232442…	2.0	2.0	0.0	1.0
2FIO_B	0.0814295418348394	0.5555999630289166	0.3909952606635072	[[18, 20], [47, 55], [47, 53], [66, 73]]	[4, 1, 3, 0]	[[726, 728], [773, 781], [947, 953], [1016, 1023]]	[['EEE', 'VAS', '/12', '023', 'EEE', 'ILP', '/02', '013'], ['HHHHHHHHH', 'KFNKKIERV', '%#%%%!%&!', '424440450', 'HHHHHHHHH', 'EQDKNTQEV', '%%%%%$%%!', '444443440'], ['HHHHHHH', 'KFNKKIE', '%#%%%!%', '4244404', 'HHHHHHH', 'KLQDVVN', '%"%%!!%', '4144004'], ['HHHHHHHH', 'ADITFYSE', '#%!$#$$%', '24032334', 'HHHHHHHH', 'AEIRASAN', '#%!&#$#%', '24052324']]	2.0	2.0	0.0	1.0
5ZCA_A	0.0568066743677726	0.3945795233931456	0.6126373626373633	[[284, 286], [315, 332], [359, 361], [313, 319], [340, 347]]	[4, 1, 2, 3, 0]	[[726, 728], [771, 780], [888, 890], [948, 954], [1018, 1025]]	[['EEE', 'VLS', '/02', '013', 'EEE', 'ILP', '/02', '013'], ['HHHHHS...EESBHHHHH', 'AVNKDKPLGAVALKSYEE', '#!%%%V}Z}1/T)%$$%%', '204444313202143344', 'HHHHHHHHHH', 'AVEQDKNTQE', '#!%%%%%$%%', '2044444344'], ['HHH', 'MSA', '#$#', '232', 'HHH', 'FGA', '#$#', '232'], ['HHHHHHH', 'LEAVNKD', '"%#!%%%', '1420444', 'HHHHHHH', 'LQDVVNQ', '"%%!!%%', '1440044'], ['HHHHHHHH', 'IAATMENA', '!##$#%%#', '02232442…	2.0	2.0	0.0	1.0
4KYD_A	0.0591791439235864	0.3919676106135435	0.6082191780821924	[[261, 263], [292, 309], [336, 338], [290, 296], [317, 324]]	[4, 1, 2, 3, 0]	[[726, 728], [771, 780], [888, 890], [948, 954], [1018, 1025]]	[['EEE', 'VLS', '/02', '013', 'EEE', 'ILP', '/02', '013'], ['HHHHHS..SEESBHHHHH', 'AVNKDKPLGAVALKSYEE', '#!%%%V}ZU1/T)%$$%%', '204444313202143344', 'HHHHHHHHHH', 'AVEQDKNTQE', '#!%%%%%$%%', '2044444344'], ['HHH', 'MSA', '#$#', '232', 'HHH', 'FGA', '#$#', '232'], ['HHHHHHH', 'LEAVNKD', '"%#!%%%', '1420444', 'HHHHHHH', 'LQDVVNQ', '"%%!!%%', '1440044'], ['HHHHHHHH', 'IAATMENA', '!##$#%%#', '02232442…	2.0	2.0	0.0	1.0
6P4G_P	0.0212758798439569	0.7983725344323853	0.445812807881774	[[79, 82], [79, 83], [35, 41]]	[1, 3, 0]	[[779, 782], [949, 953], [1050, 1056]]	[['HHHH', 'QDVA', '%%!#', '4402', 'HHHH', 'QEVF', '%%!#', '4402'], ['HHHHH', 'QDVAQ', '%%!#%', '44024', 'HHHHH', 'QDVVN', '%%!!%', '44004'], ['EETTEEE', 'ASFNDTF', '12MO321', '2324432', 'EEEEEEE', 'MSFPQSA', '1212321', '2323432']]	2.0	2.0	0.0	1.0
2RHK_A	0.114399914326562	0.4629751280408553	0.3942992874109272	[[159, 162], [171, 176], [172, 176], [128, 131]]	[4, 1, 3, 0]	[[725, 728], [772, 777], [950, 954], [1061, 1064]]	[['EEEE', 'EISP', '3/22', '4033', 'EEEE', 'EILP', '3/02', '4013'], ['HHHHHH', 'IEDVKN', '!%%!%%', '044044', 'HHHHHH', 'VEQDKN', '!%%%%%', '044444'], ['HHHHH', 'EDVKN', '%%!%%', '44044', 'HHHHH', 'DVVNQ', '%!!%%', '40044'], ['EEEE', 'IMLK', '/103', '0214', 'EEEE', 'VFLH', '/103', '0214']]	2.0	2.0	0.0	1.0
6ANV_A	0.0665288051897796	0.3859952328388613	0.5994550408719359	[[341, 343], [372, 389], [416, 418], [370, 376], [397, 404]]	[4, 1, 2, 3, 0]	[[726, 728], [771, 780], [888, 890], [948, 954], [1018, 1025]]	[['EEE', 'VLS', '/02', '013', 'EEE', 'ILP', '/02', '013'], ['HHHHHS...EESBHHHHH', 'AVNKDKPLGAVALKSYEE', '#!%%%V}Z}1/T)%$$%%', '204444313202143344', 'HHHHHHHHHH', 'AVEQDKNTQE', '#!%%%%%$%%', '2044444344'], ['HHH', 'MSA', '#$#', '232', 'HHH', 'FGA', '#$#', '232'], ['HHHHHHH', 'LEAVNKD', '"%#!%%%', '1420444', 'HHHHHHH', 'LQDVVNQ', '"%%!!%%', '1440044'], ['HHHHHHHH', 'IAATMENA', '!##$#%%#', '02232442…	2.0	2.0	0.0	1.0
2FIP_E	0.0813785422510625	0.5379133773067236	0.4387254901960793	[[18, 20], [47, 55], [47, 53], [66, 73]]	[4, 1, 3, 0]	[[726, 728], [773, 781], [947, 953], [1016, 1023]]	[['EEE', 'VAS', '/12', '023', 'EEE', 'ILP', '/02', '013'], ['HHHHHHHHH', 'KFNKKIERV', '%#%%%!%&!', '424440450', 'HHHHHHHHH', 'EQDKNTQEV', '%%%%%$%%!', '444443440'], ['HHHHHHH', 'KFNKKIE', '%#%%%!%', '4244404', 'HHHHHHH', 'KLQDVVN', '%"%%!!%', '4144004'], ['HHHHHHHH', 'ADITFYSE', '#%!$#$$%', '24032334', 'HHHHHHHH', 'AEIRASAN', '#%!&#$#%', '24052324']]	2.0	2.0	0.0	1.0
6ANV_B	0.0677971650506055	0.393260076804159	0.5907859078590794	[[341, 343], [372, 389], [416, 418], [370, 376], [397, 404]]	[4, 1, 2, 3, 0]	[[726, 728], [771, 780], [888, 890], [948, 954], [1018, 1025]]	[['EEE', 'VLS', '/02', '013', 'EEE', 'ILP', '/02', '013'], ['HHHHHS...EESBHHHHH', 'AVNKDKPLGAVALKSYEE', '#!%%%V}Z}1/T)%$$%%', '204444313202143344', 'HHHHHHHHHH', 'AVEQDKNTQE', '#!%%%%%$%%', '2044444344'], ['HHH', 'MSA', '#$#', '232', 'HHH', 'FGA', '#$#', '232'], ['HHHHHHH', 'LEAVNKD', '"%#!%%%', '1420444', 'HHHHHHH', 'LQDVVNQ', '"%%!!%%', '1440044'], ['HHHHHHHH', 'IAATMENA', '!##$#%%#', '02232442…	2.0	2.0	0.0	1.0
4GIZ_A	0.0612155388796228	0.3320272037803059	0.7896341463414649	[[262, 264], [293, 310], [337, 339], [291, 297], [364, 373]]	[4, 1, 2, 3, 0]	[[726, 728], [771, 780], [888, 890], [948, 954], [1015, 1024]]	[['EEE', 'VLS', '/02', '013', 'EEE', 'ILP', '/02', '013'], ['HHHHHS..SEESBHHHHH', 'AVNKDKPLGAVALKSYEE', '#!%%%V}ZU1/T)%$$%%', '204444313202143344', 'HHHHHHHHHH', 'AVEQDKNTQE', '#!%%%%%$%%', '2044444344'], ['HHH', 'MSA', '#$#', '232', 'HHH', 'FGA', '#$#', '232'], ['HHHHHHH', 'LEAVNKD', '"%#!%%%', '1420444', 'HHHHHHH', 'LQDVVNQ', '"%%!!%%', '1440044'], ['HHHHHHHHHH', 'AAQTNAAAEL', '##%$%###%"', '22…	2.0	2.0	0.0	1.0
3J40_C	0.0450324443693758	0.2012881287536693	1.0596491228070175	[[117, 126], [123, 125], [90, 92]]	[1, 3, 0]	[[775, 782], [949, 951], [1047, 1049]]	[['HHHHHHHHHH', 'KLQGFNNKVA', '%"%$#%%%!#', '4143244402', 'HHHHHHHH', 'DKNTQEVF', '%%%$%%!#', '44434402'], ['HHH', 'NKV', '%%!', '440', 'HHH', 'QDV', '%%!', '440'], ['EEE', 'YDL', '230', '341', 'EEE', 'YHL', '230', '341']]	2.0	2.0	0.4531532764135069	0.5468467235864931
4G1L_B	0.0703937259506399	0.3198222544391271	0.7264705882352955	[[344, 347], [153, 156], [107, 109], [154, 156], [116, 121]]	[4, 1, 2, 3, 0]	[[725, 728], [771, 774], [888, 890], [952, 954], [1051, 1056]]	[['EEEE', 'EVTS', '3/22', '4033', 'EEEE', 'EILP', '3/02', '4013'], ['HHHH', 'AVKH', '#!%%', '2044', 'HHHH', 'AVEQ', '#!%%', '2044'], ['HHH', 'ARA', '#&#', '252', 'HHH', 'FGA', '#$#', '232'], ['HHH', 'VKH', '!%%', '044', 'HHH', 'VNQ', '!%%', '044'], ['EEEEEE', 'TCKKSA', '213321', '324432', 'EEEEEE', 'SFPQSA', '212321', '323432']]	2.0	2.0	0.0	1.0
2X5C_A	0.0288318256146414	0.6295143197964668	0.5779569892473129	[[73, 75], [102, 108], [98, 105], [113, 118]]	[4, 1, 3, 0]	[[725, 727], [772, 778], [947, 954], [1027, 1032]]	[['EEE', 'KYL', '320', '431', 'EEE', 'EIL', '3/0', '401'], ['HHHHHHH', 'VKKDLEY', '!%%%"%$', '0444143', 'HHHHHHH', 'VEQDKNT', '!%%%%%$', '0444443'], ['HHHHHHHH', 'ELAEVKKD', '%"#%!%%%', '41240444', 'HHHHHHHH', 'KLQDVVNQ', '%"%%!!%%', '41440044'], ['HHIIII', 'YKEYEE', '$%A@AA', '344344', 'HHIIII', 'TKMSEK', '$%?@AA', '342344']]	2.0	2.0	0.10695663028023777	0.8930433697197622
6YRB_A	0.0870427040471096	0.7842300819171706	0.0500894454382829	[[453, 456], [454, 456], [389, 391]]	[1, 3, 0]	[[778, 781], [949, 951], [1051, 1053]]	[['HHHH', 'GQDI', '$%%!', '3440', 'HHHH', 'TQEV', '$%%!', '3440'], ['HHH', 'QDI', '%%!', '440', 'HHH', 'QDV', '%%!', '440'], ['EEE', 'GAS', '212', '323', 'EEE', 'SFP', '212', '323']]	2.0	2.0	0.4383947076644086	0.5616052923355914
4ZM2_C	0.0313539470575068	0.4876963201934438	0.9697986577181212	[[45, 53], [42, 44], [17, 20], [42, 48]]	[1, 2, 3, 0]	[[776, 784], [888, 890], [948, 951], [1020, 1028]]	[['HHHHHHHT.', 'EAYKKAALD', '%#$%%##L]', '423442214', 'HHHHHHH..', 'KNTQEVFAQ', '%%$%%!#[]', '443440224'], ['HHH', 'ATF', '#$#', '232', 'HHH', 'FGA', '#$#', '232'], ['HHHH', 'LNNV', '"%%!', '1440', 'HHHH', 'LQDV', '"%%!', '1440'], ['HHHHHHH', 'ATFEAYK', '#$#%#$%', '2324234', 'HHHHHHHHH', 'ASANLAATK', '#$#%"##$%', '232412234']]	2.0	2.0	0.0	1.0
4ZM2_D	0.0285448781645598	0.4951829063139281	1.0171821305841924	[[45, 53], [42, 44], [17, 20], [42, 48]]	[1, 2, 3, 0]	[[776, 784], [888, 890], [948, 951], [1020, 1028]]	[['HHHHHHH..', 'EAYKKAALD', '%#$%%##Z]', '423442214', 'HHHHHHH..', 'KNTQEVFAQ', '%%$%%!#[]', '443440224'], ['HHH', 'ATF', '#$#', '232', 'HHH', 'FGA', '#$#', '232'], ['HHHH', 'LNNV', '"%%!', '1440', 'HHHH', 'LQDV', '"%%!', '1440'], ['HHHHHHH', 'ATFEAYK', '#$#%#$%', '2324234', 'HHHHHHHHH', 'ASANLAATK', '#$#%"##$%', '232412234']]	2.0	2.0	0.0	1.0
1BJA_A	0.0209908862178375	0.8129361223493983	0.4936386768447842	[[74, 78], [74, 81], [34, 38]]	[1, 3, 0]	[[777, 781], [947, 954], [1015, 1019]]	[['HHHHH', 'EAQDI', '%#%%!', '42440', 'HHHHH', 'NTQEV', '%$%%!', '43440'], ['HHHHHHHH', 'EAQDIISN', '%#%%!!$%', '42440034', 'HHHHHHHH', 'KLQDVVNQ', '%"%%!!%%', '41440044'], ['HHHHH', 'AAEVR', '##%!&', '22405', 'HHHHH', 'AAEIR', '##%!&', '22405']]	2.0	2.0	0.0	1.0
2J8G_A	0.0004953880572588	0.7974625043505781	1.2404580152671767	[[130, 140], [138, 140], [110, 117]]	[1, 3, 0]	[[771, 781], [949, 951], [1014, 1023]]	[['HHHHH..HHHH', 'FTHDNVDYQQI', '#$%%%Y]$%%!', '23444043440', 'HHHHHHHHHHH', 'AVEQDKNTQEV', '#!%%%%%$%%!', '20444443440'], ['HHH', 'QQI', '%%!', '440', 'HHH', 'QDV', '%%!', '440'], ['HHHHHHHH', 'RFMQMIAD', '&##%#!#%', '52242024', 'HHHHHHHHHH', 'RAAEIRASAN', '&##%!&#$#%', '5224052324']]	2.0	2.0	0.22344791460798563	0.7765520853920144
4E89_A	0.0225200874397972	0.5772371060438364	0.9058441558441572	[[579, 582], [615, 617], [615, 617], [650, 653]]	[4, 1, 3, 0]	[[725, 728], [779, 781], [949, 951], [1014, 1017]]	[['EEEE', 'NVYT', '3/22', '4033', 'EEEE', 'EILP', '3/02', '4013'], ['HHH', 'NEI', '%%!', '440', 'HHH', 'QEV', '%%!', '440'], ['HHH', 'NEI', '%%!', '440', 'HHH', 'QDV', '%%!', '440'], ['HHHH', 'RMAD', '&##%', '5224', 'HHHH', 'RAAE', '&##%', '5224']]	2.0	2.0	0.10370145016538015	0.8962985498346199
6CQQ_B	0.0373816079727228	0.4082619337097982	0.9245901639344264	[[128, 131], [65, 67], [65, 70], [21, 28]]	[4, 1, 3, 0]	[[725, 728], [779, 781], [949, 954], [1057, 1064]]	[['EEEE', 'EVRW', '3/42', '4053', 'EEEE', 'EILP', '3/02', '4013'], ['HHH', 'KDI', '%%!', '440', 'HHH', 'QEV', '%%!', '440'], ['HHHHHH', 'KDILEQ', '%%!"%%', '440144', 'HHHHHH', 'QDVVNQ', '%%!!%%', '440044'], ['TTEEEEEE', 'TERVRFLD', 'NO4/4103', '34505214', 'TTEEEEEE', 'PHGVVFLH', 'NO2//103', '34300214']]	2.0	2.0	0.0	1.0
3NFK_A	0.0952026527945911	0.6125567840475663	0.2203742203742209	[[531, 534], [580, 582], [580, 583], [552, 555]]	[4, 1, 3, 0]	[[725, 728], [779, 781], [949, 952], [1021, 1024]]	[['EEEE', 'NVKG', '3/32', '4043', 'EEEE', 'EILP', '3/02', '4013'], ['HHH', 'DQV', '%%!', '440', 'HHH', 'QEV', '%%!', '440'], ['HHHH', 'DQVV', '%%!!', '4400', 'HHHH', 'QDVV', '%%!!', '4400'], ['HHHH', 'PADL', '$#%"', '3241', 'HHHH', 'SANL', '$#%"', '3241']]	2.0	2.0	0.03477330261279445	0.9652266973872056
6E5U_V	0.0963495173593157	0.3769902264147277	0.5447368421052634	[[171, 176], [171, 176], [128, 131]]	[1, 3, 0]	[[775, 780], [949, 954], [1061, 1064]]	[['HHHHHH', 'NEDVKN', '%%%!%%', '444044', 'HHHHHH', 'DKNTQE', '%%%$%%', '444344'], ['HHHHHH', 'NEDVKN', '%%%!%%', '444044', 'HHHHHH', 'QDVVNQ', '%%!!%%', '440044'], ['EEEE', 'IILK', '//03', '0014', 'EEEE', 'VFLH', '/103', '0214']]	2.0	2.0	0.0	1.0
3EE8_B	0.0734009842754754	0.5722291174691759	0.4936386768447842	[[159, 162], [171, 176], [172, 176], [128, 131]]	[4, 1, 3, 0]	[[725, 728], [772, 777], [950, 954], [1061, 1064]]	[['EEEE', 'EISP', '3/22', '4033', 'EEEE', 'EILP', '3/02', '4013'], ['HHHHHH', 'IEDVKN', '!%%!%%', '044044', 'HHHHHH', 'VEQDKN', '!%%%%%', '044444'], ['HHHHH', 'EDVKN', '%%!%%', '44044', 'HHHHH', 'DVVNQ', '%!!%%', '40044'], ['EEEE', 'IMLK', '/103', '0214', 'EEEE', 'VFLH', '/103', '0214']]	2.0	2.0	0.0	1.0
3HS2_E	0.0278926476779591	0.5224222306065507	1.0669014084507045	[[45, 53], [42, 44], [17, 20], [42, 48]]	[1, 2, 3, 0]	[[776, 784], [888, 890], [948, 951], [1020, 1028]]	[['HHHHHHHH.', 'EAYKKAALD', '%#$%%##"]', '423442214', 'HHHHHHH..', 'KNTQEVFAQ', '%%$%%!#[]', '443440224'], ['HHH', 'ATF', '#$#', '232', 'HHH', 'FGA', '#$#', '232'], ['HHHH', 'LNNV', '"%%!', '1440', 'HHHH', 'LQDV', '"%%!', '1440'], ['HHHHHHH', 'ATFEAYK', '#$#%#$%', '2324234', 'HHHHHHHHH', 'ASANLAATK', '#$#%"##$%', '232412234']]	2.0	2.0	0.0	1.0
1OBA_A	0.0006334818214612	0.8212027294450832	1.1985018726591763	[[130, 140], [138, 140], [110, 117]]	[1, 3, 0]	[[771, 781], [949, 951], [1014, 1023]]	[['HHHHH..HHHH', 'FTHDNVDYQQI', '#$%%%Y]$%%!', '23444043440', 'HHHHHHHHHHH', 'AVEQDKNTQEV', '#!%%%%%$%%!', '20444443440'], ['HHH', 'QQI', '%%!', '440', 'HHH', 'QDV', '%%!', '440'], ['HHHHHHHH', 'RFMQMIAD', '&##%#!#%', '52242024', 'HHHHHHHHHH', 'RAAEIRASAN', '&##%!&#$#%', '5224052324']]	2.0	2.0	0.22344791460798563	0.7765520853920144
6H8O_A	0.127743789967612	0.5740484540048718	0.3102678571428579	[[6, 8], [73, 75], [55, 57], [55, 58]]	[4, 1, 2, 0]	[[726, 728], [777, 779], [888, 890], [1020, 1023]]	[['EEE', 'ICW', '/12', '023', 'EEE', 'ILP', '/02', '013'], ['HHH', 'QGE', '%$%', '434', 'HHH', 'NTQ', '%$%', '434'], ['HHH', 'AGM', '#$#', '232', 'HHH', 'FGA', '#$#', '232'], ['HHHH', 'AGMK', '#$#%', '2324', 'HHHH', 'ASAN', '#$#%', '2324']]	2.0	2.0	0.0	1.0
5F99_G	0.082506200623826	0.5570947649177956	0.486075949367089	[[86, 95], [92, 95], [47, 53]]	[1, 3, 0]	[[771, 780], [947, 950], [1020, 1026]]	[['HHHHSHHHHH', 'AVRNDEELNK', '#!&%V%%"%%', '2054444144', 'HHHHHHHHHH', 'AVEQDKNTQE', '#!%%%%%$%%', '2044444344'], ['HHHH', 'ELNK', '%"%%', '4144', 'HHHH', 'KLQD', '%"%%', '4144'], ['HHHHHHH', 'APVYLAA', '#$!$"##', '2303122', 'HHHHHHH', 'ASANLAA', '#$#%"##', '2324122']]	2.0	2.0	0.0	1.0
6CQQ_G	0.0354735897681829	0.4119724147122213	0.9965986394557832	[[128, 131], [65, 67], [65, 70], [21, 28]]	[4, 1, 3, 0]	[[725, 728], [779, 781], [949, 954], [1057, 1064]]	[['EEEE', 'EVRW', '3/42', '4053', 'EEEE', 'EILP', '3/02', '4013'], ['HHH', 'KDI', '%%!', '440', 'HHH', 'QEV', '%%!', '440'], ['HHHHHH', 'KDILEQ', '%%!"%%', '440144', 'HHHHHH', 'QDVVNQ', '%%!!%%', '440044'], ['TTEEEEEE', 'TERVRFLD', 'NO4/4103', '34505214', 'TTEEEEEE', 'PHGVVFLH', 'NO2//103', '34300214']]	2.0	2.0	0.0	1.0
6YRQ_A	0.082340135269173	0.7833839958662954	0.1202290076335883	[[453, 456], [454, 456], [389, 391]]	[1, 3, 0]	[[778, 781], [949, 951], [1051, 1053]]	[['HHHH', 'GQDI', '$%%!', '3440', 'HHHH', 'TQEV', '$%%!', '3440'], ['HHH', 'QDI', '%%!', '440', 'HHH', 'QDV', '%%!', '440'], ['EEE', 'GAS', '212', '323', 'EEE', 'SFP', '212', '323']]	2.0	2.0	0.24248343068956316	0.7575165693104369
4GIZ_B	0.0710137194366921	0.3619933835278085	0.7787878787878797	[[262, 264], [293, 310], [337, 339], [291, 297], [364, 373]]	[4, 1, 2, 3, 0]	[[726, 728], [771, 780], [888, 890], [948, 954], [1015, 1024]]	[['EEE', 'VLS', '/02', '013', 'EEE', 'ILP', '/02', '013'], ['HHHHHS...EESBHHHHH', 'AVNKDKPLGAVALKSYEE', '#!%%%V}Z}1/T)%$$%%', '204444313202143344', 'HHHHHHHHHH', 'AVEQDKNTQE', '#!%%%%%$%%', '2044444344'], ['HHH', 'MSA', '#$#', '232', 'HHH', 'FGA', '#$#', '232'], ['HHHHHHH', 'LEAVNKD', '"%#!%%%', '1420444', 'HHHHHHH', 'LQDVVNQ', '"%%!!%%', '1440044'], ['HHHHHHHHHH', 'AAQTNAAAEL', '##%$%###%"', '22…	2.0	2.0	0.0	1.0
2IXU_A	0.0004849836962354	0.817560068954182	1.266409266409268	[[130, 140], [138, 140], [110, 117]]	[1, 3, 0]	[[771, 781], [949, 951], [1014, 1023]]	[['HHHHH..HHHH', 'FTHDNVDYQQI', '#$%%%Y]$%%!', '23444043440', 'HHHHHHHHHHH', 'AVEQDKNTQEV', '#!%%%%%$%%!', '20444443440'], ['HHH', 'QQI', '%%!', '440', 'HHH', 'QDV', '%%!', '440'], ['HHHHHHHH', 'RFMQMIAD', '&##%#!#%', '52242024', 'HHHHHHHHHH', 'RAAEIRASAN', '&##%!&#$#%', '5224052324']]	2.0	2.0	0.22344791460798563	0.7765520853920144
2J8F_A	0.0003542081548475	0.8350561242797621	1.2150943396226426	[[130, 140], [138, 140], [110, 117]]	[1, 3, 0]	[[771, 781], [949, 951], [1014, 1023]]	[['HHHHH..HHHH', 'FTHDNVDYQQI', '#$%%%Y]$%%!', '23444043440', 'HHHHHHHHHHH', 'AVEQDKNTQEV', '#!%%%%%$%%!', '20444443440'], ['HHH', 'QQI', '%%!', '440', 'HHH', 'QDV', '%%!', '440'], ['HHHHHHHH', 'RFMQMIAD', '&##%#!#%', '52242024', 'HHHHHHHHHH', 'RAAEIRASAN', '&##%!&#$#%', '5224052324']]	2.0	2.0	0.22344791460798563	0.7765520853920144
1RD8_D	0.0116684267191497	0.5056681205529254	1.6205357142857155	[[77, 88], [79, 86], [60, 62]]	[1, 3, 0]	[[772, 782], [947, 954], [1036, 1038]]	[['HHHHHHHHHHHH', 'IENLNKKVDDGF', '!%%"%%%!%%$#', '044144404432', 'HHHHHHHHHHH', 'VEQDKNTQEVF', '!%%%%%$%%!#', '04444434402'], ['HHHHHHHH', 'NLNKKVDD', '%"%%%!%%', '41444044', 'HHHHHHHH', 'KLQDVVNQ', '%"%%!!%%', '41440044'], ['...', 'NTQ', ']}]', '434', '...', 'QSK', ']}]', '434']]	2.0	2.0	0.38760627460716657	0.6123937253928334
6YRB_B	0.0828633452689332	0.7764931686185483	0.1332046332046339	[[453, 456], [454, 456], [389, 391]]	[1, 3, 0]	[[778, 781], [949, 951], [1051, 1053]]	[['HHHH', 'GQHI', '$%%!', '3440', 'HHHH', 'TQEV', '$%%!', '3440'], ['HHH', 'QHI', '%%!', '440', 'HHH', 'QDV', '%%!', '440'], ['EEE', 'GAS', '212', '323', 'EEE', 'SFP', '212', '323']]	2.0	2.0	0.24248343068956316	0.7575165693104369
3M5R_F	0.1301027181983625	0.574831433078111	0.3340909090909101	[[159, 162], [171, 174], [172, 176], [128, 131]]	[4, 1, 3, 0]	[[725, 728], [778, 781], [950, 954], [1061, 1064]]	[['EEEE', 'EISP', '3/22', '4033', 'EEEE', 'EILP', '3/02', '4013'], ['HHHH', 'YEDV', '$%%!', '3440', 'HHHH', 'TQEV', '$%%!', '3440'], ['HHHHH', 'EDVKN', '%%!%%', '44044', 'HHHHH', 'DVVNQ', '%!!%%', '40044'], ['EEEE', 'IVLK', '//03', '0014', 'EEEE', 'VFLH', '/103', '0214']]	2.0	2.0	0.0	1.0
4G1L_A	0.0411699974272459	0.5230861449406633	0.8517350157728718	[[344, 347], [153, 156], [336, 338], [154, 156], [116, 121]]	[4, 1, 2, 3, 0]	[[725, 728], [771, 774], [888, 890], [952, 954], [1051, 1056]]	[['EEEE', 'EVTS', '3/22', '4033', 'EEEE', 'EILP', '3/02', '4013'], ['HHHH', 'AVKH', '#!%%', '2044', 'HHHH', 'AVEQ', '#!%%', '2044'], ['HHH', 'AVA', '#!#', '202', 'HHH', 'FGA', '#$#', '232'], ['HHH', 'VKH', '!%%', '044', 'HHH', 'VNQ', '!%%', '044'], ['EEEEEE', 'TCKKSA', '213321', '324432', 'EEEEEE', 'SFPQSA', '212321', '323432']]	2.0	2.0	0.2734122680146274	0.7265877319853725
4G1O_B	0.0381414825144821	0.4886319015671604	0.9437086092715236	[[344, 347], [153, 156], [154, 156], [116, 121]]	[4, 1, 3, 0]	[[725, 728], [771, 774], [952, 954], [1051, 1056]]	[['EEEE', 'EVTS', '3/22', '4033', 'EEEE', 'EILP', '3/02', '4013'], ['HHHH', 'AVKH', '#!%%', '2044', 'HHHH', 'AVEQ', '#!%%', '2044'], ['HHH', 'VKH', '!%%', '044', 'HHH', 'VNQ', '!%%', '044'], ['EEEEEE', 'TCKKSA', '213321', '324432', 'EEEEEE', 'SFPQSA', '212321', '323432']]	2.0	2.0	0.0	1.0
3KWG_B	0.1091561574702389	0.5395668242463081	0.486075949367089	[[159, 162], [171, 176], [172, 176], [128, 131]]	[4, 1, 3, 0]	[[725, 728], [772, 777], [950, 954], [1061, 1064]]	[['EEEE', 'EISP', '3/22', '4033', 'EEEE', 'EILP', '3/02', '4013'], ['HHHHHH', 'IEDVKN', '!%%!%%', '044044', 'HHHHHH', 'VEQDKN', '!%%%%%', '044444'], ['HHHHH', 'EDVKN', '%%!%%', '44044', 'HHHHH', 'DVVNQ', '%!!%%', '40044'], ['EEEE', 'IMLK', '/103', '0214', 'EEEE', 'VFLH', '/103', '0214']]	2.0	2.0	0.0	1.0
6SX2_B	0.1623683630123449	0.6158156028172618	0.1332046332046339	[[60, 64], [57, 59], [60, 67], [9, 14]]	[1, 2, 3, 0]	[[777, 781], [888, 890], [947, 954], [1016, 1021]]	[['HHHHH', 'EGKKI', '%$%%!', '43440', 'HHHHH', 'NTQEV', '%$%%!', '43440'], ['HHH', 'ATM', '#$#', '232', 'HHH', 'FGA', '#$#', '232'], ['HHHHHHHH', 'EGKKIVED', '%$%%!!%%', '43440044', 'HHHHHHHH', 'KLQDVVNQ', '%"%%!!%%', '41440044'], ['HHHHHH', 'FQVDCY', '#%!%#$', '240423', 'HHHHHH', 'AEIRAS', '#%!&#$', '240523']]	2.0	2.0	0.03477330261279445	0.9652266973872056
3HS2_G	0.0336652306397829	0.5368739151554094	1.0241379310344838	[[45, 51], [42, 44], [17, 20], [42, 48]]	[1, 2, 3, 0]	[[776, 782], [888, 890], [948, 951], [1020, 1028]]	[['HHHHHHH', 'EAYKKAA', '%#$%%##', '4234422', 'HHHHHHH', 'KNTQEVF', '%%$%%!#', '4434402'], ['HHH', 'ATF', '#$#', '232', 'HHH', 'FGA', '#$#', '232'], ['HHHH', 'LNNV', '"%%!', '1440', 'HHHH', 'LQDV', '"%%!', '1440'], ['HHHHHHH', 'ATFEAYK', '#$#%#$%', '2324234', 'HHHHHHHHH', 'ASANLAATK', '#$#%"##$%', '232412234']]	2.0	2.0	0.0	1.0
6SX0_B	0.1610167435120187	0.6278463594684687	0.1332046332046339	[[60, 64], [57, 59], [60, 67], [9, 14]]	[1, 2, 3, 0]	[[777, 781], [888, 890], [947, 954], [1016, 1021]]	[['HHHHH', 'EGKKI', '%$%%!', '43440', 'HHHHH', 'NTQEV', '%$%%!', '43440'], ['HHH', 'ATM', '#$#', '232', 'HHH', 'FGA', '#$#', '232'], ['HHHHHHHH', 'EGKKIVED', '%$%%!!%%', '43440044', 'HHHHHHHH', 'KLQDVVNQ', '%"%%!!%%', '41440044'], ['HHHHHH', 'FQVDCY', '#%!%#$', '240423', 'HHHHHH', 'AEIRAS', '#%!&#$', '240523']]	2.0	2.0	0.03477330261279445	0.9652266973872056
3NFK_B	0.1132234260903695	0.6172113825456753	0.3463302752293582	[[531, 534], [580, 582], [580, 583], [552, 555]]	[4, 1, 3, 0]	[[725, 728], [779, 781], [949, 952], [1021, 1024]]	[['EEEE', 'NVKG', '3/32', '4043', 'EEEE', 'EILP', '3/02', '4013'], ['HHH', 'DQV', '%%!', '440', 'HHH', 'QEV', '%%!', '440'], ['HHHH', 'DQVV', '%%!!', '4400', 'HHHH', 'QDVV', '%%!!', '4400'], ['HHHH', 'PADL', '$#%"', '3241', 'HHHH', 'SANL', '$#%"', '3241']]	2.0	2.0	0.0	1.0
5MLU_C	0.1581779085672402	0.5355242632787774	0.4213075060532698	[[91, 95], [92, 95], [47, 53]]	[1, 3, 0]	[[776, 780], [947, 950], [1020, 1026]]	[['HHHHH', 'EELNK', '%%"%%', '44144', 'HHHHH', 'KNTQE', '%%$%%', '44344'], ['HHHH', 'ELNK', '%"%%', '4144', 'HHHH', 'KLQD', '%"%%', '4144'], ['HHHHHHH', 'APVYLAA', '#$!$"##', '2303122', 'HHHHHHH', 'ASANLAA', '#$#%"##', '2324122']]	2.0	2.0	0.0	1.0
4G1G_B	0.0431685769974763	0.4845703348283287	0.9831081081081092	[[344, 347], [153, 156], [154, 156], [116, 121]]	[4, 1, 3, 0]	[[725, 728], [771, 774], [952, 954], [1051, 1056]]	[['EEEE', 'EVTS', '3/22', '4033', 'EEEE', 'EILP', '3/02', '4013'], ['HHHH', 'AVKH', '#!%%', '2044', 'HHHH', 'AVEQ', '#!%%', '2044'], ['HHH', 'VKH', '!%%', '044', 'HHH', 'VNQ', '!%%', '044'], ['EEEEEE', 'TCKKSA', '213321', '324432', 'EEEEEE', 'SFPQSA', '212321', '323432']]	2.0	2.0	0.0	1.0
3HS2_C	0.036156735593497	0.5237126401117767	1.0241379310344838	[[45, 51], [42, 44], [17, 20], [42, 48]]	[1, 2, 3, 0]	[[776, 782], [888, 890], [948, 951], [1020, 1028]]	[['HHHHHHH', 'EAYKKAA', '%#$%%##', '4234422', 'HHHHHHH', 'KNTQEVF', '%%$%%!#', '4434402'], ['HHH', 'ATF', '#$#', '232', 'HHH', 'FGA', '#$#', '232'], ['HHHH', 'LNNV', '"%%!', '1440', 'HHHH', 'LQDV', '"%%!', '1440'], ['HHHHHHH', 'ATFEAYK', '#$#%#$%', '2324234', 'HHHHHHHHH', 'ASANLAATK', '#$#%"##$%', '232412234']]	2.0	2.0	0.0	1.0
6JX7_A	0.0309041457832697	0.7229750407964345	0.6867816091954027	[[312, 314], [1076, 1080], [1115, 1117], [1315, 1326], [1189, 1232]]	[4, 1, 2, 3, 0]	[[726, 728], [773, 777], [888, 890], [949, 954], [1016, 1059]]	[['EEE', 'VLS', '/02', '013', 'EEE', 'ILP', '/02', '013'], ['HHHHH', 'QENQK', '%%%%%', '44444', 'HHHHH', 'EQDKN', '%%%%%', '44444'], ['HHH', 'ASA', '#$#', '232', 'HHH', 'FGA', '#$#', '232'], ['HHHSTT...HHH', 'QEIVIDYIDINK', '%%!RKO}Y]!%%', '440004304044', 'HHHHHH', 'QDVVNQ', '%%!!%%', '440044'], ['HHHHHHHHHHHHHIIIIITT....TTSSSSSSEEEEEEEEETTE', 'AEVKASRQLAMEKVNEMVKSQSDRYGFMGNGTHLFSLVNSAPDG', '#%!%…	2.0	2.0	0.0	1.0
6H8O_B	0.1295510535354334	0.5984709249344623	0.3525345622119815	[[6, 8], [73, 75], [55, 57], [55, 58]]	[4, 1, 2, 0]	[[726, 728], [777, 779], [888, 890], [1020, 1023]]	[['EEE', 'ICW', '/12', '023', 'EEE', 'ILP', '/02', '013'], ['HHH', 'QGE', '%$%', '434', 'HHH', 'NTQ', '%$%', '434'], ['HHH', 'AGM', '#$#', '232', 'HHH', 'FGA', '#$#', '232'], ['HHHH', 'AGMK', '#$#%', '2324', 'HHHH', 'ASAN', '#$#%', '2324']]	2.0	2.0	0.0	1.0
6JX7_C	0.0309194357888391	0.7229744459864375	0.6867816091954027	[[312, 314], [1076, 1080], [1115, 1117], [1315, 1326], [1189, 1232]]	[4, 1, 2, 3, 0]	[[726, 728], [773, 777], [888, 890], [949, 954], [1016, 1059]]	[['EEE', 'VLS', '/02', '013', 'EEE', 'ILP', '/02', '013'], ['HHHHH', 'QENQK', '%%%%%', '44444', 'HHHHH', 'EQDKN', '%%%%%', '44444'], ['HHH', 'ASA', '#$#', '232', 'HHH', 'FGA', '#$#', '232'], ['HHHSTT...HHH', 'QEIVIDYIDINK', '%%!RKO}Y]!%%', '440004304044', 'HHHHHH', 'QDVVNQ', '%%!!%%', '440044'], ['HHHHHHHHHHHHHIIIIITT....TTSSSSSSEEEEEEEEETTE', 'AEVKASRQLAMEKVNEOVKSQSDRYGFOGNGTHLFSLVNSAPDG', '#%!%…	2.0	2.0	0.0	1.0
6SX2_A	0.1693065751719589	0.6230142309740555	0.1375968992248066	[[60, 64], [57, 59], [60, 67], [9, 14]]	[1, 2, 3, 0]	[[777, 781], [888, 890], [947, 954], [1016, 1021]]	[['HHHHH', 'EGKKI', '%$%%!', '43440', 'HHHHH', 'NTQEV', '%$%%!', '43440'], ['HHH', 'ATM', '#$#', '232', 'HHH', 'FGA', '#$#', '232'], ['HHHHHHHH', 'EGKKIVED', '%$%%!!%%', '43440044', 'HHHHHHHH', 'KLQDVVNQ', '%"%%!!%%', '41440044'], ['HHHHHH', 'FQVDCY', '#%!%#$', '240423', 'HHHHHH', 'AEIRAS', '#%!&#$', '240523']]	2.0	2.0	0.03477330261279445	0.9652266973872056
6ZLC_A	0.1649938581772156	0.6031958912668055	0.1834677419354848	[[60, 64], [57, 59], [60, 67], [9, 14]]	[1, 2, 3, 0]	[[777, 781], [888, 890], [947, 954], [1016, 1021]]	[['HHHHH', 'EGKKI', '%$%%!', '43440', 'HHHHH', 'NTQEV', '%$%%!', '43440'], ['HHH', 'ATM', '#$#', '232', 'HHH', 'FGA', '#$#', '232'], ['HHHHHHHH', 'EGKKIVED', '%$%%!!%%', '43440044', 'HHHHHHHH', 'KLQDVVNQ', '%"%%!!%%', '41440044'], ['HHHHHH', 'FQVDCY', '#%!%#$', '240423', 'HHHHHH', 'AEIRAS', '#%!&#$', '240523']]	2.0	2.0	0.03477330261279445	0.9652266973872056
3EE9_A	0.1133359649313952	0.5422017844328825	0.4974489795918377	[[159, 162], [171, 176], [172, 176], [128, 131]]	[4, 1, 3, 0]	[[725, 728], [772, 777], [950, 954], [1061, 1064]]	[['EEEE', 'EISP', '3/22', '4033', 'EEEE', 'EILP', '3/02', '4013'], ['HHHHHH', 'IEDVKN', '!%%!%%', '044044', 'HHHHHH', 'VEQDKN', '!%%%%%', '044444'], ['HHHHH', 'EDVKN', '%%!%%', '44044', 'HHHHH', 'DVVNQ', '%!!%%', '40044'], ['EEEE', 'IMLK', '/103', '0214', 'EEEE', 'VFLH', '/103', '0214']]	2.0	2.0	0.0	1.0
3O9T_B	0.1308307735062736	0.4756943947992031	0.5089974293059136	[[159, 162], [172, 176], [172, 176], [128, 131]]	[4, 1, 3, 0]	[[725, 728], [776, 780], [950, 954], [1061, 1064]]	[['EEEE', 'EISP', '3/22', '4033', 'EEEE', 'EILP', '3/02', '4013'], ['HHHHH', 'EDVKN', '%%!%%', '44044', 'HHHHH', 'KNTQE', '%%$%%', '44344'], ['HHHHH', 'EDVKN', '%%!%%', '44044', 'HHHHH', 'DVVNQ', '%!!%%', '40044'], ['EEEE', 'IILK', '//03', '0014', 'EEEE', 'VFLH', '/103', '0214']]	2.0	2.0	0.0	1.0
6JX7_B	0.0309133390740143	0.7230094171698662	0.7163742690058492	[[312, 314], [1076, 1080], [1115, 1117], [1315, 1326], [1189, 1232]]	[4, 1, 2, 3, 0]	[[726, 728], [773, 777], [888, 890], [949, 954], [1016, 1059]]	[['EEE', 'VLS', '/02', '013', 'EEE', 'ILP', '/02', '013'], ['HHHHH', 'QENQK', '%%%%%', '44444', 'HHHHH', 'EQDKN', '%%%%%', '44444'], ['HHH', 'ASA', '#$#', '232', 'HHH', 'FGA', '#$#', '232'], ['HHHSTT...HHH', 'QEIVIDYIDINK', '%%!RKO}Y]!%%', '440004304044', 'HHHHHH', 'QDVVNQ', '%%!!%%', '440044'], ['HHHHHHHHHHHHHIIIIITT....TTSSSSSSEEEEEEEEETTE', 'AEVKASRQLAMEKVNEAVKSQSDRYGFAGNGTHLFSLVNSAPDG', '#%!%…	2.0	2.0	0.0	1.0
4ZM2_A	0.0352047754351978	0.5415078888516226	1.0889679715302507	[[45, 51], [42, 44], [17, 20], [42, 48]]	[1, 2, 3, 0]	[[776, 782], [888, 890], [948, 951], [1020, 1028]]	[['HHHHHHH', 'EAYKKAA', '%#$%%##', '4234422', 'HHHHHHH', 'KNTQEVF', '%%$%%!#', '4434402'], ['HHH', 'ATF', '#$#', '232', 'HHH', 'FGA', '#$#', '232'], ['HHHH', 'LNNV', '"%%!', '1440', 'HHHH', 'LQDV', '"%%!', '1440'], ['HHHHHHH', 'ATFEAYK', '#$#%#$%', '2324234', 'HHHHHHHHH', 'ASANLAATK', '#$#%"##$%', '232412234']]	2.0	2.0	0.0	1.0
6ZLC_B	0.1617113402497756	0.6180613454664943	0.2028688524590174	[[60, 64], [57, 59], [60, 67], [9, 14]]	[1, 2, 3, 0]	[[777, 781], [888, 890], [947, 954], [1016, 1021]]	[['HHHHH', 'EGKKI', '%$%%!', '43440', 'HHHHH', 'NTQEV', '%$%%!', '43440'], ['HHH', 'ATM', '#$#', '232', 'HHH', 'FGA', '#$#', '232'], ['HHHHHHHH', 'EGKKIVED', '%$%%!!%%', '43440044', 'HHHHHHHH', 'KLQDVVNQ', '%"%%!!%%', '41440044'], ['HHHHHH', 'FQVDCY', '#%!%#$', '240423', 'HHHHHH', 'AEIRAS', '#%!&#$', '240523']]	2.0	2.0	0.03477330261279445	0.9652266973872056
6QLC_A	0.0048422352345359	0.976369273150402	0.8173374613003104	[[34, 36], [70, 72], [52, 55], [70, 75]]	[1, 2, 3, 0]	[[786, 788], [888, 890], [947, 950], [1020, 1025]]	[['SEE', 'KDV', 'V3/', '440', 'SEE', 'KQI', 'V3/', '440'], ['HHH', 'AYA', '#$#', '232', 'HHH', 'FGA', '#$#', '232'], ['HHHH', 'QLQE', '%"%%', '4144', 'HHHH', 'KLQD', '%"%%', '4144'], ['HHHHHH', 'AYAERC', '#$#%&#', '232452', 'HHHHHH', 'ASANLA', '#$#%"#', '232412']]	2.0	2.0	0.39130256456334805	0.6086974354366519
6SX0_A	0.1625793156718865	0.6410506646599969	0.1693227091633473	[[60, 64], [57, 59], [60, 67], [9, 14]]	[1, 2, 3, 0]	[[777, 781], [888, 890], [947, 954], [1016, 1021]]	[['HHHHH', 'EGKKI', '%$%%!', '43440', 'HHHHH', 'NTQEV', '%$%%!', '43440'], ['HHH', 'ATM', '#$#', '232', 'HHH', 'FGA', '#$#', '232'], ['HHHHHHHH', 'EGKKIVED', '%$%%!!%%', '43440044', 'HHHHHHHH', 'KLQDVVNQ', '%"%%!!%%', '41440044'], ['HHHHHH', 'FQVDCY', '#%!%#$', '240423', 'HHHHHH', 'AEIRAS', '#%!&#$', '240523']]	2.0	2.0	0.03477330261279445	0.9652266973872056
6RNY_G	0.069783623851151	0.7320917176704606	0.4823232323232327	[[91, 95], [92, 95], [47, 53]]	[1, 3, 0]	[[776, 780], [947, 950], [1020, 1026]]	[['HHHHH', 'EELNK', '%%"%%', '44144', 'HHHHH', 'KNTQE', '%%$%%', '44344'], ['HHHH', 'ELNK', '%"%%', '4144', 'HHHH', 'KLQD', '%"%%', '4144'], ['HHHHHHH', 'APVYLAA', '#$!$"##', '2303122', 'HHHHHHH', 'ASANLAA', '#$#%"##', '2324122']]	2.0	2.0	0.0	1.0
2FIP_B	0.0655637729046186	0.7918012908260941	0.4352078239608814	[[18, 20], [42, 52], [47, 53], [66, 73]]	[4, 1, 3, 0]	[[726, 728], [776, 781], [947, 953], [1016, 1023]]	[['EEE', 'VAS', '/12', '023', 'EEE', 'ILP', '/02', '013'], ['HHHHHHHHHHH', 'QEYRKKFNKKI', '%%$&%%#%%%!', '44354424440', 'HHHHHH', 'KNTQEV', '%%$%%!', '443440'], ['HHHHHHH', 'KFNKKIE', '%#%%%!%', '4244404', 'HHHHHHH', 'KLQDVVN', '%"%%!!%', '4144004'], ['HHHHHHHH', 'ADITFYSE', '#%!$#$$%', '24032334', 'HHHHHHHH', 'AEIRASAN', '#%!&#$#%', '24052324']]	2.0	2.0	0.0	1.0
6SW8_B	0.2079265306861088	0.6445937818459235	0.1310211946050101	[[60, 64], [57, 59], [60, 67], [9, 14]]	[1, 2, 3, 0]	[[777, 781], [888, 890], [947, 954], [1016, 1021]]	[['HHHHH', 'EGKKI', '%$%%!', '43440', 'HHHHH', 'NTQEV', '%$%%!', '43440'], ['HHH', 'ATM', '#$#', '232', 'HHH', 'FGA', '#$#', '232'], ['HHHHHHHH', 'EGKKIVED', '%$%%!!%%', '43440044', 'HHHHHHHH', 'KLQDVVNQ', '%"%%!!%%', '41440044'], ['HHHHHH', 'FQVDCY', '#%!%#$', '240423', 'HHHHHH', 'AEIRAS', '#%!&#$', '240523']]	2.0	2.0	0.03477330261279445	0.9652266973872056
2FIP_D	0.0725488441387621	0.7839163264417081	0.4076738609112713	[[18, 20], [42, 52], [47, 53], [66, 73]]	[4, 1, 3, 0]	[[726, 728], [776, 781], [947, 953], [1016, 1023]]	[['EEE', 'VAS', '/12', '023', 'EEE', 'ILP', '/02', '013'], ['HHHHHHHHHHH', 'QEYRKKFNKKI', '%%$&%%#%%%!', '44354424440', 'HHHHHH', 'KNTQEV', '%%$%%!', '443440'], ['HHHHHHH', 'KFNKKIE', '%#%%%!%', '4244404', 'HHHHHHH', 'KLQDVVN', '%"%%!!%', '4144004'], ['HHHHHHHH', 'ADITFYSE', '#%!$#$$%', '24032334', 'HHHHHHHH', 'AEIRASAN', '#%!&#$#%', '24052324']]	2.0	2.0	0.0	1.0
3HS2_A	0.0363032913354687	0.5418769273745894	1.119133574007221	[[45, 51], [42, 44], [17, 20], [42, 48]]	[1, 2, 3, 0]	[[776, 782], [888, 890], [948, 951], [1020, 1028]]	[['HHHHHHH', 'EAYKKAA', '%#$%%##', '4234422', 'HHHHHHH', 'KNTQEVF', '%%$%%!#', '4434402'], ['HHH', 'ATF', '#$#', '232', 'HHH', 'FGA', '#$#', '232'], ['HHHH', 'LNNV', '"%%!', '1440', 'HHHH', 'LQDV', '"%%!', '1440'], ['HHHHHHH', 'ATFEAYK', '#$#%#$%', '2324234', 'HHHHHHHHH', 'ASANLAATK', '#$#%"##$%', '232412234']]	2.0	2.0	0.0	1.0
4ZM0_B	0.0366059301120496	0.5783600087830021	0.9831081081081092	[[45, 51], [42, 44], [17, 20], [42, 48]]	[1, 2, 3, 0]	[[776, 782], [888, 890], [948, 951], [1020, 1028]]	[['HHHHHHH', 'EAYKKAA', '%#$%%##', '4234422', 'HHHHHHH', 'KNTQEVF', '%%$%%!#', '4434402'], ['HHH', 'ATF', '#$#', '232', 'HHH', 'FGA', '#$#', '232'], ['HHHH', 'LNNV', '"%%!', '1440', 'HHHH', 'LQDV', '"%%!', '1440'], ['HHHHHHH', 'ATFEAYK', '#$#%#$%', '2324234', 'HHHHHHHHH', 'ASANLAATK', '#$#%"##$%', '232412234']]	2.0	2.0	0.0	1.0
6SW8_A	0.1892288536621708	0.6408338378144195	0.1375968992248066	[[60, 64], [57, 59], [60, 67], [9, 14]]	[1, 2, 3, 0]	[[777, 781], [888, 890], [947, 954], [1016, 1021]]	[['HHHHH', 'EGKKI', '%$%%!', '43440', 'HHHHH', 'NTQEV', '%$%%!', '43440'], ['HHH', 'ATM', '#$#', '232', 'HHH', 'FGA', '#$#', '232'], ['HHHHHHHH', 'EGKKIVED', '%$%%!!%%', '43440044', 'HHHHHHHH', 'KLQDVVNQ', '%"%%!!%%', '41440044'], ['HHHHHH', 'FQVDCY', '#%!%#$', '240423', 'HHHHHH', 'AEIRAS', '#%!&#$', '240523']]	2.0	2.0	0.03477330261279445	0.9652266973872056
2RHK_B	0.1302338981383049	0.6295796567167178	0.3651162790697682	[[159, 162], [171, 176], [172, 176], [128, 131]]	[4, 1, 3, 0]	[[725, 728], [772, 777], [950, 954], [1061, 1064]]	[['EEEE', 'EISP', '3/22', '4033', 'EEEE', 'EILP', '3/02', '4013'], ['HHHHHH', 'IEDVKN', '!%%!%%', '044044', 'HHHHHH', 'VEQDKN', '!%%%%%', '044444'], ['HHHHH', 'EDVKN', '%%!%%', '44044', 'HHHHH', 'DVVNQ', '%!!%%', '40044'], ['EEEE', 'IMLK', '/103', '0214', 'EEEE', 'VFLH', '/103', '0214']]	2.0	2.0	0.0	1.0
1W8X_P	0.027233424350987	0.5242692661433701	1.7175925925925926	[[108, 110], [107, 109], [45, 47]]	[1, 3, 0]	[[776, 778], [948, 950], [1036, 1038]]	[['HHH', 'NDY', '%%$', '443', 'HHH', 'KNT', '%%$', '443'], ['HHH', 'LND', '"%%', '144', 'HHH', 'LQD', '"%%', '144'], ['...', 'QPQ', ']}]', '434', '...', 'QSK', ']}]', '434']]	2.0	2.0	0.5237036292183354	0.47629637078166465
6RFL_Q	0.0274492113830273	0.5793373506157151	1.3110236220472449	[[114, 116], [31, 33], [32, 36], [6, 9]]	[4, 1, 3, 0]	[[726, 728], [772, 774], [949, 953], [1061, 1064]]	[['EEE', 'VIS', '//2', '003', 'EEE', 'ILP', '/02', '013'], ['HHH', 'INK', '!%%', '044', 'HHH', 'VEQ', '!%%', '044'], ['HHHHH', 'NKFVE', '%%#!%', '44204', 'HHHHH', 'QDVVN', '%%!!%', '44004'], ['EEEE', 'IFLE', '/103', '0214', 'EEEE', 'VFLH', '/103', '0214']]	2.0	2.0	0.2824138602563354	0.7175861397436646
1REG_X	0.0445205045282947	0.670839368743088	0.6396648044692743	[[31, 33], [65, 68], [65, 69], [46, 48]]	[4, 1, 3, 0]	[[726, 728], [774, 777], [947, 951], [1059, 1061]]	[['EEE', 'VLY', '/02', '013', 'EEE', 'ILP', '/02', '013'], ['HHHH', 'EEDE', '%%%%', '4444', 'HHHH', 'QDKN', '%%%%', '4444'], ['HHHHH', 'EEDEV', '%%%%!', '44440', 'HHHHH', 'KLQDV', '%"%%!', '41440'], ['EEE', 'YIV', '2//', '300', 'EEE', 'GVV', '2//', '300']]	2.0	2.0	0.0	1.0
3K33_D	0.0169653265191916	0.588282672307185	1.6441441441441451	[[45, 51], [42, 44], [17, 20], [42, 48]]	[1, 2, 3, 0]	[[776, 782], [888, 890], [948, 951], [1020, 1028]]	[['HHHHHHH', 'EAYKKAA', '%#$%%##', '4234422', 'HHHHHHH', 'KNTQEVF', '%%$%%!#', '4434402'], ['HHH', 'ATF', '#$#', '232', 'HHH', 'FGA', '#$#', '232'], ['HHHH', 'LNNV', '"%%!', '1440', 'HHHH', 'LQDV', '"%%!', '1440'], ['HHHHHHH', 'ATFEAYK', '#$#%#$%', '2324234', 'HHHHHHHHH', 'ASANLAATK', '#$#%"##$%', '232412234']]	2.0	2.0	0.399952603151612	0.600047396848388
3A9L_A	0.0343617408687014	0.7552529458383944	0.7366863905325447	[[198, 206], [197, 201], [169, 173]]	[1, 3, 0]	[[771, 778], [950, 954], [1016, 1020]]	[['HHHHHHHHH', 'AIKEAEAEY', '#!%%#%#%$', '204424243', 'HHHHHHHH', 'AVEQDKNT', '#!%%%%%$', '20444443'], ['HHHHH', 'EAIKE', '%#!%%', '42044', 'HHHHH', 'DVVNQ', '%!!%%', '40044'], ['HHHHH', 'AQRRA', '#%&&#', '24552', 'HHHHH', 'AEIRA', '#%!&#', '24052']]	2.0	2.0	0.0	1.0
2OWQ_B	0.0722467650812985	0.6064145334249205	0.6082191780821924	[[154, 156], [190, 197], [196, 199], [193, 197]]	[4, 1, 3, 0]	[[726, 728], [774, 781], [950, 953], [1014, 1018]]	[['EEE', 'VLY', '/02', '013', 'EEE', 'ILP', '/02', '013'], ['HHHHHHHH', 'EKDRSFEI', '%%%&$#%!', '44453240', 'HHHHHHHH', 'QDKNTQEV', '%%%%$%%!', '44443440'], ['HHHH', 'EIIN', '%!!%', '4004', 'HHHH', 'DVVN', '%!!%', '4004'], ['HHHHH', 'RSFEI', '&$#%!', '53240', 'HHHHH', 'RAAEI', '&##%!', '52240']]	2.0	2.0	0.0	1.0
3UBN_J	0.0009074363177123	1.0237090954326364	1.3201581027667988	[[77, 88], [79, 86], [60, 62]]	[1, 3, 0]	[[772, 782], [947, 954], [1036, 1038]]	[['HHHHHHHHHHHH', 'IENLNKKVDDGF', '!%%"%%%!%%$#', '044144404432', 'HHHHHHHHHHH', 'VEQDKNTQEVF', '!%%%%%$%%!#', '04444434402'], ['HHHHHHHH', 'NLNKKVDD', '%"%%%!%%', '41444044', 'HHHHHHHH', 'KLQDVVNQ', '%"%%!!%%', '41440044'], ['...', 'NTQ', ']}]', '434', '...', 'QSK', ']}]', '434']]	2.0	2.0	0.5008842116214439	0.49911578837855614
3HS2_B	0.0347622866924545	0.580540879978461	1.150183150183151	[[45, 51], [42, 44], [17, 20], [42, 48]]	[1, 2, 3, 0]	[[776, 782], [888, 890], [948, 951], [1020, 1028]]	[['HHHHHHH', 'EAYKKAA', '%#$%%##', '4234422', 'HHHHHHH', 'KNTQEVF', '%%$%%!#', '4434402'], ['HHH', 'ATF', '#$#', '232', 'HHH', 'FGA', '#$#', '232'], ['HHHH', 'LNNV', '"%%!', '1440', 'HHHH', 'LQDV', '"%%!', '1440'], ['HHHHHHH', 'ATFEAYK', '#$#%#$%', '2324234', 'HHHHHHHHH', 'ASANLAATK', '#$#%"##$%', '232412234']]	2.0	2.0	0.0	1.0
5E5A_G	0.1718221908154351	0.544452449515119	0.489847715736041	[[91, 95], [92, 95], [47, 53]]	[1, 3, 0]	[[776, 780], [947, 950], [1020, 1026]]	[['HHHHH', 'EELNK', '%%"%%', '44144', 'HHHHH', 'KNTQE', '%%$%%', '44344'], ['HHHH', 'ELNK', '%"%%', '4144', 'HHHH', 'KLQD', '%"%%', '4144'], ['HHHHHHH', 'APVYLAA', '#$!$"##', '2303122', 'HHHHHHH', 'ASANLAA', '#$#%"##', '2324122']]	2.0	2.0	0.0	1.0
3KWI_B	0.1215485059538113	0.63025792656074	0.4711779448621553	[[159, 162], [171, 176], [172, 176], [128, 131]]	[4, 1, 3, 0]	[[725, 728], [772, 777], [950, 954], [1061, 1064]]	[['EEEE', 'EISP', '3/22', '4033', 'EEEE', 'EILP', '3/02', '4013'], ['HHHHHH', 'IEDVKN', '!%%!%%', '044044', 'HHHHHH', 'VEQDKN', '!%%%%%', '044444'], ['HHHHH', 'EDVKN', '%%!%%', '44044', 'HHHHH', 'DVVNQ', '%!!%%', '40044'], ['EEEE', 'IMLK', '/103', '0214', 'EEEE', 'VFLH', '/103', '0214']]	2.0	2.0	0.0	1.0
1MEU_A	0.0768908554783098	0.8380358037209401	0.3463302752293582	[[61, 63], [92, 95], [90, 93], [52, 55]]	[4, 1, 3, 0]	[[725, 727], [780, 783], [948, 951], [1051, 1054]]	[['EEE', 'QIL', '3/0', '401', 'EEE', 'EIL', '3/0', '401'], ['HHT.', 'QIGC', '%!N[', '4032', 'HHH.', 'EVFA', '%!#[', '4022'], ['HHHH', 'LTQI', '"$%!', '1340', 'HHHH', 'LQDV', '"%%!', '1440'], ['EEEE', 'GFIK', '21/3', '3204', 'EEEE', 'SFPQ', '2123', '3234']]	2.0	2.0	0.0	1.0
3TKW_B	0.076037264101987	0.8471254002999088	0.2153209109730858	[[92, 95], [90, 93], [42, 44]]	[1, 3, 0]	[[780, 783], [948, 951], [1053, 1055]]	[['HHT.', 'QIGA', '%!N[', '4032', 'HHH.', 'EVFA', '%!#[', '4022'], ['HHHH', 'LTQI', '"$%!', '1340', 'HHHH', 'LQDV', '"%%!', '1440'], ['EEE', 'WKP', '232', '343', 'EEE', 'PQS', '232', '343']]	2.0	2.0	0.24248343068956316	0.7575165693104369
5GTC_G	0.1752769742764977	0.5588182966062898	0.4823232323232327	[[91, 95], [92, 95], [47, 53]]	[1, 3, 0]	[[776, 780], [947, 950], [1020, 1026]]	[['HHHHH', 'EELNK', '%%"%%', '44144', 'HHHHH', 'KNTQE', '%%$%%', '44344'], ['HHHH', 'ELNK', '%"%%', '4144', 'HHHH', 'KLQD', '%"%%', '4144'], ['HHHHHHH', 'APVYLAA', '#$!$"##', '2303122', 'HHHHHHH', 'ASANLAA', '#$#%"##', '2324122']]	2.0	2.0	0.0	1.0
2WC9_A	0.0104409357558772	0.8432949513731928	0.9120521172638448	[[351, 354], [350, 352], [318, 320]]	[1, 3, 0]	[[776, 779], [952, 954], [1060, 1062]]	[['HHHH', 'EHGE', '%%$%', '4434', 'HHHH', 'KNTQ', '%%$%', '4434'], ['HHH', 'VEH', '!%%', '044', 'HHH', 'VNQ', '!%%', '044'], ['EEE', 'IIA', '//1', '002', 'EEE', 'VVF', '//1', '002']]	2.0	2.0	0.044982451579488054	0.9550175484205119
3EE9_B	0.1209655914676155	0.6234987223613757	0.489847715736041	[[159, 162], [171, 176], [172, 176], [128, 131]]	[4, 1, 3, 0]	[[725, 728], [772, 777], [950, 954], [1061, 1064]]	[['EEEE', 'EISP', '3/22', '4033', 'EEEE', 'EILP', '3/02', '4013'], ['HHHHHH', 'IEDVKN', '!%%!%%', '044044', 'HHHHHH', 'VEQDKN', '!%%%%%', '044444'], ['HHHHH', 'EDVKN', '%%!%%', '44044', 'HHHHH', 'DVVNQ', '%!!%%', '40044'], ['EEEE', 'IMLK', '/103', '0214', 'EEEE', 'VFLH', '/103', '0214']]	2.0	2.0	0.0	1.0
5CZ1_A	0.0631763413422787	0.8780568322176505	0.3280542986425347	[[60, 62], [99, 102], [111, 113], [100, 105], [107, 112]]	[4, 1, 2, 3, 0]	[[726, 728], [778, 781], [888, 890], [949, 954], [1022, 1027]]	[['EEE', 'VLW', '/02', '013', 'EEE', 'ILP', '/02', '013'], ['HHHH', 'TKDV', '$%%!', '3440', 'HHHH', 'TQEV', '$%%!', '3440'], ['HHH', 'AYM', '#$#', '232', 'HHH', 'FGA', '#$#', '232'], ['HHHHHH', 'KDVLQH', '%%!"%%', '440144', 'HHHHHH', 'QDVVNQ', '%%!!%%', '440044'], ['HHHHHH', 'AQSFAY', '#%$##$', '243223', 'HHHHHH', 'ANLAAT', '#%"##$', '241223']]	2.0	2.0	0.019186670210349775	0.9808133297896502
3K33_B	0.0346055650438851	0.6243209440807429	1.1115107913669076	[[45, 51], [42, 44], [17, 20], [42, 48]]	[1, 2, 3, 0]	[[776, 782], [888, 890], [948, 951], [1020, 1028]]	[['HHHHHHH', 'EAYKKAA', '%#$%%##', '4234422', 'HHHHHHH', 'KNTQEVF', '%%$%%!#', '4434402'], ['HHH', 'ATF', '#$#', '232', 'HHH', 'FGA', '#$#', '232'], ['HHHH', 'LNNV', '"%%!', '1440', 'HHHH', 'LQDV', '"%%!', '1440'], ['HHHHHHH', 'ATFEAYK', '#$#%#$%', '2324234', 'HHHHHHHHH', 'ASANLAATK', '#$#%"##$%', '232412234']]	2.0	2.0	0.0	1.0
2FIP_A	0.0773366136356182	0.8133847973423989	0.431707317073172	[[18, 20], [42, 52], [47, 53], [66, 73]]	[4, 1, 3, 0]	[[726, 728], [776, 781], [947, 953], [1016, 1023]]	[['EEE', 'VAS', '/12', '023', 'EEE', 'ILP', '/02', '013'], ['HHHHHHHHHHH', 'QEYRKKFNKKI', '%%$&%%#%%%!', '44354424440', 'HHHHHH', 'KNTQEV', '%%$%%!', '443440'], ['HHHHHHH', 'KFNKKIE', '%#%%%!%', '4244404', 'HHHHHHH', 'KLQDVVN', '%"%%!!%', '4144004'], ['HHHHHHHH', 'ADITFYSE', '#%!$#$$%', '24032334', 'HHHHHHHH', 'AEIRASAN', '#%!&#$#%', '24052324']]	2.0	2.0	0.0	1.0
4NPT_A	0.1317799449583688	0.755606384096287	0.313199105145415	[[92, 95], [90, 93], [44, 48]]	[1, 3, 0]	[[780, 783], [948, 951], [1047, 1051]]	[['HHT.', 'QIGA', '%!N[', '4032', 'HHH.', 'EVFA', '%!#[', '4022'], ['HHHH', 'LTQI', '"$%!', '1340', 'HHHH', 'LQDV', '"%%!', '1440'], ['EEEEE', 'PKLIG', '230/2', '34103', 'EEEEE', 'YHLMS', '23012', '34123']]	2.0	2.0	0.2937837982639248	0.7062162017360752
3M5R_E	0.1252637706268569	0.6322776152219661	0.486075949367089	[[159, 162], [171, 174], [172, 176], [128, 131]]	[4, 1, 3, 0]	[[725, 728], [778, 781], [950, 954], [1061, 1064]]	[['EEEE', 'EISP', '3/22', '4033', 'EEEE', 'EILP', '3/02', '4013'], ['HHHH', 'YEDV', '$%%!', '3440', 'HHHH', 'TQEV', '$%%!', '3440'], ['HHHHH', 'EDVKN', '%%!%%', '44044', 'HHHHH', 'DVVNQ', '%!!%%', '40044'], ['EEEE', 'IVLK', '//03', '0014', 'EEEE', 'VFLH', '/103', '0214']]	2.0	2.0	0.0	1.0
2FIO_A	0.0760975255687926	0.836331642776174	0.4178743961352664	[[18, 20], [42, 52], [47, 53], [66, 73]]	[4, 1, 3, 0]	[[726, 728], [776, 781], [947, 953], [1016, 1023]]	[['EEE', 'VAS', '/12', '023', 'EEE', 'ILP', '/02', '013'], ['HHHHHHHHHHH', 'QEYRKKFNKKI', '%%$&%%#%%%!', '44354424440', 'HHHHHH', 'KNTQEV', '%%$%%!', '443440'], ['HHHHHHH', 'KFNKKIE', '%#%%%!%', '4244404', 'HHHHHHH', 'KLQDVVN', '%"%%!!%', '4144004'], ['HHHHHHHH', 'ADITFYSE', '#%!$#$$%', '24032334', 'HHHHHHHH', 'AEIRASAN', '#%!&#$#%', '24052324']]	2.0	2.0	0.0	1.0
3OXW_B	0.1115459044013346	0.8394432586888722	0.1763527054108218	[[70, 73], [92, 95], [90, 93], [42, 44]]	[4, 1, 3, 0]	[[725, 728], [780, 783], [948, 951], [1053, 1055]]	[['EEEE', 'KVIG', '3//2', '4003', 'EEEE', 'EILP', '3/02', '4013'], ['HHT.', 'QIGC', '%!N[', '4032', 'HHH.', 'EVFA', '%!#[', '4022'], ['HHHH', 'LTQI', '"$%!', '1340', 'HHHH', 'LQDV', '"%%!', '1440'], ['EEE', 'WKP', '232', '343', 'EEE', 'PQS', '232', '343']]	2.0	2.0	0.3849841982937865	0.6150158017062135
5A76_E	0.0532829060043999	0.856150686678026	0.4387254901960793	[[1059, 1061], [1109, 1115], [1113, 1115], [1084, 1088]]	[4, 1, 3, 0]	[[726, 728], [775, 781], [949, 951], [1059, 1063]]	[['EEE', 'IFW', '/12', '023', 'EEE', 'ILP', '/02', '013'], ['HHHHHHH', 'KDTSKKV', '%%$$%%!', '4433440', 'HHHHHHH', 'DKNTQEV', '%%%$%%!', '4443440'], ['HHH', 'KKV', '%%!', '440', 'HHH', 'QDV', '%%!', '440'], ['EEEEE', 'PVSCL', '2/210', '30321', 'EEEEE', 'GVVFL', '2//10', '30021']]	2.0	2.0	0.0	1.0
4ZM2_B	0.0376856116951969	0.586753640899737	1.1580882352941195	[[45, 51], [42, 44], [17, 20], [42, 48]]	[1, 2, 3, 0]	[[776, 782], [888, 890], [948, 951], [1020, 1028]]	[['HHHHHHH', 'EAYKKAA', '%#$%%##', '4234422', 'HHHHHHH', 'KNTQEVF', '%%$%%!#', '4434402'], ['HHH', 'ATF', '#$#', '232', 'HHH', 'FGA', '#$#', '232'], ['HHHH', 'LNNV', '"%%!', '1440', 'HHHH', 'LQDV', '"%%!', '1440'], ['HHHHHHH', 'ATFEAYK', '#$#%#$%', '2324234', 'HHHHHHHHH', 'ASANLAATK', '#$#%"##$%', '232412234']]	2.0	2.0	0.0	1.0
3HS2_H	0.0320916591791436	0.6302415535500147	1.1821561338289972	[[45, 51], [42, 44], [17, 20], [42, 48]]	[1, 2, 3, 0]	[[776, 782], [888, 890], [948, 951], [1020, 1028]]	[['HHHHHHH', 'EAYKKAA', '%#$%%##', '4234422', 'HHHHHHH', 'KNTQEVF', '%%$%%!#', '4434402'], ['HHH', 'ATF', '#$#', '232', 'HHH', 'FGA', '#$#', '232'], ['HHHH', 'LNNV', '"%%!', '1440', 'HHHH', 'LQDV', '"%%!', '1440'], ['HHHHHHH', 'ATFEAYK', '#$#%#$%', '2324234', 'HHHHHHHHH', 'ASANLAATK', '#$#%"##$%', '232412234']]	2.0	2.0	0.0343063966231415	0.9656936033768585
1ZLA_G	0.1716694794104529	0.5794680827109592	0.489847715736041	[[1091, 1095], [1092, 1095], [1047, 1053]]	[1, 3, 0]	[[776, 780], [947, 950], [1020, 1026]]	[['HHHHH', 'EELNK', '%%"%%', '44144', 'HHHHH', 'KNTQE', '%%$%%', '44344'], ['HHHH', 'ELNK', '%"%%', '4144', 'HHHH', 'KLQD', '%"%%', '4144'], ['HHHHHHH', 'APVYLAA', '#$!$"##', '2303122', 'HHHHHHH', 'ASANLAA', '#$#%"##', '2324122']]	2.0	2.0	0.0	1.0
3KWG_A	0.1286032631907741	0.6060810091393456	0.5167958656330751	[[159, 162], [171, 176], [172, 176], [128, 131]]	[4, 1, 3, 0]	[[725, 728], [772, 777], [950, 954], [1061, 1064]]	[['EEEE', 'EISP', '3/22', '4033', 'EEEE', 'EILP', '3/02', '4013'], ['HHHHHH', 'IEDVKN', '!%%!%%', '044044', 'HHHHHH', 'VEQDKN', '!%%%%%', '044444'], ['HHHHH', 'EDVKN', '%%!%%', '44044', 'HHHHH', 'DVVNQ', '%!!%%', '40044'], ['EEEE', 'IMLK', '/103', '0214', 'EEEE', 'VFLH', '/103', '0214']]	2.0	2.0	0.0	1.0
3O9R_A	0.0571742663980371	0.8295752060439496	0.5051282051282056	[[159, 162], [172, 176], [172, 176], [128, 131]]	[4, 1, 3, 0]	[[725, 728], [776, 780], [950, 954], [1061, 1064]]	[['EEEE', 'EISP', '3/22', '4033', 'EEEE', 'EILP', '3/02', '4013'], ['HHHHH', 'EDVKN', '%%!%%', '44044', 'HHHHH', 'KNTQE', '%%$%%', '44344'], ['HHHHH', 'EDVKN', '%%!%%', '44044', 'HHHHH', 'DVVNQ', '%!!%%', '40044'], ['EEEE', 'IILK', '//03', '0014', 'EEEE', 'VFLH', '/103', '0214']]	2.0	2.0	0.0	1.0
3V1R_A	0.0210226082491287	0.8375324716771604	0.8935483870967744	[[579, 582], [615, 617], [615, 617], [650, 653]]	[4, 1, 3, 0]	[[725, 728], [779, 781], [949, 951], [1014, 1017]]	[['EEEE', 'NVYT', '3/22', '4033', 'EEEE', 'EILP', '3/02', '4013'], ['HHH', 'NEI', '%%!', '440', 'HHH', 'QEV', '%%!', '440'], ['HHH', 'NEI', '%%!', '440', 'HHH', 'QDV', '%%!', '440'], ['HHHH', 'RMAD', '&##%', '5224', 'HHHH', 'RAAE', '&##%', '5224']]	2.0	2.0	0.0	1.0
3EE8_A	0.1269565996418862	0.6401852980632576	0.4936386768447842	[[159, 162], [171, 176], [172, 176], [128, 131]]	[4, 1, 3, 0]	[[725, 728], [772, 777], [950, 954], [1061, 1064]]	[['EEEE', 'EISP', '3/22', '4033', 'EEEE', 'EILP', '3/02', '4013'], ['HHHHHH', 'IEDVKN', '!%%!%%', '044044', 'HHHHHH', 'VEQDKN', '!%%%%%', '044444'], ['HHHHH', 'EDVKN', '%%!%%', '44044', 'HHHHH', 'DVVNQ', '%!!%%', '40044'], ['EEEE', 'IMLK', '/103', '0214', 'EEEE', 'VFLH', '/103', '0214']]	2.0	2.0	0.0	1.0
3KWI_A	0.1103469276455565	0.6006105624587481	0.5737265415549611	[[159, 162], [171, 176], [172, 176], [128, 131]]	[4, 1, 3, 0]	[[725, 728], [772, 777], [950, 954], [1061, 1064]]	[['EEEE', 'EISP', '3/22', '4033', 'EEEE', 'EILP', '3/02', '4013'], ['HHHHHH', 'IEDVKN', '!%%!%%', '044044', 'HHHHHH', 'VEQDKN', '!%%%%%', '044444'], ['HHHHH', 'EDVKN', '%%!%%', '44044', 'HHHHH', 'DVVNQ', '%!!%%', '40044'], ['EEEE', 'IMLK', '/103', '0214', 'EEEE', 'VFLH', '/103', '0214']]	2.0	2.0	0.0	1.0
6E5U_Y	0.0712853554484627	0.6471941519845195	0.6867816091954027	[[159, 162], [171, 176], [171, 176], [128, 131]]	[4, 1, 3, 0]	[[725, 728], [775, 780], [949, 954], [1061, 1064]]	[['EEEE', 'EISP', '3/22', '4033', 'EEEE', 'EILP', '3/02', '4013'], ['HHHHHH', 'NEDVKN', '%%%!%%', '444044', 'HHHHHH', 'DKNTQE', '%%%$%%', '444344'], ['HHHHHH', 'NEDVKN', '%%%!%%', '444044', 'HHHHHH', 'QDVVNQ', '%%!!%%', '440044'], ['EEEE', 'IILK', '//03', '0014', 'EEEE', 'VFLH', '/103', '0214']]	2.0	2.0	0.0	1.0
2FIP_F	0.0839023179083584	0.8148263302624534	0.431707317073172	[[18, 20], [42, 52], [47, 53], [66, 73]]	[4, 1, 3, 0]	[[726, 728], [776, 781], [947, 953], [1016, 1023]]	[['EEE', 'VAS', '/12', '023', 'EEE', 'ILP', '/02', '013'], ['HHHHHHHHHHH', 'QEYRKKFNKKI', '%%$&%%#%%%!', '44354424440', 'HHHHHH', 'KNTQEV', '%%$%%!', '443440'], ['HHHHHHH', 'KFNKKIE', '%#%%%!%', '4244404', 'HHHHHHH', 'KLQDVVN', '%"%%!!%', '4144004'], ['HHHHHHHH', 'ADITFYSE', '#%!$#$$%', '24032334', 'HHHHHHHH', 'AEIRASAN', '#%!&#$#%', '24052324']]	2.0	2.0	0.0	1.0
1RD8_F	0.0632427807106872	0.4988245983389353	1.3861788617886193	[[77, 88], [79, 86], [60, 62]]	[1, 3, 0]	[[772, 782], [947, 954], [1036, 1038]]	[['HHHHHHHHHHHH', 'IENLNKKVDDGF', '!%%"%%%!%%$#', '044144404432', 'HHHHHHHHHHH', 'VEQDKNTQEVF', '!%%%%%$%%!#', '04444434402'], ['HHHHHHHH', 'NLNKKVDD', '%"%%%!%%', '41444044', 'HHHHHHHH', 'KLQDVVNQ', '%"%%!!%%', '41440044'], ['...', 'NTQ', ']}]', '434', '...', 'QSK', ']}]', '434']]	2.0	2.0	0.2783133254084654	0.7216866745915347
1ZLA_C	0.1646783153452041	0.5651150122878366	0.5488126649076523	[[891, 895], [892, 895], [847, 853]]	[1, 3, 0]	[[776, 780], [947, 950], [1020, 1026]]	[['HHHHH', 'EELNK', '%%"%%', '44144', 'HHHHH', 'KNTQE', '%%$%%', '44344'], ['HHHH', 'ELNK', '%"%%', '4144', 'HHHH', 'KLQD', '%"%%', '4144'], ['HHHHHHH', 'APVYLAA', '#$!$"##', '2303122', 'HHHHHHH', 'ASANLAA', '#$#%"##', '2324122']]	2.0	2.0	0.0	1.0
3HS2_F	0.034729240260315	0.7051728038862826	1.1115107913669076	[[45, 51], [42, 44], [17, 20], [42, 48]]	[1, 2, 3, 0]	[[776, 782], [888, 890], [948, 951], [1020, 1028]]	[['HHHHHHH', 'EAYKKAA', '%#$%%##', '4234422', 'HHHHHHH', 'KNTQEVF', '%%$%%!#', '4434402'], ['HHH', 'ATF', '#$#', '232', 'HHH', 'FGA', '#$#', '232'], ['HHHH', 'LNNV', '"%%!', '1440', 'HHHH', 'LQDV', '"%%!', '1440'], ['HHHHHHH', 'ATFEAYK', '#$#%#$%', '2324234', 'HHHHHHHHH', 'ASANLAATK', '#$#%"##$%', '232412234']]	2.0	2.0	0.23764704783711746	0.7623529521628826
4EDB_D	0.0026658512865527	1.0745190692095012	1.5521739130434784	[[77, 88], [79, 86], [60, 62]]	[1, 3, 0]	[[771, 782], [947, 954], [1036, 1038]]	[['HHHHHHHHHHHH', 'MENLNKKVDDGF', '#%%"%%%!%%$#', '244144404432', 'HHHHHHHHHHHH', 'AVEQDKNTQEVF', '#!%%%%%$%%!#', '204444434402'], ['HHHHHHHH', 'NLNKKVDD', '%"%%%!%%', '41444044', 'HHHHHHHH', 'KLQDVVNQ', '%"%%!!%%', '41440044'], ['...', 'NTQ', ']}]', '434', '...', 'QSK', ']}]', '434']]	2.0	2.0	0.5488203584059302	0.45117964159406976
5F99_C	0.1879200864259729	0.5784556433778116	0.5089974293059136	[[91, 95], [92, 95], [47, 53]]	[1, 3, 0]	[[776, 780], [947, 950], [1020, 1026]]	[['HHHHH', 'EELNK', '%%"%%', '44144', 'HHHHH', 'KNTQE', '%%$%%', '44344'], ['HHHH', 'ELNK', '%"%%', '4144', 'HHHH', 'KLQD', '%"%%', '4144'], ['HHHHHHH', 'APVYLAA', '#$!$"##', '2303122', 'HHHHHHH', 'ASANLAA', '#$#%"##', '2324122']]	2.0	2.0	0.0	1.0
3HTQ_B	0.0031086052473653	1.1181099027545571	1.519313304721032	[[577, 588], [579, 586], [560, 562]]	[1, 3, 0]	[[772, 782], [947, 954], [1036, 1038]]	[['HHHHHHHHHHHH', 'IENLNKKVDDGF', '!%%"%%%!%%$#', '044144404432', 'HHHHHHHHHHH', 'VEQDKNTQEVF', '!%%%%%$%%!#', '04444434402'], ['HHHHHHHH', 'NLNKKVDD', '%"%%%!%%', '41444044', 'HHHHHHHH', 'KLQDVVNQ', '%"%%!!%%', '41440044'], ['...', 'NTQ', ']}]', '434', '...', 'QSK', ']}]', '434']]	2.0	2.0	0.5486416595680413	0.45135834043195866
3HTT_B	0.0033357010581884	1.0996924546030238	1.4872881355932224	[[577, 588], [579, 586], [560, 562]]	[1, 3, 0]	[[772, 782], [947, 954], [1036, 1038]]	[['HHHHHHHHHHHH', 'IENLNKKVDDGF', '!%%"%%%!%%$#', '044144404432', 'HHHHHHHHHHH', 'VEQDKNTQEVF', '!%%%%%$%%!#', '04444434402'], ['HHHHHHHH', 'NLNKKVDD', '%"%%%!%%', '41444044', 'HHHHHHHH', 'KLQDVVNQ', '%"%%!!%%', '41440044'], ['...', 'NTQ', ']}]', '434', '...', 'QSK', ']}]', '434']]	2.0	2.0	0.5008842116214439	0.49911578837855614
1RD8_B	0.0636224982611674	0.5128771066608424	1.4356846473029057	[[77, 88], [79, 86], [60, 62]]	[1, 3, 0]	[[772, 782], [947, 954], [1036, 1038]]	[['HHHHHHHHHHHH', 'IENLNKKVDDGF', '!%%"%%%!%%$#', '044144404432', 'HHHHHHHHHHH', 'VEQDKNTQEVF', '!%%%%%$%%!#', '04444434402'], ['HHHHHHHH', 'NLNKKVDD', '%"%%%!%%', '41444044', 'HHHHHHHH', 'KLQDVVNQ', '%"%%!!%%', '41440044'], ['...', 'NTQ', ']}]', '434', '...', 'QSK', ']}]', '434']]	2.0	2.0	0.2783133254084654	0.7216866745915347
6RNY_C	0.0697491253138646	0.7321798094839017	0.6867816091954027	[[91, 95], [92, 95], [47, 53]]	[1, 3, 0]	[[776, 780], [947, 950], [1020, 1026]]	[['HHHHH', 'EELNK', '%%"%%', '44144', 'HHHHH', 'KNTQE', '%%$%%', '44344'], ['HHHH', 'ELNK', '%"%%', '4144', 'HHHH', 'KLQD', '%"%%', '4144'], ['HHHHHHH', 'APVYLAA', '#$!$"##', '2303122', 'HHHHHHH', 'ASANLAA', '#$#%"##', '2324122']]	2.0	2.0	0.0	1.0
1P65_A	0.0422632901458538	0.7715682187497936	0.834375000000001	[[47, 49], [57, 59], [58, 61], [22, 26]]	[4, 1, 3, 0]	[[726, 728], [778, 780], [949, 952], [1023, 1027]]	[['EEE', 'ISY', '/22', '033', 'EEE', 'ILP', '/02', '013'], ['HHH', 'THH', '$%%', '344', 'HHH', 'TQE', '$%%', '344'], ['HHHH', 'HHTV', '%%$!', '4430', 'HHHH', 'QDVV', '%%!!', '4400'], ['HHHHH', 'QLCLS', '%"#"$', '41213', 'HHHHH', 'NLAAT', '%"##$', '41223']]	2.0	2.0	0.0	1.0
3HTP_B	0.0031835170619405	1.1376324711264136	1.5301724137931043	[[577, 588], [579, 586], [560, 562]]	[1, 3, 0]	[[772, 782], [947, 954], [1036, 1038]]	[['HHHHHHHHHHHH', 'IENLNKKVDDGF', '!%%"%%%!%%$#', '044144404432', 'HHHHHHHHHHH', 'VEQDKNTQEVF', '!%%%%%$%%!#', '04444434402'], ['HHHHHHHH', 'NLNKKVDD', '%"%%%!%%', '41444044', 'HHHHHHHH', 'KLQDVVNQ', '%"%%!!%%', '41440044'], ['...', 'NTQ', ']}]', '434', '...', 'QSK', ']}]', '434']]	2.0	2.0	0.5836414819307044	0.4163585180692956
5E5A_C	0.1740410379048994	0.5768990241601749	0.5447368421052634	[[91, 95], [92, 95], [47, 53]]	[1, 3, 0]	[[776, 780], [947, 950], [1020, 1026]]	[['HHHHH', 'EELNK', '%%"%%', '44144', 'HHHHH', 'KNTQE', '%%$%%', '44344'], ['HHHH', 'ELNK', '%"%%', '4144', 'HHHH', 'KLQD', '%"%%', '4144'], ['HHHHHHH', 'APVYLAA', '#$!$"##', '2303122', 'HHHHHHH', 'ASANLAA', '#$#%"##', '2324122']]	2.0	2.0	0.0	1.0
6E7H_F	0.068218731998689	0.5190833696504282	1.4156378600823056	[[77, 88], [79, 86], [60, 62]]	[1, 3, 0]	[[772, 782], [947, 954], [1036, 1038]]	[['HHHHHHHHHHHH', 'IENLNKKMEDGF', '!%%"%%%#%%$#', '044144424432', 'HHHHHHHHHHH', 'VEQDKNTQEVF', '!%%%%%$%%!#', '04444434402'], ['HHHHHHHH', 'NLNKKMED', '%"%%%#%%', '41444244', 'HHHHHHHH', 'KLQDVVNQ', '%"%%!!%%', '41440044'], ['...', 'NTQ', ']}]', '434', '...', 'QSK', ']}]', '434']]	2.0	2.0	0.2783133254084654	0.7216866745915347
3HTO_B	0.0037364028527042	1.075241048614477	1.476793248945148	[[577, 588], [579, 586], [560, 562]]	[1, 3, 0]	[[772, 782], [947, 954], [1036, 1038]]	[['HHHHHHHHHHHH', 'IENLNKKVDDGF', '!%%"%%%!%%$#', '044144404432', 'HHHHHHHHHHH', 'VEQDKNTQEVF', '!%%%%%$%%!#', '04444434402'], ['HHHHHHHH', 'NLNKKVDD', '%"%%%!%%', '41444044', 'HHHHHHHH', 'KLQDVVNQ', '%"%%!!%%', '41440044'], ['...', 'NTQ', ']}]', '434', '...', 'QSK', ']}]', '434']]	2.0	2.0	0.5008842116214439	0.49911578837855614
3V1O_A	0.0180648718377514	0.8859800741275714	0.8173374613003104	[[579, 582], [615, 617], [615, 617], [650, 653]]	[4, 1, 3, 0]	[[725, 728], [779, 781], [949, 951], [1014, 1017]]	[['EEEE', 'NVYT', '3/22', '4033', 'EEEE', 'EILP', '3/02', '4013'], ['HHH', 'NEI', '%%!', '440', 'HHH', 'QEV', '%%!', '440'], ['HHH', 'NEI', '%%!', '440', 'HHH', 'QDV', '%%!', '440'], ['HHHH', 'RMAD', '&##%', '5224', 'HHHH', 'RAAE', '&##%', '5224']]	2.0	2.0	0.023839282399708762	0.9761607176002912
1P65_B	0.0437695678112892	0.793099182051307	0.7841945288753804	[[47, 49], [57, 59], [58, 61], [22, 26]]	[4, 1, 3, 0]	[[726, 728], [778, 780], [949, 952], [1023, 1027]]	[['EEE', 'ISY', '/22', '033', 'EEE', 'ILP', '/02', '013'], ['HHH', 'THH', '$%%', '344', 'HHH', 'TQE', '$%%', '344'], ['HHHH', 'HHTV', '%%$!', '4430', 'HHHH', 'QDVV', '%%!!', '4400'], ['HHHHH', 'QLCLS', '%"#"$', '41213', 'HHHHH', 'NLAAT', '%"##$', '41223']]	2.0	2.0	0.0	1.0
3EGD_C	0.1281410822010561	0.6517199713975257	0.5326370757180166	[[118, 124], [119, 121], [82, 85]]	[1, 3, 0]	[[771, 777], [952, 954], [1023, 1026]]	[['HHHHHHH', 'FIQKTKK', '#!%%$%%', '2044344', 'HHHHHHH', 'AVEQDKN', '#!%%%%%', '2044444'], ['HHH', 'IQK', '!%%', '044', 'HHH', 'VNQ', '!%%', '044'], ['HHHH', 'KLAF', '%"##', '4122', 'HHHH', 'NLAA', '%"##', '4122']]	2.0	2.0	0.0	1.0
3GUD_A	0.0689789198959032	0.6733309800722277	0.8753993610223654	[[715, 718], [652, 675], [669, 673], [645, 647]]	[4, 1, 3, 0]	[[725, 728], [771, 782], [949, 953], [1053, 1055]]	[['EEEE', 'NIYS', '3/22', '4033', 'EEEE', 'EILP', '3/02', '4013'], ['HHHHHGGGSPPEEE..HHHHHHHH', 'AVDEKGEEARYHFGVIAQQIVKVF', '#!%%%9::TIG312YY#%%!!%!#', '204443442534230024400402', 'HHHHHHHHHHHH', 'AVEQDKNTQEVF', '#!%%%%%$%%!#', '204444434402'], ['HHHHH', 'QQIVK', '%%!!%', '44004', 'HHHHH', 'QDVVN', '%%!!%', '44004'], ['EEE', 'YQY', '232', '343', 'EEE', 'PQS', '232', '343']]	2.0	2.0	0.32418113826728207	0.6758188617327179
5GTC_C	0.1640241239734607	0.5895642911876957	0.5737265415549611	[[91, 95], [92, 95], [47, 53]]	[1, 3, 0]	[[776, 780], [947, 950], [1020, 1026]]	[['HHHHH', 'EELNK', '%%"%%', '44144', 'HHHHH', 'KNTQE', '%%$%%', '44344'], ['HHHH', 'ELNK', '%"%%', '4144', 'HHHH', 'KLQD', '%"%%', '4144'], ['HHHHHHH', 'APVYLAA', '#$!$"##', '2303122', 'HHHHHHH', 'ASANLAA', '#$#%"##', '2324122']]	2.0	2.0	0.0	1.0
6MEI_C	0.0830384290387388	0.8517484749874793	0.445812807881774	[[616, 618], [615, 617], [561, 565]]	[2, 3, 0]	[[889, 891], [948, 950], [1051, 1055]]	[['HHS', 'WHY', '$%U', '343', 'HHS', 'GAG', '$#U', '323'], ['HHH', 'LWH', '"$%', '134', 'HHH', 'LQD', '"%%', '144'], ['EEEEE', 'TKTDG', '23232', '34343', 'EEEEE', 'SFPQS', '21232', '32343']]	2.0	2.0	0.0	1.0
2WBN_A	0.0201340313948258	0.8767716660878407	0.9632107023411388	[[351, 354], [350, 352], [318, 320]]	[1, 3, 0]	[[776, 779], [952, 954], [1060, 1062]]	[['HHHH', 'EHGE', '%%$%', '4434', 'HHHH', 'KNTQ', '%%$%', '4434'], ['HHH', 'VEH', '!%%', '044', 'HHH', 'VNQ', '!%%', '044'], ['EEE', 'IIA', '//1', '002', 'EEE', 'VVF', '//1', '002']]	2.0	2.0	0.25929783639928755	0.7407021636007125
5MLU_G	0.1751276027234365	0.5981933770974938	0.5737265415549611	[[86, 95], [92, 95], [47, 53]]	[1, 3, 0]	[[771, 780], [947, 950], [1020, 1026]]	[['HHHHSHHHHH', 'AVRNDEELNK', '#!&%V%%"%%', '2054444144', 'HHHHHHHHHH', 'AVEQDKNTQE', '#!%%%%%$%%', '2044444344'], ['HHHH', 'ELNK', '%"%%', '4144', 'HHHH', 'KLQD', '%"%%', '4144'], ['HHHHHHH', 'APVYLAA', '#$!$"##', '2303122', 'HHHHHHH', 'ASANLAA', '#$#%"##', '2324122']]	2.0	2.0	0.0	1.0
2I9L_L	0.0874384136321815	0.8594120183056553	0.4247572815533982	[[105, 113], [91, 93], [107, 114], [61, 74]]	[1, 2, 3, 0]	[[772, 780], [888, 890], [947, 954], [1020, 1028]]	[['HHHHHHHHH', 'VRDFENYVK', '!&%#%%$!%', '054244304', 'HHHHHHHHH', 'VEQDKNTQE', '!%%%%%$%%', '044444344'], ['HHH', 'FTA', '#$#', '232', 'HHH', 'FGA', '#$#', '232'], ['HHHHHHHH', 'DFENYVKQ', '%#%%$!%%', '42443044', 'HHHHHHHH', 'KLQDVVNQ', '%"%%!!%%', '41440044'], ['HHHHHHHHHHHHHH', 'ADAQLDAVLSAATE', '#%#%"%#!"$##$%', '24241420132234', 'HHHHHHHHH', 'ASANLAATK', '#$#%"##$%', '232412234']]	2.0	2.0	0.0	1.0
2I9L_I	0.0877092106253922	0.8601411082882615	0.4213075060532698	[[105, 113], [91, 93], [107, 114], [61, 74]]	[1, 2, 3, 0]	[[772, 780], [888, 890], [947, 954], [1020, 1028]]	[['HHHHHHHHH', 'VRDFENYVK', '!&%#%%$!%', '054244304', 'HHHHHHHHH', 'VEQDKNTQE', '!%%%%%$%%', '044444344'], ['HHH', 'FTA', '#$#', '232', 'HHH', 'FGA', '#$#', '232'], ['HHHHHHHH', 'DFENYVKQ', '%#%%$!%%', '42443044', 'HHHHHHHH', 'KLQDVVNQ', '%"%%!!%%', '41440044'], ['HHHHHHHHHHHHHH', 'ADAQLDAVLSAATE', '#%#%"%#!"$##$%', '24241420132234', 'HHHHHHHHH', 'ASANLAATK', '#$#%"##$%', '232412234']]	2.0	2.0	0.0	1.0
6LKS_F	0.020631108409601	0.8253700240318842	1.3201581027667988	[[77, 88], [79, 86], [60, 62]]	[1, 3, 0]	[[771, 782], [947, 954], [1036, 1038]]	[['HHHHHHHHHHHH', 'MENLNKKVDDGF', '#%%"%%%!%%$#', '244144404432', 'HHHHHHHHHHHH', 'AVEQDKNTQEVF', '#!%%%%%$%%!#', '204444434402'], ['HHHHHHHH', 'NLNKKVDD', '%"%%%!%%', '41444044', 'HHHHHHHH', 'KLQDVVNQ', '%"%%!!%%', '41440044'], ['...', 'NTQ', ']}]', '434', '...', 'QSK', ']}]', '434']]	2.0	2.0	0.22344791460798563	0.7765520853920144
1ODX_A	0.0788279387441553	0.8144691707702864	0.5611702127659577	[[61, 63], [92, 95], [90, 93], [52, 55]]	[4, 1, 3, 0]	[[725, 727], [780, 783], [948, 951], [1051, 1054]]	[['EEE', 'QIL', '3/0', '401', 'EEE', 'EIL', '3/0', '401'], ['HHT.', 'QIGC', '%!N[', '4032', 'HHH.', 'EVFA', '%!#[', '4022'], ['HHHH', 'LTQI', '"$%!', '1340', 'HHHH', 'LQDV', '"%%!', '1440'], ['EEEE', 'GFIK', '21/3', '3204', 'EEEE', 'SFPQ', '2123', '3234']]	2.0	2.0	0.0	1.0
1REG_Y	0.0749240359543746	0.7937566368706528	0.6867816091954027	[[31, 33], [65, 68], [65, 69], [46, 48]]	[4, 1, 3, 0]	[[726, 728], [774, 777], [947, 951], [1059, 1061]]	[['EEE', 'VLY', '/02', '013', 'EEE', 'ILP', '/02', '013'], ['HHHH', 'EEDE', '%%%%', '4444', 'HHHH', 'QDKN', '%%%%', '4444'], ['HHHHH', 'EEDEV', '%%%%!', '44440', 'HHHHH', 'KLQDV', '%"%%!', '41440'], ['EEE', 'YIV', '2//', '300', 'EEE', 'GVV', '2//', '300']]	2.0	2.0	0.0	1.0
5J98_C	0.1238029044536522	0.5493292237001606	0.989830508474578	[[371, 375], [372, 376], [342, 346]]	[1, 3, 0]	[[778, 782], [949, 953], [1051, 1055]]	[['HHHHH', 'GEKIA', '$%%!#', '34402', 'HHHHH', 'TQEVF', '$%%!#', '34402'], ['HHHHH', 'EKIAQ', '%%!#%', '44024', 'HHHHH', 'QDVVN', '%%!!%', '44004'], ['EEEEE', 'PEGEY', '23232', '34343', 'EEEEE', 'SFPQS', '21232', '32343']]	2.0	2.0	0.11885463311582618	0.8811453668841738
2I9L_K	0.0865397122241028	0.8595120303871083	0.445812807881774	[[105, 113], [91, 93], [107, 114], [61, 74]]	[1, 2, 3, 0]	[[772, 780], [888, 890], [947, 954], [1020, 1028]]	[['HHHHHHHHH', 'VRDFENYVK', '!&%#%%$!%', '054244304', 'HHHHHHHHH', 'VEQDKNTQE', '!%%%%%$%%', '044444344'], ['HHH', 'FTA', '#$#', '232', 'HHH', 'FGA', '#$#', '232'], ['HHHHHHHH', 'DFENYVKQ', '%#%%$!%%', '42443044', 'HHHHHHHH', 'KLQDVVNQ', '%"%%!!%%', '41440044'], ['HHHHHHHHHHHHHH', 'ADAQLDAVLSAATE', '#%#%"%#!"$##$%', '24241420132234', 'HHHHHHHHH', 'ASANLAATK', '#$#%"##$%', '232412234']]	2.0	2.0	0.0	1.0
3PDV_A	0.1019827426669971	0.7988894350961993	0.5611702127659577	[[62, 68], [63, 65], [37, 40], [24, 28]]	[1, 2, 3, 0]	[[773, 779], [888, 890], [947, 950], [1058, 1062]]	[['HHHHHHH', 'HAEAQSK', '%#%#%$%', '4242434', 'HHHHHHH', 'EQDKNTQ', '%%%%%$%', '4444434'], ['HHH', 'AEA', '#%#', '242', 'HHH', 'FGA', '#$#', '232'], ['HHHH', 'KAKD', '%#%%', '4244', 'HHHH', 'KLQD', '%"%%', '4144'], ['TEEEE', 'HTPIM', 'O22/1', '43302', 'TEEEE', 'HGVVF', 'O2//1', '43002']]	2.0	2.0	0.007279814947687976	0.9927201850523121
1YPY_A	0.1357402200285169	0.8546842826699934	0.3682983682983687	[[105, 113], [91, 93], [107, 114], [61, 74]]	[1, 2, 3, 0]	[[772, 780], [888, 890], [947, 954], [1020, 1028]]	[['HHHHHHHHH', 'VRDFENYVK', '!&%#%%$!%', '054244304', 'HHHHHHHHH', 'VEQDKNTQE', '!%%%%%$%%', '044444344'], ['HHH', 'FTA', '#$#', '232', 'HHH', 'FGA', '#$#', '232'], ['HHHHHHHH', 'DFENYVKQ', '%#%%$!%%', '42443044', 'HHHHHHHH', 'KLQDVVNQ', '%"%%!!%%', '41440044'], ['HHHHHHHHHHHHHH', 'ADAQLDAVLSAATE', '#%#%"%#!"$##$%', '24241420132234', 'HHHHHHHHH', 'ASANLAATK', '#$#%"##$%', '232412234']]	2.0	2.0	0.0	1.0
5VOB_C	0.0741352832001416	0.5749040922189823	1.4978723404255327	[[62, 65], [89, 92], [87, 91], [71, 74]]	[4, 1, 3, 0]	[[725, 728], [772, 775], [950, 954], [1016, 1019]]	[['EEEE', 'EVKY', '3/32', '4043', 'EEEE', 'EILP', '3/02', '4013'], ['HHHH', 'VHNK', '!%%%', '0444', 'HHHH', 'VEQD', '!%%%', '0444'], ['HHHHH', 'QVVHN', '%!!%%', '40044', 'HHHHH', 'DVVNQ', '%!!%%', '40044'], ['HHHH', 'AEIR', '#%!&', '2405', 'HHHH', 'AEIR', '#%!&', '2405']]	2.0	2.0	0.2783133254084654	0.7216866745915347
1HHP_A	0.1543331978839247	0.7151035640029021	0.5779569892473129	[[61, 63], [92, 95], [90, 93], [52, 55]]	[4, 1, 3, 0]	[[725, 727], [780, 783], [948, 951], [1051, 1054]]	[['EEE', 'QIL', '3/0', '401', 'EEE', 'EIL', '3/0', '401'], ['HHT.', 'QIGC', '%!N[', '4032', 'HHH.', 'EVFA', '%!#[', '4022'], ['HHHH', 'LTQI', '"$%!', '1340', 'HHHH', 'LQDV', '"%%!', '1440'], ['EEEE', 'GFIK', '21/3', '3204', 'EEEE', 'SFPQ', '2123', '3234']]	2.0	2.0	0.16274972463117354	0.8372502753688265
3K33_C	0.0359961453817543	0.760955672145207	1.4560669456066946	[[45, 51], [42, 44], [17, 20], [42, 48]]	[1, 2, 3, 0]	[[776, 782], [888, 890], [948, 951], [1020, 1028]]	[['HHHHHHH', 'EAYKKAA', '%#$%%##', '4234422', 'HHHHHHH', 'KNTQEVF', '%%$%%!#', '4434402'], ['HHH', 'ATF', '#$#', '232', 'HHH', 'FGA', '#$#', '232'], ['HHHH', 'LNNV', '"%%!', '1440', 'HHHH', 'LQDV', '"%%!', '1440'], ['HHHHHHH', 'ATFEAYK', '#$#%#$%', '2324234', 'HHHHHHHHH', 'ASANLAATK', '#$#%"##$%', '232412234']]	2.0	2.0	0.35625116174392407	0.6437488382560759
3O9T_A	0.0871265780173303	0.7654569714771057	0.7734138972809674	[[159, 162], [172, 176], [172, 176], [135, 137]]	[4, 1, 3, 0]	[[725, 728], [776, 780], [950, 954], [1059, 1061]]	[['EEEE', 'EISP', '3/22', '4033', 'EEEE', 'EILP', '3/02', '4013'], ['HHHHH', 'EDVKN', '%%!%%', '44044', 'HHHHH', 'KNTQE', '%%$%%', '44344'], ['HHHHH', 'EDVKN', '%%!%%', '44044', 'HHHHH', 'DVVNQ', '%!!%%', '40044'], ['EEE', 'SVI', '2//', '300', 'EEE', 'GVV', '2//', '300']]	2.0	2.0	0.0	1.0
6ILL_C	0.1407344347891412	0.4107875022997265	1.3386454183266947	[[81, 84], [57, 59], [100, 105], [76, 86]]	[4, 1, 3, 0]	[[725, 728], [784, 786], [948, 953], [1044, 1053]]	[['EEEE', 'QVFG', '3/12', '4023', 'EEEE', 'EILP', '3/02', '4013'], ['..S', 'NVN', ']YV', '404', '..S', 'QVK', ']YV', '404'], ['HHHHHH', 'LGEILN', '"$%!"%', '134014', 'HHHHHH', 'LQDVVN', '"%%!!%', '144004'], ['SSS..EEEEEE', 'TETGAQVFGFT', 'UVU}[3/1212', '34332402323', 'SSSEEEEEEE', 'GKGYHLMSFP', 'UVU2301212', '3433412323']]	2.0	2.0	0.5559423858256135	0.44405761417438655
3LZG_D	0.0211450889890118	0.8546306135725354	1.301960784313727	[[77, 88], [79, 86], [60, 62]]	[1, 3, 0]	[[772, 782], [947, 954], [1036, 1038]]	[['HHHHHHHHHHHH', 'IENLNKKVDDGF', '!%%"%%%!%%$#', '044144404432', 'HHHHHHHHHHH', 'VEQDKNTQEVF', '!%%%%%$%%!#', '04444434402'], ['HHHHHHHH', 'NLNKKVDD', '%"%%%!%%', '41444044', 'HHHHHHHH', 'KLQDVVNQ', '%"%%!!%%', '41440044'], ['...', 'NTQ', ']}]', '434', '...', 'QSK', ']}]', '434']]	2.0	2.0	0.22344791460798563	0.7765520853920144
5NT2_C	0.0701420492232804	0.8269577085382973	0.8401253918495308	[[159, 162], [172, 176], [172, 176], [135, 137]]	[4, 1, 3, 0]	[[725, 728], [776, 780], [950, 954], [1059, 1061]]	[['EEEE', 'EISP', '3/22', '4033', 'EEEE', 'EILP', '3/02', '4013'], ['HHHHH', 'EDVKN', '%%!%%', '44044', 'HHHHH', 'KNTQE', '%%$%%', '44344'], ['HHHHH', 'EDVKN', '%%!%%', '44044', 'HHHHH', 'DVVNQ', '%!!%%', '40044'], ['EEE', 'SVI', '2//', '300', 'EEE', 'GVV', '2//', '300']]	2.0	2.0	0.0	1.0
3LZG_L	0.0151370319660485	0.8568443319484045	1.519313304721032	[[77, 88], [79, 86], [60, 62]]	[1, 3, 0]	[[772, 782], [947, 954], [1036, 1038]]	[['HHHHHHHHHHHH', 'IENLNKKVDDGF', '!%%"%%%!%%$#', '044144404432', 'HHHHHHHHHHH', 'VEQDKNTQEVF', '!%%%%%$%%!#', '04444434402'], ['HHHHHHHH', 'NLNKKVDD', '%"%%%!%%', '41444044', 'HHHHHHHH', 'KLQDVVNQ', '%"%%!!%%', '41440044'], ['...', 'NTQ', ']}]', '434', '...', 'QSK', ']}]', '434']]	2.0	2.0	0.49660946595420813	0.5033905340457919
5NT2_F	0.0701532640326381	0.8285435177072651	0.8401253918495308	[[159, 162], [172, 176], [172, 176], [135, 137]]	[4, 1, 3, 0]	[[725, 728], [776, 780], [950, 954], [1059, 1061]]	[['EEEE', 'EISP', '3/22', '4033', 'EEEE', 'EILP', '3/02', '4013'], ['HHHHH', 'EDVKN', '%%!%%', '44044', 'HHHHH', 'KNTQE', '%%$%%', '44344'], ['HHHHH', 'EDVKN', '%%!%%', '44044', 'HHHHH', 'DVVNQ', '%!!%%', '40044'], ['EEE', 'SVI', '2//', '300', 'EEE', 'GVV', '2//', '300']]	2.0	2.0	0.0	1.0
2IOU_H	0.0944543094633849	0.7710158699871441	0.845911949685535	[[205, 207], [187, 189], [299, 339]]	[4, 1, 0]	[[726, 728], [787, 789], [1044, 1055]]	[['EEE', 'VLG', '/02', '013', 'EEE', 'ILP', '/02', '013'], ['EE.', 'HIG', '3/}', '403', 'EE.', 'QIY', '3/}', '403'], ['SSSEEEEES.EEE..TTSEEEEE.SS.EEEEESSEEEEEEE', 'SDSTVDLAQSIVEAPQLGAAIRAGRGARVTVSGGSLSAPHG', 'UVU2/301V}//3[}OLU11/41}WU[4/2/2UU2021232', '34330412430042341322052353250303333132343', 'SSSEEEEEEEEE', 'GKGYHLMSFPQS', 'UVU230121232', '343341232343']]	2.0	2.0	0.0	1.0
6NK5_H	0.0833976499729639	0.5597925938380647	1.755868544600939	[[327, 330], [189, 191], [374, 376], [72, 103]]	[4, 1, 2, 0]	[[725, 728], [787, 789], [888, 890], [1044, 1062]]	[['EEEE', 'EVTW', '3/22', '4033', 'EEEE', 'EILP', '3/02', '4013'], ['EE.', 'KIT', '3/}', '403', 'EE.', 'QIY', '3/}', '403'], ['HHH', 'ASF', '#$#', '232', 'HHH', 'FGA', '#$#', '232'], ['SSSEEEEEGGG.EEESSSB.EEEEEETTEEEE', 'SHTPADAERAGLLVRTSAPSTITGTMGHFILA', 'UVU21313;89Z0/4UUT+}2/2221NO1/01', '34332424523110533233303332342012', 'SSSEEEEEEEEEETTEEEE', 'GKGYHLMSFPQSAPHGVVF', 'UVU2301212321NO2//1', '3…	2.0	2.0	0.5275522279286519	0.47244777207134814
3M5R_A	0.1144589865167655	0.8092632924180245	0.6215469613259681	[[159, 162], [171, 174], [172, 176], [135, 137]]	[4, 1, 3, 0]	[[725, 728], [778, 781], [950, 954], [1059, 1061]]	[['EEEE', 'EISP', '3/22', '4033', 'EEEE', 'EILP', '3/02', '4013'], ['HHHH', 'YEDV', '$%%!', '3440', 'HHHH', 'TQEV', '$%%!', '3440'], ['HHHHH', 'EDVKN', '%%!%%', '44044', 'HHHHH', 'DVVNQ', '%!!%%', '40044'], ['EEE', 'SVI', '2//', '300', 'EEE', 'GVV', '2//', '300']]	2.0	2.0	0.0	1.0
5VOC_C	0.1194200752138339	0.5250362025053119	1.5301724137931043	[[62, 65], [89, 92], [87, 91], [71, 74]]	[4, 1, 3, 0]	[[725, 728], [772, 775], [950, 954], [1016, 1019]]	[['EEEE', 'EVKY', '3/32', '4043', 'EEEE', 'EILP', '3/02', '4013'], ['HHHH', 'VHNK', '!%%%', '0444', 'HHHH', 'VEQD', '!%%%', '0444'], ['HHHHH', 'QVVHN', '%!!%%', '40044', 'HHHHH', 'DVVNQ', '%!!%%', '40044'], ['HHHH', 'AEIR', '#%!&', '2405', 'HHHH', 'AEIR', '#%!&', '2405']]	2.0	2.0	0.36542742533323574	0.6345725746667642
6LKS_B	0.0446529902494964	0.7217160418936279	1.742990654205609	[[77, 88], [79, 86], [60, 62]]	[1, 3, 0]	[[771, 782], [947, 954], [1036, 1038]]	[['HHHHHHHHHHHH', 'MENLNKKVDDGF', '#%%"%%%!%%$#', '244144404432', 'HHHHHHHHHHHH', 'AVEQDKNTQEVF', '#!%%%%%$%%!#', '204444434402'], ['HHHHHHHH', 'NLNKKVDD', '%"%%%!%%', '41444044', 'HHHHHHHH', 'KLQDVVNQ', '%"%%!!%%', '41440044'], ['...', 'NTQ', ']}]', '434', '...', 'QSK', ']}]', '434']]	2.0	2.0	0.4693749735007429	0.530625026499257
1H09_A	0.0427888526573672	0.8220669472954887	1.2404580152671767	[[130, 140], [138, 140], [110, 117]]	[1, 3, 0]	[[771, 781], [949, 951], [1014, 1023]]	[['HHHHH..HHHH', 'FTHDNVDYQQI', '#$%%%Y]$%%!', '23444043440', 'HHHHHHHHHHH', 'AVEQDKNTQEV', '#!%%%%%$%%!', '20444443440'], ['HHH', 'QQI', '%%!', '440', 'HHH', 'QDV', '%%!', '440'], ['HHHHHHHH', 'RFMQMIAD', '&##%#!#%', '52242024', 'HHHHHHHHHH', 'RAAEIRASAN', '&##%!&#$#%', '5224052324']]	2.0	2.0	0.22344791460798563	0.7765520853920144
6P4H_I	0.083954852266652	0.6377315836423483	1.2576923076923086	[[124, 127], [125, 127], [92, 94]]	[1, 3, 0]	[[771, 774], [952, 954], [1060, 1062]]	[['HHHH', 'AVHD', '#!%%', '2044', 'HHHH', 'AVEQ', '#!%%', '2044'], ['HHH', 'VHD', '!%%', '044', 'HHH', 'VNQ', '!%%', '044'], ['EEE', 'VVF', '//1', '002', 'EEE', 'VVF', '//1', '002']]	2.0	2.0	0.22344791460798563	0.7765520853920144
3FKU_F	0.0782685361503861	0.6467732104480601	1.4256198347107438	[[77, 88], [79, 86], [59, 62]]	[1, 3, 0]	[[772, 782], [947, 954], [1042, 1045]]	[['HHHHHHHHHHHH', 'IENLNKKMEDGF', '!%%"%%%#%%$#', '044144424432', 'HHHHHHHHHHH', 'VEQDKNTQEVF', '!%%%%%$%%!#', '04444434402'], ['HHHHHHHH', 'NLNKKMED', '%"%%%#%%', '41444244', 'HHHHHHHH', 'KLQDVVNQ', '%"%%!!%%', '41440044'], ['TTSS', 'MNTQ', 'MOUV', '2434', 'TTSS', 'FKGK', 'MOUV', '2434']]	2.0	2.0	0.2783133254084654	0.7216866745915347
5VOD_D	0.257087455670146	0.7128318415726811	0.6771428571428584	[[141, 145], [147, 149], [108, 111], [144, 150]]	[1, 2, 3, 0]	[[772, 776], [888, 890], [949, 952], [1016, 1023]]	[['HHHHH', 'VEDAK', '!%%#%', '04424', 'HHHHH', 'VEQDK', '!%%%%', '04444'], ['HHH', 'FGA', '#$#', '232', 'HHH', 'FGA', '#$#', '232'], ['HHHH', 'KKVI', '%%!!', '4400', 'HHHH', 'QDVV', '%%!!', '4400'], ['HHHHHHH', 'AKIFGAH', '#%!#$#%', '2402324', 'HHHHHHHH', 'AEIRASAN', '#%!&#$#%', '24052324']]	2.0	2.0	0.45013661456064785	0.5498633854393522
2IXV_A	0.0458422325119015	0.8281734422503169	1.266409266409268	[[130, 140], [138, 140], [110, 117]]	[1, 3, 0]	[[771, 781], [949, 951], [1014, 1023]]	[['HHHHH..HHHH', 'FTHDNVDYQQI', '#$%%%Y]$%%!', '23444043440', 'HHHHHHHHHHH', 'AVEQDKNTQEV', '#!%%%%%$%%!', '20444443440'], ['HHH', 'QQI', '%%!', '440', 'HHH', 'QDV', '%%!', '440'], ['HHHHHHHH', 'RFMQMIAD', '&##%#!#%', '52242024', 'HHHHHHHHHH', 'RAAEIRASAN', '&##%!&#$#%', '5224052324']]	2.0	2.0	0.22344791460798563	0.7765520853920144
3FKU_L	0.0978034234238054	0.7079952418646547	1.150183150183151	[[77, 88], [79, 86], [58, 62]]	[1, 3, 0]	[[772, 782], [947, 954], [1041, 1045]]	[['HHHHHHHHHHHH', 'IENLNKKMEDGF', '!%%"%%%#%%$#', '044144424432', 'HHHHHHHHHHH', 'VEQDKNTQEVF', '!%%%%%$%%!#', '04444434402'], ['HHHHHHHH', 'NLNKKMED', '%"%%%#%%', '41444244', 'HHHHHHHH', 'KLQDVVNQ', '%"%%!!%%', '41440044'], ['TTTSS', 'KMNTQ', 'OMOUV', '42434', 'TTTSS', 'DFKGK', 'OMOUV', '42434']]	2.0	2.0	0.22988156763998313	0.7701184323600169
3JR6_C	0.4042808814626198	0.7155851763423656	0.6215469613259681	[[66, 73], [110, 112], [74, 78], [102, 111]]	[1, 2, 3, 0]	[[775, 782], [888, 890], [949, 953], [1014, 1023]]	[['HHHHHHHH', 'KDEAEKLF', '%%%#%%"#', '44424412', 'HHHHHHHH', 'DKNTQEVF', '%%%$%%!#', '44434402'], ['HHH', 'FQM', '#%#', '242', 'HHH', 'FGA', '#$#', '232'], ['HHHHH', 'NQDVD', '%%%!%', '44404', 'HHHHH', 'QDVVN', '%%!!%', '44004'], ['HHHHHHHHHH', 'RAALINMVFQ', '&##"!%#!#%', '5221042024', 'HHHHHHHHHH', 'RAAEIRASAN', '&##%!&#$#%', '5224052324']]	2.0	2.0	0.4307336037653694	0.5692663962346306
4U7Q_A	0.1464860743172405	0.8432760980563325	0.5822102425876019	[[92, 95], [90, 93], [52, 55]]	[1, 3, 0]	[[780, 783], [948, 951], [1051, 1054]]	[['HHT.', 'QIGC', '%!N[', '4032', 'HHH.', 'EVFA', '%!#[', '4022'], ['HHHH', 'LTQI', '"$%!', '1340', 'HHHH', 'LQDV', '"%%!', '1440'], ['EEEE', 'GFIK', '21/3', '3204', 'EEEE', 'SFPQ', '2123', '3234']]	2.0	2.0	0.15113785792419085	0.8488621420758091
5NT2_E	0.0995104105374697	0.683112672225388	1.3386454183266947	[[159, 162], [61, 64], [30, 32], [62, 65], [59, 63]]	[4, 1, 2, 3, 0]	[[725, 728], [778, 781], [888, 890], [949, 952], [1019, 1023]]	[['EEEE', 'EISP', '3/22', '4033', 'EEEE', 'EILP', '3/02', '4013'], ['HHHH', 'GKQI', '$%%!', '3440', 'HHHH', 'TQEV', '$%%!', '3440'], ['HHH', 'APF', '#$#', '232', 'HHH', 'FGA', '#$#', '232'], ['HHHH', 'KQIV', '%%!!', '4400', 'HHHH', 'QDVV', '%%!!', '4400'], ['HHHHH', 'RAGKQ', '&#$%%', '52344', 'HHHHH', 'RASAN', '&#$#%', '52324']]	2.0	2.0	0.2783133254084654	0.7216866745915347
5W7G_Q	0.3080689002863922	0.844280789736936	0.4785894206549117	[[77, 94], [86, 91], [50, 55]]	[1, 3, 0]	[[769, 778], [949, 954], [1023, 1028]]	[['HHHHHHHHHHHHHHHHHH', 'YIAFAEELAHQVWKNKNS', '$!###%%"#%%!$%%%%$', '302224412440344443', 'HHHHHHHHHH', 'GIAVEQDKNT', '$!#!%%%%%$', '3020444443'], ['HHHHHH', 'HQVWKN', '%%!$%%', '440344', 'HHHHHH', 'QDVVNQ', '%%!!%%', '440044'], ['HHHHHH', 'NDMMSK', '%%##$%', '442234', 'HHHHHH', 'NLAATK', '%"##$%', '412234']]	2.0	2.0	0.15113785792419085	0.8488621420758091
5W7G_C	0.308024312823575	0.8442336409433181	0.4974489795918377	[[77, 94], [86, 91], [50, 55]]	[1, 3, 0]	[[769, 778], [949, 954], [1023, 1028]]	[['HHHHHHHHHHHHHHHHHH', 'YIAFAEELAHQVWKNKNS', '$!###%%"#%%!$%%%%$', '302224412440344443', 'HHHHHHHHHH', 'GIAVEQDKNT', '$!#!%%%%%$', '3020444443'], ['HHHHHH', 'HQVWKN', '%%!$%%', '440344', 'HHHHHH', 'QDVVNQ', '%%!!%%', '440044'], ['HHHHHH', 'NDMMSK', '%%##$%', '442234', 'HHHHHH', 'NLAATK', '%"##$%', '412234']]	2.0	2.0	0.15113785792419085	0.8488621420758091
5W7G_I	0.3080151061304739	0.8442457132493641	0.5286458333333337	[[77, 94], [86, 91], [50, 55]]	[1, 3, 0]	[[769, 778], [949, 954], [1023, 1028]]	[['HHHHHHHHHHHHHHHHHH', 'YIAFAEELAHQVWKNKNS', '$!###%%"#%%!$%%%%$', '302224412440344443', 'HHHHHHHHHH', 'GIAVEQDKNT', '$!#!%%%%%$', '3020444443'], ['HHHHHH', 'HQVWKN', '%%!$%%', '440344', 'HHHHHH', 'QDVVNQ', '%%!!%%', '440044'], ['HHHHHH', 'NDMMSK', '%%##$%', '442234', 'HHHHHH', 'NLAATK', '%"##$%', '412234']]	2.0	2.0	0.15113785792419085	0.8488621420758091
3N3I_A	0.1235606791379678	0.8550951316438281	0.6965317919075158	[[1061, 1063], [92, 95], [90, 93], [52, 55]]	[4, 1, 3, 0]	[[725, 727], [780, 783], [948, 951], [1051, 1054]]	[['EEE', 'QIL', '3/0', '401', 'EEE', 'EIL', '3/0', '401'], ['HHT.', 'QIGF', '%!N[', '4032', 'HHH.', 'EVFA', '%!#[', '4022'], ['HHHH', 'LTQI', '"$%!', '1340', 'HHHH', 'LQDV', '"%%!', '1440'], ['EEEE', 'GFIK', '21/3', '3204', 'EEEE', 'SFPQ', '2123', '3234']]	2.0	2.0	0.19502948535363407	0.8049705146463659
5W7G_G	0.3079358422933858	0.8442463121130385	0.5447368421052634	[[77, 94], [86, 91], [50, 55]]	[1, 3, 0]	[[769, 778], [949, 954], [1023, 1028]]	[['HHHHHHHHHHHHHHHHHH', 'YIAFAEELAHQVWKNKNS', '$!###%%"#%%!$%%%%$', '302224412440344443', 'HHHHHHHHHH', 'GIAVEQDKNT', '$!#!%%%%%$', '3020444443'], ['HHHHHH', 'HQVWKN', '%%!$%%', '440344', 'HHHHHH', 'QDVVNQ', '%%!!%%', '440044'], ['HHHHHH', 'NDMMSK', '%%##$%', '442234', 'HHHHHH', 'NLAATK', '%"##$%', '412234']]	2.0	2.0	0.15113785792419085	0.8488621420758091
5W7G_M	0.3080173204114155	0.844320724544803	0.5051282051282056	[[77, 94], [86, 91], [50, 55]]	[1, 3, 0]	[[769, 778], [949, 954], [1023, 1028]]	[['HHHHHHHHHHHHHHHHHH', 'YIAFAEELAHQVWKNKNS', '$!###%%"#%%!$%%%%$', '302224412440344443', 'HHHHHHHHHH', 'GIAVEQDKNT', '$!#!%%%%%$', '3020444443'], ['HHHHHH', 'HQVWKN', '%%!$%%', '440344', 'HHHHHH', 'QDVVNQ', '%%!!%%', '440044'], ['HHHHHH', 'NDMMSK', '%%##$%', '442234', 'HHHHHH', 'NLAATK', '%"##$%', '412234']]	2.0	2.0	0.15113785792419085	0.8488621420758091
1XJU_A	0.1662366167741462	0.7682068371587594	0.950166112956812	[[74, 83], [106, 108], [83, 94], [103, 107]]	[1, 2, 3, 0]	[[774, 780], [888, 890], [949, 954], [1023, 1027]]	[['HHHHHHHHHH', 'DQQIAADWEK', '%%%!##%$%%', '4440224344', 'HHHHHHH', 'QDKNTQE', '%%%%$%%', '4444344'], ['HHH', 'FSA', '#$#', '232', 'HHH', 'FGA', '#$#', '232'], ['HHHHHHHHHHHH', 'KNILIAERBINQ', '%%!"!#%&\'!%%', '440102456044', 'HHHHHH', 'QDVVNQ', '%%!!%%', '440044'], ['HHHHH', 'DNAFS', '%%##$', '44223', 'HHHHH', 'NLAAT', '%"##$', '41223']]	2.0	2.0	0.21424678571919167	0.7857532142808084
3M5R_D	0.1142187982693323	0.8761503927876848	0.7574850299401212	[[159, 162], [171, 174], [172, 176], [135, 137]]	[4, 1, 3, 0]	[[725, 728], [778, 781], [950, 954], [1059, 1061]]	[['EEEE', 'EISP', '3/22', '4033', 'EEEE', 'EILP', '3/02', '4013'], ['HHHH', 'YEDV', '$%%!', '3440', 'HHHH', 'TQEV', '$%%!', '3440'], ['HHHHH', 'EDVKN', '%%!%%', '44044', 'HHHHH', 'DVVNQ', '%!!%%', '40044'], ['EEE', 'SVI', '2//', '300', 'EEE', 'GVV', '2//', '300']]	2.0	2.0	0.12493698100252036	0.8750630189974796
5W7G_U	0.3080024150927498	0.8442628412143579	0.5488126649076523	[[77, 94], [86, 91], [50, 55]]	[1, 3, 0]	[[769, 778], [949, 954], [1023, 1028]]	[['HHHHHHHHHHHHHHHHHH', 'YIAFAEELAHQVWKNKNS', '$!###%%"#%%!$%%%%$', '302224412440344443', 'HHHHHHHHHH', 'GIAVEQDKNT', '$!#!%%%%%$', '3020444443'], ['HHHHHH', 'HQVWKN', '%%!$%%', '440344', 'HHHHHH', 'QDVVNQ', '%%!!%%', '440044'], ['HHHHHH', 'NDMMSK', '%%##$%', '442234', 'HHHHHH', 'NLAATK', '%"##$%', '412234']]	2.0	2.0	0.15113785792419085	0.8488621420758091
5W7G_W	0.3080625735354143	0.8442935854098423	0.5326370757180166	[[77, 94], [86, 91], [50, 55]]	[1, 3, 0]	[[769, 778], [949, 954], [1023, 1028]]	[['HHHHHHHHHHHHHHHHHH', 'YIAFAEELAHQVWKNKNS', '$!###%%"#%%!$%%%%$', '302224412440344443', 'HHHHHHHHHH', 'GIAVEQDKNT', '$!#!%%%%%$', '3020444443'], ['HHHHHH', 'HQVWKN', '%%!$%%', '440344', 'HHHHHH', 'QDVVNQ', '%%!!%%', '440044'], ['HHHHHH', 'NDMMSK', '%%##$%', '442234', 'HHHHHH', 'NLAATK', '%"##$%', '412234']]	2.0	2.0	0.15113785792419085	0.8488621420758091
6ZLW_H	0.1890625986304839	0.7642640347209839	0.9120521172638448	[[124, 127], [125, 127], [92, 94]]	[1, 3, 0]	[[771, 774], [952, 954], [1060, 1062]]	[['HHHH', 'AVHD', '#!%%', '2044', 'HHHH', 'AVEQ', '#!%%', '2044'], ['HHH', 'VHD', '!%%', '044', 'HHH', 'VNQ', '!%%', '044'], ['EEE', 'VVF', '//1', '002', 'EEE', 'VVF', '//1', '002']]	2.0	2.0	0.2932801058130048	0.7067198941869952
4I8W_A	0.227670846001523	0.8661509556615428	0.5366492146596862	[[61, 63], [92, 95], [90, 93], [52, 55]]	[4, 1, 3, 0]	[[725, 727], [780, 783], [948, 951], [1051, 1054]]	[['EEE', 'QIL', '3/0', '401', 'EEE', 'EIL', '3/0', '401'], ['HHT.', 'QIGC', '%!N[', '4032', 'HHH.', 'EVFA', '%!#[', '4022'], ['HHHH', 'LTQI', '"$%!', '1340', 'HHHH', 'LQDV', '"%%!', '1440'], ['EEEE', 'GFIK', '21/3', '3204', 'EEEE', 'SFPQ', '2123', '3234']]	2.0	2.0	0.15113785792419085	0.8488621420758091
5W7G_E	0.3079068218810521	0.8442792374186326	0.5611702127659577	[[77, 94], [86, 91], [50, 55]]	[1, 3, 0]	[[769, 778], [949, 954], [1023, 1028]]	[['HHHHHHHHHHHHHHHHHH', 'YIAFAEELAHQVWKNKNS', '$!###%%"#%%!$%%%%$', '302224412440344443', 'HHHHHHHHHH', 'GIAVEQDKNT', '$!#!%%%%%$', '3020444443'], ['HHHHHH', 'HQVWKN', '%%!$%%', '440344', 'HHHHHH', 'QDVVNQ', '%%!!%%', '440044'], ['HHHHHH', 'NDMMSK', '%%##$%', '442234', 'HHHHHH', 'NLAATK', '%"##$%', '412234']]	2.0	2.0	0.15113785792419085	0.8488621420758091
5W7G_K	0.3080084708603013	0.8443191197755817	0.5488126649076523	[[77, 94], [86, 91], [50, 55]]	[1, 3, 0]	[[769, 778], [949, 954], [1023, 1028]]	[['HHHHHHHHHHHHHHHHHH', 'YIAFAEELAHQVWKNKNS', '$!###%%"#%%!$%%%%$', '302224412440344443', 'HHHHHHHHHH', 'GIAVEQDKNT', '$!#!%%%%%$', '3020444443'], ['HHHHHH', 'HQVWKN', '%%!$%%', '440344', 'HHHHHH', 'QDVVNQ', '%%!!%%', '440044'], ['HHHHHH', 'NDMMSK', '%%##$%', '442234', 'HHHHHH', 'NLAATK', '%"##$%', '412234']]	2.0	2.0	0.15113785792419085	0.8488621420758091
3FKU_H	0.1336873615881214	0.7507278505684749	1.2234848484848495	[[77, 88], [79, 86], [58, 62]]	[1, 3, 0]	[[772, 782], [947, 954], [1041, 1045]]	[['HHHHHHHHHHHH', 'IENLNKKMEDGF', '!%%"%%%#%%$#', '044144424432', 'HHHHHHHHHHH', 'VEQDKNTQEVF', '!%%%%%$%%!#', '04444434402'], ['HHHHHHHH', 'NLNKKMED', '%"%%%#%%', '41444244', 'HHHHHHHH', 'KLQDVVNQ', '%"%%!!%%', '41440044'], ['TTSSS', 'KMNTQ', 'OMVUV', '42434', 'TTTSS', 'DFKGK', 'OMOUV', '42434']]	2.0	2.0	0.22344791460798563	0.7765520853920144
5W7G_S	0.308107529180151	0.8442872542228154	0.5488126649076523	[[77, 94], [86, 91], [50, 55]]	[1, 3, 0]	[[769, 778], [949, 954], [1023, 1028]]	[['HHHHHHHHHHHHHHHHHH', 'YIAFAEELAHQVWKNKNS', '$!###%%"#%%!$%%%%$', '302224412440344443', 'HHHHHHHHHH', 'GIAVEQDKNT', '$!#!%%%%%$', '3020444443'], ['HHHHHH', 'HQVWKN', '%%!$%%', '440344', 'HHHHHH', 'QDVVNQ', '%%!!%%', '440044'], ['HHHHHH', 'NDMMSK', '%%##$%', '442234', 'HHHHHH', 'NLAATK', '%"##$%', '412234']]	2.0	2.0	0.15113785792419085	0.8488621420758091
5W7G_Y	0.3080545927228493	0.8443056718325651	0.552910052910053	[[77, 94], [86, 91], [50, 55]]	[1, 3, 0]	[[769, 778], [949, 954], [1023, 1028]]	[['HHHHHHHHHHHHHHHHHH', 'YIAFAEELAHQVWKNKNS', '$!###%%"#%%!$%%%%$', '302224412440344443', 'HHHHHHHHHH', 'GIAVEQDKNT', '$!#!%%%%%$', '3020444443'], ['HHHHHH', 'HQVWKN', '%%!$%%', '440344', 'HHHHHH', 'QDVVNQ', '%%!!%%', '440044'], ['HHHHHH', 'NDMMSK', '%%##$%', '442234', 'HHHHHH', 'NLAATK', '%"##$%', '412234']]	2.0	2.0	0.15113785792419085	0.8488621420758091
5W7G_A	0.3079907576737714	0.8443370684240922	0.5611702127659577	[[77, 94], [86, 91], [50, 55]]	[1, 3, 0]	[[769, 778], [949, 954], [1023, 1028]]	[['HHHHHHHHHHHHHHHHHH', 'YIAFAEELAHQVWKNKNS', '$!###%%"#%%!$%%%%$', '302224412440344443', 'HHHHHHHHHH', 'GIAVEQDKNT', '$!#!%%%%%$', '3020444443'], ['HHHHHH', 'HQVWKN', '%%!$%%', '440344', 'HHHHHH', 'QDVVNQ', '%%!!%%', '440044'], ['HHHHHH', 'NDMMSK', '%%##$%', '442234', 'HHHHHH', 'NLAATK', '%"##$%', '412234']]	2.0	2.0	0.15113785792419085	0.8488621420758091
2Z0A_B	0.2538294145909099	0.7263420008618737	1.031141868512111	[[61, 64], [30, 32], [62, 66], [59, 63]]	[1, 2, 3, 0]	[[778, 781], [888, 890], [949, 953], [1019, 1023]]	[['HHHH', 'GKQI', '$%%!', '3440', 'HHHH', 'TQEV', '$%%!', '3440'], ['HHH', 'APF', '#$#', '232', 'HHH', 'FGA', '#$#', '232'], ['HHHHH', 'KQIVE', '%%!!%', '44004', 'HHHHH', 'QDVVN', '%%!!%', '44004'], ['HHHHH', 'RAGKQ', '&#$%%', '52344', 'HHHHH', 'RASAN', '&#$#%', '52324']]	2.0	2.0	0.21424678571919167	0.7857532142808084
2Z0A_A	0.2661613587448456	0.7089167338079128	1.1039426523297502	[[61, 64], [30, 32], [62, 66], [59, 63]]	[1, 2, 3, 0]	[[778, 781], [888, 890], [949, 953], [1019, 1023]]	[['HHHH', 'GKQI', '$%%!', '3440', 'HHHH', 'TQEV', '$%%!', '3440'], ['HHH', 'APF', '#$#', '232', 'HHH', 'FGA', '#$#', '232'], ['HHHHH', 'KQIVE', '%%!!%', '44004', 'HHHHH', 'QDVVN', '%%!!%', '44004'], ['HHHHH', 'RAGKQ', '&#$%%', '52344', 'HHHHH', 'RASAN', '&#$#%', '52324']]	2.0	2.0	0.21424678571919167	0.7857532142808084
5W7G_O	0.3082156367556268	0.8442983160193507	0.5695187165775402	[[77, 94], [86, 91], [50, 55]]	[1, 3, 0]	[[769, 778], [949, 954], [1023, 1028]]	[['HHHHHHHHHHHHHHHHHH', 'YIAFAEELAHQVWKNKNS', '$!###%%"#%%!$%%%%$', '302224412440344443', 'HHHHHHHHHH', 'GIAVEQDKNT', '$!#!%%%%%$', '3020444443'], ['HHHHHH', 'HQVWKN', '%%!$%%', '440344', 'HHHHHH', 'QDVVNQ', '%%!!%%', '440044'], ['HHHHHH', 'NDMMSK', '%%##$%', '442234', 'HHHHHH', 'NLAATK', '%"##$%', '412234']]	2.0	2.0	0.15113785792419085	0.8488621420758091
2Z0A_D	0.2666800686464026	0.7282659633760853	1.0669014084507045	[[61, 64], [30, 32], [62, 66], [59, 63]]	[1, 2, 3, 0]	[[778, 781], [888, 890], [949, 953], [1019, 1023]]	[['HHHH', 'GKQI', '$%%!', '3440', 'HHHH', 'TQEV', '$%%!', '3440'], ['HHH', 'APF', '#$#', '232', 'HHH', 'FGA', '#$#', '232'], ['HHHHH', 'KQIVE', '%%!!%', '44004', 'HHHHH', 'QDVVN', '%%!!%', '44004'], ['HHHHH', 'RAGKQ', '&#$%%', '52344', 'HHHHH', 'RASAN', '&#$#%', '52324']]	2.0	2.0	0.21424678571919167	0.7857532142808084
1XJU_B	0.1692573907612587	0.7928314218092846	1.0669014084507045	[[74, 83], [106, 108], [83, 94], [103, 107]]	[1, 2, 3, 0]	[[774, 780], [888, 890], [949, 954], [1023, 1027]]	[['HHHHHHHHHH', 'DQQIAADWEK', '%%%!##%$%%', '4440224344', 'HHHHHHH', 'QDKNTQE', '%%%%$%%', '4444344'], ['HHH', 'FSA', '#$#', '232', 'HHH', 'FGA', '#$#', '232'], ['HHHHHHHHHHHH', 'KNILIAEREINQ', '%%!"!#%&%!%%', '440102454044', 'HHHHHH', 'QDVVNQ', '%%!!%%', '440044'], ['HHHHH', 'DNAFS', '%%##$', '44223', 'HHHHH', 'NLAAT', '%"##$', '41223']]	2.0	2.0	0.21424678571919167	0.7857532142808084
2ZKO_B	0.2258605239847206	0.733161709670364	1.119133574007221	[[61, 64], [30, 32], [62, 66], [59, 63]]	[1, 2, 3, 0]	[[778, 781], [888, 890], [949, 953], [1019, 1023]]	[['HHHH', 'GKQI', '$%%!', '3440', 'HHHH', 'TQEV', '$%%!', '3440'], ['HHH', 'APF', '#$#', '232', 'HHH', 'FGA', '#$#', '232'], ['HHHHH', 'KQIVE', '%%!!%', '44004', 'HHHHH', 'QDVVN', '%%!!%', '44004'], ['HHHHH', 'RAGKQ', '&#$%%', '52344', 'HHHHH', 'RASAN', '&#$#%', '52324']]	2.0	2.0	0.21424678571919167	0.7857532142808084
2ZKO_A	0.2284020978826091	0.7352112146948401	1.1115107913669076	[[61, 64], [30, 32], [62, 66], [59, 63]]	[1, 2, 3, 0]	[[778, 781], [888, 890], [949, 953], [1019, 1023]]	[['HHHH', 'GKQI', '$%%!', '3440', 'HHHH', 'TQEV', '$%%!', '3440'], ['HHH', 'APF', '#$#', '232', 'HHH', 'FGA', '#$#', '232'], ['HHHHH', 'KQIVE', '%%!!%', '44004', 'HHHHH', 'QDVVN', '%%!!%', '44004'], ['HHHHH', 'RAGKQ', '&#$%%', '52344', 'HHHHH', 'RASAN', '&#$#%', '52324']]	2.0	2.0	0.21424678571919167	0.7857532142808084
5VMG_B	0.1082777105722708	0.8852315415118797	0.989830508474578	[[77, 88], [79, 86], [60, 62]]	[1, 3, 0]	[[772, 782], [947, 954], [1036, 1038]]	[['HHHHHHHHHHHH', 'IENLNKKVDDGF', '!%%"%%%!%%$#', '044144404432', 'HHHHHHHHHHH', 'VEQDKNTQEVF', '!%%%%%$%%!#', '04444434402'], ['HHHHHHHH', 'NLNKKVDD', '%"%%%!%%', '41444044', 'HHHHHHHH', 'KLQDVVNQ', '%"%%!!%%', '41440044'], ['...', 'NTQ', ']}]', '434', '...', 'QSK', ']}]', '434']]	2.0	2.0	0.26251063460252244	0.7374893653974776
2Z0A_C	0.2875053254001949	0.72387817005577	1.1345454545454563	[[61, 64], [30, 32], [62, 66], [59, 63]]	[1, 2, 3, 0]	[[778, 781], [888, 890], [949, 953], [1019, 1023]]	[['HHHH', 'GKQI', '$%%!', '3440', 'HHHH', 'TQEV', '$%%!', '3440'], ['HHH', 'APF', '#$#', '232', 'HHH', 'FGA', '#$#', '232'], ['HHHHH', 'KQIVE', '%%!!%', '44004', 'HHHHH', 'QDVVN', '%%!!%', '44004'], ['HHHHH', 'RAGKQ', '&#$%%', '52344', 'HHHHH', 'RASAN', '&#$#%', '52324']]	2.0	2.0	0.21424678571919167	0.7857532142808084
5VMJ_B	0.1406762856841572	0.8620284859693228	0.9058441558441572	[[77, 88], [79, 86], [60, 62]]	[1, 3, 0]	[[772, 782], [947, 954], [1036, 1038]]	[['HHHHHHHHHHHH', 'IENLNKKVDDGF', '!%%"%%%!%%$#', '044144404432', 'HHHHHHHHHHH', 'VEQDKNTQEVF', '!%%%%%$%%!#', '04444434402'], ['HHHHHHHH', 'NLNKKVDD', '%"%%%!%%', '41444044', 'HHHHHHHH', 'KLQDVVNQ', '%"%%!!%%', '41440044'], ['...', 'NTQ', ']}]', '434', '...', 'QSK', ']}]', '434']]	2.0	2.0	0.06908873580912045	0.9309112641908796
5VMC_B	0.1364087464333755	0.881163005063601	0.8996763754045323	[[77, 88], [79, 86], [60, 62]]	[1, 3, 0]	[[772, 782], [947, 954], [1036, 1038]]	[['HHHHHHHHHHHH', 'IENLNKKVDDGF', '!%%"%%%!%%$#', '044144404432', 'HHHHHHHHHHH', 'VEQDKNTQEVF', '!%%%%%$%%!#', '04444434402'], ['HHHHHHHH', 'NLNKKVDD', '%"%%%!%%', '41444044', 'HHHHHHHH', 'KLQDVVNQ', '%"%%!!%%', '41440044'], ['...', 'NTQ', ']}]', '434', '...', 'QSK', ']}]', '434']]	2.0	2.0	0.1945503689880759	0.8054496310119241
6WJ1_F	0.1446544098715221	0.7872238426697191	1.4156378600823056	[[77, 88], [79, 86], [60, 62]]	[1, 3, 0]	[[772, 782], [947, 954], [1036, 1038]]	[['HHHHHHHHHHHH', 'IENLNKKVDDGF', '!%%"%%%!%%$#', '044144404432', 'HHHHHHHHHHH', 'VEQDKNTQEVF', '!%%%%%$%%!#', '04444434402'], ['HHHHHHHH', 'NLNKKVDD', '%"%%%!%%', '41444044', 'HHHHHHHH', 'KLQDVVNQ', '%"%%!!%%', '41440044'], ['...', 'NTQ', ']}]', '434', '...', 'QSK', ']}]', '434']]	2.0	2.0	0.36093959168706113	0.6390604083129389
5VOD_C	0.1650938123004871	0.8066299571019538	1.2404580152671767	[[62, 65], [89, 92], [87, 91], [71, 74]]	[4, 1, 3, 0]	[[725, 728], [772, 775], [950, 954], [1016, 1019]]	[['EEEE', 'EVCY', '3/12', '4023', 'EEEE', 'EILP', '3/02', '4013'], ['HHHH', 'VHNK', '!%%%', '0444', 'HHHH', 'VEQD', '!%%%', '0444'], ['HHHHH', 'QVVHN', '%!!%%', '40044', 'HHHHH', 'DVVNQ', '%!!%%', '40044'], ['HHHH', 'AEIR', '#%!&', '2405', 'HHHH', 'AEIR', '#%!&', '2405']]	2.0	2.0	0.34382894606068365	0.6561710539393163
1AIL_A	0.2849196321351518	0.810481787162917	1.0815602836879434	[[59, 64], [30, 32], [62, 67], [56, 59]]	[1, 2, 3, 0]	[[776, 781], [888, 890], [949, 954], [1025, 1028]]	[['HHHHHH', 'HVGKQI', '%!$%%!', '403440', 'HHHHHH', 'KNTQEV', '%%$%%!', '443440'], ['HHH', 'APF', '#$#', '232', 'HHH', 'FGA', '#$#', '232'], ['HHHHHH', 'KQIVEK', '%%!!%%', '440044', 'HHHHHH', 'QDVVNQ', '%%!!%%', '440044'], ['HHHH', 'AATH', '##$%', '2234', 'HHHH', 'AATK', '##$%', '2234']]	2.0	2.0	0.21424678571919167	0.7857532142808084
6AJ3_B	0.0774385216077654	0.8582228830247096	1.8086124401913888	[[144, 150], [144, 146], [124, 126]]	[1, 3, 0]	[[779, 786], [949, 951], [1060, 1062]]	[['HHH...S', 'DDIMKGE', '%%![]}V', '4402434', 'HHHH...S', 'QEVFAQVK', '%%!#[]YV', '44022404'], ['HHH', 'DDI', '%%!', '440', 'HHH', 'QDV', '%%!', '440'], ['EEE', 'VVA', '//1', '002', 'EEE', 'VVF', '//1', '002']]	2.0	2.0	0.5645903195049417	0.4354096804950583
3M6S_L	0.1092282013007426	0.8688251059428465	1.366935483870968	[[77, 88], [79, 86], [60, 62]]	[1, 3, 0]	[[772, 782], [947, 954], [1036, 1038]]	[['HHHHHHHHHHHH', 'IENLNKKIDDGF', '!%%"%%%!%%$#', '044144404432', 'HHHHHHHHHHH', 'VEQDKNTQEVF', '!%%%%%$%%!#', '04444434402'], ['HHHHHHHH', 'NLNKKIDD', '%"%%%!%%', '41444044', 'HHHHHHHH', 'KLQDVVNQ', '%"%%!!%%', '41440044'], ['...', 'NTQ', ']}]', '434', '...', 'QSK', ']}]', '434']]	2.0	2.0	0.22344791460798563	0.7765520853920144
3M6S_J	0.1162907367251583	0.8442810468291551	1.6205357142857155	[[77, 88], [79, 86], [60, 62]]	[1, 3, 0]	[[772, 782], [947, 954], [1036, 1038]]	[['HHHHHHHHHHHH', 'IENLNKKIDDGF', '!%%"%%%!%%$#', '044144404432', 'HHHHHHHHHHH', 'VEQDKNTQEVF', '!%%%%%$%%!#', '04444434402'], ['HHHHHHHH', 'NLNKKIDD', '%"%%%!%%', '41444044', 'HHHHHHHH', 'KLQDVVNQ', '%"%%!!%%', '41440044'], ['...', 'NTQ', ']}]', '434', '...', 'QSK', ']}]', '434']]	2.0	2.0	0.4833508033761272	0.5166491966238728
6PSZ_1	0.1924778398845432	0.7355494891149896	1.7952380952380969	[[156, 159], [143, 159]]	[4, 0]	[[725, 728], [1044, 1051]]	[['EEEE', 'QIMY', '3/12', '4023', 'EEEE', 'EILP', '3/02', '4013'], ['SSS..S..PPPEEEEEE', 'TETNNGHALNQVYQIMY', 'UVU]]U][EHH/23/12', '34344342144034023', 'SSSEEEEE', 'GKGYHLMS', 'UVU23012', '34334123']]	2.0	2.0	0.5275522279286519	0.47244777207134814
6P9W_1	0.2654922374849271	0.7800069506674665	1.7050691244239635	[[156, 159], [143, 159]]	[4, 0]	[[725, 728], [1044, 1051]]	[['EEEE', 'QIMY', '3/12', '4023', 'EEEE', 'EILP', '3/02', '4013'], ['SSSS....PPPEEEEEE', 'TETNNGHALNQVYQIMY', 'UVUV]}][EHH/23/12', '34344342144034023', 'SSSEEEEE', 'GKGYHLMS', 'UVU23012', '34334123']]	2.0	2.0	0.570324727216162	0.429675272783838
3UB0_D	0.1753510999292198	0.8124893311345043	1.6322869955156958	[[146, 149], [12, 45], [5, 7], [58, 65], [41, 44]]	[4, 1, 2, 3, 0]	[[725, 728], [769, 782], [888, 890], [947, 954], [1015, 1018]]	[['EEEE', 'NVHY', '3/32', '4043', 'EEEE', 'EILP', '3/02', '4013'], ['HHHHHHHHHHHHHHHHHT..HHHHHHHHHHHHHH', 'WIAYEKARADLEEAKKNDVSPQLLKQLTKACNIA', '$!#$%%#&#%"%%#%%%OY}$%""%%"$%##%!#', '3023442524144244440334114413422402', 'HHHHHHHHHHHHHH', 'GIAVEQDKNTQEVF', '$!#!%%%%%$%%!#', '30204444434402'], ['HHH', 'AYA', '#$#', '232', 'HHH', 'FGA', '#$#', '232'], ['HHHH-HHH', 'KLDK-AEQ', '%"%%-#%%', '4144-244',…	2.0	2.0	0.5050500340365586	0.4949499659634415
6WJ1_D	0.1579844447045267	0.8872645414355437	1.3861788617886193	[[77, 88], [79, 86], [60, 62]]	[1, 3, 0]	[[772, 782], [947, 954], [1036, 1038]]	[['HHHHHHHHHHHH', 'IENLNKKVDDGF', '!%%"%%%!%%$#', '044144404432', 'HHHHHHHHHHH', 'VEQDKNTQEVF', '!%%%%%$%%!#', '04444434402'], ['HHHHHHHH', 'NLNKKVDD', '%"%%%!%%', '41444044', 'HHHHHHHH', 'KLQDVVNQ', '%"%%!!%%', '41440044'], ['...', 'NTQ', ']}]', '434', '...', 'QSK', ']}]', '434']]	2.0	2.0	0.40320488543965016	0.5967951145603498
