# Supplementary material for: Identifying and profiling structural similarities between Spike of SARS-CoV-2 and other viral or host proteins with Machaon
Source: Commun Biol. 2023 Jul 19;6:752. doi: 10.1038/s42003-023-05076-7 (PMC10356814; doi:10.1038/s42003-023-05076-7)
Supplement: Supplementary file 7 — Supplementary Data 4 [file 42003_2023_5076_MOESM7_ESM.zip › 6VXX_A_segment/candidates/6VXX_A_site3-metrics-merged-allclusters.csv]

structureId b-phipsi w-rdist t-alpha alignedRange referenceSegmentIndex referenceRange alignedSequences cluster originalLabels outlierScores probabilities
5X58_C 0.0116655320192684 0.2291892606947002 0.0598958333333328 [[83	125]	[188	192]	[222	229]	[340	343]	[450	455]] [2	1	4	3	0] [[86	128]	[195	199]	[229	236]	[353	356]	[463	468]] [['.TT.EEEEEEESS.....EEEESSSSSSS.EEEEEE.SSEEEE'	'FKDGIYFAATEKSNVVRGWVFGSTMNNKSQSVIIINNSTNVVI'	'[OO}/211123VU]YY^}2/12UUTVVVU]2////3]UU3///'	'2443032223443400533023332444343000044334000'	'.TT.EEEEEEESS..EEEEEEESS.SSSS..EEEEEETTEEEE'	'FNDGVYFASTEKSNIIRGWIFGTTLDSKTQSLLIVNNATNVVI'	'[OO}/211223VU]Y/422/12UUZVUVU]}00//33MN3///'	'2443032233443400533023331434343110044234000']	['EEETT'	'KNKDG'	'333ON'	'44443'	'EEETT'	'KNIDG'	'33/ON'	'44043']	['EE......'	'LPLGINIT'	'02Z}Y]Y}'	'13130403'	'EE......'	'LPIGINIT'	'02Y}Y]Y}'	'13030403']	['.EEE'	'WERK'	'}343'	'3454'
6CS1_B 0.0065470107884192 0.1953963052118699 0.2715231788079471 [[83	125]	[188	192]	[222	229]	[1054	1056]	[450	455]] [2	1	4	3	0] [[86	128]	[195	199]	[229	236]	[354	356]	[463	468]] [['.TTEEEEEEEESS..EEEEEEESS.STTS.EEEEEE.SSEEEE'	'FKDGIYFAATEKSNVVRGWVFGSTMNNKSQSVIIINNSTNVVI'	'[OO2/211123VU]Y/422/12UU[VOOU]2////3]UU3///'	'2443032223443400533023332444343000044334000'	'.TT.EEEEEEESS..EEEEEEESS.SSSS..EEEEEETTEEEE'	'FNDGVYFASTEKSNIIRGWIFGTTLDSKTQSLLIVNNATNVVI'	'[OO}/211223VU]Y/422/12UUZVUVU]}00//33MN3///'	'2443032233443400533023331434343110044234000']	['EEETT'	'KNKDG'	'333ON'	'44443'	'EEETT'	'KNIDG'	'33/ON'	'44043']	['EE......'	'LPLGINIT'	'02Z}Y]Y}'	'13130403'	'EE......'	'LPIGINIT'	'02Y}Y]Y}'	'13030403']	['EEE'	'ERN'	'343'	'454'
6CRW_B 0.0065394621867598 0.6249684878255796 0.2427184466019423 [[83	118]	[188	192]	[222	229]	[340	343]	[451	455]] [2	1	4	3	0] [[86	121]	[195	199]	[229	236]	[353	356]	[464	468]] [['.TTEEEEEEEESS....EEEEESSSSTTS.EEEEEE'	'FKDGIYFAATEKSNVVRGWVFGSTMNNKSQSVIIIN'	'[OO2/211123VU]YY^22/12UUTVOOU]2////3'	'244303222344340053302333244434300004'	'.TT.EEEEEEESS..EEEEEEESS.SSSS..EEEEE'	'FNDGVYFASTEKSNIIRGWIFGTTLDSKTQSLLIVN'	'[OO}/211223VU]Y/422/12UUZVUVU]}00//3'	'244303223344340053302333143434311004']	['EEETT'	'KNKDG'	'333ON'	'44443'	'EEETT'	'KNIDG'	'33/ON'	'44043']	['EE......'	'LPLGINIT'	'02Z}Y]Y}'	'13130403'	'EE......'	'LPIGINIT'	'02Y}Y]Y}'	'13030403']	['.EEE'	'WERK'	'}343'	'3454'
6CRZ_C 0.0052811994005564 0.551013678946237 0.3521126760563378 [[83	118]	[188	192]	[222	228]	[340	343]	[451	455]] [2	1	4	3	0] [[86	121]	[195	199]	[229	235]	[353	356]	[464	468]] [['.TT.EEEEEEESS....EEEEESSSSTTS.EEEEEE'	'FKDGIYFAATEKSNVVRGWVFGSTMNNKSQSVIIIN'	'[OO}/211123VU]YY^22/12UUTVOOU]2////3'	'244303222344340053302333244434300004'	'.TT.EEEEEEESS..EEEEEEESS.SSSS..EEEEE'	'FNDGVYFASTEKSNIIRGWIFGTTLDSKTQSLLIVN'	'[OO}/211223VU]Y/422/12UUZVUVU]}00//3'	'244303223344340053302333143434311004']	['EEETT'	'KNKDG'	'333ON'	'44443'	'EEETT'	'KNIDG'	'33/ON'	'44043']	['EE.....'	'LPLGINI'	'02Z}Y]Y'	'1313040'	'EE.....'	'LPIGINI'	'02Y}Y]Y'	'1303040']	['.EEE'	'WERK'	'}343'	'3454'
6CS0_C 0.0052811994005564 0.551013678946237 0.3521126760563378 [[83	118]	[188	192]	[222	228]	[340	343]	[451	455]] [2	1	4	3	0] [[86	121]	[195	199]	[229	235]	[353	356]	[464	468]] [['.TT.EEEEEEESS....EEEEESSSSTTS.EEEEEE'	'FKDGIYFAATEKSNVVRGWVFGSTMNNKSQSVIIIN'	'[OO}/211123VU]YY^22/12UUTVOOU]2////3'	'244303222344340053302333244434300004'	'.TT.EEEEEEESS..EEEEEEESS.SSSS..EEEEE'	'FNDGVYFASTEKSNIIRGWIFGTTLDSKTQSLLIVN'	'[OO}/211223VU]Y/422/12UUZVUVU]}00//3'	'244303223344340053302333143434311004']	['EEETT'	'KNKDG'	'333ON'	'44443'	'EEETT'	'KNIDG'	'33/ON'	'44043']	['EE.....'	'LPLGINI'	'02Z}Y]Y'	'1313040'	'EE.....'	'LPIGINI'	'02Y}Y]Y'	'1303040']	['.EEE'	'WERK'	'}343'	'3454'
6MU8_E 0.0079440880980546 1.589406544537146 0.0052356020942407 [[62	68]	[30	32]	[73	76]	[67	69]] [2	1	4	0] [[92	98]	[198	200]	[229	232]	[489	491]] [['EEEEE.S'	'FSGYKSY'	'12223}U'	'2333433'	'EEEEESS'	'FASTEKS'	'11223VU'	'2233443']	['TSE'	'HKS'	'OV2'	'443'	'TTE'	'DGY'	'ON2'	'433']	['EEE.'	'LTIS'	'02/}'	'1303'	'EE..'	'LPIG'	'02Y}'	'1303']	['.SS'	'SYW'	'}UU'	'333'	'..S'	'YFP'	'}[U'	'323']] 1 1 0.42139484814565936 0.5786051518543406
6CRX_B 0.0064329839048237 0.7114435858266825 0.2715231788079471 [[83	118]	[188	192]	[222	228]	[340	343]	[450	455]] [2	1	4	3	0] [[86	121]	[195	199]	[229	235]	[353	356]	[463	468]] [['.TTEEEEEEEESS..EEEEEEESS.STTS.EEEEEE'	'FKDGIYFAATEKSNVVRGWVFGSTMNNKSQSVIIIN'	'[OO2/211123VU]Y/422/12UU[VOOU]2////3'	'244303222344340053302333244434300004'	'.TT.EEEEEEESS..EEEEEEESS.SSSS..EEEEE'	'FNDGVYFASTEKSNIIRGWIFGTTLDSKTQSLLIVN'	'[OO}/211223VU]Y/422/12UUZVUVU]}00//3'	'244303223344340053302333143434311004']	['EEETT'	'KNKDG'	'333ON'	'44443'	'EEETT'	'KNIDG'	'33/ON'	'44043']	['EE.....'	'LPLGINI'	'02Z}Y]Y'	'1313040'	'EE.....'	'LPIGINI'	'02Y}Y]Y'	'1303040']	['.EEE'	'WERK'	'}343'	'3454'
6CS0_B 0.0077796276976165 0.6442350623417329 0.2387096774193546 [[83	118]	[188	192]	[222	229]	[340	343]	[451	455]] [2	1	4	3	0] [[86	121]	[195	199]	[229	236]	[353	356]	[464	468]] [['.TTEEEEEEEESS....EEEEESSSSTTS.EEEEEE'	'FKDGIYFAATEKSNVVRGWVFGSTMNNKSQSVIIIN'	'[OO2/211123VU]YY^22/12UUTVOOU]2////3'	'244303222344340053302333244434300004'	'.TT.EEEEEEESS..EEEEEEESS.SSSS..EEEEE'	'FNDGVYFASTEKSNIIRGWIFGTTLDSKTQSLLIVN'	'[OO}/211223VU]Y/422/12UUZVUVU]}00//3'	'244303223344340053302333143434311004']	['EEETT'	'KNKDG'	'333ON'	'44443'	'EEETT'	'KNIDG'	'33/ON'	'44043']	['EE......'	'LPLGINIT'	'02Z}Y]Y}'	'13130403'	'EE......'	'LPIGINIT'	'02Y}Y]Y}'	'13030403']	['.EEE'	'WERK'	'}343'	'3454'
6CRZ_B 0.0077796276976165 0.6442350623417329 0.2387096774193546 [[83	118]	[188	192]	[222	229]	[340	343]	[451	455]] [2	1	4	3	0] [[86	121]	[195	199]	[229	236]	[353	356]	[464	468]] [['.TTEEEEEEEESS....EEEEESSSSTTS.EEEEEE'	'FKDGIYFAATEKSNVVRGWVFGSTMNNKSQSVIIIN'	'[OO2/211123VU]YY^22/12UUTVOOU]2////3'	'244303222344340053302333244434300004'	'.TT.EEEEEEESS..EEEEEEESS.SSSS..EEEEE'	'FNDGVYFASTEKSNIIRGWIFGTTLDSKTQSLLIVN'	'[OO}/211223VU]Y/422/12UUZVUVU]}00//3'	'244303223344340053302333143434311004']	['EEETT'	'KNKDG'	'333ON'	'44443'	'EEETT'	'KNIDG'	'33/ON'	'44043']	['EE......'	'LPLGINIT'	'02Z}Y]Y}'	'13130403'	'EE......'	'LPIGINIT'	'02Y}Y]Y}'	'13030403']	['.EEE'	'WERK'	'}343'	'3454'
5X58_B 0.0116791120058027 0.2291811706228713 0.1260997067448679 [[83	125]	[188	192]	[222	229]	[340	343]	[450	455]] [2	1	4	3	0] [[86	128]	[195	199]	[229	236]	[353	356]	[463	468]] [['.TT.EEEEEEESS.....EEEESSSSSSS.EEEEEE.SSEEEE'	'FKDGIYFAATEKSNVVRGWVFGSTMNNKSQSVIIINNSTNVVI'	'[OO}/211123VU]YY^}2/12UUTVVVU]2////3]UU3///'	'2443032223443400533023332444343000044334000'	'.TT.EEEEEEESS..EEEEEEESS.SSSS..EEEEEETTEEEE'	'FNDGVYFASTEKSNIIRGWIFGTTLDSKTQSLLIVNNATNVVI'	'[OO}/211223VU]Y/422/12UUZVUVU]}00//33MN3///'	'2443032233443400533023331434343110044234000']	['EEETT'	'KNKDG'	'333ON'	'44443'	'EEETT'	'KNIDG'	'33/ON'	'44043']	['EE......'	'LPLGINIT'	'02Z}Y]Y}'	'13130403'	'EE......'	'LPIGINIT'	'02Y}Y]Y}'	'13030403']	['.EEE'	'WERK'	'}343'	'3454'
5X58_A 0.0116844645607548 0.2291304421265885 0.129411764705883 [[83	125]	[188	192]	[222	229]	[340	343]	[450	455]] [2	1	4	3	0] [[86	128]	[195	199]	[229	236]	[353	356]	[463	468]] [['.TT.EEEEEEESS.....EEEESSSSSSS.EEEEEE.SSEEEE'	'FKDGIYFAATEKSNVVRGWVFGSTMNNKSQSVIIINNSTNVVI'	'[OO}/211123VU]YY^}2/12UUTVVVU]2////3]UU3///'	'2443032223443400533023332444343000044334000'	'.TT.EEEEEEESS..EEEEEEESS.SSSS..EEEEEETTEEEE'	'FNDGVYFASTEKSNIIRGWIFGTTLDSKTQSLLIVNNATNVVI'	'[OO}/211223VU]Y/422/12UUZVUVU]}00//33MN3///'	'2443032233443400533023331434343110044234000']	['EEETT'	'KNKDG'	'333ON'	'44443'	'EEETT'	'KNIDG'	'33/ON'	'44043']	['EE......'	'LPLGINIT'	'02Z}Y]Y}'	'13130403'	'EE......'	'LPIGINIT'	'02Y}Y]Y}'	'13030403']	['.EEE'	'WERK'	'}343'	'3454'
6FV2_A 0.0183666008205776 0.8990817015861953 0.0104166666666667 [[120	126]	[163	165]	[190	193]	[164	166]] [2	1	4	3] [[101	107]	[195	197]	[232	235]	[354	356]] [['EEEEEEE'	'IASGVFG'	'/122/12'	'0233023'	'EEEEEEE'	'IRGWIFG'	'/422/12'	'0533023']	['EEE'	'HQI'	'33/'	'440'	'EEE'	'KNI'	'33/'	'440']	['....'	'SLQV'	'}Z]Y'	'3140'	'....'	'GINI'	'}Y]Y'	'3040']	['EEE'	'QIE'	'3/3'	'404'	'EEE'	'NRK'	'343'	'454']] 1 1 0.0 1.0
6CRW_C 0.0060367743276321 0.5394700141778115 0.4117647058823537 [[83	118]	[188	192]	[222	228]	[340	343]	[451	455]] [2	1	4	3	0] [[86	121]	[195	199]	[229	235]	[353	356]	[464	468]] [['.TTEEEEEEEESS....EEEEESS.STTS.EEEEEE'	'FKDGIYFAATEKSNVVRGWVFGSTMNNKSQSVIIIN'	'[OO2/211123VU]YY^22/12UU[VOOU]2////3'	'244303222344340053302333244434300004'	'.TT.EEEEEEESS..EEEEEEESS.SSSS..EEEEE'	'FNDGVYFASTEKSNIIRGWIFGTTLDSKTQSLLIVN'	'[OO}/211223VU]Y/422/12UUZVUVU]}00//3'	'244303223344340053302333143434311004']	['EEETT'	'KNKDG'	'333ON'	'44443'	'EEETT'	'KNIDG'	'33/ON'	'44043']	['EE.....'	'LPLGINI'	'02Z}Y]Y'	'1313040'	'EE.....'	'LPIGINI'	'02Y}Y]Y'	'1303040']	['.EEE'	'WERK'	'}343'	'3454'
6FV2_B 0.0193891007422691 0.9000732722808484 0.0105263157894737 [[120	126]	[163	165]	[164	166]	[195	198]] [2	1	3	0] [[101	107]	[195	197]	[354	356]	[489	492]] [['EEEEEEE'	'IASGVFG'	'/122/12'	'0233023'	'EEEEEEE'	'IRGWIFG'	'/422/12'	'0533023']	['EEE'	'HQI'	'33/'	'440'	'EEE'	'KNI'	'33/'	'440']	['EEE'	'QIE'	'3/3'	'404'	'EEE'	'NRK'	'343'	'454']	['....'	'SANL'	'}[]Z'	'3241'	'..S.'	'YFPL'	'}[UZ'	'3231']] 1 1 0.0 1.0
5NH0_B 0.0172483851868805 0.8675584642069927 0.0212765957446807 [[120	126]	[163	165]	[164	166]	[195	198]] [2	1	3	0] [[101	107]	[195	197]	[354	356]	[489	492]] [['EEEEEEE'	'IASGVFG'	'/122/12'	'0233023'	'EEEEEEE'	'IRGWIFG'	'/422/12'	'0533023']	['EEE'	'HQI'	'33/'	'440'	'EEE'	'KNI'	'33/'	'440']	['EEE'	'QIE'	'3/3'	'404'	'EEE'	'NRK'	'343'	'454']	['....'	'SANL'	'}[]Z'	'3241'	'..S.'	'YFPL'	'}[UZ'	'3231']] 1 1 0.0 1.0
3TLO_B 0.0107059784307751 0.9812556569751524 0.0212765957446807 [[120	126]	[163	165]	[190	193]	[164	166]	[106	109]] [2	1	4	3	0] [[101	107]	[195	197]	[232	235]	[354	356]	[462	465]] [['EEEEEEE'	'IASGVFG'	'/122/12'	'0233023'	'EEEEEEE'	'IRGWIFG'	'/422/12'	'0533023']	['EEE'	'HQI'	'33/'	'440'	'EEE'	'KNI'	'33/'	'440']	['....'	'SLQV'	'}Z]Y'	'3140'	'....'	'GINI'	'}Y]Y'	'3040']	['EEE'	'QIE'	'3/3'	'404'
5X5B_A 0.0172447651582408 0.2275387894502137 0.1962616822429908 [[86	125]	[188	192]	[225	229]	[340	343]	[450	455]] [2	1	4	3	0] [[89	128]	[195	199]	[232	236]	[353	356]	[463	468]] [['.EEEEE..SS..EEEEEEESSSSSSSEEEEEEE.SSEEEE'	'GIYFAATEKSNVVRGWVFGSTMNNKSQSVIIINNSTNVVI'	'}/2111}]VU]Y/422/12UUTVVVU32////3]UU3///'	'3032223443400533023332444343000044334000'	'.EEEEEEESS..EEEEEEESS.SSSS..EEEEEETTEEEE'	'GVYFASTEKSNIIRGWIFGTTLDSKTQSLLIVNNATNVVI'	'}/211223VU]Y/422/12UUZVUVU]}00//33MN3///'	'3032233443400533023331434343110044234000']	['EEETT'	'KNKDG'	'333ON'	'44443'	'EEETT'	'KNIDG'	'33/ON'	'44043']	['.....'	'GINIT'	'}Y]Y}'	'30403'	'.....'	'GINIT'	'}Y]Y}'	'30403']	['.EEE'	'WERK'	'}343'	'3454'
6FV1_C 0.0167155555492083 0.8941128100021273 0.060773480662984 [[120	126]	[163	165]	[164	166]	[272	274]] [2	1	3	0] [[101	107]	[195	197]	[354	356]	[489	491]] [['EEEEEEE'	'IASGVFG'	'/122/12'	'0233023'	'EEEEEEE'	'IRGWIFG'	'/422/12'	'0533023']	['EEE'	'HQI'	'33/'	'440'	'EEE'	'KNI'	'33/'	'440']	['EEE'	'QIE'	'3/3'	'404'	'EEE'	'NRK'	'343'	'454']	['..S'	'GFG'	'}[U'	'323'	'..S'	'YFP'	'}[U'	'323']] 1 1 0.0 1.0
3TLO_A 0.0101825135509936 0.9877004300909752 0.0494791666666663 [[120	126]	[163	165]	[190	193]	[164	166]	[106	109]] [2	1	4	3	0] [[101	107]	[195	197]	[232	235]	[354	356]	[462	465]] [['EEEEEEE'	'IASGVFG'	'/122/12'	'0233023'	'EEEEEEE'	'IRGWIFG'	'/422/12'	'0533023']	['EEE'	'HQI'	'33/'	'440'	'EEE'	'KNI'	'33/'	'440']	['....'	'SLQV'	'}Z]Y'	'3140'	'....'	'GINI'	'}Y]Y'	'3040']	['EEE'	'QIE'	'3/3'	'404'
6CRV_B 0.0104355422598044 0.5116705716218585 0.2673267326732678 [[83	118]	[188	192]	[222	229]	[1054	1056]	[546	549]] [2	1	4	3	0] [[86	121]	[195	199]	[229	236]	[354	356]	[462	465]] [['.TT.EEEEEEESS....EEEEESS.STTS.EEEEEE'	'FKDGIYFAATEKSNVVRGWVFGSTMNNKSQSVIIIN'	'[OO}/211123VU]YY^22/12UU[VOOU]2////3'	'244303222344340053302333244434300004'	'.TT.EEEEEEESS..EEEEEEESS.SSSS..EEEEE'	'FNDGVYFASTEKSNIIRGWIFGTTLDSKTQSLLIVN'	'[OO}/211223VU]Y/422/12UUZVUVU]}00//3'	'244303223344340053302333143434311004']	['EEETT'	'KNKDG'	'333ON'	'44443'	'EEETT'	'KNIDG'	'33/ON'	'44043']	['EE......'	'LPLGINIT'	'02Z}Y]Y}'	'13130403'	'EE......'	'LPIGINIT'	'02Y}Y]Y}'	'13030403']	['EEE'	'ERN'	'343'	'454'
6CS1_C 0.0083614622884455 0.5020742799963693 0.4545454545454548 [[83	118]	[188	192]	[222	229]	[1054	1056]	[452	455]] [2	1	4	3	0] [[86	121]	[195	199]	[229	236]	[354	356]	[465	468]] [['.TT.EEEEEEESS..EEEEEEESSSSTTS.EEEEEE'	'FKDGIYFAATEKSNVVRGWVFGSTMNNKSQSVIIIN'	'[OO}/211123VU]Y/422/12UUTVOOU]2////3'	'244303222344340053302333244434300004'	'.TT.EEEEEEESS..EEEEEEESS.SSSS..EEEEE'	'FNDGVYFASTEKSNIIRGWIFGTTLDSKTQSLLIVN'	'[OO}/211223VU]Y/422/12UUZVUVU]}00//3'	'244303223344340053302333143434311004']	['EEETT'	'KNKDG'	'333ON'	'44443'	'EEETT'	'KNIDG'	'33/ON'	'44043']	['EE......'	'LPLGINIT'	'02Z}Y]Y}'	'13130403'	'EE......'	'LPIGINIT'	'02Y}Y]Y}'	'13030403']	['EEE'	'ERN'	'343'	'454'
3WOF_M 0.0137995982098759 1.153383579499072 0.0442708333333334 [[823	828]	[748	751]	[723	726]	[704	707]	[750	753]] [2	1	4	3	0] [[101	106]	[196	199]	[232	235]	[354	357]	[462	465]] [['EEEEEE'	'VRVYVA'	'/4/2/1'	'050302'	'EEEEEE'	'IRGWIF'	'/422/1'	'053302']	['EE.T'	'EVKP'	'3/]N'	'4043'	'EETT'	'NIDG'	'3/ON'	'4043']	['.S..'	'TRDI'	'}W]Y'	'3540'	'....'	'GINI'	'}Y]Y'	'3040']	['EEEE'	'HIER'	'3/34'	'4045'
5NH0_C 0.0211745954282224 0.9575646307213634 0.0442708333333334 [[120	126]	[163	165]	[190	193]	[164	166]	[106	109]] [2	1	4	3	0] [[101	107]	[195	197]	[232	235]	[354	356]	[462	465]] [['EEEEEEE'	'IASGVFG'	'/122/12'	'0233023'	'EEEEEEE'	'IRGWIFG'	'/422/12'	'0533023']	['EEE'	'HQI'	'33/'	'440'	'EEE'	'KNI'	'33/'	'440']	['....'	'SLQV'	'}Z]Y'	'3140'	'....'	'GINI'	'}Y]Y'	'3040']	['EEE'	'QIE'	'3/3'	'404'
3WOF_K 0.014191399646171 1.9578618023211387 0.0104166666666667 [[823	828]	[748	751]	[702	704]	[750	753]] [2	1	4	0] [[101	106]	[196	199]	[232	234]	[462	465]] [['EEEEEE'	'VRVYVA'	'/4/2/1'	'050302'	'EEEEEE'	'IRGWIF'	'/422/1'	'053302']	['EE.T'	'EVKP'	'3/]N'	'4043'	'EETT'	'NIDG'	'3/ON'	'4043']	['...'	'PIH'	'}Y]'	'304'	'...'	'GIN'	'}Y]'	'304']	['.TT.'	'KPGD'	']NN]'	'4334'	'.TT.'	'KPFE'	']NM]'	'4324']] 1 1 0.712143278296742 0.28785672170325804
5YOD_B 0.0044475083794788 2.419128903939127 0.2005208333333334 [[23	27]	[107	109]	[98	101]	[108	110]] [2	1	4	3] [[103	107]	[195	197]	[229	232]	[354	356]] [['EEEEE'	'YRVMT'	'24/12'	'35023'	'EEEEE'	'GWIFG'	'22/12'	'33023']	['EEE'	'KNI'	'33/'	'440'	'EEE'	'KNI'	'33/'	'440']	['EE..'	'LAVP'	'01Y}'	'1203'	'EE..'	'LPIG'	'02Y}'	'1303']	['EEE'	'NIQ'	'3/3'	'404'	'EEE'	'NRK'	'343'	'454']] 1 1 0.712143278296742 0.28785672170325804
3WOF_G 0.0130937673447942 1.1576452748124857 0.0572916666666665 [[823	828]	[748	751]	[723	726]	[704	707]	[750	753]] [2	1	4	3	0] [[101	106]	[196	199]	[232	235]	[354	357]	[462	465]] [['EEEEEE'	'VRVYVA'	'/4/2/1'	'050302'	'EEEEEE'	'IRGWIF'	'/422/1'	'053302']	['EE.T'	'EVKP'	'3/]N'	'4043'	'EETT'	'NIDG'	'3/ON'	'4043']	['.S..'	'TRDI'	'}W]Y'	'3540'	'....'	'GINI'	'}Y]Y'	'3040']	['EEEE'	'HIER'	'3/34'	'4045'
5GWY_A 0.008955018158862 0.9539072536331076 0.1510416666666663 [[120	126]	[163	165]	[164	166]	[106	109]] [2	1	3	0] [[101	107]	[195	197]	[354	356]	[462	465]] [['EEEEEEE'	'IASGVFG'	'/122/12'	'0233023'	'EEEEEEE'	'IRGWIFG'	'/422/12'	'0533023']	['EEE'	'HQI'	'33/'	'440'	'EEE'	'KNI'	'33/'	'440']	['EEE'	'QIE'	'3/3'	'404'	'EEE'	'NRK'	'343'	'454']	['.TT.'	'KPGD'	']NN]'	'4334'	'.TT.'	'KPFE'	']NM]'	'4324']] 1 1 0.0 1.0
3WOF_C 0.0125530037023103 1.976822071365948 0.0182291666666667 [[823	828]	[748	751]	[702	704]	[750	753]] [2	1	4	0] [[101	106]	[196	199]	[232	234]	[462	465]] [['EEEEEE'	'VRVYVA'	'/4/2/1'	'050302'	'EEEEEE'	'IRGWIF'	'/422/1'	'053302']	['EE.T'	'EVKP'	'3/]N'	'4043'	'EETT'	'NIDG'	'3/ON'	'4043']	['...'	'PIH'	'}Y]'	'304'	'...'	'GIN'	'}Y]'	'304']	['.TT.'	'KPGD'	']NN]'	'4334'	'.TT.'	'KPFE'	']NM]'	'4324']] 1 1 0.712143278296742 0.28785672170325804
6CS2_A 0.0103225766652321 0.4974589906954829 0.4065934065934067 [[83	118]	[188	192]	[222	229]	[546	549]] [2	1	4	0] [[86	121]	[195	199]	[229	236]	[462	465]] [['.TT.EEEEEEESS....EEEEESS.SSSS.EEEEEE'	'FKDGIYFAATEKSNVVRGWVFGSTMNNKSQSVIIIN'	'[OO}/211123VU]YY^22/12UU[VVVU]2////3'	'244303222344340053302333244434300004'	'.TT.EEEEEEESS..EEEEEEESS.SSSS..EEEEE'	'FNDGVYFASTEKSNIIRGWIFGTTLDSKTQSLLIVN'	'[OO}/211223VU]Y/422/12UUZVUVU]}00//3'	'244303223344340053302333143434311004']	['EEETT'	'KNKDG'	'333ON'	'44443'	'EEETT'	'KNIDG'	'33/ON'	'44043']	['EE......'	'LPLGINIT'	'02Z}Y]Y}'	'13130403'	'EE......'	'LPIGINIT'	'02Y}Y]Y}'	'13030403']	['.TT.'	'QPFQ'	']NM]'	'4324'	'.TT.'	'KPFE'	']NM]'	'4324']] 1 1 0.36878267144767746 0.6312173285523225
2V33_A 0.0670992359572009 0.6009880929831419 0.0104166666666667 [[302	305]	[345	348]	[347	349]] [2	1	0] [[104	107]	[196	199]	[462	464]] [['EEEE'	'TVAT'	'2/12'	'3023'	'EEEE'	'WIFG'	'2/12'	'3023']	['EE.T'	'KVKT'	'3/]N'	'4043'	'EETT'	'NIDG'	'3/ON'	'4043']	['.TT'	'KTA'	']NM'	'432'	'.TT'	'KPF'	']NM'	'432']] 1 1 0.7362223403540311 0.2637776596459689
5LDN_H 0.0104812104334543 1.2460503959642422 0.0833333333333332 [[66	70]	[69	73]	[206	209]	[12	16]] [2	1	4	0] [[118	122]	[195	199]	[232	235]	[462	466]] [['EEEEE'	'LSINK'	'02/33'	'13044'	'EEEEE'	'LIVNN'	'0//33'	'10044']	['EEETT'	'NKDDS'	'333ON'	'44443'	'EEETT'	'KNIDG'	'33/ON'	'44043']	['....'	'STKV'	'}}]Y'	'3340'	'....'	'GINI'	'}Y]Y'	'3040']	['.TT..'	'QPSQR'	']NN]^'	'43345'	'.TT..'	'KPFER'	']NM]^'	'43245']] 1 1 0.42139484814565936 0.5786051518543406
5YOD_D 0.0058131906666336 2.3893523691587264 0.190104166666666 [[23	27]	[107	109]	[98	101]	[108	110]] [2	1	4	3] [[103	107]	[195	197]	[229	232]	[354	356]] [['EEEEE'	'YRVMT'	'24/12'	'35023'	'EEEEE'	'GWIFG'	'22/12'	'33023']	['EEE'	'KNI'	'33/'	'440'	'EEE'	'KNI'	'33/'	'440']	['EE..'	'LAVP'	'01Y}'	'1203'	'EE..'	'LPIG'	'02Y}'	'1303']	['EEE'	'NIQ'	'3/3'	'404'	'EEE'	'NRK'	'343'	'454']] 1 1 0.712143278296742 0.28785672170325804
3WOE_A 0.0133633942670106 1.1546793402504458 0.0755208333333328 [[823	828]	[748	751]	[723	726]	[704	707]	[750	753]] [2	1	4	3	0] [[101	106]	[196	199]	[232	235]	[354	357]	[462	465]] [['EEEEEE'	'VRVYVA'	'/4/2/1'	'050302'	'EEEEEE'	'IRGWIF'	'/422/1'	'053302']	['EE.T'	'EVKP'	'3/]N'	'4043'	'EETT'	'NIDG'	'3/ON'	'4043']	['.S..'	'TRDI'	'}W]Y'	'3540'	'....'	'GINI'	'}Y]Y'	'3040']	['EEEE'	'HIER'	'3/34'	'4045'
6MTJ_E 0.0167348647817997 1.620704187527874 0.0158730158730155 [[62	68]	[30	32]	[73	76]	[67	69]] [2	1	4	0] [[92	98]	[198	200]	[229	232]	[489	491]] [['EEEEE.S'	'FSGYKSY'	'12223}U'	'2333433'	'EEEEESS'	'FASTEKS'	'11223VU'	'2233443']	['TSE'	'HKS'	'OV2'	'443'	'TTE'	'DGY'	'ON2'	'433']	['EEE.'	'LTIS'	'02/}'	'1303'	'EE..'	'LPIG'	'02Y}'	'1303']	['.SS'	'SYW'	'}UU'	'333'	'..S'	'YFP'	'}[U'	'323']] 1 1 0.42139484814565936 0.5786051518543406
3WOF_S 0.0135068595447538 1.165653189595262 0.0755208333333328 [[823	828]	[748	751]	[723	726]	[704	707]	[750	753]] [2	1	4	3	0] [[101	106]	[196	199]	[232	235]	[354	357]	[462	465]] [['EEEEEE'	'VRVYVA'	'/4/2/1'	'050302'	'EEEEEE'	'IRGWIF'	'/422/1'	'053302']	['EE.T'	'EVKP'	'3/]N'	'4043'	'EETT'	'NIDG'	'3/ON'	'4043']	['.S..'	'TRDI'	'}W]Y'	'3540'	'....'	'GINI'	'}Y]Y'	'3040']	['EEEE'	'HIER'	'3/34'	'4045'
6CRX_C 0.0113882306092785 0.4672174804305976 0.4490566037735852 [[83	118]	[188	192]	[222	228]	[1054	1056]	[546	549]] [2	1	4	3	0] [[86	121]	[195	199]	[229	235]	[354	356]	[462	465]] [['.TT.EEEEEEESS..EEEEEEESSSSTTS.EEEEEE'	'FKDGIYFAATEKSNVVRGWVFGSTMNNKSQSVIIIN'	'[OO}/211123VU]Y/422/12UUTVOOU]2////3'	'244303222344340053302333244434300004'	'.TT.EEEEEEESS..EEEEEEESS.SSSS..EEEEE'	'FNDGVYFASTEKSNIIRGWIFGTTLDSKTQSLLIVN'	'[OO}/211223VU]Y/422/12UUZVUVU]}00//3'	'244303223344340053302333143434311004']	['EEETT'	'KNKDG'	'333ON'	'44443'	'EEETT'	'KNIDG'	'33/ON'	'44043']	['EE.....'	'LPLGINI'	'02Z}Y]Y'	'1313040'	'EE.....'	'LPIGINI'	'02Y}Y]Y'	'1303040']	['EEE'	'ERN'	'343'	'454'
6CRV_A 0.0104292248833286 0.5116201703492159 0.4656488549618325 [[83	118]	[188	192]	[222	229]	[1054	1056]	[546	549]] [2	1	4	3	0] [[86	121]	[195	199]	[229	236]	[354	356]	[462	465]] [['.TT.EEEEEEESS....EEEEESS.STTS.EEEEEE'	'FKDGIYFAATEKSNVVRGWVFGSTMNNKSQSVIIIN'	'[OO}/211123VU]YY^22/12UU[VOOU]2////3'	'244303222344340053302333244434300004'	'.TT.EEEEEEESS..EEEEEEESS.SSSS..EEEEE'	'FNDGVYFASTEKSNIIRGWIFGTTLDSKTQSLLIVN'	'[OO}/211223VU]Y/422/12UUZVUVU]}00//3'	'244303223344340053302333143434311004']	['EEETT'	'KNKDG'	'333ON'	'44443'	'EEETT'	'KNIDG'	'33/ON'	'44043']	['EE......'	'LPLGINIT'	'02Z}Y]Y}'	'13130403'	'EE......'	'LPIGINIT'	'02Y}Y]Y}'	'13030403']	['EEE'	'ERN'	'343'	'454'
6JPW_B 0.005697975215403 2.758977309657651 0.1588541666666665 [[23	27]	[107	109]	[98	101]	[108	110]] [2	1	4	3] [[103	107]	[195	197]	[229	232]	[354	356]] [['EEEEE'	'YRVMT'	'24/12'	'35023'	'EEEEE'	'GWIFG'	'22/12'	'33023']	['EEE'	'KNI'	'33/'	'440'	'EEE'	'KNI'	'33/'	'440']	['EE..'	'LAVP'	'01Y}'	'1203'	'EE..'	'LPIG'	'02Y}'	'1303']	['EEE'	'NIQ'	'3/3'	'404'	'EEE'	'NRK'	'343'	'454']] 1 1 0.712143278296742 0.28785672170325804
1HTE_A 0.0190149159505745 0.4714860001493836 0.3426573426573429 [[64	69]	[65	68]	[42	45]	[36	38]] [2	1	3	0] [[120	125]	[196	199]	[353	356]	[490	492]] [['EEETTE'	'IEICGH'	'/3/MN3'	'040234'	'EEETTE'	'VNNATN'	'/33MN3'	'044234']	['EETT'	'EICG'	'3/MN'	'4023'	'EETT'	'NIDG'	'3/ON'	'4043']	['.EEE'	'WKPK'	'}323'	'3434'	'.EEE'	'WNRK'	'}343'	'3454']	['...'	'MSL'	'[}Z'	'231'	'.S.'	'FPL'	'[UZ'	'231']] 1 1 0.36878267144767746 0.6312173285523225
3NGB_F 0.0082127729540625 1.0793628026464408 0.2031249999999997 [[34	37]	[108	111]	[149	151]	[109	112]] [2	4	3	0] [[93	96]	[233	236]	[354	356]	[465	468]] [['EEEE'	'AWYQ'	'1223'	'2334'	'EEEE'	'ASTE'	'1223'	'2334']	['....'	'IKRT'	'Y]^}'	'0453'	'....'	'INIT'	'Y]Y}'	'0403']	['EEE'	'QWK'	'323'	'434'	'EEE'	'NRK'	'343'	'454']	['....'	'KRTV'	']^}Y'	'4530'	'....'	'ERDI'	']^]Y'	'4540']] 1 1 0.3853678996992352 0.6146321003007648
3WOF_W 0.011937512290001 1.1583485002618916 0.0937499999999997 [[823	828]	[748	751]	[723	726]	[704	707]	[750	753]] [2	1	4	3	0] [[101	106]	[196	199]	[232	235]	[354	357]	[462	465]] [['EEEEEE'	'VRVYVA'	'/4/2/1'	'050302'	'EEEEEE'	'IRGWIF'	'/422/1'	'053302']	['EE.T'	'EVKP'	'3/]N'	'4043'	'EETT'	'NIDG'	'3/ON'	'4043']	['.S..'	'TRDI'	'}W]Y'	'3540'	'....'	'GINI'	'}Y]Y'	'3040']	['EEEE'	'HIER'	'3/34'	'4045'
6ACK_C 0.0236437834931447 0.3032700404368601 0.2929292929292928 [[87	125]	[564	568]	[225	229]	[341	343]	[450	455]] [2	1	4	3	0] [[90	128]	[196	200]	[232	236]	[354	356]	[463	468]] [['EEEEEEESS.....EEEESSSSTTSEEEEEEE.SSEEEE'	'IYFAATEKSNVVRGWVFGSTMNNKSQSVIIINNSTNVVI'	'/211123VU]YY^}2/12UUTVOOU32////3]UU3///'	'032223443400533023332444343000044334000'	'EEEEEEESS..EEEEEEESS.SSSS..EEEEEETTEEEE'	'VYFASTEKSNIIRGWIFGTTLDSKTQSLLIVNNATNVVI'	'/211223VU]Y/422/12UUZVUVU]}00//33MN3///'	'032233443400533023331434343110044234000']	['ETTTE'	'DPKTS'	'3NON2'	'43433'	'EETTE'	'NIDGY'	'3/ON2'	'40433']	['.....'	'GINIT'	'}Y]Y}'	'30403'	'.....'	'GINIT'	'}Y]Y}'	'30403']	['EEE'	'ERK'	'343'	'454'
6UDK_L 0.0207229296990212 1.882338176426337 0.0131926121372032 [[44	53]	[48	50]	[8	11]] [2	1	0] [[116	125]	[197	199]	[489	492]] [['.EEEEETTTE'	'PTLVIFGASN'	'}20//1NMN3'	'3310023234'	'.EEEEEETTE'	'SLLIVNNATN'	'}00//33MN3'	'3110044234']	['EET'	'IFG'	'/1N'	'023'	'ETT'	'IDG'	'/ON'	'043']	['..B.'	'PAIL'	'}[(Z'	'3201'	'..S.'	'YFPL'	'}[UZ'	'3231']] 1 1 0.0 1.0
1SIP_A 0.0109129913654173 0.8696509728788973 0.2734375000000004 [[68	77]	[14	17]	[36	39]	[70	72]] [2	1	4	3] [[98	107]	[196	199]	[233	236]	[355	357]] [['S.EEEEEEEE'	'GKRIRGTIMT'	'U]4/422/12'	'3450533023'	'S..EEEEEEE'	'SNIIRGWIFG'	'U]Y/422/12'	'3400533023']	['EETT'	'HIEG'	'3/ON'	'4043'	'EETT'	'NIDG'	'3/ON'	'4043']	['....'	'IELG'	'Y]Z}'	'0413'	'....'	'INIT'	'Y]Y}'	'0403']	['EEE'	'RIR'	'4/4'	'505'	'EEE'	'RKR'	'434'	'545']] 1 1 0.712143278296742 0.28785672170325804
5GWY_B 0.0095412165703386 0.9659132490367052 0.1614583333333334 [[120	126]	[163	165]	[299	301]	[164	166]	[106	109]] [2	1	4	3	0] [[101	107]	[195	197]	[232	234]	[354	356]	[462	465]] [['EEEEEEE'	'IASGVFG'	'/122/12'	'0233023'	'EEEEEEE'	'IRGWIFG'	'/422/12'	'0533023']	['EEE'	'HQI'	'33/'	'440'	'EEE'	'KNI'	'33/'	'440']	['...'	'GVN'	'}Y]'	'304'	'...'	'GIN'	'}Y]'	'304']	['EEE'	'QIE'	'3/3'	'404'
6CRV_C 0.0104316282303371 0.5116198948810242 0.5058823529411771 [[83	118]	[188	192]	[222	229]	[1054	1056]	[546	549]] [2	1	4	3	0] [[86	121]	[195	199]	[229	236]	[354	356]	[462	465]] [['.TT.EEEEEEESS....EEEEESS.STTS.EEEEEE'	'FKDGIYFAATEKSNVVRGWVFGSTMNNKSQSVIIIN'	'[OO}/211123VU]YY^22/12UU[VOOU]2////3'	'244303222344340053302333244434300004'	'.TT.EEEEEEESS..EEEEEEESS.SSSS..EEEEE'	'FNDGVYFASTEKSNIIRGWIFGTTLDSKTQSLLIVN'	'[OO}/211223VU]Y/422/12UUZVUVU]}00//3'	'244303223344340053302333143434311004']	['EEETT'	'KNKDG'	'333ON'	'44443'	'EEETT'	'KNIDG'	'33/ON'	'44043']	['EE......'	'LPLGINIT'	'02Z}Y]Y}'	'13130403'	'EE......'	'LPIGINIT'	'02Y}Y]Y}'	'13030403']	['EEE'	'ERN'	'343'	'454'
1G3P_A 0.0292168758495966 0.8473065452812849 0.0859375 [[124	128]	[143	146]	[100	104]	[142	144]	[195	198]] [2	1	4	3	0] [[94	98]	[196	199]	[230	234]	[355	357]	[465	468]] [['EEESS'	'SLEES'	'203VU'	'31443'	'EEESS'	'STEKS'	'223VU'	'33443']	['EETT'	'NRQG'	'34ON'	'4543'	'EETT'	'NIDG'	'3/ON'	'4043']	['EE...'	'YTYIN'	'22}Y]'	'33304'	'E....'	'PIGIN'	'2Y}Y]'	'30304']	['EEE'	'RNR'	'434'	'545'
6MU7_E 0.016414292779612 1.6623418052020482 0.0350404312668466 [[62	68]	[30	32]	[73	76]	[67	69]] [2	1	4	0] [[92	98]	[198	200]	[229	232]	[489	491]] [['EEEEE.S'	'FSGYKSY'	'12223}U'	'2333433'	'EEEEESS'	'FASTEKS'	'11223VU'	'2233443']	['TSE'	'HKS'	'OV2'	'443'	'TTE'	'DGY'	'ON2'	'433']	['EEE.'	'LTIS'	'02/}'	'1303'	'EE..'	'LPIG'	'02Y}'	'1303']	['.SS'	'SYW'	'}UU'	'333'	'..S'	'YFP'	'}[U'	'323']] 1 1 0.42139484814565936 0.5786051518543406
6FV2_C 0.0285164566756024 0.9126374097544095 0.0696378830083568 [[120	126]	[163	165]	[164	166]] [2	1	3] [[101	107]	[195	197]	[354	356]] [['EEEEEEE'	'IASGVFG'	'/122/12'	'0233023'	'EEEEEEE'	'IRGWIFG'	'/422/12'	'0533023']	['EEE'	'HQI'	'33/'	'440'	'EEE'	'KNI'	'33/'	'440']	['EEE'	'QIE'	'3/3'	'404'	'EEE'	'NRK'	'343'	'454']] 1 1 0.0 1.0
6LYE_I 0.0336839329066909 0.8715019026700788 0.0572916666666665 [[70	73]	[79	81]	[80	82]	[37	39]] [2	1	3	0] [[118	121]	[195	197]	[354	356]	[489	491]] [['EEEE'	'LVIQ'	'0//3'	'1004'	'EEEE'	'LIVN'	'0//3'	'1004']	['EEE'	'NKI'	'33/'	'440'	'EEE'	'KNI'	'33/'	'440']	['EEE'	'KIK'	'3/3'	'404'	'EEE'	'NRK'	'343'	'454']	['.SS'	'PES'	'}VU'	'343'	'..S'	'YFP'	'}[U'	'323']] 1 1 0.0 1.0
3WOF_O 0.01335083914265 1.154715967053376 0.1067708333333337 [[823	828]	[748	751]	[723	726]	[704	707]	[750	753]] [2	1	4	3	0] [[101	106]	[196	199]	[232	235]	[354	357]	[462	465]] [['EEEEEE'	'VRVYVA'	'/4/2/1'	'050302'	'EEEEEE'	'IRGWIF'	'/422/1'	'053302']	['EE.T'	'EVKP'	'3/]N'	'4043'	'EETT'	'NIDG'	'3/ON'	'4043']	['.S..'	'TRDI'	'}W]Y'	'3540'	'....'	'GINI'	'}Y]Y'	'3040']	['EEEE'	'HIER'	'3/34'	'4045'
6FV1_B 0.0106201820456057 0.9722823716114016 0.1692708333333334 [[120	126]	[163	165]	[164	166]	[106	109]] [2	1	3	0] [[101	107]	[195	197]	[354	356]	[462	465]] [['EEEEEEE'	'IASGVFG'	'/122/12'	'0233023'	'EEEEEEE'	'IRGWIFG'	'/422/12'	'0533023']	['EEE'	'HQI'	'33/'	'440'	'EEE'	'KNI'	'33/'	'440']	['EEE'	'QIE'	'3/3'	'404'	'EEE'	'NRK'	'343'	'454']	['.TT.'	'KPGD'	']NN]'	'4334'	'.TT.'	'KPFE'	']NM]'	'4324']] 1 1 0.0 1.0
6MTN_E 0.0197032755909477 1.5541184547554583 0.0350404312668466 [[62	68]	[30	32]	[73	76]	[67	69]] [2	1	4	0] [[92	98]	[198	200]	[229	232]	[489	491]] [['EEEEE.S'	'FSGYKSY'	'12223}U'	'2333433'	'EEEEESS'	'FASTEKS'	'11223VU'	'2233443']	['TSE'	'HKS'	'OV2'	'443'	'TTE'	'DGY'	'ON2'	'433']	['EEE.'	'LTIS'	'02/}'	'1303'	'EE..'	'LPIG'	'02Y}'	'1303']	['.SS'	'SYW'	'}UU'	'333'	'..S'	'YFP'	'}[U'	'323']] 1 1 0.42139484814565936 0.5786051518543406
3WOF_I 0.0130600129775984 1.1532602577905728 0.114583333333333 [[823	828]	[748	751]	[723	726]	[704	707]	[750	753]] [2	1	4	3	0] [[101	106]	[196	199]	[232	235]	[354	357]	[462	465]] [['EEEEEE'	'VRVYVA'	'/4/2/1'	'050302'	'EEEEEE'	'IRGWIF'	'/422/1'	'053302']	['EE.T'	'EVKP'	'3/]N'	'4043'	'EETT'	'NIDG'	'3/ON'	'4043']	['.S..'	'TRDI'	'}W]Y'	'3540'	'....'	'GINI'	'}Y]Y'	'3040']	['EEEE'	'HIER'	'3/34'	'4045'
4YDI_L 0.0201230295709929 0.871347277211981 0.2000000000000004 [[65	74]	[149	151]	[106	109]	[147	149]	[107	110]] [2	1	4	3	0] [[94	107]	[196	198]	[233	236]	[354	356]	[465	468]] [['EE.SSEEEEE'	'SGSHTPFIFT'	'22}VU21/12'	'3334332023'	'EEESS..EEEEEEE'	'STEKSNIIRGWIFG'	'223VU]Y/422/12'	'33443400533023']	['EET'	'KVD'	'3/O'	'404'	'EET'	'NID'	'3/O'	'404']	['....'	'INRT'	'Y]^}'	'0453'	'....'	'INIT'	'Y]Y}'	'0403']	['EEE'	'QWK'	'323'	'434'
2OKB_A 0.0130168529088349 1.2438126968505063 0.1197916666666663 [[54	64]	[105	108]	[46	48]	[107	110]] [2	1	3	0] [[90	95]	[196	199]	[354	356]	[462	465]] [['EEEEPPTTEEE'	'ISMSMPKFCYG'	'/212FGOM122'	'03232342233'	'EEEEEE'	'VYFAST'	'/21122'	'032233']	['EE.T'	'NVNT'	'3/]N'	'4043'	'EETT'	'NIDG'	'3/ON'	'4043']	['EEE'	'ERQ'	'343'	'454'	'EEE'	'NRK'	'343'	'454']	['.TT.'	'NTGD'	']NN]'	'4334'	'.TT.'	'KPFE'	']NM]'	'4324']] 1 1 0.42139484814565936 0.5786051518543406
1VIJ_B 0.0202685610271884 0.515344073288561 0.4065934065934067 [[61	67]	[60	62]	[37	39]] [2	1	4] [[125	131]	[195	197]	[234	236]] [['EEEEEES'	'QILIEIC'	'3/0/3/T'	'4010402'	'EEEEE.S'	'NVVIKVA'	'3///3YT'	'4000402']	['EEE'	'DQI'	'33/'	'440'	'EEE'	'KNI'	'33/'	'440']	['...'	'NLP'	']Z}'	'413'	'...'	'NIT'	']Y}'	'403']] 1 1 0.36878267144767746 0.6312173285523225
1LQM_D 0.0390356465627655 0.9206177096162468 0.0378378378378381 [[70	74]	[79	81]	[80	82]	[37	39]] [2	1	3	0] [[118	122]	[195	197]	[354	356]	[489	491]] [['EEEEE'	'LVIQD'	'0//33'	'10044'	'EEEEE'	'LIVNN'	'0//33'	'10044']	['EEE'	'NKI'	'33/'	'440'	'EEE'	'KNI'	'33/'	'440']	['EEE'	'KIK'	'3/3'	'404'	'EEE'	'NRK'	'343'	'454']	['.SS'	'PES'	'}VU'	'343'	'..S'	'YFP'	'}[U'	'323']] 1 1 0.0 1.0
5T2Z_B 0.0184492925519276 0.7562862905021676 0.3150684931506851 [[64	72]	[69	71]	[36	39]	[42	45]] [2	1	4	3] [[120	128]	[195	197]	[233	236]	[353	356]] [['EEETTEEEE'	'IEIAGHKVV'	'/3/MN33//'	'040234400'	'EEETTEEEE'	'VNNATNVVI'	'/33MN3///'	'044234000']	['EEE'	'HKV'	'33/'	'440'	'EEE'	'KNI'	'33/'	'440']	['....'	'IDLP'	'Y]Z}'	'0413'	'....'	'INIT'	'Y]Y}'	'0403']	['.EEE'	'WKPK'	'}323'	'3434'	'.EEE'	'WNRK'	'}343'	'3454']] 1 1 0.0 1.0
6KK4_B 0.0064051323519009 2.700532520603251 0.2473958333333328 [[23	27]	[107	109]	[98	101]	[108	110]] [2	1	4	3] [[103	107]	[195	197]	[229	232]	[354	356]] [['EEEEE'	'YRVMT'	'24/12'	'35023'	'EEEEE'	'GWIFG'	'22/12'	'33023']	['EEE'	'KNI'	'33/'	'440'	'EEE'	'KNI'	'33/'	'440']	['EE..'	'LAVP'	'01Y}'	'1203'	'EE..'	'LPIG'	'02Y}'	'1303']	['EEE'	'NIQ'	'3/3'	'404'	'EEE'	'NRK'	'343'	'454']] 1 1 0.712143278296742 0.28785672170325804
1YFJ_D 0.0237038610802589 0.949094472963371 0.1067708333333337 [[212	218]	[214	217]	[160	162]	[231	233]] [2	1	4	3] [[119	125]	[196	199]	[233	235]	[354	356]] [['ESEETTE'	'VLEHHGK'	'/S33ON3'	'0144434'	'EEEETTE'	'IVNNATN'	'//33MN3'	'0044234']	['EETT'	'EHHG'	'33ON'	'4443'	'EETT'	'NIDG'	'3/ON'	'4043']	['...'	'VKI'	'Y]Y'	'040'	'...'	'INI'	'Y]Y'	'040']	['EEE'	'NVK'	'3/3'	'404'	'EEE'	'NRK'	'343'	'454']] 1 1 0.36878267144767746 0.6312173285523225
6NB6_A 0.0182620901447817 0.4507422213126417 0.5360000000000007 [[83	118]	[188	192]	[225	228]	[340	343]	[450	455]] [2	1	4	3	0] [[86	121]	[195	199]	[232	235]	[353	356]	[463	468]] [['.TTEEEEEEEESS....EEEEESS.STTS.EEEEEE'	'FKDGIYFAATEKSNVVRGWVFGSTMNNKSQSVIIIN'	'[OO2/211123VU]YY^22/12UU[VOOU]2////3'	'244303222344340053302333244434300004'	'.TT.EEEEEEESS..EEEEEEESS.SSSS..EEEEE'	'FNDGVYFASTEKSNIIRGWIFGTTLDSKTQSLLIVN'	'[OO}/211223VU]Y/422/12UUZVUVU]}00//3'	'244303223344340053302333143434311004']	['EEETT'	'KNKDG'	'333ON'	'44443'	'EEETT'	'KNIDG'	'33/ON'	'44043']	['....'	'GINI'	'}Y]Y'	'3040'	'....'	'GINI'	'}Y]Y'	'3040']	['.EEE'	'WERK'	'}343'	'3454'
2V33_B 0.2321693959995731 0.5821561230282455 0.0078740157480312 [[302	305]	[345	348]	[347	349]] [2	1	0] [[104	107]	[196	199]	[462	464]] [['EEEE'	'TVAT'	'2/12'	'3023'	'EEEE'	'WIFG'	'2/12'	'3023']	['EE.T'	'KVKT'	'3/]N'	'4043'	'EETT'	'NIDG'	'3/ON'	'4043']	['.TT'	'KTA'	']NM'	'432'	'.TT'	'KPF'	']NM'	'432']] 1 1 0.8012689277837469 0.19873107221625302
4JKP_L 0.00893084069158 1.3601597536016086 0.2239583333333332 [[21	35]	[145	147]	[102	105]	[143	145]	[103	106]] [2	1	4	3	0] [[90	96]	[196	198]	[233	236]	[354	356]	[465	468]] [['EEEE.SS.S.EEEEE'	'ISMRTSQYGSLAWYQ'	'/214}UV}U}01223'	'032533433312334'	'EEEEEEE'	'VYFASTE'	'/211223'	'0322334']	['EET'	'KVD'	'3/O'	'404'	'EET'	'NID'	'3/O'	'404']	['....'	'IKRT'	'Y]^}'	'0453'	'....'	'INIT'	'Y]Y}'	'0403']	['EEE'	'QWK'	'323'	'434'
5X4S_A 0.0475003868326144 0.307532542630725 0.12280701754386 [[83	118]	[188	192]	[225	228]] [2	1	4] [[86	121]	[195	199]	[232	235]] [['.TT.EEEEEEESS....EEEEESSSSSSS.EEEEEE'	'FKDGIYFAATEKSNVVRGWVFGSTMNNKSQSVIIIN'	'[OO}/211123VU]YY^22/12UUTVVVU]2////3'	'244303222344340053302333244434300004'	'.TT.EEEEEEESS..EEEEEEESS.SSSS..EEEEE'	'FNDGVYFASTEKSNIIRGWIFGTTLDSKTQSLLIVN'	'[OO}/211223VU]Y/422/12UUZVUVU]}00//3'	'244303223344340053302333143434311004']	['EEETT'	'KNKDG'	'333ON'	'44443'	'EEETT'	'KNIDG'	'33/ON'	'44043']	['....'	'GINI'	'}Y]Y'	'3040'	'....'	'GINI'	'}Y]Y'	'3040']] 1 1 0.6295907095980823 0.3704092904019177
1K6C_A 0.0201144505350919 0.6412275320711643 0.3617021276595742 [[61	67]	[60	62]	[37	39]	[42	45]] [2	1	4	3] [[125	131]	[195	197]	[234	236]	[353	356]] [['EEEEEES'	'QIPIEIC'	'3/2/3/T'	'4030402'	'EEEEE.S'	'NVVIKVA'	'3///3YT'	'4000402']	['EEE'	'DQI'	'33/'	'440'	'EEE'	'KNI'	'33/'	'440']	['...'	'NLP'	']Z}'	'413'	'...'	'NIT'	']Y}'	'403']	['.EEE'	'WKPK'	'}323'	'3434'	'.EEE'	'WNRK'	'}343'	'3454']] 1 1 0.36878267144767746 0.6312173285523225
1V0Z_C 0.0237271639228134 1.362083166396607 0.0546874999999995 [[401	405]	[400	402]	[355	357]] [2	1	4] [[125	129]	[195	197]	[232	234]] [['EEEEE'	'QVIVN'	'3///3'	'40004'	'EEEEE'	'NVVIK'	'3///3'	'40004']	['EEE'	'NQV'	'33/'	'440'	'EEE'	'KNI'	'33/'	'440']	['...'	'GVK'	'}Y]'	'304'	'...'	'GIN'	'}Y]'	'304']] 1 1 0.42139484814565936 0.5786051518543406
3GGQ_A 0.0219004312950722 2.666444303180393 0.0185676392572944 [[529	534]	[530	533]	[479	481]] [2	1	3] [[120	125]	[196	199]	[354	356]] [['EEETTE'	'IQQHSK'	'/33ON3'	'044434'	'EEETTE'	'VNNATN'	'/33MN3'	'044234']	['EETT'	'QQHS'	'33ON'	'4443'	'EETT'	'NIDG'	'3/ON'	'4043']	['EEE'	'EYD'	'323'	'434'	'EEE'	'NRK'	'343'	'454']] 1 1 0.712143278296742 0.28785672170325804
6CDI_r 0.0146450744027114 0.6801976920060568 0.4765624999999993 [[88	90]	[88	91]	[11	14]	[98	100]] [2	1	4	3] [[121	123]	[195	198]	[229	232]	[354	356]] [['EET'	'QQF'	'33M'	'442'	'EET'	'NNA'	'33M'	'442']	['EETT'	'QQFE'	'33MO'	'4424'	'EEET'	'KNID'	'33/O'	'4404']	['EEE.'	'LSLS'	'020}'	'1313'	'EE..'	'LPIG'	'02Y}'	'1303']	['EEE'	'ELE'	'303'	'414'	'EEE'	'NRK'	'343'	'454']] 1 1 0.36878267144767746 0.6312173285523225
4R4H_L 0.014323129332884 0.892360797539618 0.3177083333333335 [[34	37]	[194	196]	[106	109]	[107	110]] [2	1	4	0] [[93	96]	[195	197]	[233	236]	[465	468]] [['EEEE'	'AWYQ'	'1223'	'2334'	'EEEE'	'ASTE'	'1223'	'2334']	['EEE'	'KEV'	'33/'	'440'	'EEE'	'KNI'	'33/'	'440']	['....'	'IKRT'	'Y]^}'	'0453'	'....'	'INIT'	'Y]Y}'	'0403']	['....'	'KRTV'	']^}Y'	'4530'	'....'	'ERDI'	']^]Y'	'4540']] 1 1 0.0 1.0
1Z8C_A 0.0268274959284719 0.8465361357669742 0.136094674556213 [[64	72]	[69	71]	[35	37]	[42	45]] [2	1	4	3] [[120	128]	[195	197]	[234	236]	[353	356]] [['EEE-TEEEE'	'IEI-GHKVI'	'/3/-N33//'	'040-34400'	'EEETTEEEE'	'VNNATNVVI'	'/33MN3///'	'044234000']	['EEE'	'HKV'	'33/'	'440'	'EEE'	'KNI'	'33/'	'440']	['...'	'EMS'	'][}'	'423'	'...'	'NIT'	']Y}'	'403']	['.EEE'	'WKPK'	'}323'	'3434'	'.EEE'	'WNRK'	'}343'	'3454']] 1 1 0.07591206644957393 0.9240879335504261
2OL0_C 0.0297453272470191 1.5200102781705185 0.0130208333333328 [[54	64]	[105	108]	[107	110]] [2	1	0] [[90	95]	[196	199]	[462	465]] [['EEEEPPTTEEE'	'ISMSMPKFCYG'	'/212FGOM122'	'03232342233'	'EEEEEE'	'VYFAST'	'/21122'	'032233']	['EE.T'	'NVNT'	'3/]N'	'4043'	'EETT'	'NIDG'	'3/ON'	'4043']	['.TT.'	'NTGD'	']NN]'	'4334'	'.TT.'	'KPFE'	']NM]'	'4324']] 1 1 0.42139484814565936 0.5786051518543406
6CDI_7 0.0146576835351032 0.6801971931033373 0.5338541666666663 [[88	90]	[88	91]	[11	14]	[98	100]] [2	1	4	3] [[121	123]	[195	198]	[229	232]	[354	356]] [['EET'	'QQF'	'33M'	'442'	'EET'	'NNA'	'33M'	'442']	['EETT'	'QQFE'	'33MO'	'4424'	'EEET'	'KNID'	'33/O'	'4404']	['EEE.'	'LSLS'	'020}'	'1313'	'EE..'	'LPIG'	'02Y}'	'1303']	['EEE'	'ELE'	'303'	'414'	'EEE'	'NRK'	'343'	'454']] 1 1 0.36878267144767746 0.6312173285523225
3SO9_A 0.0103695456863154 1.000696454955008 0.263157894736842 [[64	72]	[69	71]	[36	39]	[42	45]] [2	1	4	3] [[120	128]	[195	197]	[233	236]	[353	356]] [['EEETTEEEE'	'IEICGHKVI'	'/3/MN33//'	'040234400'	'EEETTEEEE'	'VNNATNVVI'	'/33MN3///'	'044234000']	['EEE'	'HKV'	'33/'	'440'	'EEE'	'KNI'	'33/'	'440']	['....'	'VNLP'	'Y]Z}'	'0413'	'....'	'INIT'	'Y]Y}'	'0403']	['.EEE'	'WKPK'	'}323'	'3434'	'.EEE'	'WNRK'	'}343'	'3454']] 1 1 0.0 1.0
5ZOB_D 0.0079316824453282 2.6236928970462245 0.2317708333333328 [[23	27]	[107	109]	[98	101]	[108	110]] [2	1	4	3] [[103	107]	[195	197]	[229	232]	[354	356]] [['EEEEE'	'YRVMT'	'24/12'	'35023'	'EEEEE'	'GWIFG'	'22/12'	'33023']	['EEE'	'KNI'	'33/'	'440'	'EEE'	'KNI'	'33/'	'440']	['EE..'	'LAVP'	'01Y}'	'1203'	'EE..'	'LPIG'	'02Y}'	'1303']	['EEE'	'NIQ'	'3/3'	'404'	'EEE'	'NRK'	'343'	'454']] 1 1 0.712143278296742 0.28785672170325804
5W1K_A 0.0090246886939093 0.93768526852499 0.4401041666666667 [[21	37]	[101	104]	[97	100]	[102	105]] [2	4	3	0] [[90	96]	[233	236]	[353	356]	[465	468]] [['EEEEESS..SS..EEEE'	'ITARASQSIDNWLAWYQ'	'/2141UV}YVV}Z1223'	'03252343044312334'	'EEEEEEE'	'VYFASTE'	'/211223'	'0322334']	['....'	'IKRT'	'Y]^}'	'0453'	'....'	'INIT'	'Y]Y}'	'0403']	['.EEE'	'TKVE'	'}3/3'	'3404'	'.EEE'	'WNRK'	'}343'	'3454']	['....'	'KRTV'	']^}Y'	'4530'	'....'	'ERDI'	']^]Y'	'4540']] 1 1 0.0 1.0
6HGB_C 0.0250539516734742 1.3916399218196245 0.0546874999999995 [[395	399]	[394	396]	[349	351]] [2	1	4] [[125	129]	[195	197]	[232	234]] [['EEEEE'	'QVIVN'	'3///3'	'40004'	'EEEEE'	'NVVIK'	'3///3'	'40004']	['EEE'	'NQV'	'33/'	'440'	'EEE'	'KNI'	'33/'	'440']	['...'	'GVK'	'}Y]'	'304'	'...'	'GIN'	'}Y]'	'304']] 1 1 0.42139484814565936 0.5786051518543406
6CDI_R 0.0146551114632539 0.6801913974290026 0.5833333333333337 [[88	90]	[88	91]	[11	14]	[98	100]] [2	1	4	3] [[121	123]	[195	198]	[229	232]	[354	356]] [['EET'	'QQF'	'33M'	'442'	'EET'	'NNA'	'33M'	'442']	['EETT'	'QQFE'	'33MO'	'4424'	'EEET'	'KNID'	'33/O'	'4404']	['EEE.'	'LSLS'	'020}'	'1313'	'EE..'	'LPIG'	'02Y}'	'1303']	['EEE'	'ELE'	'303'	'414'	'EEE'	'NRK'	'343'	'454']] 1 1 0.36878267144767746 0.6312173285523225
1W1X_A 0.0230092395407197 1.2792322622872925 0.1015624999999995 [[401	405]	[400	402]	[355	357]	[406	408]] [2	1	4	3] [[125	129]	[195	197]	[232	234]	[354	356]] [['EEEEE'	'QVIVN'	'3///3'	'40004'	'EEEEE'	'NVVIK'	'3///3'	'40004']	['EEE'	'NQV'	'33/'	'440'	'EEE'	'KNI'	'33/'	'440']	['...'	'GVK'	'}Y]'	'304'	'...'	'GIN'	'}Y]'	'304']	['EEE'	'NQN'	'333'	'444'	'EEE'	'NRK'	'343'	'454']] 1 1 0.42139484814565936 0.5786051518543406
6CRX_A 0.0303860680062782 0.5301261563796116 0.2929292929292928 [[83	118]	[188	192]	[222	228]	[1054	1056]	[451	455]] [2	1	4	3	0] [[86	121]	[195	199]	[229	235]	[354	356]	[464	468]] [['.TT.EEEEEEESS....EEEEESS.SSSS.EEEEEE'	'FKDGIYFAATEKSNVVRGWVFGSTMNNKSQSVIIIN'	'[OO}/211123VU]YY^22/12UU[VVVU]2////3'	'244303222344340053302333244434300004'	'.TT.EEEEEEESS..EEEEEEESS.SSSS..EEEEE'	'FNDGVYFASTEKSNIIRGWIFGTTLDSKTQSLLIVN'	'[OO}/211223VU]Y/422/12UUZVUVU]}00//3'	'244303223344340053302333143434311004']	['EEETT'	'KNKDG'	'333ON'	'44443'	'EEETT'	'KNIDG'	'33/ON'	'44043']	['EE.....'	'LPLGINI'	'02Z}Y]Y'	'1313040'	'EE.....'	'LPIGINI'	'02Y}Y]Y'	'1303040']	['EEE'	'ERN'	'343'	'454'
1W20_A 0.0231765127686829 1.3726455227378838 0.0885416666666667 [[401	405]	[400	402]	[355	357]] [2	1	4] [[125	129]	[195	197]	[232	234]] [['EEEEE'	'QVIVN'	'3///3'	'40004'	'EEEEE'	'NVVIK'	'3///3'	'40004']	['EEE'	'NQV'	'33/'	'440'	'EEE'	'KNI'	'33/'	'440']	['...'	'GVK'	'}Y]'	'304'	'...'	'GIN'	'}Y]'	'304']] 1 1 0.42139484814565936 0.5786051518543406
1W21_A 0.0231765127686829 1.3726455227378838 0.0885416666666667 [[401	405]	[400	402]	[355	357]] [2	1	4] [[125	129]	[195	197]	[232	234]] [['EEEEE'	'QVIVN'	'3///3'	'40004'	'EEEEE'	'NVVIK'	'3///3'	'40004']	['EEE'	'NQV'	'33/'	'440'	'EEE'	'KNI'	'33/'	'440']	['...'	'GVK'	'}Y]'	'304'	'...'	'GIN'	'}Y]'	'304']] 1 1 0.42139484814565936 0.5786051518543406
1W20_C 0.0235912196713507 1.3877693247520086 0.0781249999999997 [[2401	2405]	[2400	2402]	[2355	2357]] [2	1	4] [[125	129]	[195	197]	[232	234]] [['EEEEE'	'QVIVN'	'3///3'	'40004'	'EEEEE'	'NVVIK'	'3///3'	'40004']	['EEE'	'NQV'	'33/'	'440'	'EEE'	'KNI'	'33/'	'440']	['...'	'GVK'	'}Y]'	'304'	'...'	'GIN'	'}Y]'	'304']] 1 1 0.42139484814565936 0.5786051518543406
1W21_C 0.0235912196713507 1.3877693247520086 0.0781249999999997 [[2401	2405]	[2400	2402]	[2355	2357]] [2	1	4] [[125	129]	[195	197]	[232	234]] [['EEEEE'	'QVIVN'	'3///3'	'40004'	'EEEEE'	'NVVIK'	'3///3'	'40004']	['EEE'	'NQV'	'33/'	'440'	'EEE'	'KNI'	'33/'	'440']	['...'	'GVK'	'}Y]'	'304'	'...'	'GIN'	'}Y]'	'304']] 1 1 0.42139484814565936 0.5786051518543406
5ZOB_B 0.0080435743152685 2.6245911285592003 0.2265625 [[23	27]	[107	109]	[98	101]	[108	110]] [2	1	4	3] [[103	107]	[195	197]	[229	232]	[354	356]] [['EEEEE'	'YRVMT'	'24/12'	'35023'	'EEEEE'	'GWIFG'	'22/12'	'33023']	['EEE'	'KNI'	'33/'	'440'	'EEE'	'KNI'	'33/'	'440']	['EE..'	'LAVP'	'01Y}'	'1203'	'EE..'	'LPIG'	'02Y}'	'1303']	['EEE'	'NIQ'	'3/3'	'404'	'EEE'	'NRK'	'343'	'454']] 1 1 0.712143278296742 0.28785672170325804
2OKB_B 0.0154122371075804 1.624916145282666 0.1067708333333337 [[54	64]	[105	108]	[107	110]] [2	1	0] [[90	95]	[196	199]	[462	465]] [['EEEEPPTTEEE'	'ISMSMPKFCYG'	'/212FGOM122'	'03232342233'	'EEEEEE'	'VYFAST'	'/21122'	'032233']	['EE.T'	'NVNT'	'3/]N'	'4043'	'EETT'	'NIDG'	'3/ON'	'4043']	['.TT.'	'NTGD'	']NN]'	'4334'	'.TT.'	'KPFE'	']NM]'	'4324']] 1 1 0.42139484814565936 0.5786051518543406
3OXV_C 0.0166267778849869 0.8927175434492247 0.3521126760563378 [[64	72]	[69	71]	[37	39]	[42	45]] [2	1	4	3] [[120	128]	[195	197]	[234	236]	[353	356]] [['EEETTEEEE'	'IEICGHKVI'	'/3/MN33//'	'040234400'	'EEETTEEEE'	'VNNATNVVI'	'/33MN3///'	'044234000']	['EEE'	'HKV'	'33/'	'440'	'EEE'	'KNI'	'33/'	'440']	['...'	'NLP'	']Z}'	'413'	'...'	'NIT'	']Y}'	'403']	['.EEE'	'WKPK'	'}323'	'3434'	'.EEE'	'WNRK'	'}343'	'3454']] 1 1 0.0 1.0
1LQM_B 0.046250631492097 0.9426349874415616 0.0434782608695649 [[70	74]	[79	81]	[80	82]	[37	39]] [2	1	3	0] [[118	122]	[195	197]	[354	356]	[489	491]] [['EEEEE'	'LVIQD'	'0//33'	'10044'	'EEEEE'	'LIVNN'	'0//33'	'10044']	['EEE'	'NKI'	'33/'	'440'	'EEE'	'KNI'	'33/'	'440']	['EEE'	'KIK'	'3/3'	'404'	'EEE'	'NRK'	'343'	'454']	['.SS'	'PES'	'}VU'	'343'	'..S'	'YFP'	'}[U'	'323']] 1 1 0.0 1.0
6O3G_B 0.0197260794477887 1.027478128484757 0.1354166666666665 [[34	37]	[149	151]	[106	109]	[147	149]	[107	110]] [2	1	4	3	0] [[93	96]	[196	198]	[233	236]	[354	356]	[465	468]] [['EEEE'	'AWYQ'	'1223'	'2334'	'EEEE'	'ASTE'	'1223'	'2334']	['EET'	'KVD'	'3/O'	'404'	'EET'	'NID'	'3/O'	'404']	['....'	'IKRT'	'Y]^}'	'0453'	'....'	'INIT'	'Y]Y}'	'0403']	['EEE'	'QWK'	'323'	'434'
6NB7_A 0.0179722119743344 0.4521087600469688 0.9200000000000008 [[83	118]	[188	192]	[225	228]	[340	343]	[450	455]] [2	1	4	3	0] [[86	121]	[195	199]	[232	235]	[353	356]	[463	468]] [['.TTEEEEEEEESS....EEEEESSSSTTS.EEEEEE'	'FKDGIYFAATEKSNVVRGWVFGSTMNNKSQSVIIIN'	'[OO2/211123VU]YY^22/12UUTVOOU]2////3'	'244303222344340053302333244434300004'	'.TT.EEEEEEESS..EEEEEEESS.SSSS..EEEEE'	'FNDGVYFASTEKSNIIRGWIFGTTLDSKTQSLLIVN'	'[OO}/211223VU]Y/422/12UUZVUVU]}00//3'	'244303223344340053302333143434311004']	['EEETT'	'KNKDG'	'333ON'	'44443'	'EEETT'	'KNIDG'	'33/ON'	'44043']	['....'	'GINI'	'}Y]Y'	'3040'	'....'	'GINI'	'}Y]Y'	'3040']	['.EEE'	'WERK'	'}343'	'3454'
1V0Z_A 0.0229759807300696 1.3499463927142896 0.1093749999999995 [[401	405]	[400	402]	[355	357]] [2	1	4] [[125	129]	[195	197]	[232	234]] [['EEEEE'	'QVIVN'	'3///3'	'40004'	'EEEEE'	'NVVIK'	'3///3'	'40004']	['EEE'	'NQV'	'33/'	'440'	'EEE'	'KNI'	'33/'	'440']	['...'	'GVK'	'}Y]'	'304'	'...'	'GIN'	'}Y]'	'304']] 1 1 0.42139484814565936 0.5786051518543406
2CML_A 0.024725121359582 1.3679429266911858 0.0833333333333332 [[401	405]	[400	402]	[355	357]	[406	408]] [2	1	4	3] [[125	129]	[195	197]	[232	234]	[354	356]] [['EEEEE'	'QVIVN'	'3///3'	'40004'	'EEEEE'	'NVVIK'	'3///3'	'40004']	['EEE'	'NQV'	'33/'	'440'	'EEE'	'KNI'	'33/'	'440']	['...'	'GVK'	'}Y]'	'304'	'...'	'GIN'	'}Y]'	'304']	['EEE'	'NQN'	'333'	'444'	'EEE'	'NRK'	'343'	'454']] 1 1 0.0 1.0
4J54_B 0.0289683553441514 0.8218254931330575 0.2075471698113207 [[64	72]	[69	71]	[36	39]] [2	1	4] [[120	128]	[195	197]	[233	236]] [['EEETTEEEE'	'IEIAGHKVI'	'/3/MN33//'	'040234400'	'EEETTEEEE'	'VNNATNVVI'	'/33MN3///'	'044234000']	['EEE'	'HKV'	'33/'	'440'	'EEE'	'KNI'	'33/'	'440']	['....'	'INLP'	'Y]Z}'	'0413'	'....'	'INIT'	'Y]Y}'	'0403']] 1 1 0.0 1.0
6FV1_A 0.0112492339731923 0.985174104895826 0.3072916666666663 [[120	126]	[163	165]	[164	166]	[106	109]] [2	1	3	0] [[101	107]	[195	197]	[354	356]	[462	465]] [['EEEEEEE'	'IASGVFG'	'/122/12'	'0233023'	'EEEEEEE'	'IRGWIFG'	'/422/12'	'0533023']	['EEE'	'HQI'	'33/'	'440'	'EEE'	'KNI'	'33/'	'440']	['EEE'	'QIE'	'3/3'	'404'	'EEE'	'NRK'	'343'	'454']	['.TT.'	'KPGD'	']NN]'	'4334'	'.TT.'	'KPFE'	']NM]'	'4324']] 1 1 0.42139484814565936 0.5786051518543406
4QJ8_B 0.0168194531512817 0.9340908783899168 0.3195876288659791 [[64	72]	[69	71]	[37	39]	[42	45]] [2	1	4	3] [[120	128]	[195	197]	[234	236]	[353	356]] [['EEETTEEEE'	'IEICGHKVI'	'/3/MN33//'	'040234400'	'EEETTEEEE'	'VNNATNVVI'	'/33MN3///'	'044234000']	['EEE'	'HKV'	'33/'	'440'	'EEE'	'KNI'	'33/'	'440']	['...'	'NLP'	']Z}'	'413'	'...'	'NIT'	']Y}'	'403']	['.EEE'	'WKPK'	'}323'	'3434'	'.EEE'	'WNRK'	'}343'	'3454']] 1 1 0.0 1.0
7BUD_L 0.0225751752950915 0.6202249709268363 0.4791666666666669 [[51	53]	[89	92]	[11	14]	[88	90]] [2	1	4	3] [[123	125]	[195	198]	[229	232]	[354	356]] [['TTE'	'ASN'	'MN3'	'234'	'TTE'	'ATN'	'MN3'	'234']	['EE.T'	'QQFD'	'33[O'	'4424'	'EEET'	'KNID'	'33/O'	'4404']	['EEE.'	'LSAS'	'021}'	'1323'	'EE..'	'LPIG'	'02Y}'	'1303']	['EEE'	'DQQ'	'333'	'444'	'EEE'	'NRK'	'343'	'454']] 1 1 0.36878267144767746 0.6312173285523225
6HG5_C 0.0234563193345587 1.417937007318478 0.0885416666666667 [[395	399]	[394	396]	[349	351]] [2	1	4] [[125	129]	[195	197]	[232	234]] [['EEEEE'	'QVIVN'	'3///3'	'40004'	'EEEEE'	'NVVIK'	'3///3'	'40004']	['EEE'	'NQV'	'33/'	'440'	'EEE'	'KNI'	'33/'	'440']	['...'	'GVK'	'}Y]'	'304'	'...'	'GIN'	'}Y]'	'304']] 1 1 0.42139484814565936 0.5786051518543406
6O5X_C 0.0302500244883629 0.8103234142402944 0.2037617554858937 [[64	72]	[69	71]	[36	39]] [2	1	4] [[120	128]	[195	197]	[233	236]] [['EEETTEEEE'	'IEIAGHKVV'	'/3/MN33//'	'040234400'	'EEETTEEEE'	'VNNATNVVI'	'/33MN3///'	'044234000']	['EEE'	'HKV'	'33/'	'440'	'EEE'	'KNI'	'33/'	'440']	['....'	'IDLP'	'Y]Z}'	'0413'	'....'	'INIT'	'Y]Y}'	'0403']] 1 1 0.0 1.0
3UCB_B 0.0298120497277084 0.8084190919438516 0.2268370607028758 [[64	72]	[69	71]	[36	39]	[42	45]] [2	1	4	3] [[120	128]	[195	197]	[233	236]	[353	356]] [['EEETTEEEE'	'IEIAGHKVI'	'/3/MN33//'	'040234400'	'EEETTEEEE'	'VNNATNVVI'	'/33MN3///'	'044234000']	['EEE'	'HKV'	'33/'	'440'	'EEE'	'KNI'	'33/'	'440']	['....'	'INLP'	'Y]Z}'	'0413'	'....'	'INIT'	'Y]Y}'	'0403']	['.EEE'	'WKPK'	'}323'	'3434'	'.EEE'	'WNRK'	'}343'	'3454']] 1 1 0.0 1.0
6HFY_C 0.0236834773350546 1.432970315405195 0.0781249999999997 [[395	399]	[394	396]	[349	351]] [2	1	4] [[125	129]	[195	197]	[232	234]] [['EEEEE'	'QVIVN'	'3///3'	'40004'	'EEEEE'	'NVVIK'	'3///3'	'40004']	['EEE'	'NQV'	'33/'	'440'	'EEE'	'KNI'	'33/'	'440']	['...'	'GVK'	'}Y]'	'304'	'...'	'GIN'	'}Y]'	'304']] 1 1 0.42139484814565936 0.5786051518543406
5T2Z_A 0.0269703982245054 0.7984040547484398 0.2800000000000002 [[64	72]	[69	71]	[36	39]	[42	45]] [2	1	4	3] [[120	128]	[195	197]	[233	236]	[353	356]] [['EEETTEEEE'	'IEIAGHKVV'	'/3/MN33//'	'040234400'	'EEETTEEEE'	'VNNATNVVI'	'/33MN3///'	'044234000']	['EEE'	'HKV'	'33/'	'440'	'EEE'	'KNI'	'33/'	'440']	['....'	'IDLP'	'Y]Z}'	'0413'	'....'	'INIT'	'Y]Y}'	'0403']	['.EEE'	'WKPK'	'}323'	'3434'	'.EEE'	'WNRK'	'}343'	'3454']] 1 1 0.0 1.0
1V0Z_D 0.0225323438868991 1.372590080284924 0.1171875 [[401	405]	[400	402]	[355	357]] [2	1	4] [[125	129]	[195	197]	[232	234]] [['EEEEE'	'QVIVN'	'3///3'	'40004'	'EEEEE'	'NVVIK'	'3///3'	'40004']	['EEE'	'NQV'	'33/'	'440'	'EEE'	'KNI'	'33/'	'440']	['...'	'GVK'	'}Y]'	'304'	'...'	'GIN'	'}Y]'	'304']] 1 1 0.42139484814565936 0.5786051518543406
1SBG_B 0.0254139001239983 0.5903667761136184 0.3963636363636371 [[61	67]	[60	62]	[37	39]	[42	45]] [2	1	4	3] [[125	131]	[195	197]	[234	236]	[353	356]] [['EEEEEES'	'QILIEIC'	'3/0/3/T'	'4010402'	'EEEEE.S'	'NVVIKVA'	'3///3YT'	'4000402']	['EEE'	'DQI'	'33/'	'440'	'EEE'	'KNI'	'33/'	'440']	['...'	'NLP'	']Z}'	'413'	'...'	'NIT'	']Y}'	'403']	['.EEE'	'WKPK'	'}323'	'3434'	'.EEE'	'WNRK'	'}343'	'3454']] 1 1 0.36878267144767746 0.6312173285523225
6O5A_B 0.0281798954268368 0.7932863199768435 0.2885906040268455 [[64	72]	[69	71]	[36	39]	[42	45]] [2	1	4	3] [[120	128]	[195	197]	[233	236]	[353	356]] [['EEETTEEEE'	'IEIAGHKVV'	'/3/MN33//'	'040234400'	'EEETTEEEE'	'VNNATNVVI'	'/33MN3///'	'044234000']	['EEE'	'HKV'	'33/'	'440'	'EEE'	'KNI'	'33/'	'440']	['....'	'IDLP'	'Y]Z}'	'0413'	'....'	'INIT'	'Y]Y}'	'0403']	['.EEE'	'WKPK'	'}323'	'3434'	'.EEE'	'WNRK'	'}343'	'3454']] 1 1 0.0 1.0
7CZF_C 0.0426541091594551 0.8172752847688434 0.114583333333333 [[72	76]	[72	74]	[27	30]	[121	123]] [2	1	4	0] [[125	129]	[195	197]	[231	234]	[463	465]] [['EEEEE'	'ETIVN'	'32//3'	'43004'	'EEEEE'	'NVVIK'	'3///3'	'40004']	['EEE'	'ETI'	'32/'	'430'	'EEE'	'KNI'	'33/'	'440']	['....'	'IAIQ'	'Y[Y]'	'0204'	'....'	'IGIN'	'Y}Y]'	'0304']	['TT.'	'TAD'	'NM]'	'324'	'TT.'	'PFE'	'NM]'	'324']] 1 1 0.028245646769858534 0.9717543532301415
6CS1_A 0.0310668946172672 0.5166722561434295 0.3426573426573429 [[83	118]	[188	192]	[222	228]	[340	343]	[451	455]] [2	1	4	3	0] [[86	121]	[195	199]	[229	235]	[353	356]	[464	468]] [['.TT.EEEEEEESS....EEEEESS.SSSS.EEEEEE'	'FKDGIYFAATEKSNVVRGWVFGSTMNNKSQSVIIIN'	'[OO}/211123VU]YY^22/12UU[VVVU]2////3'	'244303222344340053302333244434300004'	'.TT.EEEEEEESS..EEEEEEESS.SSSS..EEEEE'	'FNDGVYFASTEKSNIIRGWIFGTTLDSKTQSLLIVN'	'[OO}/211223VU]Y/422/12UUZVUVU]}00//3'	'244303223344340053302333143434311004']	['EEETT'	'KNKDG'	'333ON'	'44443'	'EEETT'	'KNIDG'	'33/ON'	'44043']	['EE.....'	'LPLGINI'	'02Z}Y]Y'	'1313040'	'EE.....'	'LPIGINI'	'02Y}Y]Y'	'1303040']	['.EEE'	'WERK'	'}343'	'3454'
6HGB_D 0.0235003569277054 1.4052069512445946 0.0989583333333334 [[395	399]	[394	396]	[349	351]] [2	1	4] [[125	129]	[195	197]	[232	234]] [['EEEEE'	'QVIVN'	'3///3'	'40004'	'EEEEE'	'NVVIK'	'3///3'	'40004']	['EEE'	'NQV'	'33/'	'440'	'EEE'	'KNI'	'33/'	'440']	['...'	'GVK'	'}Y]'	'304'	'...'	'GIN'	'}Y]'	'304']] 1 1 0.3789862217510527 0.6210137782489473
6U7G_B 0.0454569334679089 0.4961542847970925 0.2467532467532474 [[172	181]	[154	158]	[573	575]	[174	177]	[689	691]] [2	1	4	3	0] [[87	96]	[195	199]	[234	236]	[353	356]	[465	467]] [['TT.EEEEEEE'	'KDSQYEMDSE'	'OO}3231323'	'4434342434'	'TT.EEEEEEE'	'NDGVYFASTE'	'OO}/211223'	'4430322334']	['EEETT'	'ELVEP'	'30/ON'	'41043'	'EEETT'	'KNIDG'	'33/ON'	'44043']	['...'	'NVT'	']Y}'	'403'	'...'	'NIT'	']Y}'	'403']	['.EEE'	'SQYE'	'}323'	'3434'
4FAE_A 0.0172371922286629 0.9500510097572488 0.3287197231833909 [[64	72]	[69	71]	[36	39]	[42	45]] [2	1	4	3] [[120	128]	[195	197]	[233	236]	[353	356]] [['EEETTEEEE'	'IEICGHKVI'	'/3/MN33//'	'040234400'	'EEETTEEEE'	'VNNATNVVI'	'/33MN3///'	'044234000']	['EEE'	'HKV'	'33/'	'440'	'EEE'	'KNI'	'33/'	'440']	['....'	'VNLP'	'Y]Z}'	'0413'	'....'	'INIT'	'Y]Y}'	'0403']	['.EEE'	'WKPK'	'}323'	'3434'	'.EEE'	'WNRK'	'}343'	'3454']] 1 1 0.0 1.0
1W1X_D 0.0204764233271878 1.3265325269470625 0.1354166666666665 [[3401	3405]	[3400	3402]	[3355	3357]] [2	1	4] [[125	129]	[195	197]	[232	234]] [['EEEEE'	'QVIVN'	'3///3'	'40004'	'EEEEE'	'NVVIK'	'3///3'	'40004']	['EEE'	'NQV'	'33/'	'440'	'EEE'	'KNI'	'33/'	'440']	['...'	'GVK'	'}Y]'	'304'	'...'	'GIN'	'}Y]'	'304']] 1 1 0.42139484814565936 0.5786051518543406
2ZHX_N 0.0419282129297161 0.846508194863175 0.116279069767442 [[70	73]	[79	81]	[80	82]	[37	39]] [2	1	3	0] [[118	121]	[195	197]	[354	356]	[489	491]] [['EEEE'	'LVIQ'	'0//3'	'1004'	'EEEE'	'LIVN'	'0//3'	'1004']	['EEE'	'NKI'	'33/'	'440'	'EEE'	'KNI'	'33/'	'440']	['EEE'	'KIK'	'3/3'	'404'	'EEE'	'NRK'	'343'	'454']	['.SS'	'PES'	'}VU'	'343'	'..S'	'YFP'	'}[U'	'323']] 1 1 0.0 1.0
6HGB_A 0.023661233860826 1.3954156191452691 0.0963541666666663 [[395	399]	[394	396]	[349	351]] [2	1	4] [[125	129]	[195	197]	[232	234]] [['EEEEE'	'QVIVN'	'3///3'	'40004'	'EEEEE'	'NVVIK'	'3///3'	'40004']	['EEE'	'NQV'	'33/'	'440'	'EEE'	'KNI'	'33/'	'440']	['...'	'GVK'	'}Y]'	'304'	'...'	'GIN'	'}Y]'	'304']] 1 1 0.42139484814565936 0.5786051518543406
6HG5_A 0.0234220002944227 1.4235370309012274 0.0989583333333334 [[395	399]	[394	396]	[349	351]] [2	1	4] [[125	129]	[195	197]	[232	234]] [['EEEEE'	'QVIVN'	'3///3'	'40004'	'EEEEE'	'NVVIK'	'3///3'	'40004']	['EEE'	'NQV'	'33/'	'440'	'EEE'	'KNI'	'33/'	'440']	['...'	'GVK'	'}Y]'	'304'	'...'	'GIN'	'}Y]'	'304']] 1 1 0.42139484814565936 0.5786051518543406
3SPK_B 0.0281983569717303 0.7837564979727354 0.2972972972972978 [[64	72]	[69	71]	[36	39]	[42	45]] [2	1	4	3] [[120	128]	[195	197]	[233	236]	[353	356]] [['EEETTEEEE'	'IEICGHKVI'	'/3/MN33//'	'040234400'	'EEETTEEEE'	'VNNATNVVI'	'/33MN3///'	'044234000']	['EEE'	'HKV'	'33/'	'440'	'EEE'	'KNI'	'33/'	'440']	['....'	'VNLP'	'Y]Z}'	'0413'	'....'	'INIT'	'Y]Y}'	'0403']	['.EEE'	'WKPK'	'}323'	'3434'	'.EEE'	'WNRK'	'}343'	'3454']] 1 1 0.0 1.0
3OXV_A 0.0152375360278495 0.9739270815054618 0.3333333333333332 [[64	72]	[69	71]	[37	39]] [2	1	4] [[120	128]	[195	197]	[234	236]] [['EEETTEEEE'	'IEICGHKVI'	'/3/MN33//'	'040234400'	'EEETTEEEE'	'VNNATNVVI'	'/33MN3///'	'044234000']	['EEE'	'HKV'	'33/'	'440'	'EEE'	'KNI'	'33/'	'440']	['...'	'NLP'	']Z}'	'413'	'...'	'NIT'	']Y}'	'403']] 1 1 0.0 1.0
6ZGF_C 0.0251753486433312 1.1525723989406131 0.11304347826087 [[89	120]	[195	200]	[229	236]	[353	357]	[462	468]] [2	1	4	3	0] [[89	120]	[195	200]	[229	236]	[353	357]	[462	468]] [['.EEEEEEESS..EEEEEEESS.SSSS.EEEEE'	'GVYFASTEKSNIIRGWIFGTTLDSKTQSLLIV'	'}/211223VU]Y/422/12UUZVUVU]200//'	'30322334434005330233314343431100'	'.EEEEEEESS..EEEEEEESS.SSSS..EEEE'	'GVYFASTEKSNIIRGWIFGTTLDSKTQSLLIV'	'}/211223VU]Y/422/12UUZVUVU]}00//'	'30322334434005330233314343431100']	['EEETTE'	'KNIDGY'	'33/ON2'	'440433'	'EEETTE'	'KNIDGY'	'33/ON2'	'440433']	['E.......'	'LPIGINIT'	'0}Y}Y]Y}'	'13030403'	'EE......'	'LPIGINIT'	'02Y}Y]Y}'	'13030403']	['.EEEE'	'WNRKR'	'}3434'	'34545'
6CRW_A 0.0286764932150402 0.4089497567197542 0.4769230769230772 [[83	118]	[188	192]	[877	879]	[1054	1056]	[452	455]] [2	1	4	3	0] [[86	121]	[195	199]	[234	236]	[354	356]	[465	468]] [['.TTEEEEEEEESS....EEEEESSSSTTS.EEEEEE'	'FKDGIYFAATEKSNVVRGWVFGSTMNNKSQSVIIIN'	'[OO2/211123VU]YY^22/12UUTVOOU]2////3'	'244303222344340053302333244434300004'	'.TT.EEEEEEESS..EEEEEEESS.SSSS..EEEEE'	'FNDGVYFASTEKSNIIRGWIFGTTLDSKTQSLLIVN'	'[OO}/211223VU]Y/422/12UUZVUVU]}00//3'	'244303223344340053302333143434311004']	['EEETT'	'KNKDG'	'333ON'	'44443'	'EEETT'	'KNIDG'	'33/ON'	'44043']	['...'	'QIP'	']Y}'	'403'	'...'	'NIT'	']Y}'	'403']	['EEE'	'ERN'	'343'	'454'
5NH0_A 0.0111986737327113 0.9754753686628596 0.3880208333333328 [[120	126]	[163	165]	[190	193]	[164	166]	[106	109]] [2	1	4	3	0] [[101	107]	[195	197]	[232	235]	[354	356]	[462	465]] [['EEEEEEE'	'IASGVFG'	'/122/12'	'0233023'	'EEEEEEE'	'IRGWIFG'	'/422/12'	'0533023']	['EEE'	'HQI'	'33/'	'440'	'EEE'	'KNI'	'33/'	'440']	['....'	'SLQV'	'}Z]Y'	'3140'	'....'	'GINI'	'}Y]Y'	'3040']	['EEE'	'QIE'	'3/3'	'404'
4YHQ_B 0.0171449824564032 0.979472080497456 0.3061224489795922 [[64	72]	[69	71]	[36	39]	[42	45]] [2	1	4	3] [[120	128]	[195	197]	[233	236]	[353	356]] [['EEETTEEEE'	'IEIAGHKVI'	'/3/MN33//'	'040234400'	'EEETTEEEE'	'VNNATNVVI'	'/33MN3///'	'044234000']	['EEE'	'HKV'	'33/'	'440'	'EEE'	'KNI'	'33/'	'440']	['....'	'INLP'	'Y]Z}'	'0413'	'....'	'INIT'	'Y]Y}'	'0403']	['.EEE'	'WKPK'	'}323'	'3434'	'.EEE'	'WNRK'	'}343'	'3454']] 1 1 0.0 1.0
2ZHX_B 0.0683401982459945 0.8631528124096359 0.0755208333333328 [[70	73]	[79	81]	[80	82]	[37	39]] [2	1	3	0] [[118	121]	[195	197]	[354	356]	[489	491]] [['EEEE'	'LVIQ'	'0//3'	'1004'	'EEEE'	'LIVN'	'0//3'	'1004']	['EEE'	'NKI'	'33/'	'440'	'EEE'	'KNI'	'33/'	'440']	['EEE'	'KIK'	'3/3'	'404'	'EEE'	'NRK'	'343'	'454']	['.SS'	'PES'	'}VU'	'343'	'..S'	'YFP'	'}[U'	'323']] 1 1 0.002190833758679463 0.9978091662413205
6MPG_7 0.0204319477717022 0.6806277606940182 0.6015624999999996 [[88	90]	[88	91]	[11	14]	[98	100]] [2	1	4	3] [[121	123]	[195	198]	[229	232]	[354	356]] [['EET'	'QQF'	'33M'	'442'	'EET'	'NNA'	'33M'	'442']	['EETT'	'QQFE'	'33MO'	'4424'	'EEET'	'KNID'	'33/O'	'4404']	['EEE.'	'LSLS'	'020}'	'1313'	'EE..'	'LPIG'	'02Y}'	'1303']	['EEE'	'ELE'	'303'	'414'	'EEE'	'NRK'	'343'	'454']] 1 1 0.36878267144767746 0.6312173285523225
4LSS_L 0.0235982563976053 0.9760531110958076 0.2005208333333334 [[34	37]	[151	153]	[108	111]	[149	151]	[109	112]] [2	1	4	3	0] [[93	96]	[196	198]	[233	236]	[354	356]	[465	468]] [['EEEE'	'AWYQ'	'1223'	'2334'	'EEEE'	'ASTE'	'1223'	'2334']	['EET'	'KVD'	'3/O'	'404'	'EET'	'NID'	'3/O'	'404']	['....'	'IKRT'	'Y]^}'	'0453'	'....'	'INIT'	'Y]Y}'	'0403']	['EEE'	'QWK'	'323'	'434'
1W20_D 0.0221483800445787 1.3865949885868454 0.1276041666666665 [[3401	3405]	[3400	3402]	[3355	3357]] [2	1	4] [[125	129]	[195	197]	[232	234]] [['EEEEE'	'QVIVN'	'3///3'	'40004'	'EEEEE'	'NVVIK'	'3///3'	'40004']	['EEE'	'NQV'	'33/'	'440'	'EEE'	'KNI'	'33/'	'440']	['...'	'GVK'	'}Y]'	'304'	'...'	'GIN'	'}Y]'	'304']] 1 1 0.42139484814565936 0.5786051518543406
1W21_D 0.0221483800445787 1.3865949885868454 0.1276041666666665 [[3401	3405]	[3400	3402]	[3355	3357]] [2	1	4] [[125	129]	[195	197]	[232	234]] [['EEEEE'	'QVIVN'	'3///3'	'40004'	'EEEEE'	'NVVIK'	'3///3'	'40004']	['EEE'	'NQV'	'33/'	'440'	'EEE'	'KNI'	'33/'	'440']	['...'	'GVK'	'}Y]'	'304'	'...'	'GIN'	'}Y]'	'304']] 1 1 0.42139484814565936 0.5786051518543406
4QN6_B 0.0231720521852138 1.419289621109442 0.1119791666666669 [[316	320]	[315	317]	[270	272]] [2	1	4] [[125	129]	[195	197]	[232	234]] [['EEEEE'	'QVIVN'	'3///3'	'40004'	'EEEEE'	'NVVIK'	'3///3'	'40004']	['EEE'	'HQV'	'33/'	'440'	'EEE'	'KNI'	'33/'	'440']	['...'	'GVK'	'}Y]'	'304'	'...'	'GIN'	'}Y]'	'304']] 1 1 0.42139484814565936 0.5786051518543406
5W1K_F 0.0175840997600995 0.9129391240975394 0.4062500000000004 [[21	37]	[189	191]	[101	104]	[102	105]] [2	1	4	0] [[90	96]	[195	197]	[233	236]	[465	468]] [['EEEEESS..SS..EEEE'	'ITMRASQSIDNWLAWYQ'	'/2141UV}YVV}Z1223'	'03252343044312334'	'EEEEEEE'	'VYFASTE'	'/211223'	'0322334']	['EEE'	'NEV'	'33/'	'440'	'EEE'	'KNI'	'33/'	'440']	['....'	'IKRT'	'Y]^}'	'0453'	'....'	'INIT'	'Y]Y}'	'0403']	['....'	'KRTV'	']^}Y'	'4530'	'....'	'ERDI'	']^]Y'	'4540']] 1 1 0.0 1.0
4QN6_A 0.0227092126260239 1.4277991577070586 0.114583333333333 [[316	320]	[315	317]	[270	272]] [2	1	4] [[125	129]	[195	197]	[232	234]] [['EEEEE'	'QVIVN'	'3///3'	'40004'	'EEEEE'	'NVVIK'	'3///3'	'40004']	['EEE'	'HQV'	'33/'	'440'	'EEE'	'KNI'	'33/'	'440']	['...'	'GVK'	'}Y]'	'304'	'...'	'GIN'	'}Y]'	'304']] 1 1 0.42139484814565936 0.5786051518543406
3HVP_A 0.0080295954970555 1.9951067351234275 0.364583333333333 [[64	69]	[65	68]	[2	4]] [2	1	4] [[120	125]	[196	199]	[234	236]] [['EEE-TE'	'VEI-GH'	'/3/-N3'	'040-34'	'EEETTE'	'VNNATN'	'/33MN3'	'044234']	['EE-T'	'EI-G'	'3/-N'	'40-3'	'EETT'	'NIDG'	'3/ON'	'4043']	['...'	'QIT'	']Y}'	'403'	'...'	'NIT'	']Y}'	'403']] 1 1 0.8164967424228561 0.18350325757714397
6CS0_A 0.0231011734207328 0.4995029504202716 0.7066666666666668 [[83	118]	[188	192]	[693	697]	[341	343]	[452	455]] [2	1	4	3	0] [[86	121]	[195	199]	[232	236]	[354	356]	[465	468]] [['.TT.EEEEEEESS....EEEEESSSSSSS.EEEEEE'	'FKDGIYFAATEKSNVVRGWVFGSTMNNKSQSVIIIN'	'[OO}/211123VU]YY^22/12UUTVVVU]2////3'	'244303222344340053302333244434300004'	'.TT.EEEEEEESS..EEEEEEESS.SSSS..EEEEE'	'FNDGVYFASTEKSNIIRGWIFGTTLDSKTQSLLIVN'	'[OO}/211223VU]Y/422/12UUZVUVU]}00//3'	'244303223344340053302333143434311004']	['EEETT'	'KNKDG'	'333ON'	'44443'	'EEETT'	'KNIDG'	'33/ON'	'44043']	['.....'	'TIAIP'	'}Y[Y}'	'30203'	'.....'	'GINIT'	'}Y]Y}'	'30403']	['EEE'	'ERK'	'343'	'454'
6CRZ_A 0.0231011734207328 0.4995029504202716 0.7066666666666668 [[83	118]	[188	192]	[693	697]	[341	343]	[452	455]] [2	1	4	3	0] [[86	121]	[195	199]	[232	236]	[354	356]	[465	468]] [['.TT.EEEEEEESS....EEEEESSSSSSS.EEEEEE'	'FKDGIYFAATEKSNVVRGWVFGSTMNNKSQSVIIIN'	'[OO}/211123VU]YY^22/12UUTVVVU]2////3'	'244303222344340053302333244434300004'	'.TT.EEEEEEESS..EEEEEEESS.SSSS..EEEEE'	'FNDGVYFASTEKSNIIRGWIFGTTLDSKTQSLLIVN'	'[OO}/211223VU]Y/422/12UUZVUVU]}00//3'	'244303223344340053302333143434311004']	['EEETT'	'KNKDG'	'333ON'	'44443'	'EEETT'	'KNIDG'	'33/ON'	'44043']	['.....'	'TIAIP'	'}Y[Y}'	'30203'	'.....'	'GINIT'	'}Y]Y}'	'30403']	['EEE'	'ERK'	'343'	'454'
6N1W_r 0.0223845282666069 0.696946651397286 0.5442708333333337 [[88	90]	[88	91]	[11	14]	[98	100]] [2	1	4	3] [[121	123]	[195	198]	[229	232]	[354	356]] [['EET'	'QQF'	'33M'	'442'	'EET'	'NNA'	'33M'	'442']	['EETT'	'QQFE'	'33MO'	'4424'	'EEET'	'KNID'	'33/O'	'4404']	['EEE.'	'LSLS'	'020}'	'1313'	'EE..'	'LPIG'	'02Y}'	'1303']	['EEE'	'ELE'	'303'	'414'	'EEE'	'NRK'	'343'	'454']] 1 1 0.36878267144767746 0.6312173285523225
6ACK_A 0.0059559684098783 1.878739810974876 0.6623376623376629 [[86	108]	[564	568]	[225	229]	[340	343]	[452	455]] [2	1	4	3	0] [[89	111]	[196	200]	[232	236]	[353	356]	[465	468]] [['.EEEEEEESS.S...EEEESSSS'	'GIYFAATEKSNVVRGWVFGSTMN'	'}/211123VU]RY^}2/12UUTV'	'30322234434005330233324'	'.EEEEEEESS..EEEEEEESS.S'	'GVYFASTEKSNIIRGWIFGTTLD'	'}/211223VU]Y/422/12UUZV'	'30322334434005330233314']	['ETTTE'	'DPKTS'	'3NON2'	'43433'	'EETTE'	'NIDGY'	'3/ON2'	'40433']	['.B...'	'GINIT'	'}(]Y}'	'30403'	'.....'	'GINIT'	'}Y]Y}'	'30403']	['.EEE'	'WERK'	'}343'	'3454'
2FDD_A 0.0298370189203915 0.9309912899633648 0.15625 [[64	72]	[69	71]	[36	39]	[19	21]] [2	1	4	3] [[120	128]	[195	197]	[233	236]	[354	356]] [['EEETTEEEE'	'IEICGHKVI'	'/3/MN33//'	'040234400'	'EEETTEEEE'	'VNNATNVVI'	'/33MN3///'	'044234000']	['EEE'	'HKV'	'33/'	'440'	'EEE'	'KNI'	'33/'	'440']	['....'	'INLP'	'Y]Z}'	'0413'	'....'	'INIT'	'Y]Y}'	'0403']	['EEE'	'QRE'	'343'	'454'	'EEE'	'NRK'	'343'	'454']] 1 1 0.0 1.0
3OXW_C 0.0163277328871498 0.999944484750913 0.3016949152542381 [[64	72]	[69	71]	[37	39]] [2	1	4] [[120	128]	[195	197]	[234	236]] [['EEETTEEEE'	'VEICGHKVI'	'/3/MN33//'	'040234400'	'EEETTEEEE'	'VNNATNVVI'	'/33MN3///'	'044234000']	['EEE'	'HKV'	'33/'	'440'	'EEE'	'KNI'	'33/'	'440']	['...'	'NLP'	']Z}'	'413'	'...'	'NIT'	']Y}'	'403']] 1 1 0.0 1.0
6L4Z_F 0.0093559248324189 2.5457927051173947 0.1744791666666669 [[23	27]	[107	109]	[98	101]	[108	110]] [2	1	4	3] [[103	107]	[195	197]	[229	232]	[354	356]] [['EEEEE'	'YRVMT'	'24/12'	'35023'	'EEEEE'	'GWIFG'	'22/12'	'33023']	['EEE'	'KNI'	'33/'	'440'	'EEE'	'KNI'	'33/'	'440']	['EE..'	'LAVP'	'01Y}'	'1203'	'EE..'	'LPIG'	'02Y}'	'1303']	['EEE'	'NIQ'	'3/3'	'404'	'EEE'	'NRK'	'343'	'454']] 1 1 0.712143278296742 0.28785672170325804
6N1W_R 0.0227937250003924 0.6988332679603941 0.5208333333333335 [[88	90]	[88	91]	[11	14]	[98	100]] [2	1	4	3] [[121	123]	[195	198]	[229	232]	[354	356]] [['EET'	'QQF'	'33M'	'442'	'EET'	'NNA'	'33M'	'442']	['EETT'	'QQFE'	'33MO'	'4424'	'EEET'	'KNID'	'33/O'	'4404']	['EEE.'	'LSLS'	'020}'	'1313'	'EE..'	'LPIG'	'02Y}'	'1303']	['EEE'	'ELE'	'303'	'414'	'EEE'	'NRK'	'343'	'454']] 1 1 0.36878267144767746 0.6312173285523225
6U7G_A 0.0455682733191224 0.5320767025971473 0.2467532467532474 [[172	181]	[154	158]	[573	575]	[174	177]	[819	821]] [2	1	4	3	0] [[87	96]	[195	199]	[234	236]	[353	356]	[490	492]] [['TT.EEEEEEE'	'KDSQYEMDSE'	'OO}3231323'	'4434342434'	'TT.EEEEEEE'	'NDGVYFASTE'	'OO}/211223'	'4430322334']	['EEETT'	'ELVEP'	'30/ON'	'41043'	'EEETT'	'KNIDG'	'33/ON'	'44043']	['...'	'NVT'	']Y}'	'403'	'...'	'NIT'	']Y}'	'403']	['.EEE'	'SQYE'	'}323'	'3434'
6ZGF_A 0.0251733413010082 1.1525957172027472 0.12280701754386 [[89	120]	[195	200]	[229	236]	[353	357]	[462	468]] [2	1	4	3	0] [[89	120]	[195	200]	[229	236]	[353	357]	[462	468]] [['.EEEEEEESS..EEEEEEESS.SSSS.EEEEE'	'GVYFASTEKSNIIRGWIFGTTLDSKTQSLLIV'	'}/211223VU]Y/422/12UUZVUVU]200//'	'30322334434005330233314343431100'	'.EEEEEEESS..EEEEEEESS.SSSS..EEEE'	'GVYFASTEKSNIIRGWIFGTTLDSKTQSLLIV'	'}/211223VU]Y/422/12UUZVUVU]}00//'	'30322334434005330233314343431100']	['EEETTE'	'KNIDGY'	'33/ON2'	'440433'	'EEETTE'	'KNIDGY'	'33/ON2'	'440433']	['E.......'	'LPIGINIT'	'0}Y}Y]Y}'	'13030403'	'EE......'	'LPIGINIT'	'02Y}Y]Y}'	'13030403']	['.EEEE'	'WNRKR'	'}3434'	'34545'
1DML_G 0.0558018817625239 1.4243319168030175 0.002604166666666 [[57	77]	[75	77]	[28	30]] [2	1	0] [[116	127]	[195	197]	[489	491]] [['.EEEEETTEEEEEEEETTEEE'	'SLLVMGDRGILIHNTIFGEQV'	'}00/12OP2/0/332/MN33/'	'311023453010443023440'	'.EEEEEETTEEE'	'SLLIVNNATNVV'	'}00//33MN3//'	'311004423400']	['EEE'	'EQV'	'33/'	'440'	'EEE'	'KNI'	'33/'	'440']	['..S'	'GAP'	'}[U'	'323'	'..S'	'YFP'	'}[U'	'323']] 1 1 0.42139484814565936 0.5786051518543406
4QN4_B 0.0224581155636537 1.428148240120726 0.1249999999999993 [[316	320]	[315	317]	[270	272]] [2	1	4] [[125	129]	[195	197]	[232	234]] [['EEEEE'	'QVIVN'	'3///3'	'40004'	'EEEEE'	'NVVIK'	'3///3'	'40004']	['EEE'	'HQV'	'33/'	'440'	'EEE'	'KNI'	'33/'	'440']	['...'	'GVK'	'}Y]'	'304'	'...'	'GIN'	'}Y]'	'304']] 1 1 0.42139484814565936 0.5786051518543406
4GYE_A 0.0295418465064586 0.865025803688585 0.2885906040268455 [[64	72]	[69	71]	[36	39]	[42	45]] [2	1	4	3] [[120	128]	[195	197]	[233	236]	[353	356]] [['EEETTEEEE'	'IEICGHKVI'	'/3/MN33//'	'040234400'	'EEETTEEEE'	'VNNATNVVI'	'/33MN3///'	'044234000']	['EEE'	'HKV'	'33/'	'440'	'EEE'	'KNI'	'33/'	'440']	['....'	'VNLP'	'Y]Z}'	'0413'	'....'	'INIT'	'Y]Y}'	'0403']	['.EEE'	'WKPK'	'}323'	'3434'	'.EEE'	'WNRK'	'}343'	'3454']] 1 1 0.0 1.0
1W1X_B 0.0233726959393594 1.266613147535891 0.1406250000000002 [[1401	1405]	[1400	1402]	[1355	1357]] [2	1	4] [[125	129]	[195	197]	[232	234]] [['EEEEE'	'QVIVN'	'3///3'	'40004'	'EEEEE'	'NVVIK'	'3///3'	'40004']	['EEE'	'NQV'	'33/'	'440'	'EEE'	'KNI'	'33/'	'440']	['...'	'GVK'	'}Y]'	'304'	'...'	'GIN'	'}Y]'	'304']] 1 1 0.42139484814565936 0.5786051518543406
6MPG_R 0.020433030050695 0.680622387105698 0.6744791666666661 [[88	90]	[88	91]	[11	14]	[98	100]] [2	1	4	3] [[121	123]	[195	198]	[229	232]	[354	356]] [['EET'	'QQF'	'33M'	'442'	'EET'	'NNA'	'33M'	'442']	['EETT'	'QQFE'	'33MO'	'4424'	'EEET'	'KNID'	'33/O'	'4404']	['EEE.'	'LSLS'	'020}'	'1313'	'EE..'	'LPIG'	'02Y}'	'1303']	['EEE'	'ELE'	'303'	'414'	'EEE'	'NRK'	'343'	'454']] 1 1 0.36878267144767746 0.6312173285523225
1Q0T_B 0.0391482586352682 0.9289010219121908 0.1197916666666663 [[214	218]	[214	217]	[160	162]	[209	211]] [2	1	4	3] [[121	125]	[196	199]	[233	235]	[354	356]] [['EETTE'	'EHHGK'	'33ON3'	'44434'	'EETTE'	'NNATN'	'33MN3'	'44234']	['EETT'	'EHHG'	'33ON'	'4443'	'EETT'	'NIDG'	'3/ON'	'4043']	['...'	'VKI'	'Y]Y'	'040'	'...'	'INI'	'Y]Y'	'040']	['EEE'	'QSN'	'323'	'434'	'EEE'	'NRK'	'343'	'454']] 1 1 0.0 1.0
6N1W_7 0.0226923449860389 0.6983013831492486 0.6197916666666665 [[88	90]	[88	91]	[11	14]	[98	100]] [2	1	4	3] [[121	123]	[195	198]	[229	232]	[354	356]] [['EET'	'QQF'	'33M'	'442'	'EET'	'NNA'	'33M'	'442']	['EETT'	'QQFE'	'33MO'	'4424'	'EEET'	'KNID'	'33/O'	'4404']	['EEE.'	'LSLS'	'020}'	'1313'	'EE..'	'LPIG'	'02Y}'	'1303']	['EEE'	'ELE'	'303'	'414'	'EEE'	'NRK'	'343'	'454']] 1 1 0.36878267144767746 0.6312173285523225
4FAF_B 0.0180146425072188 0.9588761534479776 0.3763440860215057 [[64	72]	[69	71]	[36	39]	[42	45]] [2	1	4	3] [[120	128]	[195	197]	[233	236]	[353	356]] [['EEETTEEEE'	'IEICGHKVI'	'/3/MN33//'	'040234400'	'EEETTEEEE'	'VNNATNVVI'	'/33MN3///'	'044234000']	['EEE'	'HKV'	'33/'	'440'	'EEE'	'KNI'	'33/'	'440']	['....'	'VNLP'	'Y]Z}'	'0413'	'....'	'INIT'	'Y]Y}'	'0403']	['.EEE'	'WKPK'	'}323'	'3434'	'.EEE'	'WNRK'	'}343'	'3454']] 1 1 0.0 1.0
1N49_D 0.0249954364684069 0.6480120219469818 0.5058823529411771 [[61	67]	[60	62]	[37	39]	[42	45]] [2	1	4	3] [[125	131]	[195	197]	[234	236]	[353	356]] [['EEEEEES'	'QIPVEIC'	'3/2/3/T'	'4030402'	'EEEEE.S'	'NVVIKVA'	'3///3YT'	'4000402']	['EEE'	'DQI'	'33/'	'440'	'EEE'	'KNI'	'33/'	'440']	['...'	'NLP'	']Z}'	'413'	'...'	'NIT'	']Y}'	'403']	['.EEE'	'WKPK'	'}323'	'3434'	'.EEE'	'WNRK'	'}343'	'3454']] 1 1 0.36878267144767746 0.6312173285523225
6CS2_C 0.0366722012607539 0.3631477228155627 0.4275092936802975 [[83	118]	[188	192]	[225	229]	[546	549]] [2	1	4	0] [[86	121]	[195	199]	[232	236]	[462	465]] [['.TT.EEEEEEESS....EEEEESSSSTTS.EEEEEE'	'FKDGIYFAATEKSNVVRGWVFGSTMNNKSQSVIIIN'	'[OO}/211123VU]YY^22/12UUTVOOU]2////3'	'244303222344340053302333244434300004'	'.TT.EEEEEEESS..EEEEEEESS.SSSS..EEEEE'	'FNDGVYFASTEKSNIIRGWIFGTTLDSKTQSLLIVN'	'[OO}/211223VU]Y/422/12UUZVUVU]}00//3'	'244303223344340053302333143434311004']	['EEETT'	'KNKDG'	'333ON'	'44443'	'EEETT'	'KNIDG'	'33/ON'	'44043']	['.....'	'GINIT'	'}Y]Y}'	'30403'	'.....'	'GINIT'	'}Y]Y}'	'30403']	['.TT.'	'QPFQ'	']NM]'	'4324'	'.TT.'	'KPFE'	']NM]'	'4324']] 1 1 0.5402944380487709 0.45970556195122914
2WKC_D 0.0340581022807169 2.283571994981811 0.0322580645161294 [[25	27]	[84	86]	[88	93]	[75	77]	[90	92]] [2	1	4	3	0] [[125	127]	[195	197]	[231	236]	[354	356]	[465	467]] [['EEE'	'KII'	'3//'	'400'	'EEE'	'NVV'	'3//'	'400']	['EEE'	'EKV'	'33/'	'440'	'EEE'	'KNI'	'33/'	'440']	['......'	'ITNDNS'	'Y}]]]}'	'034443'	'......'	'IGINIT'	'Y}Y]Y}'	'030403']	['EEE'	'NYN'	'323'	'434'
6T6J_C 0.0147003725779534 2.731950386715166 0.1195335276967934 [[250	259]	[252	255]	[229	232]] [2	1	0] [[119	128]	[196	199]	[462	465]] [['EEEETTEEEE'	'VIQDKSDIKV'	'//33ON3/3/'	'0044434040'	'EEEETTEEEE'	'IVNNATNVVI'	'//33MN3///'	'0044234000']	['EETT'	'QDKS'	'33ON'	'4443'	'EETT'	'NIDG'	'3/ON'	'4043']	['.TT.'	'DSRD'	']NP]'	'4354'	'.TT.'	'KPFE'	']NM]'	'4324']] 1 1 0.712143278296742 0.28785672170325804
4OLW_L 0.023742988125681 0.9882587467564709 0.2239583333333332 [[34	37]	[151	153]	[108	111]	[149	151]	[109	112]] [2	1	4	3	0] [[93	96]	[196	198]	[233	236]	[354	356]	[465	468]] [['EEEE'	'AWYQ'	'1223'	'2334'	'EEEE'	'ASTE'	'1223'	'2334']	['EET'	'KVD'	'3/O'	'404'	'EET'	'NID'	'3/O'	'404']	['....'	'IKRT'	'Y]^}'	'0453'	'....'	'INIT'	'Y]Y}'	'0403']	['EEE'	'QWK'	'323'	'434'
6O5A_A 0.0356865508122425 0.7982136385475851 0.2549019607843139 [[64	72]	[69	71]	[36	39]	[42	45]] [2	1	4	3] [[120	128]	[195	197]	[233	236]	[353	356]] [['EEETTEEEE'	'IEIAGHKVV'	'/3/MN33//'	'040234400'	'EEETTEEEE'	'VNNATNVVI'	'/33MN3///'	'044234000']	['EEE'	'HKV'	'33/'	'440'	'EEE'	'KNI'	'33/'	'440']	['....'	'IDLP'	'Y]Z}'	'0413'	'....'	'INIT'	'Y]Y}'	'0403']	['.EEE'	'WKPK'	'}323'	'3434'	'.EEE'	'WNRK'	'}343'	'3454']] 1 1 0.0 1.0
4J5J_B 0.0299972504731309 0.8962000783326817 0.2549019607843139 [[164	172]	[169	171]	[136	139]] [2	1	4] [[120	128]	[195	197]	[233	236]] [['EEETTEEEE'	'IEIAGHKVI'	'/3/MN33//'	'040234400'	'EEETTEEEE'	'VNNATNVVI'	'/33MN3///'	'044234000']	['EEE'	'HKV'	'33/'	'440'	'EEE'	'KNI'	'33/'	'440']	['....'	'INLP'	'Y]Z}'	'0413'	'....'	'INIT'	'Y]Y}'	'0403']] 1 1 0.0 1.0
6ACG_C 0.0441171821220201 0.3068268837258832 0.3521126760563378 [[86	125]	[564	568]	[225	228]	[340	343]	[450	455]] [2	1	4	3	0] [[89	128]	[196	200]	[232	235]	[353	356]	[463	468]] [['.EEEEE..SS.....EEEESS.STT..EEEEEE.SSEEEE'	'GIYFAATEKSNVVRGWVFGSTMNNKSQSVIIINNSTNVVI'	'}/2111}]VU]YY^}2/12UU[VOO}]2////3]UU3///'	'3032223443400533023332444343000044334000'	'.EEEEEEESS..EEEEEEESS.SSSS..EEEEEETTEEEE'	'GVYFASTEKSNIIRGWIFGTTLDSKTQSLLIVNNATNVVI'	'}/211223VU]Y/422/12UUZVUVU]}00//33MN3///'	'3032233443400533023331434343110044234000']	['ETTTE'	'DPKTS'	'3NON2'	'43433'	'EETTE'	'NIDGY'	'3/ON2'	'40433']	['....'	'GINI'	'}Y]Y'	'3040'	'....'	'GINI'	'}Y]Y'	'3040']	['.EEE'	'WERK'	'}343'	'3454'
6HFY_A 0.0240932235214034 1.4318214516694712 0.1119791666666669 [[395	399]	[394	396]	[349	351]] [2	1	4] [[125	129]	[195	197]	[232	234]] [['EEEEE'	'QVIVN'	'3///3'	'40004'	'EEEEE'	'NVVIK'	'3///3'	'40004']	['EEE'	'NQV'	'33/'	'440'	'EEE'	'KNI'	'33/'	'440']	['...'	'GVK'	'}Y]'	'304'	'...'	'GIN'	'}Y]'	'304']] 1 1 0.42139484814565936 0.5786051518543406
5HUM_A 0.0335327266228223 1.3741382644318223 0.0833333333333332 [[316	320]	[315	317]	[270	272]] [2	1	4] [[125	129]	[195	197]	[232	234]] [['EEEEE'	'QIIVN'	'3///3'	'40004'	'EEEEE'	'NVVIK'	'3///3'	'40004']	['EEE'	'HQI'	'33/'	'440'	'EEE'	'KNI'	'33/'	'440']	['...'	'GVK'	'}Y]'	'304'	'...'	'GIN'	'}Y]'	'304']] 1 1 0.42139484814565936 0.5786051518543406
6NB6_B 0.024406605740006 0.5012516173385937 0.6991150442477871 [[83	118]	[188	192]	[225	228]	[340	343]	[450	455]] [2	1	4	3	0] [[86	121]	[195	199]	[232	235]	[353	356]	[463	468]] [['.TTEEEEEEEESS..EEEEEEESSSSTTS.EEEEEE'	'FKDGIYFAATEKSNVVRGWVFGSTMNNKSQSVIIIN'	'[OO2/211123VU]Y/422/12UUTVOOU]2////3'	'244303222344340053302333244434300004'	'.TT.EEEEEEESS..EEEEEEESS.SSSS..EEEEE'	'FNDGVYFASTEKSNIIRGWIFGTTLDSKTQSLLIVN'	'[OO}/211223VU]Y/422/12UUZVUVU]}00//3'	'244303223344340053302333143434311004']	['EEETT'	'KNKDG'	'333ON'	'44443'	'EEETT'	'KNIDG'	'33/ON'	'44043']	['....'	'GINI'	'}Y]Y'	'3040'	'....'	'GINI'	'}Y]Y'	'3040']	['.EEE'	'WERK'	'}343'	'3454'
1SSK_A 0.0269712064063375 3.6636813918050577 0.0294906166219843 [[84	90]	[51	53]	[83	85]	[121	124]] [2	4	3	0] [[89	95]	[232	234]	[353	355]	[465	468]] [['.EEEEEE'	'PRWYFYY'	'}422122'	'3533233'	'.EEEEEE'	'GVYFAST'	'}/21122'	'3032233']	['...'	'PIN'	'}Y]'	'304'	'...'	'GIN'	'}Y]'	'304']	['..E'	'SPR'	'}}4'	'335'	'.EE'	'WNR'	'}34'	'345']	['....'	'KDHI'	']]]Y'	'4440'	'....'	'ERDI'	']^]Y'	'4540']] 1 1 0.8748444696096002 0.12515553039039987
1HTE_B 0.0389757831019199 0.7061645725947154 0.2715231788079471 [[61	67]	[60	62]	[42	45]	[36	38]] [2	1	3	0] [[125	131]	[195	197]	[353	356]	[490	492]] [['EE.EEES'	'QILIEIC'	'3/Z/3/T'	'4010402'	'EEEEE.S'	'NVVIKVA'	'3///3YT'	'4000402']	['EEE'	'DQI'	'33/'	'440'	'EEE'	'KNI'	'33/'	'440']	['.EEE'	'WKPK'	'}323'	'3434'	'.EEE'	'WNRK'	'}343'	'3454']	['...'	'MSL'	'[}Z'	'231'	'.S.'	'FPL'	'[UZ'	'231']] 1 1 0.22817258665423856 0.7718274133457614
2CML_D 0.0235305347789571 1.3973441126077917 0.1302083333333334 [[3401	3405]	[3400	3402]	[3355	3357]	[3406	3408]] [2	1	4	3] [[125	129]	[195	197]	[232	234]	[354	356]] [['EEEEE'	'QVIVN'	'3///3'	'40004'	'EEEEE'	'NVVIK'	'3///3'	'40004']	['EEE'	'NQV'	'33/'	'440'	'EEE'	'KNI'	'33/'	'440']	['...'	'GVK'	'}Y]'	'304'	'...'	'GIN'	'}Y]'	'304']	['EEE'	'NQN'	'333'	'444'	'EEE'	'NRK'	'343'	'454']] 1 1 0.42139484814565936 0.5786051518543406
5HUM_B 0.0341773853681525 1.356938815882699 0.0859375 [[316	320]	[315	317]	[270	272]] [2	1	4] [[125	129]	[195	197]	[232	234]] [['EEEEE'	'QIIVN'	'3///3'	'40004'	'EEEEE'	'NVVIK'	'3///3'	'40004']	['EEE'	'HQI'	'33/'	'440'	'EEE'	'KNI'	'33/'	'440']	['...'	'GVK'	'}Y]'	'304'	'...'	'GIN'	'}Y]'	'304']] 1 1 0.42139484814565936 0.5786051518543406
6ACG_A 0.0414478208611248 0.2327052245394769 0.4065934065934067 [[87	125]	[564	568]	[202	205]	[450	455]] [2	1	4	0] [[90	128]	[196	200]	[232	235]	[463	468]] [['EEEEE..SS..S..EEEESSSSTTSEEEEEEESSSEEEE'	'IYFAATEKSNVVRGWVFGSTMNNKSQSVIIINNSTNVVI'	'/2111}]VU]YR^}2/12UUTVOOU32////3VUU3///'	'032223443400533023332444343000044334000'	'EEEEEEESS..EEEEEEESS.SSSS..EEEEEETTEEEE'	'VYFASTEKSNIIRGWIFGTTLDSKTQSLLIVNNATNVVI'	'/211223VU]Y/422/12UUZVUVU]}00//33MN3///'	'032233443400533023331434343110044234000']	['ETTTE'	'DPKTS'	'3NON2'	'43433'	'EETTE'	'NIDGY'	'3/ON2'	'40433']	['....'	'PIDV'	'}Y]Y'	'3040'	'....'	'GINI'	'}Y]Y'	'3040']	['TT....'	'PFERDI'	'NM]^]Y'	'324540'	'TT....'	'PFERDI'	'NM]^]Y'	'324540']] 1 1 0.665325839541221 0.33467416045877896
3EM6_A 0.0188647126928884 0.9621887574085606 0.3862815884476533 [[64	72]	[69	71]	[37	39]	[42	45]] [2	1	4	3] [[120	128]	[195	197]	[234	236]	[353	356]] [['EEETTEEEE'	'VEICGHKVI'	'/3/MN33//'	'040234400'	'EEETTEEEE'	'VNNATNVVI'	'/33MN3///'	'044234000']	['EEE'	'HKV'	'33/'	'440'	'EEE'	'KNI'	'33/'	'440']	['...'	'NLP'	']Z}'	'413'	'...'	'NIT'	']Y}'	'403']	['.EEE'	'WKPK'	'}323'	'3434'	'.EEE'	'WNRK'	'}343'	'3454']] 1 1 0.0 1.0
6MPG_r 0.0204342295731234 0.6806313279406592 0.75 [[88	90]	[88	91]	[11	14]	[98	100]] [2	1	4	3] [[121	123]	[195	198]	[229	232]	[354	356]] [['EET'	'QQF'	'33M'	'442'	'EET'	'NNA'	'33M'	'442']	['EETT'	'QQFE'	'33MO'	'4424'	'EEET'	'KNID'	'33/O'	'4404']	['EEE.'	'LSLS'	'020}'	'1313'	'EE..'	'LPIG'	'02Y}'	'1303']	['EEE'	'ELE'	'303'	'414'	'EEE'	'NRK'	'343'	'454']] 1 1 0.36878267144767746 0.6312173285523225
1DML_E 0.0558553835732435 1.417298863701692 0.0130208333333328 [[57	77]	[75	77]	[28	30]] [2	1	0] [[116	127]	[195	197]	[489	491]] [['.EEEEETTEEEEEEEETTEEE'	'SLLVMGDRGILIHNTIFGEQV'	'}00/12OP2/0/332/MN33/'	'311023453010443023440'	'.EEEEEETTEEE'	'SLLIVNNATNVV'	'}00//33MN3//'	'311004423400']	['EEE'	'EQV'	'33/'	'440'	'EEE'	'KNI'	'33/'	'440']	['..S'	'GAP'	'}[U'	'323'	'..S'	'YFP'	'}[U'	'323']] 1 1 0.42139484814565936 0.5786051518543406
3ALX_B 0.026486779089301 0.5178045940943101 0.6410256410256407 [[35	64]	[76	78]	[73	75]	[579	581]	[240	243]] [2	1	4	3	0] [[119	128]	[195	197]	[232	234]	[354	356]	[463	466]] [['EEEETTS.EEEESSS.S........BEEEE'	'IVQQLGSDVLLPLTHERINTSMNKSIHIVV'	'//33LNU]/002SUV]WY]}}[]]}(3///'	'004413340113134450433244304000'	'EEEETTEEEE'	'IVNNATNVVI'	'//33MN3///'	'0044234000']	['EEE'	'NKI'	'33/'	'440'	'EEE'	'KNI'	'33/'	'440']	['...'	'SVE'	'}Y]'	'304'	'...'	'GIN'	'}Y]'	'304']	['EEE'	'KRH'	'343'	'454'
4QJ9_B 0.0156375762126045 0.9913948391815264 0.3714285714285719 [[64	72]	[69	71]	[37	39]	[42	45]] [2	1	4	3] [[120	128]	[195	197]	[234	236]	[353	356]] [['EEETTEEEE'	'IEICGHKVI'	'/3/MN33//'	'040234400'	'EEETTEEEE'	'VNNATNVVI'	'/33MN3///'	'044234000']	['EEE'	'HKV'	'33/'	'440'	'EEE'	'KNI'	'33/'	'440']	['...'	'NLP'	']Z}'	'413'	'...'	'NIT'	']Y}'	'403']	['.EEE'	'WKPK'	'}323'	'3434'	'.EEE'	'WNRK'	'}343'	'3454']] 1 1 0.0 1.0
4FAF_A 0.0314046662839867 0.8435565104583754 0.3016949152542381 [[64	72]	[69	71]	[36	39]	[42	45]] [2	1	4	3] [[120	128]	[195	197]	[233	236]	[353	356]] [['EEETTEEEE'	'IEICGHKVI'	'/3/MN33//'	'040234400'	'EEETTEEEE'	'VNNATNVVI'	'/33MN3///'	'044234000']	['EEE'	'HKV'	'33/'	'440'	'EEE'	'KNI'	'33/'	'440']	['....'	'VNLP'	'Y]Z}'	'0413'	'....'	'INIT'	'Y]Y}'	'0403']	['.EEE'	'WKPK'	'}323'	'3434'	'.EEE'	'WNRK'	'}343'	'3454']] 1 1 0.0 1.0
6O5X_D 0.0326638233610446 0.8749457967383591 0.2757475083056484 [[64	72]	[69	71]	[36	39]	[42	45]] [2	1	4	3] [[120	128]	[195	197]	[233	236]	[353	356]] [['EEETTEEEE'	'IEIAGHKVV'	'/3/MN33//'	'040234400'	'EEETTEEEE'	'VNNATNVVI'	'/33MN3///'	'044234000']	['EEE'	'HKV'	'33/'	'440'	'EEE'	'KNI'	'33/'	'440']	['....'	'IDLP'	'Y]Z}'	'0413'	'....'	'INIT'	'Y]Y}'	'0403']	['.EEE'	'WKPK'	'}323'	'3434'	'.EEE'	'WNRK'	'}343'	'3454']] 1 1 0.0 1.0
3OXX_D 0.0147057596924883 0.9988444251228684 0.3714285714285719 [[64	72]	[69	71]	[37	39]	[42	45]] [2	1	4	3] [[120	128]	[195	197]	[234	236]	[353	356]] [['EEETTEEEE'	'VEICGHKVI'	'/3/MN33//'	'040234400'	'EEETTEEEE'	'VNNATNVVI'	'/33MN3///'	'044234000']	['EEE'	'HKV'	'33/'	'440'	'EEE'	'KNI'	'33/'	'440']	['...'	'NLP'	']Z}'	'413'	'...'	'NIT'	']Y}'	'403']	['.EEE'	'WKPK'	'}323'	'3434'	'.EEE'	'WNRK'	'}343'	'3454']] 1 1 0.0 1.0
6O5X_A 0.0339860611522993 0.8099648664327437 0.3016949152542381 [[64	72]	[69	71]	[36	39]	[42	45]] [2	1	4	3] [[120	128]	[195	197]	[233	236]	[353	356]] [['EEETTEEEE'	'IEIAGHKVV'	'/3/MN33//'	'040234400'	'EEETTEEEE'	'VNNATNVVI'	'/33MN3///'	'044234000']	['EEE'	'HKV'	'33/'	'440'	'EEE'	'KNI'	'33/'	'440']	['....'	'IDLP'	'Y]Z}'	'0413'	'....'	'INIT'	'Y]Y}'	'0403']	['.EEE'	'WKPK'	'}323'	'3434'	'.EEE'	'WNRK'	'}343'	'3454']] 1 1 0.0 1.0
5HUM_D 0.0344093294824427 1.3476899696644578 0.0937499999999997 [[316	320]	[315	317]	[270	272]] [2	1	4] [[125	129]	[195	197]	[232	234]] [['EEEEE'	'QIIVN'	'3///3'	'40004'	'EEEEE'	'NVVIK'	'3///3'	'40004']	['EEE'	'HQI'	'33/'	'440'	'EEE'	'KNI'	'33/'	'440']	['...'	'GVK'	'}Y]'	'304'	'...'	'GIN'	'}Y]'	'304']] 1 1 0.42139484814565936 0.5786051518543406
4QN4_A 0.0238568912653998 1.4124285291504206 0.1328125 [[316	320]	[315	317]	[270	272]] [2	1	4] [[125	129]	[195	197]	[232	234]] [['EEEEE'	'QVIVN'	'3///3'	'40004'	'EEEEE'	'NVVIK'	'3///3'	'40004']	['EEE'	'HQV'	'33/'	'440'	'EEE'	'KNI'	'33/'	'440']	['...'	'GVK'	'}Y]'	'304'	'...'	'GIN'	'}Y]'	'304']] 1 1 0.42139484814565936 0.5786051518543406
3HDF_B 0.0691708002561988 1.5173437813077464 0.0078740157480312 [[49	52]	[93	95]	[91	94]] [2	4	0] [[103	106]	[234	236]	[465	468]] [['EEEE'	'WTVC'	'22/1'	'3302'	'EEEE'	'GWIF'	'22/1'	'3302']	['...'	'DIP'	']Y}'	'403'	'...'	'NIT'	']Y}'	'403']	['.S..'	'KVDI'	']R]Y'	'4040'	'....'	'ERDI'	']^]Y'	'4540']] 1 1 0.42139484814565936 0.5786051518543406
6QGM_d 0.0055317033866165 2.68379366173378 1.4303797468354431 [[77	93]	[190	192]	[5	8]	[100	103]] [2	1	4	0] [[94	115]	[195	197]	[231	234]	[489	492]] [['EEE.EEEEES.SSSSS.'	'TYKNSIRFTNFREGKGE'	'223]2/412V[WVUVU]'	'33443052342543434'	'EEESS..EEEEEEESS.SSSS.'	'STEKSNIIRGWIFGTTLDSKTQ'	'223VU]Y/422/12UUZVUVU]'	'3344340053302333143434']	['EEE'	'KHI'	'33/'	'440'	'EEE'	'KNI'	'33/'	'440']	['.S..'	'VKIE'	'YVY]'	'0404'	'....'	'IGIN'	'Y}Y]'	'0304']	['.SS.'	'GPSL'	'}UUZ'	'3331'	'..S.'	'YFPL'	'}[UZ'	'3231']] 1 1 0.9220842929483613 0.07791570705163875
6QGM_c 0.0059306185744755 2.516666210904857 1.3414634146341458 [[77	93]	[190	192]	[5	7]	[100	103]] [2	1	4	0] [[94	115]	[195	197]	[233	235]	[489	492]] [['EEE.EEEEES.SSSSS.'	'TYKNSIRFTNFREGKGE'	'223]2/412V[WVUVU]'	'33443052342543434'	'EEESS..EEEEEEESS.SSSS.'	'STEKSNIIRGWIFGTTLDSKTQ'	'223VU]Y/422/12UUZVUVU]'	'3344340053302333143434']	['EEE'	'KHI'	'33/'	'440'	'EEE'	'KNI'	'33/'	'440']	['...'	'VKI'	'Y]Y'	'040'	'...'	'INI'	'Y]Y'	'040']	['.SS.'	'GPSL'	'}UUZ'	'3331'	'..S.'	'YFPL'	'}[UZ'	'3231']] 1 1 0.9086440824080603 0.09135591759193962
3OXW_A 0.0296537375645575 0.9110122050066272 0.3061224489795922 [[64	72]	[69	71]	[37	39]	[42	45]] [2	1	4	3] [[120	128]	[195	197]	[234	236]	[353	356]] [['EEETTEEEE'	'VEICGHKVI'	'/3/MN33//'	'040234400'	'EEETTEEEE'	'VNNATNVVI'	'/33MN3///'	'044234000']	['EEE'	'HKV'	'33/'	'440'	'EEE'	'KNI'	'33/'	'440']	['...'	'NLP'	']Z}'	'413'	'...'	'NIT'	']Y}'	'403']	['.EEE'	'WKPK'	'}323'	'3434'	'.EEE'	'WNRK'	'}343'	'3454']] 1 1 0.0 1.0
3OXV_D 0.0247207959102266 0.9845992457388189 0.2800000000000002 [[64	72]	[69	71]	[37	39]] [2	1	4] [[120	128]	[195	197]	[234	236]] [['EEETTEEEE'	'IEICGHKVI'	'/3/MN33//'	'040234400'	'EEETTEEEE'	'VNNATNVVI'	'/33MN3///'	'044234000']	['EEE'	'HKV'	'33/'	'440'	'EEE'	'KNI'	'33/'	'440']	['...'	'NLP'	']Z}'	'413'	'...'	'NIT'	']Y}'	'403']] 1 1 0.0 1.0
3OXW_B 0.0250555866433224 0.9618831216968536 0.3061224489795922 [[64	72]	[69	71]	[37	39]] [2	1	4] [[120	128]	[195	197]	[234	236]] [['EEETTEEEE'	'VEICGHKVI'	'/3/MN33//'	'040234400'	'EEETTEEEE'	'VNNATNVVI'	'/33MN3///'	'044234000']	['EEE'	'HKV'	'33/'	'440'	'EEE'	'KNI'	'33/'	'440']	['...'	'NLP'	']Z}'	'413'	'...'	'NIT'	']Y}'	'403']] 1 1 0.0 1.0
6HFY_D 0.0239312425118686 1.4349966250591395 0.1302083333333334 [[395	399]	[394	396]	[349	351]] [2	1	4] [[125	129]	[195	197]	[232	234]] [['EEEEE'	'QVIVN'	'3///3'	'40004'	'EEEEE'	'NVVIK'	'3///3'	'40004']	['EEE'	'NQV'	'33/'	'440'	'EEE'	'KNI'	'33/'	'440']	['...'	'GVK'	'}Y]'	'304'	'...'	'GIN'	'}Y]'	'304']] 1 1 0.42139484814565936 0.5786051518543406
6QGM_e 0.0060619345406297 2.504059042333684 1.385093167701863 [[77	93]	[190	192]	[100	103]] [2	1	0] [[94	115]	[195	197]	[489	492]] [['EEE.EEEEES.SSSSS.'	'TYKNSIRFTNFREGKGE'	'223]2/412V[WVUVU]'	'33443052342543434'	'EEESS..EEEEEEESS.SSSS.'	'STEKSNIIRGWIFGTTLDSKTQ'	'223VU]Y/422/12UUZVUVU]'	'3344340053302333143434']	['EEE'	'KHI'	'33/'	'440'	'EEE'	'KNI'	'33/'	'440']	['.SS.'	'GPSL'	'}UUZ'	'3331'	'..S.'	'YFPL'	'}[UZ'	'3231']] 1 1 0.9138821551637595 0.08611784483624053
1KJ4_A 0.0277942364249973 0.6464165380198541 0.6340425531914895 [[61	67]	[60	62]	[37	39]	[42	45]] [2	1	4	3] [[125	131]	[195	197]	[234	236]	[353	356]] [['EEEEEBS'	'QIPVEIC'	'3/2/3(T'	'4030402'	'EEEEE.S'	'NVVIKVA'	'3///3YT'	'4000402']	['EEE'	'DQI'	'33/'	'440'	'EEE'	'KNI'	'33/'	'440']	['...'	'NLP'	']Z}'	'413'	'...'	'NIT'	']Y}'	'403']	['.EEE'	'WKPK'	'}323'	'3434'	'.EEE'	'WNRK'	'}343'	'3454']] 1 1 0.36878267144767746 0.6312173285523225
4GZF_B 0.0297505337258895 0.8378225032551971 0.3963636363636371 [[64	72]	[69	71]	[36	39]	[42	45]] [2	1	4	3] [[120	128]	[195	197]	[233	236]	[353	356]] [['EEETTEEEE'	'IEICGHKVI'	'/3/MN33//'	'040234400'	'EEETTEEEE'	'VNNATNVVI'	'/33MN3///'	'044234000']	['EEE'	'HKV'	'33/'	'440'	'EEE'	'KNI'	'33/'	'440']	['....'	'VNLP'	'Y]Z}'	'0413'	'....'	'INIT'	'Y]Y}'	'0403']	['.EEE'	'WKPK'	'}323'	'3434'	'.EEE'	'WNRK'	'}343'	'3454']] 1 1 0.18624222679678293 0.8137577732032171
2ZHX_H 0.0627192335777146 0.8417182019841698 0.136094674556213 [[70	73]	[79	81]	[80	82]	[37	39]] [2	1	3	0] [[118	121]	[195	197]	[354	356]	[489	491]] [['EEEE'	'LVIQ'	'0//3'	'1004'	'EEEE'	'LIVN'	'0//3'	'1004']	['EEE'	'NKI'	'33/'	'440'	'EEE'	'KNI'	'33/'	'440']	['EEE'	'KIK'	'3/3'	'404'	'EEE'	'NRK'	'343'	'454']	['.SS'	'PES'	'}VU'	'343'	'..S'	'YFP'	'}[U'	'323']] 1 1 0.013159642120806479 0.9868403578791936
4XNZ_L 0.0341658066644818 0.6711742708733037 0.4583333333333328 [[88	90]	[88	91]	[11	14]] [2	1	4] [[121	123]	[195	198]	[229	232]] [['EET'	'QQF'	'33M'	'442'	'EET'	'NNA'	'33M'	'442']	['EETT'	'QQFE'	'33MO'	'4424'	'EEET'	'KNID'	'33/O'	'4404']	['EEE.'	'LSVS'	'02/}'	'1303'	'EE..'	'LPIG'	'02Y}'	'1303']] 1 1 0.36878267144767746 0.6312173285523225
5HUM_C 0.0338708551178422 1.352071293676016 0.1171875 [[316	320]	[315	317]	[270	272]] [2	1	4] [[125	129]	[195	197]	[232	234]] [['EEEEE'	'QIIVN'	'3///3'	'40004'	'EEEEE'	'NVVIK'	'3///3'	'40004']	['EEE'	'HQI'	'33/'	'440'	'EEE'	'KNI'	'33/'	'440']	['...'	'GVK'	'}Y]'	'304'	'...'	'GIN'	'}Y]'	'304']] -1 -1 0.30422815477335535 0.0
6QGM_a 0.0061341352973984 2.4793792650370268 2.6571428571428584 [[77	93]	[190	192]	[5	7]	[100	103]] [2	1	4	0] [[94	115]	[195	197]	[233	235]	[489	492]] [['EEE.EEEEES.SSSSS.'	'TYKNSIRFTNFREGKGE'	'223]2/412V[WVUVU]'	'33443052342543434'	'EEESS..EEEEEEESS.SSSS.'	'STEKSNIIRGWIFGTTLDSKTQ'	'223VU]Y/422/12UUZVUVU]'	'3344340053302333143434']	['EEE'	'KHI'	'33/'	'440'	'EEE'	'KNI'	'33/'	'440']	['...'	'VKI'	'Y]Y'	'040'	'...'	'INI'	'Y]Y'	'040']	['.SS.'	'GPSL'	'}UUZ'	'3331'	'..S.'	'YFPL'	'}[UZ'	'3231']] 1 1 0.42139484814565936 0.5786051518543406
6NB6_C 0.0340914544530018 0.5910463181858765 0.517786561264822 [[83	118]	[188	192]	[222	228]	[340	343]	[450	455]] [2	1	4	3	0] [[86	121]	[195	199]	[229	235]	[353	356]	[463	468]] [['.TT.EEEEEEESS....EEEEESS.STTS.EEEEEE'	'FKDGIYFAATEKSNVVRGWVFGSTMNNKSQSVIIIN'	'[OO}/211123VU]YY^22/12UU[VOOU]2////3'	'244303222344340053302333244434300004'	'.TT.EEEEEEESS..EEEEEEESS.SSSS..EEEEE'	'FNDGVYFASTEKSNIIRGWIFGTTLDSKTQSLLIVN'	'[OO}/211223VU]Y/422/12UUZVUVU]}00//3'	'244303223344340053302333143434311004']	['EEETT'	'KNKDG'	'333ON'	'44443'	'EEETT'	'KNIDG'	'33/ON'	'44043']	['EE.....'	'LPLGINI'	'02Z}Y]Y'	'1313040'	'EE.....'	'LPIGINI'	'02Y}Y]Y'	'1303040']	['.EEE'	'WERK'	'}343'	'3454'
2FDD_B 0.0431900320767601 0.9304009395164144 0.1640624999999993 [[64	72]	[69	71]	[36	39]	[19	21]] [2	1	4	3] [[120	128]	[195	197]	[233	236]	[354	356]] [['EEETTEEEE'	'IEICGHKVI'	'/3/MN33//'	'040234400'	'EEETTEEEE'	'VNNATNVVI'	'/33MN3///'	'044234000']	['EEE'	'HKV'	'33/'	'440'	'EEE'	'KNI'	'33/'	'440']	['....'	'INLP'	'Y]Z}'	'0413'	'....'	'INIT'	'Y]Y}'	'0403']	['EEE'	'QRE'	'343'	'454'	'EEE'	'NRK'	'343'	'454']] 1 1 0.0 1.0
3OXV_B 0.029294104680417 0.9660542451512174 0.2972972972972978 [[64	72]	[69	71]	[37	39]	[42	45]] [2	1	4	3] [[120	128]	[195	197]	[234	236]	[353	356]] [['EEETTEEEE'	'IEICGHKVI'	'/3/MN33//'	'040234400'	'EEETTEEEE'	'VNNATNVVI'	'/33MN3///'	'044234000']	['EEE'	'HKV'	'33/'	'440'	'EEE'	'KNI'	'33/'	'440']	['...'	'NLP'	']Z}'	'413'	'...'	'NIT'	']Y}'	'403']	['.EEE'	'WKPK'	'}323'	'3434'	'.EEE'	'WNRK'	'}343'	'3454']] 1 1 0.0 1.0
6CS2_B 0.0427437338607792 0.5752161347326199 0.3963636363636371 [[83	118]	[188	192]	[222	229]	[1054	1056]	[451	455]] [2	1	4	3	0] [[86	121]	[195	199]	[229	236]	[354	356]	[464	468]] [['.TT.EEEEEEESS....EEEEESSSSTTS.EEEEEE'	'FKDGIYFAATEKSNVVRGWVFGSTMNNKSQSVIIIN'	'[OO}/211123VU]YY^22/12UUTVOOU]2////3'	'244303222344340053302333244434300004'	'.TT.EEEEEEESS..EEEEEEESS.SSSS..EEEEE'	'FNDGVYFASTEKSNIIRGWIFGTTLDSKTQSLLIVN'	'[OO}/211223VU]Y/422/12UUZVUVU]}00//3'	'244303223344340053302333143434311004']	['EEETT'	'KNKDG'	'333ON'	'44443'	'EEETT'	'KNIDG'	'33/ON'	'44043']	['EE......'	'LPLGINIT'	'02Z}Y]Y}'	'13130403'	'EE......'	'LPIGINIT'	'02Y}Y]Y}'	'13030403']	['EEE'	'ERN'	'343'	'454'
6OSY_5 0.0084700020347374 1.3358998645521658 1.1333333333333333 [[75	92]	[23	25]	[25	28]] [2	4	0] [[87	96]	[234	236]	[489	492]] [['TTEEEEEE.GGG.EEEEE'	'KNLVSLRLTAADSAIYYK'	'OO0/2040}88:}1/223'	'441031513224320334'	'TT.EEEEEEE'	'NDGVYFASTE'	'OO}/211223'	'4430322334']	['...'	'NVS'	']Y}'	'403'	'...'	'NIT'	']Y}'	'403']	['.SS.'	'SGTL'	'}UUZ'	'3331'	'..S.'	'YFPL'	'}[UZ'	'3231']] 1 1 0.8998575562748613 0.10014244372513872
3EM3_A 0.0232472905536772 0.9546555979689028 0.4328358208955227 [[64	72]	[69	71]	[37	39]	[42	45]] [2	1	4	3] [[120	128]	[195	197]	[234	236]	[353	356]] [['EEETTEEEE'	'IEICGHKVI'	'/3/MN33//'	'040234400'	'EEETTEEEE'	'VNNATNVVI'	'/33MN3///'	'044234000']	['EEE'	'HKV'	'33/'	'440'	'EEE'	'KNI'	'33/'	'440']	['...'	'NLP'	']Z}'	'413'	'...'	'NIT'	']Y}'	'403']	['.EEE'	'WKPK'	'}323'	'3434'	'.EEE'	'WNRK'	'}343'	'3454']] 1 1 0.0 1.0
4QJ2_C 0.0324700092541307 0.9690107685457262 0.263157894736842 [[64	72]	[69	71]	[37	39]	[42	45]] [2	1	4	3] [[120	128]	[195	197]	[234	236]	[353	356]] [['EEETTEEEE'	'IEICGHKVI'	'/3/MN33//'	'040234400'	'EEETTEEEE'	'VNNATNVVI'	'/33MN3///'	'044234000']	['EEE'	'HKV'	'33/'	'440'	'EEE'	'KNI'	'33/'	'440']	['...'	'NLP'	']Z}'	'413'	'...'	'NIT'	']Y}'	'403']	['.EEE'	'WKPK'	'}323'	'3434'	'.EEE'	'WNRK'	'}343'	'3454']] 1 1 0.0 1.0
6NB7_B 0.0338297820726608 0.4521677672280377 0.7219730941704035 [[83	118]	[188	192]	[225	228]	[340	343]	[451	455]] [2	1	4	3	0] [[86	121]	[195	199]	[232	235]	[353	356]	[464	468]] [['.TTEEEEEEEESS..EEEEEEESSSSTTS.EEEEEE'	'FKDGIYFAATEKSNVVRGWVFGSTMNNKSQSVIIIN'	'[OO2/211123VU]Y/422/12UUTVOOU]2////3'	'244303222344340053302333244434300004'	'.TT.EEEEEEESS..EEEEEEESS.SSSS..EEEEE'	'FNDGVYFASTEKSNIIRGWIFGTTLDSKTQSLLIVN'	'[OO}/211223VU]Y/422/12UUZVUVU]}00//3'	'244303223344340053302333143434311004']	['EEETT'	'KNKDG'	'333ON'	'44443'	'EEETT'	'KNIDG'	'33/ON'	'44043']	['....'	'GINI'	'}Y]Y'	'3040'	'....'	'GINI'	'}Y]Y'	'3040']	['.EEE'	'WERK'	'}343'	'3454'
4GYE_B 0.0349287507111938 0.8786686069406162 0.3150684931506851 [[64	72]	[69	71]	[36	39]	[42	45]] [2	1	4	3] [[120	128]	[195	197]	[233	236]	[353	356]] [['EEETTEEEE'	'IEICGHKVI'	'/3/MN33//'	'040234400'	'EEETTEEEE'	'VNNATNVVI'	'/33MN3///'	'044234000']	['EEE'	'HKV'	'33/'	'440'	'EEE'	'KNI'	'33/'	'440']	['....'	'VNLP'	'Y]Z}'	'0413'	'....'	'INIT'	'Y]Y}'	'0403']	['.EEE'	'WKPK'	'}323'	'3434'	'.EEE'	'WNRK'	'}343'	'3454']] 1 1 0.0 1.0
3ALZ_B 0.0448302039193615 0.5179085351639449 0.4275092936802975 [[35	64]	[76	78]	[73	75]	[82	85]] [2	1	4	0] [[119	128]	[195	197]	[232	234]	[462	465]] [['EEEETTS.EEEESSS.S........BEEEE'	'IVQQLGSDVLLPLTHERINTSMNKSIHIVV'	'//33LNU]/002SUV]WY]}}[]]}(3///'	'004413340113134450433244304000'	'EEEETTEEEE'	'IVNNATNVVI'	'//33MN3///'	'0044234000']	['EEE'	'NKI'	'33/'	'440'	'EEE'	'KNI'	'33/'	'440']	['...'	'SVE'	'}Y]'	'304'	'...'	'GIN'	'}Y]'	'304']	['.TT.'	'DPSE'	']NN]'	'4334'	'.TT.'	'KPFE'	']NM]'	'4324']] 1 1 0.36878267144767746 0.6312173285523225
6JHT_D 0.0279323130714759 3.1572041104478434 0.0756302521008407 [[168	176]	[148	152]	[143	145]	[102	104]	[142	145]] [2	1	4	3	0] [[87	95]	[196	200]	[233	235]	[354	356]	[465	468]] [['TT..EEEEE'	'KDSTYSMSS'	'OO}}22122'	'443333233'	'TT.EEEEEE'	'NDGVYFAST'	'OO}/21122'	'443032233']	['EETTE'	'KIDGS'	'3/ON2'	'40433'	'EETTE'	'NIDGY'	'3/ON2'	'40433']	['...'	'INV'	'Y]Y'	'040'	'...'	'INI'	'Y]Y'	'040']	['EEE'	'KLE'	'303'	'414'
3HDE_D 0.0825203499577996 1.8832238353316224 0.0105263157894737 [[38	42]	[93	95]	[91	94]] [2	4	0] [[103	107]	[234	236]	[465	468]] [['EEEEE'	'SYIPY'	'22/22'	'33033'	'EEEEE'	'GWIFG'	'22/12'	'33023']	['...'	'DIP'	']Y}'	'403'	'...'	'NIT'	']Y}'	'403']	['.S..'	'KVDI'	']R]Y'	'4040'	'....'	'ERDI'	']^]Y'	'4540']] 1 1 0.712143278296742 0.28785672170325804
3SPK_A 0.0642928154205689 0.7880968666307017 0.2268370607028758 [[64	72]	[69	71]	[36	39]	[42	45]] [2	1	4	3] [[120	128]	[195	197]	[233	236]	[353	356]] [['EEETTEEEE'	'IEICGHKVI'	'/3/MN33//'	'040234400'	'EEETTEEEE'	'VNNATNVVI'	'/33MN3///'	'044234000']	['EEE'	'HKV'	'33/'	'440'	'EEE'	'KNI'	'33/'	'440']	['....'	'VNLP'	'Y]Z}'	'0413'	'....'	'INIT'	'Y]Y}'	'0403']	['.EEE'	'WKPK'	'}323'	'3434'	'.EEE'	'WNRK'	'}343'	'3454']] 1 1 0.032196123021230455 0.9678038769787696
6T6I_A 0.0272189551641162 2.633234245702309 0.1066282420749278 [[250	259]	[252	255]	[242	245]	[229	232]] [2	1	4	0] [[119	128]	[196	199]	[229	232]	[462	465]] [['EEEETTEEEE'	'VIQDNSDIKV'	'//33ON3/3/'	'0044434040'	'EEEETTEEEE'	'IVNNATNVVI'	'//33MN3///'	'0044234000']	['EETT'	'QDNS'	'33ON'	'4443'	'EETT'	'NIDG'	'3/ON'	'4043']	['EEE.'	'LWKG'	'023}'	'1343'	'EE..'	'LPIG'	'02Y}'	'1303']	['.TT.'	'DSRD'	']NP]'	'4354'	'.TT.'	'KPFE'	']NM]'	'4324']] 1 1 0.712143278296742 0.28785672170325804
6OE5_A 0.018572040491631 6.893067917658781 0.1034482758620687 [[286	290]	[359	362]	[359	361]] [2	1	3] [[103	107]	[196	199]	[354	356]] [['EEEEE'	'YSIMS'	'22/12'	'33023'	'EEEEE'	'GWIFG'	'22/12'	'33023']	['EEET'	'KVQS'	'3/3N'	'4043'	'EETT'	'NIDG'	'3/ON'	'4043']	['EEE'	'KVQ'	'3/3'	'404'	'EEE'	'NRK'	'343'	'454']] 1 1 0.9077039979620809 0.09229600203791916
4YE3_A 0.0350292666003506 0.889606067117215 0.3379790940766547 [[64	72]	[69	71]	[36	39]	[42	45]] [2	1	4	3] [[120	128]	[195	197]	[233	236]	[353	356]] [['EEETTEEEE'	'IEIAGHKVI'	'/3/MN33//'	'040234400'	'EEETTEEEE'	'VNNATNVVI'	'/33MN3///'	'044234000']	['EEE'	'HKV'	'33/'	'440'	'EEE'	'KNI'	'33/'	'440']	['....'	'INLP'	'Y]Z}'	'0413'	'....'	'INIT'	'Y]Y}'	'0403']	['.EEE'	'WKPK'	'}323'	'3434'	'.EEE'	'WNRK'	'}343'	'3454']] 1 1 0.0 1.0
3DGS_B 0.0356450769561828 3.0774387347302694 0.0378378378378381 [[95	99]	[143	146]	[100	104]	[142	144]] [2	1	4	3] [[103	107]	[196	199]	[230	234]	[355	357]] [['EEEEE'	'TPIPG'	'22/22'	'33033'	'EEEEE'	'GWIFG'	'22/12'	'33023']	['EETT'	'NRQG'	'34ON'	'4543'	'EETT'	'NIDG'	'3/ON'	'4043']	['EE...'	'YIYIN'	'2/}Y]'	'30304'	'E....'	'PIGIN'	'2Y}Y]'	'30304']	['EEE'	'RNR'	'434'	'545'	'EEE'	'RKR'	'434'	'545']] 1 1 0.712143278296742 0.28785672170325804
6C72_C 0.0975420506707809 2.033900298482442 0.0026109660574415 [[732	736]	[732	734]	[689	692]] [2	1	4] [[125	129]	[195	197]	[229	232]] [['EEEEE'	'NEVIN'	'33//3'	'44004'	'EEEEE'	'NVVIK'	'3///3'	'40004']	['EEE'	'NEV'	'33/'	'440'	'EEE'	'KNI'	'33/'	'440']	['EE..'	'LTVP'	'02Y}'	'1303'	'EE..'	'LPIG'	'02Y}'	'1303']] 1 1 0.712143278296742 0.28785672170325804
5EA8_F 0.0622548327904885 2.481420488323935 0.0158730158730155 [[389	393]	[343	348]	[401	403]	[399	402]] [2	1	4	0] [[112	116]	[195	200]	[234	236]	[465	468]] [['SSS..'	'PKYDG'	'UVU]}'	'34343'	'SSS..'	'SKTQS'	'UVU]}'	'34343']	['EEETTE'	'DDNAGS'	'333MN2'	'444233'	'EEETTE'	'KNIDGY'	'33/ON2'	'440433']	['...'	'DVS'	']Y}'	'403'	'...'	'NIT'	']Y}'	'403']	['....'	'KTDV'	']}]Y'	'4340'	'....'	'ERDI'	']^]Y'	'4540']] 1 1 0.712143278296742 0.28785672170325804
4QJ6_D 0.0309509015030072 0.9770314900099446 0.2972972972972978 [[64	72]	[69	71]	[37	39]	[42	45]] [2	1	4	3] [[120	128]	[195	197]	[234	236]	[353	356]] [['EEETTEEEE'	'IEICGHKVI'	'/3/MN33//'	'040234400'	'EEETTEEEE'	'VNNATNVVI'	'/33MN3///'	'044234000']	['EEE'	'HKV'	'33/'	'440'	'EEE'	'KNI'	'33/'	'440']	['...'	'NLP'	']Z}'	'413'	'...'	'NIT'	']Y}'	'403']	['.EEE'	'WKPK'	'}323'	'3434'	'.EEE'	'WNRK'	'}343'	'3454']] 1 1 0.0 1.0
6P9B_A 0.0314028501851318 0.9497016212102596 0.3195876288659791 [[64	71]	[69	71]	[36	39]	[42	45]] [2	1	4	3] [[120	127]	[195	197]	[233	236]	[353	356]] [['EEETTEEE'	'VEVAGHKV'	'/3/MN33/'	'04023440'	'EEETTEEE'	'VNNATNVV'	'/33MN3//'	'04423400']	['EEE'	'HKV'	'33/'	'440'	'EEE'	'KNI'	'33/'	'440']	['....'	'IDLP'	'Y]Z}'	'0413'	'....'	'INIT'	'Y]Y}'	'0403']	['.EEE'	'WKPK'	'}323'	'3434'	'.EEE'	'WNRK'	'}343'	'3454']] 1 1 0.0 1.0
7K8S_L 0.0246244305470041 0.8857287782702297 0.6015624999999996 [[104	106]	[11	14]	[103	105]	[79	82]] [2	4	3	0] [[128	130]	[229	232]	[354	356]	[462	465]] [['EE.'	'VEI'	'/3Y'	'040'	'EE.'	'IKV'	'/3Y'	'040']	['EE..'	'LSAS'	'02[}'	'1323'	'EE..'	'LPIG'	'02Y}'	'1303']	['EEE'	'KVE'	'3/3'	'404'	'EEE'	'NRK'	'343'	'454']	['.TT.'	'QPED'	']NO]'	'4344'	'.TT.'	'KPFE'	']NM]'	'4324']] 1 1 0.43574062540289416 0.5642593745971058
2UGI_B 0.0484322651401707 0.6812367578093368 0.3567708333333332 [[70	73]	[79	81]	[18	21]	[80	82]] [2	1	4	3] [[118	121]	[195	197]	[233	236]	[354	356]] [['EEEE'	'LVIQ'	'0//3'	'1004'	'EEEE'	'LIVN'	'0//3'	'1004']	['EEE'	'NKI'	'33/'	'440'	'EEE'	'KNI'	'33/'	'440']	['....'	'IQES'	'Y]]}'	'0443'	'....'	'INIT'	'Y]Y}'	'0403']	['EEE'	'KIK'	'3/3'	'404'	'EEE'	'NRK'	'343'	'454']] 1 1 0.37448915011211226 0.6255108498878877
3OXW_D 0.0304055180355686 0.9379551389370566 0.3521126760563378 [[64	72]	[69	71]	[37	39]	[42	45]] [2	1	4	3] [[120	128]	[195	197]	[234	236]	[353	356]] [['EEETTEEEE'	'VEICGHKVI'	'/3/MN33//'	'040234400'	'EEETTEEEE'	'VNNATNVVI'	'/33MN3///'	'044234000']	['EEE'	'HKV'	'33/'	'440'	'EEE'	'KNI'	'33/'	'440']	['...'	'NLP'	']Z}'	'413'	'...'	'NIT'	']Y}'	'403']	['.EEE'	'WKPK'	'}323'	'3434'	'.EEE'	'WNRK'	'}343'	'3454']] 1 1 0.0 1.0
1Q0T_A 0.0386348876135037 0.9304363143007768 0.2942708333333335 [[214	218]	[214	217]	[160	162]	[209	211]] [2	1	4	3] [[121	125]	[196	199]	[233	235]	[354	356]] [['EETTE'	'EHHGK'	'33ON3'	'44434'	'EETTE'	'NNATN'	'33MN3'	'44234']	['EETT'	'EHHG'	'33ON'	'4443'	'EETT'	'NIDG'	'3/ON'	'4043']	['...'	'VKI'	'Y]Y'	'040'	'...'	'INI'	'Y]Y'	'040']	['EEE'	'QSN'	'323'	'434'	'EEE'	'NRK'	'343'	'454']] 1 1 0.0 1.0
6V4O_G 0.0081679223919635 2.448541551759008 0.6480686695278977 [[30	52]	[107	110]] [2	0] [[114	124]	[465	468]] [['S..EEEEEE.TTSPPEEEEETTT'	'GKSLAWYQHKVGQPPRLLINGAS'	'U]}012233]KNVGG400/3NMN'	'34312334440343351104323'	'S..EEEEEETT'	'TQSLLIVNNAT'	'U]}00//33MN'	'34311004423']	['..S.'	'KRTV'	']^UY'	'4530'	'....'	'ERDI'	']^]Y'	'4540']] 1 1 0.8590680009972408 0.14093199900275927
6V4O_E 0.0081730321332344 2.4484919442209128 0.6480686695278977 [[30	52]	[107	110]] [2	0] [[114	124]	[465	468]] [['S..EEEEEE.TTSPPEEEEETTT'	'GKSLAWYQHKVGQPPRLLINGAS'	'U]}012233]KNVGG400/3NMN'	'34312334440343351104323'	'S..EEEEEETT'	'TQSLLIVNNAT'	'U]}00//33MN'	'34311004423']	['..S.'	'KRTV'	']^UY'	'4530'	'....'	'ERDI'	']^]Y'	'4540']] 1 1 0.8590740054546383 0.14092599454536173
6V4O_B 0.0081656676098393 2.44845021871302 0.669565217391304 [[30	52]	[107	110]] [2	0] [[114	124]	[465	468]] [['S..EEEEEE.TTSPPEEEEETTT'	'GKSLAWYQHKVGQPPRLLINGAS'	'U]}012233]KNVGG400/3NMN'	'34312334440343351104323'	'S..EEEEEETT'	'TQSLLIVNNAT'	'U]}00//33MN'	'34311004423']	['..S.'	'KRTV'	']^UY'	'4530'	'....'	'ERDI'	']^]Y'	'4540']] 1 1 0.8650218440958124 0.13497815590418757
5K6F_F 0.0538766382151497 2.774496400336153 0.015625 [[389	393]	[343	348]	[401	403]	[399	402]] [2	1	4	0] [[112	116]	[195	200]	[234	236]	[465	468]] [['SSS..'	'PKYDG'	'UVU]}'	'34343'	'SSS..'	'SKTQS'	'UVU]}'	'34343']	['EEETTE'	'DDNAGS'	'333MN2'	'444233'	'EEETTE'	'KNIDGY'	'33/ON2'	'440433']	['...'	'DVS'	']Y}'	'403'	'...'	'NIT'	']Y}'	'403']	['....'	'KTDV'	']}]Y'	'4340'	'....'	'ERDI'	']^]Y'	'4540']] 1 1 0.712143278296742 0.28785672170325804
6P9B_B 0.0264518630037015 0.9337556019762164 0.4712643678160915 [[64	71]	[69	71]	[36	39]	[42	45]] [2	1	4	3] [[120	127]	[195	197]	[233	236]	[353	356]] [['EEETTEEE'	'VEVAGHKV'	'/3/MN33/'	'04023440'	'EEETTEEE'	'VNNATNVV'	'/33MN3//'	'04423400']	['EEE'	'HKV'	'33/'	'440'	'EEE'	'KNI'	'33/'	'440']	['....'	'IDLP'	'Y]Z}'	'0413'	'....'	'INIT'	'Y]Y}'	'0403']	['.EEE'	'WKPK'	'}323'	'3434'	'.EEE'	'WNRK'	'}343'	'3454']] 1 1 0.0 1.0
4QJ2_A 0.0384059932725791 0.9823024189144294 0.2229299363057328 [[64	72]	[69	71]	[37	39]	[42	45]] [2	1	4	3] [[120	128]	[195	197]	[234	236]	[353	356]] [['EEETTEEEE'	'IEICGHKVI'	'/3/MN33//'	'040234400'	'EEETTEEEE'	'VNNATNVVI'	'/33MN3///'	'044234000']	['EEE'	'HKV'	'33/'	'440'	'EEE'	'KNI'	'33/'	'440']	['...'	'NLP'	']Z}'	'413'	'...'	'NIT'	']Y}'	'403']	['.EEE'	'WKPK'	'}323'	'3434'	'.EEE'	'WNRK'	'}343'	'3454']] 1 1 0.8590646009625466 0.1409353990374534
6V4O_L 0.00816900643196 2.448569650945533 0.6480686695278977 [[30	52]	[107	110]] [2	0] [[114	124]	[465	468]] [['S..EEEEEE.TTSPPEEEEETTT'	'GKSLAWYQHKVGQPPRLLINGAS'	'U]}012233]KNVGG400/3NMN'	'34312334440343351104323'	'S..EEEEEETT'	'TQSLLIVNNAT'	'U]}00//33MN'	'34311004423']	['..S.'	'KRTV'	']^UY'	'4530'	'....'	'ERDI'	']^]Y'	'4540']] 1 1 0.0 1.0
3HDE_C 0.076257043399104 2.0971351567099146 0.0185676392572944 [[38	42]	[93	95]	[89	94]] [2	4	0] [[103	107]	[234	236]	[463	468]] [['EEEEE'	'SYIPY'	'22/22'	'33033'	'EEEEE'	'GWIFG'	'22/12'	'33023']	['...'	'DIP'	']Y}'	'403'	'...'	'NIT'	']Y}'	'403']	['T..S..'	'YIKVDI'	'NY]R]Y'	'304040'	'TT....'	'PFERDI'	'NM]^]Y'	'324540']] 1 1 0.712143278296742 0.28785672170325804
7CHF_L 0.0039332265126082 4.691450327578398 3.363636363636366 [[21	37]	[149	151]] [2	1] [[90	96]	[196	198]] [['EEEEESS..TT.EEEEE'	'ITCRASQGISSDLAWYQ'	'/2141UV}YNN]01223'	'03252343033412334'	'EEEEEEE'	'VYFASTE'	'/211223'	'0322334']	['EET'	'KVD'	'3/O'	'404'	'EET'	'NID'	'3/O'	'404']] -1 -1 0.07789095283770245 0.0
6P9A_B 0.0278022991873784 0.9315732652368608 0.4656488549618325 [[64	71]	[69	71]	[36	39]	[42	45]] [2	1	4	3] [[120	127]	[195	197]	[233	236]	[353	356]] [['EEETTEEE'	'VEVAGHKV'	'/3/MN33/'	'04023440'	'EEETTEEE'	'VNNATNVV'	'/33MN3//'	'04423400']	['EEE'	'HKV'	'33/'	'440'	'EEE'	'KNI'	'33/'	'440']	['....'	'IDLP'	'Y]Z}'	'0413'	'....'	'INIT'	'Y]Y}'	'0403']	['.EEE'	'WKPK'	'}323'	'3434'	'.EEE'	'WNRK'	'}343'	'3454']] 1 1 0.0 1.0
4YE3_B 0.0284217225869887 0.9890837541266352 0.3379790940766547 [[64	72]	[69	71]	[36	39]	[42	45]] [2	1	4	3] [[120	128]	[195	197]	[233	236]	[353	356]] [['EEETTEEEE'	'IEIAGHKVI'	'/3/MN33//'	'040234400'	'EEETTEEEE'	'VNNATNVVI'	'/33MN3///'	'044234000']	['EEE'	'HKV'	'33/'	'440'	'EEE'	'KNI'	'33/'	'440']	['....'	'INLP'	'Y]Z}'	'0413'	'....'	'INIT'	'Y]Y}'	'0403']	['.EEE'	'WKPK'	'}323'	'3434'	'.EEE'	'WNRK'	'}343'	'3454']] 1 1 0.0 1.0
6PRF_B 0.0268227344642091 0.9558108137566628 0.4545454545454548 [[64	72]	[69	71]	[36	39]	[42	45]] [2	1	4	3] [[120	128]	[195	197]	[233	236]	[353	356]] [['EEETTEEEE'	'IEIAGHKVI'	'/3/MN33//'	'040234400'	'EEETTEEEE'	'VNNATNVVI'	'/33MN3///'	'044234000']	['EEE'	'HKV'	'33/'	'440'	'EEE'	'KNI'	'33/'	'440']	['....'	'INLP'	'Y]Z}'	'0413'	'....'	'INIT'	'Y]Y}'	'0403']	['.EEE'	'WKPK'	'}323'	'3434'	'.EEE'	'WNRK'	'}343'	'3454']] 1 1 0.0 1.0
6NB7_C 0.0334046663496546 0.6181665841599826 0.7695852534562209 [[83	118]	[188	192]	[222	228]	[340	343]	[450	455]] [2	1	4	3	0] [[86	121]	[195	199]	[229	235]	[353	356]	[463	468]] [['.TTEEEEEEEESS....EEEEESS.STTS.EEEEEE'	'FKDGIYFAATEKSNVVRGWVFGSTMNNKSQSVIIIN'	'[OO2/211123VU]YY^22/12UU[VOOU]2////3'	'244303222344340053302333244434300004'	'.TT.EEEEEEESS..EEEEEEESS.SSSS..EEEEE'	'FNDGVYFASTEKSNIIRGWIFGTTLDSKTQSLLIVN'	'[OO}/211223VU]Y/422/12UUZVUVU]}00//3'	'244303223344340053302333143434311004']	['EEETT'	'KNKDG'	'333ON'	'44443'	'EEETT'	'KNIDG'	'33/ON'	'44043']	['EE.....'	'LPLGINI'	'02Z}Y]Y'	'1313040'	'EE.....'	'LPIGINI'	'02Y}Y]Y'	'1303040']	['.EEE'	'WERK'	'}343'	'3454'
4MBZ_B 0.0353670178102413 7.2044353054772525 0.0052083333333334 [[293	297]	[238	241]	[292	294]] [2	4	3] [[125	129]	[230	233]	[355	357]] [['EEEEE'	'KRIVK'	'34//3'	'45004'	'EEEEE'	'NVVIK'	'3///3'	'40004']	['ES..'	'TNSV'	'2V}Y'	'3430'	'E...'	'PIGI'	'2Y}Y'	'3030']	['EEE'	'RKR'	'434'	'545'	'EEE'	'RKR'	'434'	'545']] 1 1 0.9077039979620809 0.09229600203791916
6ATK_A 0.0519319931819542 0.4892599656552424 0.5483870967741931 [[172	181]	[154	158]	[573	575]	[174	177]	[689	691]] [2	1	4	3	0] [[87	96]	[195	199]	[234	236]	[353	356]	[465	467]] [['TT.EEEEEEE'	'KDSQYEMDSE'	'OO}3231323'	'4434342434'	'TT.EEEEEEE'	'NDGVYFASTE'	'OO}/211223'	'4430322334']	['EEETT'	'ELVEP'	'30/ON'	'41043'	'EEETT'	'KNIDG'	'33/ON'	'44043']	['...'	'NVT'	']Y}'	'403'	'...'	'NIT'	']Y}'	'403']	['.EEE'	'SQYE'	'}323'	'3434'
3HDF_A 0.0695898496379877 1.4953824650990963 0.0463215258855591 [[49	52]	[93	95]	[91	94]] [2	4	0] [[103	106]	[234	236]	[465	468]] [['EEEE'	'WTVA'	'22/1'	'3302'	'EEEE'	'GWIF'	'22/1'	'3302']	['...'	'DIP'	']Y}'	'403'	'...'	'NIT'	']Y}'	'403']	['.S..'	'KVDI'	']R]Y'	'4040'	'....'	'ERDI'	']^]Y'	'4540']] 1 1 0.42139484814565936 0.5786051518543406
6JCQ_R 0.1293430416350334 2.3563431992126205 0.0052356020942407 [[477	481]	[417	419]	[455	457]	[446	448]	[453	456]] [2	1	4	3	0] [[117	121]	[195	197]	[234	236]	[354	356]	[465	468]] [['EEEEE'	'LTVVD'	'02//3'	'13004'	'EEEEE'	'LLIVN'	'00//3'	'11004']	['EEE'	'QEI'	'33/'	'440'	'EEE'	'KNI'	'33/'	'440']	['...'	'KIS'	']Y}'	'403'	'...'	'NIT'	']Y}'	'403']	['EEE'	'ELK'	'303'	'414'
6PRF_A 0.0382951686517712 0.9909149708649608 0.2427184466019423 [[64	72]	[69	71]	[36	39]	[42	45]] [2	1	4	3] [[120	128]	[195	197]	[233	236]	[353	356]] [['EEETTEEEE'	'IEIAGHKVI'	'/3/MN33//'	'040234400'	'EEETTEEEE'	'VNNATNVVI'	'/33MN3///'	'044234000']	['EEE'	'HKV'	'33/'	'440'	'EEE'	'KNI'	'33/'	'440']	['....'	'INLP'	'Y]Z}'	'0413'	'....'	'INIT'	'Y]Y}'	'0403']	['.EEE'	'WKPK'	'}323'	'3434'	'.EEE'	'WNRK'	'}343'	'3454']] 1 1 0.712143278296742 0.28785672170325804
3U1I_D 0.0281972465732507 0.9375478563827402 0.488372093023256 [[40	44]	[41	44]	[6	8]] [2	1	4] [[120	124]	[196	199]	[234	236]] [['EEETT'	'VQKEG'	'/33ON'	'04443'	'EEETT'	'VNNAT'	'/33MN'	'04423']	['EETT'	'QKEG'	'33ON'	'4443'	'EETT'	'NIDG'	'3/ON'	'4043']	['...'	'DVP'	']Y}'	'403'	'...'	'NIT'	']Y}'	'403']] 1 1 0.712143278296742 0.28785672170325804
6T6E_A 0.0352113198349134 2.5784581289642605 0.0940170940170945 [[250	259]	[252	255]	[242	245]	[256	258]	[229	232]] [2	1	4	3	0] [[119	128]	[196	199]	[229	232]	[354	356]	[462	465]] [['EEEETTEEEE'	'VIQDNSDIKV'	'//33ON3/3/'	'0044434040'	'EEEETTEEEE'	'IVNNATNVVI'	'//33MN3///'	'0044234000']	['EETT'	'QDNS'	'33ON'	'4443'	'EETT'	'NIDG'	'3/ON'	'4043']	['EEE.'	'LWKG'	'023}'	'1343'	'EE..'	'LPIG'	'02Y}'	'1303']	['EEE'	'DIK'	'3/3'	'404'
6EAH_C 0.0947190069113362 2.6457748548490048 0.0052356020942407 [[344	349]	[359	362]	[401	403]	[399	402]] [2	1	4	0] [[121	126]	[196	199]	[234	236]	[465	468]] [['EETTEE'	'DNAGSV'	'33MN2/'	'442330'	'EETTEE'	'NNATNV'	'33MN3/'	'442340']	['EEET'	'KVQS'	'3/3N'	'4043'	'EETT'	'NIDG'	'3/ON'	'4043']	['...'	'DVS'	']Y}'	'403'	'...'	'NIT'	']Y}'	'403']	['....'	'KTDV'	']}]Y'	'4340'	'....'	'ERDI'	']^]Y'	'4540']] 1 1 0.0 1.0
6EAJ_F 0.0985690051981168 2.6276131103739884 0.0052356020942407 [[389	393]	[343	348]	[401	403]	[399	402]] [2	1	4	0] [[112	116]	[195	200]	[234	236]	[465	468]] [['SSS..'	'PKYDG'	'UVU]}'	'34343'	'SSS..'	'SKTQS'	'UVU]}'	'34343']	['EEETTE'	'DDNAGS'	'333MN2'	'444233'	'EEETTE'	'KNIDGY'	'33/ON2'	'440433']	['...'	'DVS'	']Y}'	'403'	'...'	'NIT'	']Y}'	'403']	['....'	'KADV'	'][]Y'	'4240'	'....'	'ERDI'	']^]Y'	'4540']] 1 1 0.712143278296742 0.28785672170325804
6ATK_B 0.0517970145457431 0.515432254130245 0.5609756097560981 [[172	181]	[154	158]	[573	575]	[174	177]	[689	691]] [2	1	4	3	0] [[87	96]	[195	199]	[234	236]	[353	356]	[465	467]] [['TT.EEEEEEE'	'KDSQYEMDSE'	'OO}3231323'	'4434342434'	'TT.EEEEEEE'	'NDGVYFASTE'	'OO}/211223'	'4430322334']	['EEETT'	'ELVEP'	'30/ON'	'41043'	'EEETT'	'KNIDG'	'33/ON'	'44043']	['...'	'NVT'	']Y}'	'403'	'...'	'NIT'	']Y}'	'403']	['.EEE'	'SQYE'	'}323'	'3434'
3TTP_A 0.0305157326312676 0.9256243571078294 0.488372093023256 [[63	71]	[69	71]	[36	39]] [2	1	4] [[119	127]	[195	197]	[233	236]] [['EEEETTEEE'	'VIEICGHKV'	'//3/MN33/'	'004023440'	'EEEETTEEE'	'IVNNATNVV'	'//33MN3//'	'004423400']	['EEE'	'HKV'	'33/'	'440'	'EEE'	'KNI'	'33/'	'440']	['....'	'INLP'	'Y]Z}'	'0413'	'....'	'INIT'	'Y]Y}'	'0403']] 1 1 0.0 1.0
5K6B_F 0.0913271637579288 2.8871725458681903 0.0026109660574415 [[389	393]	[343	348]	[401	403]	[399	402]] [2	1	4	0] [[112	116]	[195	200]	[234	236]	[465	468]] [['SSS..'	'PKYDG'	'UVU]}'	'34343'	'SSS..'	'SKTQS'	'UVU]}'	'34343']	['EEETTE'	'DDNAGS'	'333MN2'	'444233'	'EEETTE'	'KNIDGY'	'33/ON2'	'440433']	['...'	'DVS'	']Y}'	'403'	'...'	'NIT'	']Y}'	'403']	['....'	'KTDV'	']}]Y'	'4340'	'....'	'ERDI'	']^]Y'	'4540']] 1 1 0.712143278296742 0.28785672170325804
4ADF_Q 0.0544782284085843 2.1332730542595373 0.065104166666666 [[198	205]	[204	207]	[130	133]] [2	1	3] [[89	96]	[195	198]	[354	357]] [['.EEEEEEE'	'PVTFVGKN'	'}/21/233'	'30320344'	'.EEEEEEE'	'GVYFASTE'	'}/211223'	'30322334']	['EETT'	'KNDK'	'33OO'	'4444'	'EEET'	'KNID'	'33/O'	'4404']	['EEEE'	'HSER'	'3234'	'4345'	'EEEE'	'NRKR'	'3434'	'4545']] 1 1 0.712143278296742 0.28785672170325804
6EAF_C 0.0873917654983161 2.5965460679424 0.0182291666666667 [[389	393]	[343	348]	[401	403]	[399	402]] [2	1	4	0] [[112	116]	[195	200]	[234	236]	[465	468]] [['SSS..'	'PKYDT'	'UVU]}'	'34343'	'SSS..'	'SKTQS'	'UVU]}'	'34343']	['EEETTE'	'QDNAGS'	'333MN2'	'444233'	'EEETTE'	'KNIDGY'	'33/ON2'	'440433']	['...'	'DVS'	']Y}'	'403'	'...'	'NIT'	']Y}'	'403']	['....'	'KTDV'	']}]Y'	'4340'	'....'	'ERDI'	']^]Y'	'4540']] 1 1 0.712143278296742 0.28785672170325804
6EAF_A 0.0878337463685033 2.7181072961332555 0.0105263157894737 [[344	349]	[359	362]	[401	403]	[399	402]] [2	1	4	0] [[121	126]	[196	199]	[234	236]	[465	468]] [['EETTEE'	'DNAGSV'	'33MN2/'	'442330'	'EETTEE'	'NNATNV'	'33MN3/'	'442340']	['EEET'	'KVQS'	'3/3N'	'4043'	'EETT'	'NIDG'	'3/ON'	'4043']	['...'	'DVS'	']Y}'	'403'	'...'	'NIT'	']Y}'	'403']	['....'	'KTDV'	']}]Y'	'4340'	'....'	'ERDI'	']^]Y'	'4540']] 1 1 0.712143278296742 0.28785672170325804
6P9A_A 0.0377502578207239 0.9474090223453248 0.3379790940766547 [[64	71]	[69	71]	[36	39]	[42	45]] [2	1	4	3] [[120	127]	[195	197]	[233	236]	[353	356]] [['EEETTEEE'	'VEVAGHKV'	'/3/MN33/'	'04023440'	'EEETTEEE'	'VNNATNVV'	'/33MN3//'	'04423400']	['EEE'	'HKV'	'33/'	'440'	'EEE'	'KNI'	'33/'	'440']	['....'	'IDLP'	'Y]Z}'	'0413'	'....'	'INIT'	'Y]Y}'	'0403']	['.EEE'	'WKPK'	'}323'	'3434'	'.EEE'	'WNRK'	'}343'	'3454']] 1 1 0.0 1.0
6CDE_r 0.0402601596859095 0.6945883440575452 0.6145833333333337 [[88	90]	[88	91]	[11	14]	[98	100]] [2	1	4	3] [[121	123]	[195	198]	[229	232]	[354	356]] [['EET'	'QQF'	'33M'	'442'	'EET'	'NNA'	'33M'	'442']	['EETT'	'QQFE'	'33MO'	'4424'	'EEET'	'KNID'	'33/O'	'4404']	['EEE.'	'LSLS'	'020}'	'1313'	'EE..'	'LPIG'	'02Y}'	'1303']	['EEE'	'ELE'	'303'	'414'	'EEE'	'NRK'	'343'	'454']] 1 1 0.36878267144767746 0.6312173285523225
2OKD_C 0.0418297562187594 1.5031619420683922 0.1171875 [[54	64]	[105	108]	[107	110]] [2	1	0] [[90	95]	[196	199]	[462	465]] [['EEE.PPTTEEE'	'ISMSMPKFCYG'	'/21}FGOM122'	'03232342233'	'EEEEEE'	'VYFAST'	'/21122'	'032233']	['EE.T'	'NVNT'	'3/]N'	'4043'	'EETT'	'NIDG'	'3/ON'	'4043']	['.TT.'	'NTGD'	']NN]'	'4334'	'.TT.'	'KPFE'	']NM]'	'4324']] 1 1 0.42139484814565936 0.5786051518543406
3OUA_B 0.0333025482134964 0.989173325288346 0.3333333333333332 [[64	72]	[69	71]	[36	39]	[42	45]] [2	1	4	3] [[120	128]	[195	197]	[233	236]	[353	356]] [['EEETTEEEE'	'IEICGHKVI'	'/3/MN33//'	'040234400'	'EEETTEEEE'	'VNNATNVVI'	'/33MN3///'	'044234000']	['EEE'	'HKV'	'33/'	'440'	'EEE'	'KNI'	'33/'	'440']	['....'	'VNLP'	'Y]Z}'	'0413'	'....'	'INIT'	'Y]Y}'	'0403']	['.EEE'	'WKPK'	'}323'	'3434'	'.EEE'	'WNRK'	'}343'	'3454']] 1 1 0.0 1.0
6OUS_H 0.0985688402469416 2.853049519488734 0.0026109660574415 [[344	349]	[359	362]	[401	403]	[487	489]	[399	402]] [2	1	4	3	0] [[121	126]	[196	199]	[234	236]	[354	356]	[465	468]] [['EETTEE'	'DNAGSV'	'33MN2/'	'442330'	'EETTEE'	'NNATNV'	'33MN3/'	'442340']	['EEET'	'KVQS'	'3/3N'	'4043'	'EETT'	'NIDG'	'3/ON'	'4043']	['...'	'DVS'	']Y}'	'403'	'...'	'NIT'	']Y}'	'403']	['EEE'	'EFD'	'313'	'424'
6ATK_C 0.0520167773232179 0.5288446871316421 0.6000000000000003 [[172	181]	[154	158]	[573	575]	[174	177]	[689	691]] [2	1	4	3	0] [[87	96]	[195	199]	[234	236]	[353	356]	[465	467]] [['TT.EEEEEEE'	'KDSQYEMDSE'	'OO}3231323'	'4434342434'	'TT.EEEEEEE'	'NDGVYFASTE'	'OO}/211223'	'4430322334']	['EEETT'	'ELVEP'	'30/ON'	'41043'	'EEETT'	'KNIDG'	'33/ON'	'44043']	['...'	'NVT'	']Y}'	'403'	'...'	'NIT'	']Y}'	'403']	['.EEE'	'SQYE'	'}323'	'3434'
6VN1_L 0.0373826432058203 0.7797434564328749 0.6380208333333326 [[92	97]	[104	106]	[22	24]	[103	106]] [2	4	3	0] [[111	116]	[233	235]	[353	355]	[465	468]] [['SSSS..'	'KSYPWT'	'VUUU}}'	'433333'	'SSSS..'	'DSKTQS'	'VUVU]}'	'434343']	['...'	'VEI'	'Y]Y'	'040'	'...'	'INI'	'Y]Y'	'040']	['.EE'	'TAR'	'}14'	'325'	'.EE'	'WNR'	'}34'	'345']	['....'	'KVEI'	']Y]Y'	'4040'	'....'	'ERDI'	']^]Y'	'4540']] 1 1 0.36878267144767746 0.6312173285523225
4FAE_B 0.1226622928380196 0.7340055084035769 0.263157894736842 [[64	72]	[69	71]	[36	39]] [2	1	4] [[120	128]	[195	197]	[233	236]] [['EEETTEEEE'	'IEICGHKVI'	'/3/MN33//'	'040234400'	'EEETTEEEE'	'VNNATNVVI'	'/33MN3///'	'044234000']	['EEE'	'HKV'	'33/'	'440'	'EEE'	'KNI'	'33/'	'440']	['....'	'VNLP'	'Y]Z}'	'0413'	'....'	'INIT'	'Y]Y}'	'0403']] 1 1 0.43214184902981245 0.5678581509701875
3HDE_B 0.0794599215957393 1.608214200489105 0.0637119113573412 [[49	52]	[93	95]	[91	94]] [2	4	0] [[103	106]	[234	236]	[465	468]] [['EEEE'	'WTVC'	'22/1'	'3302'	'EEEE'	'GWIF'	'22/1'	'3302']	['...'	'DIP'	']Y}'	'403'	'...'	'NIT'	']Y}'	'403']	['.S..'	'KVDI'	']R]Y'	'4040'	'....'	'ERDI'	']^]Y'	'4540']] 1 1 0.42139484814565936 0.5786051518543406
6VN1_N 0.0374051748359629 0.7797556555032451 0.640625 [[92	97]	[104	106]	[22	24]	[103	106]] [2	4	3	0] [[111	116]	[233	235]	[353	355]	[465	468]] [['SSSS..'	'KSYPWT'	'VUUU}}'	'433333'	'SSSS..'	'DSKTQS'	'VUVU]}'	'434343']	['...'	'VEI'	'Y]Y'	'040'	'...'	'INI'	'Y]Y'	'040']	['.EE'	'TOR'	'}54'	'365'	'.EE'	'WNR'	'}34'	'345']	['....'	'KVEI'	']Y]Y'	'4040'	'....'	'ERDI'	']^]Y'	'4540']] 1 1 0.36878267144767746 0.6312173285523225
4MBY_B 0.0343982876544931 7.230214409514959 0.020833333333333 [[293	297]	[238	241]	[292	294]] [2	4	3] [[125	129]	[230	233]	[355	357]] [['EEEEE'	'KRIVK'	'34//3'	'45004'	'EEEEE'	'NVVIK'	'3///3'	'40004']	['ES..'	'TNSV'	'2V}Y'	'3430'	'E...'	'PIGI'	'2Y}Y'	'3030']	['EEE'	'RKR'	'434'	'545'	'EEE'	'RKR'	'434'	'545']] 1 1 0.9077039979620809 0.09229600203791916
4L1A_A 0.0834494712012227 0.7979027821586809 0.3150684931506851 [[64	72]	[69	71]	[36	39]	[42	45]] [2	1	4	3] [[120	128]	[195	197]	[233	236]	[353	356]] [['EEETTEEEE'	'IEICGHKVI'	'/3/MN33//'	'040234400'	'EEETTEEEE'	'VNNATNVVI'	'/33MN3///'	'044234000']	['EEE'	'HKV'	'33/'	'440'	'EEE'	'KNI'	'33/'	'440']	['....'	'VNLP'	'Y]Z}'	'0413'	'....'	'INIT'	'Y]Y}'	'0403']	['.EEE'	'WKPK'	'}323'	'3434'	'.EEE'	'WNRK'	'}343'	'3454']] 1 1 0.09728711982646954 0.9027128801735305
4OW0_A 0.004364282723372 7.838064686074249 2.121951219512197 [[8	16]	[98	101]	[104	106]] [2	1	4] [[105	113]	[196	199]	[232	234]] [['EEEESSSSS'	'VFTTVDNTN'	'/122RVVUV'	'023304434'	'EEESS.SSS'	'IFGTTLDSK'	'/12UUZVUV'	'023331434']	['EETT'	'QVGG'	'3/NN'	'4033'	'EETT'	'NIDG'	'3/ON'	'4043']	['...'	'SIK'	'}Y]'	'304'	'...'	'GIN'	'}Y]'	'304']] 0 0 0.0 1.0
5UDD_D 0.0888625698053528 2.7836350585301166 0.0158730158730155 [[344	349]	[359	362]	[401	403]	[399	402]] [2	1	4	0] [[121	126]	[196	199]	[234	236]	[465	468]] [['EETTEE'	'DNAGSV'	'33MN2/'	'442330'	'EETTEE'	'NNATNV'	'33MN3/'	'442340']	['EEET'	'KVQS'	'3/3N'	'4043'	'EETT'	'NIDG'	'3/ON'	'4043']	['...'	'DIS'	']Y}'	'403'	'...'	'NIT'	']Y}'	'403']	['....'	'KTDI'	']}]Y'	'4340'	'....'	'ERDI'	']^]Y'	'4540']] 1 1 0.712143278296742 0.28785672170325804
6U7E_A 0.0704362567587027 0.4719201213220305 0.6134453781512601 [[172	181]	[154	158]	[573	575]	[174	177]	[819	821]] [2	1	4	3	0] [[87	96]	[195	199]	[234	236]	[353	356]	[490	492]] [['TT.EEEEEEE'	'KDSQYEMDSE'	'OO}3231323'	'4434342434'	'TT.EEEEEEE'	'NDGVYFASTE'	'OO}/211223'	'4430322334']	['EEETT'	'ELVEP'	'30/ON'	'41043'	'EEETT'	'KNIDG'	'33/ON'	'44043']	['...'	'NVT'	']Y}'	'403'	'...'	'NIT'	']Y}'	'403']	['.EEE'	'SQYE'	'}323'	'3434'
5B2D_A 0.0067429487473268 5.728741104593647 2.3684210526315783 [[181	190]	[195	197]	[451	454]	[236	239]] [2	1	4	0] [[90	99]	[195	197]	[230	233]	[489	492]] [['EEEEEE.SS.'	'IPSFSLGKTH'	'/22120}VU]'	'0332313434'	'EEEEEEESS.'	'VYFASTEKSN'	'/211223VU]'	'0322334434']	['EEE'	'HNV'	'33/'	'440'	'EEE'	'KNI'	'33/'	'440']	['E...'	'WIPI'	'2Y}Y'	'3030'	'E...'	'PIGI'	'2Y}Y'	'3030']	['.SS.'	'SDGL'	'}VUZ'	'3431'	'..S.'	'YFPL'	'}[UZ'	'3231']] 0 0 0.14786367727336888 0.8521363227266311
4CCF_C 0.0836597779692719 3.68866118936701 0.015625 [[396	406]	[343	348]	[401	403]	[359	361]	[385	388]] [2	1	4	3	0] [[93	105]	[195	200]	[234	236]	[354	356]	[462	465]] [['EEESS...EEE'	'MTSKTDVSSSV'	'122VU]Y}22/'	'23343403330'	'EEEESS..EEEEE'	'ASTEKSNIIRGWI'	'1223VU]Y/422/'	'2334434005330']	['EEETTE'	'NDNAGS'	'333MN2'	'444233'	'EEETTE'	'KNIDGY'	'33/ON2'	'440433']	['...'	'DVS'	']Y}'	'403'	'...'	'NIT'	']Y}'	'403']	['EEE'	'KVQ'	'3/3'	'404'
2G3P_B 0.0353735615160721 7.308916677376237 0.0185676392572944 [[124	129]	[143	146]	[62	67]	[142	144]] [2	1	4	3] [[94	99]	[196	199]	[229	234]	[355	357]] [['EEESS.'	'SLEESQ'	'203VU]'	'314434'	'EEESS.'	'STEKSN'	'223VU]'	'334434']	['EETT'	'NRQG'	'34ON'	'4543'	'EETT'	'NIDG'	'3/ON'	'4043']	['E.....'	'LAIPEN'	'0[Y}]]'	'120344'	'EE....'	'LPIGIN'	'02Y}Y]'	'130304']	['EEE'	'RNR'	'434'	'545'	'EEE'	'RKR'	'434'	'545']] 1 1 0.9077039979620809 0.09229600203791916
6EAM_F 0.092128309254408 2.679235828079185 0.0185676392572944 [[344	349]	[359	362]	[401	403]	[399	402]] [2	1	4	0] [[121	126]	[196	199]	[234	236]	[465	468]] [['EETTEE'	'DNAGSV'	'33MN2/'	'442330'	'EETTEE'	'NNATNV'	'33MN3/'	'442340']	['EEET'	'KVQS'	'3/3N'	'4043'	'EETT'	'NIDG'	'3/ON'	'4043']	['...'	'DVS'	']Y}'	'403'	'...'	'NIT'	']Y}'	'403']	['....'	'KTDV'	']}]Y'	'4340'	'....'	'ERDI'	']^]Y'	'4540']] 1 1 0.712143278296742 0.28785672170325804
6U7E_B 0.0686315484961624 0.4548007198074353 0.6410256410256407 [[172	181]	[154	158]	[573	575]	[174	177]	[689	691]] [2	1	4	3	0] [[87	96]	[195	199]	[234	236]	[353	356]	[465	467]] [['TT.EEEEEEE'	'KDSQYEMDSE'	'OO}3231323'	'4434342434'	'TT.EEEEEEE'	'NDGVYFASTE'	'OO}/211223'	'4430322334']	['EEETT'	'ELVEP'	'30/ON'	'41043'	'EEETT'	'KNIDG'	'33/ON'	'44043']	['...'	'NVT'	']Y}'	'403'	'...'	'NIT'	']Y}'	'403']	['.EEE'	'SQYE'	'}323'	'3434'
6VN1_M 0.0373948357723833 0.7797636635287193 0.6588541666666663 [[92	97]	[104	106]	[22	24]	[103	106]] [2	4	3	0] [[111	116]	[233	235]	[353	355]	[465	468]] [['SSSS..'	'KSYPWT'	'VUUU}}'	'433333'	'SSSS..'	'DSKTQS'	'VUVU]}'	'434343']	['...'	'VEI'	'Y]Y'	'040'	'...'	'INI'	'Y]Y'	'040']	['.EE'	'THR'	'}34'	'345'	'.EE'	'WNR'	'}34'	'345']	['....'	'KVEI'	']Y]Y'	'4040'	'....'	'ERDI'	']^]Y'	'4540']] 1 1 0.36878267144767746 0.6312173285523225
6DZM_K 0.0422164080683056 0.8113301166978828 0.5260416666666659 [[22	38]	[104	106]	[103	106]] [2	4	0] [[90	96]	[233	235]	[465	468]] [['EEEE.SS.BSS.EEEEE'	'ITMRASQSISSWLAWYQ'	'/214[UV}(UU}01223'	'03252343033312334'	'EEEEEEE'	'VYFASTE'	'/211223'	'0322334']	['...'	'VEI'	'Y]Y'	'040'	'...'	'INI'	'Y]Y'	'040']	['....'	'KVEI'	']Y]Y'	'4040'	'....'	'ERDI'	']^]Y'	'4540']] 1 1 0.4534008399822294 0.5465991600177706
3R0Y_A 0.032781374018325 0.9802625786467178 0.4117647058823537 [[64	72]	[69	71]	[36	39]	[42	45]] [2	1	4	3] [[120	128]	[195	197]	[233	236]	[353	356]] [['EEETTEEEE'	'IEICGHKVI'	'/3/MN33//'	'040234400'	'EEETTEEEE'	'VNNATNVVI'	'/33MN3///'	'044234000']	['EEE'	'HKV'	'33/'	'440'	'EEE'	'KNI'	'33/'	'440']	['....'	'VNLP'	'Y]Z}'	'0413'	'....'	'INIT'	'Y]Y}'	'0403']	['.EEE'	'WKPK'	'}323'	'3434'	'.EEE'	'WNRK'	'}343'	'3454']] 1 1 0.0 1.0
6CDE_R 0.0403206648883113 0.6926489885090783 0.6953124999999993 [[88	90]	[88	91]	[11	14]	[98	100]] [2	1	4	3] [[121	123]	[195	198]	[229	232]	[354	356]] [['EET'	'QQF'	'33M'	'442'	'EET'	'NNA'	'33M'	'442']	['EETT'	'QQFE'	'33MO'	'4424'	'EEET'	'KNID'	'33/O'	'4404']	['EEE.'	'LSLS'	'020}'	'1313'	'EE..'	'LPIG'	'02Y}'	'1303']	['EEE'	'ELE'	'303'	'414'	'EEE'	'NRK'	'343'	'454']] 1 1 0.36878267144767746 0.6312173285523225
4MMU_B 0.0926167281903091 2.6098499717484067 0.0234375 [[389	393]	[343	348]	[401	403]	[399	402]] [2	1	4	0] [[112	116]	[195	200]	[234	236]	[465	468]] [['SSS..'	'PKYDG'	'UVU]}'	'34343'	'SSS..'	'SKTQS'	'UVU]}'	'34343']	['EEETTE'	'DDNAGS'	'333MN2'	'444233'	'EEETTE'	'KNIDGY'	'33/ON2'	'440433']	['...'	'DVS'	']Y}'	'403'	'...'	'NIT'	']Y}'	'403']	['....'	'KTDV'	']}]Y'	'4340'	'....'	'ERDI'	']^]Y'	'4540']] 1 1 0.712143278296742 0.28785672170325804
4MBZ_I 0.0346217579379086 7.199521511799706 0.0322580645161294 [[293	297]	[238	241]	[292	294]] [2	4	3] [[125	129]	[230	233]	[355	357]] [['EEEEE'	'KRIVK'	'34//3'	'45004'	'EEEEE'	'NVVIK'	'3///3'	'40004']	['ES..'	'TNSV'	'2V}Y'	'3430'	'E...'	'PIGI'	'2Y}Y'	'3030']	['EEE'	'RKR'	'434'	'545'	'EEE'	'RKR'	'434'	'545']] 1 1 0.9077039979620809 0.09229600203791916
6DZM_H 0.042220501408804 0.8113177798581865 0.5546875000000002 [[22	38]	[104	106]	[103	106]] [2	4	0] [[90	96]	[233	235]	[465	468]] [['EEEE.SS.BSS.EEEEE'	'ITFRASQSISSWLAWYQ'	'/214[UV}(UU}01223'	'03252343033312334'	'EEEEEEE'	'VYFASTE'	'/211223'	'0322334']	['...'	'VEI'	'Y]Y'	'040'	'...'	'INI'	'Y]Y'	'040']	['....'	'KVEI'	']Y]Y'	'4040'	'....'	'ERDI'	']^]Y'	'4540']] 1 1 0.4157662702150733 0.5842337297849267
4MBY_I 0.0357863234280278 7.218676984577989 0.0212765957446807 [[293	297]	[238	241]	[292	294]] [2	4	3] [[125	129]	[230	233]	[355	357]] [['EEEEE'	'KRIVK'	'34//3'	'45004'	'EEEEE'	'NVVIK'	'3///3'	'40004']	['ES..'	'TNSV'	'2V}Y'	'3430'	'E...'	'PIGI'	'2Y}Y'	'3030']	['EEE'	'RKR'	'434'	'545'	'EEE'	'RKR'	'434'	'545']] 1 1 0.9077039979620809 0.09229600203791916
3R0Y_B 0.0404521002922665 0.982490718166092 0.3195876288659791 [[64	72]	[69	71]	[36	39]	[42	45]] [2	1	4	3] [[120	128]	[195	197]	[233	236]	[353	356]] [['EEETTEEEE'	'IEICGHKVI'	'/3/MN33//'	'040234400'	'EEETTEEEE'	'VNNATNVVI'	'/33MN3///'	'044234000']	['EEE'	'HKV'	'33/'	'440'	'EEE'	'KNI'	'33/'	'440']	['....'	'VNLP'	'Y]Z}'	'0413'	'....'	'INIT'	'Y]Y}'	'0403']	['.EEE'	'WKPK'	'}323'	'3434'	'.EEE'	'WNRK'	'}343'	'3454']] 1 1 0.0 1.0
5K6G_F 0.090233223580894 2.7703692257539685 0.020833333333333 [[389	393]	[343	348]	[401	403]	[399	402]] [2	1	4	0] [[112	116]	[195	200]	[234	236]	[465	468]] [['SSS..'	'PKYDG'	'UVU]}'	'34343'	'SSS..'	'SKTQS'	'UVU]}'	'34343']	['EEETTE'	'DDNAGS'	'333MN2'	'444233'	'EEETTE'	'KNIDGY'	'33/ON2'	'440433']	['...'	'DVS'	']Y}'	'403'	'...'	'NIT'	']Y}'	'403']	['....'	'KTDV'	']}]Y'	'4340'	'....'	'ERDI'	']^]Y'	'4540']] 1 1 0.712143278296742 0.28785672170325804
5TDL_A 0.1077842950870375 2.956598886844194 0.0104166666666667 [[389	393]	[343	348]	[401	403]	[399	402]] [2	1	4	0] [[112	116]	[195	200]	[234	236]	[465	468]] [['SSS..'	'TKYDG'	'UVU]}'	'34343'	'SSS..'	'SKTQS'	'UVU]}'	'34343']	['EEETTE'	'DDNAGS'	'333MN2'	'444233'	'EEETTE'	'KNIDGY'	'33/ON2'	'440433']	['...'	'DIS'	']Y}'	'403'	'...'	'NIT'	']Y}'	'403']	['....'	'KTDI'	']}]Y'	'4340'	'....'	'ERDI'	']^]Y'	'4540']] 1 1 0.712143278296742 0.28785672170325804
6EA7_C 0.0962906852762653 2.304486032210663 0.0406504065040651 [[138	140]	[139	141]	[92	95]	[112	114]	[131	133]] [2	1	4	3	0] [[120	122]	[195	197]	[231	234]	[354	356]	[489	491]] [['EEE'	'VHK'	'/33'	'044'	'EEE'	'VNN'	'/33'	'044']	['EEE'	'HKV'	'33/'	'440'	'EEE'	'KNI'	'33/'	'440']	['....'	'VPPK'	'Y}}]'	'0334'	'....'	'IGIN'	'Y}Y]'	'0304']	['EEE'	'EIK'	'3/3'	'404'
6PZ8_G 0.0033270655829881 7.139242653732504 3.465116279069769 [[44	53]	[11	14]] [2	4] [[116	125]	[229	232]] [['.EEEEETTTE'	'PKLLIHTASN'	'}300/3NMN3'	'3411043234'	'.EEEEEETTE'	'SLLIVNNATN'	'}00//33MN3'	'3110044234']	['E...'	'LAVS'	'0[Y}'	'1203'	'EE..'	'LPIG'	'02Y}'	'1303']] 0 0 0.0 1.0
6CDE_6 0.0402743448114842 0.6948068922086427 0.760416666666667 [[88	90]	[88	91]	[11	14]	[98	100]] [2	1	4	3] [[121	123]	[195	198]	[229	232]	[354	356]] [['EET'	'QQF'	'33M'	'442'	'EET'	'NNA'	'33M'	'442']	['EETT'	'QQFE'	'33MO'	'4424'	'EEET'	'KNID'	'33/O'	'4404']	['EEE.'	'LSLS'	'020}'	'1313'	'EE..'	'LPIG'	'02Y}'	'1303']	['EEE'	'ELE'	'303'	'414'	'EEE'	'NRK'	'343'	'454']] 1 1 0.36878267144767746 0.6312173285523225
6U7F_B 0.0719141723169874 0.510154034088206 0.6340425531914895 [[172	181]	[154	158]	[573	575]	[174	177]	[689	691]] [2	1	4	3	0] [[87	96]	[195	199]	[234	236]	[353	356]	[465	467]] [['TT.EEEEEEE'	'KDSQYEMDSE'	'OO}3231323'	'4434342434'	'TT.EEEEEEE'	'NDGVYFASTE'	'OO}/211223'	'4430322334']	['EEETT'	'ELVEP'	'30/ON'	'41043'	'EEETT'	'KNIDG'	'33/ON'	'44043']	['...'	'NVT'	']Y}'	'403'	'...'	'NIT'	']Y}'	'403']	['.EEE'	'SQYE'	'}323'	'3434'
4FMI_M 0.037544879803466 8.75005238850814 0.0104166666666667 [[49	53]	[131	134]	[114	116]	[314	316]	[112	115]] [2	1	4	3	0] [[87	91]	[196	199]	[234	236]	[355	357]	[465	468]] [['TT.EE'	'EDSIT'	'OO}/2'	'44303'	'TT.EE'	'NDGVY'	'OO}/2'	'44303']	['EETT'	'EVVG'	'3/KN'	'4003'	'EETT'	'NIDG'	'3/ON'	'4043']	['...'	'DIT'	']Y}'	'403'	'...'	'NIT'	']Y}'	'403']	['EEE'	'RKR'	'434'	'545'
5TOK_A 0.0842566447424829 2.71553962423983 0.0416666666666663 [[389	393]	[343	348]	[401	403]	[399	402]] [2	1	4	0] [[112	116]	[195	200]	[234	236]	[465	468]] [['SSS..'	'PKYDG'	'UVU]}'	'34343'	'SSS..'	'SKTQS'	'UVU]}'	'34343']	['EEETTE'	'DDNAGS'	'333MN2'	'444233'	'EEETTE'	'KNIDGY'	'33/ON2'	'440433']	['...'	'DVS'	']Y}'	'403'	'...'	'NIT'	']Y}'	'403']	['....'	'KTDV'	']}]Y'	'4340'	'....'	'ERDI'	']^]Y'	'4540']] 1 1 0.712143278296742 0.28785672170325804
5UDD_A 0.089970533739666 2.8044565214747745 0.03125 [[389	393]	[343	348]	[401	403]	[399	402]] [2	1	4	0] [[112	116]	[195	200]	[234	236]	[465	468]] [['SSS..'	'SKYDG'	'UVU]}'	'34343'	'SSS..'	'SKTQS'	'UVU]}'	'34343']	['EEETTE'	'DDNAGS'	'333MN2'	'444233'	'EEETTE'	'KNIDGY'	'33/ON2'	'440433']	['...'	'DIS'	']Y}'	'403'	'...'	'NIT'	']Y}'	'403']	['....'	'KTDI'	']}]Y'	'4340'	'....'	'ERDI'	']^]Y'	'4540']] 1 1 0.712143278296742 0.28785672170325804
6U7F_A 0.0708904537200115 0.5311064053543473 0.6202531645569616 [[172	181]	[154	158]	[573	575]	[174	177]	[819	821]] [2	1	4	3	0] [[87	96]	[195	199]	[234	236]	[353	356]	[490	492]] [['TT.EEEEEEE'	'KDSQYEMDSE'	'OO}3231323'	'4434342434'	'TT.EEEEEEE'	'NDGVYFASTE'	'OO}/211223'	'4430322334']	['EEETT'	'ELVEP'	'30/ON'	'41043'	'EEETT'	'KNIDG'	'33/ON'	'44043']	['...'	'NVT'	']Y}'	'403'	'...'	'NIT'	']Y}'	'403']	['.EEE'	'SQYE'	'}323'	'3434'
6CM3_I 0.0514878689466947 0.8635266319036272 0.4583333333333328 [[2	4]	[91	93]	[23	25]	[92	94]	[30	33]] [2	1	4	3	0] [[125	127]	[195	197]	[232	234]	[354	356]	[462	465]] [['EEE'	'KVV'	'3//'	'400'	'EEE'	'NVV'	'3//'	'400']	['EEE'	'EEV'	'33/'	'440'	'EEE'	'KNI'	'33/'	'440']	['...'	'SIQ'	'}Y]'	'304'	'...'	'GIN'	'}Y]'	'304']	['EEE'	'EVQ'	'3/3'	'404'
6IST_B 0.0421447388930526 1.6135254131169792 0.1432291666666667 [[169	173]	[214	216]	[210	215]] [2	4	0] [[92	96]	[234	236]	[463	468]] [['EEEEE'	'FIYYK'	'1/223'	'20334'	'EEEEE'	'FASTE'	'11223'	'22334']	['...'	'NVT'	']Y}'	'403'	'...'	'NIT'	']Y}'	'403']	['T.....'	'GGNTNV'	'N}]}]Y'	'334340'	'TT....'	'PFERDI'	'NM]^]Y'	'324540']] 1 1 0.4850591489935155 0.5149408510064845
5TDG_A 0.0902078566112717 2.924345401363924 0.0240000000000002 [[389	393]	[343	348]	[401	403]	[399	402]] [2	1	4	0] [[112	116]	[195	200]	[234	236]	[465	468]] [['SSS..'	'TKYDG'	'UVU]}'	'34343'	'SSS..'	'SKTQS'	'UVU]}'	'34343']	['EEETTE'	'DDNAGS'	'333MN2'	'444233'	'EEETTE'	'KNIDGY'	'33/ON2'	'440433']	['...'	'DIS'	']Y}'	'403'	'...'	'NIT'	']Y}'	'403']	['....'	'KTDI'	']}]Y'	'4340'	'....'	'ERDI'	']^]Y'	'4540']] 1 1 0.712143278296742 0.28785672170325804
6OT1_K 0.0499531527611851 0.713166868607813 0.6458333333333337 [[88	90]	[88	91]	[11	14]	[98	100]] [2	1	4	3] [[121	123]	[195	198]	[229	232]	[354	356]] [['EET'	'QQF'	'33M'	'442'	'EET'	'NNA'	'33M'	'442']	['EETT'	'QQFE'	'33MO'	'4424'	'EEET'	'KNID'	'33/O'	'4404']	['EEE.'	'LSLS'	'020}'	'1313'	'EE..'	'LPIG'	'02Y}'	'1303']	['EEE'	'ELE'	'303'	'414'	'EEE'	'NRK'	'343'	'454']] 1 1 0.36878267144767746 0.6312173285523225
6OT1_r 0.0499259648978908 0.7131185347200848 0.6510416666666663 [[88	90]	[88	91]	[11	14]	[98	100]] [2	1	4	3] [[121	123]	[195	198]	[229	232]	[354	356]] [['EET'	'QQF'	'33M'	'442'	'EET'	'NNA'	'33M'	'442']	['EETT'	'QQFE'	'33MO'	'4424'	'EEET'	'KNID'	'33/O'	'4404']	['EEE.'	'LSLS'	'020}'	'1313'	'EE..'	'LPIG'	'02Y}'	'1303']	['EEE'	'ELE'	'303'	'414'	'EEE'	'NRK'	'343'	'454']] 1 1 0.36878267144767746 0.6312173285523225
3HDE_A 0.1263784756600447 1.565339238608623 0.0666666666666666 [[49	52]	[93	95]	[91	94]] [2	4	0] [[103	106]	[234	236]	[465	468]] [['EEEE'	'WTVA'	'22/1'	'3302'	'EEEE'	'GWIF'	'22/1'	'3302']	['...'	'DIP'	']Y}'	'403'	'...'	'NIT'	']Y}'	'403']	['.S..'	'KVDI'	']R]Y'	'4040'	'....'	'ERDI'	']^]Y'	'4540']] 1 1 0.4535305991797371 0.5464694008202629
4LQF_L 0.0068797542999305 6.975919132532956 2.87878787878788 [[176	184]	[155	159]	[11	14]] [2	1	4] [[87	95]	[196	200]	[229	232]] [['TS.EEEEEE'	'DSTYSMSST'	'OU}221222'	'433332333'	'TT.EEEEEE'	'NDGVYFAST'	'OO}/21122'	'443032233']	['EETTE'	'KIDGS'	'3/ON2'	'40433'	'EETTE'	'NIDGY'	'3/ON2'	'40433']	['EEE.'	'LPVS'	'02/}'	'1303'	'EE..'	'LPIG'	'02Y}'	'1303']] 0 0 0.0 1.0
4LIN_F 0.0051394990126316 4.737424952615051 9.666666666666668 [[1221	1225]	[1222	1224]	[1210	1213]] [2	1	4] [[124	128]	[195	197]	[232	235]] [['TEEEE'	'GKKVV'	'N33//'	'34400'	'TEEEE'	'TNVVI'	'N3///'	'34000']	['EEE'	'KKV'	'33/'	'440'	'EEE'	'KNI'	'33/'	'440']	['.B..'	'PLNV'	'})]Y'	'3140'	'....'	'GINI'	'}Y]Y'	'3040']] -1 -1 0.6368496190701275 0.0
5TDG_B 0.0954207020015356 3.0350167822617853 0.0234375 [[344	349]	[359	362]	[401	403]	[399	402]] [2	1	4	0] [[121	126]	[196	199]	[234	236]	[465	468]] [['EETTEE'	'DNAGSV'	'33MN2/'	'442330'	'EETTEE'	'NNATNV'	'33MN3/'	'442340']	['EEET'	'KVQS'	'3/3N'	'4043'	'EETT'	'NIDG'	'3/ON'	'4043']	['...'	'DIS'	']Y}'	'403'	'...'	'NIT'	']Y}'	'403']	['....'	'KTDI'	']}]Y'	'4340'	'....'	'ERDI'	']^]Y'	'4540']] 1 1 0.712143278296742 0.28785672170325804
2VBC_A 0.0714433863509265 4.445186131255283 0.0390625000000002 [[277	284]	[333	335]	[338	340]	[337	339]] [2	1	4	0] [[115	122]	[195	197]	[234	236]	[466	468]] [['..SEEEEE'	'NYNLIVMD'	']}V0//13'	'43410024'	'..EEEEEE'	'QSLLIVNN'	']}00//33'	'43110044']	['EEE'	'EDI'	'33/'	'440'	'EEE'	'KNI'	'33/'	'440']	['...'	'EIP'	']Y}'	'403'	'...'	'NIT'	']Y}'	'403']	['...'	'REI'	'^]Y'	'540'	'...'	'RDI'	'^]Y'	'540']] 1 1 0.8377394469998826 0.16226055300011746
6APB_C 0.0751060392747444 3.4864144338070764 0.0442708333333334 [[396	406]	[343	348]	[401	403]	[358	361]	[385	388]] [2	1	4	3	0] [[93	105]	[195	200]	[234	236]	[353	356]	[462	465]] [['EEESS...EEE'	'MTSKTDVSSSV'	'122VU]Y}22/'	'23343403330'	'EEEESS..EEEEE'	'ASTEKSNIIRGWI'	'1223VU]Y/422/'	'2334434005330']	['EEETTE'	'QDNAGS'	'333MN2'	'444233'	'EEETTE'	'KNIDGY'	'33/ON2'	'440433']	['...'	'DVS'	']Y}'	'403'	'...'	'NIT'	']Y}'	'403']	['.EEE'	'SKVQ'	'}3/3'	'3404'
3TTP_B 0.046782896496349 0.939131027562452 0.4117647058823537 [[63	71]	[69	71]	[36	39]] [2	1	4] [[119	127]	[195	197]	[233	236]] [['EEEETTEEE'	'VIEICGHKV'	'//3/MN33/'	'004023440'	'EEEETTEEE'	'IVNNATNVV'	'//33MN3//'	'004423400']	['EEE'	'HKV'	'33/'	'440'	'EEE'	'KNI'	'33/'	'440']	['....'	'INLP'	'Y]Z}'	'0413'	'....'	'INIT'	'Y]Y}'	'0403']] 1 1 0.0 1.0
4JUK_A 0.0764085941092839 0.8770668889666048 0.3568904593639574 [[230	263]	[119	121]	[288	291]	[291	293]] [2	1	4	0] [[90	122]	[195	197]	[233	236]	[489	491]] [['EEEEEEEE.TT.EEEEEESS.EEEESEEEEEEEE'	'IDFFWTILKPNDAINFESNGNFIAPEYAYKIVKK'	'/31122/0]NO]1/3132VU]1/12V2123//33'	'0422330143442042434342023432340044'	'EEEEEEESS..EEEEEEESS.SSSS..EEEEEE'	'VYFASTEKSNIIRGWIFGTTLDSKTQSLLIVNN'	'/211223VU]Y/422/12UUZVUVU]}00//33'	'032233443400533023331434343110044']	['EEE'	'EKI'	'33/'	'440'	'EEE'	'KNI'	'33/'	'440']	['....'	'INSS'	'Y]}}'	'0433'	'....'	'INIT'	'Y]Y}'	'0403']	['..S'	'SMP'	'}[U'	'323'	'..S'	'YFP'	'}[U'	'323']] 1 1 0.15122503889401265 0.8487749611059874
6V47_E 0.0023255854125937 9.294864496577112 3.1739130434782608 [[130	135]	[278	283]	[210	214]	[205	207]	[318	320]] [2	1	4	3	0] [[89	94]	[195	200]	[232	236]	[353	355]	[466	468]] [['..EEEE'	'GVTAAP'	'}Y2112'	'303223'	'.EEEEE'	'GVYFAS'	'}/2112'	'303223']	['EEETTE'	'QQSEIG'	'332OK2'	'443403'	'EEETTE'	'KNIDGY'	'33/ON2'	'440433']	['.....'	'TPEIS'	'}}]Y}'	'33403'	'.....'	'GINIT'	'}Y]Y}'	'30403']	['.EE'	'YNR'	'}34'	'345'
6PZ8_L 0.0033213684253521 7.139260136752699 5.000000000000003 [[44	53]	[11	14]] [2	4] [[116	125]	[229	232]] [['.EEEEETTTE'	'PKLLIHTASN'	'}300/3NMN3'	'3411043234'	'.EEEEEETTE'	'SLLIVNNATN'	'}00//33MN3'	'3110044234']	['E...'	'LAVS'	'0[Y}'	'1203'	'EE..'	'LPIG'	'02Y}'	'1303']] 0 0 0.0 1.0
6OT1_T 0.049957366327705 0.713177505591209 0.7708333333333326 [[88	90]	[88	91]	[11	14]	[98	100]] [2	1	4	3] [[121	123]	[195	198]	[229	232]	[354	356]] [['EET'	'QQF'	'33M'	'442'	'EET'	'NNA'	'33M'	'442']	['EETT'	'QQFE'	'33MO'	'4424'	'EEET'	'KNID'	'33/O'	'4404']	['EEE.'	'LSLS'	'020}'	'1313'	'EE..'	'LPIG'	'02Y}'	'1303']	['EEE'	'ELE'	'303'	'414'	'EEE'	'NRK'	'343'	'454']] 1 1 0.3989739564372495 0.6010260435627505
5JW4_C 0.0552746504484591 0.9981757053614408 0.3016949152542381 [[228	259]	[42	46]	[285	288]	[127	129]] [2	1	4	0] [[92	122]	[195	199]	[233	236]	[490	492]] [['EEEEEE.TT.EEEEEESS.EEEESEEEEEEEE'	'FFWTILKPNDAINFESNGNFIAPEYAYKIVKK'	'1122/0]NO]1/3132VU]1/12V2123//33'	'22330143442042434342023432340044'	'EEEEESS..EEEEEEESS.SSSS..EEEEEE'	'FASTEKSNIIRGWIFGTTLDSKTQSLLIVNN'	'11223VU]Y/422/12UUZVUVU]}00//33'	'2233443400533023331434343110044']	['EEETT'	'HDLDG'	'330ON'	'44143'	'EEETT'	'KNIDG'	'33/ON'	'44043']	['....'	'INSS'	'Y]}}'	'0433'	'....'	'INIT'	'Y]Y}'	'0403']	['.S.'	'ASL'	'[UZ'	'231'	'.S.'	'FPL'	'[UZ'	'231']] 1 1 0.0 1.0
5V8L_N 0.0057146731400397 6.94158464851763 5.7368421052631575 [[44	53]	[11	14]] [2	4] [[116	125]	[229	232]] [['.EEEEETTTE'	'PRLLIHLATH'	'}400/3LMN3'	'3511041234'	'.EEEEEETTE'	'SLLIVNNATN'	'}00//33MN3'	'3110044234']	['EEE.'	'LPVT'	'02/}'	'1303'	'EE..'	'LPIG'	'02Y}'	'1303']] 0 0 0.0 1.0
3VE0_B 0.005388535804622 7.106438948339195 4.731343283582092 [[169	177]	[149	153]] [2	1] [[87	95]	[196	200]] [['TT..EEEEE'	'KDSTYSMSS'	'OO}}22122'	'443333233'	'TT.EEEEEE'	'NDGVYFAST'	'OO}/21122'	'443032233']	['EETTE'	'KIDGS'	'3/ON2'	'40433'	'EETTE'	'NIDGY'	'3/ON2'	'40433']] 0 0 0.0 1.0
2CH8_A 0.0500697750297549 2.1639962638551977 0.1406250000000002 [[199	205]	[204	207]	[130	133]] [2	1	3] [[90	96]	[195	198]	[354	357]] [['EEEEEEE'	'VTAVGKN'	'/21/233'	'0320344'	'EEEEEEE'	'VYFASTE'	'/211223'	'0322334']	['EETT'	'KNDK'	'33OO'	'4444'	'EEET'	'KNID'	'33/O'	'4404']	['EEEE'	'HSER'	'3234'	'4345'	'EEEE'	'NRKR'	'3434'	'4545']] 1 1 0.712143278296742 0.28785672170325804
3MJ5_A 0.005417074532664 7.916926350321827 3.9230769230769234 [[8	16]	[98	101]	[104	106]] [2	1	4] [[105	113]	[196	199]	[232	234]] [['EEEESSSSS'	'VFTTVDNTN'	'/122RVVUV'	'023304434'	'EEESS.SSS'	'IFGTTLDSK'	'/12UUZVUV'	'023331434']	['EETT'	'QVGG'	'3/NN'	'4033'	'EETT'	'NIDG'	'3/ON'	'4043']	['...'	'SIK'	'}Y]'	'304'	'...'	'GIN'	'}Y]'	'304']] 0 0 0.0 1.0
3M3V_A 0.0066279473238421 7.043696425554554 3.571428571428573 [[155	163]	[119	121]	[303	306]	[164	166]	[107	110]] [2	1	4	3	0] [[88	96]	[198	200]	[231	234]	[354	356]	[462	465]] [['TEEEEEEEE'	'DCVSFCYMH'	'O1/211213'	'420322324'	'T.EEEEEEE'	'DGVYFASTE'	'O}/211223'	'430322334']	['TTE'	'NGS'	'ON2'	'433'	'TTE'	'DGY'	'ON2'	'433']	['....'	'VTFQ'	'Y}[]'	'0324'	'....'	'IGIN'	'Y}Y]'	'0304']	['EEE'	'HME'	'313'	'424'
6KUT_A 0.0022352742957743 9.303289492713455 3.8000000000000025 [[132	138]	[350	352]	[252	254]	[217	221]] [2	1	4	0] [[105	115]	[195	197]	[234	236]	[463	467]] [['EEESSS.'	'VFTYEGK'	'/12UVU]'	'0233434'	'EEESS.SSSS.'	'IFGTTLDSKTQ'	'/12UUZVUVU]'	'02333143434']	['EEE'	'KKI'	'33/'	'440'	'EEE'	'KNI'	'33/'	'440']	['...'	'EIP'	']Y}'	'403'	'...'	'NIT'	']Y}'	'403']	['T....'	'TFKRN'	'N[]^]'	'32454'	'TT...'	'PFERD'	'NM]^]'	'32454']] 0 0 0.0 1.0
5YVY_B 0.1043122852860771 4.614515821626951 0.0338541666666669 [[277	284]	[333	335]	[338	340]	[337	339]] [2	1	4	0] [[115	122]	[195	197]	[234	236]	[466	468]] [['..SEEEEE'	'NYNLIVMD'	']}V0//13'	'43410024'	'..EEEEEE'	'QSLLIVNN'	']}00//33'	'43110044']	['EEE'	'EDI'	'33/'	'440'	'EEE'	'KNI'	'33/'	'440']	['...'	'EIP'	']Y}'	'403'	'...'	'NIT'	']Y}'	'403']	['...'	'REI'	'^]Y'	'540'	'...'	'RDI'	'^]Y'	'540']] 1 1 0.8377394469998826 0.16226055300011746
6OR7_A 0.1584545752794547 6.265317524517046 0.0078740157480312 [[329	333]	[331	335]	[274	276]] [2	1	4] [[120	124]	[195	199]	[233	235]] [['EEEET'	'IQKQG'	'/333N'	'04443'	'EEETT'	'VNNAT'	'/33MN'	'04423']	['EETTT'	'KQGQG'	'33NON'	'44343'	'EEETT'	'KNIDG'	'33/ON'	'44043']	['...'	'IKV'	'Y]Y'	'040'	'...'	'INI'	'Y]Y'	'040']] 1 1 0.9077039979620809 0.09229600203791916
6KUV_A 0.0026125948750767 9.265280275858212 3.8607594936708862 [[132	138]	[350	352]	[252	254]	[217	221]] [2	1	4	0] [[105	115]	[195	197]	[234	236]	[463	467]] [['EEESSS.'	'VFTYEGK'	'/12UVU]'	'0233434'	'EEESS.SSSS.'	'IFGTTLDSKTQ'	'/12UUZVUVU]'	'02333143434']	['EEE'	'KKI'	'33/'	'440'	'EEE'	'KNI'	'33/'	'440']	['...'	'EIP'	']Y}'	'403'	'...'	'NIT'	']Y}'	'403']	['T....'	'TFKRN'	'N[]^]'	'32454'	'TT...'	'PFERD'	'NM]^]'	'32454']] 0 0 0.0 1.0
5YVW_B 0.1045024209236146 4.636797073188575 0.0338541666666669 [[277	284]	[333	335]	[338	340]	[588	590]	[337	339]] [2	1	4	3	0] [[115	122]	[195	197]	[234	236]	[354	356]	[466	468]] [['..SEEEEE'	'NYNLIVMD'	']}V0//13'	'43410024'	'..EEEEEE'	'QSLLIVNN'	']}00//33'	'43110044']	['EEE'	'EDI'	'33/'	'440'	'EEE'	'KNI'	'33/'	'440']	['...'	'EIP'	']Y}'	'403'	'...'	'NIT'	']Y}'	'403']	['EEE'	'KKK'	'333'	'444'
2DF7_F 0.0084372025688854 5.203098126108905 3.000000000000001 [[208	219]	[337	339]	[183	185]	[344	347]] [2	1	4	0] [[90	96]	[197	199]	[230	232]	[463	466]] [['EEEEEEEEEEEE'	'ITAADDYQFSSQ'	'/21133231223'	'032244342334'	'EEEEEEE'	'VYFASTE'	'/211223'	'0322334']	['ETT'	'IHG'	'/ON'	'043'	'ETT'	'IDG'	'/ON'	'043']	['E..'	'PIP'	'2Y}'	'303'	'E..'	'PIG'	'2Y}'	'303']	['TTS.'	'GALR'	'NMS^'	'3215'	'TT..'	'PFER'	'NM]^'	'3245']] 0 0 0.13226713098305304 0.8677328690169469
6KV5_A 0.0021942395046177 9.33007930595118 3.987012987012986 [[132	138]	[350	352]	[252	254]	[217	221]] [2	1	4	0] [[105	115]	[195	197]	[234	236]	[463	467]] [['EEESSS.'	'VFTYEGK'	'/12UVU]'	'0233434'	'EEESS.SSSS.'	'IFGTTLDSKTQ'	'/12UUZVUVU]'	'02333143434']	['EEE'	'KKI'	'33/'	'440'	'EEE'	'KNI'	'33/'	'440']	['...'	'EIP'	']Y}'	'403'	'...'	'NIT'	']Y}'	'403']	['T....'	'TFKRN'	'N[]^]'	'32454'	'TT...'	'PFERD'	'NM]^]'	'32454']] 0 0 0.0 1.0
6PZ8_K 0.0033256615305305 7.139209252332683 7.533333333333335 [[44	53]	[11	14]] [2	4] [[116	125]	[229	232]] [['.EEEEETTTE'	'PKLLIHTASN'	'}300/3NMN3'	'3411043234'	'.EEEEEETTE'	'SLLIVNNATN'	'}00//33MN3'	'3110044234']	['E...'	'LAVS'	'0[Y}'	'1203'	'EE..'	'LPIG'	'02Y}'	'1303']] -1 -1 0.25672820500096616 0.0
6JJM_A 0.0086771026456454 5.723789353513111 2.522935779816515 [[181	190]	[492	494]	[451	454]	[236	239]] [2	1	4	0] [[90	99]	[198	200]	[230	233]	[489	492]] [['EEEEEE.SS.'	'IPSFSLGKTH'	'/22120}VU]'	'0332313434'	'EEEEEEESS.'	'VYFASTEKSN'	'/211223VU]'	'0322334434']	['TTE'	'QSG'	'ON2'	'433'	'TTE'	'DGY'	'ON2'	'433']	['E...'	'WIPI'	'2Y}Y'	'3030'	'E...'	'PIGI'	'2Y}Y'	'3030']	['.SS.'	'SDGL'	'}VUZ'	'3431'	'..S.'	'YFPL'	'}[UZ'	'3231']] 0 0 0.13226713098305304 0.8677328690169469
2DF7_B 0.0087915753760377 5.195796116819523 2.87878787878788 [[208	219]	[337	339]	[183	185]	[344	347]] [2	1	4	0] [[90	96]	[197	199]	[230	232]	[463	466]] [['EEEEEEEEEEEE'	'ITAADDYQFSSQ'	'/21133231223'	'032244342334'	'EEEEEEE'	'VYFASTE'	'/211223'	'0322334']	['ETT'	'IHG'	'/ON'	'043'	'ETT'	'IDG'	'/ON'	'043']	['E..'	'PIP'	'2Y}'	'303'	'E..'	'PIG'	'2Y}'	'303']	['TTS.'	'GALR'	'NMS^'	'3215'	'TT..'	'PFER'	'NM]^'	'3245']] 0 0 0.13226713098305304 0.8677328690169469
5Y3E_A 0.0053765796142881 7.984907536370578 4.408450704225352 [[8	16]	[98	101]	[104	106]] [2	1	4] [[105	113]	[196	199]	[232	234]] [['EEEESSSSS'	'VFTTVDNTN'	'/122RVVUV'	'023304434'	'EEESS.SSS'	'IFGTTLDSK'	'/12UUZVUV'	'023331434']	['EETT'	'QVGG'	'3/NN'	'4033'	'EETT'	'NIDG'	'3/ON'	'4043']	['...'	'SIK'	'}Y]'	'304'	'...'	'GIN'	'}Y]'	'304']] 0 0 0.0 1.0
3R4D_C 0.007152662409958 16.239910621568065 0.3593749999999993 [[31	35]	[180	182]	[179	181]] [2	1	3] [[92	96]	[195	197]	[354	356]] [['EEEEE'	'FAWYK'	'11223'	'22334'	'EEEEE'	'FASTE'	'11223'	'22334']	['EEE'	'EEI'	'33/'	'440'	'EEE'	'KNI'	'33/'	'440']	['EEE'	'QEE'	'333'	'444'	'EEE'	'NRK'	'343'	'454']] -1 -1 0.49301231059959033 0.0
5U1F_L 0.0011667619881271 7.056540339982428 15.695652173913045 [[44	53]	[149	151]	[11	14]] [2	1	4] [[116	125]	[196	198]	[229	232]] [['.EEEEETTTE'	'PRLLIHLATH'	'}400/3LMN3'	'3511041234'	'.EEEEEETTE'	'SLLIVNNATN'	'}00//33MN3'	'3110044234']	['EET'	'KVD'	'3/O'	'404'	'EET'	'NID'	'3/O'	'404']	['EE..'	'LPVT'	'02Y}'	'1303'	'EE..'	'LPIG'	'02Y}'	'1303']] -1 -1 0.6149579367237457 0.0
5J2P_A 0.1245721580070358 6.039102438168977 0.020833333333333 [[329	333]	[331	335]	[274	276]] [2	1	4] [[120	124]	[195	199]	[233	235]] [['EEEET'	'IQKQG'	'/333N'	'04443'	'EEETT'	'VNNAT'	'/33MN'	'04423']	['EETTT'	'KQGQG'	'33NON'	'44343'	'EEETT'	'KNIDG'	'33/ON'	'44043']	['...'	'IKV'	'Y]Y'	'040'	'...'	'INI'	'Y]Y'	'040']] 1 1 0.9077039979620809 0.09229600203791916
4OR8_A 0.1336262085034424 6.407594000887388 0.0158730158730155 [[187	190]	[186	188]	[134	137]	[180	182]] [2	1	4	3] [[125	128]	[195	197]	[233	236]	[354	356]] [['EEEE'	'QIII'	'3///'	'4000'	'EEEE'	'NVVI'	'3///'	'4000']	['EEE'	'QQI'	'33/'	'440'	'EEE'	'KNI'	'33/'	'440']	['....'	'IHIS'	'Y]Y}'	'0403'	'....'	'INIT'	'Y]Y}'	'0403']	['EEE'	'EIK'	'3/3'	'404'	'EEE'	'NRK'	'343'	'454']] 1 1 0.9077039979620809 0.09229600203791916
3J1S_L 0.0079975368415085 7.002244274870973 3.129032258064515 [[169	177]	[149	153]] [2	1] [[87	95]	[196	200]] [['TT..EEEEE'	'KDSTYSMSS'	'OO}}22122'	'443333233'	'TT.EEEEEE'	'NDGVYFAST'	'OO}/21122'	'443032233']	['EETTE'	'KIDGS'	'3/ON2'	'40433'	'EETTE'	'NIDGY'	'3/ON2'	'40433']] 0 0 0.0 1.0
3ZF0_A 0.043497663214443 4.733744146226378 0.1197916666666663 [[139	143]	[55	57]	[142	144]	[91	93]] [2	1	4	3] [[126	130]	[198	200]	[230	232]	[354	356]] [['EEEE.'	'VIVPI'	'///2Y'	'00030'	'EEEE.'	'VVIKV'	'///3Y'	'00040']	['TTE'	'EGY'	'ON2'	'433'	'TTE'	'DGY'	'ON2'	'433']	['E..'	'PIW'	'2Y}'	'303'	'E..'	'PIG'	'2Y}'	'303']	['EEE'	'NIK'	'3/3'	'404'	'EEE'	'NRK'	'343'	'454']] 1 1 0.8377394469998826 0.16226055300011746
3U1I_B 0.0477051692424944 0.9779667026108864 0.5000000000000004 [[40	44]	[41	44]	[6	8]] [2	1	4] [[120	124]	[196	199]	[234	236]] [['EEETT'	'VQKEG'	'/33ON'	'04443'	'EEETT'	'VNNAT'	'/33MN'	'04423']	['EETT'	'QKEG'	'33ON'	'4443'	'EETT'	'NIDG'	'3/ON'	'4043']	['...'	'DVP'	']Y}'	'403'	'...'	'NIT'	']Y}'	'403']] 1 1 0.0 1.0
3INB_A 0.0093698133125326 5.090061533951205 1.206896551724138 [[527	544]	[558	560]	[579	581]	[330	334]] [2	4	3	0] [[93	107]	[232	234]	[354	356]	[463	467]] [['EEE.SSSSS.EEEEEEEE'	'ATYDTSRVEHAVVYYVYS'	'122]UUWRV]1//22/22'	'233433504420033033'	'EEEESS..EEEEEEE'	'ASTEKSNIIRGWIFG'	'1223VU]Y/422/12'	'233443400533023']	['...'	'PIK'	'}Y]'	'304'	'...'	'GIN'	'}Y]'	'304']	['EEE'	'DRH'	'343'	'454'	'EEE'	'NRK'	'343'	'454']	['TT.B.'	'PADMQ'	'NM]*]'	'32424'	'TT...'	'PFERD'	'NM]^]'	'32454']] 1 1 0.9495298143745493 0.05047018562545072
5JW4_E 0.0550468536637938 0.9944168525415004 0.3617021276595742 [[228	259]	[42	46]	[285	288]	[127	129]] [2	1	4	0] [[92	122]	[195	199]	[233	236]	[490	492]] [['EEEEEE.TT.EEEEEESS.EEEESEEEEEEEE'	'FFWTILKPNDAINFESNGNFIAPEYAYKIVKK'	'1122/0]NO]1/3132VU]1/12V2123//33'	'22330143442042434342023432340044'	'EEEEESS..EEEEEEESS.SSSS..EEEEEE'	'FASTEKSNIIRGWIFGTTLDSKTQSLLIVNN'	'11223VU]Y/422/12UUZVUVU]}00//33'	'2233443400533023331434343110044']	['EEETT'	'NDLDG'	'330ON'	'44143'	'EEETT'	'KNIDG'	'33/ON'	'44043']	['....'	'INSS'	'Y]}}'	'0433'	'....'	'INIT'	'Y]Y}'	'0403']	['.S.'	'ASL'	'[UZ'	'231'	'.S.'	'FPL'	'[UZ'	'231']] 1 1 0.0 1.0
5YVV_B 0.1095174376310955 4.619855534828557 0.0442708333333334 [[277	284]	[333	335]	[338	340]	[337	339]] [2	1	4	0] [[115	122]	[195	197]	[234	236]	[466	468]] [['..SEEEEE'	'NYNLIVMD'	']}V0//13'	'43410024'	'..EEEEEE'	'QSLLIVNN'	']}00//33'	'43110044']	['EEE'	'EDI'	'33/'	'440'	'EEE'	'KNI'	'33/'	'440']	['...'	'EIP'	']Y}'	'403'	'...'	'NIT'	']Y}'	'403']	['...'	'REI'	'^]Y'	'540'	'...'	'RDI'	'^]Y'	'540']] 1 1 0.8377394469998826 0.16226055300011746
2FE8_B 0.0056681383582807 8.028852923009154 4.408450704225352 [[8	16]	[98	101]	[104	106]] [2	1	4] [[105	113]	[196	199]	[232	234]] [['EEEESSSSS'	'VFTTVDNTN'	'/122RVVUV'	'023304434'	'EEESS.SSS'	'IFGTTLDSK'	'/12UUZVUV'	'023331434']	['EETT'	'QVGG'	'3/NN'	'4033'	'EETT'	'NIDG'	'3/ON'	'4043']	['...'	'SIK'	'}Y]'	'304'	'...'	'GIN'	'}Y]'	'304']] 0 0 0.0 1.0
2CH8_C 0.1026577333993681 2.123806704725946 0.1119791666666669 [[199	205]	[204	207]	[130	133]] [2	1	3] [[90	96]	[195	198]	[354	357]] [['EEEEEEE'	'VTCVGKN'	'/21/233'	'0320344'	'EEEEEEE'	'VYFASTE'	'/211223'	'0322334']	['EETT'	'KNDK'	'33OO'	'4444'	'EEET'	'KNID'	'33/O'	'4404']	['EEEE'	'HSER'	'3234'	'4345'	'EEEE'	'NRKR'	'3434'	'4545']] 1 1 0.712143278296742 0.28785672170325804
6C6Y_B 0.0075078070871777 8.252943999208103 2.22689075630252 [[30	37]	[149	152]	[11	14]	[107	110]] [2	1	4	0] [[87	96]	[196	199]	[229	232]	[465	468]] [['TT.EEEEE'	'NNYLSWYQ'	'OO}02223'	'44313334'	'TT.EEEEEEE'	'NDGVYFASTE'	'OO}/211223'	'4430322334']	['EETT'	'KVDG'	'3/ON'	'4043'	'EETT'	'NIDG'	'3/ON'	'4043']	['EEE.'	'LSAS'	'021}'	'1323'	'EE..'	'LPIG'	'02Y}'	'1303']	['....'	'KRTV'	']^}Y'	'4530'	'....'	'ERDI'	']^]Y'	'4540']] 0 0 0.0 1.0
6CM3_G 0.0515213361417118 0.8635314995823813 0.8958333333333333 [[2	4]	[91	93]	[23	25]	[92	94]	[30	33]] [2	1	4	3	0] [[125	127]	[195	197]	[232	234]	[354	356]	[462	465]] [['EEE'	'KVV'	'3//'	'400'	'EEE'	'NVV'	'3//'	'400']	['EEE'	'EEV'	'33/'	'440'	'EEE'	'KNI'	'33/'	'440']	['...'	'SIQ'	'}Y]'	'304'	'...'	'GIN'	'}Y]'	'304']	['EEE'	'EVQ'	'3/3'	'404'
2I9L_E 0.0078232457112762 7.05275834402527 3.363636363636366 [[174	182]	[154	158]] [2	1] [[87	95]	[196	200]] [['TT..EEEEE'	'KDSTYSMSS'	'OO}}22122'	'443333233'	'TT.EEEEEE'	'NDGVYFAST'	'OO}/21122'	'443032233']	['EETTE'	'KIDGS'	'3/ON2'	'40433'	'EETTE'	'NIDGY'	'3/ON2'	'40433']] 0 0 0.0 1.0
4PLJ_C 0.0080247285035342 6.585908131733591 3.740740740740743 [[169	177]	[149	152]	[28	30]] [2	1	4] [[87	95]	[196	199]	[234	236]] [['TT..EEEEE'	'KDSTYSMSS'	'OO}}22122'	'443333233'	'TT.EEEEEE'	'NDGVYFAST'	'OO}/21122'	'443032233']	['EETT'	'KIDG'	'3/ON'	'4043'	'EETT'	'NIDG'	'3/ON'	'4043']	['...'	'NIY'	']Y}'	'403'	'...'	'NIT'	']Y}'	'403']] -1 -1 0.8446996686368093 0.0
3P39_F 0.005771353757927 5.189151295263551 37.40000000000001 [[147	157]	[126	128]] [2	3] [[87	95]	[354	356]] [['TT..EEEEEEE'	'EEGAIVGEISP'	'OO}[//23/22'	'44320034033'	'TT.EEEEEE'	'NDGVYFAST'	'OO}/21122'	'443032233']	['EEE'	'KAN'	'313'	'424'	'EEE'	'NRK'	'343'	'454']] 0 0 0.0 1.0
3P39_D 0.0055824183361171 5.208742445163751 47.00000000000001 [[147	157]	[126	128]] [2	3] [[87	95]	[354	356]] [['TT..EEEEEEE'	'EEGAIVGEISP'	'OO}[//23/22'	'44320034033'	'TT.EEEEEE'	'NDGVYFAST'	'OO}/21122'	'443032233']	['EEE'	'KAN'	'313'	'424'	'EEE'	'NRK'	'343'	'454']] -1 -1 0.8987434580730052 0.0
6W09_H 0.0502046014782949 8.611372649727018 0.0322580645161294 [[148	154]	[311	313]	[252	254]	[302	305]	[250	253]] [2	1	4	3	0] [[91	97]	[195	197]	[234	236]	[353	356]	[465	468]] [['EEEEE.S'	'PCSTYAQ'	'21222[V'	'3233324'	'EEEEEES'	'YFASTEK'	'211223V'	'3223344']	['EEE'	'KEV'	'33/'	'440'	'EEE'	'KNI'	'33/'	'440']	['...'	'HIP'	']Y}'	'403'	'...'	'NIT'	']Y}'	'403']	['.EEE'	'YQEE'	'}333'	'3444'
4LK0_N 0.003601785505968 6.407809309496114 191.0 [[57	59]	[56	58]	[51	53]] [2	3	0] [[101	103]	[355	357]	[463	465]] [['EEE'	'VRP'	'/42'	'053'	'EEE'	'IRG'	'/42'	'053']	['EEE'	'RVR'	'4/4'	'505'	'EEE'	'RKR'	'434'	'545']	['T..'	'GFE'	'N[]'	'324'	'TT.'	'PFE'	'NM]'	'324']] -1 -1 0.9907951766354811 0.0
6GOV_E 0.0592217273994167 5.651951700476147 0.0937499999999997 [[65	67]	[96	101]	[7	9]	[95	100]] [2	4	3	0] [[98	100]	[231	236]	[355	357]	[463	468]] [['S..'	'YEI'	'U]Y'	'340'	'S..'	'SNI'	'U]Y'	'340']	['......'	'VDVQIS'	'Y]Y]Y}'	'040403'	'......'	'IGINIT'	'Y}Y]Y}'	'030403']	['EEE'	'RIR'	'4/4'	'505'	'EEE'	'RKR'	'434'	'545']	['T.....'	'GVDVQI'	'NY]Y]Y'	'304040'	'TT....'	'PFERDI'	'NM]^]Y'	'324540']] 1 1 0.9077039979620809 0.09229600203791916
4M0W_A 0.0047265566746654 7.947219592737348 7.170212765957448 [[8	16]	[98	101]	[104	106]] [2	1	4] [[105	113]	[196	199]	[232	234]] [['EEEESSSSS'	'VFTTVDNTN'	'/122RVVUV'	'023304434'	'EEESS.SSS'	'IFGTTLDSK'	'/12UUZVUV'	'023331434']	['EETT'	'QVGG'	'3/NN'	'4033'	'EETT'	'NIDG'	'3/ON'	'4043']	['...'	'SIK'	'}Y]'	'304'	'...'	'GIN'	'}Y]'	'304']] -1 -1 0.10328228012932902 0.0
3P39_B 0.0058755701612942 5.214245750094781 28.53846153846154 [[147	157]	[126	128]] [2	3] [[87	95]	[354	356]] [['TT..EEEEEEE'	'EEGAIVGEISP'	'OO}[//23/22'	'44320034033'	'TT.EEEEEE'	'NDGVYFAST'	'OO}/21122'	'443032233']	['EEE'	'KAN'	'313'	'424'	'EEE'	'NRK'	'343'	'454']] -1 -1 0.7840243355423956 0.0
2DF7_L 0.0092875620009865 5.2110150474939285 2.764705882352943 [[208	219]	[337	339]	[183	185]	[344	347]] [2	1	4	0] [[90	96]	[197	199]	[230	232]	[463	466]] [['EEEEEEEEEEEE'	'ITAADDYQFSSQ'	'/21133231223'	'032244342334'	'EEEEEEE'	'VYFASTE'	'/211223'	'0322334']	['ETT'	'IHG'	'/ON'	'043'	'ETT'	'IDG'	'/ON'	'043']	['E..'	'PIP'	'2Y}'	'303'	'E..'	'PIG'	'2Y}'	'303']	['TTS.'	'GALR'	'NMS^'	'3215'	'TT..'	'PFER'	'NM]^'	'3245']] 0 0 0.13226713098305304 0.8677328690169469
5J3D_K 0.0666304958055614 8.701907046887463 0.0158730158730155 [[286	290]	[359	362]	[401	403]	[359	361]	[385	388]] [2	1	4	3	0] [[103	107]	[196	199]	[234	236]	[354	356]	[462	465]] [['EEEEE'	'YSIMS'	'22/12'	'33023'	'EEEEE'	'GWIFG'	'22/12'	'33023']	['EEET'	'KVQS'	'3/3N'	'4043'	'EETT'	'NIDG'	'3/ON'	'4043']	['...'	'DVS'	']Y}'	'403'	'...'	'NIT'	']Y}'	'403']	['EEE'	'KVQ'	'3/3'	'404'
1VIK_B 0.0422564648384873 0.9917956547227988 0.6000000000000003 [[61	67]	[60	62]	[42	45]] [2	1	3] [[125	131]	[195	197]	[353	356]] [['EEEEEES'	'QILIEIC'	'3/0/3/T'	'4010402'	'EEEEE.S'	'NVVIKVA'	'3///3YT'	'4000402']	['EEE'	'DQI'	'33/'	'440'	'EEE'	'KNI'	'33/'	'440']	['.EEE'	'WKPK'	'}323'	'3434'	'.EEE'	'WNRK'	'}343'	'3454']] 1 1 0.4904046871737105 0.5095953128262894
4WEB_L 0.0061724435859317 7.061309192553836 6.384615384615387 [[175	183]	[155	159]] [2	1] [[87	95]	[196	200]] [['TT..EEEEE'	'KDSTYSMSS'	'OO}}22122'	'443333233'	'TT.EEEEEE'	'NDGVYFAST'	'OO}/21122'	'443032233']	['EETTE'	'KIDGS'	'3/ON2'	'40433'	'EETTE'	'NIDGY'	'3/ON2'	'40433']] 0 0 0.0 1.0
4Z92_C 0.0436929614299742 8.40930498416959 0.0598958333333328 [[229	232]	[284	287]	[241	244]	[283	286]] [2	4	3	0] [[111	114]	[233	236]	[353	356]	[465	468]] [['SSSS'	'DTNY'	'VUVU'	'4343'	'SSSS'	'DSKT'	'VUVU'	'4343']	['....'	'VNIY'	'Y]Y}'	'0403'	'....'	'INIT'	'Y]Y}'	'0403']	['.EEE'	'GQLK'	'}303'	'3414'	'.EEE'	'WNRK'	'}343'	'3454']	['....'	'DVNI'	']Y]Y'	'4040'	'....'	'ERDI'	']^]Y'	'4540']] 1 1 0.9372525609466782 0.06274743905332174
2FE8_A 0.005896435559422 7.957356420083164 5.193548387096774 [[8	16]	[98	101]	[104	106]] [2	1	4] [[105	113]	[196	199]	[232	234]] [['EEEESSSSS'	'VFTTVDNTN'	'/122RVVUV'	'023304434'	'EEESS.SSS'	'IFGTTLDSK'	'/12UUZVUV'	'023331434']	['EETT'	'QVGG'	'3/NN'	'4033'	'EETT'	'NIDG'	'3/ON'	'4043']	['...'	'SIK'	'}Y]'	'304'	'...'	'GIN'	'}Y]'	'304']] 0 0 0.0 1.0
2I9L_A 0.0080876459990152 7.056602467406212 3.2197802197802208 [[174	182]	[154	158]] [2	1] [[87	95]	[196	200]] [['TT..EEEEE'	'KDSTYSMSS'	'OO}}22122'	'443333233'	'TT.EEEEEE'	'NDGVYFAST'	'OO}/21122'	'443032233']	['EETTE'	'KIDGS'	'3/ON2'	'40433'	'EETTE'	'NIDGY'	'3/ON2'	'40433']] 0 0 0.0 1.0
5IT9_X 0.0050527045436894 6.589879866342367 191.0 [[78	86]	[55	57]	[48	50]] [2	1	3] [[87	93]	[195	197]	[354	356]] [['TT..EEEEE'	'KNGKKVTAF'	'OO}]3/211'	'443440322'	'TT.EEEE'	'NDGVYFA'	'OO}/211'	'4430322']	['EEE'	'EKI'	'33/'	'440'	'EEE'	'KNI'	'33/'	'440']	['EEE'	'HAK'	'313'	'424'	'EEE'	'NRK'	'343'	'454']] 1 1 0.9077039979620809 0.09229600203791916
6OTZ_A 0.2204346327807347 6.276768915179527 0.020833333333333 [[329	333]	[331	335]	[274	276]] [2	1	4] [[120	124]	[195	199]	[233	235]] [['EEEET'	'IQKQG'	'/333N'	'04443'	'EEETT'	'VNNAT'	'/33MN'	'04423']	['EETTT'	'KQGQG'	'33NON'	'44343'	'EEETT'	'KNIDG'	'33/ON'	'44043']	['...'	'IKV'	'Y]Y'	'040'	'...'	'INI'	'Y]Y'	'040']] -1 -1 0.9907952808944521 0.0
5W23_M 0.0081551415039927 7.074536555606952 3.129032258064515 [[169	177]	[149	153]] [2	1] [[87	95]	[196	200]] [['TT..EEEEE'	'KDSTYSMSS'	'OO}}22122'	'443333233'	'TT.EEEEEE'	'NDGVYFAST'	'OO}/21122'	'443032233']	['EETTE'	'KIDGS'	'3/ON2'	'40433'	'EETTE'	'NIDGY'	'3/ON2'	'40433']] 0 0 0.0 1.0
5UDD_F 0.0876506992671941 2.89091854527039 0.1067708333333337 [[344	349]	[359	362]	[401	403]	[358	361]	[399	402]] [2	1	4	3	0] [[121	126]	[196	199]	[234	236]	[353	356]	[465	468]] [['EETTEE'	'DNAGSV'	'33MN2/'	'442330'	'EETTEE'	'NNATNV'	'33MN3/'	'442340']	['EEET'	'KVQS'	'3/3N'	'4043'	'EETT'	'NIDG'	'3/ON'	'4043']	['...'	'DIS'	']Y}'	'403'	'...'	'NIT'	']Y}'	'403']	['.EEE'	'TKVQ'	'}3/3'	'3404'
1AI1_L 0.0081879051899742 7.448140869901153 2.0967741935483866 [[169	177]	[149	152]	[179	182]	[152	156]] [2	1	4	0] [[87	95]	[196	199]	[229	232]	[463	467]] [['TT..EEEEE'	'KDSTYSMSS'	'OO}}22122'	'443333233'	'TT.EEEEEE'	'NDGVYFAST'	'OO}/21122'	'443032233']	['EETT'	'KIDG'	'3/ON'	'4043'	'EETT'	'NIDG'	'3/ON'	'4043']	['EEE.'	'LTLT'	'020}'	'1313'	'EE..'	'LPIG'	'02Y}'	'1303']	['TB...'	'GSERQ'	'N+]^]'	'33454'	'TT...'	'PFERD'	'NM]^]'	'32454']] 0 0 0.0 1.0
6T6J_A 0.0884745872368779 2.709739026810402 0.116279069767442 [[250	259]	[252	255]	[242	245]	[229	232]] [2	1	4	0] [[119	128]	[196	199]	[229	232]	[462	465]] [['EEEETTEEEE'	'VIQDKSDIKV'	'//33ON3/3/'	'0044434040'	'EEEETTEEEE'	'IVNNATNVVI'	'//33MN3///'	'0044234000']	['EETT'	'QDKS'	'33ON'	'4443'	'EETT'	'NIDG'	'3/ON'	'4043']	['EEE.'	'LWKG'	'023}'	'1343'	'EE..'	'LPIG'	'02Y}'	'1303']	['.TT.'	'DSRD'	']NP]'	'4354'	'.TT.'	'KPFE'	']NM]'	'4324']] 1 1 0.712143278296742 0.28785672170325804
5J2N_A 0.1401985331189232 6.3355252206604415 0.0338541666666669 [[329	333]	[331	335]	[274	276]] [2	1	4] [[120	124]	[195	199]	[233	235]] [['EEEET'	'IQKQG'	'/333N'	'04443'	'EEETT'	'VNNAT'	'/33MN'	'04423']	['EETTT'	'KQGQG'	'33NON'	'44343'	'EEETT'	'KNIDG'	'33/ON'	'44043']	['...'	'IKV'	'Y]Y'	'040'	'...'	'INI'	'Y]Y'	'040']] 1 1 0.9077039979620809 0.09229600203791916
6OUS_L 0.0974266699983044 2.8346200312838143 0.1015624999999995 [[344	349]	[359	362]	[401	403]	[399	402]] [2	1	4	0] [[121	126]	[196	199]	[234	236]	[465	468]] [['EETTEE'	'DNAGSV'	'33MN2/'	'442330'	'EETTEE'	'NNATNV'	'33MN3/'	'442340']	['EEET'	'KVQS'	'3/3N'	'4043'	'EETT'	'NIDG'	'3/ON'	'4043']	['...'	'DVS'	']Y}'	'403'	'...'	'NIT'	']Y}'	'403']	['....'	'KTDV'	']}]Y'	'4340'	'....'	'ERDI'	']^]Y'	'4540']] 1 1 0.712143278296742 0.28785672170325804
1A3R_L 0.0077201674457594 6.959218091211598 5.193548387096774 [[169	177]	[149	153]] [2	1] [[87	95]	[196	200]] [['TT..EEEEE'	'KDSTYSMSS'	'OO}}22122'	'443333233'	'TT.EEEEEE'	'NDGVYFAST'	'OO}/21122'	'443032233']	['EETTE'	'KIDGS'	'3/ON2'	'40433'	'EETTE'	'NIDGY'	'3/ON2'	'40433']] 0 0 0.0 1.0
5Y3Q_A 0.0064256838747051 7.994290253796478 4.485714285714288 [[8	16]	[98	101]	[104	106]] [2	1	4] [[105	113]	[196	199]	[232	234]] [['EEEESSSSS'	'VFTTVDNTN'	'/122RVVUV'	'023304434'	'EEESS.SSS'	'IFGTTLDSK'	'/12UUZVUV'	'023331434']	['EETT'	'QVGG'	'3/NN'	'4033'	'EETT'	'NIDG'	'3/ON'	'4043']	['...'	'SIK'	'}Y]'	'304'	'...'	'GIN'	'}Y]'	'304']] 0 0 0.0 1.0
6VMZ_E 0.0629832318200825 0.984305747805164 0.4712643678160915 [[238	269]	[122	124]	[295	298]	[298	300]] [2	1	4	0] [[92	122]	[195	197]	[233	236]	[489	491]] [['EEEEEE.TT.EEEEEESS.EEEESEEEEEEEE'	'FFWTILKPNDAINFESNGNFIAPEYAYKIVKK'	'1122/0]NO]1/3132VU]1/12V2123//33'	'22330143442042434342023432340044'	'EEEEESS..EEEEEEESS.SSSS..EEEEEE'	'FASTEKSNIIRGWIFGTTLDSKTQSLLIVNN'	'11223VU]Y/422/12UUZVUVU]}00//33'	'2233443400533023331434343110044']	['EEE'	'EKI'	'33/'	'440'	'EEE'	'KNI'	'33/'	'440']	['....'	'INSS'	'Y]}}'	'0433'	'....'	'INIT'	'Y]Y}'	'0403']	['..S'	'SMP'	'}[U'	'323'	'..S'	'YFP'	'}[U'	'323']] 1 1 0.0 1.0
5TL6_B 0.0078556199403404 8.290209456523169 2.87878787878788 [[8	16]	[98	101]	[312	316]] [2	1	4] [[105	113]	[196	199]	[230	234]] [['EEEESSSSS'	'VFTTVDNTN'	'/122RVVUV'	'023304434'	'EEESS.SSS'	'IFGTTLDSK'	'/12UUZVUV'	'023331434']	['EETT'	'QVGG'	'3/NN'	'4033'	'EETT'	'NIDG'	'3/ON'	'4043']	['E....'	'TTTIK'	'2}}Y]'	'33304'	'E....'	'PIGIN'	'2Y}Y]'	'30304']] 0 0 0.0 1.0
6VMZ_C 0.0642679188857141 0.9932471709785924 0.4328358208955227 [[238	269]	[122	124]	[295	298]	[298	300]] [2	1	4	0] [[92	122]	[195	197]	[233	236]	[489	491]] [['EEEEEE.TT.EEEEEESS.EEEESEEEEEEEE'	'FFWTILKPNDAINFESNGNFIAPEYAYKIVKK'	'1122/0]NO]1/3132VU]1/12V2123//33'	'22330143442042434342023432340044'	'EEEEESS..EEEEEEESS.SSSS..EEEEEE'	'FASTEKSNIIRGWIFGTTLDSKTQSLLIVNN'	'11223VU]Y/422/12UUZVUVU]}00//33'	'2233443400533023331434343110044']	['EEE'	'EKI'	'33/'	'440'	'EEE'	'KNI'	'33/'	'440']	['....'	'INSS'	'Y]}}'	'0433'	'....'	'INIT'	'Y]Y}'	'0403']	['..S'	'SMP'	'}[U'	'323'	'..S'	'YFP'	'}[U'	'323']] 1 1 0.0 1.0
6L8Q_E 0.006446955582524 10.011644174987833 2.764705882352943 [[517	522]	[513	517]	[183	186]	[180	182]	[433	436]] [2	1	4	3	0] [[91	96]	[196	200]	[231	234]	[353	355]	[462	465]] [['EEEEEE'	'TKFWYQ'	'231223'	'342334'	'EEEEEE'	'YFASTE'	'211223'	'322334']	['EETTE'	'HLNGT'	'30ON2'	'41433'	'EETTE'	'NIDGY'	'3/ON2'	'40433']	['....'	'VTHD'	'Y}]]'	'0344'	'....'	'IGIN'	'Y}Y]'	'0304']	['.EE'	'SQR'	'}34'	'345'
4L5F_L 0.0074754762400554 7.1153056239141 4.485714285714288 [[169	177]	[149	153]] [2	1] [[87	95]	[196	200]] [['TT..EEEEE'	'KDSTYSMSS'	'OO}}22122'	'443333233'	'TT.EEEEEE'	'NDGVYFAST'	'OO}/21122'	'443032233']	['EETTE'	'KIDGS'	'3/ON2'	'40433'	'EETTE'	'NIDGY'	'3/ON2'	'40433']] 0 0 0.0 1.0
3P38_C 0.0061838170913183 5.241965601390886 47.00000000000001 [[147	157]	[104	106]	[126	128]] [2	1	3] [[87	95]	[195	197]	[354	356]] [['TT..EEEEEEE'	'EEGAIVGEISP'	'OO}[//23/22'	'44320034033'	'TT.EEEEEE'	'NDGVYFAST'	'OO}/21122'	'443032233']	['EEE'	'QKV'	'33/'	'440'	'EEE'	'KNI'	'33/'	'440']	['EEE'	'KAN'	'313'	'424'	'EEE'	'NRK'	'343'	'454']] 0 0 0.0 1.0
6L8Q_A 0.0067243787777379 9.986258205371662 2.6226415094339632 [[517	522]	[513	517]	[183	186]	[180	182]	[433	436]] [2	1	4	3	0] [[91	96]	[196	200]	[231	234]	[353	355]	[462	465]] [['EEEEEE'	'TKFWYQ'	'231223'	'342334'	'EEEEEE'	'YFASTE'	'211223'	'322334']	['EETTE'	'HLNGT'	'30ON2'	'41433'	'EETTE'	'NIDGY'	'3/ON2'	'40433']	['....'	'VTHD'	'Y}]]'	'0344'	'....'	'IGIN'	'Y}Y]'	'0304']	['.EE'	'SQR'	'}34'	'345'
6L8Q_C 0.0069246172614155 9.975841603058331 2.522935779816515 [[517	522]	[513	517]	[183	186]	[180	182]	[433	436]] [2	1	4	3	0] [[91	96]	[196	200]	[231	234]	[353	355]	[462	465]] [['EEEEEE'	'TKFWYQ'	'231223'	'342334'	'EEEEEE'	'YFASTE'	'211223'	'322334']	['EETTE'	'HLNGT'	'30ON2'	'41433'	'EETTE'	'NIDGY'	'3/ON2'	'40433']	['....'	'VTHD'	'Y}]]'	'0344'	'....'	'IGIN'	'Y}Y]'	'0304']	['.EE'	'SQR'	'}34'	'345'
5J2Q_A 0.1421502903386889 6.425548866077077 0.0364583333333332 [[329	333]	[331	335]	[274	276]] [2	1	4] [[120	124]	[195	199]	[233	235]] [['EEEET'	'IQKQG'	'/333N'	'04443'	'EEETT'	'VNNAT'	'/33MN'	'04423']	['EETTT'	'KQGQG'	'33NON'	'44343'	'EEETT'	'KNIDG'	'33/ON'	'44043']	['...'	'IKV'	'Y]Y'	'040'	'...'	'INI'	'Y]Y'	'040']] 1 1 0.9077039979620809 0.09229600203791916
6FHH_A 0.005954722886336 10.586767908314636 3.042105263157895 [[57	61]	[111	114]	[143	146]	[254	257]] [2	1	4	0] [[97	101]	[196	199]	[231	234]	[465	468]] [['SS.EE'	'EGNTI'	'VU]2/'	'43430'	'SS..E'	'KSNII'	'VU]Y/'	'43400']	['ETTT'	'DYKT'	'3NON'	'4343'	'EETT'	'NIDG'	'3/ON'	'4043']	['....'	'VYIH'	'Y}Y]'	'0304'	'....'	'IGIN'	'Y}Y]'	'0304']	['....'	'NAQI'	'][]Y'	'4240'	'....'	'ERDI'	']^]Y'	'4540']] 0 0 0.0 1.0
3NWA_C 0.0071712817545665 9.189917451353054 3.129032258064515 [[648	657]	[370	372]	[674	676]	[260	264]] [2	1	4	0] [[90	96]	[195	197]	[234	236]	[462	466]] [['EEEETTEEEE'	'VYFEEYAYSH'	'/213ON1223'	'0324432334'	'EEEEEEE'	'VYFASTE'	'/211223'	'0322334']	['EEE'	'QEV'	'33/'	'440'	'EEE'	'KNI'	'33/'	'440']	['...'	'NIT'	']Y}'	'403'	'...'	'NIT'	']Y}'	'403']	['.TT..'	'EAFHR'	']MM]^'	'42245'	'.TT..'	'KPFER'	']NM]^'	'43245']] 0 0 0.0 1.0
5O6V_L 0.0088424660376716 7.136001295733387 2.555555555555555 [[169	177]	[149	152]	[28	30]	[147	149]	[152	156]] [2	1	4	3	0] [[87	95]	[196	199]	[234	236]	[354	356]	[463	467]] [['TT..EEEEE'	'KDSTYSMSS'	'OO}}22122'	'443333233'	'TT.EEEEEE'	'NDGVYFAST'	'OO}/21122'	'443032233']	['EETT'	'KIDG'	'3/ON'	'4043'	'EETT'	'NIDG'	'3/ON'	'4043']	['...'	'NVG'	']Y}'	'403'	'...'	'NIT'	']Y}'	'403']	['EEE'	'KWK'	'323'	'434'
5X5B_B 0.0597699656802282 0.9361171958774086 0.6916299559471362 [[86	111]	[225	229]	[1054	1056]	[450	455]] [2	4	3	0] [[89	114]	[232	236]	[354	356]	[463	468]] [['.EEE....SS....EEEEESSSSSSS'	'GIYFAATEKSNVVRGWVFGSTMNNKS'	'}/21[[}]VU]YY^22/12UUTVVVU'	'30322234434005330233324443'	'.EEEEEEESS..EEEEEEESS.SSSS'	'GVYFASTEKSNIIRGWIFGTTLDSKT'	'}/211223VU]Y/422/12UUZVUVU'	'30322334434005330233314343']	['.....'	'GINIT'	'}Y]Y}'	'30403'	'.....'	'GINIT'	'}Y]Y}'	'30403']	['EEE'	'ERN'	'343'	'454'	'EEE'	'NRK'	'343'	'454']	['TT....'	'PFERDI'	'NM]^]Y'	'324540'	'TT....'	'PFERDI'	'NM]^]Y'	'324540']] 1 1 0.6054148306727702 0.39458516932722976
3RRR_H 0.1669011892646292 4.432409212829577 0.065104166666666 [[396	406]	[359	362]	[401	403]	[463	465]	[385	388]] [2	1	4	3	0] [[93	105]	[196	199]	[234	236]	[354	356]	[462	465]] [['EEESS...EEE'	'MTSKTDVSSSV'	'122VU]Y}22/'	'23343403330'	'EEEESS..EEEEE'	'ASTEKSNIIRGWI'	'1223VU]Y/422/'	'2334434005330']	['EEET'	'KVQS'	'3/3N'	'4043'	'EETT'	'NIDG'	'3/ON'	'4043']	['...'	'DVS'	']Y}'	'403'	'...'	'NIT'	']Y}'	'403']	['EEE'	'EGK'	'323'	'434'
2XQY_L 0.0085693712043884 7.003652113527673 3.3146067415730345 [[169	177]	[149	153]] [2	1] [[87	95]	[196	200]] [['TT..EEEEE'	'KDSTYSMSS'	'OO}}22122'	'443333233'	'TT.EEEEEE'	'NDGVYFAST'	'OO}/21122'	'443032233']	['EETTE'	'KIDGS'	'3/ON2'	'40433'	'EETTE'	'NIDGY'	'3/ON2'	'40433']] 0 0 0.0 1.0
1EJO_L 0.0085338442675155 7.173675450693432 2.728155339805825 [[2173	2181]	[2153	2156]	[2156	2160]] [2	1	0] [[87	95]	[196	199]	[463	467]] [['TT..EEEEE'	'KDSTYSMSS'	'OO}}22122'	'443333233'	'TT.EEEEEE'	'NDGVYFAST'	'OO}/21122'	'443032233']	['EETT'	'KIDG'	'3/ON'	'4043'	'EETT'	'NIDG'	'3/ON'	'4043']	['TB...'	'GSERQ'	'N+]^]'	'33454'	'TT...'	'PFERD'	'NM]^]'	'32454']] 0 0 0.0 1.0
5J2M_A 0.148896584534928 6.2108639153579634 0.0442708333333334 [[329	333]	[331	335]	[274	276]] [2	1	4] [[120	124]	[195	199]	[233	235]] [['EEEET'	'IQKQG'	'/333N'	'04443'	'EEETT'	'VNNAT'	'/33MN'	'04423']	['EETTT'	'KQGQG'	'33NON'	'44343'	'EEETT'	'KNIDG'	'33/ON'	'44043']	['...'	'IKV'	'Y]Y'	'040'	'...'	'INI'	'Y]Y'	'040']] 1 1 0.9077039979620809 0.09229600203791916
2I9L_C 0.0081660864705182 7.053598069442799 3.8000000000000025 [[174	182]	[154	158]] [2	1] [[87	95]	[196	200]] [['TT..EEEEE'	'KDSTYSMSS'	'OO}}22122'	'443333233'	'TT.EEEEEE'	'NDGVYFAST'	'OO}/21122'	'443032233']	['EETTE'	'KIDGS'	'3/ON2'	'40433'	'EETTE'	'NIDGY'	'3/ON2'	'40433']] 0 0 0.0 1.0
1B35_B 0.0024608130378434 10.809682202712914 4.052631578947369 [[126	129]	[235	237]	[254	258]	[181	184]	[135	138]] [2	1	4	3	0] [[118	121]	[195	197]	[232	236]	[353	356]	[462	465]] [['EEEE'	'LVVK'	'0//3'	'1004'	'EEEE'	'LIVN'	'0//3'	'1004']	['EEE'	'EDV'	'33/'	'440'	'EEE'	'KNI'	'33/'	'440']	['.....'	'YIKGT'	'}Y]}}'	'30433'	'.....'	'GINIT'	'}Y]Y}'	'30403']	['.EEE'	'TEVE'	'}3/3'	'3404'
6N7T_F 0.0038145822938599 10.97027732528409 3.465116279069769 [[305	308]	[536	539]	[334	337]	[390	393]] [2	1	4	0] [[124	127]	[196	199]	[232	235]	[489	492]] [['TEEE'	'GEVI'	'N3//'	'3400'	'TEEE'	'TNVV'	'N3//'	'3400']	['ETTT'	'NKET'	'3OON'	'4443'	'EETT'	'NIDG'	'3/ON'	'4043']	['....'	'GKKV'	'}]]Y'	'3440'	'....'	'GINI'	'}Y]Y'	'3040']	['..B.'	'TFHL'	'}[	Z'	'3241'	'..S.'	'YFPL'	'}[UZ'	'3231']] 0 0 0.0 1.0
5MDM_E 0.00807994332746 7.997014755336747 3.085106382978724 [[187	194]	[322	325]	[16	20]] [2	1	4] [[90	98]	[197	200]	[230	234]] [['EEEEEESS'	'VTVAYDKT'	'/2/123VU'	'03023443'	'EEEEEEESS'	'VYFASTEKS'	'/211223VU'	'032233443']	['ETTE'	'INGT'	'/ON2'	'0433'	'ETTE'	'IDGY'	'/ON2'	'0433']	['E..S.'	'PVTKN'	'2Y}V]'	'30344'	'E....'	'PIGIN'	'2Y}Y]'	'30304']] 0 0 0.0 1.0
5M3H_A 0.0057687860263402 10.423442513082644 3.5176470588235285 [[57	61]	[111	114]	[415	419]	[254	257]] [2	1	4	0] [[97	101]	[196	199]	[230	234]	[465	468]] [['SS.EE'	'EGNTI'	'VU]2/'	'43430'	'SS..E'	'KSNII'	'VU]Y/'	'43400']	['ETTT'	'DYKT'	'3NON'	'4343'	'EETT'	'NIDG'	'3/ON'	'4043']	['EE...'	'SNWIE'	'23}Y]'	'34304'	'E....'	'PIGIN'	'2Y}Y]'	'30304']	['....'	'NAQI'	'][]Y'	'4240'	'....'	'ERDI'	']^]Y'	'4540']] 0 0 0.0 1.0
5MDM_A 0.0081415926176392 7.992536622298184 3.085106382978724 [[187	194]	[322	325]	[16	20]] [2	1	4] [[90	98]	[197	200]	[230	234]] [['EEEEEESS'	'VTVAYDKT'	'/2/123VU'	'03023443'	'EEEEEEESS'	'VYFASTEKS'	'/211223VU'	'032233443']	['ETTE'	'INGT'	'/ON2'	'0433'	'ETTE'	'IDGY'	'/ON2'	'0433']	['E..S.'	'PVTKN'	'2Y}V]'	'30344'	'E....'	'PIGIN'	'2Y}Y]'	'30304']] 0 0 0.0 1.0
3P39_A 0.0069439042153482 5.199589621413098 33.90909090909091 [[147	157]	[126	128]] [2	3] [[87	95]	[354	356]] [['TT..EEEEEEE'	'EEGAIVGEISP'	'OO}[//23/22'	'44320034033'	'TT.EEEEEE'	'NDGVYFAST'	'OO}/21122'	'443032233']	['EEE'	'KAN'	'313'	'424'	'EEE'	'NRK'	'343'	'454']] -1 -1 0.7910317491183657 0.0
6QNU_E 0.0509255879046655 8.440400469462732 0.0703124999999995 [[117	119]	[277	280]	[239	242]	[238	241]] [2	1	4	0] [[103	105]	[196	199]	[233	236]	[465	468]] [['EEE'	'GSV'	'22/'	'330'	'EEE'	'GWI'	'22/'	'330']	['ETTT'	'DAQT'	'3MON'	'4243'	'EETT'	'NIDG'	'3/ON'	'4043']	['....'	'VEVT'	'Y]Y}'	'0403'	'....'	'INIT'	'Y]Y}'	'0403']	['....'	'NVEV'	']Y]Y'	'4040'	'....'	'ERDI'	']^]Y'	'4540']] 1 1 0.9372525609466782 0.06274743905332174
3E9S_A 0.0059718033791889 7.948053032483104 7.93023255813954 [[8	16]	[98	101]	[104	106]] [2	1	4] [[105	113]	[196	199]	[232	234]] [['EEEESSSSS'	'VFTTVDNTN'	'/122RVVUV'	'023304434'	'EEESS.SSS'	'IFGTTLDSK'	'/12UUZVUV'	'023331434']	['EETT'	'QVGG'	'3/NN'	'4033'	'EETT'	'NIDG'	'3/ON'	'4043']	['...'	'SIK'	'}Y]'	'304'	'...'	'GIN'	'}Y]'	'304']] -1 -1 0.06585455052945803 0.0
6FLB_L 0.0079591710395261 6.978603100856315 5.620689655172416 [[173	181]	[153	157]] [2	1] [[87	95]	[196	200]] [['TT..EEEEE'	'KDSTYSMSS'	'OO}}22122'	'443333233'	'TT.EEEEEE'	'NDGVYFAST'	'OO}/21122'	'443032233']	['EETTE'	'KIDGS'	'3/ON2'	'40433'	'EETTE'	'NIDGY'	'3/ON2'	'40433']] 0 0 0.0 1.0
2I9L_G 0.008057469485267 7.055900983064021 4.260273972602741 [[174	182]	[154	158]] [2	1] [[87	95]	[196	200]] [['TT..EEEEE'	'KDSTYSMSS'	'OO}}22122'	'443333233'	'TT.EEEEEE'	'NDGVYFAST'	'OO}/21122'	'443032233']	['EETTE'	'KIDGS'	'3/ON2'	'40433'	'EETTE'	'NIDGY'	'3/ON2'	'40433']] 0 0 0.0 1.0
2DF7_S 0.0087802891328694 5.23052612504115 4.81818181818182 [[208	219]	[337	339]	[183	185]	[344	347]] [2	1	4	0] [[90	96]	[197	199]	[230	232]	[463	466]] [['EEEEEEEEEEEE'	'ITAADDYQFSSQ'	'/21133231223'	'032244342334'	'EEEEEEE'	'VYFASTE'	'/211223'	'0322334']	['ETT'	'IHG'	'/ON'	'043'	'ETT'	'IDG'	'/ON'	'043']	['E..'	'PIP'	'2Y}'	'303'	'E..'	'PIG'	'2Y}'	'303']	['TTS.'	'GALR'	'NMS^'	'3215'	'TT..'	'PFER'	'NM]^'	'3245']] -1 -1 0.2710356691879817 0.0
5JW4_G 0.0534057203825126 1.001922681111874 0.567346938775511 [[228	259]	[112	114]	[285	288]	[127	129]] [2	1	4	0] [[92	122]	[195	197]	[233	236]	[490	492]] [['EEEEEE.TT.EEEEEESS.EEEESEEEEEEEE'	'FFWTILKPNDAINFESNGNFIAPEYAYKIVKK'	'1122/0]NO]1/3132VU]1/12V2123//33'	'22330143442042434342023432340044'	'EEEEESS..EEEEEEESS.SSSS..EEEEEE'	'FASTEKSNIIRGWIFGTTLDSKTQSLLIVNN'	'11223VU]Y/422/12UUZVUVU]}00//33'	'2233443400533023331434343110044']	['EEE'	'EKI'	'33/'	'440'	'EEE'	'KNI'	'33/'	'440']	['....'	'INSS'	'Y]}}'	'0433'	'....'	'INIT'	'Y]Y}'	'0403']	['.S.'	'ASL'	'[UZ'	'231'	'.S.'	'FPL'	'[UZ'	'231']] 1 1 0.4325553349782739 0.5674446650217261
6WPF_A 0.1516906132264651 6.132797144340565 0.0598958333333328 [[329	333]	[331	335]	[274	276]	[345	347]] [2	1	4	0] [[120	124]	[195	199]	[233	235]	[463	465]] [['EEEET'	'IQKQG'	'/333N'	'04443'	'EEETT'	'VNNAT'	'/33MN'	'04423']	['EETTT'	'KQGQG'	'33NON'	'44343'	'EEETT'	'KNIDG'	'33/ON'	'44043']	['...'	'IKV'	'Y]Y'	'040'	'...'	'INI'	'Y]Y'	'040']	['TT.'	'PFK'	'NM]'	'324'	'TT.'	'PFE'	'NM]'	'324']] 1 1 0.9077039979620809 0.09229600203791916
1S7X_A 0.0008281551698116 10.499255422185795 6.384615384615387 [[121	125]	[218	221]] [2	1] [[102	106]	[196	199]] [['EEEEE'	'RDYIA'	'432/1'	'54302'	'EEEEE'	'RGWIF'	'422/1'	'53302']	['EETT'	'QLNG'	'30ON'	'4143'	'EETT'	'NIDG'	'3/ON'	'4043']] 0 0 0.0 1.0
3RRR_N 0.1398046946480043 4.224990946167586 0.091145833333333 [[396	406]	[358	362]	[401	403]	[359	361]	[385	388]] [2	1	4	3	0] [[93	105]	[195	199]	[234	236]	[354	356]	[462	465]] [['EEESS...EEE'	'MTSKTDVSSSV'	'122VU]Y}22/'	'23343403330'	'EEEESS..EEEEE'	'ASTEKSNIIRGWI'	'1223VU]Y/422/'	'2334434005330']	['EEEET'	'NKVQS'	'33/3N'	'44043'	'EEETT'	'KNIDG'	'33/ON'	'44043']	['...'	'DVS'	']Y}'	'403'	'...'	'NIT'	']Y}'	'403']	['EEE'	'KVQ'	'3/3'	'404'
6DC5_D 0.1040948546260361 2.8941441183090406 0.114583333333333 [[344	349]	[359	362]	[401	403]	[399	402]] [2	1	4	0] [[121	126]	[196	199]	[234	236]	[465	468]] [['EETTEE'	'DNAGSV'	'33MN2/'	'442330'	'EETTEE'	'NNATNV'	'33MN3/'	'442340']	['EEET'	'KVQS'	'3/3N'	'4043'	'EETT'	'NIDG'	'3/ON'	'4043']	['...'	'DVS'	']Y}'	'403'	'...'	'NIT'	']Y}'	'403']	['....'	'KTDV'	']}]Y'	'4340'	'....'	'ERDI'	']^]Y'	'4540']] 1 1 0.712143278296742 0.28785672170325804
2FE8_C 0.0060005157521363 7.981524579959085 9.105263157894738 [[8	16]	[98	101]	[104	106]] [2	1	4] [[105	113]	[196	199]	[232	234]] [['EEEESSSSS'	'VFTTVDNTN'	'/122RVVUV'	'023304434'	'EEESS.SSS'	'IFGTTLDSK'	'/12UUZVUV'	'023331434']	['EETT'	'QVGG'	'3/NN'	'4033'	'EETT'	'NIDG'	'3/ON'	'4043']	['...'	'SIK'	'}Y]'	'304'	'...'	'GIN'	'}Y]'	'304']] -1 -1 0.3150917505382485 0.0
4JUH_C 0.0051683868298106 9.375089719699096 6.529411764705887 [[134	140]	[323	325]	[209	211]	[238	241]] [2	4	3	0] [[89	95]	[234	236]	[353	355]	[462	465]] [['..EEEEE'	'GVTAAJS'	'}Y21152'	'3032263'	'.EEEEEE'	'GVYFAST'	'}/21122'	'3032233']	['...'	'NIP'	']Y}'	'403'	'...'	'NIT'	']Y}'	'403']	['.EE'	'YNR'	'}34'	'345'	'.EE'	'WNR'	'}34'	'345']	['.TT.'	'EPGD'	']NN]'	'4334'	'.TT.'	'KPFE'	']NM]'	'4324']] 0 0 0.003458051578816545 0.9965419484211835
6THH_C 0.0071527306401946 9.359828717114128 3.363636363636366 [[558	563]	[521	525]	[218	221]] [2	4	0] [[124	129]	[232	236]	[489	492]] [['TEEEEE'	'SKVIIK'	'N3///3'	'340004'	'TEEEEE'	'TNVVIK'	'N3///3'	'340004']	['.....'	'SIKYY'	'}Y]}}'	'30433'	'.....'	'GINIT'	'}Y]Y}'	'30403']	['....'	'YFPL'	'}[}Z'	'3231'	'..S.'	'YFPL'	'}[UZ'	'3231']] 0 0 0.0 1.0
6APB_A 0.1311202203654937 4.398558587079483 0.0940170940170945 [[396	406]	[359	362]	[401	403]	[359	361]	[385	388]] [2	1	4	3	0] [[93	105]	[196	199]	[234	236]	[354	356]	[462	465]] [['EEESS...EEE'	'MTSKTDVSSSV'	'122VU]Y}22/'	'23343403330'	'EEEESS..EEEEE'	'ASTEKSNIIRGWI'	'1223VU]Y/422/'	'2334434005330']	['EEET'	'KVQS'	'3/3N'	'4043'	'EETT'	'NIDG'	'3/ON'	'4043']	['...'	'DVS'	']Y}'	'403'	'...'	'NIT'	']Y}'	'403']	['EEE'	'KVQ'	'3/3'	'404'
5MJV_C 0.0605615502300104 8.394793464416171 0.0624999999999997 [[229	232]	[284	287]	[283	286]] [2	4	0] [[111	114]	[233	236]	[465	468]] [['SSSS'	'DTNY'	'VUVU'	'4343'	'SSSS'	'DSKT'	'VUVU'	'4343']	['....'	'VNIY'	'Y]Y}'	'0403'	'....'	'INIT'	'Y]Y}'	'0403']	['....'	'DVNI'	']Y]Y'	'4040'	'....'	'ERDI'	']^]Y'	'4540']] 1 1 0.9372525609466782 0.06274743905332174
5W23_N 0.0088637625636328 7.078235460563407 3.3146067415730345 [[169	177]	[149	153]] [2	1] [[87	95]	[196	200]] [['TT..EEEEE'	'KDSTYSMSS'	'OO}}22122'	'443333233'	'TT.EEEEEE'	'NDGVYFAST'	'OO}/21122'	'443032233']	['EETTE'	'KIDGS'	'3/ON2'	'40433'	'EETTE'	'NIDGY'	'3/ON2'	'40433']] 0 0 0.0 1.0
6U0N_E 0.0849618603294554 0.8918097927978117 0.8671874999999996 [[8	11]	[91	93]	[11	15]	[92	94]	[30	36]] [2	1	4	3	0] [[113	116]	[195	197]	[232	236]	[354	356]	[462	468]] [['SS..'	'KGDT'	'VU]}'	'4343'	'SS..'	'KTQS'	'VU]}'	'4343']	['EEE'	'EEV'	'33/'	'440'	'EEE'	'KNI'	'33/'	'440']	['...B.'	'TVELT'	'}Y])}'	'30413'	'.....'	'GINIT'	'}Y]Y}'	'30403']	['EEE'	'EVQ'	'3/3'	'404'
1KA8_E 0.1873094382305126 1.7025124431147196 0.1394658753709201 [[16	18]	[50	53]	[51	53]] [2	4	0] [[112	114]	[232	235]	[466	468]] [['SSS'	'PQT'	'UVU'	'343'	'SSS'	'SKT'	'UVU'	'343']	['....'	'YRNV'	'}^]Y'	'3540'	'....'	'GINI'	'}Y]Y'	'3040']	['...'	'RNV'	'^]Y'	'540'	'...'	'RDI'	'^]Y'	'540']] 1 1 0.688387349387197 0.31161265061280297
4LU5_L 0.0092918659441864 6.977859073618807 3.3146067415730345 [[174	182]	[154	158]	[49	51]] [2	1	3] [[87	95]	[196	200]	[353	355]] [['TT..EEEEE'	'KDSTYSMSS'	'OO}}22122'	'443333233'	'TT.EEEEEE'	'NDGVYFAST'	'OO}/21122'	'443032233']	['EETTE'	'KIDGS'	'3/ON2'	'40433'	'EETTE'	'NIDGY'	'3/ON2'	'40433']	['.EE'	'PKR'	'}34'	'345'	'.EE'	'WNR'	'}34'	'345']] 0 0 0.0 1.0
6QCV_C 0.0080386943492498 7.997572994580682 3.740740740740743 [[677	682]	[344	352]	[139	141]	[324	326]] [2	1	4	3] [[110	115]	[195	200]	[232	234]	[355	357]] [['.SSSS.'	'LKGKIE'	'ZVUVR]'	'143404'	'.SSSS.'	'LDSKTQ'	'ZVUVU]'	'143434']	['EEEEETTTE'	'EEILIGNGT'	'33/0/NON2'	'440103433'	'EEETTE'	'KNIDGY'	'33/ON2'	'440433']	['...'	'PVE'	'}Y]'	'304'	'...'	'GIN'	'}Y]'	'304']	['EEE'	'RQR'	'434'	'545'	'EEE'	'RKR'	'434'	'545']] 0 0 0.0 1.0
4LU5_M 0.0094210225799301 6.95169550177013 3.2197802197802208 [[174	182]	[154	158]	[49	51]] [2	1	3] [[87	95]	[196	200]	[353	355]] [['TT..EEEEE'	'KDSTYSMSS'	'OO}}22122'	'443333233'	'TT.EEEEEE'	'NDGVYFAST'	'OO}/21122'	'443032233']	['EETTE'	'KIDGS'	'3/ON2'	'40433'	'EETTE'	'NIDGY'	'3/ON2'	'40433']	['.EE'	'PKR'	'}34'	'345'	'.EE'	'WNR'	'}34'	'345']] 0 0 0.0 1.0
2XQY_K 0.00899396347661 7.035919102909881 3.682926829268292 [[169	177]	[149	153]] [2	1] [[87	95]	[196	200]] [['TT..EEEEE'	'KDSTYSMSS'	'OO}}22122'	'443333233'	'TT.EEEEEE'	'NDGVYFAST'	'OO}/21122'	'443032233']	['EETTE'	'KIDGS'	'3/ON2'	'40433'	'EETTE'	'NIDGY'	'3/ON2'	'40433']] 0 0 0.0 1.0
5V5G_B 0.09091183929567 3.86973574070018 0.1260997067448679 [[2	6]	[16	19]	[18	21]] [2	1	0] [[125	129]	[196	199]	[462	465]] [['EEEEE'	'QIFVK'	'3/1/3'	'40204'	'EEEEE'	'NVVIK'	'3///3'	'40004']	['EE.T'	'EVEP'	'3/]N'	'4043'	'EETT'	'NIDG'	'3/ON'	'4043']	['.TT.'	'EPSD'	']NN]'	'4334'	'.TT.'	'KPFE'	']NM]'	'4324']] 1 1 0.8377394469998826 0.16226055300011746
4A0U_B 0.0088036074387438 6.456926266684448 4.81818181818182 [[492	500]	[415	417]	[541	544]] [2	1	4] [[123	131]	[198	200]	[230	233]] [['T.EEEEE.S'	'FRNIWIKCA'	'M^3/2/3[T'	'254030422'	'TTEEEEE.S'	'ATNVVIKVA'	'MN3///3YT'	'234000402']	['TTE'	'HGT'	'ON2'	'433'	'TTE'	'DGY'	'ON2'	'433']	['ES..'	'SRSV'	'2W}Y'	'3530'	'E...'	'PIGI'	'2Y}Y'	'3030']] 0 0 0.0 1.0
3LZG_E 0.0028131260589202 9.435753269424971 13.769230769230768 [[134	140]	[32	34]	[322	324]	[214	217]] [2	1	4	0] [[89	95]	[195	197]	[234	236]	[465	468]] [['..EEEEE'	'GVTAAPP'	'}Y21122'	'3032233'	'.EEEEEE'	'GVYFAST'	'}/21122'	'3032233']	['EEE'	'KNV'	'33/'	'440'	'EEE'	'KNI'	'33/'	'440']	['...'	'NIP'	']Y}'	'403'	'...'	'NIT'	']Y}'	'403']	['....'	'KPEI'	']}]Y'	'4340'	'....'	'ERDI'	']^]Y'	'4540']] -1 -1 0.2563842261919768 0.0
2OZK_C 0.0053587712152949 10.130080330998284 5.981818181818181 [[104	107]	[180	184]] [2	1] [[123	126]	[195	199]] [['TTEE'	'MTDI'	'MN3/'	'2340'	'TTEE'	'ATNV'	'MN3/'	'2340']	['EEETT'	'KKVDG'	'33/ON'	'44043'	'EEETT'	'KNIDG'	'33/ON'	'44043']] 0 0 0.0 1.0
5V5H_B 0.0839222868659499 3.77232744657916 0.1394658753709201 [[2	6]	[16	19]	[18	21]] [2	1	0] [[125	129]	[196	199]	[462	465]] [['EEEEE'	'QIFVK'	'3/1/3'	'40204'	'EEEEE'	'NVVIK'	'3///3'	'40004']	['EE.T'	'EVEP'	'3/]N'	'4043'	'EETT'	'NIDG'	'3/ON'	'4043']	['.TT.'	'EPSD'	']NN]'	'4334'	'.TT.'	'KPFE'	']NM]'	'4324']] 1 1 0.8612215884589247 0.13877841154107526
6WPJ_A 0.1499841187927663 6.1988375390180455 0.080729166666666 [[329	333]	[331	335]	[274	276]	[419	422]] [2	1	4	0] [[120	124]	[195	199]	[233	235]	[489	492]] [['EEEET'	'IQKQG'	'/333N'	'04443'	'EEETT'	'VNNAT'	'/33MN'	'04423']	['EETTT'	'KQGQG'	'33NON'	'44343'	'EEETT'	'KNIDG'	'33/ON'	'44043']	['...'	'IKV'	'Y]Y'	'040'	'...'	'INI'	'Y]Y'	'040']	['.SS.'	'TPPL'	'}UUZ'	'3331'	'..S.'	'YFPL'	'}[UZ'	'3231']] 1 1 0.9077039979620809 0.09229600203791916
6WAR_P 0.0501900649484624 0.985751770826812 2.023622047244095 [[75	92]	[98	100]] [2	0] [[87	96]	[489	491]] [['TTEEEEEE.GGG.EEEEE'	'KNTVYLQMKPEDTAVYYN'	'OO2/2031]9::}1/223'	'443031424344320334'	'TT.EEEEEEE'	'NDGVYFASTE'	'OO}/211223'	'4430322334']	['..S'	'GWG'	'}}U'	'333'	'..S'	'YFP'	'}[U'	'323']] 1 1 0.9502911817153501 0.04970881828464985
3LZG_I 0.0025576069301942 9.459585501317218 23.000000000000004 [[134	140]	[322	324]	[214	217]] [2	4	0] [[89	95]	[234	236]	[465	468]] [['..EEEEE'	'GVTAABP'	'}Y21152'	'3032263'	'.EEEEEE'	'GVYFAST'	'}/21122'	'3032233']	['...'	'NIP'	']Y}'	'403'	'...'	'NIT'	']Y}'	'403']	['....'	'KPEI'	']}]Y'	'4340'	'....'	'ERDI'	']^]Y'	'4540']] -1 -1 0.6101431059540513 0.0
6FLA_B 0.0090104737669282 7.007648886335849 4.189189189189192 [[173	181]	[153	157]] [2	1] [[87	95]	[196	200]] [['TT..EEEEE'	'KDSTYSMSS'	'OO}}22122'	'443333233'	'TT.EEEEEE'	'NDGVYFAST'	'OO}/21122'	'443032233']	['EETTE'	'KIDGS'	'3/ON2'	'40433'	'EETTE'	'NIDGY'	'3/ON2'	'40433']] 0 0 0.0 1.0
3NVX_A 0.0070477697443549 9.643508935011692 4.189189189189192 [[373	378]	[219	222]	[109	111]	[95	98]] [2	1	4	0] [[104	109]	[196	199]	[234	236]	[463	466]] [['EEEESS'	'SVMVTS'	'2/1/UU'	'302033'	'EEEESS'	'WIFGTT'	'2/12UU'	'302333']	['EETT'	'DIDG'	'3/ON'	'4043'	'EETT'	'NIDG'	'3/ON'	'4043']	['...'	'KVT'	']Y}'	'403'	'...'	'NIT'	']Y}'	'403']	['TT..'	'PKHR'	'NO]^'	'3445'	'TT..'	'PFER'	'NM]^'	'3245']] 0 0 0.0 1.0
1RD8_E 0.0043176655808567 9.372731559941558 23.000000000000004 [[134	140]	[214	217]] [2	4] [[89	95]	[232	235]] [['..EEEEE'	'GVTAAPS'	'}Y21122'	'3032233'	'.EEEEEE'	'GVYFAST'	'}/21122'	'3032233']	['....'	'TPEI'	'}}]Y'	'3340'	'....'	'GINI'	'}Y]Y'	'3040']] -1 -1 0.6101431059540513 0.0
6FHI_A 0.0072876614302561 10.391744142816016 3.465116279069769 [[57	61]	[111	114]	[415	419]	[254	257]] [2	1	4	0] [[97	101]	[196	199]	[230	234]	[465	468]] [['SS.EE'	'EGNTI'	'VU]2/'	'43430'	'SS..E'	'KSNII'	'VU]Y/'	'43400']	['ETTT'	'DYKT'	'3NON'	'4343'	'EETT'	'NIDG'	'3/ON'	'4043']	['EE...'	'SNWIE'	'23}Y]'	'34304'	'E....'	'PIGIN'	'2Y}Y]'	'30304']	['....'	'NAQI'	'][]Y'	'4240'	'....'	'ERDI'	']^]Y'	'4540']] 0 0 0.0 1.0
1S7V_A 0.0056044973119703 10.33753609060242 7.3478260869565215 [[121	125]	[218	221]] [2	1] [[102	106]	[196	199]] [['EEEEE'	'RDYIA'	'432/1'	'54302'	'EEEEE'	'RGWIF'	'422/1'	'53302']	['EETT'	'QLNG'	'30ON'	'4143'	'EETT'	'NIDG'	'3/ON'	'4043']] 0 0 0.0 1.0
4OQN_A 0.003467531768432 10.666507014341637 10.294117647058822 [[76	80]	[223	226]] [2	0] [[87	91]	[463	466]] [['TTEEE'	'DDIVY'	'OO//2'	'44003'	'TT.EE'	'NDGVY'	'OO}/2'	'44303']	['TT..'	'PGER'	'NN]^'	'3345'	'TT..'	'PFER'	'NM]^'	'3245']] -1 -1 0.32407670742913947 0.0
5NPI_A 0.0091376310956212 7.372596170309202 3.465116279069769 [[184	193]	[151	154]	[155	158]] [2	4	0] [[116	125]	[229	232]	[463	466]] [['.EEEEETTTE'	'PRLLIKYASQ'	'}400/3NMN3'	'3511043234'	'.EEEEEETTE'	'SLLIVNNATN'	'}00//33MN3'	'3110044234']	['EEE.'	'LSVT'	'02/}'	'1303'	'EE..'	'LPIG'	'02Y}'	'1303']	['TT..'	'PGDR'	'NN]^'	'3345'	'TT..'	'PFER'	'NM]^'	'3245']] 0 0 0.0 1.0
4JUH_A 0.006440673968245 9.347599657214417 8.365853658536585 [[134	140]	[323	325]	[209	211]	[238	241]] [2	4	3	0] [[89	95]	[234	236]	[353	355]	[462	465]] [['..EEEEE'	'GVTAADS'	'}Y21132'	'3032243'	'.EEEEEE'	'GVYFAST'	'}/21122'	'3032233']	['...'	'NIP'	']Y}'	'403'	'...'	'NIT'	']Y}'	'403']	['.EE'	'YNR'	'}34'	'345'	'.EE'	'WNR'	'}34'	'345']	['.TT.'	'EPGD'	']NN]'	'4334'	'.TT.'	'KPFE'	']NM]'	'4324']] -1 -1 0.10205275862594376 0.0
6PXH_D 0.0092022569615295 6.997297998167564 5.620689655172416 [[169	177]	[149	153]] [2	1] [[87	95]	[196	200]] [['TT..EEEEE'	'KDSTYSMSS'	'OO}}22122'	'443333233'	'TT.EEEEEE'	'NDGVYFAST'	'OO}/21122'	'443032233']	['EETTE'	'KIDGS'	'3/ON2'	'40433'	'EETTE'	'NIDGY'	'3/ON2'	'40433']] 0 0 0.0 1.0
6FEZ_A 0.0064104452417996 8.753387301966624 14.999999999999998 [[24	32]	[97	99]	[70	73]] [2	4	3] [[86	92]	[234	236]	[354	357]] [['.TT..EEEE'	'AKDGKVIGM'	'[OO}]//21'	'244340032'	'.TT.EEE'	'FNDGVYF'	'[OO}/21'	'2443032']	['...'	'QVP'	']Y}'	'403'	'...'	'NIT'	']Y}'	'403']	['EEEE'	'EGKR'	'3234'	'4345'	'EEEE'	'NRKR'	'3434'	'4545']] -1 -1 0.30317670701449373 0.0
4OQX_A 0.0030835866351623 10.725352221335411 15.695652173913045 [[76	80]	[223	226]] [2	0] [[87	91]	[463	466]] [['TTEEE'	'DDIVY'	'OO//2'	'44003'	'TT.EE'	'NDGVY'	'OO}/2'	'44303']	['TT..'	'PGER'	'NN]^'	'3345'	'TT..'	'PFER'	'NM]^'	'3245']] -1 -1 0.36609570415837883 0.0
6PXH_L 0.0092564106145548 7.063360596556796 4.64705882352941 [[169	177]	[149	153]] [2	1] [[87	95]	[196	200]] [['TT..EEEEE'	'KDSTYSMSS'	'OO}}22122'	'443333233'	'TT.EEEEEE'	'NDGVYFAST'	'OO}/21122'	'443032233']	['EETTE'	'KIDGS'	'3/ON2'	'40433'	'EETTE'	'NIDGY'	'3/ON2'	'40433']] 0 0 0.0 1.0
2A1K_B 0.0050431015762591 10.289887514338156 24.6 [[120	123]	[178	182]	[161	163]] [2	1	4] [[118	121]	[195	199]	[232	234]] [['EEEE'	'LVVK'	'0//3'	'1004'	'EEEE'	'LIVN'	'0//3'	'1004']	['EEETT'	'KQVSG'	'33/NN'	'44033'	'EEETT'	'KNIDG'	'33/ON'	'44043']	['...'	'PVD'	'}Y]'	'304'	'...'	'GIN'	'}Y]'	'304']] -1 -1 0.6101431059540513 0.0
4JUJ_C 0.0058611684281811 9.424021512378689 16.45454545454546 [[134	140]	[323	325]	[209	211]	[238	241]] [2	4	3	0] [[89	95]	[234	236]	[353	355]	[462	465]] [['..EEEEE'	'GVTAAJS'	'}Y21152'	'3032263'	'.EEEEEE'	'GVYFAST'	'}/21122'	'3032233']	['...'	'NIP'	']Y}'	'403'	'...'	'NIT'	']Y}'	'403']	['.EE'	'YNR'	'}34'	'345'	'.EE'	'WNR'	'}34'	'345']	['.TT.'	'EPGD'	']NN]'	'4334'	'.TT.'	'KPFE'	']NM]'	'4324']] -1 -1 0.3414828328326829 0.0
4RFT_T 0.0053524005095323 9.716423281825254 31.0 [[76	81]	[110	112]	[151	154]] [2	3	0] [[124	129]	[354	356]	[462	465]] [['T.EEEE'	'GYVVVD'	'N}///3'	'330004'	'TEEEEE'	'TNVVIK'	'N3///3'	'340004']	['EEE'	'EIQ'	'3/3'	'404'	'EEE'	'NRK'	'343'	'454']	['.TT.'	'KWWE'	']NN]'	'4334'	'.TT.'	'KPFE'	']NM]'	'4324']] -1 -1 0.7840243355423956 0.0
3RRR_F 0.1638160658737746 4.25094870104591 0.1302083333333334 [[396	406]	[359	362]	[401	403]	[359	361]	[385	388]] [2	1	4	3	0] [[93	105]	[196	199]	[234	236]	[354	356]	[462	465]] [['EEESS...EEE'	'MTSKTDVSSSV'	'122VU]Y}22/'	'23343403330'	'EEEESS..EEEEE'	'ASTEKSNIIRGWI'	'1223VU]Y/422/'	'2334434005330']	['EEET'	'KVQS'	'3/3N'	'4043'	'EETT'	'NIDG'	'3/ON'	'4043']	['...'	'DVS'	']Y}'	'403'	'...'	'NIT'	']Y}'	'403']	['EEE'	'KVQ'	'3/3'	'404'
2KPL_A 0.0084547237567618 10.607969994888402 2.0967741935483866 [[61	65]	[35	38]	[106	109]] [2	1	0] [[124	128]	[195	198]	[462	465]] [['T.EEE'	'GDVIV'	'N]///'	'34000'	'TEEEE'	'TNVVI'	'N3///'	'34000']	['EETT'	'DEPD'	'33NO'	'4434'	'EEET'	'KNID'	'33/O'	'4404']	['.TT.'	'DPDD'	']NO]'	'4344'	'.TT.'	'KPFE'	']NM]'	'4324']] 0 0 0.0 1.0
6FLA_L 0.0090054619970235 7.000796121759263 7.3478260869565215 [[173	181]	[153	157]] [2	1] [[87	95]	[196	200]] [['TT..EEEEE'	'KDSTYSMSS'	'OO}}22122'	'443333233'	'TT.EEEEEE'	'NDGVYFAST'	'OO}/21122'	'443032233']	['EETTE'	'KIDGS'	'3/ON2'	'40433'	'EETTE'	'NIDGY'	'3/ON2'	'40433']] -1 -1 0.17774271579139064 0.0
7CAH_D 0.0077482687428071 9.490132040684792 5.000000000000003 [[45	52]	[37	42]	[28	31]	[102	104]] [2	1	4	3] [[118	125]	[195	200]	[231	234]	[354	356]] [['EEEETTTE'	'LLIKYASQ'	'00/3NMN3'	'11043234'	'EEEEETTE'	'LIVNNATN'	'0//33MN3'	'10044234']	['EETTEE'	'QKPDQS'	'33NO32'	'443443'	'EEETTE'	'KNIDGY'	'33/ON2'	'440433']	['..S.'	'ISSN'	'Y}U]'	'0334'	'....'	'IGIN'	'Y}Y]'	'0304']	['E.E'	'KLE'	'3Z3'	'414'	'EEE'	'NRK'	'343'	'454']] 0 0 0.0 1.0
4IVP_A 0.0039108899971059 10.840090098752905 13.769230769230768 [[76	80]	[223	226]] [2	0] [[87	91]	[463	466]] [['TTEEE'	'DDIVY'	'OO//2'	'44003'	'TT.EE'	'NDGVY'	'OO}/2'	'44303']	['TT..'	'PGER'	'NN]^'	'3345'	'TT..'	'PFER'	'NM]^'	'3245']] -1 -1 0.2563842261919768 0.0
1AL0_2 0.1708647166931146 0.9314587801424328 0.75 [[130	132]	[42	44]	[131	134]] [2	4	0] [[114	116]	[231	233]	[465	468]] [['S..'	'GNT'	'U]}'	'343'	'S..'	'TQS'	'U]}'	'343']	['...'	'VWI'	'Y}Y'	'030'	'...'	'IGI'	'Y}Y'	'030']	['....'	'NTDV'	']}]Y'	'4340'	'....'	'ERDI'	']^]Y'	'4540']] 1 1 0.701635887754122 0.29836411224587805
5J3D_F 0.0670280983449425 8.674254527956194 0.1067708333333337 [[286	290]	[359	362]	[401	403]	[359	361]	[385	388]] [2	1	4	3	0] [[103	107]	[196	199]	[234	236]	[354	356]	[462	465]] [['EEEEE'	'YSIMS'	'22/12'	'33023'	'EEEEE'	'GWIFG'	'22/12'	'33023']	['EEET'	'KVQS'	'3/3N'	'4043'	'EETT'	'NIDG'	'3/ON'	'4043']	['...'	'DVS'	']Y}'	'403'	'...'	'NIT'	']Y}'	'403']	['EEE'	'KVQ'	'3/3'	'404'
6L8Q_G 0.0089756430611827 10.019580011234329 2.840000000000002 [[517	522]	[513	517]	[183	186]	[180	182]	[433	436]] [2	1	4	3	0] [[91	96]	[196	200]	[231	234]	[353	355]	[462	465]] [['EEEEEE'	'TKFWYQ'	'231223'	'342334'	'EEEEEE'	'YFASTE'	'211223'	'322334']	['EETTE'	'HLNGT'	'30ON2'	'41433'	'EETTE'	'NIDGY'	'3/ON2'	'40433']	['....'	'VTHD'	'Y}]]'	'0344'	'....'	'IGIN'	'Y}Y]'	'0304']	['.EE'	'SQR'	'}34'	'345'
6P4G_H 0.0073803675226249 10.533690999824245 4.731343283582092 [[112	115]	[56	59]	[89	93]] [2	1	0] [[126	129]	[195	198]	[463	467]] [['EEEE'	'VIVK'	'///3'	'0004'	'EEEE'	'VVIK'	'///3'	'0004']	['EETT'	'NDKQ'	'33OO'	'4444'	'EEET'	'KNID'	'33/O'	'4404']	['TT...'	'TGERK'	'NN]^]'	'33454'	'TT...'	'PFERD'	'NM]^]'	'32454']] 0 0 0.0 1.0
5Y6M_A 0.0081597901748411 8.644562432766666 5.620689655172416 [[379	385]	[249	251]	[556	559]] [2	4	0] [[123	129]	[234	236]	[463	466]] [['TT..EEE'	'AGKRVIQ'	'MN]^//3'	'2345004'	'TTEEEEE'	'ATNVVIK'	'MN3///3'	'2340004']	['...'	'NVT'	']Y}'	'403'	'...'	'NIT'	']Y}'	'403']	['TT..'	'YTDR'	'NN]^'	'3345'	'TT..'	'PFER'	'NM]^'	'3245']] 0 0 0.13647725806230604 0.863522741937694
4OQN_B 0.0055627309503921 10.65564917826998 14.999999999999998 [[76	80]	[223	226]] [2	0] [[87	91]	[463	466]] [['TTEEE'	'DDIVY'	'OO//2'	'44003'	'TT.EE'	'NDGVY'	'OO}/2'	'44303']	['TT..'	'PGER'	'NN]^'	'3345'	'TT..'	'PFER'	'NM]^'	'3245']] -1 -1 0.2850065960529324 0.0
4N8C_L 0.0094573911750503 7.021426900536066 5.620689655172416 [[175	183]	[155	159]] [2	1] [[87	95]	[196	200]] [['TT..EEEEE'	'KDSTYSMSS'	'OO}}22122'	'443333233'	'TT.EEEEEE'	'NDGVYFAST'	'OO}/21122'	'443032233']	['EETTE'	'KIDGS'	'3/ON2'	'40433'	'EETTE'	'NIDGY'	'3/ON2'	'40433']] 0 0 0.0 1.0
4NQV_F 0.0074884799678564 8.777823066260115 12.71428571428571 [[17	23]	[49	52]	[6	8]] [2	4	3] [[111	117]	[233	236]	[354	356]] [['SSS..EE'	'NGKSNFL'	'VUV}]10'	'4343421'	'SSSS..E'	'DSKTQSL'	'VUVU]}0'	'4343431']	['....'	'VEHS'	'Y]]}'	'0443'	'....'	'INIT'	'Y]Y}'	'0403']	['EEE'	'KIQ'	'3/3'	'404'	'EEE'	'NRK'	'343'	'454']] -1 -1 0.4201092254654762 0.0
3RDP_A 0.0058436905438856 10.775914798600429 11.800000000000004 [[76	80]	[223	226]] [2	0] [[87	91]	[463	466]] [['TTEEE'	'DDIVY'	'OO//2'	'44003'	'TT.EE'	'NDGVY'	'OO}/2'	'44303']	['TT..'	'PGER'	'NN]^'	'3345'	'TT..'	'PFER'	'NM]^'	'3245']] -1 -1 0.2563842261919768 0.0
3ZIF_A 0.0092289975204515 8.628371730413026 3.987012987012986 [[756	762]	[684	687]	[388	390]	[820	822]	[767	769]] [2	1	4	3	0] [[87	93]	[196	199]	[234	236]	[354	356]	[462	464]] [['TT.EEEE'	'HNFIPMC'	'OO[/211'	'4420322'	'TT.EEEE'	'NDGVYFA'	'OO}/211'	'4430322']	['EETT'	'QFDS'	'31ON'	'4243'	'EETT'	'NIDG'	'3/ON'	'4043']	['...'	'QIG'	']Y}'	'403'	'...'	'NIT'	']Y}'	'403']	['EEE'	'ERK'	'343'	'454'
5MS0_F 0.0600599040852723 14.992074345771009 0.0549450549450551 [[148	150]	[149	153]	[117	119]	[150	152]	[61	63]] [2	1	4	3	0] [[120	122]	[195	199]	[234	236]	[354	356]	[465	467]] [['EEE'	'VEE'	'/33'	'044'	'EEE'	'VNN'	'/33'	'044']	['EEEET'	'EEVDY'	'33/3N'	'44043'	'EEETT'	'KNIDG'	'33/ON'	'44043']	['...'	'QVG'	']Y}'	'403'	'...'	'NIT'	']Y}'	'403']	['EEE'	'EVD'	'3/3'	'404'
5OYI_I 0.1344602338151882 14.99343497308741 0.0078125 [[17	19]	[78	80]	[76	79]] [2	4	0] [[114	116]	[234	236]	[465	468]] [['S..'	'TDP'	'U]}'	'343'	'S..'	'TQS'	'U]}'	'343']	['...'	'DVS'	']Y}'	'403'	'...'	'NIT'	']Y}'	'403']	['....'	'KFDV'	'][]Y'	'4240'	'....'	'ERDI'	']^]Y'	'4540']] -1 -1 0.49301231059959033 0.0
6V8Z_E 0.0093003786861748 8.193019669192037 4.120000000000002 [[173	177]	[194	201]	[73	76]	[18	20]] [2	1	4	3] [[91	95]	[195	200]	[229	232]	[353	355]] [['EEEEE'	'YAASS'	'21122'	'32233'	'EEEEE'	'YFAST'	'21122'	'32233']	['EEEEETTE'	'NQVTHEGS'	'33/23ON2'	'44034433'	'EEETTE'	'KNIDGY'	'33/ON2'	'440433']	['EEE.'	'LTIS'	'02/}'	'1303'	'EE..'	'LPIG'	'02Y}'	'1303']	['.EE'	'TAR'	'}14'	'325'	'.EE'	'WNR'	'}34'	'345']] 0 0 0.0 1.0
1B5E_A 0.2169628353602694 5.287658251105376 0.1328125 [[162	166]	[235	237]	[233	236]] [2	4	0] [[125	129]	[234	236]	[465	468]] [['EEEEE'	'NAVVN'	'31//3'	'42004'	'EEEEE'	'NVVIK'	'3///3'	'40004']	['...'	'HIS'	']Y}'	'403'	'...'	'NIT'	']Y}'	'403']	['.S..'	'ETHI'	']U]Y'	'4340'	'....'	'ERDI'	']^]Y'	'4540']] 1 1 0.9077039979620809 0.09229600203791916
3ZIF_G 0.0092877152521969 8.628894003175906 3.8607594936708862 [[756	762]	[684	687]	[388	390]	[820	822]	[767	769]] [2	1	4	3	0] [[87	93]	[196	199]	[234	236]	[354	356]	[462	464]] [['TT.EEEE'	'HNFIPMC'	'OO[/211'	'4420322'	'TT.EEEE'	'NDGVYFA'	'OO}/211'	'4430322']	['EETT'	'QFDS'	'31ON'	'4243'	'EETT'	'NIDG'	'3/ON'	'4043']	['...'	'QIG'	']Y}'	'403'	'...'	'NIT'	']Y}'	'403']	['EEE'	'ERK'	'343'	'454'
6ALF_J 0.0069559060061284 9.25057572094068 24.6 [[969	975]	[716	718]	[980	983]	[1063	1065]] [2	4	3	0] [[112	120]	[234	236]	[353	356]	[462	464]] [['SSS.EEE'	'SSGKLVI'	'UUU]0//'	'3334100'	'SSS..EEEE'	'SKTQSLLIV'	'UVU]}00//'	'343431100']	['...'	'QVS'	']Y}'	'403'	'...'	'NIT'	']Y}'	'403']	['.EEE'	'TELK'	'}303'	'3414'	'.EEE'	'WNRK'	'}343'	'3454']	['.TT'	'DSA'	']NM'	'432'	'.TT'	'KPF'	']NM'	'432']] -1 -1 0.6101431059540513 0.0
4EEF_E 0.0079096645769025 9.367038995582863 7.93023255813954 [[134	140]	[322	324]	[209	211]	[238	241]] [2	4	3	0] [[89	95]	[234	236]	[353	355]	[462	465]] [['..EEEEE'	'GVTAANS'	'}Y21132'	'3032243'	'.EEEEEE'	'GVYFAST'	'}/21122'	'3032233']	['...'	'NIP'	']Y}'	'403'	'...'	'NIT'	']Y}'	'403']	['.EE'	'YNR'	'}34'	'345'	'.EE'	'WNR'	'}34'	'345']	['.TT.'	'EPGD'	']NN]'	'4334'	'.TT.'	'KPFE'	']NM]'	'4324']] -1 -1 0.04706736886114059 0.0
6URM_D 0.0092330886119523 11.376058948253668 0.671875 [[123	130]	[209	211]	[208	210]	[13	16]] [2	1	3	0] [[91	98]	[195	197]	[354	356]	[462	465]] [['EEEEE.SS'	'PLAPSSKS'	'20122}VU'	'31233343'	'EEEEEESS'	'YFASTEKS'	'211223VU'	'32233443']	['EEE'	'KKV'	'33/'	'440'	'EEE'	'KNI'	'33/'	'440']	['EEE'	'DKK'	'333'	'444'	'EEE'	'NRK'	'343'	'454']	['.TT.'	'KPTQ'	']NN]'	'4334'	'.TT.'	'KPFE'	']NM]'	'4324']] -1 -1 0.4288924406936854 0.0
3ZIF_J 0.0092781329301895 8.628601215523421 4.052631578947369 [[756	762]	[684	687]	[388	390]	[820	822]	[767	769]] [2	1	4	3	0] [[87	93]	[196	199]	[234	236]	[354	356]	[462	464]] [['TT.EEEE'	'HNFIPMC'	'OO[/211'	'4420322'	'TT.EEEE'	'NDGVYFA'	'OO}/211'	'4430322']	['EETT'	'QFDS'	'31ON'	'4243'	'EETT'	'NIDG'	'3/ON'	'4043']	['...'	'QIG'	']Y}'	'403'	'...'	'NIT'	']Y}'	'403']	['EEE'	'ERK'	'343'	'454'
6Y9L_C 0.0065318771289617 10.758050094209784 7.93023255813954 [[196	200]	[205	207]	[168	170]	[135	137]	[258	261]] [2	1	4	3	0] [[112	116]	[198	200]	[234	236]	[354	356]	[465	468]] [['SS...'	'TQDNY'	'UV]]}'	'34443'	'SSS..'	'SKTQS'	'UVU]}'	'34343']	['TTE'	'NSY'	'ON2'	'433'	'TTE'	'DGY'	'ON2'	'433']	['...'	'KVP'	']Y}'	'403'	'...'	'NIT'	']Y}'	'403']	['EEE'	'QVE'	'3/3'	'404'
5YWO_R 0.0079991274972492 10.59424895807964 4.565217391304347 [[51	55]	[9	12]	[13	16]] [2	3	0] [[120	124]	[353	356]	[462	465]] [['EETTT'	'INTAT'	'/3NMN'	'04323'	'EEETT'	'VNNAT'	'/33MN'	'04423']	['.EEE'	'PELK'	'}303'	'3414'	'.EEE'	'WNRK'	'}343'	'3454']	['.TT.'	'KPGE'	']NN]'	'4334'	'.TT.'	'KPFE'	']NM]'	'4324']] 0 0 0.0 1.0
1YYL_R 0.0090194132938106 13.989914601178906 0.7317708333333335 [[1021	1026]	[1209	1211]	[1208	1210]] [2	1	3] [[103	108]	[195	197]	[354	356]] [['EEEEES'	'SWKASG'	'22312U'	'334233'	'EEEEES'	'GWIFGT'	'22/12U'	'330233']	['EEE'	'KKV'	'33/'	'440'	'EEE'	'KNI'	'33/'	'440']	['EEE'	'DKK'	'333'	'444'	'EEE'	'NRK'	'343'	'454']] -1 -1 0.49301231059959033 0.0
3ZIF_D 0.0092977747047009 8.628332239759047 4.052631578947369 [[756	762]	[684	687]	[388	390]	[820	822]	[767	769]] [2	1	4	3	0] [[87	93]	[196	199]	[234	236]	[354	356]	[462	464]] [['TT.EEEE'	'HNFIPMC'	'OO[/211'	'4420322'	'TT.EEEE'	'NDGVYFA'	'OO}/211'	'4430322']	['EETT'	'QFDS'	'31ON'	'4243'	'EETT'	'NIDG'	'3/ON'	'4043']	['...'	'QIG'	']Y}'	'403'	'...'	'NIT'	']Y}'	'403']	['EEE'	'ERK'	'343'	'454'
5SWZ_P 0.2362503703190777 8.301742496600319 0.0729166666666669 [[121	125]	[188	190]	[186	189]] [2	4	0] [[102	106]	[234	236]	[465	468]] [['EEEEE'	'RDYIA'	'432/1'	'54302'	'EEEEE'	'RGWIF'	'422/1'	'53302']	['...'	'HVT'	']Y}'	'403'	'...'	'NIT'	']Y}'	'403']	['....'	'KAHV'	'][]Y'	'4240'	'....'	'ERDI'	']^]Y'	'4540']] 1 1 0.9372525609466782 0.06274743905332174
5OYI_C 0.1344455211031412 14.993378678591007 0.015625 [[17	19]	[78	80]	[76	79]] [2	4	0] [[114	116]	[234	236]	[465	468]] [['S..'	'TDP'	'U]}'	'343'	'S..'	'TQS'	'U]}'	'343']	['...'	'DVS'	']Y}'	'403'	'...'	'NIT'	']Y}'	'403']	['....'	'KFDV'	'][]Y'	'4240'	'....'	'ERDI'	']^]Y'	'4540']] -1 -1 0.49301231059959033 0.0
1MQL_A 0.054733124384578 12.11032010612172 0.080729166666666 [[243	246]	[281	284]	[322	324]	[321	323]] [2	1	4	0] [[118	121]	[196	199]	[234	236]	[466	468]] [['EEEE'	'LVIN'	'0//3'	'1004'	'EEEE'	'LIVN'	'0//3'	'1004']	['EEET'	'EITP'	'3/2N'	'4033'	'EETT'	'NIDG'	'3/ON'	'4043']	['...'	'NVP'	']Y}'	'403'	'...'	'NIT'	']Y}'	'403']	['...'	'RNV'	'^]Y'	'540'	'...'	'RDI'	'^]Y'	'540']] -1 -1 0.540042249695757 0.0
5YWO_N 0.0080089299826546 10.594049859279645 5.000000000000003 [[51	55]	[9	12]	[13	16]] [2	3	0] [[120	124]	[353	356]	[462	465]] [['EETTT'	'INTAT'	'/3NMN'	'04323'	'EEETT'	'VNNAT'	'/33MN'	'04423']	['.EEE'	'PELK'	'}303'	'3414'	'.EEE'	'WNRK'	'}343'	'3454']	['.TT.'	'KPGE'	']NN]'	'4334'	'.TT.'	'KPFE'	']NM]'	'4324']] 0 0 0.0 1.0
5XS5_A 0.0081150945808269 9.415596995709432 7.000000000000002 [[92	97]	[255	257]	[236	238]	[220	223]] [2	1	4	0] [[127	132]	[195	197]	[230	232]	[462	465]] [['EEE...'	'VVEVKD'	'//3Y]]'	'004044'	'EEE.S.'	'VIKVAE'	'//3YT]'	'004024']	['EEE'	'KHV'	'33/'	'440'	'EEE'	'KNI'	'33/'	'440']	['E..'	'TVS'	'2Y}'	'303'	'E..'	'PIG'	'2Y}'	'303']	['.TT.'	'QYGQ'	']NN]'	'4334'	'.TT.'	'KPFE'	']NM]'	'4324']] 0 0 0.0919066286744967 0.9080933713255033
1BUI_C 0.008425873323103 9.391877365396724 5.400000000000002 [[34	40]	[103	106]] [2	4] [[112	118]	[230	233]] [['SSS.EEE'	'SKGNELL'	'UVU]300'	'3434411'	'SSS..EE'	'SKTQSLL'	'UVU]}00'	'3434311']	['EE..'	'SFPI'	'21}Y'	'3230'	'E...'	'PIGI'	'2Y}Y'	'3030']] 0 0 0.0 1.0
5W8T_B 0.0090064390623436 6.596187617097582 95.0 [[89	97]] [2] [[87	96]] [['TT..EEEEE'	'NKGRSSTYE'	'OO}^22223'	'443533334'	'TT.EEEEEEE'	'NDGVYFASTE'	'OO}/211223'	'4430322334']] -1 -1 0.9769940068153506 0.0
4MMS_D 0.051163246442591 12.285700354641335 0.091145833333333 [[286	290]	[359	362]	[401	403]	[359	361]	[385	388]] [2	1	4	3	0] [[103	107]	[196	199]	[234	236]	[354	356]	[462	465]] [['EEEEE'	'YSIMS'	'22/12'	'33023'	'EEEEE'	'GWIFG'	'22/12'	'33023']	['EEET'	'KVQS'	'3/3N'	'4043'	'EETT'	'NIDG'	'3/ON'	'4043']	['...'	'DVS'	']Y}'	'403'	'...'	'NIT'	']Y}'	'403']	['EEE'	'KVQ'	'3/3'	'404'
6QGL_A 0.0075830154706307 9.969545673570586 12.71428571428571 [[474	477]	[219	224]	[266	268]	[432	434]] [2	1	4	0] [[113	116]	[195	200]	[233	235]	[489	491]] [['SS..'	'DSNY'	'VU]}'	'4343'	'SS..'	'KTQS'	'VU]}'	'4343']	['EEETTE'	'NTVDGT'	'32/ON2'	'430433'	'EEETTE'	'KNIDGY'	'33/ON2'	'440433']	['...'	'IEI'	'Y]Y'	'040'	'...'	'INI'	'Y]Y'	'040']	['..S'	'TAT'	'}[U'	'323'	'..S'	'YFP'	'}[U'	'323']] -1 -1 0.2563842261919768 0.0
6LJB_A 0.0075893183148506 10.322881758689034 9.666666666666668 [[228	231]	[139	143]	[187	189]] [2	1	0] [[112	115]	[195	199]	[462	464]] [['SSS.'	'SQTE'	'UVU]'	'3434'	'SSS.'	'SKTQ'	'UVU]'	'3434']	['EEETT'	'QYVEG'	'32/ON'	'43043'	'EEETT'	'KNIDG'	'33/ON'	'44043']	['.TT'	'NSA'	']NM'	'432'	'.TT'	'KPF'	']NM'	'432']] -1 -1 0.2563842261919768 0.0
4LQF_H 0.0066650125662161 10.42662978106486 18.200000000000003 [[21	25]	[41	44]] [2	0] [[91	95]	[463	466]] [['EEEEE'	'SCATS'	'21122'	'32233'	'EEEEE'	'YFAST'	'21122'	'32233']	['TT..'	'PEKR'	'NO]^'	'3445'	'TT..'	'PFER'	'NM]^'	'3245']] -1 -1 0.5868254138652238 0.0
7CAK_D 0.0092538970550379 7.239123674593664 12.241379310344833 [[43	52]	[28	31]] [2	4] [[116	125]	[231	234]] [['.EEEEETTTE'	'PKLLIKYASQ'	'}300/3NMN3'	'3411043234'	'.EEEEEETTE'	'SLLIVNNATN'	'}00//33MN3'	'3110044234']	['..S.'	'ISSN'	'Y}U]'	'0334'	'....'	'IGIN'	'Y}Y]'	'0304']] -1 -1 0.5886982040247349 0.0
1WBY_A 0.0084201844905584 10.313463451664182 5.400000000000002 [[121	125]	[218	221]] [2	1] [[102	106]	[196	199]] [['EEEEE'	'RDYIA'	'432/1'	'54302'	'EEEEE'	'RGWIF'	'422/1'	'53302']	['EETT'	'QLNG'	'30ON'	'4143'	'EETT'	'NIDG'	'3/ON'	'4043']] 0 0 0.0 1.0
6SZV_B 0.0083000906858946 11.036723377048109 3.8607594936708862 [[449	452]	[397	400]	[475	478]	[189	192]	[629	631]] [2	1	4	3	0] [[118	121]	[197	200]	[233	236]	[354	357]	[462	464]] [['EEEE'	'LIIN'	'0//3'	'1004'	'EEEE'	'LIVN'	'0//3'	'1004']	['ETTE'	'VEGT'	'/ON2'	'0433'	'ETTE'	'IDGY'	'/ON2'	'0433']	['..B.'	'INMS'	'Y]*}'	'0423'	'....'	'INIT'	'Y]Y}'	'0403']	['EEEE'	'KRIR'	'34/4'	'4505'
1RER_A 0.0815038848469679 26.57856779730287 0.0598958333333328 [[4	8]	[78	80]	[229	232]	[76	79]	[347	349]] [2	1	4	3	0] [[103	107]	[195	197]	[233	236]	[353	356]	[462	464]] [['EEEEE'	'STVMP'	'22/12'	'33023'	'EEEEE'	'GWIFG'	'22/12'	'33023']	['EEE'	'DKV'	'33/'	'440'	'EEE'	'KNI'	'33/'	'440']	['....'	'VHVP'	'Y]Y}'	'0403'	'....'	'INIT'	'Y]Y}'	'0403']	['.EEE'	'YQDK'	'}333'	'3444'
6OFI_L 0.0070716342026333 11.023753135829333 8.365853658536585 [[34	37]	[149	151]	[29	32]	[8	11]] [2	1	4	0] [[93	96]	[196	198]	[231	234]	[489	492]] [['EEEE'	'AWYQ'	'1223'	'2334'	'EEEE'	'ASTE'	'1223'	'2334']	['EET'	'KVD'	'3/O'	'404'	'EET'	'NID'	'3/O'	'404']	['..S.'	'ISSN'	'Y}U]'	'0334'	'....'	'IGIN'	'Y}Y]'	'0304']	['.SS.'	'PATL'	'}TUZ'	'3231'	'..S.'	'YFPL'	'}[UZ'	'3231']] -1 -1 0.15076574625905345 0.0
2A1K_A 0.0072725475342256 10.340732188169788 20.33333333333334 [[120	123]	[178	182]	[161	163]] [2	1	4] [[118	121]	[195	199]	[232	234]] [['EEEE'	'LVVK'	'0//3'	'1004'	'EEEE'	'LIVN'	'0//3'	'1004']	['EEETT'	'KQVSG'	'33/NN'	'44033'	'EEETT'	'KNIDG'	'33/ON'	'44043']	['...'	'PVD'	'}Y]'	'304'	'...'	'GIN'	'}Y]'	'304']] -1 -1 0.667421222400076 0.0
2XQY_G 0.0079723504781961 10.702077167192044 7.000000000000002 [[24	27]	[195	197]	[109	112]	[207	209]	[52	55]] [2	1	4	3	0] [[106	109]	[195	197]	[229	232]	[354	356]	[462	465]] [['EESS'	'ASGY'	'12UU'	'2333'	'EESS'	'FGTT'	'12UU'	'2333']	['EEE'	'KNV'	'33/'	'440'	'EEE'	'KNI'	'33/'	'440']	['EEE.'	'LTVS'	'02/}'	'1303'	'EE..'	'LPIG'	'02Y}'	'1303']	['EEE'	'DKK'	'333'	'444'
4FMH_R 0.0063207450025246 10.834737343841269 24.6 [[49	53]	[314	316]	[112	115]] [2	3	0] [[87	91]	[355	357]	[465	468]] [['TT.EE'	'EDSIT'	'OO}/2'	'44303'	'TT.EE'	'NDGVY'	'OO}/2'	'44303']	['EEE'	'RKR'	'434'	'545'	'EEE'	'RKR'	'434'	'545']	['.S..'	'NEDI'	']V]Y'	'4440'	'....'	'ERDI'	']^]Y'	'4540']] -1 -1 0.6101431059540513 0.0
7JQB_D 0.006778369597106 11.115269976126234 12.241379310344833 [[135	137]	[104	106]	[87	89]	[120	123]	[73	76]] [2	1	4	3	0] [[124	126]	[195	197]	[232	234]	[354	357]	[464	467]] [['TEE'	'GHV'	'N3/'	'340'	'TEE'	'TNV'	'N3/'	'340']	['EEE'	'DEV'	'33/'	'440'	'EEE'	'KNI'	'33/'	'440']	['...'	'PIK'	'}Y]'	'304'	'...'	'GIN'	'}Y]'	'304']	['EEEE'	'QRTR'	'3424'	'4535'
3C9I_C 0.2609197111442333 55.77852076894922 0.0130208333333328 [[1165	1169]	[1166	1168]	[1010	1015]] [2	1	4] [[124	128]	[195	197]	[231	236]] [['TEEEE'	'GKKVV'	'N33//'	'34400'	'TEEEE'	'TNVVI'	'N3///'	'34000']	['EEE'	'KKV'	'33/'	'440'	'EEE'	'KNI'	'33/'	'440']	['......'	'VVIQAT'	'YYY][}'	'000423'	'......'	'IGINIT'	'Y}Y]Y}'	'030403']] -1 -1 0.2563842261919768 0.0
7CAK_H 0.0092663725848212 7.239000468976293 15.695652173913045 [[43	52]	[28	31]] [2	4] [[116	125]	[231	234]] [['.EEEEETTTE'	'PKLLIKYASQ'	'}300/3NMN3'	'3411043234'	'.EEEEEETTE'	'SLLIVNNATN'	'}00//33MN3'	'3110044234']	['..S.'	'ISSN'	'Y}U]'	'0334'	'....'	'IGIN'	'Y}Y]'	'0304']] -1 -1 0.6049147156844027 0.0
6O3J_A 0.0061547325472731 10.861853040065048 31.0 [[24	27]	[211	214]] [2	1] [[106	109]	[196	199]] [['EESS'	'ATGG'	'12UU'	'2333'	'EESS'	'FGTT'	'12UU'	'2333']	['EETT'	'NHKP'	'33ON'	'4443'	'EETT'	'NIDG'	'3/ON'	'4043']] -1 -1 0.7917731869235103 0.0
6HLT_D 0.006598130257433 11.181504844455668 13.22222222222222 [[39	42]	[45	47]	[49	52]] [2	4	3] [[87	90]	[234	236]	[354	357]] [['TTSE'	'KKWI'	'OOU/'	'4430'	'TT.E'	'NDGV'	'OO}/'	'4430']	['...'	'EIP'	']Y}'	'403'	'...'	'NIT'	']Y}'	'403']	['EEEE'	'NIER'	'3/34'	'4045'	'EEEE'	'NRKR'	'3434'	'4545']] -1 -1 0.2563842261919768 0.0
1GPC_A 0.0083932232025365 10.26827752600757 7.000000000000002 [[120	123]	[178	182]	[161	163]	[124	126]] [2	1	4	0] [[118	121]	[195	199]	[232	234]	[462	464]] [['EEEE'	'LVVK'	'0//3'	'1004'	'EEEE'	'LIVN'	'0//3'	'1004']	['EEETT'	'KQVSG'	'33/NN'	'44033'	'EEETT'	'KNIDG'	'33/ON'	'44043']	['...'	'PVD'	'}Y]'	'304'	'...'	'GIN'	'}Y]'	'304']	['.TT'	'DPA'	']NM'	'432'	'.TT'	'KPF'	']NM'	'432']] 0 0 0.0 1.0
2VTK_A 0.00719004727958 10.710061606201537 21.588235294117645 [[76	80]	[223	226]] [2	0] [[87	91]	[463	466]] [['TTEEE'	'DDIVY'	'OO//2'	'44003'	'TT.EE'	'NDGVY'	'OO}/2'	'44303']	['TT..'	'PGER'	'NN]^'	'3345'	'TT..'	'PFER'	'NM]^'	'3245']] -1 -1 0.6101431059540513 0.0
2K1Q_A 0.0093403040203652 10.8428266937653 3.1739130434782608 [[74	77]	[48	50]	[26	29]] [2	1	0] [[93	96]	[197	199]	[465	468]] [['EEEE'	'MYTN'	'1223'	'2334'	'EEEE'	'ASTE'	'1223'	'2334']	['ETT'	'VNG'	'/ON'	'043'	'ETT'	'IDG'	'/ON'	'043']	['....'	'KNQV'	']]]Y'	'4440'	'....'	'ERDI'	']^]Y'	'4540']] 0 0 0.0 1.0
4RFT_K 0.0077251865806848 9.719664137010795 63.00000000000003 [[76	81]	[110	112]	[151	154]] [2	3	0] [[124	129]	[354	356]	[462	465]] [['T.EEEE'	'GYVVVD'	'N}///3'	'330004'	'TEEEEE'	'TNVVIK'	'N3///3'	'340004']	['EEE'	'EIQ'	'3/3'	'404'	'EEE'	'NRK'	'343'	'454']	['.TT.'	'KWWE'	']NN]'	'4334'	'.TT.'	'KPFE'	']NM]'	'4324']] -1 -1 0.9490133561399903 0.0
3J34_M 0.008332963455552 10.68228123638271 6.111111111111111 [[45	48]	[85	89]	[92	95]] [2	4	0] [[113	116]	[232	236]	[462	465]] [['SS..'	'EGAT'	'VU[}'	'4323'	'SS..'	'KTQS'	'VU]}'	'4343']	['.....'	'PVHAG'	'}Y][}'	'30423'	'.....'	'GINIT'	'}Y]Y}'	'30403']	['.TT.'	'EPGQ'	']NN]'	'4334'	'.TT.'	'KPFE'	']NM]'	'4324']] 0 0 0.0 1.0
4IVR_B 0.0075137157305109 10.743069635085847 15.695652173913045 [[76	80]	[223	226]] [2	0] [[87	91]	[463	466]] [['TTEEE'	'DDIVY'	'OO//2'	'44003'	'TT.EE'	'NDGVY'	'OO}/2'	'44303']	['TT..'	'PGER'	'NN]^'	'3345'	'TT..'	'PFER'	'NM]^'	'3245']] -1 -1 0.37112237539574106 0.0
5OYI_F 0.1344183961091568 14.99350145536962 0.0434782608695649 [[17	19]	[78	80]	[76	79]] [2	4	0] [[114	116]	[234	236]	[465	468]] [['S..'	'TDP'	'U]}'	'343'	'S..'	'TQS'	'U]}'	'343']	['...'	'DVS'	']Y}'	'403'	'...'	'NIT'	']Y}'	'403']	['....'	'KFDV'	'][]Y'	'4240'	'....'	'ERDI'	']^]Y'	'4540']] -1 -1 0.49301231059959033 0.0
1SVL_A 0.0062822044174748 11.32169762097742 37.40000000000001 [[526	528]	[543	545]	[450	453]	[417	420]] [2	1	4	0] [[90	92]	[195	197]	[233	236]	[463	466]] [['EEE'	'VTM'	'/21'	'032'	'EEE'	'VYF'	'/21'	'032']	['EEE'	'KQI'	'33/'	'440'	'EEE'	'KNI'	'33/'	'440']	['..S.'	'VNLP'	'Y]S}'	'0413'	'....'	'INIT'	'Y]Y}'	'0403']	['TT..'	'PKKR'	'NO]^'	'3445'	'TT..'	'PFER'	'NM]^'	'3245']] -1 -1 0.8114744189923613 0.0
2V5I_A 0.0076678722669322 11.02802815954913 12.241379310344833 [[634	637]	[474	476]	[663	665]	[526	529]] [2	1	4	0] [[93	96]	[195	197]	[231	233]	[462	465]] [['EEEE'	'AWTE'	'1223'	'2334'	'EEEE'	'ASTE'	'1223'	'2334']	['EEE'	'DNI'	'33/'	'440'	'EEE'	'KNI'	'33/'	'440']	['...'	'IPI'	'Y}Y'	'030'	'...'	'IGI'	'Y}Y'	'030']	['.TT.'	'NYLN'	']NL]'	'4314'	'.TT.'	'KPFE'	']NM]'	'4324']] -1 -1 0.2563842261919768 0.0
2XQY_J 0.0084296953427908 10.702458243490447 6.111111111111111 [[24	27]	[195	197]	[109	112]	[207	209]	[52	55]] [2	1	4	3	0] [[106	109]	[195	197]	[229	232]	[354	356]	[462	465]] [['EESS'	'ASGY'	'12UU'	'2333'	'EESS'	'FGTT'	'12UU'	'2333']	['EEE'	'NNV'	'33/'	'440'	'EEE'	'KNI'	'33/'	'440']	['EEE.'	'LTVS'	'02/}'	'1303'	'EE..'	'LPIG'	'02Y}'	'1303']	['EEE'	'DKK'	'333'	'444'
4FMI_R 0.0070702661262464 10.836447971290024 31.0 [[49	53]	[314	316]	[112	115]] [2	3	0] [[87	91]	[355	357]	[465	468]] [['TT.EE'	'EDSIT'	'OO}/2'	'44303'	'TT.EE'	'NDGVY'	'OO}/2'	'44303']	['EEE'	'RKR'	'434'	'545'	'EEE'	'RKR'	'434'	'545']	['.S..'	'NEDI'	']V]Y'	'4440'	'....'	'ERDI'	']^]Y'	'4540']] -1 -1 0.7910317491183657 0.0
2POH_C 0.3078286478919141 55.75236383275234 0.0286458333333334 [[165	169]	[166	168]	[12	15]] [2	1	4] [[124	128]	[195	197]	[233	236]] [['TEEEE'	'GKKVV'	'N33//'	'34400'	'TEEEE'	'TNVVI'	'N3///'	'34000']	['EEE'	'KKV'	'33/'	'440'	'EEE'	'KNI'	'33/'	'440']	['....'	'IQAT'	'Y][}'	'0423'	'....'	'INIT'	'Y]Y}'	'0403']] -1 -1 0.9545653960055622 0.0
5F96_H 0.0090389294215551 8.41030051862654 31.0 [[21	27]	[52	55]] [2	1] [[103	109]	[196	199]] [['EEEEESS'	'SIVASGY'	'2//12UU'	'3002333'	'EEEEESS'	'GWIFGTT'	'22/12UU'	'3302333']	['ETTT'	'DANG'	'3MON'	'4243'	'EETT'	'NIDG'	'3/ON'	'4043']] -1 -1 0.7840243355423956 0.0
3D0G_B 0.4188143732836645 9.231836501140071 0.1119791666666669 [[132	134]	[133	138]	[53	55]	[130	133]] [2	1	4	3] [[120	122]	[195	200]	[234	236]	[353	356]] [['EEE'	'VDN'	'/33'	'044'	'EEE'	'VNN'	'/33'	'044']	['EETTEE'	'DNPDNP'	'33NO32'	'443443'	'EEETTE'	'KNIDGY'	'33/ON2'	'440433']	['...'	'NIT'	']Y}'	'403'	'...'	'NIT'	']Y}'	'403']	['.EEE'	'GKVD'	'}3/3'	'3404'	'.EEE'	'WNRK'	'}343'	'3454']] 1 1 0.9372525609466782 0.06274743905332174
1FOU_J 0.1142111557592241 21.20473750156421 0.0726256983240223 [[183	187]	[276	278]	[275	278]] [2	4	0] [[89	93]	[233	235]	[465	468]] [['.EEEE'	'PVIFA'	'}//11'	'30022'	'.EEEE'	'GVYFA'	'}/211'	'30322']	['...'	'VKV'	'Y]Y'	'040'	'...'	'INI'	'Y]Y'	'040']	['....'	'NVKV'	']Y]Y'	'4040'	'....'	'ERDI'	']^]Y'	'4540']] -1 -1 0.7865933773818916 0.0
6EA8_F 0.0088553533579409 10.814445221082094 5.981818181818181 [[53	56]	[56	58]	[93	96]	[125	128]] [2	1	3	0] [[93	96]	[196	198]	[353	356]	[462	465]] [['EEEE'	'CYSQ'	'1223'	'2334'	'EEEE'	'ASTE'	'1223'	'2334']	['EET'	'QVN'	'3/O'	'404'	'EET'	'NID'	'3/O'	'404']	['..EE'	'TYRH'	'}}43'	'3354'	'.EEE'	'WNRK'	'}343'	'3454']	['.TT.'	'ETGN'	']NN]'	'4334'	'.TT.'	'KPFE'	']NM]'	'4324']] 0 0 0.0 1.0
3F0T_A 0.0082023432405908 10.78940482893181 11.387096774193548 [[76	80]	[223	226]] [2	0] [[87	91]	[463	466]] [['TTEEE'	'DDIVY'	'OO//2'	'44003'	'TT.EE'	'NDGVY'	'OO}/2'	'44303']	['TT..'	'PGER'	'NN]^'	'3345'	'TT..'	'PFER'	'NM]^'	'3245']] -1 -1 0.2563842261919768 0.0
6EGU_A 0.0094466888774616 8.206679940285397 47.00000000000001 [[1097	1104]	[1063	1066]] [2	1] [[92	99]	[195	198]] [['EEEESSS.'	'FMYSJDGD'	'1122XVU]'	'22336434'	'EEEEESS.'	'FASTEKSN'	'11223VU]'	'22334434']	['EETT'	'HNKD'	'33OO'	'4444'	'EEET'	'KNID'	'33/O'	'4404']] -1 -1 0.9013136041635832 0.0
3D0H_B 0.2887360081348704 8.907283803445468 0.1276041666666665 [[132	134]	[133	138]	[53	55]	[130	133]] [2	1	4	3] [[120	122]	[195	200]	[234	236]	[353	356]] [['EEE'	'VDN'	'/33'	'044'	'EEE'	'VNN'	'/33'	'044']	['EETTEE'	'DNPDNP'	'33NO32'	'443443'	'EEETTE'	'KNIDGY'	'33/ON2'	'440433']	['...'	'NIT'	']Y}'	'403'	'...'	'NIT'	']Y}'	'403']	['.EEE'	'GKVD'	'}3/3'	'3404'	'.EEE'	'WNRK'	'}343'	'3454']] 1 1 0.9372525609466782 0.06274743905332174
5OYI_3 0.1344325044400584 14.993397593375771 0.0937499999999997 [[17	19]	[78	80]	[76	79]] [2	4	0] [[114	116]	[234	236]	[465	468]] [['S..'	'TDP'	'U]}'	'343'	'S..'	'TQS'	'U]}'	'343']	['...'	'DVS'	']Y}'	'403'	'...'	'NIT'	']Y}'	'403']	['....'	'KFDV'	'][]Y'	'4240'	'....'	'ERDI'	']^]Y'	'4540']] -1 -1 0.49301231059959033 0.0
6GB7_A 0.0091063663556106 11.126005461532596 9.971428571428568 [[15	18]	[218	221]] [2	1] [[108	111]	[196	199]] [['SS.S'	'PGLE'	'UUZV'	'3314'	'SS.S'	'TTLD'	'UUZV'	'3314']	['EETT'	'QLNG'	'30ON'	'4143'	'EETT'	'NIDG'	'3/ON'	'4043']] -1 -1 0.288027504129673 0.0
3C9I_D 0.2215398264815294 55.9847529846201 0.0859375 [[1165	1169]	[1166	1168]	[1010	1015]] [2	1	4] [[124	128]	[195	197]	[231	236]] [['TEEEE'	'GKKVV'	'N33//'	'34400'	'TEEEE'	'TNVVI'	'N3///'	'34000']	['EEE'	'KKV'	'33/'	'440'	'EEE'	'KNI'	'33/'	'440']	['....S.'	'VVIQAT'	'YYY]T}'	'000423'	'......'	'IGINIT'	'Y}Y]Y}'	'030403']] -1 -1 0.9549235999761542 0.0
3C9I_F 0.2415509149105563 55.75961847663447 0.0885416666666667 [[1165	1169]	[1166	1168]	[1009	1012]] [2	1	4] [[124	128]	[195	197]	[232	235]] [['TEEEE'	'GKKVV'	'N33//'	'34400'	'TEEEE'	'TNVVI'	'N3///'	'34000']	['EEE'	'KKV'	'33/'	'440'	'EEE'	'KNI'	'33/'	'440']	['....'	'PVVI'	'}YYY'	'3000'	'....'	'GINI'	'}Y]Y'	'3040']] -1 -1 0.9545760035885354 0.0
6LKS_F 0.3866887810756775 16.68042727501016 0.0937499999999997 [[131	134]	[131	133]	[66	69]	[137	139]] [2	1	4	3] [[121	124]	[195	197]	[231	234]	[354	356]] [['EEET'	'KEIG'	'33/N'	'4403'	'EETT'	'NNAT'	'33MN'	'4423']	['EEE'	'KEI'	'33/'	'440'	'EEE'	'KNI'	'33/'	'440']	['....'	'VGKE'	'Y}]]'	'0344'	'....'	'IGIN'	'Y}Y]'	'0304']	['EEE'	'QFE'	'313'	'424'	'EEE'	'NRK'	'343'	'454']] -1 -1 0.49301231059959033 0.0
5OYI_L 0.1344464702351386 14.99328626581624 0.138020833333333 [[17	19]	[78	80]	[76	79]] [2	4	0] [[114	116]	[234	236]	[465	468]] [['S..'	'TDP'	'U]}'	'343'	'S..'	'TQS'	'U]}'	'343']	['...'	'DVS'	']Y}'	'403'	'...'	'NIT'	']Y}'	'403']	['....'	'KFDV'	'][]Y'	'4240'	'....'	'ERDI'	']^]Y'	'4540']] -1 -1 0.49301231059959033 0.0
2POH_D 0.2309067732865372 55.95221282202591 0.1328125 [[165	169]	[166	168]	[10	15]] [2	1	4] [[124	128]	[195	197]	[231	236]] [['TEEEE'	'GKKVV'	'N33//'	'34400'	'TEEEE'	'TNVVI'	'N3///'	'34000']	['EEE'	'KKV'	'33/'	'440'	'EEE'	'KNI'	'33/'	'440']	['....S.'	'VVIQAT'	'YYY]T}'	'000423'	'......'	'IGINIT'	'Y}Y]Y}'	'030403']] -1 -1 0.9548738576523552 0.0
4EDB_D 0.4136061854144059 16.97269108521264 0.1394658753709201 [[131	134]	[131	137]	[66	69]] [2	1	4] [[121	124]	[195	200]	[231	234]] [['EEET'	'KEIG'	'33/N'	'4403'	'EETT'	'NNAT'	'33MN'	'4423']	['EEETTTE'	'KEIGNGG'	'33/NON2'	'4403433'	'EEETTE'	'KNIDGY'	'33/ON2'	'440433']	['....'	'VGKE'	'Y}]]'	'0344'	'....'	'IGIN'	'Y}Y]'	'0304']] -1 -1 0.49301231059959033 0.0
[truncated: 12 more columns]
