# Supplementary material for: Identifying and profiling structural similarities between Spike of SARS-CoV-2 and other viral or host proteins with Machaon
Source: Commun Biol. 2023 Jul 19;6:752. doi: 10.1038/s42003-023-05076-7 (PMC10356814; doi:10.1038/s42003-023-05076-7)
Supplement: Supplementary file 7 — Supplementary Data 4 [file 42003_2023_5076_MOESM7_ESM.zip › 6VXX_A_segment/candidates/6VXX_A_site3-metrics-merged-enriched.csv]

pdbId chainId chainLength resolution geneId taxonomy molecularFunction cellularComponent biologicalProcess b-phipsi w-rdist t-alpha alignedRange referenceSegmentIndex referenceRange alignedSequences
6VXX A 972.0 2.8 43740568 2697049 0046789#0042802 0030666#0005788#0005793#0044173#0020002#0016021#0019031#0055036 0075509#0039654#0019064#0009405#0046813#0039587#0039502#0046718#0019082#0019081 0.001052784160184 0.0552271268691631 0.1015624999999995 [[86	132]	[195	200]	[229	236]	[353	357]	[462	468]] [2	1	4	3	0] [[86	132]	[195	200]	[229	236]	[353	357]	[462	468]] [['.TT.EEEEEEESS..EEEEEEESS.SSSS..EEEEEETTEEEEE.S.'	'FNDGVYFASTEKSNIIRGWIFGTTLDSKTQSLLIVNNATNVVIKVAE'	'[OO}/211223VU]Y/422/12UUZVUVU]}00//33MN3///3YT]'	'24430322334434005330233314343431100442340004024'	'.TT.EEEEEEESS..EEEEEEESS.SSSS..EEEEEETTEEEEE.S.'	'FNDGVYFASTEKSNIIRGWIFGTTLDSKTQSLLIVNNATNVVIKVAE'	'[OO}/211223VU]Y/422/12UUZVUVU]}00//33MN3///3YT]'	'24430322334434005330233314343431100442340004024']	['EEETTE'	'KNIDGY'	'33/ON2'	'440433'	'EEETTE'	'KNIDGY'	'33/ON2'	'440433']	['EE......'	'LPIGINIT'	'02Y}Y]Y}'	'13030403'	'EE......'	'LPIGINIT'	'02Y}Y]Y}'	'13030403']	['.EEEE'	'WNRKR'	'}3434'	'34545'
6FV2 A 301.0 2.95 2943501 277944 0005524#0004197#0003678#0004519#0004532#0008168#0003723#0003724#0003968#0004843#0008270 0044172#0033644#0044220#0016021 0039520#0032259#0039648#0039548#0006351#0019082#0039694 0.0183666008205776 0.8990817015861953 0.0104166666666667 [[120	126]	[163	165]	[190	193]	[164	166]] [2	1	4	3] [[101	107]	[195	197]	[232	235]	[354	356]] [['EEEEEEE'	'IASGVFG'	'/122/12'	'0233023'	'EEEEEEE'	'IRGWIFG'	'/422/12'	'0533023']	['EEE'	'HQI'	'33/'	'440'	'EEE'	'KNI'	'33/'	'440']	['....'	'SLQV'	'}Z]Y'	'3140'	'....'	'GINI'	'}Y]Y'	'3040']	['EEE'	'QIE'	'3/3'	'404'	'EEE'	'NRK'	'343'	'454']]
5X58 C 1052.0 3.2 1489668 694009 0046789#0042802 0044173#0020002#0016021#0019031#0055036 0075509#0039654#0019064#0009405#0046813#0039587#0039502#0019082#0019081 0.0116655320192684 0.2291892606947002 0.0598958333333328 [[83	125]	[188	192]	[222	229]	[340	343]	[450	455]] [2	1	4	3	0] [[86	128]	[195	199]	[229	236]	[353	356]	[463	468]] [['.TT.EEEEEEESS.....EEEESSSSSSS.EEEEEE.SSEEEE'	'FKDGIYFAATEKSNVVRGWVFGSTMNNKSQSVIIINNSTNVVI'	'[OO}/211123VU]YY^}2/12UUTVVVU]2////3]UU3///'	'2443032223443400533023332444343000044334000'	'.TT.EEEEEEESS..EEEEEEESS.SSSS..EEEEEETTEEEE'	'FNDGVYFASTEKSNIIRGWIFGTTLDSKTQSLLIVNNATNVVI'	'[OO}/211223VU]Y/422/12UUZVUVU]}00//33MN3///'	'2443032233443400533023331434343110044234000']	['EEETT'	'KNKDG'	'333ON'	'44443'	'EEETT'	'KNIDG'	'33/ON'	'44043']	['EE......'	'LPLGINIT'	'02Z}Y]Y}'	'13130403'	'EE......'	'LPIGINIT'	'02Y}Y]Y}'	'13030403']	['.EEE'	'WERK'	'}343'	'3454'
3TLO B 302.0 1.6 # 277944 0004197#0003723#0004843#0016740#0008270 0033644#0044220#0016021 0039520#0039648#0039548#0019079#0019082 0.0107059784307751 0.9812556569751524 0.0212765957446807 [[120	126]	[163	165]	[190	193]	[164	166]	[106	109]] [2	1	4	3	0] [[101	107]	[195	197]	[232	235]	[354	356]	[462	465]] [['EEEEEEE'	'IASGVFG'	'/122/12'	'0233023'	'EEEEEEE'	'IRGWIFG'	'/422/12'	'0533023']	['EEE'	'HQI'	'33/'	'440'	'EEE'	'KNI'	'33/'	'440']	['....'	'SLQV'	'}Z]Y'	'3140'	'....'	'GINI'	'}Y]Y'	'3040']	['EEE'	'QIE'	'3/3'	'404'
3WOF M 128.0 3.3 3169736 300852 0003677#0003899#0032549 # 0006351 0.0137995982098759 1.153383579499072 0.0442708333333334 [[823	828]	[748	751]	[723	726]	[704	707]	[750	753]] [2	1	4	3	0] [[101	106]	[196	199]	[232	235]	[354	357]	[462	465]] [['EEEEEE'	'VRVYVA'	'/4/2/1'	'050302'	'EEEEEE'	'IRGWIF'	'/422/1'	'053302']	['EE.T'	'EVKP'	'3/]N'	'4043'	'EETT'	'NIDG'	'3/ON'	'4043']	['.S..'	'TRDI'	'}W]Y'	'3540'	'....'	'GINI'	'}Y]Y'	'3040']	['EEEE'	'HIER'	'3/34'	'4045'
2V33 A 91.0 1.55 922351 11033 0003723#0004252#0005198 0044174#0042025#0020002#0016021#0039619#0019031#0055036 0075512#0039654#0019068#0019062 0.0670992359572009 0.6009880929831419 0.0104166666666667 [[302	305]	[345	348]	[347	349]] [2	1	0] [[104	107]	[196	199]	[462	464]] [['EEEE'	'TVAT'	'2/12'	'3023'	'EEEE'	'WIFG'	'2/12'	'3023']	['EE.T'	'KVKT'	'3/]N'	'4043'	'EETT'	'NIDG'	'3/ON'	'4043']	['.TT'	'KTA'	']NM'	'432'	'.TT'	'KPF'	']NM'	'432']]
1DML G 275.0 2.7 24271471 10299 0003677#0030337 0042575#0042025 0039686#0006260 0.0558018817625239 1.4243319168030175 0.002604166666666 [[57	77]	[75	77]	[28	30]] [2	1	0] [[116	127]	[195	197]	[489	491]] [['.EEEEETTEEEEEEEETTEEE'	'SLLVMGDRGILIHNTIFGEQV'	'}00/12OP2/0/332/MN33/'	'311023453010443023440'	'.EEEEEETTEEE'	'SLLIVNNATNVV'	'}00//33MN3//'	'311004423400']	['EEE'	'EQV'	'33/'	'440'	'EEE'	'KNI'	'33/'	'440']	['..S'	'GAP'	'}[U'	'323'	'..S'	'YFP'	'}[U'	'323']]
1YFJ D 254.0 2.69 1258548 10665 0009008#0003676#0009007 # 0006260#0032259#0099018 0.0237038610802589 0.949094472963371 0.1067708333333337 [[212	218]	[214	217]	[160	162]	[231	233]] [2	1	4	3] [[119	125]	[196	199]	[233	235]	[354	356]] [['ESEETTE'	'VLEHHGK'	'/S33ON3'	'0144434'	'EEEETTE'	'IVNNATN'	'//33MN3'	'0044234']	['EETT'	'EHHG'	'33ON'	'4443'	'EETT'	'NIDG'	'3/ON'	'4043']	['...'	'VKI'	'Y]Y'	'040'	'...'	'INI'	'Y]Y'	'040']	['EEE'	'NVK'	'3/3'	'404'	'EEE'	'NRK'	'343'	'454']]
4MBZ B 274.0 1.75 1494437 332091 0005198 0042025#0039620 0075509#0019062 0.0353670178102413 7.2044353054772525 0.0052083333333334 [[293	297]	[238	241]	[292	294]] [2	4	3] [[125	129]	[230	233]	[355	357]] [['EEEEE'	'KRIVK'	'34//3'	'45004'	'EEEEE'	'NVVIK'	'3///3'	'40004']	['ES..'	'TNSV'	'2V}Y'	'3430'	'E...'	'PIGI'	'2Y}Y'	'3030']	['EEE'	'RKR'	'434'	'545'	'EEE'	'RKR'	'434'	'545']]
1SSK A 158.0 -1.0 1489678 694009 0042802#0003723 0044172#0044177#0044220#0019028#0019013 0019082#0019081 0.0269712064063375 3.6636813918050577 0.0294906166219843 [[84	90]	[51	53]	[83	85]	[121	124]] [2	4	3	0] [[89	95]	[232	234]	[353	355]	[465	468]] [['.EEEEEE'	'PRWYFYY'	'}422122'	'3533233'	'.EEEEEE'	'GVYFAST'	'}/21122'	'3032233']	['...'	'PIN'	'}Y]'	'304'	'...'	'GIN'	'}Y]'	'304']	['..E'	'SPR'	'}}4'	'335'	'.EE'	'WNR'	'}34'	'345']	['....'	'KDHI'	']]]Y'	'4440'	'....'	'ERDI'	']^]Y'	'4540']]
6JCQ R 91.0 3.3 79932 9606 # 0031410#0005794#0000139#0016021#0005730#0005886 0016032 0.1293430416350334 2.3563431992126205 0.0052356020942407 [[477	481]	[417	419]	[455	457]	[446	448]	[453	456]] [2	1	4	3	0] [[117	121]	[195	197]	[234	236]	[354	356]	[465	468]] [['EEEEE'	'LTVVD'	'02//3'	'13004'	'EEEEE'	'LLIVN'	'00//3'	'11004']	['EEE'	'QEI'	'33/'	'440'	'EEE'	'KNI'	'33/'	'440']	['...'	'KIS'	']Y}'	'403'	'...'	'NIT'	']Y}'	'403']	['EEE'	'ELK'	'303'	'414'
3DGS B 186.0 1.9 22475004 10864 # 0033644#0016021#0019028 0098671#0098670#0009405#0039668#0099045#0039666 0.0356450769561828 3.0774387347302694 0.0378378378378381 [[95	99]	[143	146]	[100	104]	[142	144]] [2	1	4	3] [[103	107]	[196	199]	[230	234]	[355	357]] [['EEEEE'	'TPIPG'	'22/22'	'33033'	'EEEEE'	'GWIFG'	'22/12'	'33023']	['EETT'	'NRQG'	'34ON'	'4543'	'EETT'	'NIDG'	'3/ON'	'4043']	['EE...'	'YIYIN'	'2/}Y]'	'30304'	'E....'	'PIGIN'	'2Y}Y]'	'30304']	['EEE'	'RNR'	'434'	'545'	'EEE'	'RKR'	'434'	'545']]
6U7G B 899.0 2.35 290 9606 0004177#0070006#0008237#0042277#0038023#0001618#0008270 0005737#0005793#0070062#0005615#0016021#0005765#0005886#0030667 0001525#0030154#0043312#0043171#0006508#0008217#0007165 0.0454569334679089 0.4961542847970925 0.2467532467532474 [[172	181]	[154	158]	[573	575]	[174	177]	[689	691]] [2	1	4	3	0] [[87	96]	[195	199]	[234	236]	[353	356]	[465	467]] [['TT.EEEEEEE'	'KDSQYEMDSE'	'OO}3231323'	'4434342434'	'TT.EEEEEEE'	'NDGVYFASTE'	'OO}/211223'	'4430322334']	['EEETT'	'ELVEP'	'30/ON'	'41043'	'EEETT'	'KNIDG'	'33/ON'	'44043']	['...'	'NVT'	']Y}'	'403'	'...'	'NIT'	']Y}'	'403']	['.EEE'	'SQYE'	'}323'	'3434'
5YOD B 152.0 1.9 7751225 64320 0005524#0003725#0005525#0042802#0046872#0004482#0004483#0017111#0046983#0003724#0003968#0004252#0005198 0005576#0044167#0042025#0044220#0016021#0019028#0019031#0055036 0075512#0039654#0039520#0039563#0039564#0039723#0039722#0039574#0039502#0039694#0019062 0.0044475083794788 2.419128903939127 0.2005208333333334 [[23	27]	[107	109]	[98	101]	[108	110]] [2	1	4	3] [[103	107]	[195	197]	[229	232]	[354	356]] [['EEEEE'	'YRVMT'	'24/12'	'35023'	'EEEEE'	'GWIFG'	'22/12'	'33023']	['EEE'	'KNI'	'33/'	'440'	'EEE'	'KNI'	'33/'	'440']	['EE..'	'LAVP'	'01Y}'	'1203'	'EE..'	'LPIG'	'02Y}'	'1303']	['EEE'	'NIQ'	'3/3'	'404'	'EEE'	'NRK'	'343'	'454']]
4ADF Q 185.0 4.4 3783772 10377 0042802 0005576 # 0.0544782284085843 2.1332730542595373 0.065104166666666 [[198	205]	[204	207]	[130	133]] [2	1	3] [[89	96]	[195	198]	[354	357]] [['.EEEEEEE'	'PVTFVGKN'	'}/21/233'	'30320344'	'.EEEEEEE'	'GVYFASTE'	'}/211223'	'30322334']	['EETT'	'KNDK'	'33OO'	'4444'	'EEET'	'KNID'	'33/O'	'4404']	['EEEE'	'HSER'	'3234'	'4345'	'EEEE'	'NRKR'	'3434'	'4545']]
6CM3 I 97.0 3.54 920 9606 0015026#0019899#0005201#0042802#0019865#0042011#0042012#0042289#0023026#0042803#0019901#1990782#0038023#0004888#0001618#0008270 0030669#0005769#0005788#0005789#0009897#0005887#0045121#0005886#0042101 0002250#0007155#0007166#0097011#0019221#0050829#0044409#0007167#0019064#0035397#0006955#0006948#0035723#0030225#0032507#0061024#0010524#0050850#0070374#0043123#0032743#00336…	4]	[91	93]	[23	25]	[92	94]	[30	33]] [2	1	4	3	0] [[125	127]	[195	197]	[232	234]	[354	356]	[462	465]] [['EEE'	'KVV'	'3//'	'400'	'EEE'	'NVV'	'3//'	'400']	['EEE'	'EEV'	'33/'	'440'	'EEE'	'KNI'	'33/'	'440']	['...'	'SIQ'	'}Y]'	'304'	'...'	'GIN'	'}Y]'	'304']	['EEE'	'EVQ'	'3/3'	'404'
6OR7 A 545.0 2.53 155348 11706 0004190#0003677#0003887#0004533#0042802#0008289#0003723#0003964#0004523#0005198#0008270 0042025#0020002#0072494#0019013#0055036 0015074#0006310#0044409#0075713#0019064#0039651#0006278#0039657#0019061#0044826#0019072#0019058#0075732#0019068 0.1584545752794547 6.265317524517046 0.0078740157480312 [[329	333]	[331	335]	[274	276]] [2	1	4] [[120	124]	[195	199]	[233	235]] [['EEEET'	'IQKQG'	'/333N'	'04443'	'EEETT'	'VNNAT'	'/33MN'	'04423']	['EETTT'	'KQGQG'	'33NON'	'44343'	'EEETT'	'KNIDG'	'33/ON'	'44043']	['...'	'IKV'	'Y]Y'	'040'	'...'	'INI'	'Y]Y'	'040']]
4OR8 A 225.0 2.65 920943 33727 0039660 0033645#0020002#0019013#0055036 0016032 0.1336262085034424 6.407594000887388 0.0158730158730155 [[187	190]	[186	188]	[134	137]	[180	182]] [2	1	4	3] [[125	128]	[195	197]	[233	236]	[354	356]] [['EEEE'	'QIII'	'3///'	'4000'	'EEEE'	'NVVI'	'3///'	'4000']	['EEE'	'QQI'	'33/'	'440'	'EEE'	'KNI'	'33/'	'440']	['....'	'IHIS'	'Y]Y}'	'0403'	'....'	'INIT'	'Y]Y}'	'0403']	['EEE'	'EIK'	'3/3'	'404'	'EEE'	'NRK'	'343'	'454']]
6QNU E 187.0 3.8 1829 9606 0005509#0050839#0086083 0016324#0030054#0009986#0005911#0001533#0030057#0070062#0016021#0014704#0043231#0016328#0005886 0086073#0007155#0098609#0070268#0002934#0007156#0031424#0060135#0003165#0086091#0098911#0032570 0.0509255879046655 8.440400469462732 0.0703124999999995 [[117	119]	[277	280]	[239	242]	[238	241]] [2	1	4	0] [[103	105]	[196	199]	[233	236]	[465	468]] [['EEE'	'GSV'	'22/'	'330'	'EEE'	'GWI'	'22/'	'330']	['ETTT'	'DAQT'	'3MON'	'4243'	'EETT'	'NIDG'	'3/ON'	'4043']	['....'	'VEVT'	'Y]Y}'	'0403'	'....'	'INIT'	'Y]Y}'	'0403']	['....'	'NVEV'	']Y]Y'	'4040'	'....'	'ERDI'	']^]Y'	'4540']]
1KA8 E 100.0 2.95 1261095 10680 0005524#0003677#0003678#0003896#0016787#0008270 # # 0.1873094382305126 1.7025124431147196 0.1394658753709201 [[16	18]	[50	53]	[51	53]] [2	4	0] [[112	114]	[232	235]	[466	468]] [['SSS'	'PQT'	'UVU'	'343'	'SSS'	'SKT'	'UVU'	'343']	['....'	'YRNV'	'}^]Y'	'3540'	'....'	'GINI'	'}Y]Y'	'3040']	['...'	'RNV'	'^]Y'	'540'	'...'	'RDI'	'^]Y'	'540']]
1B5E A 241.0 1.6 1258746 10665 0047153 # # 0.2169628353602694 5.287658251105376 0.1328125 [[162	166]	[235	237]	[233	236]] [2	4	0] [[125	129]	[234	236]	[465	468]] [['EEEEE'	'NAVVN'	'31//3'	'42004'	'EEEEE'	'NVVIK'	'3///3'	'40004']	['...'	'HIS'	']Y}'	'403'	'...'	'NIT'	']Y}'	'403']	['.S..'	'ETHI'	']U]Y'	'4340'	'....'	'ERDI'	']^]Y'	'4540']]
5SWZ P 238.0 2.65 14964 10090 0030881#0042610#0042605#0042277#0044877#0005102#0042608#0046977#0062061 0009986#0005783#0070971#0009897#0005615#0005794#0005797#0071556#0042824#0042612#0030670#0005886 0002485#0002476#0006955#0010977#0001916 0.2362503703190777 8.301742496600319 0.0729166666666669 [[121	125]	[188	190]	[186	189]] [2	4	0] [[102	106]	[234	236]	[465	468]] [['EEEEE'	'RDYIA'	'432/1'	'54302'	'EEEEE'	'RGWIF'	'422/1'	'53302']	['...'	'HVT'	']Y}'	'403'	'...'	'NIT'	']Y}'	'403']	['....'	'KAHV'	'][]Y'	'4240'	'....'	'ERDI'	']^]Y'	'4540']]
3D0G B 597.0 2.8 59272 9606 0004180#0004175#0042802#0004181#0008237#0008241#0001618#0008270 0016324#0031526#0009986#0005929#0030666#0005788#0070062#0005576#0005615#0016021#0045121#0005886 0002003#0003051#0097746#2000272#0051957#0060452#1903598#1905737#2000379#0006508#0046813#1903779#0042127#0001817#0050727#0003081#0022898#0019229#0015827#0046718 0.4188143732836645 9.231836501140071 0.111979166666…	134]	[133	138]	[53	55]	[130	133]] [2	1	4	3] [[120	122]	[195	200]	[234	236]	[353	356]] [['EEE'	'VDN'	'/33'	'044'	'EEE'	'VNN'	'/33'	'044']	['EETTEE'	'DNPDNP'	'33NO32'	'443443'	'EEETTE'	'KNIDGY'	'33/ON2'	'440433']	['...'	'NIT'	']Y}'	'403'	'...'	'NIT'	']Y}'	'403']	['.EEE'	'GKVD'	'}3/3'	'3404'	'.EEE'	'WNRK'	'}343'	'3454']]
[truncated: 12 more columns]
