# Supplementary material for: Identifying and profiling structural similarities between Spike of SARS-CoV-2 and other viral or host proteins with Machaon
Source: Commun Biol. 2023 Jul 19;6:752. doi: 10.1038/s42003-023-05076-7 (PMC10356814; doi:10.1038/s42003-023-05076-7)
Supplement: Supplementary file 7 — Supplementary Data 4 [file 42003_2023_5076_MOESM7_ESM.zip › 6VXX_A_segment/candidates/6VXX_A_site3-metrics-merged-enriched_eval.csv]

pdbId chainId chainLength resolution geneId taxonomy molecularFunction cellularComponent biologicalProcess b-phipsi w-rdist t-alpha alignedRange referenceSegmentIndex referenceRange alignedSequences 1D-score 1D-identity 1D-identity-ng 1D-identity-gaps 1DPDB-score 1DPDB-identity 1DPDB-identity-ng 1DPDB-identity-gaps 2D-score 2D-identity 2D-identity-ng 2D-identity-gaps 5UTR-score 5UTR-identity 5UTR…
6VXX A 972.0 2.8 43740568 2697049 0046789#0042802 0030666#0005788#0005793#0044173#0020002#0016021#0019031#0055036 0075509#0039654#0019064#0009405#0046813#0039587#0039502#0046718#0019082#0019081 0.001052784160184 0.0552271268691631 0.1015624999999995 [[86	132]	[195	200]	[229	236]	[353	357]	[462	468]] [2	1	4	3	0] [[86	132]	[195	200]	[229	236]	[353	357]	[462	468]] [['.TT.EEEEEEESS..EEEEEEESS.SSSS..EEEEEETTEEEEE.S.'	'FNDGVYFASTEKSNIIRGWIFGTTLDSKTQSLLIVNNATNVVIKVAE'	'[OO}/211223VU]Y/422/12UUZVUVU]}00//33MN3///3YT]'	'24430322334434005330233314343431100442340004024'	'.TT.EEEEEEESS..EEEEEEESS.SSSS..EEEEEETTEEEEE.S.'	'FNDGVYFASTEKSNIIRGWIFGTTLDSKTQSLLIVNNATNVVIKVAE'	'[OO}/211223VU]Y/422/12UUZVUVU]}00//33MN3///3YT]'	'24430322334434005330233314343431100442340004024']	['EEETTE'	'KNIDGY'	'33/ON2'	'440433'	'EEETTE'	'KNIDGY'	'33/ON2'	'440433']	['EE......'	'LPIGINIT'	'02Y}Y]Y}'	'13030403'	'EE......'	'LPIGINIT'	'02Y}Y]Y}'	'13030403']	['.EEEE'	'WNRKR'	'}3434'	'34545'
6FV2 A 301.0 2.95 2943501 277944 0005524#0004197#0003678#0004519#0004532#0008168#0003723#0003724#0003968#0004843#0008270 0044172#0033644#0044220#0016021 0039520#0032259#0039648#0039548#0006351#0019082#0039694 0.0183666008205776 0.8990817015861953 0.0104166666666667 [[120	126]	[163	165]	[190	193]	[164	166]] [2	1	4	3] [[101	107]	[195	197]	[232	235]	[354	356]] [['EEEEEEE'	'IASGVFG'	'/122/12'	'0233023'	'EEEEEEE'	'IRGWIFG'	'/422/12'	'0533023']	['EEE'	'HQI'	'33/'	'440'	'EEE'	'KNI'	'33/'	'440']	['....'	'SLQV'	'}Z]Y'	'3140'	'....'	'GINI'	'}Y]Y'	'3040']	['EEE'	'QIE'	'3/3'	'404'	'EEE'	'NRK'	'343'	'454']] 145.0 0.0365097265294615 0.2852422907488987 6186.0 5.0 0.0007794232268121 1.0 1282.0 493.5 0.1965317919075144 0.8292682926829268 792.0 276.0 0.4628571428571428 0.8059701492537313 149.0 4455.0 0.1321477030432254 0.807760663507109 17260.0 207.5 0.3718309859154929 0.8198757763975155 194.0 0.1197 0.2879 301.0 0.8472303206997085 0.0 0.125 0.1 27553 NC_005831
5X58 C 1052.0 3.2 1489668 694009 0046789#0042802 0044173#0020002#0016021#0019031#0055036 0075509#0039654#0019064#0009405#0046813#0039587#0039502#0019082#0019081 0.0116655320192684 0.2291892606947002 0.0598958333333328 [[83	125]	[188	192]	[222	229]	[340	343]	[450	455]] [2	1	4	3	0] [[86	128]	[195	199]	[229	236]	[353	356]	[463	468]] [['.TT.EEEEEEESS.....EEEESSSSSSS.EEEEEE.SSEEEE'	'FKDGIYFAATEKSNVVRGWVFGSTMNNKSQSVIIINNSTNVVI'	'[OO}/211123VU]YY^}2/12UUTVVVU]2////3]UU3///'	'2443032223443400533023332444343000044334000'	'.TT.EEEEEEESS..EEEEEEESS.SSSS..EEEEEETTEEEE'	'FNDGVYFASTEKSNIIRGWIFGTTLDSKTQSLLIVNNATNVVI'	'[OO}/211223VU]Y/422/12UUZVUVU]}00//33MN3///'	'2443032233443400533023331434343110044234000']	['EEETT'	'KNKDG'	'333ON'	'44443'	'EEETT'	'KNIDG'	'33/ON'	'44043']	['EE......'	'LPLGINIT'	'02Z}Y]Y}'	'13130403'	'EE......'	'LPIGINIT'	'02Y}Y]Y}'	'13030403']	['.EEE'	'WERK'	'}343'	'3454'
3TLO B 302.0 1.6 # 277944 0004197#0003723#0004843#0016740#0008270 0033644#0044220#0016021 0039520#0039648#0039548#0019079#0019082 0.0107059784307751 0.9812556569751524 0.0212765957446807 [[120	126]	[163	165]	[190	193]	[164	166]	[106	109]] [2	1	4	3	0] [[101	107]	[195	197]	[232	235]	[354	356]	[462	465]] [['EEEEEEE'	'IASGVFG'	'/122/12'	'0233023'	'EEEEEEE'	'IRGWIFG'	'/422/12'	'0533023']	['EEE'	'HQI'	'33/'	'440'	'EEE'	'KNI'	'33/'	'440']	['....'	'SLQV'	'}Z]Y'	'3140'	'....'	'GINI'	'}Y]Y'	'3040']	['EEE'	'QIE'	'3/3'	'404'
3WOF M 128.0 3.3 3169736 300852 0003677#0003899#0032549 # 0006351 0.0137995982098759 1.153383579499072 0.0442708333333334 [[823	828]	[748	751]	[723	726]	[704	707]	[750	753]] [2	1	4	3	0] [[101	106]	[196	199]	[232	235]	[354	357]	[462	465]] [['EEEEEE'	'VRVYVA'	'/4/2/1'	'050302'	'EEEEEE'	'IRGWIF'	'/422/1'	'053302']	['EE.T'	'EVKP'	'3/]N'	'4043'	'EETT'	'NIDG'	'3/ON'	'4043']	['.S..'	'TRDI'	'}W]Y'	'3540'	'....'	'GINI'	'}Y]Y'	'3040']	['EEEE'	'HIER'	'3/34'	'4045'
2V33 A 91.0 1.55 922351 11033 0003723#0004252#0005198 0044174#0042025#0020002#0016021#0039619#0019031#0055036 0075512#0039654#0019068#0019062 0.0670992359572009 0.6009880929831419 0.0104166666666667 [[302	305]	[345	348]	[347	349]] [2	1	0] [[104	107]	[196	199]	[462	464]] [['EEEE'	'TVAT'	'2/12'	'3023'	'EEEE'	'WIFG'	'2/12'	'3023']	['EE.T'	'KVKT'	'3/]N'	'4043'	'EETT'	'NIDG'	'3/ON'	'4043']	['.TT'	'KTA'	']NM'	'432'	'.TT'	'KPF'	']NM'	'432']] 32.5 0.0818505338078291 0.2880143112701252 1408.0 0.0 0.0 0.0 1074.0 213.0 0.067 0.9054054054054054 926.0 0.0 -1.0 -1.0 -1.0 2638.5 0.4049586776859504 0.7659168890583301 2338.0 0.0 -1.0 -1.0 -1.0 0.0614 0.38 91.0 0.7441269841269841 0.0 0.5 0.1 11442 NC_003215
1DML G 275.0 2.7 24271471 10299 0003677#0030337 0042575#0042025 0039686#0006260 0.0558018817625239 1.4243319168030175 0.002604166666666 [[57	77]	[75	77]	[28	30]] [2	1	0] [[116	127]	[195	197]	[489	491]] [['.EEEEETTEEEEEEEETTEEE'	'SLLVMGDRGILIHNTIFGEQV'	'}00/12OP2/0/332/MN33/'	'311023453010443023440'	'.EEEEEETTEEE'	'SLLIVNNATNVV'	'}00//33MN3//'	'311004423400']	['EEE'	'EQV'	'33/'	'440'	'EEE'	'KNI'	'33/'	'440']	['..S'	'GAP'	'}[U'	'323'	'..S'	'YFP'	'}[U'	'323']] 23.5 0.0768126346015793 0.2907608695652174 1025.0 0.0 0.0 0.0 1259.0 432.5 0.167608286252354 0.9035532994923858 865.0 0.0 -1.0 -1.0 -1.0 870.5 0.2169880400292897 0.7458053691275168 2905.0 0.0 -1.0 -1.0 -1.0 0.0996 0.2575 275.0 0.8369426751592357 0.0 0.0 0.0 152222 NC_001806
1YFJ D 254.0 2.69 1258548 10665 0009008#0003676#0009007 # 0006260#0032259#0099018 0.0237038610802589 0.949094472963371 0.1067708333333337 [[212	218]	[214	217]	[160	162]	[231	233]] [2	1	4	3] [[119	125]	[196	199]	[233	235]	[354	356]] [['ESEETTE'	'VLEHHGK'	'/S33ON3'	'0144434'	'EEEETTE'	'IVNNATN'	'//33MN3'	'0044234']	['EETT'	'EHHG'	'33ON'	'4443'	'EETT'	'NIDG'	'3/ON'	'4043']	['...'	'VKI'	'Y]Y'	'040'	'...'	'INI'	'Y]Y'	'040']	['EEE'	'NVK'	'3/3'	'404'	'EEE'	'NRK'	'343'	'454']] 38.0 0.0409090909090909 0.2547169811320754 1108.0 1.0 0.0040617384240454 0.7142857142857143 1224.0 407.5 0.1341350601295097 0.9235668789808916 924.0 0.0 -1.0 -1.0 -1.0 966.0 0.148804934464148 0.8143459915611815 3180.0 0.0 -1.0 -1.0 -1.0 -1.0 -1.0 0.8461095100864553 0.0 0.0 0.0 168903.0 NC_000866
4MBZ B 274.0 1.75 1494437 332091 0005198 0042025#0039620 0075509#0019062 0.0353670178102413 7.2044353054772525 0.0052083333333334 [[293	297]	[238	241]	[292	294]] [2	4	3] [[125	129]	[230	233]	[355	357]] [['EEEEE'	'KRIVK'	'34//3'	'45004'	'EEEEE'	'NVVIK'	'3///3'	'40004']	['ES..'	'TNSV'	'2V}Y'	'3430'	'E...'	'PIGI'	'2Y}Y'	'3030']	['EEE'	'RKR'	'434'	'545'	'EEE'	'RKR'	'434'	'545']] 52.5 0.0654627539503386 0.2788461538461538 1017.0 5.0 0.0007955449482895 1.0 1256.0 446.0 0.1702932828760643 0.8955223880597015 856.0 0.0 -1.0 -1.0 -1.0 1167.0 0.2089399744572158 0.8067061143984221 2901.0 0.0 -1.0 -1.0 -1.0 0.1059 0.2827 273.0 0.8760379596678529 0.0 0.0 0.1 5270 NC_004763
1SSK A 158.0 -1.0 1489678 694009 0042802#0003723 0044172#0044177#0044220#0019028#0019013 0019082#0019081 0.0269712064063375 3.6636813918050577 0.0294906166219843 [[84	90]	[51	53]	[83	85]	[121	124]] [2	4	3	0] [[89	95]	[232	234]	[353	355]	[465	468]] [['.EEEEEE'	'PRWYFYY'	'}422122'	'3533233'	'.EEEEEE'	'GVYFAST'	'}/21122'	'3032233']	['...'	'PIN'	'}Y]'	'304'	'...'	'GIN'	'}Y]'	'304']	['..E'	'SPR'	'}}4'	'335'	'.EE'	'WNR'	'}34'	'345']	['....'	'KDHI'	']]]Y'	'4440'	'....'	'ERDI'	']^]Y'	'4540']] 16.5 0.0648215586307356 0.2763975155279503 1051.0 0.0 0.0 0.0 1141.0 211.5 0.1099009900990099 0.8473282442748091 879.0 1063.0 0.8851851851851852 0.9227799227799228 11.0 230.0 0.0433081137490216 0.8217821782178217 3631.0 1064.0 0.2238341968911917 0.9818181818181818 745.0 0.0671 0.28 158.0 0.8235668789808918 0.5 0.0 0.2 29751 NC_004718
6JCQ R 91.0 3.3 79932 9606 # 0031410#0005794#0000139#0016021#0005730#0005886 0016032 0.1293430416350334 2.3563431992126205 0.0052356020942407 [[477	481]	[417	419]	[455	457]	[446	448]	[453	456]] [2	1	4	3	0] [[117	121]	[195	197]	[234	236]	[354	356]	[465	468]] [['EEEEE'	'LTVVD'	'02//3'	'13004'	'EEEEE'	'LLIVN'	'00//3'	'11004']	['EEE'	'QEI'	'33/'	'440'	'EEE'	'KNI'	'33/'	'440']	['...'	'KIS'	']Y}'	'403'	'...'	'NIT'	']Y}'	'403']	['EEE'	'ELK'	'303'	'414'
3DGS B 186.0 1.9 22475004 10864 # 0033644#0016021#0019028 0098671#0098670#0009405#0039668#0099045#0039666 0.0356450769561828 3.0774387347302694 0.0378378378378381 [[95	99]	[143	146]	[100	104]	[142	144]] [2	1	4	3] [[103	107]	[196	199]	[230	234]	[355	357]] [['EEEEE'	'TPIPG'	'22/22'	'33033'	'EEEEE'	'GWIFG'	'22/12'	'33023']	['EETT'	'NRQG'	'34ON'	'4543'	'EETT'	'NIDG'	'3/ON'	'4043']	['EE...'	'YIYIN'	'2/}Y]'	'30304'	'E....'	'PIGIN'	'2Y}Y]'	'30304']	['EEE'	'RNR'	'434'	'545'	'EEE'	'RKR'	'434'	'545']] 25.0 0.0638606676342525 0.2758620689655172 1059.0 5.0 0.0008554319931565 1.0 1168.0 305.0 0.1207729468599033 0.925925925925926 900.0 0.0 -1.0 -1.0 -1.0 1306.5 0.221999498872463 0.8010849909584087 2885.0 0.0 -1.0 -1.0 -1.0 0.0734 0.256 186.0 0.823003194888179 0.0 0.125 0.1 6408 NC_025824
6U7G B 899.0 2.35 290 9606 0004177#0070006#0008237#0042277#0038023#0001618#0008270 0005737#0005793#0070062#0005615#0016021#0005765#0005886#0030667 0001525#0030154#0043312#0043171#0006508#0008217#0007165 0.0454569334679089 0.4961542847970925 0.2467532467532474 [[172	181]	[154	158]	[573	575]	[174	177]	[689	691]] [2	1	4	3	0] [[87	96]	[195	199]	[234	236]	[353	356]	[465	467]] [['TT.EEEEEEE'	'KDSQYEMDSE'	'OO}3231323'	'4434342434'	'TT.EEEEEEE'	'NDGVYFASTE'	'OO}/211223'	'4430322334']	['EEETT'	'ELVEP'	'30/ON'	'41043'	'EEETT'	'KNIDG'	'33/ON'	'44043']	['...'	'NVT'	']Y}'	'403'	'...'	'NIT'	']Y}'	'403']	['.EEE'	'SQYE'	'}323'	'3434'
5YOD B 152.0 1.9 7751225 64320 0005524#0003725#0005525#0042802#0046872#0004482#0004483#0017111#0046983#0003724#0003968#0004252#0005198 0005576#0044167#0042025#0044220#0016021#0019028#0019031#0055036 0075512#0039654#0039520#0039563#0039564#0039723#0039722#0039574#0039502#0039694#0019062 0.0044475083794788 2.419128903939127 0.2005208333333334 [[23	27]	[107	109]	[98	101]	[108	110]] [2	1	4	3] [[103	107]	[195	197]	[229	232]	[354	356]] [['EEEEE'	'YRVMT'	'24/12'	'35023'	'EEEEE'	'GWIFG'	'22/12'	'33023']	['EEE'	'KNI'	'33/'	'440'	'EEE'	'KNI'	'33/'	'440']	['EE..'	'LAVP'	'01Y}'	'1203'	'EE..'	'LPIG'	'02Y}'	'1303']	['EEE'	'NIQ'	'3/3'	'404'	'EEE'	'NRK'	'343'	'454']] 50.5 0.0415113099676858 0.249626307922272 3354.0 0.0 0.0 0.0 1136.0 302.5 0.1287726358148893 0.9014084507042254 852.0 118.0 0.2175438596491228 0.7209302325581395 199.0 3578.5 0.2321362799263351 0.7824332712600869 7638.0 196.0 0.3202614379084967 0.7424242424242424 261.0 0.0645 0.2894 152.0 0.8516209476309227 0.5 0.375 0.2 10794 NC_012532
4ADF Q 185.0 4.4 3783772 10377 0042802 0005576 # 0.0544782284085843 2.1332730542595373 0.065104166666666 [[198	205]	[204	207]	[130	133]] [2	1	3] [[89	96]	[195	198]	[354	357]] [['.EEEEEEE'	'PVTFVGKN'	'}/21/233'	'30320344'	'.EEEEEEE'	'GVYFASTE'	'}/211223'	'30322334']	['EETT'	'KNDK'	'33OO'	'4444'	'EEET'	'KNID'	'33/O'	'4404']	['EEEE'	'HSER'	'3234'	'4345'	'EEEE'	'NRKR'	'3434'	'4545']] 20.5 0.0278796771826852 0.2900763358778626 1232.0 0.0 0.0 0.0 1169.0 428.5 0.137524557956778 0.9271523178807948 867.0 0.0 -1.0 -1.0 -1.0 619.5 0.1015841086245914 0.7906066536203522 3466.0 0.0 -1.0 -1.0 -1.0 0.1025 0.3798 185.0 0.9413897280966768 0.5 0.0 0.0 171823 NC_007605
6CM3 I 97.0 3.54 920 9606 0015026#0019899#0005201#0042802#0019865#0042011#0042012#0042289#0023026#0042803#0019901#1990782#0038023#0004888#0001618#0008270 0030669#0005769#0005788#0005789#0009897#0005887#0045121#0005886#0042101 0002250#0007155#0007166#0097011#0019221#0050829#0044409#0007167#0019064#0035397#0006955#0006948#0035723#0030225#0032507#0061024#0010524#0050850#0070374#0043123#0032743#00336…	4]	[91	93]	[23	25]	[92	94]	[30	33]] [2	1	4	3	0] [[125	127]	[195	197]	[232	234]	[354	356]	[462	465]] [['EEE'	'KVV'	'3//'	'400'	'EEE'	'NVV'	'3//'	'400']	['EEE'	'EEV'	'33/'	'440'	'EEE'	'KNI'	'33/'	'440']	['...'	'SIQ'	'}Y]'	'304'	'...'	'GIN'	'}Y]'	'304']	['EEE'	'EVQ'	'3/3'	'404'
6OR7 A 545.0 2.53 155348 11706 0004190#0003677#0003887#0004533#0042802#0008289#0003723#0003964#0004523#0005198#0008270 0042025#0020002#0072494#0019013#0055036 0015074#0006310#0044409#0075713#0019064#0039651#0006278#0039657#0019061#0044826#0019072#0019058#0075732#0019068 0.1584545752794547 6.265317524517046 0.0078740157480312 [[329	333]	[331	335]	[274	276]] [2	1	4] [[120	124]	[195	199]	[233	235]] [['EEEET'	'IQKQG'	'/333N'	'04443'	'EEETT'	'VNNAT'	'/33MN'	'04423']	['EETTT'	'KQGQG'	'33NON'	'44343'	'EEETT'	'KNIDG'	'33/ON'	'44043']	['...'	'IKV'	'Y]Y'	'040'	'...'	'INI'	'Y]Y'	'040']] 28.5 0.1298283261802575 0.2867298578199052 1020.0 0.0 0.0 0.0 1529.0 600.5 0.2096 0.9390681003584228 971.0 95.5 0.2359550561797752 0.7590361445783133 184.0 3307.5 0.4046372475691847 0.7778576563623293 2566.0 187.5 0.2362948960302457 0.8064516129032258 374.0 0.1693 0.2615 545.0 0.7904509283819628 0.5 0.25 0.1 9181 NC_001802
4OR8 A 225.0 2.65 920943 33727 0039660 0033645#0020002#0019013#0055036 0016032 0.1336262085034424 6.407594000887388 0.0158730158730155 [[187	190]	[186	188]	[134	137]	[180	182]] [2	1	4	3] [[125	128]	[195	197]	[233	236]	[354	356]] [['EEEE'	'QIII'	'3///'	'4000'	'EEEE'	'NVVI'	'3///'	'4000']	['EEE'	'QQI'	'33/'	'440'	'EEE'	'KNI'	'33/'	'440']	['....'	'IHIS'	'Y]Y}'	'0403'	'....'	'INIT'	'Y]Y}'	'0403']	['EEE'	'EIK'	'3/3'	'404'	'EEE'	'NRK'	'343'	'454']] 31.5 0.0414781297134238 0.275 1126.0 0.0 0.0 0.0 1207.0 431.5 0.1729249011857707 0.8974358974358975 817.0 0.0 -1.0 -1.0 -1.0 878.0 0.1399692937563971 0.8091715976331361 3232.0 0.0 -1.0 -1.0 -1.0 0.0999 0.3159 225.0 0.8185303514376997 0.0 0.25 0.0 19111 NC_001608
6QNU E 187.0 3.8 1829 9606 0005509#0050839#0086083 0016324#0030054#0009986#0005911#0001533#0030057#0070062#0016021#0014704#0043231#0016328#0005886 0086073#0007155#0098609#0070268#0002934#0007156#0031424#0060135#0003165#0086091#0098911#0032570 0.0509255879046655 8.440400469462732 0.0703124999999995 [[117	119]	[277	280]	[239	242]	[238	241]] [2	1	4	0] [[103	105]	[196	199]	[233	236]	[465	468]] [['EEE'	'GSV'	'22/'	'330'	'EEE'	'GWI'	'22/'	'330']	['ETTT'	'DAQT'	'3MON'	'4243'	'EETT'	'NIDG'	'3/ON'	'4043']	['....'	'VEVT'	'Y]Y}'	'0403'	'....'	'INIT'	'Y]Y}'	'0403']	['....'	'NVEV'	']Y]Y'	'4040'	'....'	'ERDI'	']^]Y'	'4540']] 66.5 0.1446015424164524 0.2694610778443114 721.0 0.0 0.0 0.0 1175.0 345.0 0.1510574018126888 0.8241758241758241 811.0 60.5 0.1508771929824561 0.7818181818181819 230.0 2981.5 0.4253618492114928 0.7721568627450981 2079.0 295.0 0.0724574421649934 0.8177339901477833 2088.0 0.0852 0.3025 187.0 0.8223642172523962 0.0 0.125 0.0 5697 NM_001943
1KA8 E 100.0 2.95 1261095 10680 0005524#0003677#0003678#0003896#0016787#0008270 # # 0.1873094382305126 1.7025124431147196 0.1394658753709201 [[16	18]	[50	53]	[51	53]] [2	4	0] [[112	114]	[232	235]	[466	468]] [['SSS'	'PQT'	'UVU'	'343'	'SSS'	'SKT'	'UVU'	'343']	['....'	'YRNV'	'}^]Y'	'3540'	'....'	'GINI'	'}Y]Y'	'3040']	['...'	'RNV'	'^]Y'	'540'	'...'	'RDI'	'^]Y'	'540']] 30.0 0.109375 0.2785467128027681 894.0 1.0 0.0009250693802035 0.5 1079.0 172.0 0.0708582834331337 0.8765432098765432 921.0 0.0 -1.0 -1.0 -1.0 1638.5 0.3310826542491269 0.7641053197205804 2434.0 0.0 -1.0 -1.0 -1.0 0.0632 0.4153 100.0 0.8159744408945687 0.0 0.0 0.0 11624 NC_001609
1B5E A 241.0 1.6 1258746 10665 0047153 # # 0.2169628353602694 5.287658251105376 0.1328125 [[162	166]	[235	237]	[233	236]] [2	4	0] [[125	129]	[234	236]	[465	468]] [['EEEEE'	'NAVVN'	'31//3'	'42004'	'EEEEE'	'NVVIK'	'3///3'	'40004']	['...'	'HIS'	']Y}'	'403'	'...'	'NIT'	']Y}'	'403']	['.S..'	'ETHI'	']U]Y'	'4340'	'....'	'ERDI'	']^]Y'	'4540']] 34.0 0.0373971578160059 0.2747252747252747 1155.0 1.0 0.0008183306055646 0.5 1220.0 331.5 0.1146025878003696 0.8732394366197183 940.0 0.0 -1.0 -1.0 -1.0 829.0 0.1320368474923234 0.7877862595419848 3253.0 0.0 -1.0 -1.0 -1.0 0.0892 0.2495 241.0 0.85833831440526 0.0 0.0 0.0 168903 NC_000866
5SWZ P 238.0 2.65 14964 10090 0030881#0042610#0042605#0042277#0044877#0005102#0042608#0046977#0062061 0009986#0005783#0070971#0009897#0005615#0005794#0005797#0071556#0042824#0042612#0030670#0005886 0002485#0002476#0006955#0010977#0001916 0.2362503703190777 8.301742496600319 0.0729166666666669 [[121	125]	[188	190]	[186	189]] [2	4	0] [[102	106]	[234	236]	[465	468]] [['EEEEE'	'RDYIA'	'432/1'	'54302'	'EEEEE'	'RGWIF'	'422/1'	'53302']	['...'	'HVT'	']Y}'	'403'	'...'	'NIT'	']Y}'	'403']	['....'	'KAHV'	'][]Y'	'4240'	'....'	'ERDI'	']^]Y'	'4540']] 15.5 0.066768994627782 0.2620481927710843 971.0 0.0 0.0 0.0 1224.0 321.0 0.140566037735849 0.9085365853658536 896.0 0.0 -1.0 -1.0 -1.0 0.0 -1.0 -1.0 -1.0 0.0 -1.0 -1.0 -1.0 0.0889 0.2849 238.0 0.8313099041533546 0.0 0.0 0.0 - -
3D0G B 597.0 2.8 59272 9606 0004180#0004175#0042802#0004181#0008237#0008241#0001618#0008270 0016324#0031526#0009986#0005929#0030666#0005788#0070062#0005576#0005615#0016021#0045121#0005886 0002003#0003051#0097746#2000272#0051957#0060452#1903598#1905737#2000379#0006508#0046813#1903779#0042127#0001817#0050727#0003081#0022898#0019229#0015827#0046718 0.4188143732836645 9.231836501140071 0.111979166666…	134]	[133	138]	[53	55]	[130	133]] [2	1	4	3] [[120	122]	[195	200]	[234	236]	[353	356]] [['EEE'	'VDN'	'/33'	'044'	'EEE'	'VNN'	'/33'	'044']	['EETTEE'	'DNPDNP'	'33NO32'	'443443'	'EEETTE'	'KNIDGY'	'33/ON2'	'440433']	['...'	'NIT'	']Y}'	'403'	'...'	'NIT'	']Y}'	'403']	['.EEE'	'GKVD'	'}3/3'	'3404'	'.EEE'	'WNRK'	'}343'	'3454']] 55.5 0.1333333333333333 0.3009404388714733 802.0 5.0 0.0006333122229259 1.0 1578.0 654.5 0.1726726726726726 0.9274193548387096 1084.0 211.0 0.387862796833773 0.765625 187.0 2506.0 0.3772326744462967 0.7760901518863302 2158.0 208.5 0.1759465478841871 0.7783251231527094 695.0 0.155 0.2235 597.0 0.8970499698976521 0.5 0.375 0.2 3596 NM_021804
[truncated: 12 more columns]
