# Supplementary material for: Identifying and profiling structural similarities between Spike of SARS-CoV-2 and other viral or host proteins with Machaon
Source: Commun Biol. 2023 Jul 19;6:752. doi: 10.1038/s42003-023-05076-7 (PMC10356814; doi:10.1038/s42003-023-05076-7)
Supplement: Supplementary file 7 — Supplementary Data 4 [file 42003_2023_5076_MOESM7_ESM.zip › 6VXX_A_segment/candidates/6VXX_A_site3-metrics-merged-filtered.csv]

structureId b-phipsi w-rdist t-alpha alignedRange referenceSegmentIndex referenceRange alignedSequences
5X58_C 0.0116655320192684 0.2291892606947002 0.0598958333333328 [[83	125]	[188	192]	[222	229]	[340	343]	[450	455]] [2	1	4	3	0] [[86	128]	[195	199]	[229	236]	[353	356]	[463	468]] [['.TT.EEEEEEESS.....EEEESSSSSSS.EEEEEE.SSEEEE'	'FKDGIYFAATEKSNVVRGWVFGSTMNNKSQSVIIINNSTNVVI'	'[OO}/211123VU]YY^}2/12UUTVVVU]2////3]UU3///'	'2443032223443400533023332444343000044334000'	'.TT.EEEEEEESS..EEEEEEESS.SSSS..EEEEEETTEEEE'	'FNDGVYFASTEKSNIIRGWIFGTTLDSKTQSLLIVNNATNVVI'	'[OO}/211223VU]Y/422/12UUZVUVU]}00//33MN3///'	'2443032233443400533023331434343110044234000']	['EEETT'	'KNKDG'	'333ON'	'44443'	'EEETT'	'KNIDG'	'33/ON'	'44043']	['EE......'	'LPLGINIT'	'02Z}Y]Y}'	'13130403'	'EE......'	'LPIGINIT'	'02Y}Y]Y}'	'13030403']	['.EEE'	'WERK'	'}343'	'3454'
6CRW_B 0.0065394621867598 0.6249684878255796 0.2427184466019423 [[83	118]	[188	192]	[222	229]	[340	343]	[451	455]] [2	1	4	3	0] [[86	121]	[195	199]	[229	236]	[353	356]	[464	468]] [['.TTEEEEEEEESS....EEEEESSSSTTS.EEEEEE'	'FKDGIYFAATEKSNVVRGWVFGSTMNNKSQSVIIIN'	'[OO2/211123VU]YY^22/12UUTVOOU]2////3'	'244303222344340053302333244434300004'	'.TT.EEEEEEESS..EEEEEEESS.SSSS..EEEEE'	'FNDGVYFASTEKSNIIRGWIFGTTLDSKTQSLLIVN'	'[OO}/211223VU]Y/422/12UUZVUVU]}00//3'	'244303223344340053302333143434311004']	['EEETT'	'KNKDG'	'333ON'	'44443'	'EEETT'	'KNIDG'	'33/ON'	'44043']	['EE......'	'LPLGINIT'	'02Z}Y]Y}'	'13130403'	'EE......'	'LPIGINIT'	'02Y}Y]Y}'	'13030403']	['.EEE'	'WERK'	'}343'	'3454'
6CS1_B 0.0065470107884192 0.1953963052118699 0.2715231788079471 [[83	125]	[188	192]	[222	229]	[1054	1056]	[450	455]] [2	1	4	3	0] [[86	128]	[195	199]	[229	236]	[354	356]	[463	468]] [['.TTEEEEEEEESS..EEEEEEESS.STTS.EEEEEE.SSEEEE'	'FKDGIYFAATEKSNVVRGWVFGSTMNNKSQSVIIINNSTNVVI'	'[OO2/211123VU]Y/422/12UU[VOOU]2////3]UU3///'	'2443032223443400533023332444343000044334000'	'.TT.EEEEEEESS..EEEEEEESS.SSSS..EEEEEETTEEEE'	'FNDGVYFASTEKSNIIRGWIFGTTLDSKTQSLLIVNNATNVVI'	'[OO}/211223VU]Y/422/12UUZVUVU]}00//33MN3///'	'2443032233443400533023331434343110044234000']	['EEETT'	'KNKDG'	'333ON'	'44443'	'EEETT'	'KNIDG'	'33/ON'	'44043']	['EE......'	'LPLGINIT'	'02Z}Y]Y}'	'13130403'	'EE......'	'LPIGINIT'	'02Y}Y]Y}'	'13030403']	['EEE'	'ERN'	'343'	'454'
6CS0_B 0.0077796276976165 0.6442350623417329 0.2387096774193546 [[83	118]	[188	192]	[222	229]	[340	343]	[451	455]] [2	1	4	3	0] [[86	121]	[195	199]	[229	236]	[353	356]	[464	468]] [['.TTEEEEEEEESS....EEEEESSSSTTS.EEEEEE'	'FKDGIYFAATEKSNVVRGWVFGSTMNNKSQSVIIIN'	'[OO2/211123VU]YY^22/12UUTVOOU]2////3'	'244303222344340053302333244434300004'	'.TT.EEEEEEESS..EEEEEEESS.SSSS..EEEEE'	'FNDGVYFASTEKSNIIRGWIFGTTLDSKTQSLLIVN'	'[OO}/211223VU]Y/422/12UUZVUVU]}00//3'	'244303223344340053302333143434311004']	['EEETT'	'KNKDG'	'333ON'	'44443'	'EEETT'	'KNIDG'	'33/ON'	'44043']	['EE......'	'LPLGINIT'	'02Z}Y]Y}'	'13130403'	'EE......'	'LPIGINIT'	'02Y}Y]Y}'	'13030403']	['.EEE'	'WERK'	'}343'	'3454'
6CRZ_B 0.0077796276976165 0.6442350623417329 0.2387096774193546 [[83	118]	[188	192]	[222	229]	[340	343]	[451	455]] [2	1	4	3	0] [[86	121]	[195	199]	[229	236]	[353	356]	[464	468]] [['.TTEEEEEEEESS....EEEEESSSSTTS.EEEEEE'	'FKDGIYFAATEKSNVVRGWVFGSTMNNKSQSVIIIN'	'[OO2/211123VU]YY^22/12UUTVOOU]2////3'	'244303222344340053302333244434300004'	'.TT.EEEEEEESS..EEEEEEESS.SSSS..EEEEE'	'FNDGVYFASTEKSNIIRGWIFGTTLDSKTQSLLIVN'	'[OO}/211223VU]Y/422/12UUZVUVU]}00//3'	'244303223344340053302333143434311004']	['EEETT'	'KNKDG'	'333ON'	'44443'	'EEETT'	'KNIDG'	'33/ON'	'44043']	['EE......'	'LPLGINIT'	'02Z}Y]Y}'	'13130403'	'EE......'	'LPIGINIT'	'02Y}Y]Y}'	'13030403']	['.EEE'	'WERK'	'}343'	'3454'
3TLO_B 0.0107059784307751 0.9812556569751524 0.0212765957446807 [[120	126]	[163	165]	[190	193]	[164	166]	[106	109]] [2	1	4	3	0] [[101	107]	[195	197]	[232	235]	[354	356]	[462	465]] [['EEEEEEE'	'IASGVFG'	'/122/12'	'0233023'	'EEEEEEE'	'IRGWIFG'	'/422/12'	'0533023']	['EEE'	'HQI'	'33/'	'440'	'EEE'	'KNI'	'33/'	'440']	['....'	'SLQV'	'}Z]Y'	'3140'	'....'	'GINI'	'}Y]Y'	'3040']	['EEE'	'QIE'	'3/3'	'404'
3TLO_A 0.0101825135509936 0.9877004300909752 0.0494791666666663 [[120	126]	[163	165]	[190	193]	[164	166]	[106	109]] [2	1	4	3	0] [[101	107]	[195	197]	[232	235]	[354	356]	[462	465]] [['EEEEEEE'	'IASGVFG'	'/122/12'	'0233023'	'EEEEEEE'	'IRGWIFG'	'/422/12'	'0533023']	['EEE'	'HQI'	'33/'	'440'	'EEE'	'KNI'	'33/'	'440']	['....'	'SLQV'	'}Z]Y'	'3140'	'....'	'GINI'	'}Y]Y'	'3040']	['EEE'	'QIE'	'3/3'	'404'
5X58_B 0.0116791120058027 0.2291811706228713 0.1260997067448679 [[83	125]	[188	192]	[222	229]	[340	343]	[450	455]] [2	1	4	3	0] [[86	128]	[195	199]	[229	236]	[353	356]	[463	468]] [['.TT.EEEEEEESS.....EEEESSSSSSS.EEEEEE.SSEEEE'	'FKDGIYFAATEKSNVVRGWVFGSTMNNKSQSVIIINNSTNVVI'	'[OO}/211123VU]YY^}2/12UUTVVVU]2////3]UU3///'	'2443032223443400533023332444343000044334000'	'.TT.EEEEEEESS..EEEEEEESS.SSSS..EEEEEETTEEEE'	'FNDGVYFASTEKSNIIRGWIFGTTLDSKTQSLLIVNNATNVVI'	'[OO}/211223VU]Y/422/12UUZVUVU]}00//33MN3///'	'2443032233443400533023331434343110044234000']	['EEETT'	'KNKDG'	'333ON'	'44443'	'EEETT'	'KNIDG'	'33/ON'	'44043']	['EE......'	'LPLGINIT'	'02Z}Y]Y}'	'13130403'	'EE......'	'LPIGINIT'	'02Y}Y]Y}'	'13030403']	['.EEE'	'WERK'	'}343'	'3454'
5X58_A 0.0116844645607548 0.2291304421265885 0.129411764705883 [[83	125]	[188	192]	[222	229]	[340	343]	[450	455]] [2	1	4	3	0] [[86	128]	[195	199]	[229	236]	[353	356]	[463	468]] [['.TT.EEEEEEESS.....EEEESSSSSSS.EEEEEE.SSEEEE'	'FKDGIYFAATEKSNVVRGWVFGSTMNNKSQSVIIINNSTNVVI'	'[OO}/211123VU]YY^}2/12UUTVVVU]2////3]UU3///'	'2443032223443400533023332444343000044334000'	'.TT.EEEEEEESS..EEEEEEESS.SSSS..EEEEEETTEEEE'	'FNDGVYFASTEKSNIIRGWIFGTTLDSKTQSLLIVNNATNVVI'	'[OO}/211223VU]Y/422/12UUZVUVU]}00//33MN3///'	'2443032233443400533023331434343110044234000']	['EEETT'	'KNKDG'	'333ON'	'44443'	'EEETT'	'KNIDG'	'33/ON'	'44043']	['EE......'	'LPLGINIT'	'02Z}Y]Y}'	'13130403'	'EE......'	'LPIGINIT'	'02Y}Y]Y}'	'13030403']	['.EEE'	'WERK'	'}343'	'3454'
5GWY_A 0.008955018158862 0.9539072536331076 0.1510416666666663 [[120	126]	[163	165]	[164	166]	[106	109]] [2	1	3	0] [[101	107]	[195	197]	[354	356]	[462	465]] [['EEEEEEE'	'IASGVFG'	'/122/12'	'0233023'	'EEEEEEE'	'IRGWIFG'	'/422/12'	'0533023']	['EEE'	'HQI'	'33/'	'440'	'EEE'	'KNI'	'33/'	'440']	['EEE'	'QIE'	'3/3'	'404'	'EEE'	'NRK'	'343'	'454']	['.TT.'	'KPGD'	']NN]'	'4334'	'.TT.'	'KPFE'	']NM]'	'4324']]
6CRX_B 0.0064329839048237 0.7114435858266825 0.2715231788079471 [[83	118]	[188	192]	[222	228]	[340	343]	[450	455]] [2	1	4	3	0] [[86	121]	[195	199]	[229	235]	[353	356]	[463	468]] [['.TTEEEEEEEESS..EEEEEEESS.STTS.EEEEEE'	'FKDGIYFAATEKSNVVRGWVFGSTMNNKSQSVIIIN'	'[OO2/211123VU]Y/422/12UU[VOOU]2////3'	'244303222344340053302333244434300004'	'.TT.EEEEEEESS..EEEEEEESS.SSSS..EEEEE'	'FNDGVYFASTEKSNIIRGWIFGTTLDSKTQSLLIVN'	'[OO}/211223VU]Y/422/12UUZVUVU]}00//3'	'244303223344340053302333143434311004']	['EEETT'	'KNKDG'	'333ON'	'44443'	'EEETT'	'KNIDG'	'33/ON'	'44043']	['EE.....'	'LPLGINI'	'02Z}Y]Y'	'1313040'	'EE.....'	'LPIGINI'	'02Y}Y]Y'	'1303040']	['.EEE'	'WERK'	'}343'	'3454'
5GWY_B 0.0095412165703386 0.9659132490367052 0.1614583333333334 [[120	126]	[163	165]	[299	301]	[164	166]	[106	109]] [2	1	4	3	0] [[101	107]	[195	197]	[232	234]	[354	356]	[462	465]] [['EEEEEEE'	'IASGVFG'	'/122/12'	'0233023'	'EEEEEEE'	'IRGWIFG'	'/422/12'	'0533023']	['EEE'	'HQI'	'33/'	'440'	'EEE'	'KNI'	'33/'	'440']	['...'	'GVN'	'}Y]'	'304'	'...'	'GIN'	'}Y]'	'304']	['EEE'	'QIE'	'3/3'	'404'
6CRZ_C 0.0052811994005564 0.551013678946237 0.3521126760563378 [[83	118]	[188	192]	[222	228]	[340	343]	[451	455]] [2	1	4	3	0] [[86	121]	[195	199]	[229	235]	[353	356]	[464	468]] [['.TT.EEEEEEESS....EEEEESSSSTTS.EEEEEE'	'FKDGIYFAATEKSNVVRGWVFGSTMNNKSQSVIIIN'	'[OO}/211123VU]YY^22/12UUTVOOU]2////3'	'244303222344340053302333244434300004'	'.TT.EEEEEEESS..EEEEEEESS.SSSS..EEEEE'	'FNDGVYFASTEKSNIIRGWIFGTTLDSKTQSLLIVN'	'[OO}/211223VU]Y/422/12UUZVUVU]}00//3'	'244303223344340053302333143434311004']	['EEETT'	'KNKDG'	'333ON'	'44443'	'EEETT'	'KNIDG'	'33/ON'	'44043']	['EE.....'	'LPLGINI'	'02Z}Y]Y'	'1313040'	'EE.....'	'LPIGINI'	'02Y}Y]Y'	'1303040']	['.EEE'	'WERK'	'}343'	'3454'
6CS0_C 0.0052811994005564 0.551013678946237 0.3521126760563378 [[83	118]	[188	192]	[222	228]	[340	343]	[451	455]] [2	1	4	3	0] [[86	121]	[195	199]	[229	235]	[353	356]	[464	468]] [['.TT.EEEEEEESS....EEEEESSSSTTS.EEEEEE'	'FKDGIYFAATEKSNVVRGWVFGSTMNNKSQSVIIIN'	'[OO}/211123VU]YY^22/12UUTVOOU]2////3'	'244303222344340053302333244434300004'	'.TT.EEEEEEESS..EEEEEEESS.SSSS..EEEEE'	'FNDGVYFASTEKSNIIRGWIFGTTLDSKTQSLLIVN'	'[OO}/211223VU]Y/422/12UUZVUVU]}00//3'	'244303223344340053302333143434311004']	['EEETT'	'KNKDG'	'333ON'	'44443'	'EEETT'	'KNIDG'	'33/ON'	'44043']	['EE.....'	'LPLGINI'	'02Z}Y]Y'	'1313040'	'EE.....'	'LPIGINI'	'02Y}Y]Y'	'1303040']	['.EEE'	'WERK'	'}343'	'3454'
6FV1_B 0.0106201820456057 0.9722823716114016 0.1692708333333334 [[120	126]	[163	165]	[164	166]	[106	109]] [2	1	3	0] [[101	107]	[195	197]	[354	356]	[462	465]] [['EEEEEEE'	'IASGVFG'	'/122/12'	'0233023'	'EEEEEEE'	'IRGWIFG'	'/422/12'	'0533023']	['EEE'	'HQI'	'33/'	'440'	'EEE'	'KNI'	'33/'	'440']	['EEE'	'QIE'	'3/3'	'404'	'EEE'	'NRK'	'343'	'454']	['.TT.'	'KPGD'	']NN]'	'4334'	'.TT.'	'KPFE'	']NM]'	'4324']]
6MU8_E 0.0079440880980546 1.589406544537146 0.0052356020942407 [[62	68]	[30	32]	[73	76]	[67	69]] [2	1	4	0] [[92	98]	[198	200]	[229	232]	[489	491]] [['EEEEE.S'	'FSGYKSY'	'12223}U'	'2333433'	'EEEEESS'	'FASTEKS'	'11223VU'	'2233443']	['TSE'	'HKS'	'OV2'	'443'	'TTE'	'DGY'	'ON2'	'433']	['EEE.'	'LTIS'	'02/}'	'1303'	'EE..'	'LPIG'	'02Y}'	'1303']	['.SS'	'SYW'	'}UU'	'333'	'..S'	'YFP'	'}[U'	'323']]
6CRV_B 0.0104355422598044 0.5116705716218585 0.2673267326732678 [[83	118]	[188	192]	[222	229]	[1054	1056]	[546	549]] [2	1	4	3	0] [[86	121]	[195	199]	[229	236]	[354	356]	[462	465]] [['.TT.EEEEEEESS....EEEEESS.STTS.EEEEEE'	'FKDGIYFAATEKSNVVRGWVFGSTMNNKSQSVIIIN'	'[OO}/211123VU]YY^22/12UU[VOOU]2////3'	'244303222344340053302333244434300004'	'.TT.EEEEEEESS..EEEEEEESS.SSSS..EEEEE'	'FNDGVYFASTEKSNIIRGWIFGTTLDSKTQSLLIVN'	'[OO}/211223VU]Y/422/12UUZVUVU]}00//3'	'244303223344340053302333143434311004']	['EEETT'	'KNKDG'	'333ON'	'44443'	'EEETT'	'KNIDG'	'33/ON'	'44043']	['EE......'	'LPLGINIT'	'02Z}Y]Y}'	'13130403'	'EE......'	'LPIGINIT'	'02Y}Y]Y}'	'13030403']	['EEE'	'ERN'	'343'	'454'
3NGB_F 0.0082127729540625 1.0793628026464408 0.2031249999999997 [[34	37]	[108	111]	[149	151]	[109	112]] [2	4	3	0] [[93	96]	[233	236]	[354	356]	[465	468]] [['EEEE'	'AWYQ'	'1223'	'2334'	'EEEE'	'ASTE'	'1223'	'2334']	['....'	'IKRT'	'Y]^}'	'0453'	'....'	'INIT'	'Y]Y}'	'0403']	['EEE'	'QWK'	'323'	'434'	'EEE'	'NRK'	'343'	'454']	['....'	'KRTV'	']^}Y'	'4530'	'....'	'ERDI'	']^]Y'	'4540']]
5LDN_H 0.0104812104334543 1.2460503959642422 0.0833333333333332 [[66	70]	[69	73]	[206	209]	[12	16]] [2	1	4	0] [[118	122]	[195	199]	[232	235]	[462	466]] [['EEEEE'	'LSINK'	'02/33'	'13044'	'EEEEE'	'LIVNN'	'0//33'	'10044']	['EEETT'	'NKDDS'	'333ON'	'44443'	'EEETT'	'KNIDG'	'33/ON'	'44043']	['....'	'STKV'	'}}]Y'	'3340'	'....'	'GINI'	'}Y]Y'	'3040']	['.TT..'	'QPSQR'	']NN]^'	'43345'	'.TT..'	'KPFER'	']NM]^'	'43245']]
6CRW_C 0.0060367743276321 0.5394700141778115 0.4117647058823537 [[83	118]	[188	192]	[222	228]	[340	343]	[451	455]] [2	1	4	3	0] [[86	121]	[195	199]	[229	235]	[353	356]	[464	468]] [['.TTEEEEEEEESS....EEEEESS.STTS.EEEEEE'	'FKDGIYFAATEKSNVVRGWVFGSTMNNKSQSVIIIN'	'[OO2/211123VU]YY^22/12UU[VOOU]2////3'	'244303222344340053302333244434300004'	'.TT.EEEEEEESS..EEEEEEESS.SSSS..EEEEE'	'FNDGVYFASTEKSNIIRGWIFGTTLDSKTQSLLIVN'	'[OO}/211223VU]Y/422/12UUZVUVU]}00//3'	'244303223344340053302333143434311004']	['EEETT'	'KNKDG'	'333ON'	'44443'	'EEETT'	'KNIDG'	'33/ON'	'44043']	['EE.....'	'LPLGINI'	'02Z}Y]Y'	'1313040'	'EE.....'	'LPIGINI'	'02Y}Y]Y'	'1303040']	['.EEE'	'WERK'	'}343'	'3454'
1SIP_A 0.0109129913654173 0.8696509728788973 0.2734375000000004 [[68	77]	[14	17]	[36	39]	[70	72]] [2	1	4	3] [[98	107]	[196	199]	[233	236]	[355	357]] [['S.EEEEEEEE'	'GKRIRGTIMT'	'U]4/422/12'	'3450533023'	'S..EEEEEEE'	'SNIIRGWIFG'	'U]Y/422/12'	'3400533023']	['EETT'	'HIEG'	'3/ON'	'4043'	'EETT'	'NIDG'	'3/ON'	'4043']	['....'	'IELG'	'Y]Z}'	'0413'	'....'	'INIT'	'Y]Y}'	'0403']	['EEE'	'RIR'	'4/4'	'505'	'EEE'	'RKR'	'434'	'545']]
3SO9_A 0.0103695456863154 1.000696454955008 0.263157894736842 [[64	72]	[69	71]	[36	39]	[42	45]] [2	1	4	3] [[120	128]	[195	197]	[233	236]	[353	356]] [['EEETTEEEE'	'IEICGHKVI'	'/3/MN33//'	'040234400'	'EEETTEEEE'	'VNNATNVVI'	'/33MN3///'	'044234000']	['EEE'	'HKV'	'33/'	'440'	'EEE'	'KNI'	'33/'	'440']	['....'	'VNLP'	'Y]Z}'	'0413'	'....'	'INIT'	'Y]Y}'	'0403']	['.EEE'	'WKPK'	'}323'	'3434'	'.EEE'	'WNRK'	'}343'	'3454']]
3WOF_W 0.011937512290001 1.1583485002618916 0.0937499999999997 [[823	828]	[748	751]	[723	726]	[704	707]	[750	753]] [2	1	4	3	0] [[101	106]	[196	199]	[232	235]	[354	357]	[462	465]] [['EEEEEE'	'VRVYVA'	'/4/2/1'	'050302'	'EEEEEE'	'IRGWIF'	'/422/1'	'053302']	['EE.T'	'EVKP'	'3/]N'	'4043'	'EETT'	'NIDG'	'3/ON'	'4043']	['.S..'	'TRDI'	'}W]Y'	'3540'	'....'	'GINI'	'}Y]Y'	'3040']	['EEEE'	'HIER'	'3/34'	'4045'
3WOF_G 0.0130937673447942 1.1576452748124857 0.0572916666666665 [[823	828]	[748	751]	[723	726]	[704	707]	[750	753]] [2	1	4	3	0] [[101	106]	[196	199]	[232	235]	[354	357]	[462	465]] [['EEEEEE'	'VRVYVA'	'/4/2/1'	'050302'	'EEEEEE'	'IRGWIF'	'/422/1'	'053302']	['EE.T'	'EVKP'	'3/]N'	'4043'	'EETT'	'NIDG'	'3/ON'	'4043']	['.S..'	'TRDI'	'}W]Y'	'3540'	'....'	'GINI'	'}Y]Y'	'3040']	['EEEE'	'HIER'	'3/34'	'4045'
3WOF_M 0.0137995982098759 1.153383579499072 0.0442708333333334 [[823	828]	[748	751]	[723	726]	[704	707]	[750	753]] [2	1	4	3	0] [[101	106]	[196	199]	[232	235]	[354	357]	[462	465]] [['EEEEEE'	'VRVYVA'	'/4/2/1'	'050302'	'EEEEEE'	'IRGWIF'	'/422/1'	'053302']	['EE.T'	'EVKP'	'3/]N'	'4043'	'EETT'	'NIDG'	'3/ON'	'4043']	['.S..'	'TRDI'	'}W]Y'	'3540'	'....'	'GINI'	'}Y]Y'	'3040']	['EEEE'	'HIER'	'3/34'	'4045'
3WOE_A 0.0133633942670106 1.1546793402504458 0.0755208333333328 [[823	828]	[748	751]	[723	726]	[704	707]	[750	753]] [2	1	4	3	0] [[101	106]	[196	199]	[232	235]	[354	357]	[462	465]] [['EEEEEE'	'VRVYVA'	'/4/2/1'	'050302'	'EEEEEE'	'IRGWIF'	'/422/1'	'053302']	['EE.T'	'EVKP'	'3/]N'	'4043'	'EETT'	'NIDG'	'3/ON'	'4043']	['.S..'	'TRDI'	'}W]Y'	'3540'	'....'	'GINI'	'}Y]Y'	'3040']	['EEEE'	'HIER'	'3/34'	'4045'
4JKP_L 0.00893084069158 1.3601597536016086 0.2239583333333332 [[21	35]	[145	147]	[102	105]	[143	145]	[103	106]] [2	1	4	3	0] [[90	96]	[196	198]	[233	236]	[354	356]	[465	468]] [['EEEE.SS.S.EEEEE'	'ISMRTSQYGSLAWYQ'	'/214}UV}U}01223'	'032533433312334'	'EEEEEEE'	'VYFASTE'	'/211223'	'0322334']	['EET'	'KVD'	'3/O'	'404'	'EET'	'NID'	'3/O'	'404']	['....'	'IKRT'	'Y]^}'	'0453'	'....'	'INIT'	'Y]Y}'	'0403']	['EEE'	'QWK'	'323'	'434'
3WOF_S 0.0135068595447538 1.165653189595262 0.0755208333333328 [[823	828]	[748	751]	[723	726]	[704	707]	[750	753]] [2	1	4	3	0] [[101	106]	[196	199]	[232	235]	[354	357]	[462	465]] [['EEEEEE'	'VRVYVA'	'/4/2/1'	'050302'	'EEEEEE'	'IRGWIF'	'/422/1'	'053302']	['EE.T'	'EVKP'	'3/]N'	'4043'	'EETT'	'NIDG'	'3/ON'	'4043']	['.S..'	'TRDI'	'}W]Y'	'3540'	'....'	'GINI'	'}Y]Y'	'3040']	['EEEE'	'HIER'	'3/34'	'4045'
5NH0_B 0.0172483851868805 0.8675584642069927 0.0212765957446807 [[120	126]	[163	165]	[164	166]	[195	198]] [2	1	3	0] [[101	107]	[195	197]	[354	356]	[489	492]] [['EEEEEEE'	'IASGVFG'	'/122/12'	'0233023'	'EEEEEEE'	'IRGWIFG'	'/422/12'	'0533023']	['EEE'	'HQI'	'33/'	'440'	'EEE'	'KNI'	'33/'	'440']	['EEE'	'QIE'	'3/3'	'404'	'EEE'	'NRK'	'343'	'454']	['....'	'SANL'	'}[]Z'	'3241'	'..S.'	'YFPL'	'}[UZ'	'3231']]
3WOF_I 0.0130600129775984 1.1532602577905728 0.114583333333333 [[823	828]	[748	751]	[723	726]	[704	707]	[750	753]] [2	1	4	3	0] [[101	106]	[196	199]	[232	235]	[354	357]	[462	465]] [['EEEEEE'	'VRVYVA'	'/4/2/1'	'050302'	'EEEEEE'	'IRGWIF'	'/422/1'	'053302']	['EE.T'	'EVKP'	'3/]N'	'4043'	'EETT'	'NIDG'	'3/ON'	'4043']	['.S..'	'TRDI'	'}W]Y'	'3540'	'....'	'GINI'	'}Y]Y'	'3040']	['EEEE'	'HIER'	'3/34'	'4045'
3WOF_O 0.01335083914265 1.154715967053376 0.1067708333333337 [[823	828]	[748	751]	[723	726]	[704	707]	[750	753]] [2	1	4	3	0] [[101	106]	[196	199]	[232	235]	[354	357]	[462	465]] [['EEEEEE'	'VRVYVA'	'/4/2/1'	'050302'	'EEEEEE'	'IRGWIF'	'/422/1'	'053302']	['EE.T'	'EVKP'	'3/]N'	'4043'	'EETT'	'NIDG'	'3/ON'	'4043']	['.S..'	'TRDI'	'}W]Y'	'3540'	'....'	'GINI'	'}Y]Y'	'3040']	['EEEE'	'HIER'	'3/34'	'4045'
6FV1_C 0.0167155555492083 0.8941128100021273 0.060773480662984 [[120	126]	[163	165]	[164	166]	[272	274]] [2	1	3	0] [[101	107]	[195	197]	[354	356]	[489	491]] [['EEEEEEE'	'IASGVFG'	'/122/12'	'0233023'	'EEEEEEE'	'IRGWIFG'	'/422/12'	'0533023']	['EEE'	'HQI'	'33/'	'440'	'EEE'	'KNI'	'33/'	'440']	['EEE'	'QIE'	'3/3'	'404'	'EEE'	'NRK'	'343'	'454']	['..S'	'GFG'	'}[U'	'323'	'..S'	'YFP'	'}[U'	'323']]
6CS1_C 0.0083614622884455 0.5020742799963693 0.4545454545454548 [[83	118]	[188	192]	[222	229]	[1054	1056]	[452	455]] [2	1	4	3	0] [[86	121]	[195	199]	[229	236]	[354	356]	[465	468]] [['.TT.EEEEEEESS..EEEEEEESSSSTTS.EEEEEE'	'FKDGIYFAATEKSNVVRGWVFGSTMNNKSQSVIIIN'	'[OO}/211123VU]Y/422/12UUTVOOU]2////3'	'244303222344340053302333244434300004'	'.TT.EEEEEEESS..EEEEEEESS.SSSS..EEEEE'	'FNDGVYFASTEKSNIIRGWIFGTTLDSKTQSLLIVN'	'[OO}/211223VU]Y/422/12UUZVUVU]}00//3'	'244303223344340053302333143434311004']	['EEETT'	'KNKDG'	'333ON'	'44443'	'EEETT'	'KNIDG'	'33/ON'	'44043']	['EE......'	'LPLGINIT'	'02Z}Y]Y}'	'13130403'	'EE......'	'LPIGINIT'	'02Y}Y]Y}'	'13030403']	['EEE'	'ERN'	'343'	'454'
6CS2_A 0.0103225766652321 0.4974589906954829 0.4065934065934067 [[83	118]	[188	192]	[222	229]	[546	549]] [2	1	4	0] [[86	121]	[195	199]	[229	236]	[462	465]] [['.TT.EEEEEEESS....EEEEESS.SSSS.EEEEEE'	'FKDGIYFAATEKSNVVRGWVFGSTMNNKSQSVIIIN'	'[OO}/211123VU]YY^22/12UU[VVVU]2////3'	'244303222344340053302333244434300004'	'.TT.EEEEEEESS..EEEEEEESS.SSSS..EEEEE'	'FNDGVYFASTEKSNIIRGWIFGTTLDSKTQSLLIVN'	'[OO}/211223VU]Y/422/12UUZVUVU]}00//3'	'244303223344340053302333143434311004']	['EEETT'	'KNKDG'	'333ON'	'44443'	'EEETT'	'KNIDG'	'33/ON'	'44043']	['EE......'	'LPLGINIT'	'02Z}Y]Y}'	'13130403'	'EE......'	'LPIGINIT'	'02Y}Y]Y}'	'13030403']	['.TT.'	'QPFQ'	']NM]'	'4324'	'.TT.'	'KPFE'	']NM]'	'4324']]
2OKB_A 0.0130168529088349 1.2438126968505063 0.1197916666666663 [[54	64]	[105	108]	[46	48]	[107	110]] [2	1	3	0] [[90	95]	[196	199]	[354	356]	[462	465]] [['EEEEPPTTEEE'	'ISMSMPKFCYG'	'/212FGOM122'	'03232342233'	'EEEEEE'	'VYFAST'	'/21122'	'032233']	['EE.T'	'NVNT'	'3/]N'	'4043'	'EETT'	'NIDG'	'3/ON'	'4043']	['EEE'	'ERQ'	'343'	'454'	'EEE'	'NRK'	'343'	'454']	['.TT.'	'NTGD'	']NN]'	'4334'	'.TT.'	'KPFE'	']NM]'	'4324']]
6FV1_A 0.0112492339731923 0.985174104895826 0.3072916666666663 [[120	126]	[163	165]	[164	166]	[106	109]] [2	1	3	0] [[101	107]	[195	197]	[354	356]	[462	465]] [['EEEEEEE'	'IASGVFG'	'/122/12'	'0233023'	'EEEEEEE'	'IRGWIFG'	'/422/12'	'0533023']	['EEE'	'HQI'	'33/'	'440'	'EEE'	'KNI'	'33/'	'440']	['EEE'	'QIE'	'3/3'	'404'	'EEE'	'NRK'	'343'	'454']	['.TT.'	'KPGD'	']NN]'	'4334'	'.TT.'	'KPFE'	']NM]'	'4324']]
6FV2_A 0.0183666008205776 0.8990817015861953 0.0104166666666667 [[120	126]	[163	165]	[190	193]	[164	166]] [2	1	4	3] [[101	107]	[195	197]	[232	235]	[354	356]] [['EEEEEEE'	'IASGVFG'	'/122/12'	'0233023'	'EEEEEEE'	'IRGWIFG'	'/422/12'	'0533023']	['EEE'	'HQI'	'33/'	'440'	'EEE'	'KNI'	'33/'	'440']	['....'	'SLQV'	'}Z]Y'	'3140'	'....'	'GINI'	'}Y]Y'	'3040']	['EEE'	'QIE'	'3/3'	'404'	'EEE'	'NRK'	'343'	'454']]
4OLV_L 0.0095034928809539 1.227228608351588 0.2812499999999995 [[21	37]	[196	198]	[108	111]	[149	151]	[109	112]] [2	1	4	3	0] [[90	96]	[195	197]	[233	236]	[354	356]	[465	468]] [['EEEEESS.S.--EEEEE'	'ISMRTSQYGS--LAWYQ'	'/2142UV}U}--01223'	'0325334333--12334'	'EEEEEEE'	'VYFASTE'	'/211223'	'0322334']	['EEE'	'NEV'	'33/'	'440'	'EEE'	'KNI'	'33/'	'440']	['....'	'IKRT'	'Y]^}'	'0453'	'....'	'INIT'	'Y]Y}'	'0403']	['EEE'	'QWK'	'323'	'434'
5X5B_A 0.0172447651582408 0.2275387894502137 0.1962616822429908 [[86	125]	[188	192]	[225	229]	[340	343]	[450	455]] [2	1	4	3	0] [[89	128]	[195	199]	[232	236]	[353	356]	[463	468]] [['.EEEEE..SS..EEEEEEESSSSSSSEEEEEEE.SSEEEE'	'GIYFAATEKSNVVRGWVFGSTMNNKSQSVIIINNSTNVVI'	'}/2111}]VU]Y/422/12UUTVVVU32////3]UU3///'	'3032223443400533023332444343000044334000'	'.EEEEEEESS..EEEEEEESS.SSSS..EEEEEETTEEEE'	'GVYFASTEKSNIIRGWIFGTTLDSKTQSLLIVNNATNVVI'	'}/211223VU]Y/422/12UUZVUVU]}00//33MN3///'	'3032233443400533023331434343110044234000']	['EEETT'	'KNKDG'	'333ON'	'44443'	'EEETT'	'KNIDG'	'33/ON'	'44043']	['.....'	'GINIT'	'}Y]Y}'	'30403'	'.....'	'GINIT'	'}Y]Y}'	'30403']	['.EEE'	'WERK'	'}343'	'3454'
6FV2_B 0.0193891007422691 0.9000732722808484 0.0105263157894737 [[120	126]	[163	165]	[164	166]	[195	198]] [2	1	3	0] [[101	107]	[195	197]	[354	356]	[489	492]] [['EEEEEEE'	'IASGVFG'	'/122/12'	'0233023'	'EEEEEEE'	'IRGWIFG'	'/422/12'	'0533023']	['EEE'	'HQI'	'33/'	'440'	'EEE'	'KNI'	'33/'	'440']	['EEE'	'QIE'	'3/3'	'404'	'EEE'	'NRK'	'343'	'454']	['....'	'SANL'	'}[]Z'	'3241'	'..S.'	'YFPL'	'}[UZ'	'3231']]
5W1K_A 0.0090246886939093 0.93768526852499 0.4401041666666667 [[21	37]	[101	104]	[97	100]	[102	105]] [2	4	3	0] [[90	96]	[233	236]	[353	356]	[465	468]] [['EEEEESS..SS..EEEE'	'ITARASQSIDNWLAWYQ'	'/2141UV}YVV}Z1223'	'03252343044312334'	'EEEEEEE'	'VYFASTE'	'/211223'	'0322334']	['....'	'IKRT'	'Y]^}'	'0453'	'....'	'INIT'	'Y]Y}'	'0403']	['.EEE'	'TKVE'	'}3/3'	'3404'	'.EEE'	'WNRK'	'}343'	'3454']	['....'	'KRTV'	']^}Y'	'4530'	'....'	'ERDI'	']^]Y'	'4540']]
2L04_A 0.0115684427985719 1.2975361979866804 0.2317708333333328 [[224	226]	[174	176]	[198	201]	[223	225]] [2	1	4	3] [[128	130]	[197	199]	[231	234]	[354	356]] [['EE.'	'VNI'	'/3Y'	'040'	'EE.'	'IKV'	'/3Y'	'040']	['ETT'	'VKG'	'/ON'	'043'	'ETT'	'IDG'	'/ON'	'043']	['..S.'	'VSAD'	'Y}T]'	'0324'	'....'	'IGIN'	'Y}Y]'	'0304']	['EEE'	'KVN'	'3/3'	'404'	'EEE'	'NRK'	'343'	'454']]
6CRV_A 0.0104292248833286 0.5116201703492159 0.4656488549618325 [[83	118]	[188	192]	[222	229]	[1054	1056]	[546	549]] [2	1	4	3	0] [[86	121]	[195	199]	[229	236]	[354	356]	[462	465]] [['.TT.EEEEEEESS....EEEEESS.STTS.EEEEEE'	'FKDGIYFAATEKSNVVRGWVFGSTMNNKSQSVIIIN'	'[OO}/211123VU]YY^22/12UU[VOOU]2////3'	'244303222344340053302333244434300004'	'.TT.EEEEEEESS..EEEEEEESS.SSSS..EEEEE'	'FNDGVYFASTEKSNIIRGWIFGTTLDSKTQSLLIVN'	'[OO}/211223VU]Y/422/12UUZVUVU]}00//3'	'244303223344340053302333143434311004']	['EEETT'	'KNKDG'	'333ON'	'44443'	'EEETT'	'KNIDG'	'33/ON'	'44043']	['EE......'	'LPLGINIT'	'02Z}Y]Y}'	'13130403'	'EE......'	'LPIGINIT'	'02Y}Y]Y}'	'13030403']	['EEE'	'ERN'	'343'	'454'
3NGB_K 0.0129740796212389 1.337457362861377 0.1796875000000002 [[21	37]	[196	198]	[108	111]	[149	151]	[109	112]] [2	1	4	3	0] [[90	96]	[195	197]	[233	236]	[354	356]	[465	468]] [['EEEEESS.S.--.EEEE'	'ISCRTSQYGS--LAWYQ'	'/2142UV}U}--Z1223'	'0325334333--12334'	'EEEEEEE'	'VYFASTE'	'/211223'	'0322334']	['EEE'	'DEV'	'33/'	'440'	'EEE'	'KNI'	'33/'	'440']	['....'	'IKRT'	'Y]^}'	'0453'	'....'	'INIT'	'Y]Y}'	'0403']	['EEE'	'QWK'	'323'	'434'
6CRX_C 0.0113882306092785 0.4672174804305976 0.4490566037735852 [[83	118]	[188	192]	[222	228]	[1054	1056]	[546	549]] [2	1	4	3	0] [[86	121]	[195	199]	[229	235]	[354	356]	[462	465]] [['.TT.EEEEEEESS..EEEEEEESSSSTTS.EEEEEE'	'FKDGIYFAATEKSNVVRGWVFGSTMNNKSQSVIIIN'	'[OO}/211123VU]Y/422/12UUTVOOU]2////3'	'244303222344340053302333244434300004'	'.TT.EEEEEEESS..EEEEEEESS.SSSS..EEEEE'	'FNDGVYFASTEKSNIIRGWIFGTTLDSKTQSLLIVN'	'[OO}/211223VU]Y/422/12UUZVUVU]}00//3'	'244303223344340053302333143434311004']	['EEETT'	'KNKDG'	'333ON'	'44443'	'EEETT'	'KNIDG'	'33/ON'	'44043']	['EE.....'	'LPLGINI'	'02Z}Y]Y'	'1313040'	'EE.....'	'LPIGINI'	'02Y}Y]Y'	'1303040']	['EEE'	'ERN'	'343'	'454'
3WOF_C 0.0125530037023103 1.976822071365948 0.0182291666666667 [[823	828]	[748	751]	[702	704]	[750	753]] [2	1	4	0] [[101	106]	[196	199]	[232	234]	[462	465]] [['EEEEEE'	'VRVYVA'	'/4/2/1'	'050302'	'EEEEEE'	'IRGWIF'	'/422/1'	'053302']	['EE.T'	'EVKP'	'3/]N'	'4043'	'EETT'	'NIDG'	'3/ON'	'4043']	['...'	'PIH'	'}Y]'	'304'	'...'	'GIN'	'}Y]'	'304']	['.TT.'	'KPGD'	']NN]'	'4334'	'.TT.'	'KPFE'	']NM]'	'4324']]
5YOD_B 0.0044475083794788 2.419128903939127 0.2005208333333334 [[23	27]	[107	109]	[98	101]	[108	110]] [2	1	4	3] [[103	107]	[195	197]	[229	232]	[354	356]] [['EEEEE'	'YRVMT'	'24/12'	'35023'	'EEEEE'	'GWIFG'	'22/12'	'33023']	['EEE'	'KNI'	'33/'	'440'	'EEE'	'KNI'	'33/'	'440']	['EE..'	'LAVP'	'01Y}'	'1203'	'EE..'	'LPIG'	'02Y}'	'1303']	['EEE'	'NIQ'	'3/3'	'404'	'EEE'	'NRK'	'343'	'454']]
5YOD_D 0.0058131906666336 2.3893523691587264 0.190104166666666 [[23	27]	[107	109]	[98	101]	[108	110]] [2	1	4	3] [[103	107]	[195	197]	[229	232]	[354	356]] [['EEEEE'	'YRVMT'	'24/12'	'35023'	'EEEEE'	'GWIFG'	'22/12'	'33023']	['EEE'	'KNI'	'33/'	'440'	'EEE'	'KNI'	'33/'	'440']	['EE..'	'LAVP'	'01Y}'	'1203'	'EE..'	'LPIG'	'02Y}'	'1303']	['EEE'	'NIQ'	'3/3'	'404'	'EEE'	'NRK'	'343'	'454']]
5NH0_A 0.0111986737327113 0.9754753686628596 0.3880208333333328 [[120	126]	[163	165]	[190	193]	[164	166]	[106	109]] [2	1	4	3	0] [[101	107]	[195	197]	[232	235]	[354	356]	[462	465]] [['EEEEEEE'	'IASGVFG'	'/122/12'	'0233023'	'EEEEEEE'	'IRGWIFG'	'/422/12'	'0533023']	['EEE'	'HQI'	'33/'	'440'	'EEE'	'KNI'	'33/'	'440']	['....'	'SLQV'	'}Z]Y'	'3140'	'....'	'GINI'	'}Y]Y'	'3040']	['EEE'	'QIE'	'3/3'	'404'
6CRV_C 0.0104316282303371 0.5116198948810242 0.5058823529411771 [[83	118]	[188	192]	[222	229]	[1054	1056]	[546	549]] [2	1	4	3	0] [[86	121]	[195	199]	[229	236]	[354	356]	[462	465]] [['.TT.EEEEEEESS....EEEEESS.STTS.EEEEEE'	'FKDGIYFAATEKSNVVRGWVFGSTMNNKSQSVIIIN'	'[OO}/211123VU]YY^22/12UU[VOOU]2////3'	'244303222344340053302333244434300004'	'.TT.EEEEEEESS..EEEEEEESS.SSSS..EEEEE'	'FNDGVYFASTEKSNIIRGWIFGTTLDSKTQSLLIVN'	'[OO}/211223VU]Y/422/12UUZVUVU]}00//3'	'244303223344340053302333143434311004']	['EEETT'	'KNKDG'	'333ON'	'44443'	'EEETT'	'KNIDG'	'33/ON'	'44043']	['EE......'	'LPLGINIT'	'02Z}Y]Y}'	'13130403'	'EE......'	'LPIGINIT'	'02Y}Y]Y}'	'13030403']	['EEE'	'ERN'	'343'	'454'
2OKB_C 0.0126922433462833 1.3149967960441098 0.2473958333333328 [[54	64]	[105	108]	[46	48]	[107	110]] [2	1	3	0] [[90	95]	[196	199]	[354	356]	[462	465]] [['EEEEPPTTEEE'	'ISMSMPKFCYG'	'/212FGOM122'	'03232342233'	'EEEEEE'	'VYFAST'	'/21122'	'032233']	['EE.T'	'NVNT'	'3/]N'	'4043'	'EETT'	'NIDG'	'3/ON'	'4043']	['EEE'	'ERQ'	'343'	'454'	'EEE'	'NRK'	'343'	'454']	['.TT.'	'NTGD'	']NN]'	'4334'	'.TT.'	'KPFE'	']NM]'	'4324']]
3U7Y_L 0.0123946511372093 1.3131213345619652 0.2630208333333335 [[21	35]	[145	147]	[102	105]	[143	145]	[103	106]] [2	1	4	3	0] [[90	96]	[196	198]	[233	236]	[354	356]	[465	468]] [['EEEE.SS.S.EEEEE'	'ISMRTSQSGSLAWYQ'	'/214}UV}U}01223'	'032533433312334'	'EEEEEEE'	'VYFASTE'	'/211223'	'0322334']	['EET'	'KVD'	'3/O'	'404'	'EET'	'NID'	'3/O'	'404']	['....'	'IKRT'	'Y]^}'	'0453'	'....'	'INIT'	'Y]Y}'	'0403']	['EEE'	'QWK'	'323'	'434'
4R4H_L 0.014323129332884 0.892360797539618 0.3177083333333335 [[34	37]	[194	196]	[106	109]	[107	110]] [2	1	4	0] [[93	96]	[195	197]	[233	236]	[465	468]] [['EEEE'	'AWYQ'	'1223'	'2334'	'EEEE'	'ASTE'	'1223'	'2334']	['EEE'	'KEV'	'33/'	'440'	'EEE'	'KNI'	'33/'	'440']	['....'	'IKRT'	'Y]^}'	'0453'	'....'	'INIT'	'Y]Y}'	'0403']	['....'	'KRTV'	']^}Y'	'4530'	'....'	'ERDI'	']^]Y'	'4540']]
4OM0_L 0.0118648829700888 1.2922838637647014 0.2760416666666661 [[21	37]	[151	153]	[108	111]	[149	151]	[109	112]] [2	1	4	3	0] [[90	96]	[196	198]	[233	236]	[354	356]	[465	468]] [['EEEEE.S.S.--.EEEE'	'ISMRTSQYGS--LAWYQ'	'/2142}V}U}--Z1223'	'0325334333--12334'	'EEEEEEE'	'VYFASTE'	'/211223'	'0322334']	['EET'	'KVD'	'3/O'	'404'	'EET'	'NID'	'3/O'	'404']	['....'	'IKRT'	'Y]^}'	'0453'	'....'	'INIT'	'Y]Y}'	'0403']	['EEE'	'QWK'	'323'	'434'
3WOF_K 0.014191399646171 1.9578618023211387 0.0104166666666667 [[823	828]	[748	751]	[702	704]	[750	753]] [2	1	4	0] [[101	106]	[196	199]	[232	234]	[462	465]] [['EEEEEE'	'VRVYVA'	'/4/2/1'	'050302'	'EEEEEE'	'IRGWIF'	'/422/1'	'053302']	['EE.T'	'EVKP'	'3/]N'	'4043'	'EETT'	'NIDG'	'3/ON'	'4043']	['...'	'PIH'	'}Y]'	'304'	'...'	'GIN'	'}Y]'	'304']	['.TT.'	'KPGD'	']NN]'	'4334'	'.TT.'	'KPFE'	']NM]'	'4324']]
6JPW_B 0.005697975215403 2.758977309657651 0.1588541666666665 [[23	27]	[107	109]	[98	101]	[108	110]] [2	1	4	3] [[103	107]	[195	197]	[229	232]	[354	356]] [['EEEEE'	'YRVMT'	'24/12'	'35023'	'EEEEE'	'GWIFG'	'22/12'	'33023']	['EEE'	'KNI'	'33/'	'440'	'EEE'	'KNI'	'33/'	'440']	['EE..'	'LAVP'	'01Y}'	'1203'	'EE..'	'LPIG'	'02Y}'	'1303']	['EEE'	'NIQ'	'3/3'	'404'	'EEE'	'NRK'	'343'	'454']]
3NGB_L 0.014193038707386 1.4074918977858817 0.1692708333333334 [[21	37]	[196	198]	[108	111]	[149	151]	[109	112]] [2	1	4	3	0] [[90	96]	[195	197]	[233	236]	[354	356]	[465	468]] [['EEEE..SS..--EEEEE'	'ISMRTSQYGS--LAWYQ'	'/214}}VU}}--01223'	'0325334333--12334'	'EEEEEEE'	'VYFASTE'	'/211223'	'0322334']	['EEE'	'NEV'	'33/'	'440'	'EEE'	'KNI'	'33/'	'440']	['....'	'IKRT'	'Y]^}'	'0453'	'....'	'INIT'	'Y]Y}'	'0403']	['EEE'	'QWK'	'323'	'434'
5NH0_C 0.0211745954282224 0.9575646307213634 0.0442708333333334 [[120	126]	[163	165]	[190	193]	[164	166]	[106	109]] [2	1	4	3	0] [[101	107]	[195	197]	[232	235]	[354	356]	[462	465]] [['EEEEEEE'	'IASGVFG'	'/122/12'	'0233023'	'EEEEEEE'	'IRGWIFG'	'/422/12'	'0533023']	['EEE'	'HQI'	'33/'	'440'	'EEE'	'KNI'	'33/'	'440']	['....'	'SLQV'	'}Z]Y'	'3140'	'....'	'GINI'	'}Y]Y'	'3040']	['EEE'	'QIE'	'3/3'	'404'
3OXV_A 0.0152375360278495 0.9739270815054618 0.3333333333333332 [[64	72]	[69	71]	[37	39]] [2	1	4] [[120	128]	[195	197]	[234	236]] [['EEETTEEEE'	'IEICGHKVI'	'/3/MN33//'	'040234400'	'EEETTEEEE'	'VNNATNVVI'	'/33MN3///'	'044234000']	['EEE'	'HKV'	'33/'	'440'	'EEE'	'KNI'	'33/'	'440']	['...'	'NLP'	']Z}'	'413'	'...'	'NIT'	']Y}'	'403']]
6L4Z_F 0.0093559248324189 2.5457927051173947 0.1744791666666669 [[23	27]	[107	109]	[98	101]	[108	110]] [2	1	4	3] [[103	107]	[195	197]	[229	232]	[354	356]] [['EEEEE'	'YRVMT'	'24/12'	'35023'	'EEEEE'	'GWIFG'	'22/12'	'33023']	['EEE'	'KNI'	'33/'	'440'	'EEE'	'KNI'	'33/'	'440']	['EE..'	'LAVP'	'01Y}'	'1203'	'EE..'	'LPIG'	'02Y}'	'1303']	['EEE'	'NIQ'	'3/3'	'404'	'EEE'	'NRK'	'343'	'454']]
2OKB_B 0.0154122371075804 1.624916145282666 0.1067708333333337 [[54	64]	[105	108]	[107	110]] [2	1	0] [[90	95]	[196	199]	[462	465]] [['EEEEPPTTEEE'	'ISMSMPKFCYG'	'/212FGOM122'	'03232342233'	'EEEEEE'	'VYFAST'	'/21122'	'032233']	['EE.T'	'NVNT'	'3/]N'	'4043'	'EETT'	'NIDG'	'3/ON'	'4043']	['.TT.'	'NTGD'	']NN]'	'4334'	'.TT.'	'KPFE'	']NM]'	'4324']]
6MTJ_E 0.0167348647817997 1.620704187527874 0.0158730158730155 [[62	68]	[30	32]	[73	76]	[67	69]] [2	1	4	0] [[92	98]	[198	200]	[229	232]	[489	491]] [['EEEEE.S'	'FSGYKSY'	'12223}U'	'2333433'	'EEEEESS'	'FASTEKS'	'11223VU'	'2233443']	['TSE'	'HKS'	'OV2'	'443'	'TTE'	'DGY'	'ON2'	'433']	['EEE.'	'LTIS'	'02/}'	'1303'	'EE..'	'LPIG'	'02Y}'	'1303']	['.SS'	'SYW'	'}UU'	'333'	'..S'	'YFP'	'}[U'	'323']]
6KK4_B 0.0064051323519009 2.700532520603251 0.2473958333333328 [[23	27]	[107	109]	[98	101]	[108	110]] [2	1	4	3] [[103	107]	[195	197]	[229	232]	[354	356]] [['EEEEE'	'YRVMT'	'24/12'	'35023'	'EEEEE'	'GWIFG'	'22/12'	'33023']	['EEE'	'KNI'	'33/'	'440'	'EEE'	'KNI'	'33/'	'440']	['EE..'	'LAVP'	'01Y}'	'1203'	'EE..'	'LPIG'	'02Y}'	'1303']	['EEE'	'NIQ'	'3/3'	'404'	'EEE'	'NRK'	'343'	'454']]
5ZOB_D 0.0079316824453282 2.6236928970462245 0.2317708333333328 [[23	27]	[107	109]	[98	101]	[108	110]] [2	1	4	3] [[103	107]	[195	197]	[229	232]	[354	356]] [['EEEEE'	'YRVMT'	'24/12'	'35023'	'EEEEE'	'GWIFG'	'22/12'	'33023']	['EEE'	'KNI'	'33/'	'440'	'EEE'	'KNI'	'33/'	'440']	['EE..'	'LAVP'	'01Y}'	'1203'	'EE..'	'LPIG'	'02Y}'	'1303']	['EEE'	'NIQ'	'3/3'	'404'	'EEE'	'NRK'	'343'	'454']]
6MU7_E 0.016414292779612 1.6623418052020482 0.0350404312668466 [[62	68]	[30	32]	[73	76]	[67	69]] [2	1	4	0] [[92	98]	[198	200]	[229	232]	[489	491]] [['EEEEE.S'	'FSGYKSY'	'12223}U'	'2333433'	'EEEEESS'	'FASTEKS'	'11223VU'	'2233443']	['TSE'	'HKS'	'OV2'	'443'	'TTE'	'DGY'	'ON2'	'433']	['EEE.'	'LTIS'	'02/}'	'1303'	'EE..'	'LPIG'	'02Y}'	'1303']	['.SS'	'SYW'	'}UU'	'333'	'..S'	'YFP'	'}[U'	'323']]
5ZOB_B 0.0080435743152685 2.6245911285592003 0.2265625 [[23	27]	[107	109]	[98	101]	[108	110]] [2	1	4	3] [[103	107]	[195	197]	[229	232]	[354	356]] [['EEEEE'	'YRVMT'	'24/12'	'35023'	'EEEEE'	'GWIFG'	'22/12'	'33023']	['EEE'	'KNI'	'33/'	'440'	'EEE'	'KNI'	'33/'	'440']	['EE..'	'LAVP'	'01Y}'	'1203'	'EE..'	'LPIG'	'02Y}'	'1303']	['EEE'	'NIQ'	'3/3'	'404'	'EEE'	'NRK'	'343'	'454']]
3OXW_C 0.0163277328871498 0.999944484750913 0.3016949152542381 [[64	72]	[69	71]	[37	39]] [2	1	4] [[120	128]	[195	197]	[234	236]] [['EEETTEEEE'	'VEICGHKVI'	'/3/MN33//'	'040234400'	'EEETTEEEE'	'VNNATNVVI'	'/33MN3///'	'044234000']	['EEE'	'HKV'	'33/'	'440'	'EEE'	'KNI'	'33/'	'440']	['...'	'NLP'	']Z}'	'413'	'...'	'NIT'	']Y}'	'403']]
4YDI_L 0.0201230295709929 0.871347277211981 0.2000000000000004 [[65	74]	[149	151]	[106	109]	[147	149]	[107	110]] [2	1	4	3	0] [[94	107]	[196	198]	[233	236]	[354	356]	[465	468]] [['EE.SSEEEEE'	'SGSHTPFIFT'	'22}VU21/12'	'3334332023'	'EEESS..EEEEEEE'	'STEKSNIIRGWIFG'	'223VU]Y/422/12'	'33443400533023']	['EET'	'KVD'	'3/O'	'404'	'EET'	'NID'	'3/O'	'404']	['....'	'INRT'	'Y]^}'	'0453'	'....'	'INIT'	'Y]Y}'	'0403']	['EEE'	'QWK'	'323'	'434'
6O3G_B 0.0197260794477887 1.027478128484757 0.1354166666666665 [[34	37]	[149	151]	[106	109]	[147	149]	[107	110]] [2	1	4	3	0] [[93	96]	[196	198]	[233	236]	[354	356]	[465	468]] [['EEEE'	'AWYQ'	'1223'	'2334'	'EEEE'	'ASTE'	'1223'	'2334']	['EET'	'KVD'	'3/O'	'404'	'EET'	'NID'	'3/O'	'404']	['....'	'IKRT'	'Y]^}'	'0453'	'....'	'INIT'	'Y]Y}'	'0403']	['EEE'	'QWK'	'323'	'434'
3OXX_D 0.0147057596924883 0.9988444251228684 0.3714285714285719 [[64	72]	[69	71]	[37	39]	[42	45]] [2	1	4	3] [[120	128]	[195	197]	[234	236]	[353	356]] [['EEETTEEEE'	'VEICGHKVI'	'/3/MN33//'	'040234400'	'EEETTEEEE'	'VNNATNVVI'	'/33MN3///'	'044234000']	['EEE'	'HKV'	'33/'	'440'	'EEE'	'KNI'	'33/'	'440']	['...'	'NLP'	']Z}'	'413'	'...'	'NIT'	']Y}'	'403']	['.EEE'	'WKPK'	'}323'	'3434'	'.EEE'	'WNRK'	'}343'	'3454']]
5GPI_F 0.0100244025588304 2.640081813881688 0.1744791666666669 [[23	27]	[107	109]	[98	101]	[108	110]] [2	1	4	3] [[103	107]	[195	197]	[229	232]	[354	356]] [['EEEEE'	'YRVMT'	'24/12'	'35023'	'EEEEE'	'GWIFG'	'22/12'	'33023']	['EEE'	'KNI'	'33/'	'440'	'EEE'	'KNI'	'33/'	'440']	['EE..'	'LAVP'	'01Y}'	'1203'	'EE..'	'LPIG'	'02Y}'	'1303']	['EEE'	'NIQ'	'3/3'	'404'	'EEE'	'NRK'	'343'	'454']]
4QJ8_B 0.0168194531512817 0.9340908783899168 0.3195876288659791 [[64	72]	[69	71]	[37	39]	[42	45]] [2	1	4	3] [[120	128]	[195	197]	[234	236]	[353	356]] [['EEETTEEEE'	'IEICGHKVI'	'/3/MN33//'	'040234400'	'EEETTEEEE'	'VNNATNVVI'	'/33MN3///'	'044234000']	['EEE'	'HKV'	'33/'	'440'	'EEE'	'KNI'	'33/'	'440']	['...'	'NLP'	']Z}'	'413'	'...'	'NIT'	']Y}'	'403']	['.EEE'	'WKPK'	'}323'	'3434'	'.EEE'	'WNRK'	'}343'	'3454']]
4QJ7_D 0.0160707489055014 1.1652893778190052 0.263157894736842 [[64	72]	[69	71]	[37	39]	[42	45]] [2	1	4	3] [[120	128]	[195	197]	[234	236]	[353	356]] [['EEETTEEEE'	'IEICGHKVI'	'/3/MN33//'	'040234400'	'EEETTEEEE'	'VNNATNVVI'	'/33MN3///'	'044234000']	['EEE'	'HKV'	'33/'	'440'	'EEE'	'KNI'	'33/'	'440']	['...'	'NLP'	']Z}'	'413'	'...'	'NIT'	']Y}'	'403']	['.EEE'	'WKPK'	'}323'	'3434'	'.EEE'	'WNRK'	'}343'	'3454']]
3OXV_C 0.0166267778849869 0.8927175434492247 0.3521126760563378 [[64	72]	[69	71]	[37	39]	[42	45]] [2	1	4	3] [[120	128]	[195	197]	[234	236]	[353	356]] [['EEETTEEEE'	'IEICGHKVI'	'/3/MN33//'	'040234400'	'EEETTEEEE'	'VNNATNVVI'	'/33MN3///'	'044234000']	['EEE'	'HKV'	'33/'	'440'	'EEE'	'KNI'	'33/'	'440']	['...'	'NLP'	']Z}'	'413'	'...'	'NIT'	']Y}'	'403']	['.EEE'	'WKPK'	'}323'	'3434'	'.EEE'	'WNRK'	'}343'	'3454']]
5ZMQ_F 0.0100300195033519 2.7226543609219327 0.1796875000000002 [[23	27]	[107	109]	[98	101]	[108	110]	[89	91]] [2	1	4	3	0] [[103	107]	[195	197]	[229	232]	[354	356]	[489	491]] [['EEEEE'	'YRVMT'	'24/12'	'35023'	'EEEEE'	'GWIFG'	'22/12'	'33023']	['EEE'	'KNI'	'33/'	'440'	'EEE'	'KNI'	'33/'	'440']	['EE..'	'LAVP'	'01Y}'	'1203'	'EE..'	'LPIG'	'02Y}'	'1303']	['EEE'	'NIQ'	'3/3'	'404'
3HVP_A 0.0080295954970555 1.9951067351234275 0.364583333333333 [[64	69]	[65	68]	[2	4]] [2	1	4] [[120	125]	[196	199]	[234	236]] [['EEE-TE'	'VEI-GH'	'/3/-N3'	'040-34'	'EEETTE'	'VNNATN'	'/33MN3'	'044234']	['EE-T'	'EI-G'	'3/-N'	'40-3'	'EETT'	'NIDG'	'3/ON'	'4043']	['...'	'QIT'	']Y}'	'403'	'...'	'NIT'	']Y}'	'403']]
6CDI_r 0.0146450744027114 0.6801976920060568 0.4765624999999993 [[88	90]	[88	91]	[11	14]	[98	100]] [2	1	4	3] [[121	123]	[195	198]	[229	232]	[354	356]] [['EET'	'QQF'	'33M'	'442'	'EET'	'NNA'	'33M'	'442']	['EETT'	'QQFE'	'33MO'	'4424'	'EEET'	'KNID'	'33/O'	'4404']	['EEE.'	'LSLS'	'020}'	'1313'	'EE..'	'LPIG'	'02Y}'	'1303']	['EEE'	'ELE'	'303'	'414'	'EEE'	'NRK'	'343'	'454']]
4YHQ_B 0.0171449824564032 0.979472080497456 0.3061224489795922 [[64	72]	[69	71]	[36	39]	[42	45]] [2	1	4	3] [[120	128]	[195	197]	[233	236]	[353	356]] [['EEETTEEEE'	'IEIAGHKVI'	'/3/MN33//'	'040234400'	'EEETTEEEE'	'VNNATNVVI'	'/33MN3///'	'044234000']	['EEE'	'HKV'	'33/'	'440'	'EEE'	'KNI'	'33/'	'440']	['....'	'INLP'	'Y]Z}'	'0413'	'....'	'INIT'	'Y]Y}'	'0403']	['.EEE'	'WKPK'	'}323'	'3434'	'.EEE'	'WNRK'	'}343'	'3454']]
4QJ9_B 0.0156375762126045 0.9913948391815264 0.3714285714285719 [[64	72]	[69	71]	[37	39]	[42	45]] [2	1	4	3] [[120	128]	[195	197]	[234	236]	[353	356]] [['EEETTEEEE'	'IEICGHKVI'	'/3/MN33//'	'040234400'	'EEETTEEEE'	'VNNATNVVI'	'/33MN3///'	'044234000']	['EEE'	'HKV'	'33/'	'440'	'EEE'	'KNI'	'33/'	'440']	['...'	'NLP'	']Z}'	'413'	'...'	'NIT'	']Y}'	'403']	['.EEE'	'WKPK'	'}323'	'3434'	'.EEE'	'WNRK'	'}343'	'3454']]
5GJ4_F 0.0101370286687003 2.746135975560697 0.2005208333333334 [[23	27]	[107	109]	[98	101]	[108	110]] [2	1	4	3] [[103	107]	[195	197]	[229	232]	[354	356]] [['EEEEE'	'YRVMT'	'24/12'	'35023'	'EEEEE'	'GWIFG'	'22/12'	'33023']	['EEE'	'KNI'	'33/'	'440'	'EEE'	'KNI'	'33/'	'440']	['EE..'	'LAVP'	'01Y}'	'1203'	'EE..'	'LPIG'	'02Y}'	'1303']	['EEE'	'NIQ'	'3/3'	'404'	'EEE'	'NRK'	'343'	'454']]
5T2Z_B 0.0184492925519276 0.7562862905021676 0.3150684931506851 [[64	72]	[69	71]	[36	39]	[42	45]] [2	1	4	3] [[120	128]	[195	197]	[233	236]	[353	356]] [['EEETTEEEE'	'IEIAGHKVV'	'/3/MN33//'	'040234400'	'EEETTEEEE'	'VNNATNVVI'	'/33MN3///'	'044234000']	['EEE'	'HKV'	'33/'	'440'	'EEE'	'KNI'	'33/'	'440']	['....'	'IDLP'	'Y]Z}'	'0413'	'....'	'INIT'	'Y]Y}'	'0403']	['.EEE'	'WKPK'	'}323'	'3434'	'.EEE'	'WNRK'	'}343'	'3454']]
4FAE_A 0.0172371922286629 0.9500510097572488 0.3287197231833909 [[64	72]	[69	71]	[36	39]	[42	45]] [2	1	4	3] [[120	128]	[195	197]	[233	236]	[353	356]] [['EEETTEEEE'	'IEICGHKVI'	'/3/MN33//'	'040234400'	'EEETTEEEE'	'VNNATNVVI'	'/33MN3///'	'044234000']	['EEE'	'HKV'	'33/'	'440'	'EEE'	'KNI'	'33/'	'440']	['....'	'VNLP'	'Y]Z}'	'0413'	'....'	'INIT'	'Y]Y}'	'0403']	['.EEE'	'WKPK'	'}323'	'3434'	'.EEE'	'WNRK'	'}343'	'3454']]
3SN6_N 0.0108023406065216 1.0753334973237152 0.5078124999999991 [[21	25]	[109	111]	[107	110]] [2	4	0] [[91	95]	[234	236]	[465	468]] [['EEEEE'	'SCAAS'	'21112'	'32223'	'EEEEE'	'YFAST'	'21122'	'32233']	['...'	'DVT'	']Y}'	'403'	'...'	'NIT'	']Y}'	'403']	['....'	'DFDV'	'][]Y'	'4240'	'....'	'ERDI'	']^]Y'	'4540']]
5GJ4_H 0.0105243855005081 2.771756880086519 0.1953125000000002 [[23	27]	[107	109]	[98	101]	[108	110]	[169	171]] [2	1	4	3	0] [[103	107]	[195	197]	[229	232]	[354	356]	[465	467]] [['EEEEE'	'YRVMT'	'24/12'	'35023'	'EEEEE'	'GWIFG'	'22/12'	'33023']	['EEE'	'KNI'	'33/'	'440'	'EEE'	'KNI'	'33/'	'440']	['EE..'	'LAVP'	'01Y}'	'1203'	'EE..'	'LPIG'	'02Y}'	'1303']	['EEE'	'NIQ'	'3/3'	'404'
1HTE_A 0.0190149159505745 0.4714860001493836 0.3426573426573429 [[64	69]	[65	68]	[42	45]	[36	38]] [2	1	3	0] [[120	125]	[196	199]	[353	356]	[490	492]] [['EEETTE'	'IEICGH'	'/3/MN3'	'040234'	'EEETTE'	'VNNATN'	'/33MN3'	'044234']	['EETT'	'EICG'	'3/MN'	'4023'	'EETT'	'NIDG'	'3/ON'	'4043']	['.EEE'	'WKPK'	'}323'	'3434'	'.EEE'	'WNRK'	'}343'	'3454']	['...'	'MSL'	'[}Z'	'231'	'.S.'	'FPL'	'[UZ'	'231']]
6CDI_7 0.0146576835351032 0.6801971931033373 0.5338541666666663 [[88	90]	[88	91]	[11	14]	[98	100]] [2	1	4	3] [[121	123]	[195	198]	[229	232]	[354	356]] [['EET'	'QQF'	'33M'	'442'	'EET'	'NNA'	'33M'	'442']	['EETT'	'QQFE'	'33MO'	'4424'	'EEET'	'KNID'	'33/O'	'4404']	['EEE.'	'LSLS'	'020}'	'1313'	'EE..'	'LPIG'	'02Y}'	'1303']	['EEE'	'ELE'	'303'	'414'	'EEE'	'NRK'	'343'	'454']]
4RVX_A 0.0167833580486739 1.019584014260313 0.3521126760563378 [[64	72]	[69	71]	[37	39]] [2	1	4] [[120	128]	[195	197]	[234	236]] [['EEETTEEEE'	'IEICGHKVI'	'/3/MN33//'	'040234400'	'EEETTEEEE'	'VNNATNVVI'	'/33MN3///'	'044234000']	['EEE'	'HKV'	'33/'	'440'	'EEE'	'KNI'	'33/'	'440']	['...'	'ELP'	']Z}'	'413'	'...'	'NIT'	']Y}'	'403']]
6L4Z_B 0.0124867472048362 2.6551334495744205 0.1796875000000002 [[23	27]	[107	109]	[98	101]	[108	110]] [2	1	4	3] [[103	107]	[195	197]	[229	232]	[354	356]] [['EEEEE'	'YRVMT'	'24/12'	'35023'	'EEEEE'	'GWIFG'	'22/12'	'33023']	['EEE'	'KNI'	'33/'	'440'	'EEE'	'KNI'	'33/'	'440']	['EE..'	'LAVP'	'01Y}'	'1203'	'EE..'	'LPIG'	'02Y}'	'1303']	['EEE'	'NIQ'	'3/3'	'404'	'EEE'	'NRK'	'343'	'454']]
6MTN_E 0.0197032755909477 1.5541184547554583 0.0350404312668466 [[62	68]	[30	32]	[73	76]	[67	69]] [2	1	4	0] [[92	98]	[198	200]	[229	232]	[489	491]] [['EEEEE.S'	'FSGYKSY'	'12223}U'	'2333433'	'EEEEESS'	'FASTEKS'	'11223VU'	'2233443']	['TSE'	'HKS'	'OV2'	'443'	'TTE'	'DGY'	'ON2'	'433']	['EEE.'	'LTIS'	'02/}'	'1303'	'EE..'	'LPIG'	'02Y}'	'1303']	['.SS'	'SYW'	'}UU'	'333'	'..S'	'YFP'	'}[U'	'323']]
1YFJ_D 0.0237038610802589 0.949094472963371 0.1067708333333337 [[212	218]	[214	217]	[160	162]	[231	233]] [2	1	4	3] [[119	125]	[196	199]	[233	235]	[354	356]] [['ESEETTE'	'VLEHHGK'	'/S33ON3'	'0144434'	'EEEETTE'	'IVNNATN'	'//33MN3'	'0044234']	['EETT'	'EHHG'	'33ON'	'4443'	'EETT'	'NIDG'	'3/ON'	'4043']	['...'	'VKI'	'Y]Y'	'040'	'...'	'INI'	'Y]Y'	'040']	['EEE'	'NVK'	'3/3'	'404'	'EEE'	'NRK'	'343'	'454']]
4S1Q_L 0.0183533298595288 1.013597834938675 0.3020833333333328 [[34	37]	[151	153]	[108	111]	[149	151]	[109	112]] [2	1	4	3	0] [[93	96]	[196	198]	[233	236]	[354	356]	[465	468]] [['EEEE'	'AWYQ'	'1223'	'2334'	'EEEE'	'ASTE'	'1223'	'2334']	['EET'	'KVD'	'3/O'	'404'	'EET'	'NID'	'3/O'	'404']	['....'	'IKRT'	'Y]^}'	'0453'	'....'	'INIT'	'Y]Y}'	'0403']	['EEE'	'QWK'	'323'	'434'
1W1X_D 0.0204764233271878 1.3265325269470625 0.1354166666666665 [[3401	3405]	[3400	3402]	[3355	3357]] [2	1	4] [[125	129]	[195	197]	[232	234]] [['EEEEE'	'QVIVN'	'3///3'	'40004'	'EEEEE'	'NVVIK'	'3///3'	'40004']	['EEE'	'NQV'	'33/'	'440'	'EEE'	'KNI'	'33/'	'440']	['...'	'GVK'	'}Y]'	'304'	'...'	'GIN'	'}Y]'	'304']]
1SH9_B 0.0132758545741636 1.4778515077298429 0.3812949640287773 [[64	72]	[69	71]	[42	45]] [2	1	3] [[120	128]	[195	197]	[353	356]] [['EEETTEEEE'	'IEICGHKVI'	'/3/MN33//'	'040234400'	'EEETTEEEE'	'VNNATNVVI'	'/33MN3///'	'044234000']	['EEE'	'HKV'	'33/'	'440'	'EEE'	'KNI'	'33/'	'440']	['.EEE'	'WKPK'	'}323'	'3434'	'.EEE'	'WNRK'	'}343'	'3454']]
1K6C_A 0.0201144505350919 0.6412275320711643 0.3617021276595742 [[61	67]	[60	62]	[37	39]	[42	45]] [2	1	4	3] [[125	131]	[195	197]	[234	236]	[353	356]] [['EEEEEES'	'QIPIEIC'	'3/2/3/T'	'4030402'	'EEEEE.S'	'NVVIKVA'	'3///3YT'	'4000402']	['EEE'	'DQI'	'33/'	'440'	'EEE'	'KNI'	'33/'	'440']	['...'	'NLP'	']Z}'	'413'	'...'	'NIT'	']Y}'	'403']	['.EEE'	'WKPK'	'}323'	'3434'	'.EEE'	'WNRK'	'}343'	'3454']]
6CDI_R 0.0146551114632539 0.6801913974290026 0.5833333333333337 [[88	90]	[88	91]	[11	14]	[98	100]] [2	1	4	3] [[121	123]	[195	198]	[229	232]	[354	356]] [['EET'	'QQF'	'33M'	'442'	'EET'	'NNA'	'33M'	'442']	['EETT'	'QQFE'	'33MO'	'4424'	'EEET'	'KNID'	'33/O'	'4404']	['EEE.'	'LSLS'	'020}'	'1313'	'EE..'	'LPIG'	'02Y}'	'1303']	['EEE'	'ELE'	'303'	'414'	'EEE'	'NRK'	'343'	'454']]
5W1K_F 0.0175840997600995 0.9129391240975394 0.4062500000000004 [[21	37]	[189	191]	[101	104]	[102	105]] [2	1	4	0] [[90	96]	[195	197]	[233	236]	[465	468]] [['EEEEESS..SS..EEEE'	'ITMRASQSIDNWLAWYQ'	'/2141UV}YVV}Z1223'	'03252343044312334'	'EEEEEEE'	'VYFASTE'	'/211223'	'0322334']	['EEE'	'NEV'	'33/'	'440'	'EEE'	'KNI'	'33/'	'440']	['....'	'IKRT'	'Y]^}'	'0453'	'....'	'INIT'	'Y]Y}'	'0403']	['....'	'KRTV'	']^}Y'	'4530'	'....'	'ERDI'	']^]Y'	'4540']]
4OLY_L 0.0183810097645492 1.2824991437071689 0.2473958333333328 [[21	37]	[196	198]	[108	111]	[149	151]	[109	112]] [2	1	4	3	0] [[90	96]	[195	197]	[233	236]	[354	356]	[465	468]] [['EEEEESS.S.--EEEEE'	'ISMRTSQYGS--LAWYQ'	'/2142UV}U}--01223'	'0325334333--12334'	'EEEEEEE'	'VYFASTE'	'/211223'	'0322334']	['EEE'	'NEV'	'33/'	'440'	'EEE'	'KNI'	'33/'	'440']	['....'	'IKRT'	'Y]^}'	'0453'	'....'	'INIT'	'Y]Y}'	'0403']	['EEE'	'QWK'	'323'	'434'
4FAF_B 0.0180146425072188 0.9588761534479776 0.3763440860215057 [[64	72]	[69	71]	[36	39]	[42	45]] [2	1	4	3] [[120	128]	[195	197]	[233	236]	[353	356]] [['EEETTEEEE'	'IEICGHKVI'	'/3/MN33//'	'040234400'	'EEETTEEEE'	'VNNATNVVI'	'/33MN3///'	'044234000']	['EEE'	'HKV'	'33/'	'440'	'EEE'	'KNI'	'33/'	'440']	['....'	'VNLP'	'Y]Z}'	'0413'	'....'	'INIT'	'Y]Y}'	'0403']	['.EEE'	'WKPK'	'}323'	'3434'	'.EEE'	'WNRK'	'}343'	'3454']]
1SH9_A 0.013794748758097 1.5525740932441492 0.3617021276595742 [[64	72]	[69	71]	[42	45]] [2	1	3] [[120	128]	[195	197]	[353	356]] [['EEETTEEEE'	'IEICGHKVI'	'/3/MN33//'	'040234400'	'EEETTEEEE'	'VNNATNVVI'	'/33MN3///'	'044234000']	['EEE'	'HKV'	'33/'	'440'	'EEE'	'KNI'	'33/'	'440']	['.EEE'	'WKPK'	'}323'	'3434'	'.EEE'	'WNRK'	'}343'	'3454']]
5YOF_B 0.0112995145867829 2.6383800629390084 0.2682291666666665 [[23	27]	[107	109]	[98	101]	[108	110]	[169	171]] [2	1	4	3	0] [[103	107]	[195	197]	[229	232]	[354	356]	[465	467]] [['EEEEE'	'YRVMT'	'24/12'	'35023'	'EEEEE'	'GWIFG'	'22/12'	'33023']	['EEE'	'KNI'	'33/'	'440'	'EEE'	'KNI'	'33/'	'440']	['EE..'	'LAVP'	'01Y}'	'1203'	'EE..'	'LPIG'	'02Y}'	'1303']	['EEE'	'NIQ'	'3/3'	'404'
6T6J_C 0.0147003725779534 2.731950386715166 0.1195335276967934 [[250	259]	[252	255]	[229	232]] [2	1	0] [[119	128]	[196	199]	[462	465]] [['EEEETTEEEE'	'VIQDKSDIKV'	'//33ON3/3/'	'0044434040'	'EEEETTEEEE'	'IVNNATNVVI'	'//33MN3///'	'0044234000']	['EETT'	'QDKS'	'33ON'	'4443'	'EETT'	'NIDG'	'3/ON'	'4043']	['.TT.'	'DSRD'	']NP]'	'4354'	'.TT.'	'KPFE'	']NM]'	'4324']]
4OLX_L 0.0175008779443716 1.283963118731993 0.2942708333333335 [[21	37]	[196	198]	[108	111]	[149	151]	[109	112]] [2	1	4	3	0] [[90	96]	[195	197]	[233	236]	[354	356]	[465	468]] [['EEEEESS.S.--.EEEE'	'ISMRTSQYGS--LAWYQ'	'/2142UV}U}--Z1223'	'0325334333--12334'	'EEEEEEE'	'VYFASTE'	'/211223'	'0322334']	['EEE'	'NEV'	'33/'	'440'	'EEE'	'KNI'	'33/'	'440']	['....'	'IKRT'	'Y]^}'	'0453'	'....'	'INIT'	'Y]Y}'	'0403']	['EEE'	'QWK'	'323'	'434'
3GGX_G 0.0145093377505746 1.0327310655294817 0.517786561264822 [[64	69]	[65	68]	[42	45]] [2	1	3] [[120	125]	[196	199]	[353	356]] [['EEETTE'	'IEICGH'	'/3/MN3'	'040234'	'EEETTE'	'VNNATN'	'/33MN3'	'044234']	['EETT'	'EICG'	'3/MN'	'4023'	'EETT'	'NIDG'	'3/ON'	'4043']	['.EEE'	'WKPK'	'}323'	'3434'	'.EEE'	'WNRK'	'}343'	'3454']]
6UDK_L 0.0207229296990212 1.882338176426337 0.0131926121372032 [[44	53]	[48	50]	[8	11]] [2	1	0] [[116	125]	[197	199]	[489	492]] [['.EEEEETTTE'	'PTLVIFGASN'	'}20//1NMN3'	'3310023234'	'.EEEEEETTE'	'SLLIVNNATN'	'}00//33MN3'	'3110044234']	['EET'	'IFG'	'/1N'	'023'	'ETT'	'IDG'	'/ON'	'043']	['..B.'	'PAIL'	'}[(Z'	'3201'	'..S.'	'YFPL'	'}[UZ'	'3231']]
1VIJ_B 0.0202685610271884 0.515344073288561 0.4065934065934067 [[61	67]	[60	62]	[37	39]] [2	1	4] [[125	131]	[195	197]	[234	236]] [['EEEEEES'	'QILIEIC'	'3/0/3/T'	'4010402'	'EEEEE.S'	'NVVIKVA'	'3///3YT'	'4000402']	['EEE'	'DQI'	'33/'	'440'	'EEE'	'KNI'	'33/'	'440']	['...'	'NLP'	']Z}'	'413'	'...'	'NIT'	']Y}'	'403']]
3EM6_A 0.0188647126928884 0.9621887574085606 0.3862815884476533 [[64	72]	[69	71]	[37	39]	[42	45]] [2	1	4	3] [[120	128]	[195	197]	[234	236]	[353	356]] [['EEETTEEEE'	'VEICGHKVI'	'/3/MN33//'	'040234400'	'EEETTEEEE'	'VNNATNVVI'	'/33MN3///'	'044234000']	['EEE'	'HKV'	'33/'	'440'	'EEE'	'KNI'	'33/'	'440']	['...'	'NLP'	']Z}'	'413'	'...'	'NIT'	']Y}'	'403']	['.EEE'	'WKPK'	'}323'	'3434'	'.EEE'	'WNRK'	'}343'	'3454']]
4YHQ_A 0.020166619315458 1.01838322248048 0.3105802047781578 [[64	72]	[69	71]	[36	39]	[42	45]] [2	1	4	3] [[120	128]	[195	197]	[233	236]	[353	356]] [['EEETTEEEE'	'IEIAGHKVI'	'/3/MN33//'	'040234400'	'EEETTEEEE'	'VNNATNVVI'	'/33MN3///'	'044234000']	['EEE'	'HKV'	'33/'	'440'	'EEE'	'KNI'	'33/'	'440']	['....'	'INLP'	'Y]Z}'	'0413'	'....'	'INIT'	'Y]Y}'	'0403']	['.EEE'	'WKPK'	'}323'	'3434'	'.EEE'	'WNRK'	'}343'	'3454']]
4NJS_C 0.0168942855932753 1.0987846939702757 0.3812949640287773 [[64	72]	[69	71]	[37	39]] [2	1	4] [[120	128]	[195	197]	[234	236]] [['EEETTEEEE'	'IEICGHKVI'	'/3/MN33//'	'040234400'	'EEETTEEEE'	'VNNATNVVI'	'/33MN3///'	'044234000']	['EEE'	'HKV'	'33/'	'440'	'EEE'	'KNI'	'33/'	'440']	['...'	'ELP'	']Z}'	'413'	'...'	'NIT'	']Y}'	'403']]
4LSS_L 0.0235982563976053 0.9760531110958076 0.2005208333333334 [[34	37]	[151	153]	[108	111]	[149	151]	[109	112]] [2	1	4	3	0] [[93	96]	[196	198]	[233	236]	[354	356]	[465	468]] [['EEEE'	'AWYQ'	'1223'	'2334'	'EEEE'	'ASTE'	'1223'	'2334']	['EET'	'KVD'	'3/O'	'404'	'EET'	'NID'	'3/O'	'404']	['....'	'IKRT'	'Y]^}'	'0453'	'....'	'INIT'	'Y]Y}'	'0403']	['EEE'	'QWK'	'323'	'434'
6ACK_C 0.0236437834931447 0.3032700404368601 0.2929292929292928 [[87	125]	[564	568]	[225	229]	[341	343]	[450	455]] [2	1	4	3	0] [[90	128]	[196	200]	[232	236]	[354	356]	[463	468]] [['EEEEEEESS.....EEEESSSSTTSEEEEEEE.SSEEEE'	'IYFAATEKSNVVRGWVFGSTMNNKSQSVIIINNSTNVVI'	'/211123VU]YY^}2/12UUTVOOU32////3]UU3///'	'032223443400533023332444343000044334000'	'EEEEEEESS..EEEEEEESS.SSSS..EEEEEETTEEEE'	'VYFASTEKSNIIRGWIFGTTLDSKTQSLLIVNNATNVVI'	'/211223VU]Y/422/12UUZVUVU]}00//33MN3///'	'032233443400533023331434343110044234000']	['ETTTE'	'DPKTS'	'3NON2'	'43433'	'EETTE'	'NIDGY'	'3/ON2'	'40433']	['.....'	'GINIT'	'}Y]Y}'	'30403'	'.....'	'GINIT'	'}Y]Y}'	'30403']	['EEE'	'ERK'	'343'	'454'
1W1X_A 0.0230092395407197 1.2792322622872925 0.1015624999999995 [[401	405]	[400	402]	[355	357]	[406	408]] [2	1	4	3] [[125	129]	[195	197]	[232	234]	[354	356]] [['EEEEE'	'QVIVN'	'3///3'	'40004'	'EEEEE'	'NVVIK'	'3///3'	'40004']	['EEE'	'NQV'	'33/'	'440'	'EEE'	'KNI'	'33/'	'440']	['...'	'GVK'	'}Y]'	'304'	'...'	'GIN'	'}Y]'	'304']	['EEE'	'NQN'	'333'	'444'	'EEE'	'NRK'	'343'	'454']]
6KK6_B 0.0110729009545085 2.631490762328084 0.3203125000000004 [[23	27]	[107	109]	[98	101]	[108	110]	[141	145]] [2	1	4	3	0] [[103	107]	[195	197]	[229	232]	[354	356]	[462	466]] [['EEEEE'	'YRVMT'	'24/12'	'35023'	'EEEEE'	'GWIFG'	'22/12'	'33023']	['EEE'	'KNI'	'33/'	'440'	'EEE'	'KNI'	'33/'	'440']	['EE..'	'LAVP'	'01Y}'	'1203'	'EE..'	'LPIG'	'02Y}'	'1303']	['EEE'	'NIQ'	'3/3'	'404'
4OLU_L 0.0201417496241521 1.3042347121143716 0.2526041666666665 [[21	37]	[196	198]	[108	111]	[149	151]	[109	112]] [2	1	4	3	0] [[90	96]	[195	197]	[233	236]	[354	356]	[465	468]] [['EEEEESS.S.--.EEEE'	'ISMRTSQYGS--LAWYQ'	'/2142UV}U}--Z1223'	'0325334333--12334'	'EEEEEEE'	'VYFASTE'	'/211223'	'0322334']	['EEE'	'NEV'	'33/'	'440'	'EEE'	'KNI'	'33/'	'440']	['....'	'IKRT'	'Y]^}'	'0453'	'....'	'INIT'	'Y]Y}'	'0403']	['EEE'	'QWK'	'323'	'434'
1W21_D 0.0221483800445787 1.3865949885868454 0.1276041666666665 [[3401	3405]	[3400	3402]	[3355	3357]] [2	1	4] [[125	129]	[195	197]	[232	234]] [['EEEEE'	'QVIVN'	'3///3'	'40004'	'EEEEE'	'NVVIK'	'3///3'	'40004']	['EEE'	'NQV'	'33/'	'440'	'EEE'	'KNI'	'33/'	'440']	['...'	'GVK'	'}Y]'	'304'	'...'	'GIN'	'}Y]'	'304']]
1W20_D 0.0221483800445787 1.3865949885868454 0.1276041666666665 [[3401	3405]	[3400	3402]	[3355	3357]] [2	1	4] [[125	129]	[195	197]	[232	234]] [['EEEEE'	'QVIVN'	'3///3'	'40004'	'EEEEE'	'NVVIK'	'3///3'	'40004']	['EEE'	'NQV'	'33/'	'440'	'EEE'	'KNI'	'33/'	'440']	['...'	'GVK'	'}Y]'	'304'	'...'	'GIN'	'}Y]'	'304']]
1V0Z_D 0.0225323438868991 1.372590080284924 0.1171875 [[401	405]	[400	402]	[355	357]] [2	1	4] [[125	129]	[195	197]	[232	234]] [['EEEEE'	'QVIVN'	'3///3'	'40004'	'EEEEE'	'NVVIK'	'3///3'	'40004']	['EEE'	'NQV'	'33/'	'440'	'EEE'	'KNI'	'33/'	'440']	['...'	'GVK'	'}Y]'	'304'	'...'	'GIN'	'}Y]'	'304']]
6KK2_B 0.0121180271382476 2.6200846844821686 0.3098958333333332 [[23	27]	[107	109]	[98	101]	[108	110]	[169	171]] [2	1	4	3	0] [[103	107]	[195	197]	[229	232]	[354	356]	[465	467]] [['EEEEE'	'YRVMT'	'24/12'	'35023'	'EEEEE'	'GWIFG'	'22/12'	'33023']	['EEE'	'KNI'	'33/'	'440'	'EEE'	'KNI'	'33/'	'440']	['EE..'	'LAVP'	'01Y}'	'1203'	'EE..'	'LPIG'	'02Y}'	'1303']	['EEE'	'NIQ'	'3/3'	'404'
1V0Z_A 0.0229759807300696 1.3499463927142896 0.1093749999999995 [[401	405]	[400	402]	[355	357]] [2	1	4] [[125	129]	[195	197]	[232	234]] [['EEEEE'	'QVIVN'	'3///3'	'40004'	'EEEEE'	'NVVIK'	'3///3'	'40004']	['EEE'	'NQV'	'33/'	'440'	'EEE'	'KNI'	'33/'	'440']	['...'	'GVK'	'}Y]'	'304'	'...'	'GIN'	'}Y]'	'304']]
4OLW_L 0.023742988125681 0.9882587467564709 0.2239583333333332 [[34	37]	[151	153]	[108	111]	[149	151]	[109	112]] [2	1	4	3	0] [[93	96]	[196	198]	[233	236]	[354	356]	[465	468]] [['EEEE'	'AWYQ'	'1223'	'2334'	'EEEE'	'ASTE'	'1223'	'2334']	['EET'	'KVD'	'3/O'	'404'	'EET'	'NID'	'3/O'	'404']	['....'	'IKRT'	'Y]^}'	'0453'	'....'	'INIT'	'Y]Y}'	'0403']	['EEE'	'QWK'	'323'	'434'
1W21_A 0.0231765127686829 1.3726455227378838 0.0885416666666667 [[401	405]	[400	402]	[355	357]] [2	1	4] [[125	129]	[195	197]	[232	234]] [['EEEEE'	'QVIVN'	'3///3'	'40004'	'EEEEE'	'NVVIK'	'3///3'	'40004']	['EEE'	'NQV'	'33/'	'440'	'EEE'	'KNI'	'33/'	'440']	['...'	'GVK'	'}Y]'	'304'	'...'	'GIN'	'}Y]'	'304']]
1W20_A 0.0231765127686829 1.3726455227378838 0.0885416666666667 [[401	405]	[400	402]	[355	357]] [2	1	4] [[125	129]	[195	197]	[232	234]] [['EEEEE'	'QVIVN'	'3///3'	'40004'	'EEEEE'	'NVVIK'	'3///3'	'40004']	['EEE'	'NQV'	'33/'	'440'	'EEE'	'KNI'	'33/'	'440']	['...'	'GVK'	'}Y]'	'304'	'...'	'GIN'	'}Y]'	'304']]
2R69_L 0.0164887641621343 1.6175708656101442 0.3105802047781578 [[173	181]	[174	176]	[148	150]	[158	160]] [2	1	4	0] [[87	95]	[198	200]	[233	235]	[465	467]] [['TTTEEEEEE'	'KDSTYSMSS'	'OON222122'	'443333233'	'TT.EEEEEE'	'NDGVYFAST'	'OO}/21122'	'443032233']	['TTE'	'DST'	'ON2'	'433'	'TTE'	'DGY'	'ON2'	'433']	['...'	'INV'	'Y]Y'	'040'	'...'	'INI'	'Y]Y'	'040']	['...'	'ERQ'	']^]'	'454'	'...'	'ERD'	']^]'	'454']]
6NB6_A 0.0182620901447817 0.4507422213126417 0.5360000000000007 [[83	118]	[188	192]	[225	228]	[340	343]	[450	455]] [2	1	4	3	0] [[86	121]	[195	199]	[232	235]	[353	356]	[463	468]] [['.TTEEEEEEEESS....EEEEESS.STTS.EEEEEE'	'FKDGIYFAATEKSNVVRGWVFGSTMNNKSQSVIIIN'	'[OO2/211123VU]YY^22/12UU[VOOU]2////3'	'244303222344340053302333244434300004'	'.TT.EEEEEEESS..EEEEEEESS.SSSS..EEEEE'	'FNDGVYFASTEKSNIIRGWIFGTTLDSKTQSLLIVN'	'[OO}/211223VU]Y/422/12UUZVUVU]}00//3'	'244303223344340053302333143434311004']	['EEETT'	'KNKDG'	'333ON'	'44443'	'EEETT'	'KNIDG'	'33/ON'	'44043']	['....'	'GINI'	'}Y]Y'	'3040'	'....'	'GINI'	'}Y]Y'	'3040']	['.EEE'	'WERK'	'}343'	'3454'
1V0Z_C 0.0237271639228134 1.362083166396607 0.0546874999999995 [[401	405]	[400	402]	[355	357]] [2	1	4] [[125	129]	[195	197]	[232	234]] [['EEEEE'	'QVIVN'	'3///3'	'40004'	'EEEEE'	'NVVIK'	'3///3'	'40004']	['EEE'	'NQV'	'33/'	'440'	'EEE'	'KNI'	'33/'	'440']	['...'	'GVK'	'}Y]'	'304'	'...'	'GIN'	'}Y]'	'304']]
6KK3_B 0.0135341295104493 2.6461641155428413 0.2864583333333337 [[23	27]	[107	109]	[98	101]	[108	110]] [2	1	4	3] [[103	107]	[195	197]	[229	232]	[354	356]] [['EEEEE'	'YRVMT'	'24/12'	'35023'	'EEEEE'	'GWIFG'	'22/12'	'33023']	['EEE'	'KNI'	'33/'	'440'	'EEE'	'KNI'	'33/'	'440']	['EE..'	'LAVP'	'01Y}'	'1203'	'EE..'	'LPIG'	'02Y}'	'1303']	['EEE'	'NIQ'	'3/3'	'404'	'EEE'	'NRK'	'343'	'454']]
4J54_A 0.0194952764170946 1.0555594787434996 0.3568904593639574 [[64	72]	[69	71]	[36	39]	[42	45]] [2	1	4	3] [[120	128]	[195	197]	[233	236]	[353	356]] [['EEETTEEEE'	'IEIAGHKVI'	'/3/MN33//'	'040234400'	'EEETTEEEE'	'VNNATNVVI'	'/33MN3///'	'044234000']	['EEE'	'HKV'	'33/'	'440'	'EEE'	'KNI'	'33/'	'440']	['....'	'INLP'	'Y]Z}'	'0413'	'....'	'INIT'	'Y]Y}'	'0403']	['.EEE'	'WKPK'	'}323'	'3434'	'.EEE'	'WNRK'	'}343'	'3454']]
1W21_C 0.0235912196713507 1.3877693247520086 0.0781249999999997 [[2401	2405]	[2400	2402]	[2355	2357]] [2	1	4] [[125	129]	[195	197]	[232	234]] [['EEEEE'	'QVIVN'	'3///3'	'40004'	'EEEEE'	'NVVIK'	'3///3'	'40004']	['EEE'	'NQV'	'33/'	'440'	'EEE'	'KNI'	'33/'	'440']	['...'	'GVK'	'}Y]'	'304'	'...'	'GIN'	'}Y]'	'304']]
1W20_C 0.0235912196713507 1.3877693247520086 0.0781249999999997 [[2401	2405]	[2400	2402]	[2355	2357]] [2	1	4] [[125	129]	[195	197]	[232	234]] [['EEEEE'	'QVIVN'	'3///3'	'40004'	'EEEEE'	'NVVIK'	'3///3'	'40004']	['EEE'	'NQV'	'33/'	'440'	'EEE'	'KNI'	'33/'	'440']	['...'	'GVK'	'}Y]'	'304'	'...'	'GIN'	'}Y]'	'304']]
1W1X_B 0.0233726959393594 1.266613147535891 0.1406250000000002 [[1401	1405]	[1400	1402]	[1355	1357]] [2	1	4] [[125	129]	[195	197]	[232	234]] [['EEEEE'	'QVIVN'	'3///3'	'40004'	'EEEEE'	'NVVIK'	'3///3'	'40004']	['EEE'	'NQV'	'33/'	'440'	'EEE'	'KNI'	'33/'	'440']	['...'	'GVK'	'}Y]'	'304'	'...'	'GIN'	'}Y]'	'304']]
4QN4_B 0.0224581155636537 1.428148240120726 0.1249999999999993 [[316	320]	[315	317]	[270	272]] [2	1	4] [[125	129]	[195	197]	[232	234]] [['EEEEE'	'QVIVN'	'3///3'	'40004'	'EEEEE'	'NVVIK'	'3///3'	'40004']	['EEE'	'HQV'	'33/'	'440'	'EEE'	'KNI'	'33/'	'440']	['...'	'GVK'	'}Y]'	'304'	'...'	'GIN'	'}Y]'	'304']]
4QN6_A 0.0227092126260239 1.4277991577070586 0.114583333333333 [[316	320]	[315	317]	[270	272]] [2	1	4] [[125	129]	[195	197]	[232	234]] [['EEEEE'	'QVIVN'	'3///3'	'40004'	'EEEEE'	'NVVIK'	'3///3'	'40004']	['EEE'	'HQV'	'33/'	'440'	'EEE'	'KNI'	'33/'	'440']	['...'	'GVK'	'}Y]'	'304'	'...'	'GIN'	'}Y]'	'304']]
6ACK_A 0.0059559684098783 1.878739810974876 0.6623376623376629 [[86	108]	[564	568]	[225	229]	[340	343]	[452	455]] [2	1	4	3	0] [[89	111]	[196	200]	[232	236]	[353	356]	[465	468]] [['.EEEEEEESS.S...EEEESSSS'	'GIYFAATEKSNVVRGWVFGSTMN'	'}/211123VU]RY^}2/12UUTV'	'30322234434005330233324'	'.EEEEEEESS..EEEEEEESS.S'	'GVYFASTEKSNIIRGWIFGTTLD'	'}/211223VU]Y/422/12UUZV'	'30322334434005330233314']	['ETTTE'	'DPKTS'	'3NON2'	'43433'	'EETTE'	'NIDGY'	'3/ON2'	'40433']	['.B...'	'GINIT'	'}(]Y}'	'30403'	'.....'	'GINIT'	'}Y]Y}'	'30403']	['.EEE'	'WERK'	'}343'	'3454'
1Z8C_A 0.0268274959284719 0.8465361357669742 0.136094674556213 [[64	72]	[69	71]	[35	37]	[42	45]] [2	1	4	3] [[120	128]	[195	197]	[234	236]	[353	356]] [['EEE-TEEEE'	'IEI-GHKVI'	'/3/-N33//'	'040-34400'	'EEETTEEEE'	'VNNATNVVI'	'/33MN3///'	'044234000']	['EEE'	'HKV'	'33/'	'440'	'EEE'	'KNI'	'33/'	'440']	['...'	'EMS'	'][}'	'423'	'...'	'NIT'	']Y}'	'403']	['.EEE'	'WKPK'	'}323'	'3434'	'.EEE'	'WNRK'	'}343'	'3454']]
4QJ7_B 0.0152723949827769 1.4802234169479993 0.4065934065934067 [[64	72]	[69	71]	[42	45]] [2	1	3] [[120	128]	[195	197]	[353	356]] [['EEETTEEEE'	'IEICGHKVI'	'/3/MN33//'	'040234400'	'EEETTEEEE'	'VNNATNVVI'	'/33MN3///'	'044234000']	['EEE'	'HKV'	'33/'	'440'	'EEE'	'KNI'	'33/'	'440']	['.EEE'	'WKPK'	'}323'	'3434'	'.EEE'	'WNRK'	'}343'	'3454']]
3PHV_A 0.0140182626918871 2.077580774686097 0.3776041666666665 [[64	69]	[65	68]	[2	4]] [2	1	4] [[120	125]	[196	199]	[234	236]] [['EEETTE'	'IEICGH'	'/3/MN3'	'040234'	'EEETTE'	'VNNATN'	'/33MN3'	'044234']	['EETT'	'EICG'	'3/MN'	'4023'	'EETT'	'NIDG'	'3/ON'	'4043']	['...'	'QIT'	']Y}'	'403'	'...'	'NIT'	']Y}'	'403']]
6HG5_C 0.0234563193345587 1.417937007318478 0.0885416666666667 [[395	399]	[394	396]	[349	351]] [2	1	4] [[125	129]	[195	197]	[232	234]] [['EEEEE'	'QVIVN'	'3///3'	'40004'	'EEEEE'	'NVVIK'	'3///3'	'40004']	['EEE'	'NQV'	'33/'	'440'	'EEE'	'KNI'	'33/'	'440']	['...'	'GVK'	'}Y]'	'304'	'...'	'GIN'	'}Y]'	'304']]
6YRQ_D 0.0195184353275668 1.893549270469104 0.1779141104294477 [[434	436]	[442	444]	[441	443]	[405	407]] [2	1	3	0] [[126	128]	[195	197]	[354	356]	[489	491]] [['EEE'	'VVV'	'///'	'000'	'EEE'	'VVI'	'///'	'000']	['EEE'	'KKV'	'33/'	'440'	'EEE'	'KNI'	'33/'	'440']	['EEE'	'QKK'	'333'	'444'	'EEE'	'NRK'	'343'	'454']	['.SS'	'SPT'	'}UU'	'333'	'..S'	'YFP'	'}[U'	'323']]
4QN6_B 0.0231720521852138 1.419289621109442 0.1119791666666669 [[316	320]	[315	317]	[270	272]] [2	1	4] [[125	129]	[195	197]	[232	234]] [['EEEEE'	'QVIVN'	'3///3'	'40004'	'EEEEE'	'NVVIK'	'3///3'	'40004']	['EEE'	'HQV'	'33/'	'440'	'EEE'	'KNI'	'33/'	'440']	['...'	'GVK'	'}Y]'	'304'	'...'	'GIN'	'}Y]'	'304']]
6HGB_D 0.0235003569277054 1.4052069512445946 0.0989583333333334 [[395	399]	[394	396]	[349	351]] [2	1	4] [[125	129]	[195	197]	[232	234]] [['EEEEE'	'QVIVN'	'3///3'	'40004'	'EEEEE'	'NVVIK'	'3///3'	'40004']	['EEE'	'NQV'	'33/'	'440'	'EEE'	'KNI'	'33/'	'440']	['...'	'GVK'	'}Y]'	'304'	'...'	'GIN'	'}Y]'	'304']]
2P3A_A 0.0200887971991469 1.1219119886739966 0.3473684210526313 [[64	72]	[69	71]	[39	41]] [2	1	4] [[120	128]	[195	197]	[232	234]] [['EEE-TEEEE'	'IEI-GHKVI'	'/3/-N33//'	'040-34400'	'EEETTEEEE'	'VNNATNVVI'	'/33MN3///'	'044234000']	['EEE'	'HKV'	'33/'	'440'	'EEE'	'KNI'	'33/'	'440']	['.S.'	'PGK'	'}U]'	'334'	'...'	'GIN'	'}Y]'	'304']]
6HG5_A 0.0234220002944227 1.4235370309012274 0.0989583333333334 [[395	399]	[394	396]	[349	351]] [2	1	4] [[125	129]	[195	197]	[232	234]] [['EEEEE'	'QVIVN'	'3///3'	'40004'	'EEEEE'	'NVVIK'	'3///3'	'40004']	['EEE'	'NQV'	'33/'	'440'	'EEE'	'KNI'	'33/'	'440']	['...'	'GVK'	'}Y]'	'304'	'...'	'GIN'	'}Y]'	'304']]
1EJO_H 0.0236034791264237 1.0374667794968797 0.2421875000000004 [[2591	2604]	[2575	2577]	[2603	2605]	[2540	2543]] [2	1	4	0] [[92	100]	[198	200]	[234	236]	[463	466]] [['EEEEEEEEESSS..'	'AMYYCVRRAFDSDV'	'11221/441TVU]Y'	'22332055224340'	'EEEEESS..'	'FASTEKSNI'	'11223VU]Y'	'223344340']	['TTE'	'EST'	'ON2'	'433'	'TTE'	'DGY'	'ON2'	'433']	['...'	'DVG'	']Y}'	'403'	'...'	'NIT'	']Y}'	'403']	['TT..'	'PEKR'	'NO]^'	'3445'	'TT..'	'PFER'	'NM]^'	'3245']]
6HGB_A 0.023661233860826 1.3954156191452691 0.0963541666666663 [[395	399]	[394	396]	[349	351]] [2	1	4] [[125	129]	[195	197]	[232	234]] [['EEEEE'	'QVIVN'	'3///3'	'40004'	'EEEEE'	'NVVIK'	'3///3'	'40004']	['EEE'	'NQV'	'33/'	'440'	'EEE'	'KNI'	'33/'	'440']	['...'	'GVK'	'}Y]'	'304'	'...'	'GIN'	'}Y]'	'304']]
4LST_L 0.0247698013505961 1.0472846390660528 0.171875 [[34	37]	[108	111]	[149	151]	[109	112]] [2	4	3	0] [[93	96]	[233	236]	[354	356]	[465	468]] [['EEEE'	'AWYQ'	'1223'	'2334'	'EEEE'	'ASTE'	'1223'	'2334']	['....'	'IKRT'	'Y]^}'	'0453'	'....'	'INIT'	'Y]Y}'	'0403']	['EEE'	'QWK'	'323'	'434'	'EEE'	'NRK'	'343'	'454']	['....'	'KRTV'	']^}Y'	'4530'	'....'	'ERDI'	']^]Y'	'4540']]
6HFY_C 0.0236834773350546 1.432970315405195 0.0781249999999997 [[395	399]	[394	396]	[349	351]] [2	1	4] [[125	129]	[195	197]	[232	234]] [['EEEEE'	'QVIVN'	'3///3'	'40004'	'EEEEE'	'NVVIK'	'3///3'	'40004']	['EEE'	'NQV'	'33/'	'440'	'EEE'	'KNI'	'33/'	'440']	['...'	'GVK'	'}Y]'	'304'	'...'	'GIN'	'}Y]'	'304']]
1ZPK_A 0.0148341494967063 1.3882928949869695 0.5000000000000004 [[64	72]	[69	71]	[42	45]] [2	1	3] [[120	128]	[195	197]	[353	356]] [['EEE-TEEEE'	'IEI-GHKVI'	'/3/-N33//'	'040-34400'	'EEETTEEEE'	'VNNATNVVI'	'/33MN3///'	'044234000']	['EEE'	'HKV'	'33/'	'440'	'EEE'	'KNI'	'33/'	'440']	['.EEE'	'WKPK'	'}323'	'3434'	'.EEE'	'WNRK'	'}343'	'3454']]
4QJ6_B 0.024320418397854 1.0402677759732712 0.2075471698113207 [[64	72]	[69	71]	[37	39]	[42	45]] [2	1	4	3] [[120	128]	[195	197]	[234	236]	[353	356]] [['EEETTEEEE'	'IEICGHKVI'	'/3/MN33//'	'040234400'	'EEETTEEEE'	'VNNATNVVI'	'/33MN3///'	'044234000']	['EEE'	'HKV'	'33/'	'440'	'EEE'	'KNI'	'33/'	'440']	['...'	'NLP'	']Z}'	'413'	'...'	'NIT'	']Y}'	'403']	['.EEE'	'WKPK'	'}323'	'3434'	'.EEE'	'WNRK'	'}343'	'3454']]
2CML_D 0.0235305347789571 1.3973441126077917 0.1302083333333334 [[3401	3405]	[3400	3402]	[3355	3357]	[3406	3408]] [2	1	4	3] [[125	129]	[195	197]	[232	234]	[354	356]] [['EEEEE'	'QVIVN'	'3///3'	'40004'	'EEEEE'	'NVVIK'	'3///3'	'40004']	['EEE'	'NQV'	'33/'	'440'	'EEE'	'KNI'	'33/'	'440']	['...'	'GVK'	'}Y]'	'304'	'...'	'GIN'	'}Y]'	'304']	['EEE'	'NQN'	'333'	'444'	'EEE'	'NRK'	'343'	'454']]
2CML_A 0.024725121359582 1.3679429266911858 0.0833333333333332 [[401	405]	[400	402]	[355	357]	[406	408]] [2	1	4	3] [[125	129]	[195	197]	[232	234]	[354	356]] [['EEEEE'	'QVIVN'	'3///3'	'40004'	'EEEEE'	'NVVIK'	'3///3'	'40004']	['EEE'	'NQV'	'33/'	'440'	'EEE'	'KNI'	'33/'	'440']	['...'	'GVK'	'}Y]'	'304'	'...'	'GIN'	'}Y]'	'304']	['EEE'	'NQN'	'333'	'444'	'EEE'	'NRK'	'343'	'454']]
4QJA_A 0.0167362059624481 1.3139660646557283 0.4545454545454548 [[64	72]	[69	71]	[42	45]] [2	1	3] [[120	128]	[195	197]	[353	356]] [['EEETTEEEE'	'IEICGHKVI'	'/3/MN33//'	'040234400'	'EEETTEEEE'	'VNNATNVVI'	'/33MN3///'	'044234000']	['EEE'	'HKV'	'33/'	'440'	'EEE'	'KNI'	'33/'	'440']	['.EEE'	'WKPK'	'}323'	'3434'	'.EEE'	'WNRK'	'}343'	'3454']]
6ZGF_C 0.0251753486433312 1.1525723989406131 0.11304347826087 [[89	120]	[195	200]	[229	236]	[353	357]	[462	468]] [2	1	4	3	0] [[89	120]	[195	200]	[229	236]	[353	357]	[462	468]] [['.EEEEEEESS..EEEEEEESS.SSSS.EEEEE'	'GVYFASTEKSNIIRGWIFGTTLDSKTQSLLIV'	'}/211223VU]Y/422/12UUZVUVU]200//'	'30322334434005330233314343431100'	'.EEEEEEESS..EEEEEEESS.SSSS..EEEE'	'GVYFASTEKSNIIRGWIFGTTLDSKTQSLLIV'	'}/211223VU]Y/422/12UUZVUVU]}00//'	'30322334434005330233314343431100']	['EEETTE'	'KNIDGY'	'33/ON2'	'440433'	'EEETTE'	'KNIDGY'	'33/ON2'	'440433']	['E.......'	'LPIGINIT'	'0}Y}Y]Y}'	'13030403'	'EE......'	'LPIGINIT'	'02Y}Y]Y}'	'13030403']	['.EEEE'	'WNRKR'	'}3434'	'34545'
6FV2_C 0.0285164566756024 0.9126374097544095 0.0696378830083568 [[120	126]	[163	165]	[164	166]] [2	1	3] [[101	107]	[195	197]	[354	356]] [['EEEEEEE'	'IASGVFG'	'/122/12'	'0233023'	'EEEEEEE'	'IRGWIFG'	'/422/12'	'0533023']	['EEE'	'HQI'	'33/'	'440'	'EEE'	'KNI'	'33/'	'440']	['EEE'	'QIE'	'3/3'	'404'	'EEE'	'NRK'	'343'	'454']]
6HGB_C 0.0250539516734742 1.3916399218196245 0.0546874999999995 [[395	399]	[394	396]	[349	351]] [2	1	4] [[125	129]	[195	197]	[232	234]] [['EEEEE'	'QVIVN'	'3///3'	'40004'	'EEEEE'	'NVVIK'	'3///3'	'40004']	['EEE'	'NQV'	'33/'	'440'	'EEE'	'KNI'	'33/'	'440']	['...'	'GVK'	'}Y]'	'304'	'...'	'GIN'	'}Y]'	'304']]
6ZGF_A 0.0251733413010082 1.1525957172027472 0.12280701754386 [[89	120]	[195	200]	[229	236]	[353	357]	[462	468]] [2	1	4	3	0] [[89	120]	[195	200]	[229	236]	[353	357]	[462	468]] [['.EEEEEEESS..EEEEEEESS.SSSS.EEEEE'	'GVYFASTEKSNIIRGWIFGTTLDSKTQSLLIV'	'}/211223VU]Y/422/12UUZVUVU]200//'	'30322334434005330233314343431100'	'.EEEEEEESS..EEEEEEESS.SSSS..EEEE'	'GVYFASTEKSNIIRGWIFGTTLDSKTQSLLIV'	'}/211223VU]Y/422/12UUZVUVU]}00//'	'30322334434005330233314343431100']	['EEETTE'	'KNIDGY'	'33/ON2'	'440433'	'EEETTE'	'KNIDGY'	'33/ON2'	'440433']	['E.......'	'LPIGINIT'	'0}Y}Y]Y}'	'13030403'	'EE......'	'LPIGINIT'	'02Y}Y]Y}'	'13030403']	['.EEEE'	'WNRKR'	'}3434'	'34545'
5H6V_B 0.0143343873906512 2.641756886798693 0.3125000000000002 [[23	27]	[107	109]	[98	101]	[108	110]	[169	171]] [2	1	4	3	0] [[103	107]	[195	197]	[229	232]	[354	356]	[465	467]] [['EEEEE'	'YRVMT'	'24/12'	'35023'	'EEEEE'	'GWIFG'	'22/12'	'33023']	['EEE'	'KNI'	'33/'	'440'	'EEE'	'KNI'	'33/'	'440']	['EE..'	'LAVP'	'01Y}'	'1203'	'EE..'	'LPIG'	'02Y}'	'1303']	['EEE'	'NIQ'	'3/3'	'404'
6HG5_D 0.0235137033157254 1.4254593762784482 0.1484375 [[395	399]	[394	396]	[349	351]] [2	1	4] [[125	129]	[195	197]	[232	234]] [['EEEEE'	'QVIVN'	'3///3'	'40004'	'EEEEE'	'NVVIK'	'3///3'	'40004']	['EEE'	'NQV'	'33/'	'440'	'EEE'	'KNI'	'33/'	'440']	['...'	'GVK'	'}Y]'	'304'	'...'	'GIN'	'}Y]'	'304']]
5KR1_B 0.0159965076218519 1.6053655020660746 0.4328358208955227 [[56	65]	[60	62]	[37	39]	[42	45]] [2	1	4	3] [[120	129]	[195	197]	[234	236]	[353	356]] [['EEEEEEEEEE'	'VKQYDQIIIE'	'/33233///3'	'0443440004'	'EEETTEEEEE'	'VNNATNVVIK'	'/33MN3///3'	'0442340004']	['EEE'	'DQI'	'33/'	'440'	'EEE'	'KNI'	'33/'	'440']	['...'	'NLP'	']Z}'	'413'	'...'	'NIT'	']Y}'	'403']	['.EEE'	'WKPK'	'}323'	'3434'	'.EEE'	'WNRK'	'}343'	'3454']]
4QN4_A 0.0238568912653998 1.4124285291504206 0.1328125 [[316	320]	[315	317]	[270	272]] [2	1	4] [[125	129]	[195	197]	[232	234]] [['EEEEE'	'QVIVN'	'3///3'	'40004'	'EEEEE'	'NVVIK'	'3///3'	'40004']	['EEE'	'HQV'	'33/'	'440'	'EEE'	'KNI'	'33/'	'440']	['...'	'GVK'	'}Y]'	'304'	'...'	'GIN'	'}Y]'	'304']]
6HFY_A 0.0240932235214034 1.4318214516694712 0.1119791666666669 [[395	399]	[394	396]	[349	351]] [2	1	4] [[125	129]	[195	197]	[232	234]] [['EEEEE'	'QVIVN'	'3///3'	'40004'	'EEEEE'	'NVVIK'	'3///3'	'40004']	['EEE'	'NQV'	'33/'	'440'	'EEE'	'KNI'	'33/'	'440']	['...'	'GVK'	'}Y]'	'304'	'...'	'GIN'	'}Y]'	'304']]
1G3P_A 0.0292168758495966 0.8473065452812849 0.0859375 [[124	128]	[143	146]	[100	104]	[142	144]	[195	198]] [2	1	4	3	0] [[94	98]	[196	199]	[230	234]	[355	357]	[465	468]] [['EEESS'	'SLEES'	'203VU'	'31443'	'EEESS'	'STEKS'	'223VU'	'33443']	['EETT'	'NRQG'	'34ON'	'4543'	'EETT'	'NIDG'	'3/ON'	'4043']	['EE...'	'YTYIN'	'22}Y]'	'33304'	'E....'	'PIGIN'	'2Y}Y]'	'30304']	['EEE'	'RNR'	'434'	'545'
3OXV_D 0.0247207959102266 0.9845992457388189 0.2800000000000002 [[64	72]	[69	71]	[37	39]] [2	1	4] [[120	128]	[195	197]	[234	236]] [['EEETTEEEE'	'IEICGHKVI'	'/3/MN33//'	'040234400'	'EEETTEEEE'	'VNNATNVVI'	'/33MN3///'	'044234000']	['EEE'	'HKV'	'33/'	'440'	'EEE'	'KNI'	'33/'	'440']	['...'	'NLP'	']Z}'	'413'	'...'	'NIT'	']Y}'	'403']]
5T2E_A 0.0192576984848768 2.0709325980519586 0.244791666666666 [[64	72]	[69	71]	[2	4]	[42	45]] [2	1	4	3] [[120	128]	[195	197]	[234	236]	[353	356]] [['EEETTEEEE'	'IEIAGHKVV'	'/3/MN33//'	'040234400'	'EEETTEEEE'	'VNNATNVVI'	'/33MN3///'	'044234000']	['EEE'	'HKV'	'33/'	'440'	'EEE'	'KNI'	'33/'	'440']	['...'	'QIT'	']Y}'	'403'	'...'	'NIT'	']Y}'	'403']	['.EEE'	'WKPK'	'}323'	'3434'	'.EEE'	'WNRK'	'}343'	'3454']]
6HFY_D 0.0239312425118686 1.4349966250591395 0.1302083333333334 [[395	399]	[394	396]	[349	351]] [2	1	4] [[125	129]	[195	197]	[232	234]] [['EEEEE'	'QVIVN'	'3///3'	'40004'	'EEEEE'	'NVVIK'	'3///3'	'40004']	['EEE'	'NQV'	'33/'	'440'	'EEE'	'KNI'	'33/'	'440']	['...'	'GVK'	'}Y]'	'304'	'...'	'GIN'	'}Y]'	'304']]
1SGU_B 0.0165028831463492 1.3989734757724563 0.4769230769230772 [[64	72]	[69	71]	[42	45]] [2	1	3] [[120	128]	[195	197]	[353	356]] [['EEETTEEEE'	'IEICGHKVI'	'/3/MN33//'	'040234400'	'EEETTEEEE'	'VNNATNVVI'	'/33MN3///'	'044234000']	['EEE'	'HKV'	'33/'	'440'	'EEE'	'KNI'	'33/'	'440']	['.EEE'	'WKPK'	'}323'	'3434'	'.EEE'	'WNRK'	'}343'	'3454']]
3WOF_E 0.0143136686273256 3.531627010648553 0.2387096774193546 [[823	828]	[748	751]	[723	726]	[750	753]] [2	1	4	0] [[101	106]	[196	199]	[232	235]	[462	465]] [['EEEEEE'	'VRVYVA'	'/4/2/1'	'050302'	'EEEEEE'	'IRGWIF'	'/422/1'	'053302']	['EE.T'	'EVKP'	'3/]N'	'4043'	'EETT'	'NIDG'	'3/ON'	'4043']	['.S..'	'TRDI'	'}W]Y'	'3540'	'....'	'GINI'	'}Y]Y'	'3040']	['.TT.'	'KPGD'	']NN]'	'4334'	'.TT.'	'KPFE'	']NM]'	'4324']]
2P3A_B 0.0219313201188477 1.1196015753491626 0.3521126760563378 [[64	72]	[69	71]	[39	41]] [2	1	4] [[120	128]	[195	197]	[232	234]] [['EEE-TEEEE'	'IEI-GHKVI'	'/3/-N33//'	'040-34400'	'EEETTEEEE'	'VNNATNVVI'	'/33MN3///'	'044234000']	['EEE'	'HKV'	'33/'	'440'	'EEE'	'KNI'	'33/'	'440']	['.S.'	'PGK'	'}U]'	'334'	'...'	'GIN'	'}Y]'	'304']]
6L50_H 0.0186609069925703 2.25082009745297 0.229166666666666 [[23	27]	[107	109]	[98	101]	[108	110]] [2	1	4	3] [[103	107]	[195	197]	[229	232]	[354	356]] [['EEEEE'	'YRVMT'	'24/12'	'35023'	'EEEEE'	'GWIFG'	'22/12'	'33023']	['EEE'	'KNI'	'33/'	'440'	'EEE'	'KNI'	'33/'	'440']	['EE..'	'LAVP'	'01Y}'	'1203'	'EE..'	'LPIG'	'02Y}'	'1303']	['EEE'	'NIQ'	'3/3'	'404'	'EEE'	'NRK'	'343'	'454']]
2B60_A 0.0161160573040948 1.4639225420092847 0.4712643678160915 [[64	72]	[69	71]	[42	45]] [2	1	3] [[120	128]	[195	197]	[353	356]] [['EEETTEEEE'	'IEICGHKVI'	'/3/MN33//'	'040234400'	'EEETTEEEE'	'VNNATNVVI'	'/33MN3///'	'044234000']	['EEE'	'HKV'	'33/'	'440'	'EEE'	'KNI'	'33/'	'440']	['.EEE'	'WKPK'	'}323'	'3434'	'.EEE'	'WNRK'	'}343'	'3454']]
6ZGF_B 0.0251724602924472 1.1526033832235187 0.1743119266055046 [[89	120]	[195	200]	[229	236]	[353	357]	[462	468]] [2	1	4	3	0] [[89	120]	[195	200]	[229	236]	[353	357]	[462	468]] [['.EEEEEEESS..EEEEEEESS.SSSS.EEEEE'	'GVYFASTEKSNIIRGWIFGTTLDSKTQSLLIV'	'}/211223VU]Y/422/12UUZVUVU]200//'	'30322334434005330233314343431100'	'.EEEEEEESS..EEEEEEESS.SSSS..EEEE'	'GVYFASTEKSNIIRGWIFGTTLDSKTQSLLIV'	'}/211223VU]Y/422/12UUZVUVU]}00//'	'30322334434005330233314343431100']	['EEETTE'	'KNIDGY'	'33/ON2'	'440433'	'EEETTE'	'KNIDGY'	'33/ON2'	'440433']	['E.......'	'LPIGINIT'	'0}Y}Y]Y}'	'13030403'	'EE......'	'LPIGINIT'	'02Y}Y]Y}'	'13030403']	['.EEEE'	'WNRKR'	'}3434'	'34545'
4S1S_L 0.0212119396056541 1.2671525844177118 0.3515624999999995 [[21	37]	[196	198]	[108	111]	[149	151]	[109	112]] [2	1	4	3	0] [[90	96]	[195	197]	[233	236]	[354	356]	[465	468]] [['EEEEESS.S.--.EEEE'	'ISMRTSQYGS--LAWYQ'	'/2142UV}U}--Z1223'	'0325334333--12334'	'EEEEEEE'	'VYFASTE'	'/211223'	'0322334']	['EEE'	'NEV'	'33/'	'440'	'EEE'	'KNI'	'33/'	'440']	['....'	'IKRT'	'Y]^}'	'0453'	'....'	'INIT'	'Y]Y}'	'0403']	['EEE'	'QWK'	'323'	'434'
4JDT_L 0.0263744306993723 1.0216219884417843 0.2031249999999997 [[32	35]	[145	147]	[102	105]	[103	106]] [2	1	4	0] [[93	96]	[196	198]	[233	236]	[465	468]] [['EEEE'	'AWYQ'	'1223'	'2334'	'EEEE'	'ASTE'	'1223'	'2334']	['EET'	'KVD'	'3/O'	'404'	'EET'	'NID'	'3/O'	'404']	['....'	'IKRT'	'Y]^}'	'0453'	'....'	'INIT'	'Y]Y}'	'0403']	['....'	'KRTV'	']^}Y'	'4530'	'....'	'ERDI'	']^]Y'	'4540']]
7BUD_L 0.0225751752950915 0.6202249709268363 0.4791666666666669 [[51	53]	[89	92]	[11	14]	[88	90]] [2	1	4	3] [[123	125]	[195	198]	[229	232]	[354	356]] [['TTE'	'ASN'	'MN3'	'234'	'TTE'	'ATN'	'MN3'	'234']	['EE.T'	'QQFD'	'33[O'	'4424'	'EEET'	'KNID'	'33/O'	'4404']	['EEE.'	'LSAS'	'021}'	'1323'	'EE..'	'LPIG'	'02Y}'	'1303']	['EEE'	'DQQ'	'333'	'444'	'EEE'	'NRK'	'343'	'454']]
4YOB_A 0.0153748199254865 2.283805402176368 0.3619791666666669 [[64	72]	[69	71]	[2	4]	[42	45]] [2	1	4	3] [[120	128]	[195	197]	[234	236]	[353	356]] [['EEETTEEEE'	'IEICGHKVI'	'/3/MN33//'	'040234400'	'EEETTEEEE'	'VNNATNVVI'	'/33MN3///'	'044234000']	['EEE'	'HKV'	'33/'	'440'	'EEE'	'KNI'	'33/'	'440']	['...'	'QIT'	']Y}'	'403'	'...'	'NIT'	']Y}'	'403']	['.EEE'	'WKPK'	'}323'	'3434'	'.EEE'	'WNRK'	'}343'	'3454']]
3WOF_Q 0.0135024227343611 3.537213230116418 0.2885906040268455 [[823	828]	[748	751]	[723	726]	[750	753]] [2	1	4	0] [[101	106]	[196	199]	[232	235]	[462	465]] [['EEEEEE'	'VRVYVA'	'/4/2/1'	'050302'	'EEEEEE'	'IRGWIF'	'/422/1'	'053302']	['EE.T'	'EVKP'	'3/]N'	'4043'	'EETT'	'NIDG'	'3/ON'	'4043']	['.S..'	'TRDI'	'}W]Y'	'3540'	'....'	'GINI'	'}Y]Y'	'3040']	['.TT.'	'KPGD'	']NN]'	'4334'	'.TT.'	'KPFE'	']NM]'	'4324']]
3GGQ_A 0.0219004312950722 2.666444303180393 0.0185676392572944 [[529	534]	[530	533]	[479	481]] [2	1	3] [[120	125]	[196	199]	[354	356]] [['EEETTE'	'IQQHSK'	'/33ON3'	'044434'	'EEETTE'	'VNNATN'	'/33MN3'	'044234']	['EETT'	'QQHS'	'33ON'	'4443'	'EETT'	'NIDG'	'3/ON'	'4043']	['EEE'	'EYD'	'323'	'434'	'EEE'	'NRK'	'343'	'454']]
3OXW_B 0.0250555866433224 0.9618831216968536 0.3061224489795922 [[64	72]	[69	71]	[37	39]] [2	1	4] [[120	128]	[195	197]	[234	236]] [['EEETTEEEE'	'VEICGHKVI'	'/3/MN33//'	'040234400'	'EEETTEEEE'	'VNNATNVVI'	'/33MN3///'	'044234000']	['EEE'	'HKV'	'33/'	'440'	'EEE'	'KNI'	'33/'	'440']	['...'	'NLP'	']Z}'	'413'	'...'	'NIT'	']Y}'	'403']]
6V4O_G 0.0081679223919635 2.448541551759008 0.6480686695278977 [[30	52]	[107	110]] [2	0] [[114	124]	[465	468]] [['S..EEEEEE.TTSPPEEEEETTT'	'GKSLAWYQHKVGQPPRLLINGAS'	'U]}012233]KNVGG400/3NMN'	'34312334440343351104323'	'S..EEEEEETT'	'TQSLLIVNNAT'	'U]}00//33MN'	'34311004423']	['..S.'	'KRTV'	']^UY'	'4530'	'....'	'ERDI'	']^]Y'	'4540']]
5T2Z_A 0.0269703982245054 0.7984040547484398 0.2800000000000002 [[64	72]	[69	71]	[36	39]	[42	45]] [2	1	4	3] [[120	128]	[195	197]	[233	236]	[353	356]] [['EEETTEEEE'	'IEIAGHKVV'	'/3/MN33//'	'040234400'	'EEETTEEEE'	'VNNATNVVI'	'/33MN3///'	'044234000']	['EEE'	'HKV'	'33/'	'440'	'EEE'	'KNI'	'33/'	'440']	['....'	'IDLP'	'Y]Z}'	'0413'	'....'	'INIT'	'Y]Y}'	'0403']	['.EEE'	'WKPK'	'}323'	'3434'	'.EEE'	'WNRK'	'}343'	'3454']]
6V4O_E 0.0081730321332344 2.4484919442209128 0.6480686695278977 [[30	52]	[107	110]] [2	0] [[114	124]	[465	468]] [['S..EEEEEE.TTSPPEEEEETTT'	'GKSLAWYQHKVGQPPRLLINGAS'	'U]}012233]KNVGG400/3NMN'	'34312334440343351104323'	'S..EEEEEETT'	'TQSLLIVNNAT'	'U]}00//33MN'	'34311004423']	['..S.'	'KRTV'	']^UY'	'4530'	'....'	'ERDI'	']^]Y'	'4540']]
6V4O_L 0.00816900643196 2.448569650945533 0.6480686695278977 [[30	52]	[107	110]] [2	0] [[114	124]	[465	468]] [['S..EEEEEE.TTSPPEEEEETTT'	'GKSLAWYQHKVGQPPRLLINGAS'	'U]}012233]KNVGG400/3NMN'	'34312334440343351104323'	'S..EEEEEETT'	'TQSLLIVNNAT'	'U]}00//33MN'	'34311004423']	['..S.'	'KRTV'	']^UY'	'4530'	'....'	'ERDI'	']^]Y'	'4540']]
6NW9_B 0.0239549244597952 1.1340817436790995 0.2838541666666663 [[473	476]	[485	487]	[406	408]	[317	320]	[404	407]] [2	1	4	3	0] [[105	108]	[195	197]	[234	236]	[354	357]	[465	468]] [['EEES'	'VFTY'	'/12U'	'0233'	'EEES'	'IFGT'	'/12U'	'0233']	['EEE'	'EDV'	'33/'	'440'	'EEE'	'KNI'	'33/'	'440']	['...'	'QVT'	']Y}'	'403'	'...'	'NIT'	']Y}'	'403']	['EEEE'	'DYDR'	'3234'	'4345'
6HG5_B 0.0250241491076534 1.409922708242259 0.1484375 [[395	399]	[394	396]	[349	351]] [2	1	4] [[125	129]	[195	197]	[232	234]] [['EEEEE'	'QVIVN'	'3///3'	'40004'	'EEEEE'	'NVVIK'	'3///3'	'40004']	['EEE'	'NQV'	'33/'	'440'	'EEE'	'KNI'	'33/'	'440']	['...'	'GVK'	'}Y]'	'304'	'...'	'GIN'	'}Y]'	'304']]
6MPG_7 0.0204319477717022 0.6806277606940182 0.6015624999999996 [[88	90]	[88	91]	[11	14]	[98	100]] [2	1	4	3] [[121	123]	[195	198]	[229	232]	[354	356]] [['EET'	'QQF'	'33M'	'442'	'EET'	'NNA'	'33M'	'442']	['EETT'	'QQFE'	'33MO'	'4424'	'EEET'	'KNID'	'33/O'	'4404']	['EEE.'	'LSLS'	'020}'	'1313'	'EE..'	'LPIG'	'02Y}'	'1303']	['EEE'	'ELE'	'303'	'414'	'EEE'	'NRK'	'343'	'454']]
4QJ2_B 0.0193309527633813 1.4148948803858787 0.4065934065934067 [[64	72]	[69	71]	[42	45]] [2	1	3] [[120	128]	[195	197]	[353	356]] [['EEETTEEEE'	'IEICGHKVI'	'/3/MN33//'	'040234400'	'EEETTEEEE'	'VNNATNVVI'	'/33MN3///'	'044234000']	['EEE'	'HKV'	'33/'	'440'	'EEE'	'KNI'	'33/'	'440']	['.EEE'	'WKPK'	'}323'	'3434'	'.EEE'	'WNRK'	'}343'	'3454']]
6V4O_B 0.0081656676098393 2.44845021871302 0.669565217391304 [[30	52]	[107	110]] [2	0] [[114	124]	[465	468]] [['S..EEEEEE.TTSPPEEEEETTT'	'GKSLAWYQHKVGQPPRLLINGAS'	'U]}012233]KNVGG400/3NMN'	'34312334440343351104323'	'S..EEEEEETT'	'TQSLLIVNNAT'	'U]}00//33MN'	'34311004423']	['..S.'	'KRTV'	']^UY'	'4530'	'....'	'ERDI'	']^]Y'	'4540']]
3WOE_C 0.0142301641449091 3.4963647112578204 0.2885906040268455 [[823	828]	[748	751]	[723	726]	[750	753]] [2	1	4	0] [[101	106]	[196	199]	[232	235]	[462	465]] [['EEEEEE'	'VRVYVA'	'/4/2/1'	'050302'	'EEEEEE'	'IRGWIF'	'/422/1'	'053302']	['EE.T'	'EVKP'	'3/]N'	'4043'	'EETT'	'NIDG'	'3/ON'	'4043']	['.S..'	'TRDI'	'}W]Y'	'3540'	'....'	'GINI'	'}Y]Y'	'3040']	['.TT.'	'KPGD'	']NN]'	'4334'	'.TT.'	'KPFE'	']NM]'	'4324']]
3EM3_A 0.0232472905536772 0.9546555979689028 0.4328358208955227 [[64	72]	[69	71]	[37	39]	[42	45]] [2	1	4	3] [[120	128]	[195	197]	[234	236]	[353	356]] [['EEETTEEEE'	'IEICGHKVI'	'/3/MN33//'	'040234400'	'EEETTEEEE'	'VNNATNVVI'	'/33MN3///'	'044234000']	['EEE'	'HKV'	'33/'	'440'	'EEE'	'KNI'	'33/'	'440']	['...'	'NLP'	']Z}'	'413'	'...'	'NIT'	']Y}'	'403']	['.EEE'	'WKPK'	'}323'	'3434'	'.EEE'	'WNRK'	'}343'	'3454']]
1QBT_B 0.0228869101579855 1.2269314094705366 0.3287197231833909 [[61	67]	[60	62]	[42	45]] [2	1	3] [[125	131]	[195	197]	[353	356]] [['EEEEEES'	'QILIEIC'	'3/0/3/T'	'4010402'	'EEEEE.S'	'NVVIKVA'	'3///3YT'	'4000402']	['EEE'	'DQI'	'33/'	'440'	'EEE'	'KNI'	'33/'	'440']	['.EEE'	'WKPK'	'}323'	'3434'	'.EEE'	'WNRK'	'}343'	'3454']]
6L50_F 0.0184965691508486 2.3405664688768217 0.278645833333333 [[23	27]	[107	109]	[98	101]	[108	110]	[141	145]] [2	1	4	3	0] [[103	107]	[195	197]	[229	232]	[354	356]	[462	466]] [['EEEEE'	'YRVMT'	'24/12'	'35023'	'EEEEE'	'GWIFG'	'22/12'	'33023']	['EEE'	'KNI'	'33/'	'440'	'EEE'	'KNI'	'33/'	'440']	['EE..'	'LAVP'	'01Y}'	'1203'	'EE..'	'LPIG'	'02Y}'	'1303']	['EEE'	'NIQ'	'3/3'	'404'
1N49_A 0.0164513852921039 1.0512923901111408 0.6842105263157892 [[61	67]	[60	62]	[78	80]	[42	45]] [2	1	4	3] [[125	131]	[195	197]	[230	232]	[353	356]] [['EEEEEES'	'QIPVEIC'	'3/2/3/T'	'4030402'	'EEEEE.S'	'NVVIKVA'	'3///3YT'	'4000402']	['EEE'	'DQI'	'33/'	'440'	'EEE'	'KNI'	'33/'	'440']	['E..'	'GPT'	'2}}'	'333'	'E..'	'PIG'	'2Y}'	'303']	['.EEE'	'WKPK'	'}323'	'3434'	'.EEE'	'WNRK'	'}343'	'3454']]
6OSY_5 0.0084700020347374 1.3358998645521658 1.1333333333333333 [[75	92]	[23	25]	[25	28]] [2	4	0] [[87	96]	[234	236]	[489	492]] [['TTEEEEEE.GGG.EEEEE'	'KNLVSLRLTAADSAIYYK'	'OO0/2040}88:}1/223'	'441031513224320334'	'TT.EEEEEEE'	'NDGVYFASTE'	'OO}/211223'	'4430322334']	['...'	'NVS'	']Y}'	'403'	'...'	'NIT'	']Y}'	'403']	['.SS.'	'SGTL'	'}UUZ'	'3331'	'..S.'	'YFPL'	'}[UZ'	'3231']]
4J54_B 0.0289683553441514 0.8218254931330575 0.2075471698113207 [[64	72]	[69	71]	[36	39]] [2	1	4] [[120	128]	[195	197]	[233	236]] [['EEETTEEEE'	'IEIAGHKVI'	'/3/MN33//'	'040234400'	'EEETTEEEE'	'VNNATNVVI'	'/33MN3///'	'044234000']	['EEE'	'HKV'	'33/'	'440'	'EEE'	'KNI'	'33/'	'440']	['....'	'INLP'	'Y]Z}'	'0413'	'....'	'INIT'	'Y]Y}'	'0403']]
5H4I_B 0.0172690685731118 2.642535037879761 0.2916666666666658 [[23	27]	[107	109]	[98	101]	[108	110]	[169	171]] [2	1	4	3	0] [[103	107]	[195	197]	[229	232]	[354	356]	[465	467]] [['EEEEE'	'YRVMT'	'24/12'	'35023'	'EEEEE'	'GWIFG'	'22/12'	'33023']	['EEE'	'KNI'	'33/'	'440'	'EEE'	'KNI'	'33/'	'440']	['EE..'	'LAVP'	'01Y}'	'1203'	'EE..'	'LPIG'	'02Y}'	'1303']	['EEE'	'NIQ'	'3/3'	'404'
6N1W_R 0.0227937250003924 0.6988332679603941 0.5208333333333335 [[88	90]	[88	91]	[11	14]	[98	100]] [2	1	4	3] [[121	123]	[195	198]	[229	232]	[354	356]] [['EET'	'QQF'	'33M'	'442'	'EET'	'NNA'	'33M'	'442']	['EETT'	'QQFE'	'33MO'	'4424'	'EEET'	'KNID'	'33/O'	'4404']	['EEE.'	'LSLS'	'020}'	'1313'	'EE..'	'LPIG'	'02Y}'	'1303']	['EEE'	'ELE'	'303'	'414'	'EEE'	'NRK'	'343'	'454']]
6N1W_r 0.0223845282666069 0.696946651397286 0.5442708333333337 [[88	90]	[88	91]	[11	14]	[98	100]] [2	1	4	3] [[121	123]	[195	198]	[229	232]	[354	356]] [['EET'	'QQF'	'33M'	'442'	'EET'	'NNA'	'33M'	'442']	['EETT'	'QQFE'	'33MO'	'4424'	'EEET'	'KNID'	'33/O'	'4404']	['EEE.'	'LSLS'	'020}'	'1313'	'EE..'	'LPIG'	'02Y}'	'1303']	['EEE'	'ELE'	'303'	'414'	'EEE'	'NRK'	'343'	'454']]
1SBG_B 0.0254139001239983 0.5903667761136184 0.3963636363636371 [[61	67]	[60	62]	[37	39]	[42	45]] [2	1	4	3] [[125	131]	[195	197]	[234	236]	[353	356]] [['EEEEEES'	'QILIEIC'	'3/0/3/T'	'4010402'	'EEEEE.S'	'NVVIKVA'	'3///3YT'	'4000402']	['EEE'	'DQI'	'33/'	'440'	'EEE'	'KNI'	'33/'	'440']	['...'	'NLP'	']Z}'	'413'	'...'	'NIT'	']Y}'	'403']	['.EEE'	'WKPK'	'}323'	'3434'	'.EEE'	'WNRK'	'}343'	'3454']]
1D4K_B 0.0154564634388831 1.4003815666453718 0.6271186440677974 [[61	65]	[60	62]	[37	39]	[42	45]] [2	1	4	3] [[125	129]	[195	197]	[234	236]	[353	356]] [['EEEEE'	'QIPVE'	'3/2/3'	'40304'	'EEEEE'	'NVVIK'	'3///3'	'40004']	['EEE'	'DQI'	'33/'	'440'	'EEE'	'KNI'	'33/'	'440']	['...'	'NLP'	']Z}'	'413'	'...'	'NIT'	']Y}'	'403']	['.EEE'	'WKPK'	'}323'	'3434'	'.EEE'	'WNRK'	'}343'	'3454']]
5ZMS_B 0.0198245523625617 2.544164186025008 0.244791666666666 [[23	27]	[107	109]	[98	101]	[108	110]] [2	1	4	3] [[103	107]	[195	197]	[229	232]	[354	356]] [['EEEEE'	'YRVMT'	'24/12'	'35023'	'EEEEE'	'GWIFG'	'22/12'	'33023']	['EEE'	'KNI'	'33/'	'440'	'EEE'	'KNI'	'33/'	'440']	['EE..'	'LAVP'	'01Y}'	'1203'	'EE..'	'LPIG'	'02Y}'	'1303']	['EEE'	'NIQ'	'3/3'	'404'	'EEE'	'NRK'	'343'	'454']]
1IZI_B 0.0182479256294968 1.369765557304579 0.5118110236220472 [[64	72]	[69	71]	[42	45]] [2	1	3] [[120	128]	[195	197]	[353	356]] [['EEETTEEEE'	'IEICGHKVI'	'/3/MN33//'	'040234400'	'EEETTEEEE'	'VNNATNVVI'	'/33MN3///'	'044234000']	['EEE'	'HKV'	'33/'	'440'	'EEE'	'KNI'	'33/'	'440']	['.EEE'	'WKPK'	'}323'	'3434'	'.EEE'	'WNRK'	'}343'	'3454']]
2FDD_A 0.0298370189203915 0.9309912899633648 0.15625 [[64	72]	[69	71]	[36	39]	[19	21]] [2	1	4	3] [[120	128]	[195	197]	[233	236]	[354	356]] [['EEETTEEEE'	'IEICGHKVI'	'/3/MN33//'	'040234400'	'EEETTEEEE'	'VNNATNVVI'	'/33MN3///'	'044234000']	['EEE'	'HKV'	'33/'	'440'	'EEE'	'KNI'	'33/'	'440']	['....'	'INLP'	'Y]Z}'	'0413'	'....'	'INIT'	'Y]Y}'	'0403']	['EEE'	'QRE'	'343'	'454'	'EEE'	'NRK'	'343'	'454']]
6MPG_R 0.020433030050695 0.680622387105698 0.6744791666666661 [[88	90]	[88	91]	[11	14]	[98	100]] [2	1	4	3] [[121	123]	[195	198]	[229	232]	[354	356]] [['EET'	'QQF'	'33M'	'442'	'EET'	'NNA'	'33M'	'442']	['EETT'	'QQFE'	'33MO'	'4424'	'EEET'	'KNID'	'33/O'	'4404']	['EEE.'	'LSLS'	'020}'	'1313'	'EE..'	'LPIG'	'02Y}'	'1303']	['EEE'	'ELE'	'303'	'414'	'EEE'	'NRK'	'343'	'454']]
4QJ6_C 0.0261493886336251 1.0581955303546748 0.2715231788079471 [[64	72]	[69	71]	[37	39]] [2	1	4] [[120	128]	[195	197]	[234	236]] [['EEETTEEEE'	'IEICGHKVI'	'/3/MN33//'	'040234400'	'EEETTEEEE'	'VNNATNVVI'	'/33MN3///'	'044234000']	['EEE'	'HKV'	'33/'	'440'	'EEE'	'KNI'	'33/'	'440']	['...'	'NLP'	']Z}'	'413'	'...'	'NIT'	']Y}'	'403']]
1ZBG_B 0.0198603995013251 1.542761193866444 0.4014598540145981 [[164	172]	[169	171]	[142	145]] [2	1	3] [[120	128]	[195	197]	[353	356]] [['EEE-TEEEE'	'IEI-GHKVI'	'/3/-N33//'	'040-34400'	'EEETTEEEE'	'VNNATNVVI'	'/33MN3///'	'044234000']	['EEE'	'HKV'	'33/'	'440'	'EEE'	'KNI'	'33/'	'440']	['.EEE'	'WKPK'	'}323'	'3434'	'.EEE'	'WNRK'	'}343'	'3454']]
6L50_B 0.0205143156875134 2.564747465684908 0.2213541666666663 [[23	27]	[107	109]	[98	101]	[108	110]	[169	171]] [2	1	4	3	0] [[103	107]	[195	197]	[229	232]	[354	356]	[465	467]] [['EEEEE'	'YRVMT'	'24/12'	'35023'	'EEEEE'	'GWIFG'	'22/12'	'33023']	['EEE'	'KNI'	'33/'	'440'	'EEE'	'KNI'	'33/'	'440']	['EE..'	'LAVP'	'01Y}'	'1203'	'EE..'	'LPIG'	'02Y}'	'1303']	['EEE'	'NIQ'	'3/3'	'404'
5DLM_I 0.0177805160894457 1.4509476151019598 0.488372093023256 [[75	98]	[57	60]	[41	44]] [2	4	0] [[87	103]	[229	232]	[463	466]] [['TTEEEEEE.S..GGG.EEEEEEEE'	'KNIVYLQMSSLRSEDTAMYYEVRG'	'OO//2031}UZ^9::}11223/42'	'440031423315344322334053'	'TT.EEEEEEESS..EEE'	'NDGVYFASTEKSNIIRG'	'OO}/211223VU]Y/42'	'44303223344340053']	['EE..'	'LYYP'	'02}}'	'1333'	'EE..'	'LPIG'	'02Y}'	'1303']	['TT..'	'PEKR'	'NO]^'	'3445'	'TT..'	'PFER'	'NM]^'	'3245']]
6O5A_B 0.0281798954268368 0.7932863199768435 0.2885906040268455 [[64	72]	[69	71]	[36	39]	[42	45]] [2	1	4	3] [[120	128]	[195	197]	[233	236]	[353	356]] [['EEETTEEEE'	'IEIAGHKVV'	'/3/MN33//'	'040234400'	'EEETTEEEE'	'VNNATNVVI'	'/33MN3///'	'044234000']	['EEE'	'HKV'	'33/'	'440'	'EEE'	'KNI'	'33/'	'440']	['....'	'IDLP'	'Y]Z}'	'0413'	'....'	'INIT'	'Y]Y}'	'0403']	['.EEE'	'WKPK'	'}323'	'3434'	'.EEE'	'WNRK'	'}343'	'3454']]
5XLR_A 0.0143758578053021 3.302115608673599 0.3521126760563378 [[96	118]	[188	192]	[225	229]	[340	343]	[450	455]] [2	1	4	3	0] [[99	121]	[195	199]	[232	236]	[353	356]	[463	468]] [['....EEEEESS.SSSS.EEEEEE'	'NVVRGWVFGSTMNNKSQSVIIIN'	']YY^22/12UU[VVVU]2////3'	'40053302333244434300004'	'..EEEEEEESS.SSSS..EEEEE'	'NIIRGWIFGTTLDSKTQSLLIVN'	']Y/422/12UUZVUVU]}00//3'	'40053302333143434311004']	['EEETT'	'KNKDG'	'333ON'	'44443'	'EEETT'	'KNIDG'	'33/ON'	'44043']	['.....'	'GINIT'	'}Y]Y}'	'30403'	'.....'	'GINIT'	'}Y]Y}'	'30403']	['.EEE'	'WERK'	'}343'	'3454'
1C6Z_A 0.0211408724530682 1.4580697629225343 0.3714285714285719 [[64	72]	[69	71]	[42	45]] [2	1	3] [[120	128]	[195	197]	[353	356]] [['EEETTEEEE'	'IEICGHKVI'	'/3/MN33//'	'040234400'	'EEETTEEEE'	'VNNATNVVI'	'/33MN3///'	'044234000']	['EEE'	'HKV'	'33/'	'440'	'EEE'	'KNI'	'33/'	'440']	['.EEE'	'WKPK'	'}323'	'3434'	'.EEE'	'WNRK'	'}343'	'3454']]
6NB7_A 0.0179722119743344 0.4521087600469688 0.9200000000000008 [[83	118]	[188	192]	[225	228]	[340	343]	[450	455]] [2	1	4	3	0] [[86	121]	[195	199]	[232	235]	[353	356]	[463	468]] [['.TTEEEEEEEESS....EEEEESSSSTTS.EEEEEE'	'FKDGIYFAATEKSNVVRGWVFGSTMNNKSQSVIIIN'	'[OO2/211123VU]YY^22/12UUTVOOU]2////3'	'244303222344340053302333244434300004'	'.TT.EEEEEEESS..EEEEEEESS.SSSS..EEEEE'	'FNDGVYFASTEKSNIIRGWIFGTTLDSKTQSLLIVN'	'[OO}/211223VU]Y/422/12UUZVUVU]}00//3'	'244303223344340053302333143434311004']	['EEETT'	'KNKDG'	'333ON'	'44443'	'EEETT'	'KNIDG'	'33/ON'	'44043']	['....'	'GINI'	'}Y]Y'	'3040'	'....'	'GINI'	'}Y]Y'	'3040']	['.EEE'	'WERK'	'}343'	'3454'
3HAW_A 0.0175891870322808 1.404621140972314 0.52988047808765 [[61	65]	[60	62]	[37	39]	[42	45]] [2	1	4	3] [[125	129]	[195	197]	[234	236]	[353	356]] [['EEEEE'	'QIPVE'	'3/2/3'	'40304'	'EEEEE'	'NVVIK'	'3///3'	'40004']	['EEE'	'DQI'	'33/'	'440'	'EEE'	'KNI'	'33/'	'440']	['...'	'NLP'	']Z}'	'413'	'...'	'NIT'	']Y}'	'403']	['.EEE'	'WKPK'	'}323'	'3434'	'.EEE'	'WNRK'	'}343'	'3454']]
3SPK_B 0.0281983569717303 0.7837564979727354 0.2972972972972978 [[64	72]	[69	71]	[36	39]	[42	45]] [2	1	4	3] [[120	128]	[195	197]	[233	236]	[353	356]] [['EEETTEEEE'	'IEICGHKVI'	'/3/MN33//'	'040234400'	'EEETTEEEE'	'VNNATNVVI'	'/33MN3///'	'044234000']	['EEE'	'HKV'	'33/'	'440'	'EEE'	'KNI'	'33/'	'440']	['....'	'VNLP'	'Y]Z}'	'0413'	'....'	'INIT'	'Y]Y}'	'0403']	['.EEE'	'WKPK'	'}323'	'3434'	'.EEE'	'WNRK'	'}343'	'3454']]
3IAW_A 0.0170705481643365 1.4265657385390125 0.5546558704453437 [[165	169]	[164	166]	[141	143]	[146	149]] [2	1	4	3] [[125	129]	[195	197]	[234	236]	[353	356]] [['EEEEE'	'QIPVE'	'3/2/3'	'40304'	'EEEEE'	'NVVIK'	'3///3'	'40004']	['EEE'	'DQI'	'33/'	'440'	'EEE'	'KNI'	'33/'	'440']	['...'	'NLP'	']Z}'	'413'	'...'	'NIT'	']Y}'	'403']	['.EEE'	'WKPK'	'}323'	'3434'	'.EEE'	'WNRK'	'}343'	'3454']]
4QJ2_D 0.0273236656045171 1.0590968390584796 0.2387096774193546 [[64	72]	[69	71]	[37	39]	[42	45]] [2	1	4	3] [[120	128]	[195	197]	[234	236]	[353	356]] [['EEETTEEEE'	'IEICGHKVI'	'/3/MN33//'	'040234400'	'EEETTEEEE'	'VNNATNVVI'	'/33MN3///'	'044234000']	['EEE'	'HKV'	'33/'	'440'	'EEE'	'KNI'	'33/'	'440']	['...'	'NLP'	']Z}'	'413'	'...'	'NIT'	']Y}'	'403']	['.EEE'	'WKPK'	'}323'	'3434'	'.EEE'	'WNRK'	'}343'	'3454']]
3HDK_B 0.0197868076790651 1.3910631243870508 0.4826254826254832 [[61	65]	[60	62]	[37	39]	[42	45]] [2	1	4	3] [[125	129]	[195	197]	[234	236]	[353	356]] [['EEEEE'	'QIPVE'	'3/2/3'	'40304'	'EEEEE'	'NVVIK'	'3///3'	'40004']	['EEE'	'DQI'	'33/'	'440'	'EEE'	'KNI'	'33/'	'440']	['...'	'NLP'	']Z}'	'413'	'...'	'NIT'	']Y}'	'403']	['.EEE'	'WKPK'	'}323'	'3434'	'.EEE'	'WNRK'	'}343'	'3454']]
5GJ4_B 0.0185132875787062 2.7318176023580567 0.2760416666666661 [[23	27]	[107	109]	[98	101]	[108	110]	[169	171]] [2	1	4	3	0] [[103	107]	[195	197]	[229	232]	[354	356]	[465	467]] [['EEEEE'	'YRVMT'	'24/12'	'35023'	'EEEEE'	'GWIFG'	'22/12'	'33023']	['EEE'	'KNI'	'33/'	'440'	'EEE'	'KNI'	'33/'	'440']	['EE..'	'LAVP'	'01Y}'	'1203'	'EE..'	'LPIG'	'02Y}'	'1303']	['EEE'	'NIQ'	'3/3'	'404'
3UCB_B 0.0298120497277084 0.8084190919438516 0.2268370607028758 [[64	72]	[69	71]	[36	39]	[42	45]] [2	1	4	3] [[120	128]	[195	197]	[233	236]	[353	356]] [['EEETTEEEE'	'IEIAGHKVI'	'/3/MN33//'	'040234400'	'EEETTEEEE'	'VNNATNVVI'	'/33MN3///'	'044234000']	['EEE'	'HKV'	'33/'	'440'	'EEE'	'KNI'	'33/'	'440']	['....'	'INLP'	'Y]Z}'	'0413'	'....'	'INIT'	'Y]Y}'	'0403']	['.EEE'	'WKPK'	'}323'	'3434'	'.EEE'	'WNRK'	'}343'	'3454']]
3HZC_A 0.018074734219232 1.4148429815296495 0.5238095238095237 [[165	169]	[164	166]	[141	143]	[146	149]] [2	1	4	3] [[125	129]	[195	197]	[234	236]	[353	356]] [['EEEEE'	'QIPVE'	'3/2/3'	'40304'	'EEEEE'	'NVVIK'	'3///3'	'40004']	['EEE'	'DQI'	'33/'	'440'	'EEE'	'KNI'	'33/'	'440']	['...'	'NLP'	']Z}'	'413'	'...'	'NIT'	']Y}'	'403']	['.EEE'	'WKPK'	'}323'	'3434'	'.EEE'	'WNRK'	'}343'	'3454']]
1SGU_A 0.0225556856724899 1.3949978729832573 0.3763440860215057 [[64	72]	[69	71]	[42	45]] [2	1	3] [[120	128]	[195	197]	[353	356]] [['EEETTEEEE'	'IEICGHKVI'	'/3/MN33//'	'040234400'	'EEETTEEEE'	'VNNATNVVI'	'/33MN3///'	'044234000']	['EEE'	'HKV'	'33/'	'440'	'EEE'	'KNI'	'33/'	'440']	['.EEE'	'WKPK'	'}323'	'3434'	'.EEE'	'WNRK'	'}343'	'3454']]
5E6I_N 0.0194555167830096 1.8516136618215764 0.3984375000000002 [[86	90]	[59	61]	[26	28]	[89	92]] [2	1	4	0] [[112	116]	[198	200]	[230	232]	[465	468]] [['SSS..'	'TLSQP'	'USU]}'	'31343'	'SSS..'	'SKTQS'	'UVU]}'	'34343']	['TTE'	'DWS'	'ON2'	'433'	'TTE'	'DGY'	'ON2'	'433']	['E..'	'YVS'	'2Y}'	'303'	'E..'	'PIG'	'2Y}'	'303']	['....'	'QPKI'	']}]Y'	'4340'	'....'	'ERDI'	']^]Y'	'4540']]
6MPG_r 0.0204342295731234 0.6806313279406592 0.75 [[88	90]	[88	91]	[11	14]	[98	100]] [2	1	4	3] [[121	123]	[195	198]	[229	232]	[354	356]] [['EET'	'QQF'	'33M'	'442'	'EET'	'NNA'	'33M'	'442']	['EETT'	'QQFE'	'33MO'	'4424'	'EEET'	'KNID'	'33/O'	'4404']	['EEE.'	'LSLS'	'020}'	'1313'	'EE..'	'LPIG'	'02Y}'	'1303']	['EEE'	'ELE'	'303'	'414'	'EEE'	'NRK'	'343'	'454']]
2OL0_B 0.0262955095400336 1.139503911423322 0.2760416666666661 [[54	64]	[105	108]	[46	48]	[107	110]] [2	1	3	0] [[90	95]	[196	199]	[354	356]	[462	465]] [['EEEEPPTTEEE'	'ISMSMPKFCYG'	'/212FGOM122'	'03232342233'	'EEEEEE'	'VYFAST'	'/21122'	'032233']	['EE.T'	'NVNT'	'3/]N'	'4043'	'EETT'	'NIDG'	'3/ON'	'4043']	['EEE'	'ERQ'	'343'	'454'	'EEE'	'NRK'	'343'	'454']	['.TT.'	'NTGD'	']NN]'	'4334'	'.TT.'	'KPFE'	']NM]'	'4324']]
1D4S_A 0.018794225505003 1.1151627780360889 0.6134453781512601 [[61	67]	[60	62]	[78	80]	[42	45]] [2	1	4	3] [[125	131]	[195	197]	[230	232]	[353	356]] [['EEEEEES'	'QILIEIC'	'3/0/3/T'	'4010402'	'EEEEE.S'	'NVVIKVA'	'3///3YT'	'4000402']	['EEE'	'DQI'	'33/'	'440'	'EEE'	'KNI'	'33/'	'440']	['E..'	'GPT'	'2}}'	'333'	'E..'	'PIG'	'2Y}'	'303']	['.EEE'	'WKPK'	'}323'	'3434'	'.EEE'	'WNRK'	'}343'	'3454']]
6O5X_C 0.0302500244883629 0.8103234142402944 0.2037617554858937 [[64	72]	[69	71]	[36	39]] [2	1	4] [[120	128]	[195	197]	[233	236]] [['EEETTEEEE'	'IEIAGHKVV'	'/3/MN33//'	'040234400'	'EEETTEEEE'	'VNNATNVVI'	'/33MN3///'	'044234000']	['EEE'	'HKV'	'33/'	'440'	'EEE'	'KNI'	'33/'	'440']	['....'	'IDLP'	'Y]Z}'	'0413'	'....'	'INIT'	'Y]Y}'	'0403']]
1B6K_B 0.0165709932137256 1.4049361487678231 0.6410256410256407 [[161	165]	[160	162]	[137	139]	[142	145]] [2	1	4	3] [[125	129]	[195	197]	[234	236]	[353	356]] [['EEEEE'	'QIPVE'	'3/2/3'	'40304'	'EEEEE'	'NVVIK'	'3///3'	'40004']	['EEE'	'DQI'	'33/'	'440'	'EEE'	'KNI'	'33/'	'440']	['...'	'NLP'	']Z}'	'413'	'...'	'NIT'	']Y}'	'403']	['.EEE'	'WKPK'	'}323'	'3434'	'.EEE'	'WNRK'	'}343'	'3454']]
4QJ8_C 0.0268327839724244 1.047094054739537 0.2929292929292928 [[64	72]	[69	71]	[37	39]] [2	1	4] [[120	128]	[195	197]	[234	236]] [['EEETTEEEE'	'IEICGHKVI'	'/3/MN33//'	'040234400'	'EEETTEEEE'	'VNNATNVVI'	'/33MN3///'	'044234000']	['EEE'	'HKV'	'33/'	'440'	'EEE'	'KNI'	'33/'	'440']	['...'	'NLP'	']Z}'	'413'	'...'	'NIT'	']Y}'	'403']]
6N5E_F 0.0205889304616651 1.4264664936042757 0.4545454545454548 [[38	42]	[40	43]	[10	13]	[93	95]] [2	1	4	0] [[120	124]	[195	198]	[229	232]	[489	491]] [['EEEET'	'VQEKP'	'/333N'	'04443'	'EEETT'	'VNNAT'	'/33MN'	'04423']	['EETT'	'EKPD'	'33NO'	'4434'	'EEET'	'KNID'	'33/O'	'4404']	['EEE.'	'LTTS'	'022}'	'1333'	'EE..'	'LPIG'	'02Y}'	'1303']	['..S'	'WFS'	'}[U'	'323'	'..S'	'YFP'	'}[U'	'323']]
5XLR_C 0.0143891756333248 3.3020914817822256 0.3963636363636371 [[96	118]	[188	192]	[225	229]	[340	343]	[450	455]] [2	1	4	3	0] [[99	121]	[195	199]	[232	236]	[353	356]	[463	468]] [['....EEEEESS.SSSS.EEEEEE'	'NVVRGWVFGSTMNNKSQSVIIIN'	']YY^22/12UU[VVVU]2////3'	'40053302333244434300004'	'..EEEEEEESS.SSSS..EEEEE'	'NIIRGWIFGTTLDSKTQSLLIVN'	']Y/422/12UUZVUVU]}00//3'	'40053302333143434311004']	['EEETT'	'KNKDG'	'333ON'	'44443'	'EEETT'	'KNIDG'	'33/ON'	'44043']	['.....'	'GINIT'	'}Y]Y}'	'30403'	'.....'	'GINIT'	'}Y]Y}'	'30403']	['.EEE'	'WERK'	'}343'	'3454'
6KK5_B 0.01779687524168 2.5930667497644566 0.3385416666666658 [[23	27]	[107	109]	[98	101]	[108	110]	[141	145]] [2	1	4	3	0] [[103	107]	[195	197]	[229	232]	[354	356]	[462	466]] [['EEEEE'	'YRVMT'	'24/12'	'35023'	'EEEEE'	'GWIFG'	'22/12'	'33023']	['EEE'	'KNI'	'33/'	'440'	'EEE'	'KNI'	'33/'	'440']	['EE..'	'LAVP'	'01Y}'	'1203'	'EE..'	'LPIG'	'02Y}'	'1303']	['EEE'	'NIQ'	'3/3'	'404'
1LZQ_A 0.021517401752279 1.3960277102780414 0.4436090225563909 [[64	72]	[69	71]	[42	45]] [2	1	3] [[120	128]	[195	197]	[353	356]] [['EEETTEEEE'	'IEICGHKVI'	'/3/MN33//'	'040234400'	'EEETTEEEE'	'VNNATNVVI'	'/33MN3///'	'044234000']	['EEE'	'HKV'	'33/'	'440'	'EEE'	'KNI'	'33/'	'440']	['.EEE'	'WKPK'	'}323'	'3434'	'.EEE'	'WNRK'	'}343'	'3454']]
6N1W_7 0.0226923449860389 0.6983013831492486 0.6197916666666665 [[88	90]	[88	91]	[11	14]	[98	100]] [2	1	4	3] [[121	123]	[195	198]	[229	232]	[354	356]] [['EET'	'QQF'	'33M'	'442'	'EET'	'NNA'	'33M'	'442']	['EETT'	'QQFE'	'33MO'	'4424'	'EEET'	'KNID'	'33/O'	'4404']	['EEE.'	'LSLS'	'020}'	'1313'	'EE..'	'LPIG'	'02Y}'	'1303']	['EEE'	'ELE'	'303'	'414'	'EEE'	'NRK'	'343'	'454']]
1JS9_C 0.0221450211254975 1.5928344136465409 0.3671874999999998 [[171	175]	[174	176]	[92	95]	[172	174]] [2	1	4	3] [[118	122]	[195	197]	[229	232]	[354	356]] [['EEEEE'	'LEVEH'	'03/33'	'14044'	'EEEEE'	'LIVNN'	'0//33'	'10044']	['EEE'	'EHV'	'33/'	'440'	'EEE'	'KNI'	'33/'	'440']	['EE..'	'LWLG'	'02Z}'	'1313'	'EE..'	'LPIG'	'02Y}'	'1303']	['EEE'	'EVE'	'3/3'	'404'	'EEE'	'NRK'	'343'	'454']]
1D4L_B 0.0177008385293428 1.3663986017671963 0.6134453781512601 [[61	65]	[60	62]	[37	39]	[42	45]] [2	1	4	3] [[125	129]	[195	197]	[234	236]	[353	356]] [['EEEEE'	'QIPVE'	'3/2/3'	'40304'	'EEEEE'	'NVVIK'	'3///3'	'40004']	['EEE'	'DQI'	'33/'	'440'	'EEE'	'KNI'	'33/'	'440']	['...'	'NLP'	']Z}'	'413'	'...'	'NIT'	']Y}'	'403']	['.EEE'	'WKPK'	'}323'	'3434'	'.EEE'	'WNRK'	'}343'	'3454']]
1N49_D 0.0249954364684069 0.6480120219469818 0.5058823529411771 [[61	67]	[60	62]	[37	39]	[42	45]] [2	1	4	3] [[125	131]	[195	197]	[234	236]	[353	356]] [['EEEEEES'	'QIPVEIC'	'3/2/3/T'	'4030402'	'EEEEE.S'	'NVVIKVA'	'3///3YT'	'4000402']	['EEE'	'DQI'	'33/'	'440'	'EEE'	'KNI'	'33/'	'440']	['...'	'NLP'	']Z}'	'413'	'...'	'NIT'	']Y}'	'403']	['.EEE'	'WKPK'	'}323'	'3434'	'.EEE'	'WNRK'	'}343'	'3454']]
2B60_B 0.017665603340102 1.4584891689096169 0.567346938775511 [[64	72]	[69	71]	[42	45]] [2	1	3] [[120	128]	[195	197]	[353	356]] [['EEETTEEEE'	'IEICGHKVI'	'/3/MN33//'	'040234400'	'EEETTEEEE'	'VNNATNVVI'	'/33MN3///'	'044234000']	['EEE'	'HKV'	'33/'	'440'	'EEE'	'KNI'	'33/'	'440']	['.EEE'	'WKPK'	'}323'	'3434'	'.EEE'	'WNRK'	'}343'	'3454']]
4J5J_B 0.0299972504731309 0.8962000783326817 0.2549019607843139 [[164	172]	[169	171]	[136	139]] [2	1	4] [[120	128]	[195	197]	[233	236]] [['EEETTEEEE'	'IEIAGHKVI'	'/3/MN33//'	'040234400'	'EEETTEEEE'	'VNNATNVVI'	'/33MN3///'	'044234000']	['EEE'	'HKV'	'33/'	'440'	'EEE'	'KNI'	'33/'	'440']	['....'	'INLP'	'Y]Z}'	'0413'	'....'	'INIT'	'Y]Y}'	'0403']]
6L50_D 0.0226110225516087 2.585571140166016 0.2031249999999997 [[23	27]	[107	109]	[98	101]	[108	110]] [2	1	4	3] [[103	107]	[195	197]	[229	232]	[354	356]] [['EEEEE'	'YRVMT'	'24/12'	'35023'	'EEEEE'	'GWIFG'	'22/12'	'33023']	['EEE'	'KNI'	'33/'	'440'	'EEE'	'KNI'	'33/'	'440']	['EE..'	'LAVP'	'01Y}'	'1203'	'EE..'	'LPIG'	'02Y}'	'1303']	['EEE'	'NIQ'	'3/3'	'404'	'EEE'	'NRK'	'343'	'454']]
4GYE_A 0.0295418465064586 0.865025803688585 0.2885906040268455 [[64	72]	[69	71]	[36	39]	[42	45]] [2	1	4	3] [[120	128]	[195	197]	[233	236]	[353	356]] [['EEETTEEEE'	'IEICGHKVI'	'/3/MN33//'	'040234400'	'EEETTEEEE'	'VNNATNVVI'	'/33MN3///'	'044234000']	['EEE'	'HKV'	'33/'	'440'	'EEE'	'KNI'	'33/'	'440']	['....'	'VNLP'	'Y]Z}'	'0413'	'....'	'INIT'	'Y]Y}'	'0403']	['.EEE'	'WKPK'	'}323'	'3434'	'.EEE'	'WNRK'	'}343'	'3454']]
6O5X_B 0.0287687252642678 1.027567120182741 0.2508143322475575 [[64	72]	[69	71]	[36	39]	[42	45]] [2	1	4	3] [[120	128]	[195	197]	[233	236]	[353	356]] [['EEETTEEEE'	'IEIAGHKVV'	'/3/MN33//'	'040234400'	'EEETTEEEE'	'VNNATNVVI'	'/33MN3///'	'044234000']	['EEE'	'HKV'	'33/'	'440'	'EEE'	'KNI'	'33/'	'440']	['....'	'IDLP'	'Y]Z}'	'0413'	'....'	'INIT'	'Y]Y}'	'0403']	['.EEE'	'WKPK'	'}323'	'3434'	'.EEE'	'WNRK'	'}343'	'3454']]
2OKD_B 0.027200878617481 1.1847022158541551 0.2656249999999998 [[54	64]	[105	108]	[46	48]	[107	110]] [2	1	3	0] [[90	95]	[196	199]	[354	356]	[462	465]] [['EEE.PPTTEEE'	'ISMSMPKFCYG'	'/21}FGOM122'	'03232342233'	'EEEEEE'	'VYFAST'	'/21122'	'032233']	['EE.T'	'NVNT'	'3/]N'	'4043'	'EETT'	'NIDG'	'3/ON'	'4043']	['EEE'	'ERQ'	'343'	'454'	'EEE'	'NRK'	'343'	'454']	['.TT.'	'NTGD'	']NN]'	'4334'	'.TT.'	'KPFE'	']NM]'	'4324']]
6P95_b 0.0228807612978966 1.4389997407541075 0.3913043478260876 [[388	393]	[390	392]	[361	364]] [2	1	4] [[90	95]	[198	200]	[231	234]] [['EETTEE'	'VSNGSY'	'/2ON22'	'034333'	'EEEEEE'	'VYFAST'	'/21122'	'032233']	['TTE'	'NGS'	'ON2'	'433'	'TTE'	'DGY'	'ON2'	'433']	['..B.'	'IPYD'	'Y}+]'	'0334'	'....'	'IGIN'	'Y}Y]'	'0304']]
3BXR_B 0.0183176069994849 1.4687869476948436 0.5546558704453437 [[161	165]	[160	162]	[137	139]	[142	145]] [2	1	4	3] [[125	129]	[195	197]	[234	236]	[353	356]] [['EEEEE'	'QIPVE'	'3/2/3'	'40304'	'EEEEE'	'NVVIK'	'3///3'	'40004']	['EEE'	'DQI'	'33/'	'440'	'EEE'	'KNI'	'33/'	'440']	['...'	'NLP'	']Z}'	'413'	'...'	'NIT'	']Y}'	'403']	['.EEE'	'WKPK'	'}323'	'3434'	'.EEE'	'WNRK'	'}343'	'3454']]
3OTS_B 0.0274958332441174 1.0273712817938336 0.3105802047781578 [[64	72]	[69	71]	[36	39]	[42	45]] [2	1	4	3] [[120	128]	[195	197]	[233	236]	[353	356]] [['EEETTEEEE'	'IEICGHKVI'	'/3/MN33//'	'040234400'	'EEETTEEEE'	'VNNATNVVI'	'/33MN3///'	'044234000']	['EEE'	'HKV'	'33/'	'440'	'EEE'	'KNI'	'33/'	'440']	['....'	'VNLP'	'Y]Z}'	'0413'	'....'	'INIT'	'Y]Y}'	'0403']	['.EEE'	'WKPK'	'}323'	'3434'	'.EEE'	'WNRK'	'}343'	'3454']]
1LZQ_B 0.0203068135080287 1.3965238484119618 0.52988047808765 [[164	172]	[169	171]	[142	145]] [2	1	3] [[120	128]	[195	197]	[353	356]] [['EEETTEEEE'	'IEICGHKVI'	'/3/MN33//'	'040234400'	'EEETTEEEE'	'VNNATNVVI'	'/33MN3///'	'044234000']	['EEE'	'HKV'	'33/'	'440'	'EEE'	'KNI'	'33/'	'440']	['.EEE'	'WKPK'	'}323'	'3434'	'.EEE'	'WNRK'	'}343'	'3454']]
4J5J_A 0.0272831652113647 1.04035701238579 0.3150684931506851 [[64	72]	[69	71]	[36	39]	[42	45]] [2	1	4	3] [[120	128]	[195	197]	[233	236]	[353	356]] [['EEETTEEEE'	'IEIAGHKVI'	'/3/MN33//'	'040234400'	'EEETTEEEE'	'VNNATNVVI'	'/33MN3///'	'044234000']	['EEE'	'HKV'	'33/'	'440'	'EEE'	'KNI'	'33/'	'440']	['....'	'INLP'	'Y]Z}'	'0413'	'....'	'INIT'	'Y]Y}'	'0403']	['.EEE'	'WKPK'	'}323'	'3434'	'.EEE'	'WNRK'	'}343'	'3454']]
3UCB_A 0.0286549353855849 1.0691039349827602 0.2508143322475575 [[64	72]	[69	71]	[36	39]	[42	45]] [2	1	4	3] [[120	128]	[195	197]	[233	236]	[353	356]] [['EEETTEEEE'	'IEIAGHKVI'	'/3/MN33//'	'040234400'	'EEETTEEEE'	'VNNATNVVI'	'/33MN3///'	'044234000']	['EEE'	'HKV'	'33/'	'440'	'EEE'	'KNI'	'33/'	'440']	['....'	'INLP'	'Y]Z}'	'0413'	'....'	'INIT'	'Y]Y}'	'0403']	['.EEE'	'WKPK'	'}323'	'3434'	'.EEE'	'WNRK'	'}343'	'3454']]
6CS0_A 0.0231011734207328 0.4995029504202716 0.7066666666666668 [[83	118]	[188	192]	[693	697]	[341	343]	[452	455]] [2	1	4	3	0] [[86	121]	[195	199]	[232	236]	[354	356]	[465	468]] [['.TT.EEEEEEESS....EEEEESSSSSSS.EEEEEE'	'FKDGIYFAATEKSNVVRGWVFGSTMNNKSQSVIIIN'	'[OO}/211123VU]YY^22/12UUTVVVU]2////3'	'244303222344340053302333244434300004'	'.TT.EEEEEEESS..EEEEEEESS.SSSS..EEEEE'	'FNDGVYFASTEKSNIIRGWIFGTTLDSKTQSLLIVN'	'[OO}/211223VU]Y/422/12UUZVUVU]}00//3'	'244303223344340053302333143434311004']	['EEETT'	'KNKDG'	'333ON'	'44443'	'EEETT'	'KNIDG'	'33/ON'	'44043']	['.....'	'TIAIP'	'}Y[Y}'	'30203'	'.....'	'GINIT'	'}Y]Y}'	'30403']	['EEE'	'ERK'	'343'	'454'
6CRZ_A 0.0231011734207328 0.4995029504202716 0.7066666666666668 [[83	118]	[188	192]	[693	697]	[341	343]	[452	455]] [2	1	4	3	0] [[86	121]	[195	199]	[232	236]	[354	356]	[465	468]] [['.TT.EEEEEEESS....EEEEESSSSSSS.EEEEEE'	'FKDGIYFAATEKSNVVRGWVFGSTMNNKSQSVIIIN'	'[OO}/211123VU]YY^22/12UUTVVVU]2////3'	'244303222344340053302333244434300004'	'.TT.EEEEEEESS..EEEEEEESS.SSSS..EEEEE'	'FNDGVYFASTEKSNIIRGWIFGTTLDSKTQSLLIVN'	'[OO}/211223VU]Y/422/12UUZVUVU]}00//3'	'244303223344340053302333143434311004']	['EEETT'	'KNKDG'	'333ON'	'44443'	'EEETT'	'KNIDG'	'33/ON'	'44043']	['.....'	'TIAIP'	'}Y[Y}'	'30203'	'.....'	'GINIT'	'}Y]Y}'	'30403']	['EEE'	'ERK'	'343'	'454'
2OL0_C 0.0297453272470191 1.5200102781705185 0.0130208333333328 [[54	64]	[105	108]	[107	110]] [2	1	0] [[90	95]	[196	199]	[462	465]] [['EEEEPPTTEEE'	'ISMSMPKFCYG'	'/212FGOM122'	'03232342233'	'EEEEEE'	'VYFAST'	'/21122'	'032233']	['EE.T'	'NVNT'	'3/]N'	'4043'	'EETT'	'NIDG'	'3/ON'	'4043']	['.TT.'	'NTGD'	']NN]'	'4334'	'.TT.'	'KPFE'	']NM]'	'4324']]
3OXV_B 0.029294104680417 0.9660542451512174 0.2972972972972978 [[64	72]	[69	71]	[37	39]	[42	45]] [2	1	4	3] [[120	128]	[195	197]	[234	236]	[353	356]] [['EEETTEEEE'	'IEICGHKVI'	'/3/MN33//'	'040234400'	'EEETTEEEE'	'VNNATNVVI'	'/33MN3///'	'044234000']	['EEE'	'HKV'	'33/'	'440'	'EEE'	'KNI'	'33/'	'440']	['...'	'NLP'	']Z}'	'413'	'...'	'NIT'	']Y}'	'403']	['.EEE'	'WKPK'	'}323'	'3434'	'.EEE'	'WNRK'	'}343'	'3454']]
6CRX_A 0.0303860680062782 0.5301261563796116 0.2929292929292928 [[83	118]	[188	192]	[222	228]	[1054	1056]	[451	455]] [2	1	4	3	0] [[86	121]	[195	199]	[229	235]	[354	356]	[464	468]] [['.TT.EEEEEEESS....EEEEESS.SSSS.EEEEEE'	'FKDGIYFAATEKSNVVRGWVFGSTMNNKSQSVIIIN'	'[OO}/211123VU]YY^22/12UU[VVVU]2////3'	'244303222344340053302333244434300004'	'.TT.EEEEEEESS..EEEEEEESS.SSSS..EEEEE'	'FNDGVYFASTEKSNIIRGWIFGTTLDSKTQSLLIVN'	'[OO}/211223VU]Y/422/12UUZVUVU]}00//3'	'244303223344340053302333143434311004']	['EEETT'	'KNKDG'	'333ON'	'44443'	'EEETT'	'KNIDG'	'33/ON'	'44043']	['EE.....'	'LPLGINI'	'02Z}Y]Y'	'1313040'	'EE.....'	'LPIGINI'	'02Y}Y]Y'	'1303040']	['EEE'	'ERN'	'343'	'454'
5XLR_B 0.0143743369821918 3.302071213720576 0.4656488549618325 [[96	118]	[188	192]	[225	229]	[340	343]	[450	455]] [2	1	4	3	0] [[99	121]	[195	199]	[232	236]	[353	356]	[463	468]] [['....EEEEESS.SSSS.EEEEEE'	'NVVRGWVFGSTMNNKSQSVIIIN'	']YY^22/12UU[VVVU]2////3'	'40053302333244434300004'	'..EEEEEEESS.SSSS..EEEEE'	'NIIRGWIFGTTLDSKTQSLLIVN'	']Y/422/12UUZVUVU]}00//3'	'40053302333143434311004']	['EEETT'	'KNKDG'	'333ON'	'44443'	'EEETT'	'KNIDG'	'33/ON'	'44043']	['.....'	'GINIT'	'}Y]Y}'	'30403'	'.....'	'GINIT'	'}Y]Y}'	'30403']	['.EEE'	'WERK'	'}343'	'3454'
4EP3_A 0.019356022300355 1.435444273320753 0.5609756097560981 [[161	165]	[160	162]	[137	139]	[142	145]] [2	1	4	3] [[125	129]	[195	197]	[234	236]	[353	356]] [['EEEEE'	'QIPVE'	'3/2/3'	'40304'	'EEEEE'	'NVVIK'	'3///3'	'40004']	['EEE'	'DQI'	'33/'	'440'	'EEE'	'KNI'	'33/'	'440']	['...'	'NLP'	']Z}'	'413'	'...'	'NIT'	']Y}'	'403']	['.EEE'	'WKPK'	'}323'	'3434'	'.EEE'	'WNRK'	'}343'	'3454']]
1B6P_B 0.0168074911878137 1.4459023563597564 0.6916299559471362 [[161	165]	[160	162]	[137	139]	[142	145]] [2	1	4	3] [[125	129]	[195	197]	[234	236]	[353	356]] [['EEEEE'	'QIPVE'	'3/2/3'	'40304'	'EEEEE'	'NVVIK'	'3///3'	'40004']	['EEE'	'DQI'	'33/'	'440'	'EEE'	'KNI'	'33/'	'440']	['...'	'NLP'	']Z}'	'413'	'...'	'NIT'	']Y}'	'403']	['.EEE'	'WKPK'	'}323'	'3434'	'.EEE'	'WNRK'	'}343'	'3454']]
3DCK_B 0.0225017209758115 1.432402842596196 0.4490566037735852 [[61	65]	[60	62]	[37	39]	[42	45]] [2	1	4	3] [[125	129]	[195	197]	[234	236]	[353	356]] [['EEEEE'	'QIPVE'	'3/2/3'	'40304'	'EEEEE'	'NVVIK'	'3///3'	'40004']	['EEE'	'DQI'	'33/'	'440'	'EEE'	'KNI'	'33/'	'440']	['...'	'NLP'	']Z}'	'413'	'...'	'NIT'	']Y}'	'403']	['.EEE'	'WKPK'	'}323'	'3434'	'.EEE'	'WNRK'	'}343'	'3454']]
4Z4X_A 0.0276687989377313 1.3424955940359409 0.2590163934426226 [[64	72]	[69	71]	[36	39]	[42	45]] [2	1	4	3] [[120	128]	[195	197]	[233	236]	[353	356]] [['EEETTEEEE'	'IEIAGHKVI'	'/3/MN33//'	'040234400'	'EEETTEEEE'	'VNNATNVVI'	'/33MN3///'	'044234000']	['EEE'	'HKV'	'33/'	'440'	'EEE'	'KNI'	'33/'	'440']	['....'	'INLP'	'Y]Z}'	'0413'	'....'	'INIT'	'Y]Y}'	'0403']	['.EEE'	'WKPK'	'}323'	'3434'	'.EEE'	'WNRK'	'}343'	'3454']]
4NJS_A 0.027009125814119 1.1100097030629892 0.3241379310344829 [[64	72]	[69	71]	[37	39]] [2	1	4] [[120	128]	[195	197]	[234	236]] [['EEETTEEEE'	'IEICGHKVI'	'/3/MN33//'	'040234400'	'EEETTEEEE'	'VNNATNVVI'	'/33MN3///'	'044234000']	['EEE'	'HKV'	'33/'	'440'	'EEE'	'KNI'	'33/'	'440']	['...'	'ELP'	']Z}'	'413'	'...'	'NIT'	']Y}'	'403']]
4J55_B 0.0286097975705283 1.1838460557314814 0.2347266881028942 [[64	72]	[69	71]	[36	39]	[42	45]] [2	1	4	3] [[120	128]	[195	197]	[233	236]	[353	356]] [['EEETTEEEE'	'IEIAGHKVI'	'/3/MN33//'	'040234400'	'EEETTEEEE'	'VNNATNVVI'	'/33MN3///'	'044234000']	['EEE'	'HKV'	'33/'	'440'	'EEE'	'KNI'	'33/'	'440']	['....'	'INLP'	'Y]Z}'	'0413'	'....'	'INIT'	'Y]Y}'	'0403']	['.EEE'	'WKPK'	'}323'	'3434'	'.EEE'	'WNRK'	'}343'	'3454']]
3OXW_A 0.0296537375645575 0.9110122050066272 0.3061224489795922 [[64	72]	[69	71]	[37	39]	[42	45]] [2	1	4	3] [[120	128]	[195	197]	[234	236]	[353	356]] [['EEETTEEEE'	'VEICGHKVI'	'/3/MN33//'	'040234400'	'EEETTEEEE'	'VNNATNVVI'	'/33MN3///'	'044234000']	['EEE'	'HKV'	'33/'	'440'	'EEE'	'KNI'	'33/'	'440']	['...'	'NLP'	']Z}'	'413'	'...'	'NIT'	']Y}'	'403']	['.EEE'	'WKPK'	'}323'	'3434'	'.EEE'	'WNRK'	'}343'	'3454']]
6LYE_I 0.0336839329066909 0.8715019026700788 0.0572916666666665 [[70	73]	[79	81]	[80	82]	[37	39]] [2	1	3	0] [[118	121]	[195	197]	[354	356]	[489	491]] [['EEEE'	'LVIQ'	'0//3'	'1004'	'EEEE'	'LIVN'	'0//3'	'1004']	['EEE'	'NKI'	'33/'	'440'	'EEE'	'KNI'	'33/'	'440']	['EEE'	'KIK'	'3/3'	'404'	'EEE'	'NRK'	'343'	'454']	['.SS'	'PES'	'}VU'	'343'	'..S'	'YFP'	'}[U'	'323']]
4YE3_B 0.0284217225869887 0.9890837541266352 0.3379790940766547 [[64	72]	[69	71]	[36	39]	[42	45]] [2	1	4	3] [[120	128]	[195	197]	[233	236]	[353	356]] [['EEETTEEEE'	'IEIAGHKVI'	'/3/MN33//'	'040234400'	'EEETTEEEE'	'VNNATNVVI'	'/33MN3///'	'044234000']	['EEE'	'HKV'	'33/'	'440'	'EEE'	'KNI'	'33/'	'440']	['....'	'INLP'	'Y]Z}'	'0413'	'....'	'INIT'	'Y]Y}'	'0403']	['.EEE'	'WKPK'	'}323'	'3434'	'.EEE'	'WNRK'	'}343'	'3454']]
6P91_a 0.0221599934073807 1.47885325367205 0.4600760456273762 [[388	393]	[390	392]	[361	364]] [2	1	4] [[90	95]	[198	200]	[231	234]] [['EETTEE'	'VSNGSY'	'/2ON22'	'034333'	'EEEEEE'	'VYFAST'	'/21122'	'032233']	['TTE'	'NGS'	'ON2'	'433'	'TTE'	'DGY'	'ON2'	'433']	['..B.'	'IPYK'	'Y}+]'	'0334'	'....'	'IGIN'	'Y}Y]'	'0304']]
6P9B_B 0.0264518630037015 0.9337556019762164 0.4712643678160915 [[64	71]	[69	71]	[36	39]	[42	45]] [2	1	4	3] [[120	127]	[195	197]	[233	236]	[353	356]] [['EEETTEEE'	'VEVAGHKV'	'/3/MN33/'	'04023440'	'EEETTEEE'	'VNNATNVV'	'/33MN3//'	'04423400']	['EEE'	'HKV'	'33/'	'440'	'EEE'	'KNI'	'33/'	'440']	['....'	'IDLP'	'Y]Z}'	'0413'	'....'	'INIT'	'Y]Y}'	'0403']	['.EEE'	'WKPK'	'}323'	'3434'	'.EEE'	'WNRK'	'}343'	'3454']]
1ZBG_A 0.0214828781558782 1.4877645595148912 0.488372093023256 [[64	72]	[69	71]	[42	45]] [2	1	3] [[120	128]	[195	197]	[353	356]] [['EEE-TEEEE'	'IEI-GHKVI'	'/3/-N33//'	'040-34400'	'EEETTEEEE'	'VNNATNVVI'	'/33MN3///'	'044234000']	['EEE'	'HKV'	'33/'	'440'	'EEE'	'KNI'	'33/'	'440']	['.EEE'	'WKPK'	'}323'	'3434'	'.EEE'	'WNRK'	'}343'	'3454']]
3EM6_B 0.0270114414375775 1.1275747359424302 0.3379790940766547 [[64	72]	[69	71]	[37	39]] [2	1	4] [[120	128]	[195	197]	[234	236]] [['EEETTEEEE'	'VEICGHKVI'	'/3/MN33//'	'040234400'	'EEETTEEEE'	'VNNATNVVI'	'/33MN3///'	'044234000']	['EEE'	'HKV'	'33/'	'440'	'EEE'	'KNI'	'33/'	'440']	['...'	'NLP'	']Z}'	'413'	'...'	'NIT'	']Y}'	'403']]
2OKD_A 0.0281765099293223 1.092749787987242 0.3046874999999995 [[54	64]	[105	108]	[46	48]	[107	110]] [2	1	3	0] [[90	95]	[196	199]	[354	356]	[462	465]] [['EEE.PPTTEEE'	'ISMSMPKFCYG'	'/21}FGOM122'	'03232342233'	'EEEEEE'	'VYFAST'	'/21122'	'032233']	['EE.T'	'NVNT'	'3/]N'	'4043'	'EETT'	'NIDG'	'3/ON'	'4043']	['EEE'	'ERQ'	'343'	'454'	'EEE'	'NRK'	'343'	'454']	['.TT.'	'NTGD'	']NN]'	'4334'	'.TT.'	'KPFE'	']NM]'	'4324']]
6PRF_B 0.0268227344642091 0.9558108137566628 0.4545454545454548 [[64	72]	[69	71]	[36	39]	[42	45]] [2	1	4	3] [[120	128]	[195	197]	[233	236]	[353	356]] [['EEETTEEEE'	'IEIAGHKVI'	'/3/MN33//'	'040234400'	'EEETTEEEE'	'VNNATNVVI'	'/33MN3///'	'044234000']	['EEE'	'HKV'	'33/'	'440'	'EEE'	'KNI'	'33/'	'440']	['....'	'INLP'	'Y]Z}'	'0413'	'....'	'INIT'	'Y]Y}'	'0403']	['.EEE'	'WKPK'	'}323'	'3434'	'.EEE'	'WNRK'	'}343'	'3454']]
3OUD_B 0.0279582868022766 1.0116847512262008 0.3763440860215057 [[64	72]	[69	71]	[36	39]	[42	45]] [2	1	4	3] [[120	128]	[195	197]	[233	236]	[353	356]] [['EEETTEEEE'	'IEICGHKVI'	'/3/MN33//'	'040234400'	'EEETTEEEE'	'VNNATNVVI'	'/33MN3///'	'044234000']	['EEE'	'HKV'	'33/'	'440'	'EEE'	'KNI'	'33/'	'440']	['....'	'VNLP'	'Y]Z}'	'0413'	'....'	'INIT'	'Y]Y}'	'0403']	['.EEE'	'WKPK'	'}323'	'3434'	'.EEE'	'WNRK'	'}343'	'3454']]
1NAM_B 0.0231284477385425 1.6602001551125012 0.4065934065934067 [[31	36]	[55	57]	[56	58]] [2	1	3] [[91	96]	[195	197]	[354	356]] [['EEEEEE'	'WMSWYQ'	'212223'	'323334'	'EEEEEE'	'YFASTE'	'211223'	'322334']	['EEE'	'KEV'	'33/'	'440'	'EEE'	'KNI'	'33/'	'440']	['EEE'	'EVK'	'3/3'	'404'	'EEE'	'NRK'	'343'	'454']]
4EP2_A 0.0218941628213651 1.453268283188153 0.5118110236220472 [[161	165]	[160	162]	[137	139]	[142	145]] [2	1	4	3] [[125	129]	[195	197]	[234	236]	[353	356]] [['EEEEE'	'QIPVE'	'3/2/3'	'40304'	'EEEEE'	'NVVIK'	'3///3'	'40004']	['EEE'	'DQI'	'33/'	'440'	'EEE'	'KNI'	'33/'	'440']	['...'	'NLP'	']Z}'	'413'	'...'	'NIT'	']Y}'	'403']	['.EEE'	'WKPK'	'}323'	'3434'	'.EEE'	'WNRK'	'}343'	'3454']]
7K8S_L 0.0246244305470041 0.8857287782702297 0.6015624999999996 [[104	106]	[11	14]	[103	105]	[79	82]] [2	4	3	0] [[128	130]	[229	232]	[354	356]	[462	465]] [['EE.'	'VEI'	'/3Y'	'040'	'EE.'	'IKV'	'/3Y'	'040']	['EE..'	'LSAS'	'02[}'	'1323'	'EE..'	'LPIG'	'02Y}'	'1303']	['EEE'	'KVE'	'3/3'	'404'	'EEE'	'NRK'	'343'	'454']	['.TT.'	'QPED'	']NO]'	'4344'	'.TT.'	'KPFE'	']NM]'	'4324']]
6NB6_B 0.024406605740006 0.5012516173385937 0.6991150442477871 [[83	118]	[188	192]	[225	228]	[340	343]	[450	455]] [2	1	4	3	0] [[86	121]	[195	199]	[232	235]	[353	356]	[463	468]] [['.TTEEEEEEEESS..EEEEEEESSSSTTS.EEEEEE'	'FKDGIYFAATEKSNVVRGWVFGSTMNNKSQSVIIIN'	'[OO2/211123VU]Y/422/12UUTVOOU]2////3'	'244303222344340053302333244434300004'	'.TT.EEEEEEESS..EEEEEEESS.SSSS..EEEEE'	'FNDGVYFASTEKSNIIRGWIFGTTLDSKTQSLLIVN'	'[OO}/211223VU]Y/422/12UUZVUVU]}00//3'	'244303223344340053302333143434311004']	['EEETT'	'KNKDG'	'333ON'	'44443'	'EEETT'	'KNIDG'	'33/ON'	'44043']	['....'	'GINI'	'}Y]Y'	'3040'	'....'	'GINI'	'}Y]Y'	'3040']	['.EEE'	'WERK'	'}343'	'3454'
2OKE_A 0.0289354167432127 1.487554206050595 0.1588541666666665 [[54	64]	[105	108]	[107	110]] [2	1	0] [[90	95]	[196	199]	[462	465]] [['EEE.PPTTEEE'	'ISMSMPKFCYG'	'/21}FGOM122'	'03232342233'	'EEEEEE'	'VYFAST'	'/21122'	'032233']	['EE.T'	'NVNT'	'3/]N'	'4043'	'EETT'	'NIDG'	'3/ON'	'4043']	['.TT.'	'NTGD'	']NN]'	'4334'	'.TT.'	'KPFE'	']NM]'	'4324']]
3U7S_A 0.028279344759372 1.0373844343371887 0.3521126760563378 [[64	72]	[69	71]	[37	39]] [2	1	4] [[120	128]	[195	197]	[234	236]] [['EEETTEEEE'	'IEICGHKVV'	'/3/MN33//'	'040234400'	'EEETTEEEE'	'VNNATNVVI'	'/33MN3///'	'044234000']	['EEE'	'HKV'	'33/'	'440'	'EEE'	'KNI'	'33/'	'440']	['...'	'NLP'	']Z}'	'413'	'...'	'NIT'	']Y}'	'403']]
6MO0_B 0.0097094694043703 2.9482864093536296 0.8731707317073167 [[1061	1081]	[1043	1045]	[52	55]] [2	1	3] [[97	109]	[198	200]	[354	357]] [['SS.EE.EEEEETTTTEEEESS'	'KGKRIEPSWADVKKDLISYGG'	'VU]4/]22213KOOO0/22UU'	'434504333240444103333'	'SS..EEEEEEESS'	'KSNIIRGWIFGTT'	'VU]Y/422/12UU'	'4340053302333']	['TTE'	'EGT'	'ON2'	'433'	'TTE'	'DGY'	'ON2'	'433']	['EEEE'	'ELER'	'3034'	'4145'	'EEEE'	'NRKR'	'3434'	'4545']]
2H1L_F 0.0234458876564548 2.286736480639886 0.3020833333333328 [[469	471]	[543	545]	[544	546]] [2	1	3] [[118	120]	[195	197]	[354	356]] [['EEE'	'LVV'	'0//'	'100'	'EEE'	'LIV'	'0//'	'100']	['EEE'	'KQI'	'33/'	'440'	'EEE'	'KNI'	'33/'	'440']	['EEE'	'QID'	'3/3'	'404'	'EEE'	'NRK'	'343'	'454']]
4QJA_B 0.0274533111238299 1.042360469626574 0.3913043478260876 [[64	72]	[69	71]	[37	39]	[42	45]] [2	1	4	3] [[120	128]	[195	197]	[234	236]	[353	356]] [['EEETTEEEE'	'IEICGHKVI'	'/3/MN33//'	'040234400'	'EEETTEEEE'	'VNNATNVVI'	'/33MN3///'	'044234000']	['EEE'	'HKV'	'33/'	'440'	'EEE'	'KNI'	'33/'	'440']	['...'	'NLP'	']Z}'	'413'	'...'	'NIT'	']Y}'	'403']	['.EEE'	'WKPK'	'}323'	'3434'	'.EEE'	'WNRK'	'}343'	'3454']]
3NWQ_A 0.0221545526465149 1.395577081602384 0.5483870967741931 [[61	65]	[60	62]	[37	39]	[42	45]] [2	1	4	3] [[125	129]	[195	197]	[234	236]	[353	356]] [['EEEEE'	'QIPVE'	'3/2/3'	'40304'	'EEEEE'	'NVVIK'	'3///3'	'40004']	['EEE'	'DQI'	'33/'	'440'	'EEE'	'KNI'	'33/'	'440']	['...'	'NLP'	']Z}'	'413'	'...'	'NIT'	']Y}'	'403']	['.EEE'	'WKPK'	'}323'	'3434'	'.EEE'	'WNRK'	'}343'	'3454']]
4OLZ_L 0.0297938743548932 1.2119068760002203 0.2395833333333326 [[21	37]	[151	153]	[108	111]	[149	151]	[109	112]] [2	1	4	3	0] [[90	96]	[196	198]	[233	236]	[354	356]	[465	468]] [['EEEEESS.S.--.EEEE'	'ISMRTSQYGS--LAWYQ'	'/2142UV}U}--Z1223'	'0325334333--12334'	'EEEEEEE'	'VYFASTE'	'/211223'	'0322334']	['EET'	'KVD'	'3/O'	'404'	'EET'	'NID'	'3/O'	'404']	['....'	'IKRT'	'Y]^}'	'0453'	'....'	'INIT'	'Y]Y}'	'0403']	['EEE'	'QWK'	'323'	'434'
6CRW_A 0.0286764932150402 0.4089497567197542 0.4769230769230772 [[83	118]	[188	192]	[877	879]	[1054	1056]	[452	455]] [2	1	4	3	0] [[86	121]	[195	199]	[234	236]	[354	356]	[465	468]] [['.TTEEEEEEEESS....EEEEESSSSTTS.EEEEEE'	'FKDGIYFAATEKSNVVRGWVFGSTMNNKSQSVIIIN'	'[OO2/211123VU]YY^22/12UUTVOOU]2////3'	'244303222344340053302333244434300004'	'.TT.EEEEEEESS..EEEEEEESS.SSSS..EEEEE'	'FNDGVYFASTEKSNIIRGWIFGTTLDSKTQSLLIVN'	'[OO}/211223VU]Y/422/12UUZVUVU]}00//3'	'244303223344340053302333143434311004']	['EEETT'	'KNKDG'	'333ON'	'44443'	'EEETT'	'KNIDG'	'33/ON'	'44043']	['...'	'QIP'	']Y}'	'403'	'...'	'NIT'	']Y}'	'403']	['EEE'	'ERN'	'343'	'454'
2OL1_B 0.0297012721683319 1.1489096112923192 0.2656249999999998 [[54	64]	[105	108]	[46	48]	[107	110]] [2	1	3	0] [[90	95]	[196	199]	[354	356]	[462	465]] [['EEE.PPTTEEE'	'ISMSMPKFCYG'	'/21}FGOM122'	'03232342233'	'EEEEEE'	'VYFAST'	'/21122'	'032233']	['EE.T'	'NVNT'	'3/]N'	'4043'	'EETT'	'NIDG'	'3/ON'	'4043']	['EEE'	'ERQ'	'343'	'454'	'EEE'	'NRK'	'343'	'454']	['.TT.'	'NTGD'	']NN]'	'4334'	'.TT.'	'KPFE'	']NM]'	'4324']]
1ODW_B 0.0246967285560958 1.0477777535990829 0.5238095238095237 [[61	67]	[60	62]	[78	80]	[42	45]] [2	1	4	3] [[125	131]	[195	197]	[230	232]	[353	356]] [['EEEEEES'	'QILIEIC'	'3/0/3/T'	'4010402'	'EEEEE.S'	'NVVIKVA'	'3///3YT'	'4000402']	['EEE'	'DQI'	'33/'	'440'	'EEE'	'KNI'	'33/'	'440']	['E..'	'GPT'	'2}}'	'333'	'E..'	'PIG'	'2Y}'	'303']	['.EEE'	'WKPK'	'}323'	'3434'	'.EEE'	'WNRK'	'}343'	'3454']]
6ACC_C 0.0226428180256365 1.876990704481534 0.4328358208955227 [[86	108]	[188	192]	[225	229]	[340	343]	[450	455]] [2	1	4	3	0] [[89	111]	[195	199]	[232	236]	[353	356]	[463	468]] [['.EEEEEEESS.....EEEESSSS'	'GIYFAATEKSNVVRGWVFGSTMN'	'}/211123VU]YY^}2/12UUTV'	'30322234434005330233324'	'.EEEEEEESS..EEEEEEESS.S'	'GVYFASTEKSNIIRGWIFGTTLD'	'}/211223VU]Y/422/12UUZV'	'30322334434005330233314']	['EEETT'	'KNKDG'	'333ON'	'44443'	'EEETT'	'KNIDG'	'33/ON'	'44043']	['.....'	'GINIT'	'}Y]Y}'	'30403'	'.....'	'GINIT'	'}Y]Y}'	'30403']	['.EEE'	'WERK'	'}343'	'3454'
2B7Z_B 0.0221332739907258 1.407504208030608 0.5609756097560981 [[64	72]	[69	71]	[42	45]] [2	1	3] [[120	128]	[195	197]	[353	356]] [['EEETTEEEE'	'IEICGHKVI'	'/3/MN33//'	'040234400'	'EEETTEEEE'	'VNNATNVVI'	'/33MN3///'	'044234000']	['EEE'	'HKV'	'33/'	'440'	'EEE'	'KNI'	'33/'	'440']	['.EEE'	'WKPK'	'}323'	'3434'	'.EEE'	'WNRK'	'}343'	'3454']]
1EBK_D 0.0228111939304198 1.1307062987645184 0.6134453781512601 [[161	167]	[160	162]	[142	145]] [2	1	3] [[125	131]	[195	197]	[353	356]] [['EEEEEES'	'QIIIEIA'	'3///3/T'	'4000402'	'EEEEE.S'	'NVVIKVA'	'3///3YT'	'4000402']	['EEE'	'DQI'	'33/'	'440'	'EEE'	'KNI'	'33/'	'440']	['.EEE'	'WKPK'	'}323'	'3434'	'.EEE'	'WNRK'	'}343'	'3454']]
6P9A_B 0.0278022991873784 0.9315732652368608 0.4656488549618325 [[64	71]	[69	71]	[36	39]	[42	45]] [2	1	4	3] [[120	127]	[195	197]	[233	236]	[353	356]] [['EEETTEEE'	'VEVAGHKV'	'/3/MN33/'	'04023440'	'EEETTEEE'	'VNNATNVV'	'/33MN3//'	'04423400']	['EEE'	'HKV'	'33/'	'440'	'EEE'	'KNI'	'33/'	'440']	['....'	'IDLP'	'Y]Z}'	'0413'	'....'	'INIT'	'Y]Y}'	'0403']	['.EEE'	'WKPK'	'}323'	'3434'	'.EEE'	'WNRK'	'}343'	'3454']]
3HBO_A 0.0231559357399158 1.3774071694548684 0.52988047808765 [[61	65]	[60	62]	[37	39]	[42	45]] [2	1	4	3] [[125	129]	[195	197]	[234	236]	[353	356]] [['EEEEE'	'QIPVE'	'3/2/3'	'40304'	'EEEEE'	'NVVIK'	'3///3'	'40004']	['EEE'	'DQI'	'33/'	'440'	'EEE'	'KNI'	'33/'	'440']	['...'	'NLP'	']Z}'	'413'	'...'	'NIT'	']Y}'	'403']	['.EEE'	'WKPK'	'}323'	'3434'	'.EEE'	'WNRK'	'}343'	'3454']]
1C6Y_A 0.0250489262472137 1.643072657479174 0.3568904593639574 [[64	72]	[69	71]	[42	45]] [2	1	3] [[120	128]	[195	197]	[353	356]] [['EEETTEEEE'	'IEICGHKVI'	'/3/MN33//'	'040234400'	'EEETTEEEE'	'VNNATNVVI'	'/33MN3///'	'044234000']	['EEE'	'HKV'	'33/'	'440'	'EEE'	'KNI'	'33/'	'440']	['.EEE'	'WKPK'	'}323'	'3434'	'.EEE'	'WNRK'	'}343'	'3454']]
5A9B_A 0.0143722591584527 4.133907336667161 0.4348958333333326 [[47	53]	[154	157]	[239	242]	[152	155]] [2	1	4	3] [[116	122]	[196	199]	[230	233]	[354	357]] [['.EEEEEE'	'SVLVINK'	'}/0//33'	'3010044'	'.EEEEEE'	'SLLIVNN'	'}00//33'	'3110044']	['EETT'	'KRDG'	'34ON'	'4543'	'EETT'	'NIDG'	'3/ON'	'4043']	['EE..'	'SYGV'	'22}Y'	'3330'	'E...'	'PIGI'	'2Y}Y'	'3030']	['EEEE'	'KIKR'	'3/34'	'4045'	'EEEE'	'NRKR'	'3434'	'4545']]
6CS1_A 0.0310668946172672 0.5166722561434295 0.3426573426573429 [[83	118]	[188	192]	[222	228]	[340	343]	[451	455]] [2	1	4	3	0] [[86	121]	[195	199]	[229	235]	[353	356]	[464	468]] [['.TT.EEEEEEESS....EEEEESS.SSSS.EEEEEE'	'FKDGIYFAATEKSNVVRGWVFGSTMNNKSQSVIIIN'	'[OO}/211123VU]YY^22/12UU[VVVU]2////3'	'244303222344340053302333244434300004'	'.TT.EEEEEEESS..EEEEEEESS.SSSS..EEEEE'	'FNDGVYFASTEKSNIIRGWIFGTTLDSKTQSLLIVN'	'[OO}/211223VU]Y/422/12UUZVUVU]}00//3'	'244303223344340053302333143434311004']	['EEETT'	'KNKDG'	'333ON'	'44443'	'EEETT'	'KNIDG'	'33/ON'	'44043']	['EE.....'	'LPLGINI'	'02Z}Y]Y'	'1313040'	'EE.....'	'LPIGINI'	'02Y}Y]Y'	'1303040']	['.EEE'	'WERK'	'}343'	'3454'
4GZF_B 0.0297505337258895 0.8378225032551971 0.3963636363636371 [[64	72]	[69	71]	[36	39]	[42	45]] [2	1	4	3] [[120	128]	[195	197]	[233	236]	[353	356]] [['EEETTEEEE'	'IEICGHKVI'	'/3/MN33//'	'040234400'	'EEETTEEEE'	'VNNATNVVI'	'/33MN3///'	'044234000']	['EEE'	'HKV'	'33/'	'440'	'EEE'	'KNI'	'33/'	'440']	['....'	'VNLP'	'Y]Z}'	'0413'	'....'	'INIT'	'Y]Y}'	'0403']	['.EEE'	'WKPK'	'}323'	'3434'	'.EEE'	'WNRK'	'}343'	'3454']]
2MK5_A 0.0201641940761994 4.204679028830515 0.1925465838509314 [[107	128]	[38	42]	[17	20]] [2	1	4] [[90	108]	[195	199]	[233	236]] [['EEEEEEEEEE.SS.EEEEEESS'	'VYCPVRTCQGVPPNHIPGVAWG'	'/212/42132YUU]3/22/1UU'	'0323053243033440330233'	'EEEEEEESS..EEEEEEES'	'VYFASTEKSNIIRGWIFGT'	'/211223VU]Y/422/12U'	'0322334434005330233']	['EE.TT'	'KKNQY'	'33]ON'	'44443'	'EEETT'	'KNIDG'	'33/ON'	'44043']	['....'	'VKDG'	'Y]]}'	'0443'	'....'	'INIT'	'Y]Y}'	'0403']]
4FAF_A 0.0314046662839867 0.8435565104583754 0.3016949152542381 [[64	72]	[69	71]	[36	39]	[42	45]] [2	1	4	3] [[120	128]	[195	197]	[233	236]	[353	356]] [['EEETTEEEE'	'IEICGHKVI'	'/3/MN33//'	'040234400'	'EEETTEEEE'	'VNNATNVVI'	'/33MN3///'	'044234000']	['EEE'	'HKV'	'33/'	'440'	'EEE'	'KNI'	'33/'	'440']	['....'	'VNLP'	'Y]Z}'	'0413'	'....'	'INIT'	'Y]Y}'	'0403']	['.EEE'	'WKPK'	'}323'	'3434'	'.EEE'	'WNRK'	'}343'	'3454']]
4QJ6_D 0.0309509015030072 0.9770314900099446 0.2972972972972978 [[64	72]	[69	71]	[37	39]	[42	45]] [2	1	4	3] [[120	128]	[195	197]	[234	236]	[353	356]] [['EEETTEEEE'	'IEICGHKVI'	'/3/MN33//'	'040234400'	'EEETTEEEE'	'VNNATNVVI'	'/33MN3///'	'044234000']	['EEE'	'HKV'	'33/'	'440'	'EEE'	'KNI'	'33/'	'440']	['...'	'NLP'	']Z}'	'413'	'...'	'NIT'	']Y}'	'403']	['.EEE'	'WKPK'	'}323'	'3434'	'.EEE'	'WNRK'	'}343'	'3454']]
6DSL_B 0.0187692931571828 2.605330120643944 0.4791666666666669 [[105	107]	[104	106]	[70	73]	[35	38]] [2	1	3	0] [[125	127]	[195	197]	[353	356]	[462	465]] [['EEE'	'EIV'	'3//'	'400'	'EEE'	'NVV'	'3//'	'400']	['EEE'	'NEI'	'33/'	'440'	'EEE'	'KNI'	'33/'	'440']	['.EEE'	'SEIK'	'}3/3'	'3404'	'.EEE'	'WNRK'	'}343'	'3454']	['.TT.'	'NTKN'	']NO]'	'4344'	'.TT.'	'KPFE'	']NM]'	'4324']]
2OL1_A 0.0288516285217182 1.1258028682281278 0.3307291666666665 [[54	64]	[105	108]	[46	48]	[107	110]] [2	1	3	0] [[90	95]	[196	199]	[354	356]	[462	465]] [['EEE.PPTTEEE'	'ISMSMPKFCYG'	'/21}FGOM122'	'03232342233'	'EEEEEE'	'VYFAST'	'/21122'	'032233']	['EE.T'	'NVNT'	'3/]N'	'4043'	'EETT'	'NIDG'	'3/ON'	'4043']	['EEE'	'ERQ'	'343'	'454'	'EEE'	'NRK'	'343'	'454']	['.TT.'	'NTGD'	']NN]'	'4334'	'.TT.'	'KPFE'	']NM]'	'4324']]
4JUN_E 0.0306559557146829 1.0345918353515082 0.2757475083056484 [[232	263]	[119	121]	[206	209]] [2	1	0] [[92	122]	[195	197]	[489	492]] [['EEEEEE.TT.EEEEEESS.EEEESEEEEEEEE'	'FFWTILKPNDAINFESNGNFIAPEYAYKIVKK'	'1122/0]NO]1/3132VU]1/12V2123//33'	'22330143442042434342023432340044'	'EEEEESS..EEEEEEESS.SSSS..EEEEEE'	'FASTEKSNIIRGWIFGTTLDSKTQSLLIVNN'	'11223VU]Y/422/12UUZVUVU]}00//33'	'2233443400533023331434343110044']	['EEE'	'EKI'	'33/'	'440'	'EEE'	'KNI'	'33/'	'440']	['.SS.'	'TSTL'	'}UUZ'	'3331'	'..S.'	'YFPL'	'}[UZ'	'3231']]
2OKE_C 0.0292111654674846 1.2335095857836127 0.3020833333333328 [[54	64]	[105	108]	[46	48]	[107	110]] [2	1	3	0] [[90	95]	[196	199]	[354	356]	[462	465]] [['EEEEPPTTEEE'	'ISMSMPKFCYG'	'/212FGOM122'	'03232342233'	'EEEEEE'	'VYFAST'	'/21122'	'032233']	['EE.T'	'NVNT'	'3/]N'	'4043'	'EETT'	'NIDG'	'3/ON'	'4043']	['EEE'	'ERQ'	'343'	'454'	'EEE'	'NRK'	'343'	'454']	['.TT.'	'NTGD'	']NN]'	'4334'	'.TT.'	'KPFE'	']NM]'	'4324']]
3ALX_B 0.026486779089301 0.5178045940943101 0.6410256410256407 [[35	64]	[76	78]	[73	75]	[579	581]	[240	243]] [2	1	4	3	0] [[119	128]	[195	197]	[232	234]	[354	356]	[463	466]] [['EEEETTS.EEEESSS.S........BEEEE'	'IVQQLGSDVLLPLTHERINTSMNKSIHIVV'	'//33LNU]/002SUV]WY]}}[]]}(3///'	'004413340113134450433244304000'	'EEEETTEEEE'	'IVNNATNVVI'	'//33MN3///'	'0044234000']	['EEE'	'NKI'	'33/'	'440'	'EEE'	'KNI'	'33/'	'440']	['...'	'SVE'	'}Y]'	'304'	'...'	'GIN'	'}Y]'	'304']	['EEE'	'KRH'	'343'	'454'
6T6I_A 0.0272189551641162 2.633234245702309 0.1066282420749278 [[250	259]	[252	255]	[242	245]	[229	232]] [2	1	4	0] [[119	128]	[196	199]	[229	232]	[462	465]] [['EEEETTEEEE'	'VIQDNSDIKV'	'//33ON3/3/'	'0044434040'	'EEEETTEEEE'	'IVNNATNVVI'	'//33MN3///'	'0044234000']	['EETT'	'QDNS'	'33ON'	'4443'	'EETT'	'NIDG'	'3/ON'	'4043']	['EEE.'	'LWKG'	'023}'	'1343'	'EE..'	'LPIG'	'02Y}'	'1303']	['.TT.'	'DSRD'	']NP]'	'4354'	'.TT.'	'KPFE'	']NM]'	'4324']]
3OXW_D 0.0304055180355686 0.9379551389370566 0.3521126760563378 [[64	72]	[69	71]	[37	39]	[42	45]] [2	1	4	3] [[120	128]	[195	197]	[234	236]	[353	356]] [['EEETTEEEE'	'VEICGHKVI'	'/3/MN33//'	'040234400'	'EEETTEEEE'	'VNNATNVVI'	'/33MN3///'	'044234000']	['EEE'	'HKV'	'33/'	'440'	'EEE'	'KNI'	'33/'	'440']	['...'	'NLP'	']Z}'	'413'	'...'	'NIT'	']Y}'	'403']	['.EEE'	'WKPK'	'}323'	'3434'	'.EEE'	'WNRK'	'}343'	'3454']]
4QJ6_A 0.0300593537197994 1.048213094425286 0.3105802047781578 [[64	72]	[69	71]	[37	39]	[42	45]] [2	1	4	3] [[120	128]	[195	197]	[234	236]	[353	356]] [['EEETTEEEE'	'IEICGHKVI'	'/3/MN33//'	'040234400'	'EEETTEEEE'	'VNNATNVVI'	'/33MN3///'	'044234000']	['EEE'	'HKV'	'33/'	'440'	'EEE'	'KNI'	'33/'	'440']	['...'	'NLP'	']Z}'	'413'	'...'	'NIT'	']Y}'	'403']	['.EEE'	'WKPK'	'}323'	'3434'	'.EEE'	'WNRK'	'}343'	'3454']]
6QGM_c 0.0059306185744755 2.516666210904857 1.3414634146341458 [[77	93]	[190	192]	[5	7]	[100	103]] [2	1	4	0] [[94	115]	[195	197]	[233	235]	[489	492]] [['EEE.EEEEES.SSSSS.'	'TYKNSIRFTNFREGKGE'	'223]2/412V[WVUVU]'	'33443052342543434'	'EEESS..EEEEEEESS.SSSS.'	'STEKSNIIRGWIFGTTLDSKTQ'	'223VU]Y/422/12UUZVUVU]'	'3344340053302333143434']	['EEE'	'KHI'	'33/'	'440'	'EEE'	'KNI'	'33/'	'440']	['...'	'VKI'	'Y]Y'	'040'	'...'	'INI'	'Y]Y'	'040']	['.SS.'	'GPSL'	'}UUZ'	'3331'	'..S.'	'YFPL'	'}[UZ'	'3231']]
3OUC_A 0.0318569221878141 1.0108676949090811 0.263157894736842 [[64	72]	[69	71]	[36	39]	[42	45]] [2	1	4	3] [[120	128]	[195	197]	[233	236]	[353	356]] [['EEETTEEEE'	'IEICGHKVI'	'/3/MN33//'	'040234400'	'EEETTEEEE'	'VNNATNVVI'	'/33MN3///'	'044234000']	['EEE'	'HKV'	'33/'	'440'	'EEE'	'KNI'	'33/'	'440']	['....'	'VNLP'	'Y]Z}'	'0413'	'....'	'INIT'	'Y]Y}'	'0403']	['.EEE'	'WKPK'	'}323'	'3434'	'.EEE'	'WNRK'	'}343'	'3454']]
3U1I_D 0.0281972465732507 0.9375478563827402 0.488372093023256 [[40	44]	[41	44]	[6	8]] [2	1	4] [[120	124]	[196	199]	[234	236]] [['EEETT'	'VQKEG'	'/33ON'	'04443'	'EEETT'	'VNNAT'	'/33MN'	'04423']	['EETT'	'QKEG'	'33ON'	'4443'	'EETT'	'NIDG'	'3/ON'	'4043']	['...'	'DVP'	']Y}'	'403'	'...'	'NIT'	']Y}'	'403']]
6ACK_B 0.0161129253769292 2.121731270774398 0.7943925233644866 [[87	108]	[564	568]	[202	205]	[340	343]	[546	549]] [2	1	4	3	0] [[90	111]	[196	200]	[232	235]	[353	356]	[462	465]] [['EEEEE..SS..S..EEEESSSS'	'IYFAATEKSNVVRGWVFGSTMN'	'/2111}]VU]YR^}2/12UUTV'	'0322234434005330233324'	'EEEEEEESS..EEEEEEESS.S'	'VYFASTEKSNIIRGWIFGTTLD'	'/211223VU]Y/422/12UUZV'	'0322334434005330233314']	['ETTTE'	'DPKTS'	'3NON2'	'43433'	'EETTE'	'NIDGY'	'3/ON2'	'40433']	['....'	'PIDV'	'}Y]Y'	'3040'	'....'	'GINI'	'}Y]Y'	'3040']	['.EEE'	'WERK'	'}343'	'3454'
4QJ2_C 0.0324700092541307 0.9690107685457262 0.263157894736842 [[64	72]	[69	71]	[37	39]	[42	45]] [2	1	4	3] [[120	128]	[195	197]	[234	236]	[353	356]] [['EEETTEEEE'	'IEICGHKVI'	'/3/MN33//'	'040234400'	'EEETTEEEE'	'VNNATNVVI'	'/33MN3///'	'044234000']	['EEE'	'HKV'	'33/'	'440'	'EEE'	'KNI'	'33/'	'440']	['...'	'NLP'	']Z}'	'413'	'...'	'NIT'	']Y}'	'403']	['.EEE'	'WKPK'	'}323'	'3434'	'.EEE'	'WNRK'	'}343'	'3454']]
6QGM_e 0.0060619345406297 2.504059042333684 1.385093167701863 [[77	93]	[190	192]	[100	103]] [2	1	0] [[94	115]	[195	197]	[489	492]] [['EEE.EEEEES.SSSSS.'	'TYKNSIRFTNFREGKGE'	'223]2/412V[WVUVU]'	'33443052342543434'	'EEESS..EEEEEEESS.SSSS.'	'STEKSNIIRGWIFGTTLDSKTQ'	'223VU]Y/422/12UUZVUVU]'	'3344340053302333143434']	['EEE'	'KHI'	'33/'	'440'	'EEE'	'KNI'	'33/'	'440']	['.SS.'	'GPSL'	'}UUZ'	'3331'	'..S.'	'YFPL'	'}[UZ'	'3231']]
6O5X_D 0.0326638233610446 0.8749457967383591 0.2757475083056484 [[64	72]	[69	71]	[36	39]	[42	45]] [2	1	4	3] [[120	128]	[195	197]	[233	236]	[353	356]] [['EEETTEEEE'	'IEIAGHKVV'	'/3/MN33//'	'040234400'	'EEETTEEEE'	'VNNATNVVI'	'/33MN3///'	'044234000']	['EEE'	'HKV'	'33/'	'440'	'EEE'	'KNI'	'33/'	'440']	['....'	'IDLP'	'Y]Z}'	'0413'	'....'	'INIT'	'Y]Y}'	'0403']	['.EEE'	'WKPK'	'}323'	'3434'	'.EEE'	'WNRK'	'}343'	'3454']]
1B6L_B 0.0220495361178655 1.427637405088993 0.6271186440677974 [[161	165]	[160	162]	[137	139]	[142	145]] [2	1	4	3] [[125	129]	[195	197]	[234	236]	[353	356]] [['EEEEE'	'QIPVE'	'3/2/3'	'40304'	'EEEEE'	'NVVIK'	'3///3'	'40004']	['EEE'	'DQI'	'33/'	'440'	'EEE'	'KNI'	'33/'	'440']	['...'	'NLP'	']Z}'	'413'	'...'	'NIT'	']Y}'	'403']	['.EEE'	'WKPK'	'}323'	'3434'	'.EEE'	'WNRK'	'}343'	'3454']]
5W6F_C 0.0321250247127409 1.133551814636248 0.1874999999999993 [[473	476]	[485	487]	[406	408]	[317	320]	[404	407]] [2	1	4	3	0] [[105	108]	[195	197]	[234	236]	[354	357]	[465	468]] [['EEES'	'VFTY'	'/12U'	'0233'	'EEES'	'IFGT'	'/12U'	'0233']	['EEE'	'EDV'	'33/'	'440'	'EEE'	'KNI'	'33/'	'440']	['...'	'QVT'	']Y}'	'403'	'...'	'NIT'	']Y}'	'403']	['EEEE'	'DYDR'	'3234'	'4345'
6ACC_B 0.0226408072956588 1.876980125156216 0.5000000000000004 [[86	108]	[188	192]	[225	229]	[340	343]	[450	455]] [2	1	4	3	0] [[89	111]	[195	199]	[232	236]	[353	356]	[463	468]] [['.EEEEEEESS.....EEEESSSS'	'GIYFAATEKSNVVRGWVFGSTMN'	'}/211123VU]YY^}2/12UUTV'	'30322234434005330233324'	'.EEEEEEESS..EEEEEEESS.S'	'GVYFASTEKSNIIRGWIFGTTLD'	'}/211223VU]Y/422/12UUZV'	'30322334434005330233314']	['EEETT'	'KNKDG'	'333ON'	'44443'	'EEETT'	'KNIDG'	'33/ON'	'44043']	['.....'	'GINIT'	'}Y]Y}'	'30403'	'.....'	'GINIT'	'}Y]Y}'	'30403']	['.EEE'	'WERK'	'}343'	'3454'
6P9B_A 0.0314028501851318 0.9497016212102596 0.3195876288659791 [[64	71]	[69	71]	[36	39]	[42	45]] [2	1	4	3] [[120	127]	[195	197]	[233	236]	[353	356]] [['EEETTEEE'	'VEVAGHKV'	'/3/MN33/'	'04023440'	'EEETTEEE'	'VNNATNVV'	'/33MN3//'	'04423400']	['EEE'	'HKV'	'33/'	'440'	'EEE'	'KNI'	'33/'	'440']	['....'	'IDLP'	'Y]Z}'	'0413'	'....'	'INIT'	'Y]Y}'	'0403']	['.EEE'	'WKPK'	'}323'	'3434'	'.EEE'	'WNRK'	'}343'	'3454']]
5GJ4_D 0.0243453084295285 2.7539512210389026 0.2760416666666661 [[23	27]	[107	109]	[98	101]	[108	110]] [2	1	4	3] [[103	107]	[195	197]	[229	232]	[354	356]] [['EEEEE'	'YRVMT'	'24/12'	'35023'	'EEEEE'	'GWIFG'	'22/12'	'33023']	['EEE'	'KNI'	'33/'	'440'	'EEE'	'KNI'	'33/'	'440']	['EE..'	'LAVP'	'01Y}'	'1203'	'EE..'	'LPIG'	'02Y}'	'1303']	['EEE'	'NIQ'	'3/3'	'404'	'EEE'	'NRK'	'343'	'454']]
4QJ7_A 0.0314288395484483 1.088060301393885 0.2590163934426226 [[64	72]	[69	71]	[37	39]	[42	45]] [2	1	4	3] [[120	128]	[195	197]	[234	236]	[353	356]] [['EEETTEEEE'	'IEICGHKVI'	'/3/MN33//'	'040234400'	'EEETTEEEE'	'VNNATNVVI'	'/33MN3///'	'044234000']	['EEE'	'HKV'	'33/'	'440'	'EEE'	'KNI'	'33/'	'440']	['...'	'NLP'	']Z}'	'413'	'...'	'NIT'	']Y}'	'403']	['.EEE'	'WKPK'	'}323'	'3434'	'.EEE'	'WNRK'	'}343'	'3454']]
1M9Y_F 0.0236325350847927 2.008078577747645 0.4479166666666665 [[132	134]	[12	14]	[131	133]] [2	1	3] [[120	122]	[197	199]	[354	356]] [['EEE'	'VKE'	'/33'	'044'	'EEE'	'VNN'	'/33'	'044']	['ETT'	'VDG'	'/ON'	'043'	'ETT'	'IDG'	'/ON'	'043']	['EEE'	'KVK'	'3/3'	'404'	'EEE'	'NRK'	'343'	'454']]
4OM1_L 0.03138104403389 1.255757235195641 0.2265625 [[21	37]	[151	153]	[108	111]	[149	151]	[109	112]] [2	1	4	3	0] [[90	96]	[196	198]	[233	236]	[354	356]	[465	468]] [['EEEEESS.S.--EEEEE'	'ISMRTSQYGS--LAWYQ'	'/2142UV}U}--01223'	'0325334333--12334'	'EEEEEEE'	'VYFASTE'	'/211223'	'0322334']	['EET'	'KVD'	'3/O'	'404'	'EET'	'NID'	'3/O'	'404']	['....'	'IKRT'	'Y]^}'	'0453'	'....'	'INIT'	'Y]Y}'	'0403']	['EEE'	'QWK'	'323'	'434'
6NW9_C 0.0324562840214585 1.180853157264377 0.1692708333333334 [[473	476]	[485	487]	[406	408]	[317	320]	[404	407]] [2	1	4	3	0] [[105	108]	[195	197]	[234	236]	[354	357]	[465	468]] [['EEES'	'VFTY'	'/12U'	'0233'	'EEES'	'IFGT'	'/12U'	'0233']	['EEE'	'EDV'	'33/'	'440'	'EEE'	'KNI'	'33/'	'440']	['...'	'QVT'	']Y}'	'403'	'...'	'NIT'	']Y}'	'403']	['EEEE'	'DYDR'	'3234'	'4345'
2B7Z_A 0.0235654421885144 1.4130768774301028 0.5737704918032782 [[64	72]	[69	71]	[42	45]] [2	1	3] [[120	128]	[195	197]	[353	356]] [['EEETTEEEE'	'IEICGHKVI'	'/3/MN33//'	'040234400'	'EEETTEEEE'	'VNNATNVVI'	'/33MN3///'	'044234000']	['EEE'	'HKV'	'33/'	'440'	'EEE'	'KNI'	'33/'	'440']	['.EEE'	'WKPK'	'}323'	'3434'	'.EEE'	'WNRK'	'}343'	'3454']]
6P3S_A 0.022842329848755 3.0489786814809072 0.325520833333333 [[214	227]	[215	218]	[124	127]] [2	1	4] [[120	130]	[196	199]	[230	233]] [['EEETTTTEEEEEE.'	'VNHKPSNTKVDKKV'	'/33ONNO23/333Y'	'04443343404440'	'EEETTEEEEE.'	'VNNATNVVIKV'	'/33MN3///3Y'	'04423400040']	['EETT'	'NHKP'	'33ON'	'4443'	'EETT'	'NIDG'	'3/ON'	'4043']	['EE..'	'TVTV'	'2/}Y'	'3030'	'E...'	'PIGI'	'2Y}Y'	'3030']]
6QGM_d 0.0055317033866165 2.68379366173378 1.4303797468354431 [[77	93]	[190	192]	[5	8]	[100	103]] [2	1	4	0] [[94	115]	[195	197]	[231	234]	[489	492]] [['EEE.EEEEES.SSSSS.'	'TYKNSIRFTNFREGKGE'	'223]2/412V[WVUVU]'	'33443052342543434'	'EEESS..EEEEEEESS.SSSS.'	'STEKSNIIRGWIFGTTLDSKTQ'	'223VU]Y/422/12UUZVUVU]'	'3344340053302333143434']	['EEE'	'KHI'	'33/'	'440'	'EEE'	'KNI'	'33/'	'440']	['.S..'	'VKIE'	'YVY]'	'0404'	'....'	'IGIN'	'Y}Y]'	'0304']	['.SS.'	'GPSL'	'}UUZ'	'3331'	'..S.'	'YFPL'	'}[UZ'	'3231']]
3IA9_B 0.0250827863009119 1.352070870050493 0.5238095238095237 [[61	65]	[60	62]	[37	39]	[42	45]] [2	1	4	3] [[125	129]	[195	197]	[234	236]	[353	356]] [['EEEEE'	'QIPVE'	'3/2/3'	'40304'	'EEEEE'	'NVVIK'	'3///3'	'40004']	['EEE'	'DQI'	'33/'	'440'	'EEE'	'KNI'	'33/'	'440']	['...'	'NLP'	']Z}'	'413'	'...'	'NIT'	']Y}'	'403']	['.EEE'	'WKPK'	'}323'	'3434'	'.EEE'	'WNRK'	'}343'	'3454']]
6E0W_B 0.0261971020433468 3.039111500894866 0.1796875000000002 [[691	702]	[699	701]	[637	639]	[731	733]] [2	1	4	0] [[119	127]	[195	197]	[234	236]	[462	464]] [['EEEETTS.EEEE'	'VIHCASGKKHVV'	'//31MNU]33//'	'004223344400'	'EEEETTEEE'	'IVNNATNVV'	'//33MN3//'	'004423400']	['EEE'	'KHV'	'33/'	'440'	'EEE'	'KNI'	'33/'	'440']	['...'	'KIY'	']Y}'	'403'	'...'	'NIT'	']Y}'	'403']	['.TT'	'NWA'	']NM'	'432'	'.TT'	'KPF'	']NM'	'432']]
6ACC_A 0.0226429706155782 1.8770786468418912 0.52988047808765 [[86	108]	[188	192]	[225	229]	[340	343]	[450	455]] [2	1	4	3	0] [[89	111]	[195	199]	[232	236]	[353	356]	[463	468]] [['.EEEEEEESS.....EEEESSSS'	'GIYFAATEKSNVVRGWVFGSTMN'	'}/211123VU]YY^}2/12UUTV'	'30322234434005330233324'	'.EEEEEEESS..EEEEEEESS.S'	'GVYFASTEKSNIIRGWIFGTTLD'	'}/211223VU]Y/422/12UUZV'	'30322334434005330233314']	['EEETT'	'KNKDG'	'333ON'	'44443'	'EEETT'	'KNIDG'	'33/ON'	'44043']	['.....'	'GINIT'	'}Y]Y}'	'30403'	'.....'	'GINIT'	'}Y]Y}'	'30403']	['.EEE'	'WERK'	'}343'	'3454'
1KJ4_A 0.0277942364249973 0.6464165380198541 0.6340425531914895 [[61	67]	[60	62]	[37	39]	[42	45]] [2	1	4	3] [[125	131]	[195	197]	[234	236]	[353	356]] [['EEEEEBS'	'QIPVEIC'	'3/2/3(T'	'4030402'	'EEEEE.S'	'NVVIKVA'	'3///3YT'	'4000402']	['EEE'	'DQI'	'33/'	'440'	'EEE'	'KNI'	'33/'	'440']	['...'	'NLP'	']Z}'	'413'	'...'	'NIT'	']Y}'	'403']	['.EEE'	'WKPK'	'}323'	'3434'	'.EEE'	'WNRK'	'}343'	'3454']]
3OU3_B 0.0322740610701804 1.0117245775842576 0.2972972972972978 [[64	72]	[69	71]	[36	39]	[42	45]] [2	1	4	3] [[120	128]	[195	197]	[233	236]	[353	356]] [['EEETTEEEE'	'IEICGHKVI'	'/3/MN33//'	'040234400'	'EEETTEEEE'	'VNNATNVVI'	'/33MN3///'	'044234000']	['EEE'	'HKV'	'33/'	'440'	'EEE'	'KNI'	'33/'	'440']	['....'	'VNLP'	'Y]Z}'	'0413'	'....'	'INIT'	'Y]Y}'	'0403']	['.EEE'	'WKPK'	'}323'	'3434'	'.EEE'	'WNRK'	'}343'	'3454']]
5HUM_A 0.0335327266228223 1.3741382644318223 0.0833333333333332 [[316	320]	[315	317]	[270	272]] [2	1	4] [[125	129]	[195	197]	[232	234]] [['EEEEE'	'QIIVN'	'3///3'	'40004'	'EEEEE'	'NVVIK'	'3///3'	'40004']	['EEE'	'HQI'	'33/'	'440'	'EEE'	'KNI'	'33/'	'440']	['...'	'GVK'	'}Y]'	'304'	'...'	'GIN'	'}Y]'	'304']]
2J1K_V 0.0267604908378682 1.73240274513143 0.3697916666666669 [[122	128]	[131	133]	[38	41]	[132	134]] [2	1	4	3] [[120	126]	[195	197]	[230	233]	[354	356]] [['EEETTEE'	'VKKAPGV'	'/33MN2/'	'0442330'	'EEETTEE'	'VNNATNV'	'/33MN3/'	'0442340']	['EEE'	'KKI'	'33/'	'440'	'EEE'	'KNI'	'33/'	'440']	['EE..'	'YLPI'	'20}Y'	'3130'	'E...'	'PIGI'	'2Y}Y'	'3030']	['EEE'	'KIH'	'3/3'	'404'	'EEE'	'NRK'	'343'	'454']]
1SSK_A 0.0269712064063375 3.6636813918050577 0.0294906166219843 [[84	90]	[51	53]	[83	85]	[121	124]] [2	4	3	0] [[89	95]	[232	234]	[353	355]	[465	468]] [['.EEEEEE'	'PRWYFYY'	'}422122'	'3533233'	'.EEEEEE'	'GVYFAST'	'}/21122'	'3032233']	['...'	'PIN'	'}Y]'	'304'	'...'	'GIN'	'}Y]'	'304']	['..E'	'SPR'	'}}4'	'335'	'.EE'	'WNR'	'}34'	'345']	['....'	'KDHI'	']]]Y'	'4440'	'....'	'ERDI'	']^]Y'	'4540']]
3OUB_A 0.0320996032918132 1.0150610439337582 0.3061224489795922 [[64	72]	[69	71]	[36	39]	[42	45]] [2	1	4	3] [[120	128]	[195	197]	[233	236]	[353	356]] [['EEETTEEEE'	'IEICGHKVI'	'/3/MN33//'	'040234400'	'EEETTEEEE'	'VNNATNVVI'	'/33MN3///'	'044234000']	['EEE'	'HKV'	'33/'	'440'	'EEE'	'KNI'	'33/'	'440']	['....'	'VNLP'	'Y]Z}'	'0413'	'....'	'INIT'	'Y]Y}'	'0403']	['.EEE'	'WKPK'	'}323'	'3434'	'.EEE'	'WNRK'	'}343'	'3454']]
6ACJ_A 0.0241627866310435 1.88088684425191 0.4712643678160915 [[86	108]	[188	192]	[225	229]	[340	343]	[450	455]] [2	1	4	3	0] [[89	111]	[195	199]	[232	236]	[353	356]	[463	468]] [['.EEEEEEESS.....EEEESS.S'	'GIYFAATEKSNVVRGWVFGSTMN'	'}/211123VU]YY^}2/12UU[V'	'30322234434005330233324'	'.EEEEEEESS..EEEEEEESS.S'	'GVYFASTEKSNIIRGWIFGTTLD'	'}/211223VU]Y/422/12UUZV'	'30322334434005330233314']	['EEETT'	'KNKDG'	'333ON'	'44443'	'EEETT'	'KNIDG'	'33/ON'	'44043']	['.....'	'GINIT'	'}Y]Y}'	'30403'	'.....'	'GINIT'	'}Y]Y}'	'30403']	['.EEE'	'WERK'	'}343'	'3454'
6E0W_A 0.0262653214355186 3.017630407818307 0.2057291666666667 [[691	702]	[699	701]	[637	639]	[731	733]] [2	1	4	0] [[119	127]	[195	197]	[234	236]	[462	464]] [['EEEETTS.EEEE'	'VIHCASGKKHVV'	'//31MNU]33//'	'004223344400'	'EEEETTEEE'	'IVNNATNVV'	'//33MN3//'	'004423400']	['EEE'	'KHV'	'33/'	'440'	'EEE'	'KNI'	'33/'	'440']	['...'	'KIY'	']Y}'	'403'	'...'	'NIT'	']Y}'	'403']	['.TT'	'NWA'	']NM'	'432'	'.TT'	'KPF'	']NM'	'432']]
6JHT_D 0.0279323130714759 3.1572041104478434 0.0756302521008407 [[168	176]	[148	152]	[143	145]	[102	104]	[142	145]] [2	1	4	3	0] [[87	95]	[196	200]	[233	235]	[354	356]	[465	468]] [['TT..EEEEE'	'KDSTYSMSS'	'OO}}22122'	'443333233'	'TT.EEEEEE'	'NDGVYFAST'	'OO}/21122'	'443032233']	['EETTE'	'KIDGS'	'3/ON2'	'40433'	'EETTE'	'NIDGY'	'3/ON2'	'40433']	['...'	'INV'	'Y]Y'	'040'	'...'	'INI'	'Y]Y'	'040']	['EEE'	'KLE'	'303'	'414'
4K66_E 0.0329382269112291 1.017240633576212 0.2715231788079471 [[232	263]	[46	50]	[289	292]	[292	294]] [2	1	4	0] [[92	122]	[195	199]	[233	236]	[489	491]] [['EEEEEEPTT.EEEEEESS.EEEE.EEEEEEEE'	'FFWTILKPNDAINFESNGNFIAPEYAYKIVKK'	'1122/0HNO]1/3132VU]1/12]2123//33'	'22330143442042434342023432340044'	'EEEEESS..EEEEEEESS.SSSS..EEEEEE'	'FASTEKSNIIRGWIFGTTLDSKTQSLLIVNN'	'11223VU]Y/422/12UUZVUVU]}00//33'	'2233443400533023331434343110044']	['EEETT'	'NDLDG'	'330ON'	'44143'	'EEETT'	'KNIDG'	'33/ON'	'44043']	['....'	'INSS'	'Y]}}'	'0433'	'....'	'INIT'	'Y]Y}'	'0403']	['..S'	'SMP'	'}[U'	'323'	'..S'	'YFP'	'}[U'	'323']]
1VIK_A 0.0257211896248282 1.0670120144440416 0.6134453781512601 [[61	67]	[60	62]	[78	80]	[42	45]] [2	1	4	3] [[125	131]	[195	197]	[230	232]	[353	356]] [['EEEEEES'	'QILIEIC'	'3/0/3/T'	'4010402'	'EEEEE.S'	'NVVIKVA'	'3///3YT'	'4000402']	['EEE'	'DQI'	'33/'	'440'	'EEE'	'KNI'	'33/'	'440']	['ES.'	'GPT'	'2U}'	'333'	'E..'	'PIG'	'2Y}'	'303']	['.EEE'	'WKPK'	'}323'	'3434'	'.EEE'	'WNRK'	'}343'	'3454']]
2OL1_C 0.0319577685129825 1.1627428228202494 0.2578124999999993 [[54	64]	[105	108]	[46	48]	[107	110]] [2	1	3	0] [[90	95]	[196	199]	[354	356]	[462	465]] [['EEE.PPTTEEE'	'ISMSMPKFCYG'	'/21}FGOM122'	'03232342233'	'EEEEEE'	'VYFAST'	'/21122'	'032233']	['EE.T'	'NVNT'	'3/]N'	'4043'	'EETT'	'NIDG'	'3/ON'	'4043']	['EEE'	'ERQ'	'343'	'454'	'EEE'	'NRK'	'343'	'454']	['.TT.'	'NTGD'	']NN]'	'4334'	'.TT.'	'KPFE'	']NM]'	'4324']]
5GPI_B 0.027007681530954 2.756793622929886 0.2083333333333332 [[23	27]	[107	109]	[98	101]	[108	110]] [2	1	4	3] [[103	107]	[195	197]	[229	232]	[354	356]] [['EEEEE'	'YRVMT'	'24/12'	'35023'	'EEEEE'	'GWIFG'	'22/12'	'33023']	['EEE'	'KNI'	'33/'	'440'	'EEE'	'KNI'	'33/'	'440']	['EE..'	'LAVP'	'01Y}'	'1203'	'EE..'	'LPIG'	'02Y}'	'1303']	['EEE'	'NIQ'	'3/3'	'404'	'EEE'	'NRK'	'343'	'454']]
1B6M_B 0.0240769174171815 1.3825708367100655 0.6134453781512601 [[161	165]	[160	162]	[137	139]	[142	145]] [2	1	4	3] [[125	129]	[195	197]	[234	236]	[353	356]] [['EEEEE'	'QIPVE'	'3/2/3'	'40304'	'EEEEE'	'NVVIK'	'3///3'	'40004']	['EEE'	'DQI'	'33/'	'440'	'EEE'	'KNI'	'33/'	'440']	['...'	'NLP'	']Z}'	'413'	'...'	'NIT'	']Y}'	'403']	['.EEE'	'WKPK'	'}323'	'3434'	'.EEE'	'WNRK'	'}343'	'3454']]
5W6F_B 0.0329724208193323 1.1450101957231122 0.2239583333333332 [[473	476]	[485	487]	[406	408]	[317	320]	[404	407]] [2	1	4	3	0] [[105	108]	[195	197]	[234	236]	[354	357]	[465	468]] [['EEES'	'VFTY'	'/12U'	'0233'	'EEES'	'IFGT'	'/12U'	'0233']	['EEE'	'EDV'	'33/'	'440'	'EEE'	'KNI'	'33/'	'440']	['...'	'QVT'	']Y}'	'403'	'...'	'NIT'	']Y}'	'403']	['EEEE'	'DYDR'	'3234'	'4345'
3I2L_B 0.0264327229649451 1.395223006365658 0.4941634241245132 [[61	65]	[60	62]	[37	39]	[42	45]] [2	1	4	3] [[125	129]	[195	197]	[234	236]	[353	356]] [['EEEEE'	'QIPVE'	'3/2/3'	'40304'	'EEEEE'	'NVVIK'	'3///3'	'40004']	['EEE'	'DQI'	'33/'	'440'	'EEE'	'KNI'	'33/'	'440']	['...'	'NLP'	']Z}'	'413'	'...'	'NIT'	']Y}'	'403']	['.EEE'	'WKPK'	'}323'	'3434'	'.EEE'	'WNRK'	'}343'	'3454']]
3OTS_A 0.0326178189027728 1.026249387980471 0.2885906040268455 [[64	72]	[69	71]	[36	39]	[42	45]] [2	1	4	3] [[120	128]	[195	197]	[233	236]	[353	356]] [['EEETTEEEE'	'IEICGHKVI'	'/3/MN33//'	'040234400'	'EEETTEEEE'	'VNNATNVVI'	'/33MN3///'	'044234000']	['EEE'	'HKV'	'33/'	'440'	'EEE'	'KNI'	'33/'	'440']	['....'	'VNLP'	'Y]Z}'	'0413'	'....'	'INIT'	'Y]Y}'	'0403']	['.EEE'	'WKPK'	'}323'	'3434'	'.EEE'	'WNRK'	'}343'	'3454']]
3DCR_A 0.0263209804749771 1.305260529507628 0.5360000000000007 [[61	65]	[60	62]	[37	39]	[42	45]] [2	1	4	3] [[125	129]	[195	197]	[234	236]	[353	356]] [['EEEEE'	'QIPVE'	'3/2/3'	'40304'	'EEEEE'	'NVVIK'	'3///3'	'40004']	['EEE'	'DQI'	'33/'	'440'	'EEE'	'KNI'	'33/'	'440']	['...'	'NLP'	']Z}'	'413'	'...'	'NIT'	']Y}'	'403']	['.EEE'	'WKPK'	'}323'	'3434'	'.EEE'	'WNRK'	'}343'	'3454']]
3OTY_A 0.0323937932031841 1.0172393553240298 0.3105802047781578 [[64	72]	[69	71]	[36	39]	[42	45]] [2	1	4	3] [[120	128]	[195	197]	[233	236]	[353	356]] [['EEETTEEEE'	'IEICGHKVI'	'/3/MN33//'	'040234400'	'EEETTEEEE'	'VNNATNVVI'	'/33MN3///'	'044234000']	['EEE'	'HKV'	'33/'	'440'	'EEE'	'KNI'	'33/'	'440']	['....'	'VNLP'	'Y]Z}'	'0413'	'....'	'INIT'	'Y]Y}'	'0403']	['.EEE'	'WKPK'	'}323'	'3434'	'.EEE'	'WNRK'	'}343'	'3454']]
6O5X_A 0.0339860611522993 0.8099648664327437 0.3016949152542381 [[64	72]	[69	71]	[36	39]	[42	45]] [2	1	4	3] [[120	128]	[195	197]	[233	236]	[353	356]] [['EEETTEEEE'	'IEIAGHKVV'	'/3/MN33//'	'040234400'	'EEETTEEEE'	'VNNATNVVI'	'/33MN3///'	'044234000']	['EEE'	'HKV'	'33/'	'440'	'EEE'	'KNI'	'33/'	'440']	['....'	'IDLP'	'Y]Z}'	'0413'	'....'	'INIT'	'Y]Y}'	'0403']	['.EEE'	'WKPK'	'}323'	'3434'	'.EEE'	'WNRK'	'}343'	'3454']]
3HLO_A 0.0258880615120204 1.4280215288784224 0.5058823529411771 [[165	169]	[164	166]	[141	143]	[146	149]] [2	1	4	3] [[125	129]	[195	197]	[234	236]	[353	356]] [['EEEEE'	'QIPVE'	'3/2/3'	'40304'	'EEEEE'	'NVVIK'	'3///3'	'40004']	['EEE'	'DQI'	'33/'	'440'	'EEE'	'KNI'	'33/'	'440']	['...'	'NLP'	']Z}'	'413'	'...'	'NIT'	']Y}'	'403']	['.EEE'	'WKPK'	'}323'	'3434'	'.EEE'	'WNRK'	'}343'	'3454']]
5HUM_B 0.0341773853681525 1.356938815882699 0.0859375 [[316	320]	[315	317]	[270	272]] [2	1	4] [[125	129]	[195	197]	[232	234]] [['EEEEE'	'QIIVN'	'3///3'	'40004'	'EEEEE'	'NVVIK'	'3///3'	'40004']	['EEE'	'HQI'	'33/'	'440'	'EEE'	'KNI'	'33/'	'440']	['...'	'GVK'	'}Y]'	'304'	'...'	'GIN'	'}Y]'	'304']]
3OU4_A 0.0323614827881655 1.013517363673423 0.3241379310344829 [[64	72]	[69	71]	[36	39]	[42	45]] [2	1	4	3] [[120	128]	[195	197]	[233	236]	[353	356]] [['EEETTEEEE'	'IEICGHKVI'	'/3/MN33//'	'040234400'	'EEETTEEEE'	'VNNATNVVI'	'/33MN3///'	'044234000']	['EEE'	'HKV'	'33/'	'440'	'EEE'	'KNI'	'33/'	'440']	['....'	'VNLP'	'Y]Z}'	'0413'	'....'	'INIT'	'Y]Y}'	'0403']	['.EEE'	'WKPK'	'}323'	'3434'	'.EEE'	'WNRK'	'}343'	'3454']]
5HUM_C 0.0338708551178422 1.352071293676016 0.1171875 [[316	320]	[315	317]	[270	272]] [2	1	4] [[125	129]	[195	197]	[232	234]] [['EEEEE'	'QIIVN'	'3///3'	'40004'	'EEEEE'	'NVVIK'	'3///3'	'40004']	['EEE'	'HQI'	'33/'	'440'	'EEE'	'KNI'	'33/'	'440']	['...'	'GVK'	'}Y]'	'304'	'...'	'GIN'	'}Y]'	'304']]
6E0V_B 0.0248529062488734 2.973032954366233 0.3020833333333328 [[691	702]	[699	701]	[637	639]	[731	733]] [2	1	4	0] [[119	127]	[195	197]	[234	236]	[462	464]] [['EEEETTS.EEEE'	'VIHCASGKKHVV'	'//31MNU]33//'	'004223344400'	'EEEETTEEE'	'IVNNATNVV'	'//33MN3//'	'004423400']	['EEE'	'KHV'	'33/'	'440'	'EEE'	'KNI'	'33/'	'440']	['...'	'KIY'	']Y}'	'403'	'...'	'NIT'	']Y}'	'403']	['.TT'	'NWA'	']NM'	'432'	'.TT'	'KPF'	']NM'	'432']]
4K66_C 0.0336324146362623 1.0217545737896156 0.2673267326732678 [[232	263]	[46	50]	[289	292]	[292	294]] [2	1	4	0] [[92	122]	[195	199]	[233	236]	[489	491]] [['EEEEEEPTT.EEEEEESS.EEEE.EEEEEEEE'	'FFWTILKPNDAINFESNGNFIAPEYAYKIVKK'	'1122/0HNO]1/3132VU]1/12]2123//33'	'22330143442042434342023432340044'	'EEEEESS..EEEEEEESS.SSSS..EEEEEE'	'FASTEKSNIIRGWIFGTTLDSKTQSLLIVNN'	'11223VU]Y/422/12UUZVUVU]}00//33'	'2233443400533023331434343110044']	['EEETT'	'HDLDG'	'330ON'	'44143'	'EEETT'	'KNIDG'	'33/ON'	'44043']	['....'	'INSS'	'Y]}}'	'0433'	'....'	'INIT'	'Y]Y}'	'0403']	['..S'	'SMP'	'}[U'	'323'	'..S'	'YFP'	'}[U'	'323']]
4DGB_A 0.0253348561868295 2.232769070106574 0.3906250000000002 [[132	134]	[12	14]	[131	133]] [2	1	3] [[120	122]	[197	199]	[354	356]] [['EEE'	'VKE'	'/33'	'044'	'EEE'	'VNN'	'/33'	'044']	['ETT'	'VDG'	'/ON'	'043'	'ETT'	'IDG'	'/ON'	'043']	['EEE'	'KVK'	'3/3'	'404'	'EEE'	'NRK'	'343'	'454']]
5HUM_D 0.0344093294824427 1.3476899696644578 0.0937499999999997 [[316	320]	[315	317]	[270	272]] [2	1	4] [[125	129]	[195	197]	[232	234]] [['EEEEE'	'QIIVN'	'3///3'	'40004'	'EEEEE'	'NVVIK'	'3///3'	'40004']	['EEE'	'HQI'	'33/'	'440'	'EEE'	'KNI'	'33/'	'440']	['...'	'GVK'	'}Y]'	'304'	'...'	'GIN'	'}Y]'	'304']]
6E0V_A 0.0241087835082359 3.0650564520715093 0.3281249999999995 [[691	702]	[699	701]	[637	639]	[731	733]] [2	1	4	0] [[119	127]	[195	197]	[234	236]	[462	464]] [['EEEETTS.EEEE'	'VIHCASGKKHVV'	'//31MNU]33//'	'004223344400'	'EEEETTEEE'	'IVNNATNVV'	'//33MN3//'	'004423400']	['EEE'	'KHV'	'33/'	'440'	'EEE'	'KNI'	'33/'	'440']	['...'	'KIY'	']Y}'	'403'	'...'	'NIT'	']Y}'	'403']	['.TT'	'NWA'	']NM'	'432'	'.TT'	'KPF'	']NM'	'432']]
3OU3_A 0.0329870199180745 1.0082240064409982 0.3150684931506851 [[64	72]	[69	71]	[36	39]	[42	45]] [2	1	4	3] [[120	128]	[195	197]	[233	236]	[353	356]] [['EEETTEEEE'	'IEICGHKVI'	'/3/MN33//'	'040234400'	'EEETTEEEE'	'VNNATNVVI'	'/33MN3///'	'044234000']	['EEE'	'HKV'	'33/'	'440'	'EEE'	'KNI'	'33/'	'440']	['....'	'VNLP'	'Y]Z}'	'0413'	'....'	'INIT'	'Y]Y}'	'0403']	['.EEE'	'WKPK'	'}323'	'3434'	'.EEE'	'WNRK'	'}343'	'3454']]
6O5A_A 0.0356865508122425 0.7982136385475851 0.2549019607843139 [[64	72]	[69	71]	[36	39]	[42	45]] [2	1	4	3] [[120	128]	[195	197]	[233	236]	[353	356]] [['EEETTEEEE'	'IEIAGHKVV'	'/3/MN33//'	'040234400'	'EEETTEEEE'	'VNNATNVVI'	'/33MN3///'	'044234000']	['EEE'	'HKV'	'33/'	'440'	'EEE'	'KNI'	'33/'	'440']	['....'	'IDLP'	'Y]Z}'	'0413'	'....'	'INIT'	'Y]Y}'	'0403']	['.EEE'	'WKPK'	'}323'	'3434'	'.EEE'	'WNRK'	'}343'	'3454']]
6Y3B_B 0.0207062379859521 2.737630836002042 0.5442708333333337 [[23	27]	[107	109]	[98	101]	[108	110]] [2	1	4	3] [[103	107]	[195	197]	[229	232]	[354	356]] [['EEEEE'	'YRVMT'	'24/12'	'35023'	'EEEEE'	'GWIFG'	'22/12'	'33023']	['EEE'	'KNI'	'33/'	'440'	'EEE'	'KNI'	'33/'	'440']	['EE..'	'LAVP'	'01Y}'	'1203'	'EE..'	'LPIG'	'02Y}'	'1303']	['EEE'	'NIQ'	'3/3'	'404'	'EEE'	'NRK'	'343'	'454']]
2HB2_A 0.0293146038720164 1.660418703747344 0.3281249999999995 [[61	67]	[60	62]	[2	4]	[42	45]] [2	1	4	3] [[125	131]	[195	197]	[234	236]	[353	356]] [['EEEEEES'	'QIPIEIC'	'3/2/3/T'	'4030402'	'EEEEE.S'	'NVVIKVA'	'3///3YT'	'4000402']	['EEE'	'DQI'	'33/'	'440'	'EEE'	'KNI'	'33/'	'440']	['...'	'QIT'	']Y}'	'403'	'...'	'NIT'	']Y}'	'403']	['.EEE'	'WKPK'	'}323'	'3434'	'.EEE'	'WNRK'	'}343'	'3454']]
3TTP_A 0.0305157326312676 0.9256243571078294 0.488372093023256 [[63	71]	[69	71]	[36	39]] [2	1	4] [[119	127]	[195	197]	[233	236]] [['EEEETTEEE'	'VIEICGHKV'	'//3/MN33/'	'004023440'	'EEEETTEEE'	'IVNNATNVV'	'//33MN3//'	'004423400']	['EEE'	'HKV'	'33/'	'440'	'EEE'	'KNI'	'33/'	'440']	['....'	'INLP'	'Y]Z}'	'0413'	'....'	'INIT'	'Y]Y}'	'0403']]
1GNN_B 0.0253578275280569 1.038015367584234 0.7454545454545463 [[61	67]	[60	62]	[78	80]	[42	45]] [2	1	4	3] [[125	131]	[195	197]	[230	232]	[353	356]] [['EEEEEES'	'QILIEIC'	'3/0/3/T'	'4010402'	'EEEEE.S'	'NVVIKVA'	'3///3YT'	'4000402']	['EEE'	'DQI'	'33/'	'440'	'EEE'	'KNI'	'33/'	'440']	['ES.'	'GPT'	'2U}'	'333'	'E..'	'PIG'	'2Y}'	'303']	['.EEE'	'WKPK'	'}323'	'3434'	'.EEE'	'WNRK'	'}343'	'3454']]
1LQM_D 0.0390356465627655 0.9206177096162468 0.0378378378378381 [[70	74]	[79	81]	[80	82]	[37	39]] [2	1	3	0] [[118	122]	[195	197]	[354	356]	[489	491]] [['EEEEE'	'LVIQD'	'0//33'	'10044'	'EEEEE'	'LIVNN'	'0//33'	'10044']	['EEE'	'NKI'	'33/'	'440'	'EEE'	'KNI'	'33/'	'440']	['EEE'	'KIK'	'3/3'	'404'	'EEE'	'NRK'	'343'	'454']	['.SS'	'PES'	'}VU'	'343'	'..S'	'YFP'	'}[U'	'323']]
3OTY_B 0.0329359291760227 1.011247946860392 0.3333333333333332 [[64	72]	[69	71]	[36	39]	[42	45]] [2	1	4	3] [[120	128]	[195	197]	[233	236]	[353	356]] [['EEETTEEEE'	'IEICGHKVI'	'/3/MN33//'	'040234400'	'EEETTEEEE'	'VNNATNVVI'	'/33MN3///'	'044234000']	['EEE'	'HKV'	'33/'	'440'	'EEE'	'KNI'	'33/'	'440']	['....'	'VNLP'	'Y]Z}'	'0413'	'....'	'INIT'	'Y]Y}'	'0403']	['.EEE'	'WKPK'	'}323'	'3434'	'.EEE'	'WNRK'	'}343'	'3454']]
3HAU_B 0.0268861488842413 1.3543498206277294 0.5421686746987957 [[61	65]	[60	62]	[37	39]	[42	45]] [2	1	4	3] [[125	129]	[195	197]	[234	236]	[353	356]] [['EEEEE'	'QIPVE'	'3/2/3'	'40304'	'EEEEE'	'NVVIK'	'3///3'	'40004']	['EEE'	'DQI'	'33/'	'440'	'EEE'	'KNI'	'33/'	'440']	['...'	'NLP'	']Z}'	'413'	'...'	'NIT'	']Y}'	'403']	['.EEE'	'WKPK'	'}323'	'3434'	'.EEE'	'WNRK'	'}343'	'3454']]
3HDK_A 0.0261370425457168 1.47740593148193 0.5238095238095237 [[61	65]	[60	62]	[37	39]	[42	45]] [2	1	4	3] [[125	129]	[195	197]	[234	236]	[353	356]] [['EEEEE'	'QIPVE'	'3/2/3'	'40304'	'EEEEE'	'NVVIK'	'3///3'	'40004']	['EEE'	'DQI'	'33/'	'440'	'EEE'	'KNI'	'33/'	'440']	['...'	'NLP'	']Z}'	'413'	'...'	'NIT'	']Y}'	'403']	['.EEE'	'WKPK'	'}323'	'3434'	'.EEE'	'WNRK'	'}343'	'3454']]
3OUA_A 0.0327157255014498 1.0045806785971056 0.3521126760563378 [[64	72]	[69	71]	[36	39]	[42	45]] [2	1	4	3] [[120	128]	[195	197]	[233	236]	[353	356]] [['EEETTEEEE'	'IEICGHKVI'	'/3/MN33//'	'040234400'	'EEETTEEEE'	'VNNATNVVI'	'/33MN3///'	'044234000']	['EEE'	'HKV'	'33/'	'440'	'EEE'	'KNI'	'33/'	'440']	['....'	'VNLP'	'Y]Z}'	'0413'	'....'	'INIT'	'Y]Y}'	'0403']	['.EEE'	'WKPK'	'}323'	'3434'	'.EEE'	'WNRK'	'}343'	'3454']]
3OUA_B 0.0333025482134964 0.989173325288346 0.3333333333333332 [[64	72]	[69	71]	[36	39]	[42	45]] [2	1	4	3] [[120	128]	[195	197]	[233	236]	[353	356]] [['EEETTEEEE'	'IEICGHKVI'	'/3/MN33//'	'040234400'	'EEETTEEEE'	'VNNATNVVI'	'/33MN3///'	'044234000']	['EEE'	'HKV'	'33/'	'440'	'EEE'	'KNI'	'33/'	'440']	['....'	'VNLP'	'Y]Z}'	'0413'	'....'	'INIT'	'Y]Y}'	'0403']	['.EEE'	'WKPK'	'}323'	'3434'	'.EEE'	'WNRK'	'}343'	'3454']]
3EM4_V 0.0336954110069867 1.019234066277321 0.2972972972972978 [[64	72]	[69	71]	[37	39]] [2	1	4] [[120	128]	[195	197]	[234	236]] [['EEETTEEEE'	'VEICGHKVI'	'/3/MN33//'	'040234400'	'EEETTEEEE'	'VNNATNVVI'	'/33MN3///'	'044234000']	['EEE'	'HKV'	'33/'	'440'	'EEE'	'KNI'	'33/'	'440']	['...'	'NLP'	']Z}'	'413'	'...'	'NIT'	']Y}'	'403']]
5KR2_C 0.0274464558258096 1.5927120083250996 0.4490566037735852 [[56	65]	[60	62]	[37	39]] [2	1	4] [[120	129]	[195	197]	[234	236]] [['EEEEEEEEEE'	'VKQYDQIIIE'	'/33233///3'	'0443440004'	'EEETTEEEEE'	'VNNATNVVIK'	'/33MN3///3'	'0442340004']	['EEE'	'DQI'	'33/'	'440'	'EEE'	'KNI'	'33/'	'440']	['...'	'NLP'	']Z}'	'413'	'...'	'NIT'	']Y}'	'403']]
1YF3_A 0.0342684795588085 1.125663127588925 0.2265625 [[212	218]	[214	217]	[160	162]	[231	233]] [2	1	4	3] [[119	125]	[196	199]	[233	235]	[354	356]] [['ESEETTE'	'VLEHHGK'	'/S33ON3'	'0144434'	'EEEETTE'	'IVNNATN'	'//33MN3'	'0044234']	['EETT'	'EHHG'	'33ON'	'4443'	'EETT'	'NIDG'	'3/ON'	'4043']	['...'	'VKI'	'Y]Y'	'040'	'...'	'INI'	'Y]Y'	'040']	['EEE'	'NVK'	'3/3'	'404'	'EEE'	'NRK'	'343'	'454']]
6YA0_C 0.013303637171767 3.128870907105662 1.075675675675677 [[136	142]	[122	124]	[168	170]	[135	137]	[278	281]] [2	1	4	3	0] [[120	126]	[195	197]	[234	236]	[354	356]	[462	465]] [['EEETTEE'	'VENNGVI'	'/33ON//'	'0444300'	'EEETTEE'	'VNNATNV'	'/33MN3/'	'0442340']	['EEE'	'HEI'	'33/'	'440'	'EEE'	'KNI'	'33/'	'440']	['...'	'KVP'	']Y}'	'403'	'...'	'NIT'	']Y}'	'403']	['EEE'	'QVE'	'3/3'	'404'
1Z1H_B 0.0265809720678005 1.3461987247499634 0.6000000000000003 [[161	165]	[160	162]	[137	139]	[142	145]] [2	1	4	3] [[125	129]	[195	197]	[234	236]	[353	356]] [['EEEEE'	'QIPVE'	'3/2/3'	'40304'	'EEEEE'	'NVVIK'	'3///3'	'40004']	['EEE'	'DQI'	'33/'	'440'	'EEE'	'KNI'	'33/'	'440']	['...'	'NLP'	']Z}'	'413'	'...'	'NIT'	']Y}'	'403']	['.EEE'	'WKPK'	'}323'	'3434'	'.EEE'	'WNRK'	'}343'	'3454']]
6E0V_C 0.0258684702170681 3.059757060531312 0.3046874999999995 [[691	702]	[699	701]	[637	639]	[731	733]] [2	1	4	0] [[119	127]	[195	197]	[234	236]	[462	464]] [['EEEETTS.EEEE'	'VIHCASGKKHVV'	'//31MNU]33//'	'004223344400'	'EEEETTEEE'	'IVNNATNVV'	'//33MN3//'	'004423400']	['EEE'	'KHV'	'33/'	'440'	'EEE'	'KNI'	'33/'	'440']	['...'	'KIY'	']Y}'	'403'	'...'	'NIT'	']Y}'	'403']	['.TT'	'NWA'	']NM'	'432'	'.TT'	'KPF'	']NM'	'432']]
3BXS_B 0.0255936886442003 1.4266625067983134 0.6000000000000003 [[161	165]	[160	162]	[137	139]	[142	145]] [2	1	4	3] [[125	129]	[195	197]	[234	236]	[353	356]] [['EEEEE'	'QIPVE'	'3/2/3'	'40304'	'EEEEE'	'NVVIK'	'3///3'	'40004']	['EEE'	'DQI'	'33/'	'440'	'EEE'	'KNI'	'33/'	'440']	['...'	'NLP'	']Z}'	'413'	'...'	'NIT'	']Y}'	'403']	['.EEE'	'WKPK'	'}323'	'3434'	'.EEE'	'WNRK'	'}343'	'3454']]
3OXX_A 0.028003325782849 1.4067461388006728 0.4941634241245132 [[64	72]	[69	71]	[42	45]] [2	1	3] [[120	128]	[195	197]	[353	356]] [['EEETTEEEE'	'VEICGHKVI'	'/3/MN33//'	'040234400'	'EEETTEEEE'	'VNNATNVVI'	'/33MN3///'	'044234000']	['EEE'	'HKV'	'33/'	'440'	'EEE'	'KNI'	'33/'	'440']	['.EEE'	'WKPK'	'}323'	'3434'	'.EEE'	'WNRK'	'}343'	'3454']]
4GYE_B 0.0349287507111938 0.8786686069406162 0.3150684931506851 [[64	72]	[69	71]	[36	39]	[42	45]] [2	1	4	3] [[120	128]	[195	197]	[233	236]	[353	356]] [['EEETTEEEE'	'IEICGHKVI'	'/3/MN33//'	'040234400'	'EEETTEEEE'	'VNNATNVVI'	'/33MN3///'	'044234000']	['EEE'	'HKV'	'33/'	'440'	'EEE'	'KNI'	'33/'	'440']	['....'	'VNLP'	'Y]Z}'	'0413'	'....'	'INIT'	'Y]Y}'	'0403']	['.EEE'	'WKPK'	'}323'	'3434'	'.EEE'	'WNRK'	'}343'	'3454']]
1Q0T_B 0.0391482586352682 0.9289010219121908 0.1197916666666663 [[214	218]	[214	217]	[160	162]	[209	211]] [2	1	4	3] [[121	125]	[196	199]	[233	235]	[354	356]] [['EETTE'	'EHHGK'	'33ON3'	'44434'	'EETTE'	'NNATN'	'33MN3'	'44234']	['EETT'	'EHHG'	'33ON'	'4443'	'EETT'	'NIDG'	'3/ON'	'4043']	['...'	'VKI'	'Y]Y'	'040'	'...'	'INI'	'Y]Y'	'040']	['EEE'	'QSN'	'323'	'434'	'EEE'	'NRK'	'343'	'454']]
3R0Y_A 0.032781374018325 0.9802625786467178 0.4117647058823537 [[64	72]	[69	71]	[36	39]	[42	45]] [2	1	4	3] [[120	128]	[195	197]	[233	236]	[353	356]] [['EEETTEEEE'	'IEICGHKVI'	'/3/MN33//'	'040234400'	'EEETTEEEE'	'VNNATNVVI'	'/33MN3///'	'044234000']	['EEE'	'HKV'	'33/'	'440'	'EEE'	'KNI'	'33/'	'440']	['....'	'VNLP'	'Y]Z}'	'0413'	'....'	'INIT'	'Y]Y}'	'0403']	['.EEE'	'WKPK'	'}323'	'3434'	'.EEE'	'WNRK'	'}343'	'3454']]
3IXO_B 0.0297924509329723 1.416128903383929 0.4222222222222218 [[56	65]	[60	62]	[36	39]	[42	45]] [2	1	4	3] [[120	129]	[195	197]	[233	236]	[353	356]] [['EEEEEEEEEE'	'VKQYDQILIE'	'/33233/0/3'	'0443440104'	'EEETTEEEEE'	'VNNATNVVIK'	'/33MN3///3'	'0442340004']	['EEE'	'DQI'	'33/'	'440'	'EEE'	'KNI'	'33/'	'440']	['....'	'INLP'	'Y]Z}'	'0413'	'....'	'INIT'	'Y]Y}'	'0403']	['.EEE'	'WKPK'	'}323'	'3434'	'.EEE'	'WNRK'	'}343'	'3454']]
6ACD_C 0.0261104027651535 1.8577883000268387 0.5238095238095237 [[86	108]	[564	568]	[200	205]	[340	343]	[450	455]] [2	1	4	3	0] [[89	111]	[196	200]	[230	235]	[353	356]	[463	468]] [['.EEEEEEESSS....EEEESS.S'	'GIYFAATEKSNVVRGWVFGSTMN'	'}/211123VUVYY^}2/12UU[V'	'30322234434005330233324'	'.EEEEEEESS..EEEEEEESS.S'	'GVYFASTEKSNIIRGWIFGTTLD'	'}/211223VU]Y/422/12UUZV'	'30322334434005330233314']	['ETTTE'	'DPKTS'	'3NON2'	'43433'	'EETTE'	'NIDGY'	'3/ON2'	'40433']	['E.....'	'YQPIDV'	'2]}Y]Y'	'343040'	'E.....'	'PIGINI'	'2Y}Y]Y'	'303040']	['.EEE'	'WERK'	'}343'	'3454'
2O40_A 0.0273294669027471 1.3776994967359557 0.5802469135802473 [[165	169]	[164	166]	[141	143]	[146	149]] [2	1	4	3] [[125	129]	[195	197]	[234	236]	[353	356]] [['EEEEE'	'QIPVE'	'3/2/3'	'40304'	'EEEEE'	'NVVIK'	'3///3'	'40004']	['EEE'	'DQI'	'33/'	'440'	'EEE'	'KNI'	'33/'	'440']	['...'	'NLP'	']Z}'	'413'	'...'	'NIT'	']Y}'	'403']	['.EEE'	'WKPK'	'}323'	'3434'	'.EEE'	'WNRK'	'}343'	'3454']]
3DCK_A 0.0269956971551446 1.4230063869056098 0.5737704918032782 [[61	65]	[60	62]	[37	39]] [2	1	4] [[125	129]	[195	197]	[234	236]] [['EEEEE'	'QIPVE'	'3/2/3'	'40304'	'EEEEE'	'NVVIK'	'3///3'	'40004']	['EEE'	'DQI'	'33/'	'440'	'EEE'	'KNI'	'33/'	'440']	['...'	'NLP'	']Z}'	'413'	'...'	'NIT'	']Y}'	'403']]
1Z1R_B 0.0269704342546771 1.328233415726557 0.6340425531914895 [[161	165]	[160	162]	[137	139]	[142	145]] [2	1	4	3] [[125	129]	[195	197]	[234	236]	[353	356]] [['EEEEE'	'QIPVE'	'3/2/3'	'40304'	'EEEEE'	'NVVIK'	'3///3'	'40004']	['EEE'	'DQI'	'33/'	'440'	'EEE'	'KNI'	'33/'	'440']	['...'	'NLP'	']Z}'	'413'	'...'	'NIT'	']Y}'	'403']	['.EEE'	'WKPK'	'}323'	'3434'	'.EEE'	'WNRK'	'}343'	'3454']]
4YE3_A 0.0350292666003506 0.889606067117215 0.3379790940766547 [[64	72]	[69	71]	[36	39]	[42	45]] [2	1	4	3] [[120	128]	[195	197]	[233	236]	[353	356]] [['EEETTEEEE'	'IEIAGHKVI'	'/3/MN33//'	'040234400'	'EEETTEEEE'	'VNNATNVVI'	'/33MN3///'	'044234000']	['EEE'	'HKV'	'33/'	'440'	'EEE'	'KNI'	'33/'	'440']	['....'	'INLP'	'Y]Z}'	'0413'	'....'	'INIT'	'Y]Y}'	'0403']	['.EEE'	'WKPK'	'}323'	'3434'	'.EEE'	'WNRK'	'}343'	'3454']]
3OXX_B 0.0353758584278396 1.037011571074585 0.263157894736842 [[64	72]	[69	71]	[37	39]	[42	45]] [2	1	4	3] [[120	128]	[195	197]	[234	236]	[353	356]] [['EEETTEEEE'	'VEICGHKVI'	'/3/MN33//'	'040234400'	'EEETTEEEE'	'VNNATNVVI'	'/33MN3///'	'044234000']	['EEE'	'HKV'	'33/'	'440'	'EEE'	'KNI'	'33/'	'440']	['...'	'NLP'	']Z}'	'413'	'...'	'NIT'	']Y}'	'403']	['.EEE'	'WKPK'	'}323'	'3434'	'.EEE'	'WNRK'	'}343'	'3454']]
6NW9_A 0.0305132054520215 1.173026818630882 0.4505208333333337 [[473	476]	[485	487]	[406	408]	[317	320]	[404	407]] [2	1	4	3	0] [[105	108]	[195	197]	[234	236]	[354	357]	[465	468]] [['EEES'	'VFTY'	'/12U'	'0233'	'EEES'	'IFGT'	'/12U'	'0233']	['EEE'	'EDV'	'33/'	'440'	'EEE'	'KNI'	'33/'	'440']	['...'	'QVT'	']Y}'	'403'	'...'	'NIT'	']Y}'	'403']	['EEEE'	'DYDR'	'3234'	'4345'
1MTR_B 0.0266919769256419 1.4402830471182797 0.6000000000000003 [[61	65]	[60	62]	[37	39]	[42	45]] [2	1	4	3] [[125	129]	[195	197]	[234	236]	[353	356]] [['EEEEE'	'QIPVE'	'3/2/3'	'40304'	'EEEEE'	'NVVIK'	'3///3'	'40004']	['EEE'	'DQI'	'33/'	'440'	'EEE'	'KNI'	'33/'	'440']	['...'	'NLP'	']Z}'	'413'	'...'	'NIT'	']Y}'	'403']	['.EEE'	'WKPK'	'}323'	'3434'	'.EEE'	'WNRK'	'}343'	'3454']]
4HG4_A 0.0175150049049516 4.416152012948308 0.4973958333333337 [[203	209]	[116	118]	[322	324]	[206	209]] [2	1	4	0] [[104	110]	[195	197]	[234	236]	[489	492]] [['EEE.SS.'	'SVGTSTL'	'2/2}UUZ'	'3033331'	'EEEESS.'	'WIFGTTL'	'2/12UUZ'	'3023331']	['EEE'	'KKV'	'33/'	'440'	'EEE'	'KNI'	'33/'	'440']	['...'	'NVP'	']Y}'	'403'	'...'	'NIT'	']Y}'	'403']	['.SS.'	'TSTL'	'}UUZ'	'3331'	'..S.'	'YFPL'	'}[UZ'	'3231']]
4DQH_A 0.0254326068330721 1.6850358636538654 0.6134453781512601 [[61	64]	[60	62]	[37	39]	[42	45]] [2	1	4	3] [[125	128]	[195	197]	[234	236]	[353	356]] [['EEEE'	'QIII'	'3///'	'4000'	'EEEE'	'NVVI'	'3///'	'4000']	['EEE'	'DQI'	'33/'	'440'	'EEE'	'KNI'	'33/'	'440']	['...'	'NLP'	']Z}'	'413'	'...'	'NIT'	']Y}'	'403']	['.EEE'	'WKPK'	'}323'	'3434'	'.EEE'	'WNRK'	'}343'	'3454']]
6ACJ_B 0.0241937692142294 2.243267191461741 0.567346938775511 [[86	108]	[564	568]	[222	229]	[340	343]	[452	455]] [2	1	4	3	0] [[89	111]	[196	200]	[229	236]	[353	356]	[465	468]] [['.EEEEEE.SSS.S..EEEESSSS'	'GIYFAATEKSNVVRGWVFGSTMN'	'}/21112]VUVYR^}2/12UUTV'	'30322234434005330233324'	'.EEEEEEESS..EEEEEEESS.S'	'GVYFASTEKSNIIRGWIFGTTLD'	'}/211223VU]Y/422/12UUZV'	'30322334434005330233314']	['ETTTE'	'DPKTS'	'3NON2'	'43433'	'EETTE'	'NIDGY'	'3/ON2'	'40433']	['EE......'	'LPLGINIT'	'02Z}Y]Y}'	'13130403'	'EE......'	'LPIGINIT'	'02Y}Y]Y}'	'13030403']	['.EEE'	'WERK'	'}343'	'3454'
3JAU_H 0.0345984782518573 1.4254741609246582 0.1953125000000002 [[37	41]	[50	53]	[114	117]	[3	5]	[52	54]] [2	1	4	3	0] [[120	124]	[196	199]	[229	232]	[354	356]	[462	464]] [['EEE.T'	'VKQRP'	'/33^N'	'04453'	'EEETT'	'VNNAT'	'/33MN'	'04423']	['EE.T'	'KIDP'	'3/]N'	'4043'	'EETT'	'NIDG'	'3/ON'	'4043']	['EEE.'	'LTVS'	'02/}'	'1303'	'EE..'	'LPIG'	'02Y}'	'1303']	['EEE'	'QLQ'	'303'	'414'
3HAW_B 0.0301124718603572 1.3768229150580913 0.4656488549618325 [[61	65]	[60	62]	[37	39]	[42	45]] [2	1	4	3] [[125	129]	[195	197]	[234	236]	[353	356]] [['EEEEE'	'QIPVE'	'3/2/3'	'40304'	'EEEEE'	'NVVIK'	'3///3'	'40004']	['EEE'	'DQI'	'33/'	'440'	'EEE'	'KNI'	'33/'	'440']	['...'	'NLP'	']Z}'	'413'	'...'	'NIT'	']Y}'	'403']	['.EEE'	'WKPK'	'}323'	'3434'	'.EEE'	'WNRK'	'}343'	'3454']]
1HPS_B 0.0278109977099076 1.1277686081825364 0.6991150442477871 [[61	67]	[60	62]	[78	80]	[42	45]] [2	1	4	3] [[125	131]	[195	197]	[230	232]	[353	356]] [['EEEEEES'	'QILIEIC'	'3/0/3/T'	'4010402'	'EEEEE.S'	'NVVIKVA'	'3///3YT'	'4000402']	['EEE'	'DQI'	'33/'	'440'	'EEE'	'KNI'	'33/'	'440']	['ES.'	'GPT'	'2U}'	'333'	'E..'	'PIG'	'2Y}'	'303']	['.EEE'	'WKPK'	'}323'	'3434'	'.EEE'	'WNRK'	'}343'	'3454']]
5W6F_A 0.0319532406450507 1.1282516112588934 0.4322916666666661 [[473	476]	[485	487]	[406	408]	[317	320]	[404	407]] [2	1	4	3	0] [[105	108]	[195	197]	[234	236]	[354	357]	[465	468]] [['EEES'	'VFTY'	'/12U'	'0233'	'EEES'	'IFGT'	'/12U'	'0233']	['EEE'	'EDV'	'33/'	'440'	'EEE'	'KNI'	'33/'	'440']	['...'	'QVT'	']Y}'	'403'	'...'	'NIT'	']Y}'	'403']	['EEEE'	'DYDR'	'3234'	'4345'
4XNZ_L 0.0341658066644818 0.6711742708733037 0.4583333333333328 [[88	90]	[88	91]	[11	14]] [2	1	4] [[121	123]	[195	198]	[229	232]] [['EET'	'QQF'	'33M'	'442'	'EET'	'NNA'	'33M'	'442']	['EETT'	'QQFE'	'33MO'	'4424'	'EEET'	'KNID'	'33/O'	'4404']	['EEE.'	'LSVS'	'02/}'	'1303'	'EE..'	'LPIG'	'02Y}'	'1303']]
2WKC_D 0.0340581022807169 2.283571994981811 0.0322580645161294 [[25	27]	[84	86]	[88	93]	[75	77]	[90	92]] [2	1	4	3	0] [[125	127]	[195	197]	[231	236]	[354	356]	[465	467]] [['EEE'	'KII'	'3//'	'400'	'EEE'	'NVV'	'3//'	'400']	['EEE'	'EKV'	'33/'	'440'	'EEE'	'KNI'	'33/'	'440']	['......'	'ITNDNS'	'Y}]]]}'	'034443'	'......'	'IGINIT'	'Y}Y]Y}'	'030403']	['EEE'	'NYN'	'323'	'434'
4QJ2_A 0.0384059932725791 0.9823024189144294 0.2229299363057328 [[64	72]	[69	71]	[37	39]	[42	45]] [2	1	4	3] [[120	128]	[195	197]	[234	236]	[353	356]] [['EEETTEEEE'	'IEICGHKVI'	'/3/MN33//'	'040234400'	'EEETTEEEE'	'VNNATNVVI'	'/33MN3///'	'044234000']	['EEE'	'HKV'	'33/'	'440'	'EEE'	'KNI'	'33/'	'440']	['...'	'NLP'	']Z}'	'413'	'...'	'NIT'	']Y}'	'403']	['.EEE'	'WKPK'	'}323'	'3434'	'.EEE'	'WNRK'	'}343'	'3454']]
1HTE_B 0.0389757831019199 0.7061645725947154 0.2715231788079471 [[61	67]	[60	62]	[42	45]	[36	38]] [2	1	3	0] [[125	131]	[195	197]	[353	356]	[490	492]] [['EE.EEES'	'QILIEIC'	'3/Z/3/T'	'4010402'	'EEEEE.S'	'NVVIKVA'	'3///3YT'	'4000402']	['EEE'	'DQI'	'33/'	'440'	'EEE'	'KNI'	'33/'	'440']	['.EEE'	'WKPK'	'}323'	'3434'	'.EEE'	'WNRK'	'}343'	'3454']	['...'	'MSL'	'[}Z'	'231'	'.S.'	'FPL'	'[UZ'	'231']]
3OUC_B 0.0366374156345142 1.020611529290106 0.2757475083056484 [[64	72]	[69	71]	[36	39]	[42	45]] [2	1	4	3] [[120	128]	[195	197]	[233	236]	[353	356]] [['EEETTEEEE'	'IEICGHKVI'	'/3/MN33//'	'040234400'	'EEETTEEEE'	'VNNATNVVI'	'/33MN3///'	'044234000']	['EEE'	'HKV'	'33/'	'440'	'EEE'	'KNI'	'33/'	'440']	['....'	'VNLP'	'Y]Z}'	'0413'	'....'	'INIT'	'Y]Y}'	'0403']	['.EEE'	'WKPK'	'}323'	'3434'	'.EEE'	'WNRK'	'}343'	'3454']]
6PRF_A 0.0382951686517712 0.9909149708649608 0.2427184466019423 [[64	72]	[69	71]	[36	39]	[42	45]] [2	1	4	3] [[120	128]	[195	197]	[233	236]	[353	356]] [['EEETTEEEE'	'IEIAGHKVI'	'/3/MN33//'	'040234400'	'EEETTEEEE'	'VNNATNVVI'	'/33MN3///'	'044234000']	['EEE'	'HKV'	'33/'	'440'	'EEE'	'KNI'	'33/'	'440']	['....'	'INLP'	'Y]Z}'	'0413'	'....'	'INIT'	'Y]Y}'	'0403']	['.EEE'	'WKPK'	'}323'	'3434'	'.EEE'	'WNRK'	'}343'	'3454']]
7CZE_A 0.0282225184013775 1.9588533908543293 0.4826254826254832 [[171	199]	[28	31]	[596	600]	[21	24]	[557	560]] [2	1	4	3	0] [[91	107]	[196	199]	[232	236]	[353	356]	[465	468]] [['EEE.SSEEEEEEEEE.SSS.EEEEEEEEE'	'GAMTSKFLMGTYKRVTEKGDEHVLSLVFG'	'211}UV10122234/}VVU]33/020/12'	'32233421233345034434440131023'	'EEEEEESS..EEEEEEE'	'YFASTEKSNIIRGWIFG'	'211223VU]Y/422/12'	'32233443400533023']	['EETT'	'DIEG'	'3/ON'	'4043'	'EETT'	'NIDG'	'3/ON'	'4043']	['.B...'	'PRQIP'	'}~]Y}'	'35403'	'.....'	'GINIT'	'}Y]Y}'	'30403']	['.EEE'	'SEVK'	'}3/3'	'3404'
1IZI_A 0.0289996026459787 1.3793297916386638 0.5802469135802473 [[64	72]	[69	71]	[42	45]] [2	1	3] [[120	128]	[195	197]	[353	356]] [['EEETTEEEE'	'IEICGHKVI'	'/3/MN33//'	'040234400'	'EEETTEEEE'	'VNNATNVVI'	'/33MN3///'	'044234000']	['EEE'	'HKV'	'33/'	'440'	'EEE'	'KNI'	'33/'	'440']	['.EEE'	'WKPK'	'}323'	'3434'	'.EEE'	'WNRK'	'}343'	'3454']]
2ZHX_N 0.0419282129297161 0.846508194863175 0.116279069767442 [[70	73]	[79	81]	[80	82]	[37	39]] [2	1	3	0] [[118	121]	[195	197]	[354	356]	[489	491]] [['EEEE'	'LVIQ'	'0//3'	'1004'	'EEEE'	'LIVN'	'0//3'	'1004']	['EEE'	'NKI'	'33/'	'440'	'EEE'	'KNI'	'33/'	'440']	['EEE'	'KIK'	'3/3'	'404'	'EEE'	'NRK'	'343'	'454']	['.SS'	'PES'	'}VU'	'343'	'..S'	'YFP'	'}[U'	'323']]
2OL0_A 0.0357714955919575 1.4279745540446191 0.1744791666666669 [[54	64]	[105	108]	[107	110]] [2	1	0] [[90	95]	[196	199]	[462	465]] [['EEEEPPTTEEE'	'ISMSMPKFCYG'	'/212FGOM122'	'03232342233'	'EEEEEE'	'VYFAST'	'/21122'	'032233']	['EE.T'	'NVNT'	'3/]N'	'4043'	'EETT'	'NIDG'	'3/ON'	'4043']	['.TT.'	'NTGD'	']NN]'	'4334'	'.TT.'	'KPFE'	']NM]'	'4324']]
6QT9_m 0.0209133419180677 2.362575160268848 0.9296482412060304 [[62	77]	[11	13]] [2	1] [[112	122]	[195	197]] [['SSS.B..TT.EEEEEE'	'SNGNKLDPSTRVIVQK'	'UVU]	Z]NN}4///33'	'3434414333500044'	'SSS..EEEEEE'	'SKTQSLLIVNN'	'UVU]}00//33'	'34343110044']	['EEE'	'KQI'	'33/'	'440'	'EEE'	'KNI'	'33/'	'440']]
6NB6_C 0.0340914544530018 0.5910463181858765 0.517786561264822 [[83	118]	[188	192]	[222	228]	[340	343]	[450	455]] [2	1	4	3	0] [[86	121]	[195	199]	[229	235]	[353	356]	[463	468]] [['.TT.EEEEEEESS....EEEEESS.STTS.EEEEEE'	'FKDGIYFAATEKSNVVRGWVFGSTMNNKSQSVIIIN'	'[OO}/211123VU]YY^22/12UU[VOOU]2////3'	'244303222344340053302333244434300004'	'.TT.EEEEEEESS..EEEEEEESS.SSSS..EEEEE'	'FNDGVYFASTEKSNIIRGWIFGTTLDSKTQSLLIVN'	'[OO}/211223VU]Y/422/12UUZVUVU]}00//3'	'244303223344340053302333143434311004']	['EEETT'	'KNKDG'	'333ON'	'44443'	'EEETT'	'KNIDG'	'33/ON'	'44043']	['EE.....'	'LPLGINI'	'02Z}Y]Y'	'1313040'	'EE.....'	'LPIGINI'	'02Y}Y]Y'	'1303040']	['.EEE'	'WERK'	'}343'	'3454'
3U7S_B 0.0358796375605738 1.1283162968213103 0.2757475083056484 [[64	72]	[69	71]	[37	39]] [2	1	4] [[120	128]	[195	197]	[234	236]] [['EEETTEEEE'	'IEICGHKVV'	'/3/MN33//'	'040234400'	'EEETTEEEE'	'VNNATNVVI'	'/33MN3///'	'044234000']	['EEE'	'HKV'	'33/'	'440'	'EEE'	'KNI'	'33/'	'440']	['...'	'NLP'	']Z}'	'413'	'...'	'NIT'	']Y}'	'403']]
1HOS_B 0.0293506654422049 1.098776832221352 0.6916299559471362 [[61	67]	[60	62]	[78	80]	[42	45]] [2	1	4	3] [[125	131]	[195	197]	[230	232]	[353	356]] [['EEEEEES'	'QILIEIC'	'3/0/3/T'	'4010402'	'EEEEE.S'	'NVVIKVA'	'3///3YT'	'4000402']	['EEE'	'DQI'	'33/'	'440'	'EEE'	'KNI'	'33/'	'440']	['ES.'	'GPT'	'2U}'	'333'	'E..'	'PIG'	'2Y}'	'303']	['.EEE'	'WKPK'	'}323'	'3434'	'.EEE'	'WNRK'	'}343'	'3454']]
6ACJ_C 0.0331392448754081 1.159187932963193 0.4014598540145981 [[86	111]	[188	192]	[225	229]	[340	343]	[450	455]] [2	1	4	3	0] [[89	114]	[195	199]	[232	236]	[353	356]	[463	468]] [['.EEEEEEESS.....EEEESSSSSSS'	'GIYFAATEKSNVVRGWVFGSTMNNKS'	'}/211123VU]YY^}2/12UUTVVVU'	'30322234434005330233324443'	'.EEEEEEESS..EEEEEEESS.SSSS'	'GVYFASTEKSNIIRGWIFGTTLDSKT'	'}/211223VU]Y/422/12UUZVUVU'	'30322334434005330233314343']	['EEETT'	'KNKDG'	'333ON'	'44443'	'EEETT'	'KNIDG'	'33/ON'	'44043']	['.....'	'GINIT'	'}Y]Y}'	'30403'	'.....'	'GINIT'	'}Y]Y}'	'30403']	['.EEE'	'WERK'	'}343'	'3454'
7CZF_C 0.0426541091594551 0.8172752847688434 0.114583333333333 [[72	76]	[72	74]	[27	30]	[121	123]] [2	1	4	0] [[125	129]	[195	197]	[231	234]	[463	465]] [['EEEEE'	'ETIVN'	'32//3'	'43004'	'EEEEE'	'NVVIK'	'3///3'	'40004']	['EEE'	'ETI'	'32/'	'430'	'EEE'	'KNI'	'33/'	'440']	['....'	'IAIQ'	'Y[Y]'	'0204'	'....'	'IGIN'	'Y}Y]'	'0304']	['TT.'	'TAD'	'NM]'	'324'	'TT.'	'PFE'	'NM]'	'324']]
3FSM_A 0.0297151729612328 1.4445915083249128 0.52988047808765 [[165	169]	[164	166]	[141	143]	[146	149]] [2	1	4	3] [[125	129]	[195	197]	[234	236]	[353	356]] [['EEEEE'	'QIPVE'	'3/2/3'	'40304'	'EEEEE'	'NVVIK'	'3///3'	'40004']	['EEE'	'DQI'	'33/'	'440'	'EEE'	'KNI'	'33/'	'440']	['...'	'NLP'	']Z}'	'413'	'...'	'NIT'	']Y}'	'403']	['.EEE'	'WKPK'	'}323'	'3434'	'.EEE'	'WNRK'	'}343'	'3454']]
6CS2_C 0.0366722012607539 0.3631477228155627 0.4275092936802975 [[83	118]	[188	192]	[225	229]	[546	549]] [2	1	4	0] [[86	121]	[195	199]	[232	236]	[462	465]] [['.TT.EEEEEEESS....EEEEESSSSTTS.EEEEEE'	'FKDGIYFAATEKSNVVRGWVFGSTMNNKSQSVIIIN'	'[OO}/211123VU]YY^22/12UUTVOOU]2////3'	'244303222344340053302333244434300004'	'.TT.EEEEEEESS..EEEEEEESS.SSSS..EEEEE'	'FNDGVYFASTEKSNIIRGWIFGTTLDSKTQSLLIVN'	'[OO}/211223VU]Y/422/12UUZVUVU]}00//3'	'244303223344340053302333143434311004']	['EEETT'	'KNKDG'	'333ON'	'44443'	'EEETT'	'KNIDG'	'33/ON'	'44043']	['.....'	'GINIT'	'}Y]Y}'	'30403'	'.....'	'GINIT'	'}Y]Y}'	'30403']	['.TT.'	'QPFQ'	']NM]'	'4324'	'.TT.'	'KPFE'	']NM]'	'4324']]
6CDI_H 0.0300506918175017 1.4553589971829233 0.5104166666666665 [[26	33]	[99	102]	[97	102]] [2	4	0] [[108	115]	[232	235]	[463	468]] [['SS.SSSS.'	'GYAFSDYE'	'UU[TUVU]'	'33223434'	'SS.SSSS.'	'TTLDSKTQ'	'UUZVUVU]'	'33143434']	['....'	'GYDV'	'}}]Y'	'3340'	'....'	'GINI'	'}Y]Y'	'3040']	['TT....'	'YFGYDV'	'NM}}]Y'	'323340'	'TT....'	'PFERDI'	'NM]^]Y'	'324540']]
2J9K_B 0.0199634179635758 2.178187960336754 1.1215469613259663 [[61	65]	[60	62]	[42	45]] [2	1	3] [[125	129]	[195	197]	[353	356]] [['EEEEE'	'QIPVE'	'3/2/3'	'40304'	'EEEEE'	'NVVIK'	'3///3'	'40004']	['EEE'	'DQI'	'33/'	'440'	'EEE'	'KNI'	'33/'	'440']	['.EEE'	'WKPK'	'}323'	'3434'	'.EEE'	'WNRK'	'}343'	'3454']]
4HVP_B 0.0303694349150217 1.2755044743219384 0.5609756097560981 [[61	65]	[60	62]	[37	39]	[42	45]] [2	1	4	3] [[125	129]	[195	197]	[234	236]	[353	356]] [['EEEEE'	'QIPVE'	'3/2/3'	'40304'	'EEEEE'	'NVVIK'	'3///3'	'40004']	['EEE'	'DQI'	'33/'	'440'	'EEE'	'KNI'	'33/'	'440']	['...'	'NLP'	']Z}'	'413'	'...'	'NIT'	']Y}'	'403']	['.EEE'	'WKPK'	'}323'	'3434'	'.EEE'	'WNRK'	'}343'	'3454']]
1Q0T_A 0.0386348876135037 0.9304363143007768 0.2942708333333335 [[214	218]	[214	217]	[160	162]	[209	211]] [2	1	4	3] [[121	125]	[196	199]	[233	235]	[354	356]] [['EETTE'	'EHHGK'	'33ON3'	'44434'	'EETTE'	'NNATN'	'33MN3'	'44234']	['EETT'	'EHHG'	'33ON'	'4443'	'EETT'	'NIDG'	'3/ON'	'4043']	['...'	'VKI'	'Y]Y'	'040'	'...'	'INI'	'Y]Y'	'040']	['EEE'	'QSN'	'323'	'434'	'EEE'	'NRK'	'343'	'454']]
6MET_A 0.0329625419659429 1.0195046204041676 0.5130208333333326 [[103	109]	[279	281]	[172	174]	[358	360]	[171	174]] [2	1	4	3	0] [[111	117]	[198	200]	[233	235]	[354	356]	[465	468]] [['S.SS.EE'	'NSDTHLL'	'V}VU]00'	'4343411'	'SSSS..E'	'DSKTQSL'	'VUVU]}0'	'4343431']	['TTE'	'KTG'	'ON2'	'433'	'TTE'	'DGY'	'ON2'	'433']	['...'	'IDI'	'Y]Y'	'040'	'...'	'INI'	'Y]Y'	'040']	['EEE'	'NIK'	'3/3'	'404'
5KR1_A 0.0303626527945918 1.3903173377360392 0.52988047808765 [[56	65]	[60	62]	[37	39]	[42	45]] [2	1	4	3] [[120	129]	[195	197]	[234	236]	[353	356]] [['EEEEEEEEEE'	'VKQYDQIIIE'	'/33233///3'	'0443440004'	'EEETTEEEEE'	'VNNATNVVIK'	'/33MN3///3'	'0442340004']	['EEE'	'DQI'	'33/'	'440'	'EEE'	'KNI'	'33/'	'440']	['...'	'NLP'	']Z}'	'413'	'...'	'NIT'	']Y}'	'403']	['.EEE'	'WKPK'	'}323'	'3434'	'.EEE'	'WNRK'	'}343'	'3454']]
1RQ9_B 0.0381059668682338 1.1063644392091023 0.2307692307692306 [[64	72]	[69	71]	[36	39]] [2	1	4] [[120	128]	[195	197]	[233	236]] [['EEETTEEEE'	'IEICGHKVI'	'/3/MN33//'	'040234400'	'EEETTEEEE'	'VNNATNVVI'	'/33MN3///'	'044234000']	['EEE'	'HKV'	'33/'	'440'	'EEE'	'KNI'	'33/'	'440']	['....'	'VNLP'	'Y]Z}'	'0413'	'....'	'INIT'	'Y]Y}'	'0403']]
1N59_B 0.0342731673188356 2.251624546024328 0.1432291666666667 [[74	77]	[83	86]	[1	4]	[5	8]	[73	75]] [2	1	4	3	0] [[113	116]	[196	199]	[233	236]	[353	356]	[489	491]] [['SS..'	'ETDT'	'VU]}'	'4343'	'SS..'	'KTQS'	'VU]}'	'4343']	['EETT'	'KHDS'	'33ON'	'4443'	'EETT'	'NIDG'	'3/ON'	'4043']	['..B.'	'IQKT'	'Y]	}'	'0443'	'....'	'INIT'	'Y]Y}'	'0403']	['.EEE'	'PQIQ'	'}3/3'
3BXR_A 0.0195658046682656 2.2839712641205896 1.1333333333333333 [[61	65]	[60	62]	[42	45]] [2	1	3] [[125	129]	[195	197]	[353	356]] [['EEEEE'	'QIPVE'	'3/2/3'	'40304'	'EEEEE'	'NVVIK'	'3///3'	'40004']	['EEE'	'DQI'	'33/'	'440'	'EEE'	'KNI'	'33/'	'440']	['.EEE'	'WKPK'	'}323'	'3434'	'.EEE'	'WNRK'	'}343'	'3454']]
6P9A_A 0.0377502578207239 0.9474090223453248 0.3379790940766547 [[64	71]	[69	71]	[36	39]	[42	45]] [2	1	4	3] [[120	127]	[195	197]	[233	236]	[353	356]] [['EEETTEEE'	'VEVAGHKV'	'/3/MN33/'	'04023440'	'EEETTEEE'	'VNNATNVV'	'/33MN3//'	'04423400']	['EEE'	'HKV'	'33/'	'440'	'EEE'	'KNI'	'33/'	'440']	['....'	'IDLP'	'Y]Z}'	'0413'	'....'	'INIT'	'Y]Y}'	'0403']	['.EEE'	'WKPK'	'}323'	'3434'	'.EEE'	'WNRK'	'}343'	'3454']]
3EM3_B 0.0322346782758057 1.507335048507327 0.4014598540145981 [[64	72]	[69	71]	[42	45]] [2	1	3] [[120	128]	[195	197]	[353	356]] [['EEETTEEEE'	'IEICGHKVI'	'/3/MN33//'	'040234400'	'EEETTEEEE'	'VNNATNVVI'	'/33MN3///'	'044234000']	['EEE'	'HKV'	'33/'	'440'	'EEE'	'KNI'	'33/'	'440']	['.EEE'	'WKPK'	'}323'	'3434'	'.EEE'	'WNRK'	'}343'	'3454']]
6CDI_h 0.03004631264165 1.4553478158531865 0.5624999999999998 [[26	33]	[99	102]	[97	102]] [2	4	0] [[108	115]	[232	235]	[463	468]] [['SS.SSSS.'	'GYAFSDYE'	'UU[TUVU]'	'33223434'	'SS.SSSS.'	'TTLDSKTQ'	'UUZVUVU]'	'33143434']	['....'	'GYDV'	'}}]Y'	'3340'	'....'	'GINI'	'}Y]Y'	'3040']	['TT....'	'YFGYDV'	'NM}}]Y'	'323340'	'TT....'	'PFERDI'	'NM]^]Y'	'324540']]
5J7V_A 0.0124850386398922 2.969882801753718 1.6853146853146863 [[159	176]	[191	194]	[228	230]	[425	427]	[383	386]] [2	1	4	3	0] [[87	103]	[196	199]	[234	236]	[354	356]	[462	465]] [['TT.PEEPTTSEEE.EEEE'	'QQGTTQTVAAAATNFVRY'	'OO}G23GKMT112]1/42'	'443334302222342053'	'TT.EEEEEEESS..EEE'	'NDGVYFASTEKSNIIRG'	'OO}/211223VU]Y/42'	'44303223344340053']	['EETT'	'EVNG'	'3/ON'	'4043'	'EETT'	'NIDG'	'3/ON'	'4043']	['...'	'EVP'	']Y}'	'403'	'...'	'NIT'	']Y}'	'403']	['EEE'	'QRE'	'343'	'454'
6O54_X 0.0336622189227268 2.0960344085112297 0.2656249999999998 [[64	72]	[69	71]	[2	4]	[42	45]] [2	1	4	3] [[120	128]	[195	197]	[234	236]	[353	356]] [['EEETTEEEE'	'IEIAGHKVV'	'/3/MN33//'	'040234400'	'EEETTEEEE'	'VNNATNVVI'	'/33MN3///'	'044234000']	['EEE'	'HKV'	'33/'	'440'	'EEE'	'KNI'	'33/'	'440']	['...'	'QIT'	']Y}'	'403'	'...'	'NIT'	']Y}'	'403']	['.EEE'	'WKPK'	'}323'	'3434'	'.EEE'	'WNRK'	'}343'	'3454']]
2FDD_B 0.0431900320767601 0.9304009395164144 0.1640624999999993 [[64	72]	[69	71]	[36	39]	[19	21]] [2	1	4	3] [[120	128]	[195	197]	[233	236]	[354	356]] [['EEETTEEEE'	'IEICGHKVI'	'/3/MN33//'	'040234400'	'EEETTEEEE'	'VNNATNVVI'	'/33MN3///'	'044234000']	['EEE'	'HKV'	'33/'	'440'	'EEE'	'KNI'	'33/'	'440']	['....'	'INLP'	'Y]Z}'	'0413'	'....'	'INIT'	'Y]Y}'	'0403']	['EEE'	'QRE'	'343'	'454'	'EEE'	'NRK'	'343'	'454']]
1B6P_A 0.0211084173459676 2.252177972182772 1.1215469613259663 [[61	65]	[60	62]	[78	80]	[42	45]] [2	1	4	3] [[125	129]	[195	197]	[230	232]	[353	356]] [['EEEEE'	'QIPVE'	'3/2/3'	'40304'	'EEEEE'	'NVVIK'	'3///3'	'40004']	['EEE'	'DQI'	'33/'	'440'	'EEE'	'KNI'	'33/'	'440']	['E..'	'GPT'	'2}}'	'333'	'E..'	'PIG'	'2Y}'	'303']	['.EEE'	'WKPK'	'}323'	'3434'	'.EEE'	'WNRK'	'}343'	'3454']]
5J7O_A 0.0124874210213934 2.969886236797919 1.704225352112676 [[159	176]	[191	194]	[228	230]	[425	427]	[383	386]] [2	1	4	3	0] [[87	103]	[196	199]	[234	236]	[354	356]	[462	465]] [['TT.PEEPTTSEEE.EEEE'	'QQGTTQTVAAAATNFVRY'	'OO}G23GKMT112]1/42'	'443334302222342053'	'TT.EEEEEEESS..EEE'	'NDGVYFASTEKSNIIRG'	'OO}/211223VU]Y/42'	'44303223344340053']	['EETT'	'EVNG'	'3/ON'	'4043'	'EETT'	'NIDG'	'3/ON'	'4043']	['...'	'EVP'	']Y}'	'403'	'...'	'NIT'	']Y}'	'403']	['EEE'	'QRE'	'343'	'454'
6ACD_B 0.0276554048352467 1.7953839449104048 0.676855895196506 [[86	108]	[564	568]	[225	229]	[340	343]	[452	455]] [2	1	4	3	0] [[89	111]	[196	200]	[232	236]	[353	356]	[465	468]] [['.EEEEEEESS.TT..EEEESSSS'	'GIYFAATEKSNVVRGWVFGSTMN'	'}/211123VU]KK^}2/12UUTV'	'30322234434005330233324'	'.EEEEEEESS..EEEEEEESS.S'	'GVYFASTEKSNIIRGWIFGTTLD'	'}/211223VU]Y/422/12UUZV'	'30322334434005330233314']	['ETTTE'	'DPKTS'	'3NON2'	'43433'	'EETTE'	'NIDGY'	'3/ON2'	'40433']	['.....'	'GINIT'	'}Y]Y}'	'30403'	'.....'	'GINIT'	'}Y]Y}'	'30403']	['.EEE'	'WERK'	'}343'	'3454'
6T6E_A 0.0352113198349134 2.5784581289642605 0.0940170940170945 [[250	259]	[252	255]	[242	245]	[256	258]	[229	232]] [2	1	4	3	0] [[119	128]	[196	199]	[229	232]	[354	356]	[462	465]] [['EEEETTEEEE'	'VIQDNSDIKV'	'//33ON3/3/'	'0044434040'	'EEEETTEEEE'	'IVNNATNVVI'	'//33MN3///'	'0044234000']	['EETT'	'QDNS'	'33ON'	'4443'	'EETT'	'NIDG'	'3/ON'	'4043']	['EEE.'	'LWKG'	'023}'	'1343'	'EE..'	'LPIG'	'02Y}'	'1303']	['EEE'	'DIK'	'3/3'	'404'
1M9X_F 0.0304833334636146 2.0216051180986785 0.4765624999999993 [[132	134]	[12	14]	[131	133]] [2	1	3] [[120	122]	[197	199]	[354	356]] [['EEE'	'VKE'	'/33'	'044'	'EEE'	'VNN'	'/33'	'044']	['ETT'	'VDG'	'/ON'	'043'	'ETT'	'IDG'	'/ON'	'043']	['EEE'	'KVK'	'3/3'	'404'	'EEE'	'NRK'	'343'	'454']]
6NB7_B 0.0338297820726608 0.4521677672280377 0.7219730941704035 [[83	118]	[188	192]	[225	228]	[340	343]	[451	455]] [2	1	4	3	0] [[86	121]	[195	199]	[232	235]	[353	356]	[464	468]] [['.TTEEEEEEEESS..EEEEEEESSSSTTS.EEEEEE'	'FKDGIYFAATEKSNVVRGWVFGSTMNNKSQSVIIIN'	'[OO2/211123VU]Y/422/12UUTVOOU]2////3'	'244303222344340053302333244434300004'	'.TT.EEEEEEESS..EEEEEEESS.SSSS..EEEEE'	'FNDGVYFASTEKSNIIRGWIFGTTLDSKTQSLLIVN'	'[OO}/211223VU]Y/422/12UUZVUVU]}00//3'	'244303223344340053302333143434311004']	['EEETT'	'KNKDG'	'333ON'	'44443'	'EEETT'	'KNIDG'	'33/ON'	'44043']	['....'	'GINI'	'}Y]Y'	'3040'	'....'	'GINI'	'}Y]Y'	'3040']	['.EEE'	'WERK'	'}343'	'3454'
3WOF_U 0.0222859893184867 3.415244037711646 0.72972972972973 [[821	823]	[748	751]	[723	726]	[750	753]] [2	1	4	0] [[125	127]	[196	199]	[232	235]	[462	465]] [['EEE'	'EVV'	'3//'	'400'	'EEE'	'NVV'	'3//'	'400']	['EE.T'	'EVKP'	'3/]N'	'4043'	'EETT'	'NIDG'	'3/ON'	'4043']	['.S..'	'TRDI'	'}W]Y'	'3540'	'....'	'GINI'	'}Y]Y'	'3040']	['.TT.'	'KPGD'	']NN]'	'4334'	'.TT.'	'KPFE'	']NM]'	'4324']]
6L00_A 0.0377429281063797 1.6500154027413296 0.1874999999999993 [[169	173]	[214	216]	[210	215]] [2	4	0] [[92	96]	[234	236]	[463	468]] [['EEEEE'	'FIYYK'	'1/223'	'20334'	'EEEEE'	'FASTE'	'11223'	'22334']	['...'	'NVT'	']Y}'	'403'	'...'	'NIT'	']Y}'	'403']	['T.....'	'GGNTNV'	'N}]}]Y'	'334340'	'TT....'	'PFERDI'	'NM]^]Y'	'324540']]
5FJB_C 0.0244236536465238 2.3583316641100485 0.8593749999999996 [[131	133]	[11	13]	[1	4]	[130	132]] [2	1	4	3] [[120	122]	[197	199]	[233	236]	[354	356]] [['EEE'	'VKE'	'/33'	'044'	'EEE'	'VNN'	'/33'	'044']	['ETT'	'VDG'	'/ON'	'043'	'ETT'	'IDG'	'/ON'	'043']	['....'	'VNPT'	'Y]}}'	'0433'	'....'	'INIT'	'Y]Y}'	'0403']	['EEE'	'KVK'	'3/3'	'404'	'EEE'	'NRK'	'343'	'454']]
1QBS_A 0.0308274822249928 2.2238984884365323 0.4275092936802975 [[61	65]	[60	62]	[78	80]	[42	45]] [2	1	4	3] [[125	129]	[195	197]	[230	232]	[353	356]] [['EEEEE'	'QILIE'	'3/0/3'	'40104'	'EEEEE'	'NVVIK'	'3///3'	'40004']	['EEE'	'DQI'	'33/'	'440'	'EEE'	'KNI'	'33/'	'440']	['E..'	'GPT'	'2}}'	'333'	'E..'	'PIG'	'2Y}'	'303']	['.EEE'	'WKPK'	'}323'	'3434'	'.EEE'	'WNRK'	'}343'	'3454']]
6NB7_C 0.0334046663496546 0.6181665841599826 0.7695852534562209 [[83	118]	[188	192]	[222	228]	[340	343]	[450	455]] [2	1	4	3	0] [[86	121]	[195	199]	[229	235]	[353	356]	[463	468]] [['.TTEEEEEEEESS....EEEEESS.STTS.EEEEEE'	'FKDGIYFAATEKSNVVRGWVFGSTMNNKSQSVIIIN'	'[OO2/211123VU]YY^22/12UU[VOOU]2////3'	'244303222344340053302333244434300004'	'.TT.EEEEEEESS..EEEEEEESS.SSSS..EEEEE'	'FNDGVYFASTEKSNIIRGWIFGTTLDSKTQSLLIVN'	'[OO}/211223VU]Y/422/12UUZVUVU]}00//3'	'244303223344340053302333143434311004']	['EEETT'	'KNKDG'	'333ON'	'44443'	'EEETT'	'KNIDG'	'33/ON'	'44043']	['EE.....'	'LPLGINI'	'02Z}Y]Y'	'1313040'	'EE.....'	'LPIGINI'	'02Y}Y]Y'	'1303040']	['.EEE'	'WERK'	'}343'	'3454'
1LQM_B 0.046250631492097 0.9426349874415616 0.0434782608695649 [[70	74]	[79	81]	[80	82]	[37	39]] [2	1	3	0] [[118	122]	[195	197]	[354	356]	[489	491]] [['EEEEE'	'LVIQD'	'0//33'	'10044'	'EEEEE'	'LIVNN'	'0//33'	'10044']	['EEE'	'NKI'	'33/'	'440'	'EEE'	'KNI'	'33/'	'440']	['EEE'	'KIK'	'3/3'	'404'	'EEE'	'NRK'	'343'	'454']	['.SS'	'PES'	'}VU'	'343'	'..S'	'YFP'	'}[U'	'323']]
4QJ8_A 0.0414327497097858 1.097927284688714 0.2037617554858937 [[64	72]	[69	71]	[37	39]] [2	1	4] [[120	128]	[195	197]	[234	236]] [['EEETTEEEE'	'IEICGHKVI'	'/3/MN33//'	'040234400'	'EEETTEEEE'	'VNNATNVVI'	'/33MN3///'	'044234000']	['EEE'	'HKV'	'33/'	'440'	'EEE'	'KNI'	'33/'	'440']	['...'	'NLP'	']Z}'	'413'	'...'	'NIT'	']Y}'	'403']]
7CZE_E 0.0315827950805957 1.939284823060334 0.4656488549618325 [[171	199]	[28	31]	[596	600]	[21	24]	[557	560]] [2	1	4	3	0] [[91	107]	[196	199]	[232	236]	[353	356]	[465	468]] [['EEE.SSEEEEEEEEE.SSS.EEEEEEEEE'	'GAMTSKFLMGTYKRVTEKGDEHVLSLVFG'	'211}UV10122234/}VVU]33/020/12'	'32233421233345034434440131023'	'EEEEEESS..EEEEEEE'	'YFASTEKSNIIRGWIFG'	'211223VU]Y/422/12'	'32233443400533023']	['EETT'	'DIEG'	'3/ON'	'4043'	'EETT'	'NIDG'	'3/ON'	'4043']	['.B...'	'PRQIP'	'}~]Y}'	'35403'	'.....'	'GINIT'	'}Y]Y}'	'30403']	['.EEE'	'SEVK'	'}3/3'	'3404'
2WR7_C 0.0243313456575843 3.808549479033531 0.559895833333333 [[202	208]	[116	118]	[322	324]	[205	208]] [2	1	4	0] [[104	110]	[195	197]	[234	236]	[489	492]] [['EEE.SS.'	'SVGTSTL'	'2/2}UUZ'	'3033331'	'EEEESS.'	'WIFGTTL'	'2/12UUZ'	'3023331']	['EEE'	'EKV'	'33/'	'440'	'EEE'	'KNI'	'33/'	'440']	['...'	'NVP'	']Y}'	'403'	'...'	'NIT'	']Y}'	'403']	['.SS.'	'TSTL'	'}UUZ'	'3331'	'..S.'	'YFPL'	'}[UZ'	'3231']]
3INB_A 0.0093698133125326 5.090061533951205 1.206896551724138 [[527	544]	[558	560]	[579	581]	[330	334]] [2	4	3	0] [[93	107]	[232	234]	[354	356]	[463	467]] [['EEE.SSSSS.EEEEEEEE'	'ATYDTSRVEHAVVYYVYS'	'122]UUWRV]1//22/22'	'233433504420033033'	'EEEESS..EEEEEEE'	'ASTEKSNIIRGWIFG'	'1223VU]Y/422/12'	'233443400533023']	['...'	'PIK'	'}Y]'	'304'	'...'	'GIN'	'}Y]'	'304']	['EEE'	'DRH'	'343'	'454'	'EEE'	'NRK'	'343'	'454']	['TT.B.'	'PADMQ'	'NM]*]'	'32424'	'TT...'	'PFERD'	'NM]^]'	'32454']]
3R0Y_B 0.0404521002922665 0.982490718166092 0.3195876288659791 [[64	72]	[69	71]	[36	39]	[42	45]] [2	1	4	3] [[120	128]	[195	197]	[233	236]	[353	356]] [['EEETTEEEE'	'IEICGHKVI'	'/3/MN33//'	'040234400'	'EEETTEEEE'	'VNNATNVVI'	'/33MN3///'	'044234000']	['EEE'	'HKV'	'33/'	'440'	'EEE'	'KNI'	'33/'	'440']	['....'	'VNLP'	'Y]Z}'	'0413'	'....'	'INIT'	'Y]Y}'	'0403']	['.EEE'	'WKPK'	'}323'	'3434'	'.EEE'	'WNRK'	'}343'	'3454']]
3DGS_B 0.0356450769561828 3.0774387347302694 0.0378378378378381 [[95	99]	[143	146]	[100	104]	[142	144]] [2	1	4	3] [[103	107]	[196	199]	[230	234]	[355	357]] [['EEEEE'	'TPIPG'	'22/22'	'33033'	'EEEEE'	'GWIFG'	'22/12'	'33023']	['EETT'	'NRQG'	'34ON'	'4543'	'EETT'	'NIDG'	'3/ON'	'4043']	['EE...'	'YIYIN'	'2/}Y]'	'30304'	'E....'	'PIGIN'	'2Y}Y]'	'30304']	['EEE'	'RNR'	'434'	'545'	'EEE'	'RKR'	'434'	'545']]
5X4S_A 0.0475003868326144 0.307532542630725 0.12280701754386 [[83	118]	[188	192]	[225	228]] [2	1	4] [[86	121]	[195	199]	[232	235]] [['.TT.EEEEEEESS....EEEEESSSSSSS.EEEEEE'	'FKDGIYFAATEKSNVVRGWVFGSTMNNKSQSVIIIN'	'[OO}/211123VU]YY^22/12UUTVVVU]2////3'	'244303222344340053302333244434300004'	'.TT.EEEEEEESS..EEEEEEESS.SSSS..EEEEE'	'FNDGVYFASTEKSNIIRGWIFGTTLDSKTQSLLIVN'	'[OO}/211223VU]Y/422/12UUZVUVU]}00//3'	'244303223344340053302333143434311004']	['EEETT'	'KNKDG'	'333ON'	'44443'	'EEETT'	'KNIDG'	'33/ON'	'44043']	['....'	'GINI'	'}Y]Y'	'3040'	'....'	'GINI'	'}Y]Y'	'3040']]
7CZE_G 0.0315724323658652 1.9407671532973416 0.4769230769230772 [[171	199]	[28	31]	[596	600]	[21	24]	[557	560]] [2	1	4	3	0] [[91	107]	[196	199]	[232	236]	[353	356]	[465	468]] [['EEE.SSEEEEEEEEE.SSS.EEEEEEEEE'	'GAMTSKFLMGTYKRVTEKGDEHVLSLVFG'	'211}UV10122234/}VVU]33/020/12'	'32233421233345034434440131023'	'EEEEEESS..EEEEEEE'	'YFASTEKSNIIRGWIFG'	'211223VU]Y/422/12'	'32233443400533023']	['EETT'	'DIEG'	'3/ON'	'4043'	'EETT'	'NIDG'	'3/ON'	'4043']	['.B...'	'PRQIP'	'}~]Y}'	'35403'	'.....'	'GINIT'	'}Y]Y}'	'30403']	['.EEE'	'SEVK'	'}3/3'	'3404'
3OUB_B 0.0397550686130156 1.0042761888304697 0.3521126760563378 [[64	72]	[69	71]	[36	39]	[42	45]] [2	1	4	3] [[120	128]	[195	197]	[233	236]	[353	356]] [['EEETTEEEE'	'IEICGHKVI'	'/3/MN33//'	'040234400'	'EEETTEEEE'	'VNNATNVVI'	'/33MN3///'	'044234000']	['EEE'	'HKV'	'33/'	'440'	'EEE'	'KNI'	'33/'	'440']	['....'	'VNLP'	'Y]Z}'	'0413'	'....'	'INIT'	'Y]Y}'	'0403']	['.EEE'	'WKPK'	'}323'	'3434'	'.EEE'	'WNRK'	'}343'	'3454']]
6CDI_3 0.0300544443679735 1.455355029638103 0.7161458333333333 [[26	33]	[99	102]	[97	102]] [2	4	0] [[108	115]	[232	235]	[463	468]] [['SS.SSSS.'	'GYAFSDYE'	'UU[TUVU]'	'33223434'	'SS.SSSS.'	'TTLDSKTQ'	'UUZVUVU]'	'33143434']	['....'	'GYDV'	'}}]Y'	'3340'	'....'	'GINI'	'}Y]Y'	'3040']	['TT....'	'YFGYDV'	'NM}}]Y'	'323340'	'TT....'	'PFERDI'	'NM]^]Y'	'324540']]
7CZE_C 0.0315257839007072 1.9630822967249024 0.488372093023256 [[171	199]	[28	31]	[596	600]	[21	24]	[557	560]] [2	1	4	3	0] [[91	107]	[196	199]	[232	236]	[353	356]	[465	468]] [['EEE.SSEEEEEEEEE.SSS.EEEEEEEEE'	'GAMTSKFLMGTYKRVTEKGDEHVLSLVFG'	'211}UV10122234/}VVU]33/020/12'	'32233421233345034434440131023'	'EEEEEESS..EEEEEEE'	'YFASTEKSNIIRGWIFG'	'211223VU]Y/422/12'	'32233443400533023']	['EETT'	'DIEG'	'3/ON'	'4043'	'EETT'	'NIDG'	'3/ON'	'4043']	['.B...'	'PRQIP'	'}~]Y}'	'35403'	'.....'	'GINIT'	'}Y]Y}'	'30403']	['.EEE'	'SEVK'	'}3/3'	'3404'
3R0W_B 0.0406794178401752 1.0308571973026095 0.3016949152542381 [[64	72]	[69	71]	[36	39]	[42	45]] [2	1	4	3] [[120	128]	[195	197]	[233	236]	[353	356]] [['EEETTEEEE'	'IEICGHKVI'	'/3/MN33//'	'040234400'	'EEETTEEEE'	'VNNATNVVI'	'/33MN3///'	'044234000']	['EEE'	'HKV'	'33/'	'440'	'EEE'	'KNI'	'33/'	'440']	['....'	'VNLP'	'Y]Z}'	'0413'	'....'	'INIT'	'Y]Y}'	'0403']	['.EEE'	'WKPK'	'}323'	'3434'	'.EEE'	'WNRK'	'}343'	'3454']]
6U7G_B 0.0454569334679089 0.4961542847970925 0.2467532467532474 [[172	181]	[154	158]	[573	575]	[174	177]	[689	691]] [2	1	4	3	0] [[87	96]	[195	199]	[234	236]	[353	356]	[465	467]] [['TT.EEEEEEE'	'KDSQYEMDSE'	'OO}3231323'	'4434342434'	'TT.EEEEEEE'	'NDGVYFASTE'	'OO}/211223'	'4430322334']	['EEETT'	'ELVEP'	'30/ON'	'41043'	'EEETT'	'KNIDG'	'33/ON'	'44043']	['...'	'NVT'	']Y}'	'403'	'...'	'NIT'	']Y}'	'403']	['.EEE'	'SQYE'	'}323'	'3434'
1D4K_A 0.0240075020291881 2.1733542909504493 1.098360655737706 [[61	65]	[60	62]	[78	80]	[42	45]] [2	1	4	3] [[125	129]	[195	197]	[230	232]	[353	356]] [['EEEEE'	'QIPVE'	'3/2/3'	'40304'	'EEEEE'	'NVVIK'	'3///3'	'40004']	['EEE'	'DQI'	'33/'	'440'	'EEE'	'KNI'	'33/'	'440']	['E..'	'GPT'	'2}}'	'333'	'E..'	'PIG'	'2Y}'	'303']	['.EEE'	'WKPK'	'}323'	'3434'	'.EEE'	'WNRK'	'}343'	'3454']]
1NAM_L 0.0422950150053638 1.1206636560342282 0.2031249999999997 [[82	86]	[83	86]	[19	22]] [2	1	0] [[120	124]	[196	199]	[465	468]] [['EEETT'	'VKHDS'	'/33ON'	'04443'	'EEETT'	'VNNAT'	'/33MN'	'04423']	['EETT'	'KHDS'	'33ON'	'4443'	'EETT'	'NIDG'	'3/ON'	'4043']	['....'	'KPNI'	']}]Y'	'4340'	'....'	'ERDI'	']^]Y'	'4540']]
6ACG_A 0.0414478208611248 0.2327052245394769 0.4065934065934067 [[87	125]	[564	568]	[202	205]	[450	455]] [2	1	4	0] [[90	128]	[196	200]	[232	235]	[463	468]] [['EEEEE..SS..S..EEEESSSSTTSEEEEEEESSSEEEE'	'IYFAATEKSNVVRGWVFGSTMNNKSQSVIIINNSTNVVI'	'/2111}]VU]YR^}2/12UUTVOOU32////3VUU3///'	'032223443400533023332444343000044334000'	'EEEEEEESS..EEEEEEESS.SSSS..EEEEEETTEEEE'	'VYFASTEKSNIIRGWIFGTTLDSKTQSLLIVNNATNVVI'	'/211223VU]Y/422/12UUZVUVU]}00//33MN3///'	'032233443400533023331434343110044234000']	['ETTTE'	'DPKTS'	'3NON2'	'43433'	'EETTE'	'NIDGY'	'3/ON2'	'40433']	['....'	'PIDV'	'}Y]Y'	'3040'	'....'	'GINI'	'}Y]Y'	'3040']	['TT....'	'PFERDI'	'NM]^]Y'	'324540'	'TT....'	'PFERDI'	'NM]^]Y'	'324540']]
6U7G_A 0.0455682733191224 0.5320767025971473 0.2467532467532474 [[172	181]	[154	158]	[573	575]	[174	177]	[819	821]] [2	1	4	3	0] [[87	96]	[195	199]	[234	236]	[353	356]	[490	492]] [['TT.EEEEEEE'	'KDSQYEMDSE'	'OO}3231323'	'4434342434'	'TT.EEEEEEE'	'NDGVYFASTE'	'OO}/211223'	'4430322334']	['EEETT'	'ELVEP'	'30/ON'	'41043'	'EEETT'	'KNIDG'	'33/ON'	'44043']	['...'	'NVT'	']Y}'	'403'	'...'	'NIT'	']Y}'	'403']	['.EEE'	'SQYE'	'}323'	'3434'
3EM4_U 0.0426879675736835 1.008922317902998 0.2673267326732678 [[64	72]	[69	71]	[37	39]] [2	1	4] [[120	128]	[195	197]	[234	236]] [['EEETTEEEE'	'VEICGHKVI'	'/3/MN33//'	'040234400'	'EEETTEEEE'	'VNNATNVVI'	'/33MN3///'	'044234000']	['EEE'	'HKV'	'33/'	'440'	'EEE'	'KNI'	'33/'	'440']	['...'	'NLP'	']Z}'	'413'	'...'	'NIT'	']Y}'	'403']]
1N59_D 0.0348570933809262 2.254490408962627 0.2890625 [[74	77]	[83	86]	[1	4]	[5	8]	[73	75]] [2	1	4	3	0] [[113	116]	[196	199]	[233	236]	[353	356]	[489	491]] [['SS..'	'ETDT'	'VU]}'	'4343'	'SS..'	'KTQS'	'VU]}'	'4343']	['EETT'	'KHDS'	'33ON'	'4443'	'EETT'	'NIDG'	'3/ON'	'4043']	['..B.'	'IQKT'	'Y]	}'	'0443'	'....'	'INIT'	'Y]Y}'	'0403']	['.EEE'	'PQIQ'	'}3/3'
4YOA_A 0.0326153659408419 2.2778649028607703 0.4010416666666667 [[64	72]	[69	71]	[2	4]	[42	45]] [2	1	4	3] [[120	128]	[195	197]	[234	236]	[353	356]] [['EEETTEEEE'	'IEICGHKVI'	'/3/MN33//'	'040234400'	'EEETTEEEE'	'VNNATNVVI'	'/33MN3///'	'044234000']	['EEE'	'HKV'	'33/'	'440'	'EEE'	'KNI'	'33/'	'440']	['...'	'QIT'	']Y}'	'403'	'...'	'NIT'	']Y}'	'403']	['.EEE'	'WKPK'	'}323'	'3434'	'.EEE'	'WNRK'	'}343'	'3454']]
4ADF_A 0.0396802996731831 1.994459298095684 0.1432291666666667 [[199	205]	[204	207]	[130	133]] [2	1	3] [[90	96]	[195	198]	[354	357]] [['EEEEEEE'	'VTAVGKN'	'/21/233'	'0320344'	'EEEEEEE'	'VYFASTE'	'/211223'	'0322334']	['EETT'	'KNDK'	'33OO'	'4444'	'EEET'	'KNID'	'33/O'	'4404']	['EEEE'	'HSER'	'3234'	'4345'	'EEEE'	'NRKR'	'3434'	'4545']]
2OKD_C 0.0418297562187594 1.5031619420683922 0.1171875 [[54	64]	[105	108]	[107	110]] [2	1	0] [[90	95]	[196	199]	[462	465]] [['EEE.PPTTEEE'	'ISMSMPKFCYG'	'/21}FGOM122'	'03232342233'	'EEEEEE'	'VYFAST'	'/21122'	'032233']	['EE.T'	'NVNT'	'3/]N'	'4043'	'EETT'	'NIDG'	'3/ON'	'4043']	['.TT.'	'NTGD'	']NN]'	'4334'	'.TT.'	'KPFE'	']NM]'	'4324']]
2X83_B 0.03210821445522 2.071696920938375 0.502604166666667 [[132	134]	[12	14]	[131	133]] [2	1	3] [[120	122]	[197	199]	[354	356]] [['EEE'	'VKE'	'/33'	'044'	'EEE'	'VNN'	'/33'	'044']	['ETT'	'VDG'	'/ON'	'043'	'ETT'	'IDG'	'/ON'	'043']	['EEE'	'KVK'	'3/3'	'404'	'EEE'	'NRK'	'343'	'454']]
6ACG_C 0.0441171821220201 0.3068268837258832 0.3521126760563378 [[86	125]	[564	568]	[225	228]	[340	343]	[450	455]] [2	1	4	3	0] [[89	128]	[196	200]	[232	235]	[353	356]	[463	468]] [['.EEEEE..SS.....EEEESS.STT..EEEEEE.SSEEEE'	'GIYFAATEKSNVVRGWVFGSTMNNKSQSVIIINNSTNVVI'	'}/2111}]VU]YY^}2/12UU[VOO}]2////3]UU3///'	'3032223443400533023332444343000044334000'	'.EEEEEEESS..EEEEEEESS.SSSS..EEEEEETTEEEE'	'GVYFASTEKSNIIRGWIFGTTLDSKTQSLLIVNNATNVVI'	'}/211223VU]Y/422/12UUZVUVU]}00//33MN3///'	'3032233443400533023331434343110044234000']	['ETTTE'	'DPKTS'	'3NON2'	'43433'	'EETTE'	'NIDGY'	'3/ON2'	'40433']	['....'	'GINI'	'}Y]Y'	'3040'	'....'	'GINI'	'}Y]Y'	'3040']	['.EEE'	'WERK'	'}343'	'3454'
2PYN_B 0.0350427212174014 1.4400331696989437 0.4545454545454548 [[64	72]	[69	71]	[42	45]] [2	1	3] [[120	128]	[195	197]	[353	356]] [['EEETTEEEE'	'IEICGHKVI'	'/3/MN33//'	'040234400'	'EEETTEEEE'	'VNNATNVVI'	'/33MN3///'	'044234000']	['EEE'	'HKV'	'33/'	'440'	'EEE'	'KNI'	'33/'	'440']	['.EEE'	'WKPK'	'}323'	'3434'	'.EEE'	'WNRK'	'}343'	'3454']]
3R0W_A 0.0411964852549159 1.0217601183708234 0.3426573426573429 [[64	72]	[69	71]	[36	39]	[42	45]] [2	1	4	3] [[120	128]	[195	197]	[233	236]	[353	356]] [['EEETTEEEE'	'IEICGHKVI'	'/3/MN33//'	'040234400'	'EEETTEEEE'	'VNNATNVVI'	'/33MN3///'	'044234000']	['EEE'	'HKV'	'33/'	'440'	'EEE'	'KNI'	'33/'	'440']	['....'	'VNLP'	'Y]Z}'	'0413'	'....'	'INIT'	'Y]Y}'	'0403']	['.EEE'	'WKPK'	'}323'	'3434'	'.EEE'	'WNRK'	'}343'	'3454']]
1HVR_B 0.032775352878457 2.20753244768278 0.4490566037735852 [[61	65]	[60	62]	[42	45]] [2	1	3] [[125	129]	[195	197]	[353	356]] [['EEEEE'	'QILIE'	'3/0/3'	'40104'	'EEEEE'	'NVVIK'	'3///3'	'40004']	['EEE'	'DQI'	'33/'	'440'	'EEE'	'KNI'	'33/'	'440']	['.EEE'	'WKPK'	'}323'	'3434'	'.EEE'	'WNRK'	'}343'	'3454']]
5KR2_A 0.0351813118549831 1.512846300371525 0.4382022471910112 [[56	65]	[60	62]	[37	39]] [2	1	4] [[120	129]	[195	197]	[234	236]] [['EEEEEEEEEE'	'VKQYDQIIIE'	'/33233///3'	'0443440004'	'EEETTEEEEE'	'VNNATNVVIK'	'/33MN3///3'	'0442340004']	['EEE'	'DQI'	'33/'	'440'	'EEE'	'KNI'	'33/'	'440']	['...'	'NLP'	']Z}'	'413'	'...'	'NIT'	']Y}'	'403']]
6CS2_B 0.0427437338607792 0.5752161347326199 0.3963636363636371 [[83	118]	[188	192]	[222	229]	[1054	1056]	[451	455]] [2	1	4	3	0] [[86	121]	[195	199]	[229	236]	[354	356]	[464	468]] [['.TT.EEEEEEESS....EEEEESSSSTTS.EEEEEE'	'FKDGIYFAATEKSNVVRGWVFGSTMNNKSQSVIIIN'	'[OO}/211123VU]YY^22/12UUTVOOU]2////3'	'244303222344340053302333244434300004'	'.TT.EEEEEEESS..EEEEEEESS.SSSS..EEEEE'	'FNDGVYFASTEKSNIIRGWIFGTTLDSKTQSLLIVN'	'[OO}/211223VU]Y/422/12UUZVUVU]}00//3'	'244303223344340053302333143434311004']	['EEETT'	'KNKDG'	'333ON'	'44443'	'EEETT'	'KNIDG'	'33/ON'	'44043']	['EE......'	'LPLGINIT'	'02Z}Y]Y}'	'13130403'	'EE......'	'LPIGINIT'	'02Y}Y]Y}'	'13030403']	['EEE'	'ERN'	'343'	'454'
6IST_B 0.0421447388930526 1.6135254131169792 0.1432291666666667 [[169	173]	[214	216]	[210	215]] [2	4	0] [[92	96]	[234	236]	[463	468]] [['EEEEE'	'FIYYK'	'1/223'	'20334'	'EEEEE'	'FASTE'	'11223'	'22334']	['...'	'NVT'	']Y}'	'403'	'...'	'NIT'	']Y}'	'403']	['T.....'	'GGNTNV'	'N}]}]Y'	'334340'	'TT....'	'PFERDI'	'NM]^]Y'	'324540']]
6VN1_L 0.0373826432058203 0.7797434564328749 0.6380208333333326 [[92	97]	[104	106]	[22	24]	[103	106]] [2	4	3	0] [[111	116]	[233	235]	[353	355]	[465	468]] [['SSSS..'	'KSYPWT'	'VUUU}}'	'433333'	'SSSS..'	'DSKTQS'	'VUVU]}'	'434343']	['...'	'VEI'	'Y]Y'	'040'	'...'	'INI'	'Y]Y'	'040']	['.EE'	'TAR'	'}14'	'325'	'.EE'	'WNR'	'}34'	'345']	['....'	'KVEI'	']Y]Y'	'4040'	'....'	'ERDI'	']^]Y'	'4540']]
2PYN_A 0.0355435668295092 1.4429312864399553 0.4656488549618325 [[64	72]	[69	71]	[42	45]] [2	1	3] [[120	128]	[195	197]	[353	356]] [['EEETTEEEE'	'IEICGHKVI'	'/3/MN33//'	'040234400'	'EEETTEEEE'	'VNNATNVVI'	'/33MN3///'	'044234000']	['EEE'	'HKV'	'33/'	'440'	'EEE'	'KNI'	'33/'	'440']	['.EEE'	'WKPK'	'}323'	'3434'	'.EEE'	'WNRK'	'}343'	'3454']]
6VN1_N 0.0374051748359629 0.7797556555032451 0.640625 [[92	97]	[104	106]	[22	24]	[103	106]] [2	4	3	0] [[111	116]	[233	235]	[353	355]	[465	468]] [['SSSS..'	'KSYPWT'	'VUUU}}'	'433333'	'SSSS..'	'DSKTQS'	'VUVU]}'	'434343']	['...'	'VEI'	'Y]Y'	'040'	'...'	'INI'	'Y]Y'	'040']	['.EE'	'TOR'	'}54'	'365'	'.EE'	'WNR'	'}34'	'345']	['....'	'KVEI'	']Y]Y'	'4040'	'....'	'ERDI'	']^]Y'	'4540']]
1QBS_B 0.0333349586178166 2.1873003582594 0.4545454545454548 [[61	65]	[60	62]	[42	45]] [2	1	3] [[125	129]	[195	197]	[353	356]] [['EEEEE'	'QILIE'	'3/0/3'	'40104'	'EEEEE'	'NVVIK'	'3///3'	'40004']	['EEE'	'DQI'	'33/'	'440'	'EEE'	'KNI'	'33/'	'440']	['.EEE'	'WKPK'	'}323'	'3434'	'.EEE'	'WNRK'	'}343'	'3454']]
3IA9_A 0.0273621340112836 2.1627455632744503 0.9793814432989688 [[61	65]	[60	62]	[42	45]] [2	1	3] [[125	129]	[195	197]	[353	356]] [['EEEEE'	'QIPVE'	'3/2/3'	'40304'	'EEEEE'	'NVVIK'	'3///3'	'40004']	['EEE'	'DQI'	'33/'	'440'	'EEE'	'KNI'	'33/'	'440']	['.EEE'	'WKPK'	'}323'	'3434'	'.EEE'	'WNRK'	'}343'	'3454']]
6VN1_M 0.0373948357723833 0.7797636635287193 0.6588541666666663 [[92	97]	[104	106]	[22	24]	[103	106]] [2	4	3	0] [[111	116]	[233	235]	[353	355]	[465	468]] [['SSSS..'	'KSYPWT'	'VUUU}}'	'433333'	'SSSS..'	'DSKTQS'	'VUVU]}'	'434343']	['...'	'VEI'	'Y]Y'	'040'	'...'	'INI'	'Y]Y'	'040']	['.EE'	'THR'	'}34'	'345'	'.EE'	'WNR'	'}34'	'345']	['....'	'KVEI'	']Y]Y'	'4040'	'....'	'ERDI'	']^]Y'	'4540']]
4BGW_A 0.0382971076248022 1.0708124011015412 0.4826254826254832 [[228	259]	[112	114]	[127	129]] [2	1	0] [[92	122]	[195	197]	[490	492]] [['EEEEEE.TT.EEEEEESS.EEEESEEEEEEEE'	'FFWTILKPNDAINFESNGNFIAPEYAYKIVKK'	'1122/0]NO]1/3132VU]1/12V2123//33'	'22330143442042434342023432340044'	'EEEEESS..EEEEEEESS.SSSS..EEEEEE'	'FASTEKSNIIRGWIFGTTLDSKTQSLLIVNN'	'11223VU]Y/422/12UUZVUVU]}00//33'	'2233443400533023331434343110044']	['EEE'	'EKI'	'33/'	'440'	'EEE'	'KNI'	'33/'	'440']	['.S.'	'ASL'	'[UZ'	'231'	'.S.'	'FPL'	'[UZ'	'231']]
6MO1_B 0.0233936043238341 2.81232264670406 1.1942857142857153 [[1061	1081]	[1043	1045]	[52	55]] [2	1	3] [[97	109]	[198	200]	[354	357]] [['SS.EEPEEEEETTTTEEEESS'	'KGKRIEPSWADVKKDLISYGG'	'VU]4/H22213KOOO0/22UU'	'434504333240444103333'	'SS..EEEEEEESS'	'KSNIIRGWIFGTT'	'VU]Y/422/12UU'	'4340053302333']	['TTE'	'EGT'	'ON2'	'433'	'TTE'	'DGY'	'ON2'	'433']	['EEEE'	'ELER'	'3034'	'4145'	'EEEE'	'NRKR'	'3434'	'4545']]
1ZLF_B 0.0333519613520661 1.4769556555162304 0.6271186440677974 [[164	172]	[169	171]	[142	145]] [2	1	3] [[120	128]	[195	197]	[353	356]] [['EEETTEEEE'	'IEICGHKVI'	'/3/MN33//'	'040234400'	'EEETTEEEE'	'VNNATNVVI'	'/33MN3///'	'044234000']	['EEE'	'HKV'	'33/'	'440'	'EEE'	'KNI'	'33/'	'440']	['.EEE'	'WKPK'	'}323'	'3434'	'.EEE'	'WNRK'	'}343'	'3454']]
2L48_A 0.0392080058422709 1.728758071885721 0.3061224489795922 [[168	172]	[150	152]	[166	169]] [2	4	0] [[99	103]	[232	234]	[465	468]] [['..EEE'	'NIIQS'	']Y/32'	'40043'	'..EEE'	'NIIRG'	']Y/42'	'40053']	['...'	'SIQ'	'}Y]'	'304'	'...'	'GIN'	'}Y]'	'304']	['....'	'KQNI'	']]]Y'	'4440'	'....'	'ERDI'	']^]Y'	'4540']]
1D4L_A 0.0275356192329346 2.2260297087879923 1.0317460317460316 [[61	65]	[60	62]	[42	45]] [2	1	3] [[125	129]	[195	197]	[353	356]] [['EEEEE'	'QIPVE'	'3/2/3'	'40304'	'EEEEE'	'NVVIK'	'3///3'	'40004']	['EEE'	'DQI'	'33/'	'440'	'EEE'	'KNI'	'33/'	'440']	['.EEE'	'WKPK'	'}323'	'3434'	'.EEE'	'WNRK'	'}343'	'3454']]
6IST_D 0.0430774762012473 1.6749692112587191 0.190104166666666 [[169	173]	[214	216]	[210	215]] [2	4	0] [[92	96]	[234	236]	[463	468]] [['EEEEE'	'FIYYK'	'1/223'	'20334'	'EEEEE'	'FASTE'	'11223'	'22334']	['...'	'NVT'	']Y}'	'403'	'...'	'NIT'	']Y}'	'403']	['T.....'	'GGNTNV'	'N}]}]Y'	'334340'	'TT....'	'PFERDI'	'NM]^]Y'	'324540']]
6LHT_H 0.0194980839956878 2.720284063762687 1.7234042553191484 [[26	32]	[38	42]	[17	21]	[28	30]] [2	1	4	0] [[108	114]	[195	199]	[232	236]	[489	491]] [['SS..SSS'	'GYTFTDY'	'UU}[UVU'	'3332343'	'SS.SSSS'	'TTLDSKT'	'UUZVUVU'	'3314343']	['EEETT'	'KQSHG'	'332ON'	'44343'	'EEETT'	'KNIDG'	'33/ON'	'44043']	['.....'	'SVKMS'	'}Y][}'	'30423'	'.....'	'GINIT'	'}Y]Y}'	'30403']	['..S'	'TFT'	'}[U'	'323'	'..S'	'YFP'	'}[U'	'323']]
5W0K_A 0.0390074777358921 1.7959506060378292 0.3333333333333332 [[171	201]	[28	31]	[89	91]	[21	24]] [2	1	4	3] [[91	109]	[196	199]	[232	234]	[353	356]] [['EEE.SSEEEEEEEEE.SSS.EEEEEEEEEES'	'GAMTSKFLMGTYKRVTEKGDEHVLSLVFGKT'	'211}UV10122234/}VVU]33/020/123U'	'3223342123334503443444013102343'	'EEEEEESS..EEEEEEESS'	'YFASTEKSNIIRGWIFGTT'	'211223VU]Y/422/12UU'	'3223344340053302333']	['EETT'	'DIEG'	'3/ON'	'4043'	'EETT'	'NIDG'	'3/ON'	'4043']	['...'	'PVD'	'}Y]'	'304'	'...'	'GIN'	'}Y]'	'304']	['.EEE'	'SEVK'	'}3/3'	'3404'	'.EEE'	'WNRK'	'}343'	'3454']]
6OPX_A 0.0162040567583243 5.944315382353738 0.5802469135802473 [[64	77]	[14	17]] [2	1] [[120	128]	[196	199]] [['EEETTEEEEEEEEE'	'IEICGHKAIGTVVV'	'/3/MN331/22///'	'04023442033000'	'EEETTEEEE'	'VNNATNVVI'	'/33MN3///'	'044234000']	['EETT'	'KIEG'	'3/ON'	'4043'	'EETT'	'NIDG'	'3/ON'	'4043']]
2J9J_B 0.0276566100789833 2.2407383809332364 1.075675675675677 [[61	65]	[60	62]	[42	45]] [2	1	3] [[125	129]	[195	197]	[353	356]] [['EEEEE'	'QIPVE'	'3/2/3'	'40304'	'EEEEE'	'NVVIK'	'3///3'	'40004']	['EEE'	'DQI'	'33/'	'440'	'EEE'	'KNI'	'33/'	'440']	['.EEE'	'WKPK'	'}323'	'3434'	'.EEE'	'WNRK'	'}343'	'3454']]
6QGM_a 0.0061341352973984 2.4793792650370268 2.6571428571428584 [[77	93]	[190	192]	[5	7]	[100	103]] [2	1	4	0] [[94	115]	[195	197]	[233	235]	[489	492]] [['EEE.EEEEES.SSSSS.'	'TYKNSIRFTNFREGKGE'	'223]2/412V[WVUVU]'	'33443052342543434'	'EEESS..EEEEEEESS.SSSS.'	'STEKSNIIRGWIFGTTLDSKTQ'	'223VU]Y/422/12UUZVUVU]'	'3344340053302333143434']	['EEE'	'KHI'	'33/'	'440'	'EEE'	'KNI'	'33/'	'440']	['...'	'VKI'	'Y]Y'	'040'	'...'	'INI'	'Y]Y'	'040']	['.SS.'	'GPSL'	'}UUZ'	'3331'	'..S.'	'YFPL'	'}[UZ'	'3231']]
1ODY_A 0.0334954180428124 1.0946394770768082 0.9492385786802032 [[61	67]	[60	62]	[42	45]] [2	1	3] [[125	131]	[195	197]	[353	356]] [['EEEEEES'	'QILIEIC'	'3/0/3/T'	'4010402'	'EEEEE.S'	'NVVIKVA'	'3///3YT'	'4000402']	['EEE'	'DQI'	'33/'	'440'	'EEE'	'KNI'	'33/'	'440']	['.EEE'	'WKPK'	'}323'	'3434'	'.EEE'	'WNRK'	'}343'	'3454']]
2WR7_B 0.0262223556585405 3.839053939523229 0.7421874999999991 [[202	208]	[116	118]	[322	324]	[205	208]] [2	1	4	0] [[104	110]	[195	197]	[234	236]	[489	492]] [['EEE.SS.'	'SVGTSTL'	'2/2}UUZ'	'3033331'	'EEEESS.'	'WIFGTTL'	'2/12UUZ'	'3023331']	['EEE'	'EKV'	'33/'	'440'	'EEE'	'KNI'	'33/'	'440']	['...'	'NVP'	']Y}'	'403'	'...'	'NIT'	']Y}'	'403']	['.SS.'	'TSTL'	'}UUZ'	'3331'	'..S.'	'YFPL'	'}[UZ'	'3231']]
3ALZ_B 0.0448302039193615 0.5179085351639449 0.4275092936802975 [[35	64]	[76	78]	[73	75]	[82	85]] [2	1	4	0] [[119	128]	[195	197]	[232	234]	[462	465]] [['EEEETTS.EEEESSS.S........BEEEE'	'IVQQLGSDVLLPLTHERINTSMNKSIHIVV'	'//33LNU]/002SUV]WY]}}[]]}(3///'	'004413340113134450433244304000'	'EEEETTEEEE'	'IVNNATNVVI'	'//33MN3///'	'0044234000']	['EEE'	'NKI'	'33/'	'440'	'EEE'	'KNI'	'33/'	'440']	['...'	'SVE'	'}Y]'	'304'	'...'	'GIN'	'}Y]'	'304']	['.TT.'	'DPSE'	']NN]'	'4334'	'.TT.'	'KPFE'	']NM]'	'4324']]
6CDE_r 0.0402601596859095 0.6945883440575452 0.6145833333333337 [[88	90]	[88	91]	[11	14]	[98	100]] [2	1	4	3] [[121	123]	[195	198]	[229	232]	[354	356]] [['EET'	'QQF'	'33M'	'442'	'EET'	'NNA'	'33M'	'442']	['EETT'	'QQFE'	'33MO'	'4424'	'EEET'	'KNID'	'33/O'	'4404']	['EEE.'	'LSLS'	'020}'	'1313'	'EE..'	'LPIG'	'02Y}'	'1303']	['EEE'	'ELE'	'303'	'414'	'EEE'	'NRK'	'343'	'454']]
1JS9_A 0.0392458760754283 1.572325941836414 0.380208333333333 [[171	175]	[174	176]	[92	95]	[172	174]] [2	1	4	3] [[118	122]	[195	197]	[229	232]	[354	356]] [['EEEEE'	'LEVEH'	'03/33'	'14044'	'EEEEE'	'LIVNN'	'0//33'	'10044']	['EEE'	'EHV'	'33/'	'440'	'EEE'	'KNI'	'33/'	'440']	['EE..'	'LWLG'	'02Z}'	'1313'	'EE..'	'LPIG'	'02Y}'	'1303']	['EEE'	'EVE'	'3/3'	'404'	'EEE'	'NRK'	'343'	'454']]
3HAU_A 0.0287471997494568 2.1556278975382828 1.0210526315789474 [[61	65]	[60	62]	[42	45]] [2	1	3] [[125	129]	[195	197]	[353	356]] [['EEEEE'	'QIPVE'	'3/2/3'	'40304'	'EEEEE'	'NVVIK'	'3///3'	'40004']	['EEE'	'DQI'	'33/'	'440'	'EEE'	'KNI'	'33/'	'440']	['.EEE'	'WKPK'	'}323'	'3434'	'.EEE'	'WNRK'	'}343'	'3454']]
1HVR_A 0.0340706817961642 2.216953865047269 0.5058823529411771 [[61	65]	[60	62]	[78	80]	[42	45]] [2	1	4	3] [[125	129]	[195	197]	[230	232]	[353	356]] [['EEEEE'	'QILIE'	'3/0/3'	'40104'	'EEEEE'	'NVVIK'	'3///3'	'40004']	['EEE'	'DQI'	'33/'	'440'	'EEE'	'KNI'	'33/'	'440']	['E..'	'GPT'	'2}}'	'333'	'E..'	'PIG'	'2Y}'	'303']	['.EEE'	'WKPK'	'}323'	'3434'	'.EEE'	'WNRK'	'}343'	'3454']]
6MO2_B 0.0246571971343545 2.836283724544918 1.1942857142857153 [[1061	1081]	[1043	1045]	[52	55]] [2	1	3] [[97	109]	[198	200]	[354	357]] [['SS.EE.EEEEETTTTEEEESS'	'KGKRIEPSWADVKKDLISYGG'	'VU]4/]22213KOOO0/22UU'	'434504333240444103333'	'SS..EEEEEEESS'	'KSNIIRGWIFGTT'	'VU]Y/422/12UU'	'4340053302333']	['TTE'	'EGT'	'ON2'	'433'	'TTE'	'DGY'	'ON2'	'433']	['EEEE'	'ELER'	'3034'	'4145'	'EEEE'	'NRKR'	'3434'	'4545']]
4DGE_B 0.0315226603869074 2.0230960758379086 0.7708333333333326 [[132	134]	[12	14]	[131	133]] [2	1	3] [[120	122]	[197	199]	[354	356]] [['EEE'	'VKE'	'/33'	'044'	'EEE'	'VNN'	'/33'	'044']	['ETT'	'VDG'	'/ON'	'043'	'ETT'	'IDG'	'/ON'	'043']	['EEE'	'KVK'	'3/3'	'404'	'EEE'	'NRK'	'343'	'454']]
1FGL_A 0.0320626154722043 2.0528434770313373 0.7187499999999998 [[132	134]	[12	14]	[131	133]] [2	1	3] [[120	122]	[197	199]	[354	356]] [['EEE'	'VKE'	'/33'	'044'	'EEE'	'VNN'	'/33'	'044']	['ETT'	'VDG'	'/ON'	'043'	'ETT'	'IDG'	'/ON'	'043']	['EEE'	'KVK'	'3/3'	'404'	'EEE'	'NRK'	'343'	'454']]
6DZM_K 0.0422164080683056 0.8113301166978828 0.5260416666666659 [[22	38]	[104	106]	[103	106]] [2	4	0] [[90	96]	[233	235]	[465	468]] [['EEEE.SS.BSS.EEEEE'	'ITMRASQSISSWLAWYQ'	'/214[UV}(UU}01223'	'03252343033312334'	'EEEEEEE'	'VYFASTE'	'/211223'	'0322334']	['...'	'VEI'	'Y]Y'	'040'	'...'	'INI'	'Y]Y'	'040']	['....'	'KVEI'	']Y]Y'	'4040'	'....'	'ERDI'	']^]Y'	'4540']]
6N1W_5 0.0262738575469057 1.121519110191154 1.8656716417910453 [[75	92]] [2] [[87	96]] [['TTEEEEEE.GGG.EEEEE'	'KNLVSLRLTAADSAIYYK'	'OO0/2040}88:}1/223'	'441031513224320334'	'TT.EEEEEEE'	'NDGVYFASTE'	'OO}/211223'	'4430322334']]
6IST_A 0.0438831156741831 1.649085663297992 0.2343749999999993 [[169	173]	[214	216]	[210	215]] [2	4	0] [[92	96]	[234	236]	[463	468]] [['EEEEE'	'FIYYK'	'1/223'	'20334'	'EEEEE'	'FASTE'	'11223'	'22334']	['...'	'NVT'	']Y}'	'403'	'...'	'NIT'	']Y}'	'403']	['T.....'	'GGNTNV'	'N}]}]Y'	'334340'	'TT....'	'PFERDI'	'NM]^]Y'	'324540']]
3DCR_B 0.0299372826542854 2.1456934508752696 0.9896373056994818 [[61	65]	[60	62]	[42	45]] [2	1	3] [[125	129]	[195	197]	[353	356]] [['EEEEE'	'QIPVE'	'3/2/3'	'40304'	'EEEEE'	'NVVIK'	'3///3'	'40004']	['EEE'	'DQI'	'33/'	'440'	'EEE'	'KNI'	'33/'	'440']	['.EEE'	'WKPK'	'}323'	'3434'	'.EEE'	'WNRK'	'}343'	'3454']]
2WRC_A 0.030316443303534 3.867726645390903 0.5052083333333337 [[202	208]	[116	118]	[322	324]	[205	208]] [2	1	4	0] [[104	110]	[195	197]	[234	236]	[489	492]] [['EEE.SS.'	'SVGTSTL'	'2/2}UUZ'	'3033331'	'EEEESS.'	'WIFGTTL'	'2/12UUZ'	'3023331']	['EEE'	'EKV'	'33/'	'440'	'EEE'	'KNI'	'33/'	'440']	['...'	'NVP'	']Y}'	'403'	'...'	'NIT'	']Y}'	'403']	['.SS.'	'TSTL'	'}UUZ'	'3331'	'..S.'	'YFPL'	'}[UZ'	'3231']]
6DZM_H 0.042220501408804 0.8113177798581865 0.5546875000000002 [[22	38]	[104	106]	[103	106]] [2	4	0] [[90	96]	[233	235]	[465	468]] [['EEEE.SS.BSS.EEEEE'	'ITFRASQSISSWLAWYQ'	'/214[UV}(UU}01223'	'03252343033312334'	'EEEEEEE'	'VYFASTE'	'/211223'	'0322334']	['...'	'VEI'	'Y]Y'	'040'	'...'	'INI'	'Y]Y'	'040']	['....'	'KVEI'	']Y]Y'	'4040'	'....'	'ERDI'	']^]Y'	'4540']]
6CDE_R 0.0403206648883113 0.6926489885090783 0.6953124999999993 [[88	90]	[88	91]	[11	14]	[98	100]] [2	1	4	3] [[121	123]	[195	198]	[229	232]	[354	356]] [['EET'	'QQF'	'33M'	'442'	'EET'	'NNA'	'33M'	'442']	['EETT'	'QQFE'	'33MO'	'4424'	'EEET'	'KNID'	'33/O'	'4404']	['EEE.'	'LSLS'	'020}'	'1313'	'EE..'	'LPIG'	'02Y}'	'1303']	['EEE'	'ELE'	'303'	'414'	'EEE'	'NRK'	'343'	'454']]
3UF3_A 0.0435497654784924 1.3494442953133057 0.3333333333333332 [[64	72]	[69	71]	[36	39]	[42	45]] [2	1	4	3] [[120	128]	[195	197]	[233	236]	[353	356]] [['EEETTEEEE'	'IEIAGHKVI'	'/3/MN33//'	'040234400'	'EEETTEEEE'	'VNNATNVVI'	'/33MN3///'	'044234000']	['EEE'	'HKV'	'33/'	'440'	'EEE'	'KNI'	'33/'	'440']	['....'	'INLP'	'Y]Z}'	'0413'	'....'	'INIT'	'Y]Y}'	'0403']	['.EEE'	'WKPK'	'}323'	'3434'	'.EEE'	'WNRK'	'}343'	'3454']]
6OPX_B 0.0166996070226492 5.980847472217988 0.6066945606694556 [[64	77]	[14	17]] [2	1] [[120	128]	[196	199]] [['EEETTEEEEEEEEE'	'IEICGHKAIGTVVV'	'/3/MN331/22///'	'04023442033000'	'EEETTEEEE'	'VNNATNVVI'	'/33MN3///'	'044234000']	['EETT'	'KIEG'	'3/ON'	'4043'	'EETT'	'NIDG'	'3/ON'	'4043']]
1M9C_A 0.0380983481494372 2.041862309051871 0.4166666666666661 [[132	134]	[12	14]	[131	133]] [2	1	3] [[120	122]	[197	199]	[354	356]] [['EEE'	'VKE'	'/33'	'044'	'EEE'	'VNN'	'/33'	'044']	['ETT'	'VDG'	'/ON'	'043'	'ETT'	'IDG'	'/ON'	'043']	['EEE'	'KVK'	'3/3'	'404'	'EEE'	'NRK'	'343'	'454']]
6DZM_L 0.0411708709695362 1.058565933513652 0.5052083333333337 [[35	38]	[104	106]	[103	106]] [2	4	0] [[93	96]	[233	235]	[465	468]] [['EEEE'	'AWYQ'	'1223'	'2334'	'EEEE'	'ASTE'	'1223'	'2334']	['...'	'VEI'	'Y]Y'	'040'	'...'	'INI'	'Y]Y'	'040']	['....'	'KVEI'	']Y]Y'	'4040'	'....'	'ERDI'	']^]Y'	'4540']]
3QQI_A 0.0264195365667308 4.329464251873237 0.7031250000000002 [[203	209]	[116	118]	[214	217]	[206	209]] [2	1	4	0] [[104	110]	[195	197]	[232	235]	[489	492]] [['EEE.SS.'	'SVGTSTL'	'2/2}UUZ'	'3033331'	'EEEESS.'	'WIFGTTL'	'2/12UUZ'	'3023331']	['EEE'	'KKV'	'33/'	'440'	'EEE'	'KNI'	'33/'	'440']	['....'	'TPEI'	'}}]Y'	'3340'	'....'	'GINI'	'}Y]Y'	'3040']	['.SS.'	'TSTL'	'}UUZ'	'3331'	'..S.'	'YFPL'	'}[UZ'	'3231']]
1M9Y_B 0.0369105682527513 2.0182845369263616 0.4713541666666658 [[132	134]	[12	14]	[131	133]] [2	1	3] [[120	122]	[197	199]	[354	356]] [['EEE'	'VKE'	'/33'	'044'	'EEE'	'VNN'	'/33'	'044']	['ETT'	'VDG'	'/ON'	'043'	'ETT'	'IDG'	'/ON'	'043']	['EEE'	'KVK'	'3/3'	'404'	'EEE'	'NRK'	'343'	'454']]
3QQI_B 0.0269705163805311 4.362545050348929 0.6562500000000002 [[203	209]	[116	118]	[214	217]	[206	209]] [2	1	4	0] [[104	110]	[195	197]	[232	235]	[489	492]] [['EEE.SS.'	'SVGTSTL'	'2/2}UUZ'	'3033331'	'EEEESS.'	'WIFGTTL'	'2/12UUZ'	'3023331']	['EEE'	'KKV'	'33/'	'440'	'EEE'	'KNI'	'33/'	'440']	['....'	'TPEI'	'}}]Y'	'3340'	'....'	'GINI'	'}Y]Y'	'3040']	['.SS.'	'TSTL'	'}UUZ'	'3331'	'..S.'	'YFPL'	'}[UZ'	'3231']]
2WRC_C 0.0303085273474468 3.867776005668906 0.5338541666666663 [[202	208]	[116	118]	[322	324]	[205	208]] [2	1	4	0] [[104	110]	[195	197]	[234	236]	[489	492]] [['EEE.SS.'	'SVGTSTL'	'2/2}UUZ'	'3033331'	'EEEESS.'	'WIFGTTL'	'2/12UUZ'	'3023331']	['EEE'	'EKV'	'33/'	'440'	'EEE'	'KNI'	'33/'	'440']	['...'	'NVP'	']Y}'	'403'	'...'	'NIT'	']Y}'	'403']	['.SS.'	'TSTL'	'}UUZ'	'3331'	'..S.'	'YFPL'	'}[UZ'	'3231']]
6CDE_6 0.0402743448114842 0.6948068922086427 0.760416666666667 [[88	90]	[88	91]	[11	14]	[98	100]] [2	1	4	3] [[121	123]	[195	198]	[229	232]	[354	356]] [['EET'	'QQF'	'33M'	'442'	'EET'	'NNA'	'33M'	'442']	['EETT'	'QQFE'	'33MO'	'4424'	'EEET'	'KNID'	'33/O'	'4404']	['EEE.'	'LSLS'	'020}'	'1313'	'EE..'	'LPIG'	'02Y}'	'1303']	['EEE'	'ELE'	'303'	'414'	'EEE'	'NRK'	'343'	'454']]
4ADF_N 0.0405198606670924 2.271588774043665 0.2916666666666658 [[198	205]	[204	207]	[130	133]] [2	1	3] [[89	96]	[195	198]	[354	357]] [['.EEEEEEE'	'PVTCVGKN'	'}/21/233'	'30320344'	'.EEEEEEE'	'GVYFASTE'	'}/211223'	'30322334']	['EETT'	'KNDK'	'33OO'	'4444'	'EEET'	'KNID'	'33/O'	'4404']	['EEEE'	'HSER'	'3234'	'4345'	'EEEE'	'NRKR'	'3434'	'4545']]
3I2L_A 0.0303311374101051 2.2122891023484623 0.9896373056994818 [[61	65]	[60	62]	[42	45]] [2	1	3] [[125	129]	[195	197]	[353	356]] [['EEEEE'	'QIPVE'	'3/2/3'	'40304'	'EEEEE'	'NVVIK'	'3///3'	'40004']	['EEE'	'DQI'	'33/'	'440'	'EEE'	'KNI'	'33/'	'440']	['.EEE'	'WKPK'	'}323'	'3434'	'.EEE'	'WNRK'	'}343'	'3454']]
6QT9_d 0.0311016066027539 2.6750657508656035 0.7219730941704035 [[62	77]	[11	13]	[3	5]] [2	1	4] [[112	122]	[195	197]	[234	236]] [['SSS.B..TT.EEEEEE'	'SNGNKLDPSTRVIVQK'	'UVU]	Z]NN}4///33'	'3434414333500044'	'SSS..EEEEEE'	'SKTQSLLIVNN'	'UVU]}00//33'	'34343110044']	['EEE'	'KQI'	'33/'	'440'	'EEE'	'KNI'	'33/'	'440']	['...'	'NIG'	']Y}'	'403'	'...'	'NIT'	']Y}'	'403']]
1ZJ7_A 0.0424168712261687 1.9526242764170303 0.2838541666666663 [[64	72]	[69	71]	[2	4]	[42	45]] [2	1	4	3] [[120	128]	[195	197]	[234	236]	[353	356]] [['EEETTEEEE'	'IEICGHKVI'	'/3/MN33//'	'040234400'	'EEETTEEEE'	'VNNATNVVI'	'/33MN3///'	'044234000']	['EEE'	'HKV'	'33/'	'440'	'EEE'	'KNI'	'33/'	'440']	['...'	'QIT'	']Y}'	'403'	'...'	'NIT'	']Y}'	'403']	['.EEE'	'WKPK'	'}323'	'3434'	'.EEE'	'WNRK'	'}343'	'3454']]
1B6K_A 0.0301674950746511 2.1198473042650186 1.075675675675677 [[61	65]	[60	62]	[78	80]	[42	45]] [2	1	4	3] [[125	129]	[195	197]	[230	232]	[353	356]] [['EEEEE'	'QIPVE'	'3/2/3'	'40304'	'EEEEE'	'NVVIK'	'3///3'	'40004']	['EEE'	'DQI'	'33/'	'440'	'EEE'	'KNI'	'33/'	'440']	['E..'	'GPT'	'2}}'	'333'	'E..'	'PIG'	'2Y}'	'303']	['.EEE'	'WKPK'	'}323'	'3434'	'.EEE'	'WNRK'	'}343'	'3454']]
2UGI_B 0.0484322651401707 0.6812367578093368 0.3567708333333332 [[70	73]	[79	81]	[18	21]	[80	82]] [2	1	4	3] [[118	121]	[195	197]	[233	236]	[354	356]] [['EEEE'	'LVIQ'	'0//3'	'1004'	'EEEE'	'LIVN'	'0//3'	'1004']	['EEE'	'NKI'	'33/'	'440'	'EEE'	'KNI'	'33/'	'440']	['....'	'IQES'	'Y]]}'	'0443'	'....'	'INIT'	'Y]Y}'	'0403']	['EEE'	'KIK'	'3/3'	'404'	'EEE'	'NRK'	'343'	'454']]
2K4Q_A 0.0408645320846692 3.148450566581129 0.1566265060240967 [[21	47]	[48	51]	[44	46]] [2	4	3] [[104	122]	[229	232]	[354	356]] [['EE..SSSSSSS.TTSSS..EEEEEEEE'	'WVYKGSGDPYANPLSDVDWSRLAKVKD'	'2/}]UUUVUUT]NLUVR]}24013/33'	'303433343324313404335124044'	'EEEESS.SSSS..EEEEEE'	'WIFGTTLDSKTQSLLIVNN'	'2/12UUZVUVU]}00//33'	'3023331434343110044']	['EE..'	'LTPG'	'02}}'	'1333'	'EE..'	'LPIG'	'02Y}'	'1303']	['EEE'	'KVK'	'3/3'	'404'	'EEE'	'NRK'	'343'	'454']]
6ACG_B 0.0376008163096176 1.3185146359805937 0.6551724137931036 [[83	108]	[564	568]	[225	229]	[452	455]] [2	1	4	0] [[86	111]	[196	200]	[232	236]	[465	468]] [['.TT.EEEEEE.SS.....EEEBSSSS'	'FKDGIYFAATEKSNVVRGWVFGSTMN'	'[OO}/21112]VU]YY^}2/1+UUTV'	'24430322234434005330233324'	'.TT.EEEEEEESS..EEEEEEESS.S'	'FNDGVYFASTEKSNIIRGWIFGTTLD'	'[OO}/211223VU]Y/422/12UUZV'	'24430322334434005330233314']	['ETTTE'	'DPKTS'	'3NON2'	'43433'	'EETTE'	'NIDGY'	'3/ON2'	'40433']	['.S...'	'GINIT'	'}R]Y}'	'30403'	'.....'	'GINIT'	'}Y]Y}'	'30403']	['....'	'ERDI'	']^]Y'	'4540'	'....'	'ERDI'	']^]Y'	'4540']]
5NEU_A 0.0186540172401973 4.166538262842064 1.6122448979591844 [[412	428]	[469	471]	[471	474]	[589	592]] [2	4	3	0] [[98	124]	[234	236]	[353	356]	[465	468]] [['S..SSSSS..EEEEETT'	'TDIDKNGYPDLIVGAFG'	'U]YVVVUU}]0//21MN'	'34044433341003223'	'S..EEEEEEESS.SSSS..EEEEEETT'	'SNIIRGWIFGTTLDSKTQSLLIVNNAT'	'U]Y/422/12UUZVUVU]}00//33MN'	'340053302333143434311004423']	['...'	'KVS'	']Y}'	'403'	'...'	'NIT'	']Y}'	'403']	['.EEE'	'SEFN'	'}313'	'3424'	'.EEE'	'WNRK'	'}343'	'3454']	['....'	'QAHI'	'][]Y'	'4240'	'....'	'ERDI'	']^]Y'	'4540']]
5YXU_B 0.0220250557555615 4.979696936489919 0.9692307692307692 [[145	159]	[162	166]	[101	104]	[191	193]	[2	5]] [2	1	4	3	0] [[93	105]	[195	199]	[229	232]	[355	357]	[465	468]] [['EEEESS..EEEEEEE'	'ATGFYPDHVELSWWV'	'1221UU]]/30222/'	'233233440413330'	'EEEESS..EEEEE'	'ASTEKSNIIRGWI'	'1223VU]Y/422/'	'2334434005330']	['EEE.T'	'KEVHS'	'33/]N'	'44043'	'EEETT'	'KNIDG'	'33/ON'	'44043']	['EEE.'	'LYFG'	'021}'	'1323'	'EE..'	'LPIG'	'02Y}'	'1303']	['EEE'	'RLR'	'404'	'515'
3TTP_B 0.046782896496349 0.939131027562452 0.4117647058823537 [[63	71]	[69	71]	[36	39]] [2	1	4] [[119	127]	[195	197]	[233	236]] [['EEEETTEEE'	'VIEICGHKV'	'//3/MN33/'	'004023440'	'EEEETTEEE'	'IVNNATNVV'	'//33MN3//'	'004423400']	['EEE'	'HKV'	'33/'	'440'	'EEE'	'KNI'	'33/'	'440']	['....'	'INLP'	'Y]Z}'	'0413'	'....'	'INIT'	'Y]Y}'	'0403']]
1VIK_B 0.0422564648384873 0.9917956547227988 0.6000000000000003 [[61	67]	[60	62]	[42	45]] [2	1	3] [[125	131]	[195	197]	[353	356]] [['EEEEEES'	'QILIEIC'	'3/0/3/T'	'4010402'	'EEEEE.S'	'NVVIKVA'	'3///3YT'	'4000402']	['EEE'	'DQI'	'33/'	'440'	'EEE'	'KNI'	'33/'	'440']	['.EEE'	'WKPK'	'}323'	'3434'	'.EEE'	'WNRK'	'}343'	'3454']]
1QU1_B 0.0262972790869633 4.251607233142563 0.9296482412060304 [[135	137]	[160	162]	[158	161]] [1	4	0] [[198	200]	[234	236]	[465	468]] [['TTE'	'NGS'	'ON2'	'433'	'TTE'	'DGY'	'ON2'	'433']	['...'	'DVY'	']Y}'	'403'	'...'	'NIT'	']Y}'	'403']	['....'	'DHDV'	']]]Y'	'4440'	'....'	'ERDI'	']^]Y'	'4540']]
1AAQ_B 0.040200801014022 1.0515390085687082 0.7066666666666668 [[64	69]	[65	68]	[42	45]] [2	1	3] [[120	125]	[196	199]	[353	356]] [['EEETTE'	'IEICGH'	'/3/MN3'	'040234'	'EEETTE'	'VNNATN'	'/33MN3'	'044234']	['EETT'	'EICG'	'3/MN'	'4023'	'EETT'	'NIDG'	'3/ON'	'4043']	['.EEE'	'WKPK'	'}323'	'3434'	'.EEE'	'WNRK'	'}343'	'3454']]
2WR7_A 0.0321623861824408 3.9296301101008937 0.5130208333333326 [[202	208]	[116	118]	[322	324]	[205	208]] [2	1	4	0] [[104	110]	[195	197]	[234	236]	[489	492]] [['EEE.SS.'	'SVGTSTL'	'2/2}UUZ'	'3033331'	'EEEESS.'	'WIFGTTL'	'2/12UUZ'	'3023331']	['EEE'	'EKV'	'33/'	'440'	'EEE'	'KNI'	'33/'	'440']	['...'	'NVP'	']Y}'	'403'	'...'	'NIT'	']Y}'	'403']	['.SS.'	'TSTL'	'}UUZ'	'3331'	'..S.'	'YFPL'	'}[UZ'	'3231']]
1AK4_A 0.0375410090767129 2.049977415248707 0.5520833333333337 [[132	134]	[12	14]	[131	133]] [2	1	3] [[120	122]	[197	199]	[354	356]] [['EEE'	'VKE'	'/33'	'044'	'EEE'	'VNN'	'/33'	'044']	['ETT'	'VDG'	'/ON'	'043'	'ETT'	'IDG'	'/ON'	'043']	['EEE'	'KVK'	'3/3'	'404'	'EEE'	'NRK'	'343'	'454']]
2WRC_B 0.0301995622843252 3.8641559698827255 0.7057291666666663 [[202	208]	[116	118]	[322	324]	[205	208]] [2	1	4	0] [[104	110]	[195	197]	[234	236]	[489	492]] [['EEE.SS.'	'SVGTSTL'	'2/2}UUZ'	'3033331'	'EEEESS.'	'WIFGTTL'	'2/12UUZ'	'3023331']	['EEE'	'EKV'	'33/'	'440'	'EEE'	'KNI'	'33/'	'440']	['...'	'NVP'	']Y}'	'403'	'...'	'NIT'	']Y}'	'403']	['.SS.'	'TSTL'	'}UUZ'	'3331'	'..S.'	'YFPL'	'}[UZ'	'3231']]
3SJV_L 0.0281367230361908 2.218189186908015 1.543046357615894 [[17	20]	[35	37]	[34	37]] [2	4	0] [[111	114]	[233	235]	[465	468]] [['SSSS'	'NGKS'	'VUVU'	'4343'	'SSSS'	'DSKT'	'VUVU'	'4343']	['...'	'IEV'	'Y]Y'	'040'	'...'	'INI'	'Y]Y'	'040']	['....'	'DIEV'	']Y]Y'	'4040'	'....'	'ERDI'	']^]Y'	'4540']]
4ETQ_X 0.0314173933924952 1.7624667934161795 1.2456140350877205 [[22	38]	[82	85]	[215	218]] [2	1	4] [[115	122]	[197	200]	[231	234]] [['..EEEE.TT.EEEEEEE'	'KPLDIHYNESKPTTIQN'	']}03/3}OO}3222/33'	'43140434434333044'	'..EEEEEE'	'QSLLIVNN'	']}00//33'	'43110044']	['ETTE'	'IDVY'	'/OK2'	'0403'	'ETTE'	'IDGY'	'/ON2'	'0433']	['....'	'ITEN'	'Y}]]'	'0344'	'....'	'IGIN'	'Y}Y]'	'0304']]
5D8A_C 0.013703836659043 3.3219786125398603 2.49090909090909 [[120	132]	[96	98]	[3	5]	[174	177]] [2	1	4	0] [[102	112]	[198	200]	[231	233]	[462	465]] [['EEEEEEE.SSSSS'	'RYMVAYVPPGVET'	'421/12/}UURVU'	'5320230333043'	'EEEEEESS.SS'	'RGWIFGTTLDS'	'422/12UUZVU'	'53302333143']	['TTE'	'QYY'	'ON2'	'433'	'TTE'	'DGY'	'ON2'	'433']	['...'	'VPV'	'Y}Y'	'030'	'...'	'IGI'	'Y}Y'	'030']	['.TT.'	'DVAE'	']KM]'	'4024'	'.TT.'	'KPFE'	']NM]'	'4324']]
5IRE_A 0.0224021230650949 2.084866846516953 2.2000000000000006 [[64	79]	[323	325]	[7	10]	[144	147]] [2	1	3	0] [[89	99]	[198	200]	[353	356]	[462	465]] [['.EEEEEEEE..SSSS.'	'SISDMASDSRAPTQGE'	'}/2311232^[UUVU]'	'3034223435233434'	'.EEEEEEESS.'	'GVYFASTEKSN'	'}/211223VU]'	'30322334434']	['TTE'	'HGT'	'ON2'	'433'	'TTE'	'DGY'	'ON2'	'433']	['..EE'	'SNRD'	'}]43'	'3454'	'.EEE'	'WNRK'	'}343'	'3454']	['.TT.'	'HGSQ'	']NN]'	'4334'	'.TT.'	'KPFE'	']NM]'	'4324']]
5YHB_A 0.040435127896435 3.113420729826591 0.3125000000000002 [[47	53]	[154	157]	[239	242]	[152	155]] [2	1	4	3] [[116	122]	[196	199]	[230	233]	[354	357]] [['.EEEEEE'	'SVLVINK'	'}/0//33'	'3010044'	'.EEEEEE'	'SLLIVNN'	'}00//33'	'3110044']	['EETT'	'KRDG'	'34ON'	'4543'	'EETT'	'NIDG'	'3/ON'	'4043']	['EE..'	'SYGV'	'22}Y'	'3330'	'E...'	'PIGI'	'2Y}Y'	'3030']	['EEEE'	'KIKR'	'3/34'	'4045'	'EEEE'	'NRKR'	'3434'	'4545']]
4Z50_B 0.0495159758252629 1.3207051366247344 0.2673267326732678 [[164	172]	[169	171]	[136	139]] [2	1	4] [[120	128]	[195	197]	[233	236]] [['EEETTEEEE'	'IEIAGHKVI'	'/3/MN33//'	'040234400'	'EEETTEEEE'	'VNNATNVVI'	'/33MN3///'	'044234000']	['EEE'	'HKV'	'33/'	'440'	'EEE'	'KNI'	'33/'	'440']	['....'	'INLP'	'Y]Z}'	'0413'	'....'	'INIT'	'Y]Y}'	'0403']]
4IV1_C 0.0145829439433347 3.3122812084670743 2.4594594594594605 [[120	132]	[96	98]	[3	5]	[174	177]] [2	1	4	0] [[102	112]	[198	200]	[231	233]	[462	465]] [['EEEEEEE.SSSSS'	'RYMVAYVPPGVET'	'421/12/}UURVU'	'5320230333043'	'EEEEEESS.SS'	'RGWIFGTTLDS'	'422/12UUZVU'	'53302333143']	['TTE'	'QYY'	'ON2'	'433'	'TTE'	'DGY'	'ON2'	'433']	['...'	'VPV'	'Y}Y'	'030'	'...'	'IGI'	'Y}Y'	'030']	['.TT.'	'DVAE'	']KM]'	'4024'	'.TT.'	'KPFE'	']NM]'	'4324']]
3ZF1_A 0.035447278302133 4.815598626172518 0.2656249999999998 [[139	143]	[55	57]	[142	144]	[91	93]	[38	41]] [2	1	4	3	0] [[126	130]	[198	200]	[230	232]	[354	356]	[462	465]] [['EEEE.'	'VIVPI'	'///2Y'	'00030'	'EEEE.'	'VVIKV'	'///3Y'	'00040']	['TTE'	'EGY'	'ON2'	'433'	'TTE'	'DGY'	'ON2'	'433']	['E..'	'PIW'	'2Y}'	'303'	'E..'	'PIG'	'2Y}'	'303']	['EEE'	'NIK'	'3/3'	'404'
5UHY_A 0.0223812160194743 2.0849420388524385 2.254237288135592 [[64	79]	[323	325]	[7	10]	[144	147]] [2	1	3	0] [[89	99]	[198	200]	[353	356]	[462	465]] [['.EEEEEEEE..SSSS.'	'SISDMASDSRSPTQGE'	'}/2311232^}UUVU]'	'3034223435333434'	'.EEEEEEESS.'	'GVYFASTEKSN'	'}/211223VU]'	'30322334434']	['TTE'	'HGT'	'ON2'	'433'	'TTE'	'DGY'	'ON2'	'433']	['..EE'	'SNRD'	'}]43'	'3454'	'.EEE'	'WNRK'	'}343'	'3454']	['.TT.'	'HGSQ'	']NN]'	'4334'	'.TT.'	'KPFE'	']NM]'	'4324']]
4HG4_D 0.0334286444523956 4.426817857058557 0.4453124999999998 [[203	209]	[116	118]	[288	291]	[206	209]] [2	1	4	0] [[104	110]	[195	197]	[233	236]	[489	492]] [['EEE.SS.'	'SVGTSTL'	'2/2}UUZ'	'3033331'	'EEEESS.'	'WIFGTTL'	'2/12UUZ'	'3023331']	['EEE'	'KKV'	'33/'	'440'	'EEE'	'KNI'	'33/'	'440']	['....'	'INTT'	'Y]}}'	'0433'	'....'	'INIT'	'Y]Y}'	'0403']	['.SS.'	'TSTL'	'}UUZ'	'3331'	'..S.'	'YFPL'	'}[UZ'	'3231']]
3U1I_B 0.0477051692424944 0.9779667026108864 0.5000000000000004 [[40	44]	[41	44]	[6	8]] [2	1	4] [[120	124]	[196	199]	[234	236]] [['EEETT'	'VQKEG'	'/33ON'	'04443'	'EEETT'	'VNNAT'	'/33MN'	'04423']	['EETT'	'QKEG'	'33ON'	'4443'	'EETT'	'NIDG'	'3/ON'	'4043']	['...'	'DVP'	']Y}'	'403'	'...'	'NIT'	']Y}'	'403']]
5DLM_H 0.0462802705816837 1.1017520074862903 0.4941634241245132 [[75	99]	[57	60]	[41	44]] [2	4	0] [[87	104]	[229	232]	[463	466]] [['TTEEEEEE.S..GGG.EEEEEEEEE'	'KNIVYLQMSSLRSEDTAMYYAVRGG'	'OO//2031}UZ^9::}11221/422'	'4400314233153443223320533'	'TT.EEEEEEESS..EEEE'	'NDGVYFASTEKSNIIRGW'	'OO}/211223VU]Y/422'	'443032233443400533']	['EE..'	'LYYP'	'02}}'	'1333'	'EE..'	'LPIG'	'02Y}'	'1303']	['TT..'	'PEKR'	'NO]^'	'3445'	'TT..'	'PFER'	'NM]^'	'3245']]
6OE5_A 0.018572040491631 6.893067917658781 0.1034482758620687 [[286	290]	[359	362]	[359	361]] [2	1	3] [[103	107]	[196	199]	[354	356]] [['EEEEE'	'YSIMS'	'22/12'	'33023'	'EEEEE'	'GWIFG'	'22/12'	'33023']	['EEET'	'KVQS'	'3/3N'	'4043'	'EETT'	'NIDG'	'3/ON'	'4043']	['EEE'	'KVQ'	'3/3'	'404'	'EEE'	'NRK'	'343'	'454']]
3J26_I 0.0302934157049374 2.434099526634883 1.327272727272728 [[200	217]	[474	476]	[32	36]	[442	444]] [2	1	4	3] [[103	115]	[198	200]	[232	236]	[354	356]] [['EEEEEEE..SSSS.SSS.'	'TGVLYEQVFLPPFLWDGE'	'22/0233Y[SUUTZUVU]'	'330134402133213434'	'EEEEESS.SSSS.'	'GWIFGTTLDSKTQ'	'22/12UUZVUVU]'	'3302333143434']	['TTE'	'NTS'	'ON2'	'433'	'TTE'	'DGY'	'ON2'	'433']	['.S...'	'GQQVT'	'}V]Y}'	'34403'	'.....'	'GINIT'	'}Y]Y}'	'30403']	['EEE'	'QVQ'	'3/3'	'404'	'EEE'	'NRK'	'343'	'454']]
1Z1R_A 0.0331424662504801 2.2749914992785487 1.075675675675677 [[61	65]	[60	62]	[42	45]] [2	1	3] [[125	129]	[195	197]	[353	356]] [['EEEEE'	'QIPVE'	'3/2/3'	'40304'	'EEEEE'	'NVVIK'	'3///3'	'40004']	['EEE'	'DQI'	'33/'	'440'	'EEE'	'KNI'	'33/'	'440']	['.EEE'	'WKPK'	'}323'	'3434'	'.EEE'	'WNRK'	'}343'	'3454']]
4HG4_B 0.0333056790303897 4.416891789172947 0.502604166666667 [[203	209]	[116	118]	[322	324]	[206	209]] [2	1	4	0] [[104	110]	[195	197]	[234	236]	[489	492]] [['EEE.SS.'	'SVGTSTL'	'2/2}UUZ'	'3033331'	'EEEESS.'	'WIFGTTL'	'2/12UUZ'	'3023331']	['EEE'	'KKV'	'33/'	'440'	'EEE'	'KNI'	'33/'	'440']	['...'	'NVP'	']Y}'	'403'	'...'	'NIT'	']Y}'	'403']	['.SS.'	'TSTL'	'}UUZ'	'3331'	'..S.'	'YFPL'	'}[UZ'	'3231']]
3KU5_A 0.0345819758151033 4.318710776565262 0.4505208333333337 [[203	209]	[116	118]	[322	324]	[206	209]] [2	1	4	0] [[104	110]	[195	197]	[234	236]	[489	492]] [['EEE.SS.'	'SVGTSTL'	'2/2}UUZ'	'3033331'	'EEEESS.'	'WIFGTTL'	'2/12UUZ'	'3023331']	['EEE'	'KKV'	'33/'	'440'	'EEE'	'KNI'	'33/'	'440']	['...'	'NVP'	']Y}'	'403'	'...'	'NIT'	']Y}'	'403']	['.SS.'	'TSTL'	'}UUZ'	'3331'	'..S.'	'YFPL'	'}[UZ'	'3231']]
7CHB_L 0.018014952285782 4.947044018750406 1.704225352112676 [[21	37]	[149	151]	[11	14]	[107	110]] [2	1	4	0] [[90	96]	[196	198]	[229	232]	[465	468]] [['EEEEESS..TT.EEEEE'	'ITCRASQGISSYLAWYQ'	'/2141UV}YNN}01223'	'03252343033312334'	'EEEEEEE'	'VYFASTE'	'/211223'	'0322334']	['EET'	'KVD'	'3/O'	'404'	'EET'	'NID'	'3/O'	'404']	['EEE.'	'LSAS'	'021}'	'1323'	'EE..'	'LPIG'	'02Y}'	'1303']	['....'	'KRTV'	']^}Y'	'4530'	'....'	'ERDI'	']^]Y'	'4540']]
6U0N_F 0.0507228730824055 1.2725368108031805 0.2929292929292928 [[2	4]	[34	36]	[30	36]] [2	4	0] [[125	127]	[233	235]	[462	468]] [['EEE'	'KVV'	'3//'	'400'	'EEE'	'NVV'	'3//'	'400']	['...'	'IKI'	'Y]Y'	'040'	'...'	'INI'	'Y]Y'	'040']	['.TT....'	'NSNQIKI'	']NO]Y]Y'	'4344040'	'.TT....'	'KPFERDI'	']NM]^]Y'	'4324540']]
2L48_B 0.0351466627790969 2.903901392977817 0.6916299559471362 [[368	372]	[354	357]	[364	369]] [2	4	0] [[99	103]	[233	236]	[463	468]] [['..EEE'	'NIIQS'	']Y/32'	'40043'	'..EEE'	'NIIRG'	']Y/42'	'40053']	['....'	'VKNG'	'Y]]}'	'0443'	'....'	'INIT'	'Y]Y}'	'0403']	['TT....'	'PTKQNI'	'NN]]]Y'	'334440'	'TT....'	'PFERDI'	'NM]^]Y'	'324540']]
7KDE_T 0.040405913881602 1.434035444588929 0.7812499999999993 [[104	106]	[11	14]	[103	105]] [2	4	3] [[128	130]	[229	232]	[354	356]] [['EE.'	'VEV'	'/3Y'	'040'	'EE.'	'IKV'	'/3Y'	'040']	['EE..'	'LSAS'	'02[}'	'1323'	'EE..'	'LPIG'	'02Y}'	'1303']	['EEE'	'KVE'	'3/3'	'404'	'EEE'	'NRK'	'343'	'454']]
2CH8_A 0.0500697750297549 2.1639962638551977 0.1406250000000002 [[199	205]	[204	207]	[130	133]] [2	1	3] [[90	96]	[195	198]	[354	357]] [['EEEEEEE'	'VTAVGKN'	'/21/233'	'0320344'	'EEEEEEE'	'VYFASTE'	'/211223'	'0322334']	['EETT'	'KNDK'	'33OO'	'4444'	'EEET'	'KNID'	'33/O'	'4404']	['EEEE'	'HSER'	'3234'	'4345'	'EEEE'	'NRKR'	'3434'	'4545']]
1B6L_A 0.0346210583884445 2.215535724952528 1.0317460317460316 [[61	65]	[60	62]	[42	45]] [2	1	3] [[125	129]	[195	197]	[353	356]] [['EEEEE'	'QIPVE'	'3/2/3'	'40304'	'EEEEE'	'NVVIK'	'3///3'	'40004']	['EEE'	'DQI'	'33/'	'440'	'EEE'	'KNI'	'33/'	'440']	['.EEE'	'WKPK'	'}323'	'3434'	'.EEE'	'WNRK'	'}343'	'3454']]
5WDU_D 0.0240850005943609 5.6161899186412185 0.8550724637681166 [[143	157]	[209	212]	[122	125]	[9	12]	[13	16]] [2	1	4	3	0] [[90	96]	[195	198]	[230	233]	[353	356]	[462	465]] [['EEEE.SS.S.EEEEE'	'ISMRTSQSGSLAWYQ'	'/214}UV}U}01223'	'032533433312334'	'EEEEEEE'	'VYFASTE'	'/211223'	'0322334']	['EETT'	'QQYE'	'33NO'	'4434'	'EEET'	'KNID'	'33/O'	'4404']	['EE..'	'TVSV'	'2/}Y'	'3030'	'E...'	'PIGI'	'2Y}Y'	'3030']	['.EEE'	'GQMK'	'}313'	'3424'
1M4P_A 0.0280447098431964 4.872792887810207 0.8823529411764712 [[71	81]	[96	98]	[48	51]	[92	94]] [2	4	3	0] [[104	114]	[232	234]	[353	356]	[489	491]] [['EEEEEE.SS.S'	'PICLWLLDTYP'	'2/1020ZVU}U'	'30213114333'	'EEEESS.SSSS'	'WIFGTTLDSKT'	'2/12UUZVUVU'	'30233314343']	['...'	'TIK'	'}Y]'	'304'	'...'	'GIN'	'}Y]'	'304']	['.EEE'	'SSRE'	'}243'	'3354'	'.EEE'	'WNRK'	'}343'	'3454']	['.SS'	'TSS'	'}UU'	'333'	'..S'	'YFP'	'}[U'	'323']]
1C6V_X 0.0274113893752842 4.1507891853756185 1.2456140350877205 [[245	269]	[252	255]	[256	258]] [2	1	3] [[112	129]	[196	199]	[354	356]] [['SSSS.EEEETTEEEE..GGG..EEE'	'GEGAVLLKVGTDIKVVPRRKAKIIK'	'UVUTY003/NN3/3/Y};;:[]//3'	'3432011403340400355424004'	'SSS..EEEEEETTEEEEE'	'SKTQSLLIVNNATNVVIK'	'UVU]}00//33MN3///3'	'343431100442340004']	['EETT'	'KVGT'	'3/NN'	'4033'	'EETT'	'NIDG'	'3/ON'	'4043']	['EEE'	'DIK'	'3/3'	'404'	'EEE'	'NRK'	'343'	'454']]
6T6J_B 0.0481105271828136 2.7134482237032844 0.1743119266055046 [[250	259]	[252	255]	[242	245]	[229	232]] [2	1	4	0] [[119	128]	[196	199]	[229	232]	[462	465]] [['EEEETTEEEE'	'VIQDKSDIKV'	'//33ON3/3/'	'0044434040'	'EEEETTEEEE'	'IVNNATNVVI'	'//33MN3///'	'0044234000']	['EETT'	'QDKS'	'33ON'	'4443'	'EETT'	'NIDG'	'3/ON'	'4043']	['EEE.'	'LWKG'	'023}'	'1343'	'EE..'	'LPIG'	'02Y}'	'1303']	['.TT.'	'DSRD'	']NP]'	'4354'	'.TT.'	'KPFE'	']NM]'	'4324']]
4I8W_A 0.0443818424316946 1.1494587235710247 0.6916299559471362 [[61	67]	[60	62]	[42	45]] [2	1	3] [[125	131]	[195	197]	[353	356]] [['EEEEEES'	'QILIEIC'	'3/0/3/T'	'4010402'	'EEEEE.S'	'NVVIKVA'	'3///3YT'	'4000402']	['EEE'	'DQI'	'33/'	'440'	'EEE'	'KNI'	'33/'	'440']	['.EEE'	'WKPK'	'}323'	'3434'	'.EEE'	'WNRK'	'}343'	'3454']]
1B6J_A 0.033700528516385 2.218491816891868 1.1573033707865172 [[61	65]	[60	62]	[42	45]] [2	1	3] [[125	129]	[195	197]	[353	356]] [['EEEEE'	'QIPVE'	'3/2/3'	'40304'	'EEEEE'	'NVVIK'	'3///3'	'40004']	['EEE'	'DQI'	'33/'	'440'	'EEE'	'KNI'	'33/'	'440']	['.EEE'	'WKPK'	'}323'	'3434'	'.EEE'	'WNRK'	'}343'	'3454']]
4HLZ_A 0.0327861934563566 4.448269057855283 0.6093749999999993 [[203	209]	[116	118]	[322	324]	[206	209]] [2	1	4	0] [[104	110]	[195	197]	[234	236]	[489	492]] [['EEE.SS.'	'SVGTSTL'	'2/2}UUZ'	'3033331'	'EEEESS.'	'WIFGTTL'	'2/12UUZ'	'3023331']	['EEE'	'KKV'	'33/'	'440'	'EEE'	'KNI'	'33/'	'440']	['...'	'NVP'	']Y}'	'403'	'...'	'NIT'	']Y}'	'403']	['.SS.'	'TSTL'	'}UUZ'	'3331'	'..S.'	'YFPL'	'}[UZ'	'3231']]
3KU3_A 0.0362285285332136 4.2904911589945405 0.4427083333333335 [[203	209]	[116	118]	[322	324]	[206	209]] [2	1	4	0] [[104	110]	[195	197]	[234	236]	[489	492]] [['EEE.SS.'	'SVGTSTL'	'2/2}UUZ'	'3033331'	'EEEESS.'	'WIFGTTL'	'2/12UUZ'	'3023331']	['EEE'	'KKV'	'33/'	'440'	'EEE'	'KNI'	'33/'	'440']	['...'	'NVP'	']Y}'	'403'	'...'	'NIT'	']Y}'	'403']	['.SS.'	'TSTL'	'}UUZ'	'3331'	'..S.'	'YFPL'	'}[UZ'	'3231']]
1DML_G 0.0558018817625239 1.4243319168030175 0.002604166666666 [[57	77]	[75	77]	[28	30]] [2	1	0] [[116	127]	[195	197]	[489	491]] [['.EEEEETTEEEEEEEETTEEE'	'SLLVMGDRGILIHNTIFGEQV'	'}00/12OP2/0/332/MN33/'	'311023453010443023440'	'.EEEEEETTEEE'	'SLLIVNNATNVV'	'}00//33MN3//'	'311004423400']	['EEE'	'EQV'	'33/'	'440'	'EEE'	'KNI'	'33/'	'440']	['..S'	'GAP'	'}[U'	'323'	'..S'	'YFP'	'}[U'	'323']]
6CM3_I 0.0514878689466947 0.8635266319036272 0.4583333333333328 [[2	4]	[91	93]	[23	25]	[92	94]	[30	33]] [2	1	4	3	0] [[125	127]	[195	197]	[232	234]	[354	356]	[462	465]] [['EEE'	'KVV'	'3//'	'400'	'EEE'	'NVV'	'3//'	'400']	['EEE'	'EEV'	'33/'	'440'	'EEE'	'KNI'	'33/'	'440']	['...'	'SIQ'	'}Y]'	'304'	'...'	'GIN'	'}Y]'	'304']	['EEE'	'EVQ'	'3/3'	'404'
1DML_E 0.0558553835732435 1.417298863701692 0.0130208333333328 [[57	77]	[75	77]	[28	30]] [2	1	0] [[116	127]	[195	197]	[489	491]] [['.EEEEETTEEEEEEEETTEEE'	'SLLVMGDRGILIHNTIFGEQV'	'}00/12OP2/0/332/MN33/'	'311023453010443023440'	'.EEEEEETTEEE'	'SLLIVNNATNVV'	'}00//33MN3//'	'311004423400']	['EEE'	'EQV'	'33/'	'440'	'EEE'	'KNI'	'33/'	'440']	['..S'	'GAP'	'}[U'	'323'	'..S'	'YFP'	'}[U'	'323']]
3ZEZ_A 0.0399696252718872 4.866026570642055 0.2083333333333332 [[139	143]	[55	57]	[142	144]	[91	93]	[38	41]] [2	1	4	3	0] [[126	130]	[198	200]	[230	232]	[354	356]	[462	465]] [['EEEE.'	'VIVPI'	'///2Y'	'00030'	'EEEE.'	'VVIKV'	'///3Y'	'00040']	['TTE'	'EGY'	'ON2'	'433'	'TTE'	'DGY'	'ON2'	'433']	['E..'	'PIW'	'2Y}'	'303'	'E..'	'PIG'	'2Y}'	'303']	['EEE'	'NIK'	'3/3'	'404'
4JUL_J 0.0528151794383107 1.0446138480162217 0.3287197231833909 [[232	263]	[142	144]	[288	291]	[291	293]] [2	1	4	0] [[92	122]	[198	200]	[233	236]	[489	491]] [['EEEEEEPTT.EEEEEESS.EEEESEEEEEEEE'	'FFWTILKPNDAINFESNGNFIAPEYAYKIVKK'	'1122/0HNO]1/3132VU]1/12V2123//33'	'22330143442042434342023432340044'	'EEEEESS..EEEEEEESS.SSSS..EEEEEE'	'FASTEKSNIIRGWIFGTTLDSKTQSLLIVNN'	'11223VU]Y/422/12UUZVUVU]}00//33'	'2233443400533023331434343110044']	['TTE'	'QGT'	'ON2'	'433'	'TTE'	'DGY'	'ON2'	'433']	['....'	'INSS'	'Y]}}'	'0433'	'....'	'INIT'	'Y]Y}'	'0403']	['..S'	'SMP'	'}[U'	'323'	'..S'	'YFP'	'}[U'	'323']]
2LMC_A 0.0476827075692287 2.023361198453263 0.3697916666666669 [[77	79]	[30	32]	[76	78]	[26	29]] [2	4	3	0] [[101	103]	[232	234]	[355	357]	[489	492]] [['EEE'	'VRP'	'/42'	'053'	'EEE'	'IRG'	'/42'	'053']	['...'	'SVD'	'}Y]'	'304'	'...'	'GIN'	'}Y]'	'304']	['EEE'	'RVR'	'4/4'	'505'	'EEE'	'RKR'	'434'	'545']	['..S.'	'TGSL'	'}}UZ'	'3331'	'..S.'	'YFPL'	'}[UZ'	'3231']]
3ZF6_A 0.0380432567269947 4.855472730349302 0.3072916666666663 [[139	143]	[55	57]	[142	144]	[91	93]	[38	41]] [2	1	4	3	0] [[126	130]	[198	200]	[230	232]	[354	356]	[462	465]] [['EEEE.'	'VIVPI'	'///2Y'	'00030'	'EEEE.'	'VVIKV'	'///3Y'	'00040']	['TTE'	'EGY'	'ON2'	'433'	'TTE'	'DGY'	'ON2'	'433']	['E..'	'PIW'	'2Y}'	'303'	'E..'	'PIG'	'2Y}'	'303']	['EEE'	'NIK'	'3/3'	'404'
1CPI_A 0.0349214826254754 2.2130625751832613 1.145251396648045 [[61	65]	[60	62]	[42	45]] [2	1	3] [[125	129]	[195	197]	[353	356]] [['EEEEE'	'QIPVE'	'3/2/3'	'40304'	'EEEEE'	'NVVIK'	'3///3'	'40004']	['EEE'	'DQI'	'33/'	'440'	'EEE'	'KNI'	'33/'	'440']	['.EEE'	'WKPK'	'}323'	'3434'	'.EEE'	'WNRK'	'}343'	'3454']]
4BH1_A 0.0515371166830848 1.0241145794995643 0.4382022471910112 [[228	259]	[112	114]	[288	290]] [2	1	0] [[92	122]	[195	197]	[489	491]] [['EEEEEEPTT.EEEEEESS.EEEE.EEEEEEEE'	'FFWTILKPNDAINFESNGNFIAPENAYKIVKK'	'1122/0HNO]1/3132VU]1/12]3123//33'	'22330143442042434342023442340044'	'EEEEESS..EEEEEEESS.SSSS..EEEEEE'	'FASTEKSNIIRGWIFGTTLDSKTQSLLIVNN'	'11223VU]Y/422/12UUZVUVU]}00//33'	'2233443400533023331434343110044']	['EEE'	'EKI'	'33/'	'440'	'EEE'	'KNI'	'33/'	'440']	['..S'	'SMP'	'}[U'	'323'	'..S'	'YFP'	'}[U'	'323']]
3ZF0_A 0.043497663214443 4.733744146226378 0.1197916666666663 [[139	143]	[55	57]	[142	144]	[91	93]] [2	1	4	3] [[126	130]	[198	200]	[230	232]	[354	356]] [['EEEE.'	'VIVPI'	'///2Y'	'00030'	'EEEE.'	'VVIKV'	'///3Y'	'00040']	['TTE'	'EGY'	'ON2'	'433'	'TTE'	'DGY'	'ON2'	'433']	['E..'	'PIW'	'2Y}'	'303'	'E..'	'PIG'	'2Y}'	'303']	['EEE'	'NIK'	'3/3'	'404'	'EEE'	'NRK'	'343'	'454']]
6ACD_A 0.0434109292728984 1.9073718381655576 0.5933609958506227 [[86	108]	[564	568]	[225	229]	[340	343]	[450	455]] [2	1	4	3	0] [[89	111]	[196	200]	[232	236]	[353	356]	[463	468]] [['.EEEEEEESSS....EEEESSSS'	'GIYFAATEKSNVVRGWVFGSTMN'	'}/211123VUVYY^}2/12UUTV'	'30322234434005330233324'	'.EEEEEEESS..EEEEEEESS.S'	'GVYFASTEKSNIIRGWIFGTTLD'	'}/211223VU]Y/422/12UUZV'	'30322334434005330233314']	['ETTTE'	'DPKTS'	'3NON2'	'43433'	'EETTE'	'NIDGY'	'3/ON2'	'40433']	['.....'	'GINIT'	'}Y]Y}'	'30403'	'.....'	'GINIT'	'}Y]Y}'	'30403']	['.EEE'	'WERK'	'}343'	'3454'
5B2D_A 0.0067429487473268 5.728741104593647 2.3684210526315783 [[181	190]	[195	197]	[451	454]	[236	239]] [2	1	4	0] [[90	99]	[195	197]	[230	233]	[489	492]] [['EEEEEE.SS.'	'IPSFSLGKTH'	'/22120}VU]'	'0332313434'	'EEEEEEESS.'	'VYFASTEKSN'	'/211223VU]'	'0322334434']	['EEE'	'HNV'	'33/'	'440'	'EEE'	'KNI'	'33/'	'440']	['E...'	'WIPI'	'2Y}Y'	'3030'	'E...'	'PIGI'	'2Y}Y'	'3030']	['.SS.'	'SDGL'	'}VUZ'	'3431'	'..S.'	'YFPL'	'}[UZ'	'3231']]
5X5B_C 0.0394172419175979 1.7183963798235662 0.9793814432989688 [[86	108]	[225	229]	[1054	1056]	[450	455]] [2	4	3	0] [[89	111]	[232	236]	[354	356]	[463	468]] [['.EEE....SS....EEEEESSSS'	'GIYFAATEKSNVVRGWVFGSTMN'	'}/21[[}]VU]YY^22/12UUTV'	'30322234434005330233324'	'.EEEEEEESS..EEEEEEESS.S'	'GVYFASTEKSNIIRGWIFGTTLD'	'}/211223VU]Y/422/12UUZV'	'30322334434005330233314']	['.....'	'GINIT'	'}Y]Y}'	'30403'	'.....'	'GINIT'	'}Y]Y}'	'30403']	['EEE'	'ERN'	'343'	'454'	'EEE'	'NRK'	'343'	'454']	['TT....'	'PFERDI'	'NM]^]Y'	'324540'	'TT....'	'PFERDI'	'NM]^]Y'	'324540']]
5AJM_A 0.0524398062204552 1.0329693836851903 0.3913043478260876 [[228	259]	[112	114]	[285	288]	[127	129]] [2	1	4	0] [[92	122]	[195	197]	[233	236]	[490	492]] [['EEEEEEPTT.EEEEEESS.EEEESEEEEEEEE'	'FFWTILKPNDAINFESNGNFIAPEYAYKIVKK'	'1122/0HNO]1/3132VU]1/12V2123//33'	'22330143442042434342023432340044'	'EEEEESS..EEEEEEESS.SSSS..EEEEEE'	'FASTEKSNIIRGWIFGTTLDSKTQSLLIVNN'	'11223VU]Y/422/12UUZVUVU]}00//33'	'2233443400533023331434343110044']	['EEE'	'EKI'	'33/'	'440'	'EEE'	'KNI'	'33/'	'440']	['....'	'INSS'	'Y]}}'	'0433'	'....'	'INIT'	'Y]Y}'	'0403']	['.S.'	'ASL'	'[UZ'	'231'	'.S.'	'FPL'	'[UZ'	'231']]
5JW4_A 0.0531584623490032 1.0084773307841668 0.3812949640287773 [[228	259]	[112	114]	[285	288]	[127	129]] [2	1	4	0] [[92	122]	[195	197]	[233	236]	[490	492]] [['EEEEEE.TT.EEEEEESS.EEEESEEEEEEEE'	'FFWTILKPNDAINFESNGNFIAPEYAYKIVKK'	'1122/0]NO]1/3132VU]1/12V2123//33'	'22330143442042434342023432340044'	'EEEEESS..EEEEEEESS.SSSS..EEEEEE'	'FASTEKSNIIRGWIFGTTLDSKTQSLLIVNN'	'11223VU]Y/422/12UUZVUVU]}00//33'	'2233443400533023331434343110044']	['EEE'	'EKI'	'33/'	'440'	'EEE'	'KNI'	'33/'	'440']	['....'	'INSS'	'Y]}}'	'0433'	'....'	'INIT'	'Y]Y}'	'0403']	['.S.'	'ASL'	'[UZ'	'231'	'.S.'	'FPL'	'[UZ'	'231']]
5KR2_D 0.0464441572903207 1.533654474112029 0.52988047808765 [[56	65]	[60	62]	[37	39]	[42	45]] [2	1	4	3] [[120	129]	[195	197]	[234	236]	[353	356]] [['EEEEEEEEEE'	'VKQYDQIIIE'	'/33233///3'	'0443440004'	'EEETTEEEEE'	'VNNATNVVIK'	'/33MN3///3'	'0442340004']	['EEE'	'DQI'	'33/'	'440'	'EEE'	'KNI'	'33/'	'440']	['...'	'NLP'	']Z}'	'413'	'...'	'NIT'	']Y}'	'403']	['.EEE'	'WKPK'	'}323'	'3434'	'.EEE'	'WNRK'	'}343'	'3454']]
6OT1_K 0.0499531527611851 0.713166868607813 0.6458333333333337 [[88	90]	[88	91]	[11	14]	[98	100]] [2	1	4	3] [[121	123]	[195	198]	[229	232]	[354	356]] [['EET'	'QQF'	'33M'	'442'	'EET'	'NNA'	'33M'	'442']	['EETT'	'QQFE'	'33MO'	'4424'	'EEET'	'KNID'	'33/O'	'4404']	['EEE.'	'LSLS'	'020}'	'1313'	'EE..'	'LPIG'	'02Y}'	'1303']	['EEE'	'ELE'	'303'	'414'	'EEE'	'NRK'	'343'	'454']]
6OT1_r 0.0499259648978908 0.7131185347200848 0.6510416666666663 [[88	90]	[88	91]	[11	14]	[98	100]] [2	1	4	3] [[121	123]	[195	198]	[229	232]	[354	356]] [['EET'	'QQF'	'33M'	'442'	'EET'	'NNA'	'33M'	'442']	['EETT'	'QQFE'	'33MO'	'4424'	'EEET'	'KNID'	'33/O'	'4404']	['EEE.'	'LSLS'	'020}'	'1313'	'EE..'	'LPIG'	'02Y}'	'1303']	['EEE'	'ELE'	'303'	'414'	'EEE'	'NRK'	'343'	'454']]
5JW4_C 0.0552746504484591 0.9981757053614408 0.3016949152542381 [[228	259]	[42	46]	[285	288]	[127	129]] [2	1	4	0] [[92	122]	[195	199]	[233	236]	[490	492]] [['EEEEEE.TT.EEEEEESS.EEEESEEEEEEEE'	'FFWTILKPNDAINFESNGNFIAPEYAYKIVKK'	'1122/0]NO]1/3132VU]1/12V2123//33'	'22330143442042434342023432340044'	'EEEEESS..EEEEEEESS.SSSS..EEEEEE'	'FASTEKSNIIRGWIFGTTLDSKTQSLLIVNN'	'11223VU]Y/422/12UUZVUVU]}00//33'	'2233443400533023331434343110044']	['EEETT'	'HDLDG'	'330ON'	'44143'	'EEETT'	'KNIDG'	'33/ON'	'44043']	['....'	'INSS'	'Y]}}'	'0433'	'....'	'INIT'	'Y]Y}'	'0403']	['.S.'	'ASL'	'[UZ'	'231'	'.S.'	'FPL'	'[UZ'	'231']]
6ATK_B 0.0517970145457431 0.515432254130245 0.5609756097560981 [[172	181]	[154	158]	[573	575]	[174	177]	[689	691]] [2	1	4	3	0] [[87	96]	[195	199]	[234	236]	[353	356]	[465	467]] [['TT.EEEEEEE'	'KDSQYEMDSE'	'OO}3231323'	'4434342434'	'TT.EEEEEEE'	'NDGVYFASTE'	'OO}/211223'	'4430322334']	['EEETT'	'ELVEP'	'30/ON'	'41043'	'EEETT'	'KNIDG'	'33/ON'	'44043']	['...'	'NVT'	']Y}'	'403'	'...'	'NIT'	']Y}'	'403']	['.EEE'	'SQYE'	'}323'	'3434'
3IXO_A 0.0495504735476198 1.382662864905568 0.4490566037735852 [[56	65]	[60	62]	[36	39]	[42	45]] [2	1	4	3] [[120	129]	[195	197]	[233	236]	[353	356]] [['EEEEEEEEEE'	'VKQYDQILIE'	'/33233/0/3'	'0443440104'	'EEETTEEEEE'	'VNNATNVVIK'	'/33MN3///3'	'0442340004']	['EEE'	'DQI'	'33/'	'440'	'EEE'	'KNI'	'33/'	'440']	['....'	'INLP'	'Y]Z}'	'0413'	'....'	'INIT'	'Y]Y}'	'0403']	['.EEE'	'WKPK'	'}323'	'3434'	'.EEE'	'WNRK'	'}343'	'3454']]
6ATK_A 0.0519319931819542 0.4892599656552424 0.5483870967741931 [[172	181]	[154	158]	[573	575]	[174	177]	[689	691]] [2	1	4	3	0] [[87	96]	[195	199]	[234	236]	[353	356]	[465	467]] [['TT.EEEEEEE'	'KDSQYEMDSE'	'OO}3231323'	'4434342434'	'TT.EEEEEEE'	'NDGVYFASTE'	'OO}/211223'	'4430322334']	['EEETT'	'ELVEP'	'30/ON'	'41043'	'EEETT'	'KNIDG'	'33/ON'	'44043']	['...'	'NVT'	']Y}'	'403'	'...'	'NIT'	']Y}'	'403']	['.EEE'	'SQYE'	'}323'	'3434'
3OQA_A 0.0476918834489567 2.136219975427212 0.3880208333333328 [[64	72]	[69	71]	[2	4]	[42	45]] [2	1	4	3] [[120	128]	[195	197]	[234	236]	[353	356]] [['EEETTEEEE'	'IEICGHKVI'	'/3/MN33//'	'040234400'	'EEETTEEEE'	'VNNATNVVI'	'/33MN3///'	'044234000']	['EEE'	'HKV'	'33/'	'440'	'EEE'	'KNI'	'33/'	'440']	['...'	'QIT'	']Y}'	'403'	'...'	'NIT'	']Y}'	'403']	['.EEE'	'WKPK'	'}323'	'3434'	'.EEE'	'WNRK'	'}343'	'3454']]
4DQH_B 0.0426173067317782 1.754919456106088 0.7219730941704035 [[61	64]	[60	62]	[37	39]	[42	45]] [2	1	4	3] [[125	128]	[195	197]	[234	236]	[353	356]] [['EEEE'	'QIII'	'3///'	'4000'	'EEEE'	'NVVI'	'3///'	'4000']	['EEE'	'DQI'	'33/'	'440'	'EEE'	'KNI'	'33/'	'440']	['...'	'NLP'	']Z}'	'413'	'...'	'NIT'	']Y}'	'403']	['.EEE'	'WKPK'	'}323'	'3434'	'.EEE'	'WNRK'	'}343'	'3454']]
5KOV_I 0.017419277723101 5.154867178969379 2.000000000000001 [[92	102]	[71	74]	[1028	1030]	[13	16]] [2	1	4	0] [[101	111]	[196	199]	[234	236]	[462	465]] [['EEEEEEESSSS'	'IYYGGRPYYGN'	'/222242UUUV'	'03333533334'	'EEEEEEESS.S'	'IRGWIFGTTLD'	'/422/12UUZV'	'05330233314']	['EETT'	'KDNS'	'33ON'	'4443'	'EETT'	'NIDG'	'3/ON'	'4043']	['...'	'DIS'	']Y}'	'403'	'...'	'NIT'	']Y}'	'403']	['.TT.'	'QPSQ'	']NN]'	'4334'	'.TT.'	'KPFE'	']NM]'	'4324']]
1B9V_A 0.0275431642517627 4.882376260818598 1.145251396648045 [[168	182]	[230	234]	[347	351]	[274	277]] [2	1	4	3] [[87	93]	[195	199]	[232	236]	[353	356]] [['TT.EEEEE.SSEEEE'	'ENSIFHMAAWSGSAC'	'OO}/1311[UU2211'	'443024222333322'	'TT.EEEE'	'NDGVYFA'	'OO}/211'	'4430322']	['EEETT'	'NDIGG'	'33/NN'	'44033'	'EEETT'	'KNIDG'	'33/ON'	'44043']	['.....'	'GIKGG'	'}Y]}}'	'30433'	'.....'	'GINIT'	'}Y]Y}'	'30403']	['.EEE'	'TEEE'	'}333'	'3444'	'.EEE'	'WNRK'	'}343'	'3454']]
5JW4_I 0.0532026365517741 1.005199556862084 0.4065934065934067 [[228	259]	[112	114]	[285	288]	[127	129]] [2	1	4	0] [[92	122]	[195	197]	[233	236]	[490	492]] [['EEEEEE.TT.EEEEEESS.EEEESEEEEEEEE'	'FFWTILKPNDAINFESNGNFIAPEYAYKIVKK'	'1122/0]NO]1/3132VU]1/12V2123//33'	'22330143442042434342023432340044'	'EEEEESS..EEEEEEESS.SSSS..EEEEEE'	'FASTEKSNIIRGWIFGTTLDSKTQSLLIVNN'	'11223VU]Y/422/12UUZVUVU]}00//33'	'2233443400533023331434343110044']	['EEE'	'EKI'	'33/'	'440'	'EEE'	'KNI'	'33/'	'440']	['....'	'INSS'	'Y]}}'	'0433'	'....'	'INIT'	'Y]Y}'	'0403']	['.S.'	'ASL'	'[UZ'	'231'	'.S.'	'FPL'	'[UZ'	'231']]
1SVM_F 0.0415250694141466 2.8435489871346773 0.5468750000000004 [[542	544]	[543	545]	[417	420]] [2	1	0] [[120	122]	[195	197]	[463	466]] [['EEE'	'VKQ'	'/33'	'044'	'EEE'	'VNN'	'/33'	'044']	['EEE'	'KQI'	'33/'	'440'	'EEE'	'KNI'	'33/'	'440']	['TT..'	'PKKR'	'NO]^'	'3445'	'TT..'	'PFER'	'NM]^'	'3245']]
4CQU_A 0.0536597925043019 1.007035648653091 0.3913043478260876 [[228	259]	[112	114]	[285	288]	[127	129]] [2	1	4	0] [[92	122]	[195	197]	[233	236]	[490	492]] [['EEEEEE.TT.EEEEEESS.EEEESEEEEEEEE'	'FFWTILKPNDAINFESNGNFIAPEYAYKIVKK'	'1122/0]NO]1/3132VU]1/12V2123//33'	'22330143442042434342023432340044'	'EEEEESS..EEEEEEESS.SSSS..EEEEEE'	'FASTEKSNIIRGWIFGTTLDSKTQSLLIVNN'	'11223VU]Y/422/12UUZVUVU]}00//33'	'2233443400533023331434343110044']	['EEE'	'EKI'	'33/'	'440'	'EEE'	'KNI'	'33/'	'440']	['....'	'INSS'	'Y]}}'	'0433'	'....'	'INIT'	'Y]Y}'	'0403']	['.S.'	'ASL'	'[UZ'	'231'	'.S.'	'FPL'	'[UZ'	'231']]
4CQS_A 0.0541902237021848 1.0151872724661486 0.3665480427046268 [[228	259]	[112	114]	[285	288]	[127	129]] [2	1	4	0] [[92	122]	[195	197]	[233	236]	[490	492]] [['EEEEEE.TT.EEEEEESS.EEEESEEEEEEEE'	'FFWTILKPNDAINFESNGNFIAPEYAYKIVKK'	'1122/0]NO]1/3132VU]1/12V2123//33'	'22330143442042434342023432340044'	'EEEEESS..EEEEEEESS.SSSS..EEEEEE'	'FASTEKSNIIRGWIFGTTLDSKTQSLLIVNN'	'11223VU]Y/422/12UUZVUVU]}00//33'	'2233443400533023331434343110044']	['EEE'	'EKI'	'33/'	'440'	'EEE'	'KNI'	'33/'	'440']	['....'	'INSS'	'Y]}}'	'0433'	'....'	'INIT'	'Y]Y}'	'0403']	['.S.'	'ASL'	'[UZ'	'231'	'.S.'	'FPL'	'[UZ'	'231']]
4CQW_A 0.0517792537293304 1.0408237842367427 0.4712643678160915 [[227	258]	[112	114]	[287	289]] [2	1	0] [[92	122]	[195	197]	[489	491]] [['EEEEEE.TT.EEEEEESS.EEEE.EEEEEEEE'	'FFWTILKPNDAINFESNGNFIAPENAYKIVKK'	'1122/0]NO]1/3132VU]1/12]3123//33'	'22330143442042434342023442340044'	'EEEEESS..EEEEEEESS.SSSS..EEEEEE'	'FASTEKSNIIRGWIFGTTLDSKTQSLLIVNN'	'11223VU]Y/422/12UUZVUVU]}00//33'	'2233443400533023331434343110044']	['EEE'	'EKI'	'33/'	'440'	'EEE'	'KNI'	'33/'	'440']	['..S'	'SMP'	'}[U'	'323'	'..S'	'YFP'	'}[U'	'323']]
1MTR_A 0.0379387718842678 2.2441739971583683 1.0104712041884816 [[61	65]	[60	62]	[42	45]] [2	1	3] [[125	129]	[195	197]	[353	356]] [['EEEEE'	'QIPVE'	'3/2/3'	'40304'	'EEEEE'	'NVVIK'	'3///3'	'40004']	['EEE'	'DQI'	'33/'	'440'	'EEE'	'KNI'	'33/'	'440']	['.EEE'	'WKPK'	'}323'	'3434'	'.EEE'	'WNRK'	'}343'	'3454']]
4CR0_A 0.0528456060173719 1.022745267898869 0.4328358208955227 [[228	259]	[112	114]	[127	129]] [2	1	0] [[92	122]	[195	197]	[490	492]] [['EEEEEEPTT.EEEEEESS.EEEESEEEEEEEE'	'FFWTILKPNDAINFESNGNFIAPEYAYKIVKK'	'1122/0HNO]1/3132VU]1/12V2123//33'	'22330143442042434342023432340044'	'EEEEESS..EEEEEEESS.SSSS..EEEEEE'	'FASTEKSNIIRGWIFGTTLDSKTQSLLIVNN'	'11223VU]Y/422/12UUZVUVU]}00//33'	'2233443400533023331434343110044']	['EEE'	'EKI'	'33/'	'440'	'EEE'	'KNI'	'33/'	'440']	['.S.'	'ASL'	'[UZ'	'231'	'.S.'	'FPL'	'[UZ'	'231']]
4CQZ_A 0.053215711462798 1.0308521339396808 0.4065934065934067 [[228	259]	[112	114]	[285	288]	[127	129]] [2	1	4	0] [[92	122]	[195	197]	[233	236]	[490	492]] [['EEEEEE.TT.EEEEEESS.EEEESEEEEEEEE'	'FFWTILKPNDAINFESNGNFIAPEYAYKIVKK'	'1122/0]NO]1/3132VU]1/12V2123//33'	'22330143442042434342023432340044'	'EEEEESS..EEEEEEESS.SSSS..EEEEEE'	'FASTEKSNIIRGWIFGTTLDSKTQSLLIVNN'	'11223VU]Y/422/12UUZVUVU]}00//33'	'2233443400533023331434343110044']	['EEE'	'EKI'	'33/'	'440'	'EEE'	'KNI'	'33/'	'440']	['....'	'INSS'	'Y]}}'	'0433'	'....'	'INIT'	'Y]Y}'	'0403']	['.S.'	'ASL'	'[UZ'	'231'	'.S.'	'FPL'	'[UZ'	'231']]
3KU6_A 0.036842012618788 4.298027394794456 0.5442708333333337 [[203	209]	[116	118]	[322	324]	[206	209]] [2	1	4	0] [[104	110]	[195	197]	[234	236]	[489	492]] [['EEE.SS.'	'SVGTSTL'	'2/2}UUZ'	'3033331'	'EEEESS.'	'WIFGTTL'	'2/12UUZ'	'3023331']	['EEE'	'KKV'	'33/'	'440'	'EEE'	'KNI'	'33/'	'440']	['...'	'NVP'	']Y}'	'403'	'...'	'NIT'	']Y}'	'403']	['.SS.'	'TSTL'	'}UUZ'	'3331'	'..S.'	'YFPL'	'}[UZ'	'3231']]
6ATK_C 0.0520167773232179 0.5288446871316421 0.6000000000000003 [[172	181]	[154	158]	[573	575]	[174	177]	[689	691]] [2	1	4	3	0] [[87	96]	[195	199]	[234	236]	[353	356]	[465	467]] [['TT.EEEEEEE'	'KDSQYEMDSE'	'OO}3231323'	'4434342434'	'TT.EEEEEEE'	'NDGVYFASTE'	'OO}/211223'	'4430322334']	['EEETT'	'ELVEP'	'30/ON'	'41043'	'EEETT'	'KNIDG'	'33/ON'	'44043']	['...'	'NVT'	']Y}'	'403'	'...'	'NIT'	']Y}'	'403']	['.EEE'	'SQYE'	'}323'	'3434'
5JW4_E 0.0550468536637938 0.9944168525415004 0.3617021276595742 [[228	259]	[42	46]	[285	288]	[127	129]] [2	1	4	0] [[92	122]	[195	199]	[233	236]	[490	492]] [['EEEEEE.TT.EEEEEESS.EEEESEEEEEEEE'	'FFWTILKPNDAINFESNGNFIAPEYAYKIVKK'	'1122/0]NO]1/3132VU]1/12V2123//33'	'22330143442042434342023432340044'	'EEEEESS..EEEEEEESS.SSSS..EEEEEE'	'FASTEKSNIIRGWIFGTTLDSKTQSLLIVNN'	'11223VU]Y/422/12UUZVUVU]}00//33'	'2233443400533023331434343110044']	['EEETT'	'NDLDG'	'330ON'	'44143'	'EEETT'	'KNIDG'	'33/ON'	'44043']	['....'	'INSS'	'Y]}}'	'0433'	'....'	'INIT'	'Y]Y}'	'0403']	['.S.'	'ASL'	'[UZ'	'231'	'.S.'	'FPL'	'[UZ'	'231']]
4ADF_Q 0.0544782284085843 2.1332730542595373 0.065104166666666 [[198	205]	[204	207]	[130	133]] [2	1	3] [[89	96]	[195	198]	[354	357]] [['.EEEEEEE'	'PVTFVGKN'	'}/21/233'	'30320344'	'.EEEEEEE'	'GVYFASTE'	'}/211223'	'30322334']	['EETT'	'KNDK'	'33OO'	'4444'	'EEET'	'KNID'	'33/O'	'4404']	['EEEE'	'HSER'	'3234'	'4345'	'EEEE'	'NRKR'	'3434'	'4545']]
5JW4_K 0.053178226653913 1.0049792412092942 0.4490566037735852 [[228	259]	[112	114]	[285	288]	[127	129]] [2	1	4	0] [[92	122]	[195	197]	[233	236]	[490	492]] [['EEEEEE.TT.EEEEEESS.EEEESEEEEEEEE'	'FFWTILKPNDAINFESNGNFIAPEYAYKIVKK'	'1122/0]NO]1/3132VU]1/12V2123//33'	'22330143442042434342023432340044'	'EEEEESS..EEEEEEESS.SSSS..EEEEEE'	'FASTEKSNIIRGWIFGTTLDSKTQSLLIVNN'	'11223VU]Y/422/12UUZVUVU]}00//33'	'2233443400533023331434343110044']	['EEE'	'EKI'	'33/'	'440'	'EEE'	'KNI'	'33/'	'440']	['....'	'INSS'	'Y]}}'	'0433'	'....'	'INIT'	'Y]Y}'	'0403']	['.S.'	'ASL'	'[UZ'	'231'	'.S.'	'FPL'	'[UZ'	'231']]
4CQV_A 0.0535061095724097 1.0377993122915408 0.3963636363636371 [[227	258]	[112	114]	[287	289]] [2	1	0] [[92	122]	[195	197]	[489	491]] [['EEEEEE.TT.EEEEEESS.EEEESEEEEEEEE'	'FFWTILKPNDAINFESNGNFIAPENAYKIVKK'	'1122/0]NO]1/3132VU]1/12V3123//33'	'22330143442042434342023442340044'	'EEEEESS..EEEEEEESS.SSSS..EEEEEE'	'FASTEKSNIIRGWIFGTTLDSKTQSLLIVNN'	'11223VU]Y/422/12UUZVUVU]}00//33'	'2233443400533023331434343110044']	['EEE'	'EKI'	'33/'	'440'	'EEE'	'KNI'	'33/'	'440']	['..S'	'SMP'	'}[U'	'323'	'..S'	'YFP'	'}[U'	'323']]
6QGM_f 0.0343646953625029 2.522455536116349 1.285714285714286 [[77	93]	[190	192]	[100	103]] [2	1	0] [[94	115]	[195	197]	[489	492]] [['EEE.EEEEES.SSSSS.'	'TYKNSIRFTNFREGKGE'	'223]2/412V[WVUVU]'	'33443052342543434'	'EEESS..EEEEEEESS.SSSS.'	'STEKSNIIRGWIFGTTLDSKTQ'	'223VU]Y/422/12UUZVUVU]'	'3344340053302333143434']	['EEE'	'KHI'	'33/'	'440'	'EEE'	'KNI'	'33/'	'440']	['.SS.'	'GPSL'	'}UUZ'	'3331'	'..S.'	'YFPL'	'}[UZ'	'3231']]
6OT1_T 0.049957366327705 0.713177505591209 0.7708333333333326 [[88	90]	[88	91]	[11	14]	[98	100]] [2	1	4	3] [[121	123]	[195	198]	[229	232]	[354	356]] [['EET'	'QQF'	'33M'	'442'	'EET'	'NNA'	'33M'	'442']	['EETT'	'QQFE'	'33MO'	'4424'	'EEET'	'KNID'	'33/O'	'4404']	['EEE.'	'LSLS'	'020}'	'1313'	'EE..'	'LPIG'	'02Y}'	'1303']	['EEE'	'ELE'	'303'	'414'	'EEE'	'NRK'	'343'	'454']]
6QGM_b 0.0342075015087874 2.529321388747303 1.3414634146341458 [[77	93]	[190	192]	[5	7]	[100	103]] [2	1	4	0] [[94	115]	[195	197]	[233	235]	[489	492]] [['EEE.EEEEES.SSSSS.'	'TYKNSIRFTNFREGKGE'	'223]2/412V[WVUVU]'	'33443052342543434'	'EEESS..EEEEEEESS.SSSS.'	'STEKSNIIRGWIFGTTLDSKTQ'	'223VU]Y/422/12UUZVUVU]'	'3344340053302333143434']	['EEE'	'KHI'	'33/'	'440'	'EEE'	'KNI'	'33/'	'440']	['...'	'VKI'	'Y]Y'	'040'	'...'	'INI'	'Y]Y'	'040']	['.SS.'	'GPSL'	'}UUZ'	'3331'	'..S.'	'YFPL'	'}[UZ'	'3231']]
1Z1H_A 0.0390640022198953 2.226898290923096 1.0 [[61	65]	[60	62]	[42	45]] [2	1	3] [[125	129]	[195	197]	[353	356]] [['EEEEE'	'QIPVE'	'3/2/3'	'40304'	'EEEEE'	'NVVIK'	'3///3'	'40004']	['EEE'	'DQI'	'33/'	'440'	'EEE'	'KNI'	'33/'	'440']	['.EEE'	'WKPK'	'}323'	'3434'	'.EEE'	'WNRK'	'}343'	'3454']]
5KR2_B 0.046336703638744 1.4853102134989915 0.6480686695278977 [[56	65]	[60	62]	[37	39]	[42	45]] [2	1	4	3] [[120	129]	[195	197]	[234	236]	[353	356]] [['EEEEEEEEEE'	'VKQYDQIIIE'	'/33233///3'	'0443440004'	'EEETTEEEEE'	'VNNATNVVIK'	'/33MN3///3'	'0442340004']	['EEE'	'DQI'	'33/'	'440'	'EEE'	'KNI'	'33/'	'440']	['...'	'NLP'	']Z}'	'413'	'...'	'NIT'	']Y}'	'403']	['.EEE'	'WKPK'	'}323'	'3434'	'.EEE'	'WNRK'	'}343'	'3454']]
7JVB_C 0.0343699975534904 1.4335355757687176 1.8235294117647047 [[74	94]	[85	88]] [2	0] [[87	96]	[462	465]] [['TTEEEEEEES..TT..EEEEE'	'KNTIYLQMNSLKPQDTAVYYE'	'OO2/20313UZ]NO]}1/223'	'443031424314344320334'	'TT.EEEEEEE'	'NDGVYFASTE'	'OO}/211223'	'4430322334']	['.TT.'	'KPQD'	']NO]'	'4344'	'.TT.'	'KPFE'	']NM]'	'4324']]
3L89_W 0.0176753211300105 4.403333336315592 2.42857142857143 [[101	118]	[32	34]	[87	90]] [2	1	3] [[98	109]	[198	200]	[353	356]] [['S.SEEEEEEETTEEEESS'	'GEEILYPELKGSVAIWSG'	'U]V/022303NN/1/2UU'	'344013341433020333'	'S..EEEEEEESS'	'SNIIRGWIFGTT'	'U]Y/422/12UU'	'340053302333']	['TTE'	'KGY'	'ON2'	'433'	'TTE'	'DGY'	'ON2'	'433']	['.EEE'	'YQMH'	'}313'	'3424'	'.EEE'	'WNRK'	'}343'	'3454']]
2WRB_A 0.0403683077727037 3.83301726938246 0.5234375000000004 [[202	208]	[116	118]	[322	324]	[205	208]] [2	1	4	0] [[104	110]	[195	197]	[234	236]	[489	492]] [['EEE.SS.'	'SVGTSTL'	'2/2}UUZ'	'3033331'	'EEEESS.'	'WIFGTTL'	'2/12UUZ'	'3023331']	['EEE'	'EKV'	'33/'	'440'	'EEE'	'KNI'	'33/'	'440']	['...'	'NVP'	']Y}'	'403'	'...'	'NIT'	']Y}'	'403']	['.SS.'	'TSTL'	'}UUZ'	'3331'	'..S.'	'YFPL'	'}[UZ'	'3231']]
4F2M_E 0.0321906864531109 5.71350869165888 0.4791666666666669 [[642	650]	[647	649]	[508	510]] [2	1	0] [[119	127]	[195	197]	[489	491]] [['EEEEEEEEE'	'IYEEGDNIV'	'/233233//'	'034434400'	'EEEETTEEE'	'IVNNATNVV'	'//33MN3//'	'004423400']	['EEE'	'DNI'	'33/'	'440'	'EEE'	'KNI'	'33/'	'440']	['..S'	'SFY'	'}[U'	'323'	'..S'	'YFP'	'}[U'	'323']]
3N3I_A 0.0150304789952138 6.604098599670932 0.815104166666667 [[1061	1067]	[1060	1062]	[2	4]] [2	1	4] [[125	131]	[195	197]	[234	236]] [['EEEEEES'	'QILIEIC'	'3/0/3/T'	'4010402'	'EEEEE.S'	'NVVIKVA'	'3///3YT'	'4000402']	['EEE'	'DQI'	'33/'	'440'	'EEE'	'KNI'	'33/'	'440']	['.B.'	'QVT'	'](}'	'403'	'...'	'NIT'	']Y}'	'403']]
4BH0_C 0.0540936958646488 1.0496101087094092 0.3963636363636371 [[228	259]	[42	46]	[288	290]] [2	1	0] [[92	122]	[195	199]	[489	491]] [['EEEEEEPTT.EEEEEESS.EEEE.EEEEEEEE'	'FFWTILKPNDAINFESNGNFIAPENAYKIVKK'	'1122/0HNO]1/3132VU]1/12]3123//33'	'22330143442042434342023442340044'	'EEEEESS..EEEEEEESS.SSSS..EEEEEE'	'FASTEKSNIIRGWIFGTTLDSKTQSLLIVNN'	'11223VU]Y/422/12UUZVUVU]}00//33'	'2233443400533023331434343110044']	['EEETT'	'HDLDG'	'330ON'	'44143'	'EEETT'	'KNIDG'	'33/ON'	'44043']	['..S'	'SMP'	'}[U'	'323'	'..S'	'YFP'	'}[U'	'323']]
5K6F_F 0.0538766382151497 2.774496400336153 0.015625 [[389	393]	[343	348]	[401	403]	[399	402]] [2	1	4	0] [[112	116]	[195	200]	[234	236]	[465	468]] [['SSS..'	'PKYDG'	'UVU]}'	'34343'	'SSS..'	'SKTQS'	'UVU]}'	'34343']	['EEETTE'	'DDNAGS'	'333MN2'	'444233'	'EEETTE'	'KNIDGY'	'33/ON2'	'440433']	['...'	'DVS'	']Y}'	'403'	'...'	'NIT'	']Y}'	'403']	['....'	'KTDV'	']}]Y'	'4340'	'....'	'ERDI'	']^]Y'	'4540']]
2HAH_A 0.0388703341355035 1.7654310099274937 1.2196531791907508 [[46	66]	[20	23]] [2	1] [[87	104]	[197	200]] [['TT.EEEEEEEEEETTEEEEEE'	'KNSIENGRQMIGGIGGFIRGT'	'OO}/332431/22KN21/422'	'443044354203303320533'	'TT.EEEEEEESS..EEEE'	'NDGVYFASTEKSNIIRGW'	'OO}/211223VU]Y/422'	'443032233443400533']	['ETTE'	'VNGY'	'/ON2'	'0433'	'ETTE'	'IDGY'	'/ON2'	'0433']]
4EPJ_A 0.0141639803107423 6.64848584244058 0.8567708333333333 [[161	165]	[160	162]	[137	139]	[42	45]] [2	1	4	3] [[125	129]	[195	197]	[234	236]	[353	356]] [['EEEEE'	'QIPVE'	'3/2/3'	'40304'	'EEEEE'	'NVVIK'	'3///3'	'40004']	['EEE'	'DQI'	'33/'	'440'	'EEE'	'KNI'	'33/'	'440']	['...'	'NLP'	']Z}'	'413'	'...'	'NIT'	']Y}'	'403']	['.EEE'	'WKPK'	'}323'	'3434'	'.EEE'	'WNRK'	'}343'	'3454']]
6QPG_D 0.0157277170763658 5.853281132845581 1.9312977099236648 [[558	567]	[428	432]	[494	497]] [2	4	3] [[89	103]	[231	235]	[353	356]] [['.PEEEEEEEE'	'SRPMFLYVRT'	'}I21102/42'	'3532213053'	'.EEEEEEESS..EEE'	'GVYFASTEKSNIIRG'	'}/211223VU]Y/42'	'303223344340053']	['.....'	'IGEDV'	'Y}]]Y'	'03440'	'.....'	'IGINI'	'Y}Y]Y'	'03040']	['..EE'	'GRRK'	'}^43'	'3554'	'.EEE'	'WNRK'	'}343'	'3454']]
6JJM_A 0.0086771026456454 5.723789353513111 2.522935779816515 [[181	190]	[492	494]	[451	454]	[236	239]] [2	1	4	0] [[90	99]	[198	200]	[230	233]	[489	492]] [['EEEEEE.SS.'	'IPSFSLGKTH'	'/22120}VU]'	'0332313434'	'EEEEEEESS.'	'VYFASTEKSN'	'/211223VU]'	'0322334434']	['TTE'	'QSG'	'ON2'	'433'	'TTE'	'DGY'	'ON2'	'433']	['E...'	'WIPI'	'2Y}Y'	'3030'	'E...'	'PIGI'	'2Y}Y'	'3030']	['.SS.'	'SDGL'	'}VUZ'	'3431'	'..S.'	'YFPL'	'}[UZ'	'3231']]
2ZHX_H 0.0627192335777146 0.8417182019841698 0.136094674556213 [[70	73]	[79	81]	[80	82]	[37	39]] [2	1	3	0] [[118	121]	[195	197]	[354	356]	[489	491]] [['EEEE'	'LVIQ'	'0//3'	'1004'	'EEEE'	'LIVN'	'0//3'	'1004']	['EEE'	'NKI'	'33/'	'440'	'EEE'	'KNI'	'33/'	'440']	['EEE'	'KIK'	'3/3'	'404'	'EEE'	'NRK'	'343'	'454']	['.SS'	'PES'	'}VU'	'343'	'..S'	'YFP'	'}[U'	'323']]
5J7O_C 0.0336614433169891 2.9833593486477703 1.4000000000000008 [[159	176]	[191	194]	[228	230]	[425	427]	[383	386]] [2	1	4	3	0] [[87	103]	[196	199]	[234	236]	[354	356]	[462	465]] [['TT.PEEPTTSEEE.EEEE'	'QQGTTQTVAAAATNFVRY'	'OO}G23GKMT112]1/42'	'443334302222342053'	'TT.EEEEEEESS..EEE'	'NDGVYFASTEKSNIIRG'	'OO}/211223VU]Y/42'	'44303223344340053']	['EETT'	'EVNG'	'3/ON'	'4043'	'EETT'	'NIDG'	'3/ON'	'4043']	['...'	'EVP'	']Y}'	'403'	'...'	'NIT'	']Y}'	'403']	['EEE'	'QRE'	'343'	'454'
5J7U_A 0.0319483947252223 2.994593574158221 1.6666666666666663 [[159	176]	[191	194]	[228	230]	[425	427]	[383	386]] [2	1	4	3	0] [[87	103]	[196	199]	[234	236]	[354	356]	[462	465]] [['TT.PEEPTTSEEE.EEEE'	'QQGTTQTVAAAATNFVRY'	'OO}G23GKMT112]1/42'	'443334302222342053'	'TT.EEEEEEESS..EEE'	'NDGVYFASTEKSNIIRG'	'OO}/211223VU]Y/42'	'44303223344340053']	['EETT'	'EVNG'	'3/ON'	'4043'	'EETT'	'NIDG'	'3/ON'	'4043']	['...'	'EVP'	']Y}'	'403'	'...'	'NIT'	']Y}'	'403']	['EEE'	'QRE'	'343'	'454'
4CQY_A 0.052722027769982 1.0411348969875112 0.517786561264822 [[227	258]	[112	114]	[287	289]] [2	1	0] [[92	122]	[195	197]	[489	491]] [['EEEEEEPTT.EEEEEESS.EEEE.EEEEEEEE'	'FFWTILKPNDAINFESNGNFIAPENAYKIVKK'	'1122/0HNO]1/3132VU]1/12]3123//33'	'22330143442042434342023442340044'	'EEEEESS..EEEEEEESS.SSSS..EEEEEE'	'FASTEKSNIIRGWIFGTTLDSKTQSLLIVNN'	'11223VU]Y/422/12UUZVUVU]}00//33'	'2233443400533023331434343110044']	['EEE'	'EKI'	'33/'	'440'	'EEE'	'KNI'	'33/'	'440']	['..S'	'SMP'	'}[U'	'323'	'..S'	'YFP'	'}[U'	'323']]
1B6M_A 0.0396370206316248 2.1953903954096585 1.1098901098901104 [[61	65]	[60	62]	[42	45]] [2	1	3] [[125	129]	[195	197]	[353	356]] [['EEEEE'	'QIPVE'	'3/2/3'	'40304'	'EEEEE'	'NVVIK'	'3///3'	'40004']	['EEE'	'DQI'	'33/'	'440'	'EEE'	'KNI'	'33/'	'440']	['.EEE'	'WKPK'	'}323'	'3434'	'.EEE'	'WNRK'	'}343'	'3454']]
4BGX_A 0.0546382572263076 1.0508128580381375 0.4275092936802975 [[228	259]	[112	114]	[285	288]	[127	129]] [2	1	4	0] [[92	122]	[195	197]	[233	236]	[490	492]] [['EEEEEEPTT.EEEEEESS.EEEESEEEEEEEE'	'FFWTILKPNDAINFESNGNFIAPEYAYKIVKK'	'1122/0HNO]1/3132VU]1/12V2123//33'	'22330143442042434342023432340044'	'EEEEESS..EEEEEEESS.SSSS..EEEEEE'	'FASTEKSNIIRGWIFGTTLDSKTQSLLIVNN'	'11223VU]Y/422/12UUZVUVU]}00//33'	'2233443400533023331434343110044']	['EEE'	'EKI'	'33/'	'440'	'EEE'	'KNI'	'33/'	'440']	['....'	'INSS'	'Y]}}'	'0433'	'....'	'INIT'	'Y]Y}'	'0403']	['.S.'	'ASL'	'[UZ'	'231'	'.S.'	'FPL'	'[UZ'	'231']]
4BH1_E 0.055658541755584 1.0100241593052794 0.4169741697416973 [[228	259]	[42	46]	[288	290]] [2	1	0] [[92	122]	[195	199]	[489	491]] [['EEEEEE.TT.EEEEEESS.EEEE.EEEEEEEE'	'FFWTILKPNDAINFESNGNFIAPENAYKIVKK'	'1122/0]NO]1/3132VU]1/12]3123//33'	'22330143442042434342023442340044'	'EEEEESS..EEEEEEESS.SSSS..EEEEEE'	'FASTEKSNIIRGWIFGTTLDSKTQSLLIVNN'	'11223VU]Y/422/12UUZVUVU]}00//33'	'2233443400533023331434343110044']	['EEETT'	'NDLDG'	'330ON'	'44143'	'EEETT'	'KNIDG'	'33/ON'	'44043']	['..S'	'SMP'	'}[U'	'323'	'..S'	'YFP'	'}[U'	'323']]
4LAJ_M 0.0431278214843589 1.66376060200151 1.0210526315789474 [[76	96]	[102	104]	[42	45]] [2	4	0] [[87	96]	[232	234]	[463	466]] [['TTEEEEEE.S..GGG.EEEEE'	'KNTVYLQMNSLKPEDTAVYYK'	'OO2/2031]UZ]9::}1/223'	'443031424314344320334'	'TT.EEEEEEE'	'NDGVYFASTE'	'OO}/211223'	'4430322334']	['...'	'TVD'	'}Y]'	'304'	'...'	'GIN'	'}Y]'	'304']	['TS..'	'GKER'	'NV]^'	'3445'	'TT..'	'PFER'	'NM]^'	'3245']]
4K64_C 0.0575268376013141 1.051779125777642 0.2929292929292928 [[232	263]	[46	50]	[292	294]] [2	1	0] [[92	122]	[195	199]	[489	491]] [['EEEEEE.TT.EEEEEESS.EEEE.EEEEEEEE'	'FFWTILKPNDAINFESNGNFIAPEYAYKIVKK'	'1122/0]NO]1/3132VU]1/12]2123//33'	'22330143442042434342023432340044'	'EEEEESS..EEEEEEESS.SSSS..EEEEEE'	'FASTEKSNIIRGWIFGTTLDSKTQSLLIVNN'	'11223VU]Y/422/12UUZVUVU]}00//33'	'2233443400533023331434343110044']	['EEETT'	'HDLDG'	'330ON'	'44143'	'EEETT'	'KNIDG'	'33/ON'	'44043']	['..S'	'SMP'	'}[U'	'323'	'..S'	'YFP'	'}[U'	'323']]
5J7V_C 0.0336513165821235 2.983387039550274 1.526315789473684 [[159	176]	[191	194]	[228	230]	[425	427]	[383	386]] [2	1	4	3	0] [[87	103]	[196	199]	[234	236]	[354	356]	[462	465]] [['TT.PEEPTTSEEE.EEEE'	'QQGTTQTVAAAATNFVRY'	'OO}G23GKMT112]1/42'	'443334302222342053'	'TT.EEEEEEESS..EEE'	'NDGVYFASTEKSNIIRG'	'OO}/211223VU]Y/42'	'44303223344340053']	['EETT'	'EVNG'	'3/ON'	'4043'	'EETT'	'NIDG'	'3/ON'	'4043']	['...'	'EVP'	']Y}'	'403'	'...'	'NIT'	']Y}'	'403']	['EEE'	'QRE'	'343'	'454'
5NYZ_A 0.0449662212567496 4.795387664558956 0.2656249999999998 [[139	143]	[55	57]	[142	144]	[17	19]	[38	41]] [2	1	4	3	0] [[126	130]	[198	200]	[230	232]	[353	355]	[462	465]] [['EEEE.'	'VIVPI'	'///2Y'	'00030'	'EEEE.'	'VVIKV'	'///3Y'	'00040']	['TTE'	'EGY'	'ON2'	'433'	'TTE'	'DGY'	'ON2'	'433']	['E..'	'PIW'	'2Y}'	'303'	'E..'	'PIG'	'2Y}'	'303']	['.EE'	'PER'	'}34'	'345'
5JW4_G 0.0534057203825126 1.001922681111874 0.567346938775511 [[228	259]	[112	114]	[285	288]	[127	129]] [2	1	4	0] [[92	122]	[195	197]	[233	236]	[490	492]] [['EEEEEE.TT.EEEEEESS.EEEESEEEEEEEE'	'FFWTILKPNDAINFESNGNFIAPEYAYKIVKK'	'1122/0]NO]1/3132VU]1/12V2123//33'	'22330143442042434342023432340044'	'EEEEESS..EEEEEEESS.SSSS..EEEEEE'	'FASTEKSNIIRGWIFGTTLDSKTQSLLIVNN'	'11223VU]Y/422/12UUZVUVU]}00//33'	'2233443400533023331434343110044']	['EEE'	'EKI'	'33/'	'440'	'EEE'	'KNI'	'33/'	'440']	['....'	'INSS'	'Y]}}'	'0433'	'....'	'INIT'	'Y]Y}'	'0403']	['.S.'	'ASL'	'[UZ'	'231'	'.S.'	'FPL'	'[UZ'	'231']]
2V33_A 0.0670992359572009 0.6009880929831419 0.0104166666666667 [[302	305]	[345	348]	[347	349]] [2	1	0] [[104	107]	[196	199]	[462	464]] [['EEEE'	'TVAT'	'2/12'	'3023'	'EEEE'	'WIFG'	'2/12'	'3023']	['EE.T'	'KVKT'	'3/]N'	'4043'	'EETT'	'NIDG'	'3/ON'	'4043']	['.TT'	'KTA'	']NM'	'432'	'.TT'	'KPF'	']NM'	'432']]
5CCT_A 0.0465024967078532 4.786535025350522 0.2239583333333332 [[139	143]	[55	57]	[142	144]	[17	19]	[38	41]] [2	1	4	3	0] [[126	130]	[198	200]	[230	232]	[353	355]	[462	465]] [['EEEE.'	'VIVPI'	'///2Y'	'00030'	'EEEE.'	'VVIKV'	'///3Y'	'00040']	['TTE'	'EGY'	'ON2'	'433'	'TTE'	'DGY'	'ON2'	'433']	['E..'	'PIW'	'2Y}'	'303'	'E..'	'PIG'	'2Y}'	'303']	['.EE'	'PER'	'}34'	'345'
4IV3_C 0.0167113866440965 3.3494094277020565 2.8019801980198014 [[120	132]	[96	98]	[3	5]	[174	177]] [2	1	4	0] [[102	112]	[198	200]	[231	233]	[462	465]] [['EEEEEEE.SS.SS'	'RYMVAYVPPGVET'	'421/12/}UUYVU'	'5320230333043'	'EEEEEESS.SS'	'RGWIFGTTLDS'	'422/12UUZVU'	'53302333143']	['TTE'	'QYY'	'ON2'	'433'	'TTE'	'DGY'	'ON2'	'433']	['...'	'VPV'	'Y}Y'	'030'	'...'	'IGI'	'Y}Y'	'030']	['.TT.'	'DVAE'	']KM]'	'4024'	'.TT.'	'KPFE'	']NM]'	'4324']]
1CPI_B 0.0418983703108444 2.0771573168948514 1.075675675675677 [[61	65]	[60	62]	[78	80]	[42	45]] [2	1	4	3] [[125	129]	[195	197]	[230	232]	[353	356]] [['EEEEE'	'QIPVE'	'3/2/3'	'40304'	'EEEEE'	'NVVIK'	'3///3'	'40004']	['EEE'	'DQI'	'33/'	'440'	'EEE'	'KNI'	'33/'	'440']	['ES.'	'GPT'	'2U}'	'333'	'E..'	'PIG'	'2Y}'	'303']	['.EEE'	'WKPK'	'}323'	'3434'	'.EEE'	'WNRK'	'}343'	'3454']]
4CQV_E 0.0575490375813296 1.0245029177403129 0.3568904593639574 [[227	258]	[42	46]	[287	289]] [2	1	0] [[92	122]	[195	199]	[489	491]] [['EEEEEE.TT.EEEEEESS.EEEESEEEEEEEE'	'FFWTILKPNDAINFESNGNFIAPENAYKIVKK'	'1122/0]NO]1/3132VU]1/12V3123//33'	'22330143442042434342023442340044'	'EEEEESS..EEEEEEESS.SSSS..EEEEEE'	'FASTEKSNIIRGWIFGTTLDSKTQSLLIVNN'	'11223VU]Y/422/12UUZVUVU]}00//33'	'2233443400533023331434343110044']	['EEETT'	'NDLDG'	'330ON'	'44143'	'EEETT'	'KNIDG'	'33/ON'	'44043']	['..S'	'SMP'	'}[U'	'323'	'..S'	'YFP'	'}[U'	'323']]
2WRB_B 0.0408977263614222 3.835051973633665 0.6250000000000002 [[202	208]	[116	118]	[322	324]	[205	208]] [2	1	4	0] [[104	110]	[195	197]	[234	236]	[489	492]] [['EEE.SS.'	'SVGTSTL'	'2/2}UUZ'	'3033331'	'EEEESS.'	'WIFGTTL'	'2/12UUZ'	'3023331']	['EEE'	'EKV'	'33/'	'440'	'EEE'	'KNI'	'33/'	'440']	['...'	'NVP'	']Y}'	'403'	'...'	'NIT'	']Y}'	'403']	['.SS.'	'TSTL'	'}UUZ'	'3331'	'..S.'	'YFPL'	'}[UZ'	'3231']]
1YT9_A 0.0524787681834053 1.0899767014427613 0.5802469135802473 [[64	69]	[65	68]	[78	80]	[42	45]] [2	1	4	3] [[120	125]	[196	199]	[230	232]	[353	356]] [['EEETTE'	'IEICGH'	'/3/MN3'	'040234'	'EEETTE'	'VNNATN'	'/33MN3'	'044234']	['EETT'	'EICG'	'3/MN'	'4023'	'EETT'	'NIDG'	'3/ON'	'4043']	['ES.'	'GPT'	'2U}'	'333'	'E..'	'PIG'	'2Y}'	'303']	['.EEE'	'WKPK'	'}323'	'3434'	'.EEE'	'WNRK'	'}343'	'3454']]
5J7U_I 0.0342985841145908 2.9744938139196373 1.526315789473684 [[159	176]	[191	194]	[228	230]	[425	427]	[383	386]] [2	1	4	3	0] [[87	103]	[196	199]	[234	236]	[354	356]	[462	465]] [['TT..EE.TTSEEE.EEEE'	'QQGTTQTVAAAATNFVRY'	'OO}}23}KMT112]1/42'	'443334302222342053'	'TT.EEEEEEESS..EEE'	'NDGVYFASTEKSNIIRG'	'OO}/211223VU]Y/42'	'44303223344340053']	['EETT'	'EVNG'	'3/ON'	'4043'	'EETT'	'NIDG'	'3/ON'	'4043']	['...'	'EVP'	']Y}'	'403'	'...'	'NIT'	']Y}'	'403']	['EEE'	'QRE'	'343'	'454'
5UDD_B 0.0353588539998091 2.967874197279897 1.385093167701863 [[344	349]	[359	362]	[401	403]	[359	361]	[385	388]] [2	1	4	3	0] [[121	126]	[196	199]	[234	236]	[354	356]	[462	465]] [['EETTEE'	'DNAGSV'	'33MN2/'	'442330'	'EETTEE'	'NNATNV'	'33MN3/'	'442340']	['EEET'	'KVQS'	'3/3N'	'4043'	'EETT'	'NIDG'	'3/ON'	'4043']	['...'	'DIS'	']Y}'	'403'	'...'	'NIT'	']Y}'	'403']	['EEE'	'KVQ'	'3/3'	'404'
3DXA_N 0.0209930526554021 5.206070342258688 2.0967741935483866 [[101	111]	[44	47]	[125	129]] [2	1	4] [[101	111]	[196	199]	[232	236]] [['EEEEEEE.SSS'	'VYYTIVWGGYQ'	'/222//2}UUV'	'03330033334'	'EEEEEEESS.S'	'IRGWIFGTTLD'	'/422/12UUZV'	'05330233314']	['E.TT'	'QIHS'	'3YON'	'4043'	'EETT'	'NIDG'	'3/ON'	'4043']	['.....'	'PIQNP'	'}Y]]}'	'30443'	'.....'	'GINIT'	'}Y]Y}'	'30403']]
2DF7_L 0.0092875620009865 5.2110150474939285 2.764705882352943 [[208	219]	[337	339]	[183	185]	[344	347]] [2	1	4	0] [[90	96]	[197	199]	[230	232]	[463	466]] [['EEEEEEEEEEEE'	'ITAADDYQFSSQ'	'/21133231223'	'032244342334'	'EEEEEEE'	'VYFASTE'	'/211223'	'0322334']	['ETT'	'IHG'	'/ON'	'043'	'ETT'	'IDG'	'/ON'	'043']	['E..'	'PIP'	'2Y}'	'303'	'E..'	'PIG'	'2Y}'	'303']	['TTS.'	'GALR'	'NMS^'	'3215'	'TT..'	'PFER'	'NM]^'	'3245']]
6CM3_G 0.0515213361417118 0.8635314995823813 0.8958333333333333 [[2	4]	[91	93]	[23	25]	[92	94]	[30	33]] [2	1	4	3	0] [[125	127]	[195	197]	[232	234]	[354	356]	[462	465]] [['EEE'	'KVV'	'3//'	'400'	'EEE'	'NVV'	'3//'	'400']	['EEE'	'EEV'	'33/'	'440'	'EEE'	'KNI'	'33/'	'440']	['...'	'SIQ'	'}Y]'	'304'	'...'	'GIN'	'}Y]'	'304']	['EEE'	'EVQ'	'3/3'	'404'
3QQB_A 0.0439473119928835 4.310316094165904 0.4453124999999998 [[203	209]	[116	118]	[322	324]	[206	209]] [2	1	4	0] [[104	110]	[195	197]	[234	236]	[489	492]] [['EEE.SS.'	'SVGTSTL'	'2/2}UUZ'	'3033331'	'EEEESS.'	'WIFGTTL'	'2/12UUZ'	'3023331']	['EEE'	'KKV'	'33/'	'440'	'EEE'	'KNI'	'33/'	'440']	['...'	'NVP'	']Y}'	'403'	'...'	'NIT'	']Y}'	'403']	['.SS.'	'TSTL'	'}UUZ'	'3331'	'..S.'	'YFPL'	'}[UZ'	'3231']]
4FQM_C 0.02035536926237 6.1164927242665765 1.385093167701863 [[11	26]	[294	298]	[73	77]] [2	1	4] [[115	128]	[196	200]	[232	236]] [['...EEEEETTTEEEEE'	'NSPHVVKTATQGEVNV'	']}}3//32MNO23/3/'	'4334004323434040'	'..EEEEEETTEEEE'	'QSLLIVNNATNVVI'	']}00//33MN3///'	'43110044234000']	['ETTTE'	'HEKYG'	'3OON2'	'44433'	'EETTE'	'NIDGY'	'3/ON2'	'40433']	['.....'	'TGKIP'	'}}]Y}'	'33403'	'.....'	'GINIT'	'}Y]Y}'	'30403']]
3SPK_A 0.0642928154205689 0.7880968666307017 0.2268370607028758 [[64	72]	[69	71]	[36	39]	[42	45]] [2	1	4	3] [[120	128]	[195	197]	[233	236]	[353	356]] [['EEETTEEEE'	'IEICGHKVI'	'/3/MN33//'	'040234400'	'EEETTEEEE'	'VNNATNVVI'	'/33MN3///'	'044234000']	['EEE'	'HKV'	'33/'	'440'	'EEE'	'KNI'	'33/'	'440']	['....'	'VNLP'	'Y]Z}'	'0413'	'....'	'INIT'	'Y]Y}'	'0403']	['.EEE'	'WKPK'	'}323'	'3434'	'.EEE'	'WNRK'	'}343'	'3454']]
5CCO_A 0.0464788924427959 4.760562041357806 0.2812499999999995 [[139	143]	[55	57]	[142	144]	[91	93]	[38	41]] [2	1	4	3	0] [[126	130]	[198	200]	[230	232]	[354	356]	[462	465]] [['EEEE.'	'VIVPI'	'///2Y'	'00030'	'EEEE.'	'VVIKV'	'///3Y'	'00040']	['TTE'	'EGY'	'ON2'	'433'	'TTE'	'DGY'	'ON2'	'433']	['E..'	'PIW'	'2Y}'	'303'	'E..'	'PIG'	'2Y}'	'303']	['EEE'	'NIK'	'3/3'	'404'
4CQW_E 0.0591559005563523 1.018542575488357 0.3568904593639574 [[227	258]	[42	46]	[287	289]] [2	1	0] [[92	122]	[195	199]	[489	491]] [['EEEEEEPTT.EEEEEESS.EEEESEEEEEEEE'	'FFWTILKPNDAINFESNGNFIAPENAYKIVKK'	'1122/0HNO]1/3132VU]1/12V3123//33'	'22330143442042434342023442340044'	'EEEEESS..EEEEEEESS.SSSS..EEEEEE'	'FASTEKSNIIRGWIFGTTLDSKTQSLLIVNN'	'11223VU]Y/422/12UUZVUVU]}00//33'	'2233443400533023331434343110044']	['EEETT'	'NDLDG'	'330ON'	'44143'	'EEETT'	'KNIDG'	'33/ON'	'44043']	['..S'	'SMP'	'}[U'	'323'	'..S'	'YFP'	'}[U'	'323']]
5U3L_B 0.0131248470334389 6.205411468233381 1.9312977099236648 [[169	177]	[149	151]	[147	149]] [2	1	3] [[87	95]	[196	198]	[354	356]] [['TT..EEEEE'	'KDSTYSLSS'	'OO}}22022'	'443333133'	'TT.EEEEEE'	'NDGVYFAST'	'OO}/21122'	'443032233']	['EET'	'KVD'	'3/O'	'404'	'EET'	'NID'	'3/O'	'404']	['EEE'	'QWK'	'323'	'434'	'EEE'	'NRK'	'343'	'454']]
4CQX_A 0.0551287556711254 1.043653701223876 0.5238095238095237 [[227	258]	[112	114]	[287	289]] [2	1	0] [[92	122]	[195	197]	[489	491]] [['EEEEEE.TT.EEEEEESS.EEEESEEEEEEEE'	'FFWTILKPNDAINFESNGNFIAPENAYKIVKK'	'1122/0]NO]1/3132VU]1/12V3123//33'	'22330143442042434342023442340044'	'EEEEESS..EEEEEEESS.SSSS..EEEEEE'	'FASTEKSNIIRGWIFGTTLDSKTQSLLIVNN'	'11223VU]Y/422/12UUZVUVU]}00//33'	'2233443400533023331434343110044']	['EEE'	'EKI'	'33/'	'440'	'EEE'	'KNI'	'33/'	'440']	['..S'	'SMP'	'}[U'	'323'	'..S'	'YFP'	'}[U'	'323']]
3NTT_A 0.0435627018178408 1.0332228727745545 1.6482758620689664 [[500	520]	[312	314]	[646	648]] [2	1	4] [[93	116]	[195	197]	[234	236]] [['EEEE.SS..SSEES..SSS..'	'ASYQVPPQPNGMTNNLQGSNT'	'1223YUU]}VU12V]ZVUU]}'	'233403343432344143343'	'EEEESS..EEEEEEESS.SSSS..'	'ASTEKSNIIRGWIFGTTLDSKTQS'	'1223VU]Y/422/12UUZVUVU]}'	'233443400533023331434343']	['EEE'	'KEV'	'33/'	'440'	'EEE'	'KNI'	'33/'	'440']	['...'	'NIT'	']Y}'	'403'	'...'	'NIT'	']Y}'	'403']]
7CH4_L 0.0227646511427018 5.019198784294136 2.173553719008264 [[21	37]	[149	151]	[11	14]	[147	149]	[107	110]] [2	1	4	3	0] [[90	96]	[196	198]	[229	232]	[354	356]	[465	468]] [['EEEE.SS..TT.EEEEE'	'ITCRASQGISSDLAWYQ'	'/214[UV}YNN]01223'	'03252343033412334'	'EEEEEEE'	'VYFASTE'	'/211223'	'0322334']	['EET'	'KVD'	'3/O'	'404'	'EET'	'NID'	'3/O'	'404']	['EEE.'	'LSAS'	'021}'	'1323'	'EE..'	'LPIG'	'02Y}'	'1303']	['EEE'	'QWK'	'323'	'434'
5L7O_B 0.041983771806791 4.8671366656903 0.4453124999999998 [[132	135]	[241	243]	[242	244]	[142	145]] [2	1	3	0] [[103	106]	[195	197]	[354	356]	[462	465]] [['EEEE'	'STVF'	'22/1'	'3302'	'EEEE'	'GWIF'	'22/1'	'3302']	['EEE'	'EDI'	'33/'	'440'	'EEE'	'KNI'	'33/'	'440']	['EEE'	'DIK'	'3/3'	'404'	'EEE'	'NRK'	'343'	'454']	['.TT.'	'HPFQ'	']NM]'	'4324'	'.TT.'	'KPFE'	']NM]'	'4324']]
4CQV_C 0.0574890824912835 1.025408351685032 0.4436090225563909 [[227	258]	[42	46]	[287	289]] [2	1	0] [[92	122]	[195	199]	[489	491]] [['EEEEEE.TT.EEEEEESS.EEEESEEEEEEEE'	'FFWTILKPNDAINFESNGNFIAPENAYKIVKK'	'1122/0]NO]1/3132VU]1/12V3123//33'	'22330143442042434342023442340044'	'EEEEESS..EEEEEEESS.SSSS..EEEEEE'	'FASTEKSNIIRGWIFGTTLDSKTQSLLIVNN'	'11223VU]Y/422/12UUZVUVU]}00//33'	'2233443400533023331434343110044']	['EEETT'	'HDLDG'	'330ON'	'44143'	'EEETT'	'KNIDG'	'33/ON'	'44043']	['..S'	'SMP'	'}[U'	'323'	'..S'	'YFP'	'}[U'	'323']]
4CQX_C 0.0600437545961954 1.032716608834044 0.3379790940766547 [[227	258]	[42	46]	[287	289]] [2	1	0] [[92	122]	[195	199]	[489	491]] [['EEEEEEPTT.EEEEEESS.EEEESEEEEEEEE'	'FFWTILKPNDAINFESNGNFIAPENAYKIVKK'	'1122/0HNO]1/3132VU]1/12V3123//33'	'22330143442042434342023442340044'	'EEEEESS..EEEEEEESS.SSSS..EEEEEE'	'FASTEKSNIIRGWIFGTTLDSKTQSLLIVNN'	'11223VU]Y/422/12UUZVUVU]}00//33'	'2233443400533023331434343110044']	['EEETT'	'HDLDG'	'330ON'	'44143'	'EEETT'	'KNIDG'	'33/ON'	'44043']	['..S'	'SMP'	'}[U'	'323'	'..S'	'YFP'	'}[U'	'323']]
2GP1_A 0.0421389224895097 5.209180418376436 0.3617021276595742 [[151	157]	[153	155]	[120	122]] [2	1	4] [[101	107]	[195	197]	[234	236]] [['EEEEEEE'	'VREEVFT'	'/433/12'	'0544023'	'EEEEEEE'	'IRGWIFG'	'/422/12'	'0533023']	['EEE'	'EEV'	'33/'	'440'	'EEE'	'KNI'	'33/'	'440']	['...'	'QIP'	']Y}'	'403'	'...'	'NIT'	']Y}'	'403']]
3NYG_A 0.0517315768938004 1.738826643984653 0.5421686746987957 [[61	65]	[60	62]	[37	39]	[42	45]] [2	1	4	3] [[125	129]	[195	197]	[234	236]	[353	356]] [['EEEEE'	'QIPVE'	'3/2/3'	'40304'	'EEEEE'	'NVVIK'	'3///3'	'40004']	['EEE'	'DQI'	'33/'	'440'	'EEE'	'KNI'	'33/'	'440']	['...'	'NLP'	']Z}'	'413'	'...'	'NIT'	']Y}'	'403']	['.EEE'	'WKPK'	'}323'	'3434'	'.EEE'	'WNRK'	'}343'	'3454']]
2P3C_B 0.0391376762028453 2.540917414104188 1.355828220858896 [[56	62]	[60	62]	[39	41]	[42	45]] [2	1	4	3] [[120	126]	[195	197]	[232	234]	[353	356]] [['EEEEEEE'	'VKQYENV'	'/33233/'	'0443440'	'EEETTEE'	'VNNATNV'	'/33MN3/'	'0442340']	['EEE'	'ENV'	'33/'	'440'	'EEE'	'KNI'	'33/'	'440']	['.S.'	'PGK'	'}U]'	'334'	'...'	'GIN'	'}Y]'	'304']	['.EEE'	'WKPK'	'}323'	'3434'	'.EEE'	'WNRK'	'}343'	'3454']]
1ZBA_3 0.019640314578251 3.311971626843055 2.8019801980198014 [[120	132]	[96	98]	[28	30]	[174	177]] [2	1	4	0] [[102	112]	[198	200]	[234	236]	[462	465]] [['EEEEEEE.SSSSS'	'RYMVAYIPPGVET'	'421/12/}UURVU'	'5320230333043'	'EEEEEESS.SS'	'RGWIFGTTLDS'	'422/12UUZVU'	'53302333143']	['TTE'	'QYY'	'ON2'	'433'	'TTE'	'DGY'	'ON2'	'433']	['...'	'KVY'	']Y}'	'403'	'...'	'NIT'	']Y}'	'403']	['.TT.'	'DTAE'	']NM]'	'4324'	'.TT.'	'KPFE'	']NM]'	'4324']]
4NKK_A 0.052496613529932 2.2321234023419403 0.4140624999999995 [[64	72]	[69	71]	[2	4]	[42	45]] [2	1	4	3] [[120	128]	[195	197]	[234	236]	[353	356]] [['EEETTEEEE'	'IEICGHKVI'	'/3/MN33//'	'040234400'	'EEETTEEEE'	'VNNATNVVI'	'/33MN3///'	'044234000']	['EEE'	'HKV'	'33/'	'440'	'EEE'	'KNI'	'33/'	'440']	['...'	'QIT'	']Y}'	'403'	'...'	'NIT'	']Y}'	'403']	['.EEE'	'WKPK'	'}323'	'3434'	'.EEE'	'WNRK'	'}343'	'3454']]
3ZF3_A 0.0463189886030027 4.784492558976032 0.325520833333333 [[139	143]	[55	57]	[142	144]	[91	93]	[38	41]] [2	1	4	3	0] [[126	130]	[198	200]	[230	232]	[354	356]	[462	465]] [['EEEE.'	'VIVPI'	'///2Y'	'00030'	'EEEE.'	'VVIKV'	'///3Y'	'00040']	['TTE'	'EGY'	'ON2'	'433'	'TTE'	'DGY'	'ON2'	'433']	['E..'	'PIW'	'2Y}'	'303'	'E..'	'PIG'	'2Y}'	'303']	['EEE'	'NIK'	'3/3'	'404'
3PJ6_A 0.0523340949352922 2.257573198291967 0.4374999999999995 [[64	72]	[69	71]	[2	4]	[42	45]] [2	1	4	3] [[120	128]	[195	197]	[234	236]	[353	356]] [['EEETTEEEE'	'IEICGHKVI'	'/3/MN33//'	'040234400'	'EEETTEEEE'	'VNNATNVVI'	'/33MN3///'	'044234000']	['EEE'	'HKV'	'33/'	'440'	'EEE'	'KNI'	'33/'	'440']	['...'	'QIT'	']Y}'	'403'	'...'	'NIT'	']Y}'	'403']	['.EEE'	'WKPK'	'}323'	'3434'	'.EEE'	'WNRK'	'}343'	'3454']]
2ZHX_B 0.0683401982459945 0.8631528124096359 0.0755208333333328 [[70	73]	[79	81]	[80	82]	[37	39]] [2	1	3	0] [[118	121]	[195	197]	[354	356]	[489	491]] [['EEEE'	'LVIQ'	'0//3'	'1004'	'EEEE'	'LIVN'	'0//3'	'1004']	['EEE'	'NKI'	'33/'	'440'	'EEE'	'KNI'	'33/'	'440']	['EEE'	'KIK'	'3/3'	'404'	'EEE'	'NRK'	'343'	'454']	['.SS'	'PES'	'}VU'	'343'	'..S'	'YFP'	'}[U'	'323']]
2P3D_A 0.0438082753961853 2.2437764117051744 1.098360655737706 [[56	65]	[60	62]	[42	45]] [2	1	3] [[120	129]	[195	197]	[353	356]] [['EEEEEEEEEE'	'VKQYEDILIE'	'/33233/0/3'	'0443440104'	'EEETTEEEEE'	'VNNATNVVIK'	'/33MN3///3'	'0442340004']	['EEE'	'EDI'	'33/'	'440'	'EEE'	'KNI'	'33/'	'440']	['.EEE'	'WKPK'	'}323'	'3434'	'.EEE'	'WNRK'	'}343'	'3454']]
1FIV_A 0.0427828358909406 1.762773588173492 1.3703703703703716 [[46	66]	[20	23]] [2	1] [[87	104]	[197	200]] [['TT.EEEEEEEEEETTEEEEEE'	'KNSIENGRQNMIGVGGGKRGT'	'OO}/3324331/2KN223422'	'443044354420303334533'	'TT.EEEEEEESS..EEEE'	'NDGVYFASTEKSNIIRGW'	'OO}/211223VU]Y/422'	'443032233443400533']	['ETTE'	'VNGY'	'/ON2'	'0433'	'ETTE'	'IDGY'	'/ON2'	'0433']]
2DF7_B 0.0087915753760377 5.195796116819523 2.87878787878788 [[208	219]	[337	339]	[183	185]	[344	347]] [2	1	4	0] [[90	96]	[197	199]	[230	232]	[463	466]] [['EEEEEEEEEEEE'	'ITAADDYQFSSQ'	'/21133231223'	'032244342334'	'EEEEEEE'	'VYFASTE'	'/211223'	'0322334']	['ETT'	'IHG'	'/ON'	'043'	'ETT'	'IDG'	'/ON'	'043']	['E..'	'PIP'	'2Y}'	'303'	'E..'	'PIG'	'2Y}'	'303']	['TTS.'	'GALR'	'NMS^'	'3215'	'TT..'	'PFER'	'NM]^'	'3245']]
4BH1_C 0.0562736608708885 1.0077280994847853 0.5802469135802473 [[228	259]	[42	46]	[288	290]] [2	1	0] [[92	122]	[195	199]	[489	491]] [['EEEEEE.TT.EEEEEESS.EEEE.EEEEEEEE'	'FFWTILKPNDAINFESNGNFIAPENAYKIVKK'	'1122/0]NO]1/3132VU]1/12]3123//33'	'22330143442042434342023442340044'	'EEEEESS..EEEEEEESS.SSSS..EEEEEE'	'FASTEKSNIIRGWIFGTTLDSKTQSLLIVNN'	'11223VU]Y/422/12UUZVUVU]}00//33'	'2233443400533023331434343110044']	['EEETT'	'HDLDG'	'330ON'	'44143'	'EEETT'	'KNIDG'	'33/ON'	'44043']	['..S'	'SMP'	'}[U'	'323'	'..S'	'YFP'	'}[U'	'323']]
3OQD_A 0.0534939132614667 2.293148316169272 0.3906250000000002 [[64	72]	[69	71]	[2	4]	[42	45]] [2	1	4	3] [[120	128]	[195	197]	[234	236]	[353	356]] [['EEETTEEEE'	'IEICGHKVI'	'/3/MN33//'	'040234400'	'EEETTEEEE'	'VNNATNVVI'	'/33MN3///'	'044234000']	['EEE'	'HKV'	'33/'	'440'	'EEE'	'KNI'	'33/'	'440']	['...'	'QIT'	']Y}'	'403'	'...'	'NIT'	']Y}'	'403']	['.EEE'	'WKPK'	'}323'	'3434'	'.EEE'	'WNRK'	'}343'	'3454']]
5W6D_H 0.0449191309157829 1.3587791450592726 1.4935064935064948 [[75	92]	[207	209]	[80	83]] [2	1	4] [[87	96]	[195	197]	[229	232]] [['TTEEEEEE.STT.EEEEE'	'KNQVSLSLTAADSAIYYN'	'OO3/2020}TMO}1/223'	'444031313224320334'	'TT.EEEEEEE'	'NDGVYFASTE'	'OO}/211223'	'4430322334']	['EEE'	'KKV'	'33/'	'440'	'EEE'	'KNI'	'33/'	'440']	['EEE.'	'LSLT'	'020}'	'1313'	'EE..'	'LPIG'	'02Y}'	'1303']]
2FQM_C 0.0556552186356938 3.2987178206265217 0.1458333333333328 [[166	169]	[172	174]	[111	114]	[171	173]] [2	4	3	0] [[126	129]	[234	236]	[353	356]	[466	468]] [['EEEE'	'VIIK'	'///3'	'0004'	'EEEE'	'VVIK'	'///3'	'0004']	['...'	'QIT'	']Y}'	'403'	'...'	'NIT'	']Y}'	'403']	['.EEE'	'PELE'	'}303'	'3414'	'.EEE'	'WNRK'	'}343'	'3454']	['...'	'RQI'	'^]Y'	'540'	'...'	'RDI'	'^]Y'	'540']]
4CQY_C 0.061233658377864 1.0273495209803285 0.3617021276595742 [[227	258]	[42	46]	[287	289]] [2	1	0] [[92	122]	[195	199]	[489	491]] [['EEEEEEPTT.EEEEEESS.EEEESEEEEEEEE'	'FFWTILKPNDAINFESNGNFIAPENAYKIVKK'	'1122/0HNO]1/3132VU]1/12V3123//33'	'22330143442042434342023442340044'	'EEEEESS..EEEEEEESS.SSSS..EEEEEE'	'FASTEKSNIIRGWIFGTTLDSKTQSLLIVNN'	'11223VU]Y/422/12UUZVUVU]}00//33'	'2233443400533023331434343110044']	['EEETT'	'HDLDG'	'330ON'	'44143'	'EEETT'	'KNIDG'	'33/ON'	'44043']	['..S'	'SMP'	'}[U'	'323'	'..S'	'YFP'	'}[U'	'323']]
5G47_A 0.0362158258532475 3.715076624681697 1.3703703703703716 [[886	897]	[781	785]	[903	905]	[621	624]	[598	601]] [2	1	4	3	0] [[101	110]	[195	199]	[234	236]	[354	357]	[462	465]] [['EEEEEEEEESS.'	'IRGSFSVNYRGL'	'/42212/32WUZ'	'053323043531'	'EEEEEEESS.'	'IRGWIFGTTL'	'/422/12UUZ'	'0533023331']	['EETTT'	'EELKS'	'33LON'	'44143'	'EEETT'	'KNIDG'	'33/ON'	'44043']	['...'	'EIT'	']Y}'	'403'	'...'	'NIT'	']Y}'	'403']	['EEEE'	'KVKR'	'3/34'	'4045'
6U8Q_M 0.0138268573193526 2.4879303344499784 3.1739130434782608 [[69	81]	[109	111]	[136	138]	[185	188]] [2	4	3	0] [[113	124]	[232	234]	[354	356]	[464	467]] [['SS.EEEEEEETTT'	'EGKVILVAVHVAS'	'VU]//0/1/3KMN'	'4340010204023'	'SS..EEEEEETT'	'KTQSLLIVNNAT'	'VU]}00//33MN'	'434311004423']	['...'	'PVK'	'}Y]'	'304'	'...'	'GIN'	'}Y]'	'304']	['EEE'	'KQE'	'333'	'444'	'EEE'	'NRK'	'343'	'454']	['TS..'	'FKRK'	'MV^]'	'2454'	'T...'	'FERD'	'M]^]'	'2454']]
2P3C_A 0.0388884604953291 2.538694031365295 1.577181208053691 [[56	62]	[60	62]	[39	41]	[42	45]] [2	1	4	3] [[120	126]	[195	197]	[232	234]	[353	356]] [['EEEEEEE'	'VKQYENV'	'/33233/'	'0443440'	'EEETTEE'	'VNNATNV'	'/33MN3/'	'0442340']	['EEE'	'ENV'	'33/'	'440'	'EEE'	'KNI'	'33/'	'440']	['.S.'	'PGK'	'}U]'	'334'	'...'	'GIN'	'}Y]'	'304']	['.EEE'	'WKPK'	'}323'	'3434'	'.EEE'	'WNRK'	'}343'	'3454']]
4GJT_A 0.013567069837248 3.0590791454012924 3.129032258064515 [[527	546]	[558	560]	[579	581]] [2	4	3] [[93	109]	[232	234]	[354	356]] [['EEEES.TTS.EEEEEEE.SS'	'ATYDTSRVEHAVVYYVYSPS'	'1223U}PKV]1//22/2}UU'	'23343350442003303333'	'EEEESS..EEEEEEESS'	'ASTEKSNIIRGWIFGTT'	'1223VU]Y/422/12UU'	'23344340053302333']	['...'	'PIK'	'}Y]'	'304'	'...'	'GIN'	'}Y]'	'304']	['EEE'	'DRH'	'343'	'454'	'EEE'	'NRK'	'343'	'454']]
4CQW_C 0.063306427926779 1.0232880175078194 0.3016949152542381 [[227	258]	[42	46]	[284	287]	[287	289]] [2	1	4	0] [[92	122]	[195	199]	[233	236]	[489	491]] [['EEEEEE.TT.EEEEEESS.EEEE.EEEEEEEE'	'FFWTILKPNDAINFESNGNFIAPENAYKIVKK'	'1122/0]NO]1/3132VU]1/12]3123//33'	'22330143442042434342023442340044'	'EEEEESS..EEEEEEESS.SSSS..EEEEEE'	'FASTEKSNIIRGWIFGTTLDSKTQSLLIVNN'	'11223VU]Y/422/12UUZVUVU]}00//33'	'2233443400533023331434343110044']	['EEETT'	'HDLDG'	'330ON'	'44143'	'EEETT'	'KNIDG'	'33/ON'	'44043']	['....'	'INSS'	'Y]}}'	'0433'	'....'	'INIT'	'Y]Y}'	'0403']	['..S'	'SMP'	'}[U'	'323'	'..S'	'YFP'	'}[U'	'323']]
3BGR_B 0.0308392555808937 5.155393036426794 1.4150943396226414 [[351	363]	[331	335]	[8	11]	[412	415]] [2	1	4	3] [[94	99]	[195	199]	[231	234]	[353	356]] [['EEEE...SS.SS.'	'TGKYARMRGAHTN'	'2232[^[WU[VU]'	'3343252532434'	'EEESS.'	'STEKSN'	'223VU]'	'334434']	['EEETT'	'KQGQG'	'332ON'	'44343'	'EEETT'	'KNIDG'	'33/ON'	'44043']	['....'	'VPVK'	'Y}Y]'	'0304'	'....'	'IGIN'	'Y}Y]'	'0304']	['.EEE'	'PEWE'	'}323'	'3434'	'.EEE'	'WNRK'	'}343'	'3454']]
6CDM_A 0.0240246436228385 7.004961547457083 0.3359374999999998 [[89	93]	[209	211]	[208	210]] [2	1	3] [[90	94]	[195	197]	[354	356]] [['EEEEE'	'VYFAS'	'/2112'	'03223'	'EEEEE'	'VYFAS'	'/2112'	'03223']	['EEE'	'KKV'	'33/'	'440'	'EEE'	'KNI'	'33/'	'440']	['EEE'	'DKK'	'333'	'444'	'EEE'	'NRK'	'343'	'454']]
2DF7_R 0.0096304524444351 5.285953633300066 2.87878787878788 [[208	219]	[337	339]	[183	185]	[344	347]] [2	1	4	0] [[90	96]	[197	199]	[230	232]	[463	466]] [['EEEEEEEEEEEE'	'ITAADDYQFSSQ'	'/21133231223'	'032244342334'	'EEEEEEE'	'VYFASTE'	'/211223'	'0322334']	['ETT'	'IHG'	'/ON'	'043'	'ETT'	'IDG'	'/ON'	'043']	['E..'	'PIP'	'2Y}'	'303'	'E..'	'PIG'	'2Y}'	'303']	['TTS.'	'GALR'	'NMS^'	'3215'	'TT..'	'PFER'	'NM]^'	'3245']]
2WRE_B 0.047054844595587 3.928381110676221 0.5130208333333326 [[202	208]	[116	118]	[322	324]	[205	208]] [2	1	4	0] [[104	110]	[195	197]	[234	236]	[489	492]] [['EEE.SS.'	'SVGTSTL'	'2/2}UUZ'	'3033331'	'EEEESS.'	'WIFGTTL'	'2/12UUZ'	'3023331']	['EEE'	'EKV'	'33/'	'440'	'EEE'	'KNI'	'33/'	'440']	['...'	'NVP'	']Y}'	'403'	'...'	'NIT'	']Y}'	'403']	['.SS.'	'TSTL'	'}UUZ'	'3331'	'..S.'	'YFPL'	'}[UZ'	'3231']]
6DFF_M 0.0329005179341076 4.7586260322598335 1.4935064935064948 [[252	267]	[308	310]	[389	392]	[323	326]	[2	4]] [2	1	4	3	0] [[89	95]	[195	197]	[232	235]	[353	356]	[489	491]] [['.EEE...SEEEEEEEE'	'TISFIPPDGEFELMSY'	'}/21Y}}V23130122'	'3032033434241233'	'.EEEEEE'	'GVYFAST'	'}/21122'	'3032233']	['EEE'	'NNV'	'33/'	'440'	'EEE'	'KNI'	'33/'	'440']	['....'	'GIQV'	'}Y]Y'	'3040'	'....'	'GINI'	'}Y]Y'	'3040']	['.EEE'	'PKFK'	'}313'	'3424'
3TN9_1 0.0210539042853823 6.890754941612314 0.6093749999999993 [[168	171]	[240	242]	[135	137]	[241	243]	[262	265]] [2	1	4	3	0] [[104	107]	[195	197]	[234	236]	[354	356]	[465	468]] [['EEEE'	'SVFW'	'2/12'	'3023'	'EEEE'	'WIFG'	'2/12'	'3023']	['EEE'	'KHV'	'33/'	'440'	'EEE'	'KNI'	'33/'	'440']	['...'	'DIG'	']Y}'	'403'	'...'	'NIT'	']Y}'	'403']	['EEE'	'HVK'	'3/3'	'404'
6V46_C 0.0450734551059431 4.159159809210975 0.5833333333333337 [[169	178]	[151	154]	[212	214]	[112	115]	[210	213]] [2	1	4	3	0] [[97	105]	[196	199]	[234	236]	[354	357]	[465	468]] [['SS.EEEEEEE'	'DGDIIFLWGI'	'VU]//1022/'	'4340021330'	'SS..EEEEE'	'KSNIIRGWI'	'VU]Y/422/'	'434005330']	['EBTT'	'KKKP'	'3	ON'	'4443'	'EETT'	'NIDG'	'3/ON'	'4043']	['...'	'NIG'	']Y}'	'403'	'...'	'NIT'	']Y}'	'403']	['EEEE'	'KRIR'	'34/4'
6V46_E 0.0450831591599254 4.166494071997408 0.5833333333333337 [[169	178]	[151	154]	[212	214]	[112	115]	[210	213]] [2	1	4	3	0] [[97	105]	[196	199]	[234	236]	[354	357]	[465	468]] [['SS.EEEEEEE'	'DGDIIFLWGI'	'VU]//1022/'	'4340021330'	'SS..EEEEE'	'KSNIIRGWI'	'VU]Y/422/'	'434005330']	['EBTT'	'KKKP'	'3	ON'	'4443'	'EETT'	'NIDG'	'3/ON'	'4043']	['...'	'NIG'	']Y}'	'403'	'...'	'NIT'	']Y}'	'403']	['EEEE'	'KRIR'	'34/4'
5VXR_L 0.0097675798627537 7.040347461847531 1.1333333333333333 [[169	177]	[149	153]] [2	1] [[87	95]	[196	200]] [['TT..EEEEE'	'KDSTYSMSS'	'OO}}22122'	'443333233'	'TT.EEEEEE'	'NDGVYFAST'	'OO}/21122'	'443032233']	['EETTE'	'KIDGS'	'3/ON2'	'40433'	'EETTE'	'NIDGY'	'3/ON2'	'40433']]
3ZQQ_C 0.0271288409119896 6.621646496533812 0.4769230769230772 [[91	94]	[128	130]	[136	141]	[127	129]] [2	1	4	3] [[106	109]	[195	197]	[231	236]	[354	356]] [['EE.S'	'MGIG'	'12YU'	'2303'	'EESS'	'FGTT'	'12UU'	'2333']	['EEE'	'QKV'	'33/'	'440'	'EEE'	'KNI'	'33/'	'440']	['......'	'IIVDDS'	'YYY]]}'	'000443'	'......'	'IGINIT'	'Y}Y]Y}'	'030403']	['EEE'	'KQK'	'333'	'444'	'EEE'	'NRK'	'343'	'454']]
5U3K_B 0.0164508985215239 6.217409406971276 1.90909090909091 [[169	177]	[194	196]	[147	149]] [2	1	3] [[87	95]	[195	197]	[354	356]] [['TT..EEEEE'	'KDSTYSLSS'	'OO}}22022'	'443333133'	'TT.EEEEEE'	'NDGVYFAST'	'OO}/21122'	'443032233']	['EEE'	'HEV'	'33/'	'440'	'EEE'	'KNI'	'33/'	'440']	['EEE'	'QWK'	'323'	'434'	'EEE'	'NRK'	'343'	'454']]
4ADF_C 0.0596290102088372 2.0458358409649704 0.25 [[198	205]	[204	207]	[130	133]] [2	1	3] [[89	96]	[195	198]	[354	357]] [['.EEEEEEE'	'PVTCVGKN'	'}/21/233'	'30320344'	'.EEEEEEE'	'GVYFASTE'	'}/211223'	'30322334']	['EETT'	'KNDK'	'33OO'	'4444'	'EEET'	'KNID'	'33/O'	'4404']	['EEEE'	'HSER'	'3234'	'4345'	'EEEE'	'NRKR'	'3434'	'4545']]
5EA8_F 0.0622548327904885 2.481420488323935 0.0158730158730155 [[389	393]	[343	348]	[401	403]	[399	402]] [2	1	4	0] [[112	116]	[195	200]	[234	236]	[465	468]] [['SSS..'	'PKYDG'	'UVU]}'	'34343'	'SSS..'	'SKTQS'	'UVU]}'	'34343']	['EEETTE'	'DDNAGS'	'333MN2'	'444233'	'EEETTE'	'KNIDGY'	'33/ON2'	'440433']	['...'	'DVS'	']Y}'	'403'	'...'	'NIT'	']Y}'	'403']	['....'	'KTDV'	']}]Y'	'4340'	'....'	'ERDI'	']^]Y'	'4540']]
3QO9_B 0.0306099266640575 5.4839578221184 1.3414634146341458 [[351	363]	[331	335]	[8	11]	[412	415]	[345	347]] [2	1	4	3	0] [[94	99]	[195	199]	[231	234]	[353	356]	[463	465]] [['EEEE..SSS.SS.'	'TGKYARMRGAHTN'	'2232[^TWU[VU]'	'3343252532434'	'EEESS.'	'STEKSN'	'223VU]'	'334434']	['EEETT'	'KQGQG'	'332ON'	'44343'	'EEETT'	'KNIDG'	'33/ON'	'44043']	['....'	'VPVK'	'Y}Y]'	'0304'	'....'	'IGIN'	'Y}Y]'	'0304']	['.EEE'	'PEWE'	'}323'	'3434'
4BH0_A 0.0599421616614354 1.062739177201547 0.4490566037735852 [[228	259]	[112	114]	[285	288]	[288	290]] [2	1	4	0] [[92	122]	[195	197]	[233	236]	[489	491]] [['EEEEEE.TT.EEEEEESS.EEEESEEEEEEEE'	'FFWTILKPNDAINFESNGNFIAPENAYKIVKK'	'1122/0]NO]1/3132VU]1/12V3123//33'	'22330143442042434342023442340044'	'EEEEESS..EEEEEEESS.SSSS..EEEEEE'	'FASTEKSNIIRGWIFGTTLDSKTQSLLIVNN'	'11223VU]Y/422/12UUZVUVU]}00//33'	'2233443400533023331434343110044']	['EEE'	'EKI'	'33/'	'440'	'EEE'	'KNI'	'33/'	'440']	['....'	'INSS'	'Y]}}'	'0433'	'....'	'INIT'	'Y]Y}'	'0403']	['..S'	'SMP'	'}[U'	'323'	'..S'	'YFP'	'}[U'	'323']]
6CCB_D 0.0398667433834228 1.788213560262111 1.90909090909091 [[198	202]	[199	202]	[183	185]] [2	1	4] [[120	124]	[196	199]	[230	232]] [['EEETT'	'VNHKP'	'/33ON'	'04443'	'EEETT'	'VNNAT'	'/33MN'	'04423']	['EETT'	'NHKP'	'33ON'	'4443'	'EETT'	'NIDG'	'3/ON'	'4043']	['E..'	'TVP'	'2Y}'	'303'	'E..'	'PIG'	'2Y}'	'303']]
4ADF_F 0.060568689062312 1.86608177600294 0.2708333333333326 [[198	205]	[204	207]	[130	133]] [2	1	3] [[89	96]	[195	198]	[354	357]] [['.EEEEEEE'	'PVTFVGKN'	'}/21/233'	'30320344'	'.EEEEEEE'	'GVYFASTE'	'}/211223'	'30322334']	['EETT'	'KNDK'	'33OO'	'4444'	'EEET'	'KNID'	'33/O'	'4404']	['EEEE'	'HSER'	'3234'	'4345'	'EEEE'	'NRKR'	'3434'	'4545']]
6Q0B_2 0.0253963621733453 6.698053731652376 0.5416666666666663 [[227	230]	[195	197]	[265	267]	[109	111]	[264	266]] [2	1	4	3	0] [[103	106]	[195	197]	[234	236]	[354	356]	[466	468]] [['EEEE'	'WGIA'	'22/1'	'3302'	'EEEE'	'GWIF'	'22/1'	'3302']	['EEE'	'HQI'	'33/'	'440'	'EEE'	'KNI'	'33/'	'440']	['...'	'NIT'	']Y}'	'403'	'...'	'NIT'	']Y}'	'403']	['EEE'	'HVQ'	'3/3'	'404'
5DRZ_L 0.0506201462054529 2.629648640531907 0.6134453781512601 [[21	37]	[149	151]	[73	76]] [2	1	4] [[90	96]	[196	198]	[229	232]] [['EEEEESST..B.EEEEE'	'ITARSSRNNKNYLAWYQ'	'/2142UWO]]	}01223'	'03253354444312334'	'EEEEEEE'	'VYFASTE'	'/211223'	'0322334']	['EET'	'KVD'	'3/O'	'404'	'EET'	'NID'	'3/O'	'404']	['EEE.'	'LTIS'	'02/}'	'1303'	'EE..'	'LPIG'	'02Y}'	'1303']]
6OPN_I 0.0554458661675716 1.3009082914599004 0.6510416666666663 [[83	85]	[84	87]	[23	25]	[92	94]] [2	1	4	3] [[120	122]	[195	198]	[232	234]	[354	356]] [['EEE'	'IDE'	'/33'	'044'	'EEE'	'VNN'	'/33'	'044']	['EEET'	'DEVE'	'33/O'	'4404'	'EEET'	'KNID'	'33/O'	'4404']	['...'	'SIQ'	'}Y]'	'304'	'...'	'GIN'	'}Y]'	'304']	['EEE'	'EVQ'	'3/3'	'404'	'EEE'	'NRK'	'343'	'454']]
4JUL_E 0.0613863386044433 1.0384938760188684 0.4490566037735852 [[232	263]	[142	144]	[288	291]	[291	293]] [2	1	4	0] [[92	122]	[198	200]	[233	236]	[489	491]] [['EEEEEEPTT.EEEEEESS.EEEE.EEEEEEEE'	'FFWTILKPNDAINFESNGNFIAPEYAYKIVKK'	'1122/0HNO]1/3132VU]1/12]2123//33'	'22330143442042434342023432340044'	'EEEEESS..EEEEEEESS.SSSS..EEEEEE'	'FASTEKSNIIRGWIFGTTLDSKTQSLLIVNN'	'11223VU]Y/422/12UUZVUVU]}00//33'	'2233443400533023331434343110044']	['TTE'	'QGT'	'ON2'	'433'	'TTE'	'DGY'	'ON2'	'433']	['....'	'INSS'	'Y]}}'	'0433'	'....'	'INIT'	'Y]Y}'	'0403']	['..S'	'SMP'	'}[U'	'323'	'..S'	'YFP'	'}[U'	'323']]
2DF7_F 0.0084372025688854 5.203098126108905 3.000000000000001 [[208	219]	[337	339]	[183	185]	[344	347]] [2	1	4	0] [[90	96]	[197	199]	[230	232]	[463	466]] [['EEEEEEEEEEEE'	'ITAADDYQFSSQ'	'/21133231223'	'032244342334'	'EEEEEEE'	'VYFASTE'	'/211223'	'0322334']	['ETT'	'IHG'	'/ON'	'043'	'ETT'	'IDG'	'/ON'	'043']	['E..'	'PIP'	'2Y}'	'303'	'E..'	'PIG'	'2Y}'	'303']	['TTS.'	'GALR'	'NMS^'	'3215'	'TT..'	'PFER'	'NM]^'	'3245']]
2VE6_D 0.0196840448431975 6.136217889474576 1.90909090909091 [[98	113]	[218	221]	[185	188]] [2	1	3] [[93	104]	[196	199]	[353	356]] [['EEEEEE.SSSSEEEEE'	'MSGDDLGSDWRLLRGY'	'122330}UVUW00422'	'2334413343511533'	'EEEESS..EEEE'	'ASTEKSNIIRGW'	'1223VU]Y/422'	'233443400533']	['EETT'	'QLNG'	'30ON'	'4143'	'EETT'	'NIDG'	'3/ON'	'4043']	['.EEE'	'PKAH'	'}313'	'3424'	'.EEE'	'WNRK'	'}343'	'3454']]
5KWL_2 0.020610770211476 6.871038274633331 0.776041666666667 [[252	255]	[195	197]	[265	267]	[109	111]	[264	266]] [2	1	4	3	0] [[104	107]	[195	197]	[234	236]	[354	356]	[466	468]] [['EEEE'	'TIAP'	'2/12'	'3023'	'EEEE'	'WIFG'	'2/12'	'3023']	['EEE'	'HQI'	'33/'	'440'	'EEE'	'KNI'	'33/'	'440']	['...'	'NIT'	']Y}'	'403'	'...'	'NIT'	']Y}'	'403']	['EEE'	'HVQ'	'3/3'	'404'
5J7O_F 0.0383476623969761 3.008422989702672 1.704225352112676 [[159	176]	[191	194]	[228	230]	[425	427]	[383	386]] [2	1	4	3	0] [[87	103]	[196	199]	[234	236]	[354	356]	[462	465]] [['TT..EE.TTSEEE.EEEE'	'QQGTTQTVAAAATNFVRY'	'OO}}23}KMT112]1/42'	'443334302222342053'	'TT.EEEEEEESS..EEE'	'NDGVYFASTEKSNIIRG'	'OO}/211223VU]Y/42'	'44303223344340053']	['EETT'	'EVNG'	'3/ON'	'4043'	'EETT'	'NIDG'	'3/ON'	'4043']	['...'	'EVP'	']Y}'	'403'	'...'	'NIT'	']Y}'	'403']	['EEE'	'QRE'	'343'	'454'
5B2D_B 0.0202843176991645 6.241728800935388 1.6853146853146863 [[181	194]	[195	197]	[451	454]	[236	239]] [2	1	4	0] [[90	103]	[195	197]	[230	233]	[489	492]] [['EEEEEE.SS.EEEE'	'IPSFSLGKTHWIYT'	'/22120}VU]2/22'	'03323134343033'	'EEEEEEESS..EEE'	'VYFASTEKSNIIRG'	'/211223VU]Y/42'	'03223344340053']	['EEE'	'HNV'	'33/'	'440'	'EEE'	'KNI'	'33/'	'440']	['E...'	'WIPI'	'2Y}Y'	'3030'	'E...'	'PIGI'	'2Y}Y'	'3030']	['.SS.'	'SDGL'	'}VUZ'	'3431'	'..S.'	'YFPL'	'}[UZ'	'3231']]
5C0R_L 0.0103895797670604 7.218335644910988 1.064516129032259 [[169	177]	[149	153]] [2	1] [[87	95]	[196	200]] [['TT..EEEEE'	'KDSTYSMSS'	'OO}}22122'	'443333233'	'TT.EEEEEE'	'NDGVYFAST'	'OO}/21122'	'443032233']	['EETTE'	'KIDGS'	'3/ON2'	'40433'	'EETTE'	'NIDGY'	'3/ON2'	'40433']]
6VMZ_E 0.0629832318200825 0.984305747805164 0.4712643678160915 [[238	269]	[122	124]	[295	298]	[298	300]] [2	1	4	0] [[92	122]	[195	197]	[233	236]	[489	491]] [['EEEEEE.TT.EEEEEESS.EEEESEEEEEEEE'	'FFWTILKPNDAINFESNGNFIAPEYAYKIVKK'	'1122/0]NO]1/3132VU]1/12V2123//33'	'22330143442042434342023432340044'	'EEEEESS..EEEEEEESS.SSSS..EEEEEE'	'FASTEKSNIIRGWIFGTTLDSKTQSLLIVNN'	'11223VU]Y/422/12UUZVUVU]}00//33'	'2233443400533023331434343110044']	['EEE'	'EKI'	'33/'	'440'	'EEE'	'KNI'	'33/'	'440']	['....'	'INSS'	'Y]}}'	'0433'	'....'	'INIT'	'Y]Y}'	'0403']	['..S'	'SMP'	'}[U'	'323'	'..S'	'YFP'	'}[U'	'323']]
3ZF2_A 0.051265533776569 4.794820886953572 0.2994791666666667 [[138	142]	[54	56]	[141	143]	[90	92]	[37	40]] [2	1	4	3	0] [[126	130]	[198	200]	[230	232]	[354	356]	[462	465]] [['EEEE.'	'VIVPI'	'///2Y'	'00030'	'EEEE.'	'VVIKV'	'///3Y'	'00040']	['TTE'	'EGY'	'ON2'	'433'	'TTE'	'DGY'	'ON2'	'433']	['E..'	'PIW'	'2Y}'	'303'	'E..'	'PIG'	'2Y}'	'303']	['EEE'	'NIK'	'3/3'	'404'
1M06_G 0.039276077530297 3.240319924548527 1.6666666666666663 [[157	173]	[121	123]	[179	182]] [2	4	0] [[93	107]	[232	234]	[465	468]] [['EEESS..SEEEEEEEEE'	'CSSAKWTSGRVIGTIAT'	'122TV}}U24//22/12'	'23324333350033023'	'EEEESS..EEEEEEE'	'ASTEKSNIIRGWIFG'	'1223VU]Y/422/12'	'233443400533023']	['...'	'PIE'	'}Y]'	'304'	'...'	'GIN'	'}Y]'	'304']	['....'	'EYQV'	']}]Y'	'4340'	'....'	'ERDI'	']^]Y'	'4540']]
7JVA_L 0.0331730516065649 4.485427639285083 1.844444444444444 [[65	81]	[108	110]	[82	85]] [2	4	0] [[103	110]	[229	231]	[462	465]] [['EEEEGGGTEEEEEESS.'	'GSIDSSSNSASLTISGL'	'22/3999O21202/UUZ'	'33043334323130331'	'EEEEESS.'	'GWIFGTTL'	'22/12UUZ'	'33023331']	['EE.'	'LTV'	'02Y'	'130'	'EE.'	'LPI'	'02Y'	'130']	['.TT.'	'KTED'	']NO]'	'4344'	'.TT.'	'KPFE'	']NM]'	'4324']]
2PNM_A 0.0208961620711975 5.134000395584855 2.6571428571428584 [[584	606]	[611	613]] [2	1] [[87	95]	[195	197]] [['TT.EEEETB.S.EEEE..S-EEE'	'NDTGSVWGIGEDIPFEGDN-CYT'	'OO}22/2N(}V]/213}]V-122'	'4433303303440324344-233'	'TT.EEEEEE'	'NDGVYFAST'	'OO}/21122'	'443032233']	['EEE'	'KEI'	'33/'	'440'	'EEE'	'KNI'	'33/'	'440']]
6VMZ_C 0.0642679188857141 0.9932471709785924 0.4328358208955227 [[238	269]	[122	124]	[295	298]	[298	300]] [2	1	4	0] [[92	122]	[195	197]	[233	236]	[489	491]] [['EEEEEE.TT.EEEEEESS.EEEESEEEEEEEE'	'FFWTILKPNDAINFESNGNFIAPEYAYKIVKK'	'1122/0]NO]1/3132VU]1/12V2123//33'	'22330143442042434342023432340044'	'EEEEESS..EEEEEEESS.SSSS..EEEEEE'	'FASTEKSNIIRGWIFGTTLDSKTQSLLIVNN'	'11223VU]Y/422/12UUZVUVU]}00//33'	'2233443400533023331434343110044']	['EEE'	'EKI'	'33/'	'440'	'EEE'	'KNI'	'33/'	'440']	['....'	'INSS'	'Y]}}'	'0433'	'....'	'INIT'	'Y]Y}'	'0403']	['..S'	'SMP'	'}[U'	'323'	'..S'	'YFP'	'}[U'	'323']]
4F2M_F 0.0401304694585631 5.596762133644159 0.6041666666666661 [[639	650]	[647	649]	[508	510]] [2	1	0] [[117	127]	[195	197]	[489	491]] [['EEEEEEEEEEEE'	'LYVIYEEGDNIV'	'02//233233//'	'130034434400'	'EEEEEETTEEE'	'LLIVNNATNVV'	'00//33MN3//'	'11004423400']	['EEE'	'DNI'	'33/'	'440'	'EEE'	'KNI'	'33/'	'440']	['..S'	'SFY'	'}[U'	'323'	'..S'	'YFP'	'}[U'	'323']]
5X5B_B 0.0597699656802282 0.9361171958774086 0.6916299559471362 [[86	111]	[225	229]	[1054	1056]	[450	455]] [2	4	3	0] [[89	114]	[232	236]	[354	356]	[463	468]] [['.EEE....SS....EEEEESSSSSSS'	'GIYFAATEKSNVVRGWVFGSTMNNKS'	'}/21[[}]VU]YY^22/12UUTVVVU'	'30322234434005330233324443'	'.EEEEEEESS..EEEEEEESS.SSSS'	'GVYFASTEKSNIIRGWIFGTTLDSKT'	'}/211223VU]Y/422/12UUZVUVU'	'30322334434005330233314343']	['.....'	'GINIT'	'}Y]Y}'	'30403'	'.....'	'GINIT'	'}Y]Y}'	'30403']	['EEE'	'ERN'	'343'	'454'	'EEE'	'NRK'	'343'	'454']	['TT....'	'PFERDI'	'NM]^]Y'	'324540'	'TT....'	'PFERDI'	'NM]^]Y'	'324540']]
5G47_B 0.0387437612307563 3.7282444975004143 1.5945945945945956 [[886	897]	[781	785]	[903	905]	[621	624]	[598	601]] [2	1	4	3	0] [[101	110]	[195	199]	[234	236]	[354	357]	[462	465]] [['EEEEEEEEEES.'	'IRGSFSVNYRGL'	'/42212/324UZ'	'053323043531'	'EEEEEEESS.'	'IRGWIFGTTL'	'/422/12UUZ'	'0533023331']	['EETTT'	'EELKS'	'33LON'	'44143'	'EEETT'	'KNIDG'	'33/ON'	'44043']	['...'	'EIT'	']Y}'	'403'	'...'	'NIT'	']Y}'	'403']	['EEEE'	'KVKR'	'3/34'	'4045'
3I26_D 0.0336639909380928 3.424809943975818 2.147540983606557 [[197	210]	[91	93]	[81	84]	[328	330]] [2	1	4	3] [[90	109]	[195	197]	[231	234]	[354	356]] [['EEEEEE.SS.EESS'	'VPFCYLNHGDFTTG'	'/21120]VU]12UU'	'03223144342333'	'EEEEEEESS..EEEEEEESS'	'VYFASTEKSNIIRGWIFGTT'	'/211223VU]Y/422/12UU'	'03223344340053302333']	['EEE'	'EKV'	'33/'	'440'	'EEE'	'KNI'	'33/'	'440']	['....'	'VSYD'	'Y}}]'	'0334'	'....'	'IGIN'	'Y}Y]'	'0304']	['EEE'	'HGD'	'323'	'434'	'EEE'	'NRK'	'343'	'454']]
6OUS_R 0.0359644772521496 5.248367352903118 1.1098901098901104 [[62	78]	[149	151]	[11	14]	[107	110]] [2	1	4	0] [[93	110]	[196	198]	[229	232]	[465	468]] [['EEEEEETTEEEEEESS.'	'FSGSGSGTVFTLTISSL'	'122222NN/1202/UUZ'	'23333333023130331'	'EEEESS..EEEEEEESS.'	'ASTEKSNIIRGWIFGTTL'	'1223VU]Y/422/12UUZ'	'233443400533023331']	['EET'	'KVD'	'3/O'	'404'	'EET'	'NID'	'3/O'	'404']	['EEE.'	'LSAS'	'021}'	'1323'	'EE..'	'LPIG'	'02Y}'	'1303']	['....'	'KRTV'	']^}Y'	'4530'	'....'	'ERDI'	']^]Y'	'4540']]
3HDF_B 0.0691708002561988 1.5173437813077464 0.0078740157480312 [[49	52]	[93	95]	[91	94]] [2	4	0] [[103	106]	[234	236]	[465	468]] [['EEEE'	'WTVC'	'22/1'	'3302'	'EEEE'	'GWIF'	'22/1'	'3302']	['...'	'DIP'	']Y}'	'403'	'...'	'NIT'	']Y}'	'403']	['.S..'	'KVDI'	']R]Y'	'4040'	'....'	'ERDI'	']^]Y'	'4540']]
6J3Q_a 0.0446409516235389 3.3419484497575063 1.1333333333333333 [[325	329]	[345	347]	[344	347]] [2	4	0] [[90	94]	[233	235]	[465	468]] [['EEE.E'	'VGCIP'	'/21Y2'	'03203'	'EEEEE'	'VYFAS'	'/2112'	'03223']	['...'	'IKV'	'Y]Y'	'040'	'...'	'INI'	'Y]Y'	'040']	['....'	'NIKV'	']Y]Y'	'4040'	'....'	'ERDI'	']^]Y'	'4540']]
7K37_G 0.0294295444704978 2.1038693844116545 2.8019801980198014 [[193	205]] [2] [[87	98]] [['TT.EEEEEEEESS'	'KHKVYATEVTHQG'	'OO]/2123/23VU'	'4440323403443'	'TT.EEEEEEESS'	'NDGVYFASTEKS'	'OO}/211223VU'	'443032233443']]
4BZ1_L 0.0133232535311222 7.030893009685451 1.272189349112426 [[175	183]	[155	159]] [2	1] [[87	95]	[196	200]] [['TT..EEEEE'	'KDSTYSMSS'	'OO}}22122'	'443333233'	'TT.EEEEEE'	'NDGVYFAST'	'OO}/21122'	'443032233']	['EETTE'	'KIDGS'	'3/ON2'	'40433'	'EETTE'	'NIDGY'	'3/ON2'	'40433']]
2KKZ_A 0.033393202274006 6.0661936505721865 0.8028169014084501 [[152	162]	[109	113]	[208	210]	[131	133]] [2	1	4	3] [[87	95]	[195	199]	[234	236]	[354	356]] [['TT..EEEEEEE'	'EEGAIVGEISP'	'OO}[//23/22'	'44320034033'	'TT.EEEEEE'	'NDGVYFAST'	'OO}/21122'	'443032233']	['EEEET'	'QKVEG'	'33/3N'	'44043'	'EEETT'	'KNIDG'	'33/ON'	'44043']	['...'	'ENG'	']]}'	'443'	'...'	'NIT'	']Y}'	'403']	['EEE'	'KAN'	'313'	'424'	'EEE'	'NRK'	'343'	'454']]
3HDF_A 0.0695898496379877 1.4953824650990963 0.0463215258855591 [[49	52]	[93	95]	[91	94]] [2	4	0] [[103	106]	[234	236]	[465	468]] [['EEEE'	'WTVA'	'22/1'	'3302'	'EEEE'	'GWIF'	'22/1'	'3302']	['...'	'DIP'	']Y}'	'403'	'...'	'NIT'	']Y}'	'403']	['.S..'	'KVDI'	']R]Y'	'4040'	'....'	'ERDI'	']^]Y'	'4540']]
6JJM_B 0.0238744088569247 6.262689055863374 1.543046357615894 [[181	194]	[492	494]	[451	454]	[236	239]] [2	1	4	0] [[90	103]	[198	200]	[230	233]	[489	492]] [['EEEEEE.SS.EEEE'	'IPSFSLGKTHWIYT'	'/22120}VU]2/22'	'03323134343033'	'EEEEEEESS..EEE'	'VYFASTEKSNIIRG'	'/211223VU]Y/42'	'03223344340053']	['TTE'	'QSG'	'ON2'	'433'	'TTE'	'DGY'	'ON2'	'433']	['E...'	'WIPI'	'2Y}Y'	'3030'	'E...'	'PIGI'	'2Y}Y'	'3030']	['.SS.'	'SDGL'	'}VUZ'	'3431'	'..S.'	'YFPL'	'}[UZ'	'3231']]
4K64_A 0.0660696767476533 1.0554998826823825 0.3763440860215057 [[232	263]	[116	118]	[289	292]	[292	294]] [2	1	4	0] [[92	122]	[195	197]	[233	236]	[489	491]] [['EEEEEEPTT.EEEEEESS.EEEESEEEEEEEE'	'FFWTILKPNDAINFESNGNFIAPEYAYKIVKK'	'1122/0HNO]1/3132VU]1/12V2123//33'	'22330143442042434342023432340044'	'EEEEESS..EEEEEEESS.SSSS..EEEEEE'	'FASTEKSNIIRGWIFGTTLDSKTQSLLIVNN'	'11223VU]Y/422/12UUZVUVU]}00//33'	'2233443400533023331434343110044']	['EEE'	'EKI'	'33/'	'440'	'EEE'	'KNI'	'33/'	'440']	['....'	'INSS'	'Y]}}'	'0433'	'....'	'INIT'	'Y]Y}'	'0403']	['..S'	'SMP'	'}[U'	'323'	'..S'	'YFP'	'}[U'	'323']]
3ZF4_A 0.0555726872527125 4.73089427888238 0.2005208333333334 [[139	143]	[55	57]	[142	144]	[17	19]] [2	1	4	3] [[126	130]	[198	200]	[230	232]	[353	355]] [['EEEE.'	'VIVPI'	'///2Y'	'00030'	'EEEE.'	'VVIKV'	'///3Y'	'00040']	['TTE'	'EGY'	'ON2'	'433'	'TTE'	'DGY'	'ON2'	'433']	['E..'	'PIW'	'2Y}'	'303'	'E..'	'PIG'	'2Y}'	'303']	['.EE'	'PER'	'}34'	'345'	'.EE'	'WNR'	'}34'	'345']]
6OUS_X 0.035528241086351 5.24619879972226 1.313253012048194 [[62	78]	[149	151]	[11	14]	[147	149]	[107	110]] [2	1	4	3	0] [[93	110]	[196	198]	[229	232]	[354	356]	[465	468]] [['EEEEEETTEEEEEESS.'	'FSGSGSGTVFTLTISSL'	'122222NN/1202/UUZ'	'23333333023130331'	'EEEESS..EEEEEEESS.'	'ASTEKSNIIRGWIFGTTL'	'1223VU]Y/422/12UUZ'	'233443400533023331']	['EET'	'KVD'	'3/O'	'404'	'EET'	'NID'	'3/O'	'404']	['EEE.'	'LSAS'	'021}'	'1323'	'EE..'	'LPIG'	'02Y}'	'1303']	['EEE'	'QWK'	'323'	'434'
6OUS_N 0.0354964837998158 5.302533124979461 1.272189349112426 [[62	78]	[149	151]	[11	14]	[147	149]	[107	110]] [2	1	4	3	0] [[93	110]	[196	198]	[229	232]	[354	356]	[465	468]] [['EEEEEETTEEEEEESS.'	'FSGSGSGTVFTLTISSL'	'122222NN/1202/UUZ'	'23333333023130331'	'EEEESS..EEEEEEESS.'	'ASTEKSNIIRGWIFGTTL'	'1223VU]Y/422/12UUZ'	'233443400533023331']	['EET'	'KVD'	'3/O'	'404'	'EET'	'NID'	'3/O'	'404']	['EEE.'	'LSAS'	'021}'	'1323'	'EE..'	'LPIG'	'02Y}'	'1303']	['EEE'	'QWK'	'323'	'434'
6OUS_V 0.0358544424846399 5.29032105413706 1.285714285714286 [[62	78]	[149	151]	[11	14]	[147	149]	[107	110]] [2	1	4	3	0] [[93	110]	[196	198]	[229	232]	[354	356]	[465	468]] [['EEEEEETTEEEEEESS.'	'FSGSGSGTVFTLTISSL'	'122222NN/1202/UUZ'	'23333333023130331'	'EEEESS..EEEEEEESS.'	'ASTEKSNIIRGWIFGTTL'	'1223VU]Y/422/12UUZ'	'233443400533023331']	['EET'	'KVD'	'3/O'	'404'	'EET'	'NID'	'3/O'	'404']	['EEE.'	'LSAS'	'021}'	'1323'	'EE..'	'LPIG'	'02Y}'	'1303']	['EEE'	'QWK'	'323'	'434'
4K64_G 0.0653448322068572 1.0263451920033724 0.4769230769230772 [[232	263]	[116	118]	[292	294]] [2	1	0] [[92	122]	[195	197]	[489	491]] [['EEEEEE.TT..EEEEESS.EEEE.EEEEEEEE'	'FFWTILKPNDAINFESNGNFIAPEYAYKIVKK'	'1122/0]NO][/3132VU]1/12]2123//33'	'22330143442042434342023432340044'	'EEEEESS..EEEEEEESS.SSSS..EEEEEE'	'FASTEKSNIIRGWIFGTTLDSKTQSLLIVNN'	'11223VU]Y/422/12UUZVUVU]}00//33'	'2233443400533023331434343110044']	['EEE'	'EKI'	'33/'	'440'	'EEE'	'KNI'	'33/'	'440']	['..S'	'SMP'	'}[U'	'323'	'..S'	'YFP'	'}[U'	'323']]
4BH0_E 0.0643468422955951 1.044872721958354 0.5118110236220472 [[228	259]	[42	46]	[285	288]	[288	290]] [2	1	4	0] [[92	122]	[195	199]	[233	236]	[489	491]] [['EEEEEE.TT.EEEEEESS.EEEESEEEEEEEE'	'FFWTILKPNDAINFESNGNFIAPENAYKIVKK'	'1122/0]NO]1/3132VU]1/12V3123//33'	'22330143442042434342023442340044'	'EEEEESS..EEEEEEESS.SSSS..EEEEEE'	'FASTEKSNIIRGWIFGTTLDSKTQSLLIVNN'	'11223VU]Y/422/12UUZVUVU]}00//33'	'2233443400533023331434343110044']	['EEETT'	'NDLDG'	'330ON'	'44143'	'EEETT'	'KNIDG'	'33/ON'	'44043']	['....'	'INSS'	'Y]}}'	'0433'	'....'	'INIT'	'Y]Y}'	'0403']	['..S'	'SMP'	'}[U'	'323'	'..S'	'YFP'	'}[U'	'323']]
1RQ9_A 0.0713146663614453 1.1462077536033382 0.2151898734177213 [[64	72]	[69	71]	[36	39]	[42	45]] [2	1	4	3] [[120	128]	[195	197]	[233	236]	[353	356]] [['EEETTEEEE'	'IEICGHKVI'	'/3/MN33//'	'040234400'	'EEETTEEEE'	'VNNATNVVI'	'/33MN3///'	'044234000']	['EEE'	'HKV'	'33/'	'440'	'EEE'	'KNI'	'33/'	'440']	['....'	'VNLP'	'Y]Z}'	'0413'	'....'	'INIT'	'Y]Y}'	'0403']	['.EEE'	'WKPK'	'}323'	'3434'	'.EEE'	'WNRK'	'}343'	'3454']]
7CHF_L 0.0039332265126082 4.691450327578398 3.363636363636366 [[21	37]	[149	151]] [2	1] [[90	96]	[196	198]] [['EEEEESS..TT.EEEEE'	'ITCRASQGISSDLAWYQ'	'/2141UV}YNN]01223'	'03252343033412334'	'EEEEEEE'	'VYFASTE'	'/211223'	'0322334']	['EET'	'KVD'	'3/O'	'404'	'EET'	'NID'	'3/O'	'404']]
4RS4_D 0.0515724630785695 4.402491598487085 0.5104166666666665 [[321	324]	[320	322]	[188	191]] [2	1	4] [[125	128]	[195	197]	[233	236]] [['EEEE'	'EVII'	'3///'	'4000'	'EEEE'	'NVVI'	'3///'	'4000']	['EEE'	'HEV'	'33/'	'440'	'EEE'	'KNI'	'33/'	'440']	['....'	'VDHY'	'Y]]}'	'0443'	'....'	'INIT'	'Y]Y}'	'0403']]
7K39_G 0.0290947502649524 2.110038202600837 2.9183673469387776 [[193	205]	[108	110]	[12	14]] [2	4	0] [[87	98]	[229	231]	[489	491]] [['TT.EEEEEEEESS'	'KHKVYATEVTHQG'	'OO]/2123/23VU'	'4440323403443'	'TT.EEEEEEESS'	'NDGVYFASTEKS'	'OO}/211223VU'	'443032233443']	['EE.'	'LTV'	'02Y'	'130'	'EE.'	'LPI'	'02Y'	'130']	['..S'	'GAP'	'}[U'	'323'	'..S'	'YFP'	'}[U'	'323']]
5YRC_A 0.0316205196601404 6.3730523752620485 0.671875 [[47	53]	[154	157]	[239	242]	[152	155]] [2	1	4	3] [[116	122]	[196	199]	[230	233]	[354	357]] [['.EEEEEE'	'SVLVINK'	'}/0//33'	'3010044'	'.EEEEEE'	'SLLIVNN'	'}00//33'	'3110044']	['EETT'	'KRDG'	'34ON'	'4543'	'EETT'	'NIDG'	'3/ON'	'4043']	['EE..'	'SYGV'	'22}Y'	'3330'	'E...'	'PIGI'	'2Y}Y'	'3030']	['EEEE'	'KIKR'	'3/34'	'4045'	'EEEE'	'NRKR'	'3434'	'4545']]
3ZF5_A 0.0572682060155965 4.766455118655424 0.1692708333333334 [[139	143]	[55	57]	[142	144]	[17	19]	[38	41]] [2	1	4	3	0] [[126	130]	[198	200]	[230	232]	[353	355]	[462	465]] [['EEEE.'	'VIVPI'	'///2Y'	'00030'	'EEEE.'	'VVIKV'	'///3Y'	'00040']	['TTE'	'EGY'	'ON2'	'433'	'TTE'	'DGY'	'ON2'	'433']	['E..'	'PIW'	'2Y}'	'303'	'E..'	'PIG'	'2Y}'	'303']	['.EE'	'PER'	'}34'	'345'
5W0K_L 0.017648783246995 7.095809311376209 0.9793814432989688 [[169	177]	[149	152]	[73	76]] [2	1	4] [[87	95]	[196	199]	[229	232]] [['TT..EEEEE'	'KDSTYSMSS'	'OO}}22122'	'443333233'	'TT.EEEEEE'	'NDGVYFAST'	'OO}/21122'	'443032233']	['EETT'	'KIDG'	'3/ON'	'4043'	'EETT'	'NIDG'	'3/ON'	'4043']	['EEE.'	'LTIS'	'02/}'	'1303'	'EE..'	'LPIG'	'02Y}'	'1303']]
6WAR_P 0.0501900649484624 0.985751770826812 2.023622047244095 [[75	92]	[98	100]] [2	0] [[87	96]	[489	491]] [['TTEEEEEE.GGG.EEEEE'	'KNTVYLQMKPEDTAVYYN'	'OO2/2031]9::}1/223'	'443031424344320334'	'TT.EEEEEEE'	'NDGVYFASTE'	'OO}/211223'	'4430322334']	['..S'	'GWG'	'}}U'	'333'	'..S'	'YFP'	'}[U'	'323']]
5W3O_A 0.0231748728198073 7.11020863844342 0.5885416666666672 [[141	149]	[248	250]	[249	251]] [2	1	3] [[113	121]	[195	197]	[354	356]] [['SS....EEE'	'NYSSNLVVQ'	'VU}}]Z//3'	'433341004'	'SS..EEEEE'	'KTQSLLIVN'	'VU]}00//3'	'434311004']	['EEE'	'KHV'	'33/'	'440'	'EEE'	'KNI'	'33/'	'440']	['EEE'	'HVE'	'3/3'	'404'	'EEE'	'NRK'	'343'	'454']]
4K62_G 0.0691667646833597 1.0244228706831855 0.3812949640287773 [[232	263]	[116	118]	[289	292]	[292	294]] [2	1	4	0] [[92	122]	[195	197]	[233	236]	[489	491]] [['EEEEEEPTT.EEEEEESS.EEEE.EEEEEEEE'	'FFWTILKPNDAINFESNGNFIAPEYAYKIVKK'	'1122/0HNO]1/3132VU]1/12]2123//33'	'22330143442042434342023432340044'	'EEEEESS..EEEEEEESS.SSSS..EEEEEE'	'FASTEKSNIIRGWIFGTTLDSKTQSLLIVNN'	'11223VU]Y/422/12UUZVUVU]}00//33'	'2233443400533023331434343110044']	['EEE'	'EKI'	'33/'	'440'	'EEE'	'KNI'	'33/'	'440']	['....'	'INSS'	'Y]}}'	'0433'	'....'	'INIT'	'Y]Y}'	'0403']	['..S'	'SMP'	'}[U'	'323'	'..S'	'YFP'	'}[U'	'323']]
2RKC_A 0.0483211659437052 3.402869812743875 1.1215469613259663 [[527	546]	[307	311]	[579	581]	[554	557]] [2	4	3	0] [[93	109]	[230	234]	[354	356]	[489	492]] [['EEEE.SS.S-.EEEEEE.SS'	'ATYDTSRVE-AVVYYVYSPS'	'1223}UWYV-[//22/2}UU'	'233433504-2003303333'	'EEEESS..EEEEEEESS'	'ASTEKSNIIRGWIFGTT'	'1223VU]Y/422/12UU'	'23344340053302333']	['E....'	'TIPYQ'	'2Y}}]'	'30334'	'E....'	'PIGIN'	'2Y}Y]'	'30304']	['EEE'	'DRH'	'343'	'454'	'EEE'	'NRK'	'343'	'454']	['....'	'PFRL'	'}[^Z'	'3251'	'..S.'	'YFPL'	'}[UZ'	'3231']]
5KU2_2 0.025098364946512 7.491246391670835 0.2760416666666661 [[252	255]	[195	197]	[265	267]	[264	266]] [2	1	4	0] [[104	107]	[195	197]	[234	236]	[466	468]] [['EEEE'	'TIAP'	'2/12'	'3023'	'EEEE'	'WIFG'	'2/12'	'3023']	['EEE'	'HQI'	'33/'	'440'	'EEE'	'KNI'	'33/'	'440']	['...'	'NIT'	']Y}'	'403'	'...'	'NIT'	']Y}'	'403']	['...'	'RNI'	'^]Y'	'540'	'...'	'RDI'	'^]Y'	'540']]
4K62_A 0.0679483279279483 1.0462943773157944 0.4169741697416973 [[232	263]	[116	118]	[289	292]	[292	294]] [2	1	4	0] [[92	122]	[195	197]	[233	236]	[489	491]] [['EEEEEEPTT.EEEEEESS.EEEE.EEEEEEEE'	'FFWTILKPNDAINFESNGNFIAPEYAYKIVKK'	'1122/0HNO]1/3132VU]1/12]2123//33'	'22330143442042434342023432340044'	'EEEEESS..EEEEEEESS.SSSS..EEEEEE'	'FASTEKSNIIRGWIFGTTLDSKTQSLLIVNN'	'11223VU]Y/422/12UUZVUVU]}00//33'	'2233443400533023331434343110044']	['EEE'	'EKI'	'33/'	'440'	'EEE'	'KNI'	'33/'	'440']	['....'	'INSS'	'Y]}}'	'0433'	'....'	'INIT'	'Y]Y}'	'0403']	['..S'	'SMP'	'}[U'	'323'	'..S'	'YFP'	'}[U'	'323']]
5WTH_C 0.0472832188905362 3.902880832865152 1.1098901098901104 [[109	127]	[46	49]	[170	172]] [2	4	3] [[92	99]	[233	236]	[355	357]] [['EEEEEEEEEEEEE...SS.'	'CFWRGDLVFDFQVFPTKYH'	'1124230/1313/[}}VU]'	'2235341024240233434'	'EEEEESS.'	'FASTEKSN'	'11223VU]'	'22334434']	['....'	'IKIT'	'Y]Y}'	'0403'	'....'	'INIT'	'Y]Y}'	'0403']	['EEE'	'RFR'	'414'	'525'	'EEE'	'RKR'	'434'	'545']]
1FPN_1 0.0274152019032244 6.980467051686971 0.5729166666666667 [[168	171]	[240	242]	[135	137]	[241	243]	[262	265]] [2	1	4	3	0] [[104	107]	[195	197]	[234	236]	[354	356]	[465	468]] [['EEEE'	'SVFW'	'2/12'	'3023'	'EEEE'	'WIFG'	'2/12'	'3023']	['EEE'	'KHV'	'33/'	'440'	'EEE'	'KNI'	'33/'	'440']	['...'	'DIG'	']Y}'	'403'	'...'	'NIT'	']Y}'	'403']	['EEE'	'HVK'	'3/3'	'404'
3NXN_A 0.0146374165305826 7.540076925553419 0.8125000000000004 [[165	169]	[164	166]	[37	39]	[146	149]] [2	1	4	3] [[125	129]	[195	197]	[234	236]	[353	356]] [['EEEEE'	'QIPVE'	'3/2/3'	'40304'	'EEEEE'	'NVVIK'	'3///3'	'40004']	['EEE'	'DQI'	'33/'	'440'	'EEE'	'KNI'	'33/'	'440']	['...'	'NLP'	']Z}'	'413'	'...'	'NIT'	']Y}'	'403']	['.EEE'	'WKPK'	'}323'	'3434'	'.EEE'	'WNRK'	'}343'	'3454']]
4YY0_E 0.0524478158802186 4.363440694345128 0.5442708333333337 [[138	142]	[42	44]	[322	324]	[137	140]] [2	1	4	0] [[108	112]	[195	197]	[234	236]	[489	492]] [['SS.SS'	'YTLDS'	'UUZVU'	'33143'	'SS.SS'	'TTLDS'	'UUZVU'	'33143']	['EEE'	'NKI'	'33/'	'440'	'EEE'	'KNI'	'33/'	'440']	['...'	'NVP'	']Y}'	'403'	'...'	'NIT'	']Y}'	'403']	['.SS.'	'SYTL'	'}UUZ'	'3331'	'..S.'	'YFPL'	'}[UZ'	'3231']]
6N08_B 0.039978111092303 3.5946033770193866 1.976744186046512 [[172	184]	[356	361]	[323	326]	[238	241]] [2	1	4	0] [[112	122]	[195	200]	[231	234]	[462	465]] [['SSS.EEEEEEEEE'	'GNFDKLYIWGVHH'	'UVT]302/22/33'	'3424413033044'	'SSS..EEEEEE'	'SKTQSLLIVNN'	'UVU]}00//33'	'34343110044']	['EETTEE'	'QNSEGT'	'33NO22'	'443433'	'EEETTE'	'KNIDGY'	'33/ON2'	'440433']	['....'	'VPEK'	'Y}]]'	'0344'	'....'	'IGIN'	'Y}Y]'	'0304']	['.TT.'	'KPGD'	']NN]'	'4334'	'.TT.'	'KPFE'	']NM]'	'4324']]
4K62_C 0.0730834920817651 1.0518219834908904 0.263157894736842 [[232	263]	[46	50]	[289	292]	[292	294]] [2	1	4	0] [[92	122]	[195	199]	[233	236]	[489	491]] [['EEEEEEPTT.EEEEEESS.EEEESEEEEEEEE'	'FFWTILKPNDAINFESNGNFIAPEYAYKIVKK'	'1122/0HNO]1/3132VU]1/12V2123//33'	'22330143442042434342023432340044'	'EEEEESS..EEEEEEESS.SSSS..EEEEEE'	'FASTEKSNIIRGWIFGTTLDSKTQSLLIVNN'	'11223VU]Y/422/12UUZVUVU]}00//33'	'2233443400533023331434343110044']	['EEETT'	'HDLDG'	'330ON'	'44143'	'EEETT'	'KNIDG'	'33/ON'	'44043']	['....'	'INSS'	'Y]}}'	'0433'	'....'	'INIT'	'Y]Y}'	'0403']	['..S'	'SMP'	'}[U'	'323'	'..S'	'YFP'	'}[U'	'323']]
5YRB_A 0.0358059585839116 6.209013000922671 0.6588541666666663 [[47	53]	[154	157]	[239	242]	[152	155]] [2	1	4	3] [[116	122]	[196	199]	[230	233]	[354	357]] [['.EEEEEE'	'SVLVINK'	'}/0//33'	'3010044'	'.EEEEEE'	'SLLIVNN'	'}00//33'	'3110044']	['EETT'	'KRDG'	'34ON'	'4543'	'EETT'	'NIDG'	'3/ON'	'4043']	['EE..'	'SYGV'	'22}Y'	'3330'	'E...'	'PIGI'	'2Y}Y'	'3030']	['EEEE'	'KIKR'	'3/34'	'4045'	'EEEE'	'NRKR'	'3434'	'4545']]
6ZTY_H 0.0450073543937615 5.269187428250033 0.7968749999999993 [[485	488]	[505	507]	[487	489]	[355	358]	[438	440]] [2	1	4	3	0] [[97	100]	[197	199]	[234	236]	[353	356]	[463	465]] [['SS..'	'QPDV'	'VU]Y'	'4340'	'SS..'	'KSNI'	'VU]Y'	'4340']	['ETT'	'VKG'	'/ON'	'043'	'ETT'	'IDG'	'/ON'	'043']	['...'	'DVW'	']Y}'	'403'	'...'	'NIT'	']Y}'	'403']	['.EEE'	'TNWH'	'}323'	'3434'
6CV3_B 0.0529879841396807 3.7529994852265744 0.6842105263157892 [[153	158]	[188	190]	[186	189]] [2	4	0] [[119	124]	[234	236]	[465	468]] [['EEEETT'	'IVWDFG'	'//23MN'	'003423'	'EEEETT'	'IVNNAT'	'//33MN'	'004423']	['...'	'NVG'	']Y}'	'403'	'...'	'NIT'	']Y}'	'403']	['....'	'NANV'	'][]Y'	'4240'	'....'	'ERDI'	']^]Y'	'4540']]
1RV7_A 0.073155676723054 1.1165673719312292 0.2673267326732678 [[64	72]	[69	71]	[36	39]	[42	45]	[79	81]] [2	1	4	3	0] [[120	128]	[195	197]	[233	236]	[353	356]	[489	491]] [['EEETTEEEE'	'IEICGHKVI'	'/3/MN33//'	'040234400'	'EEETTEEEE'	'VNNATNVVI'	'/33MN3///'	'044234000']	['EEE'	'HKV'	'33/'	'440'	'EEE'	'KNI'	'33/'	'440']	['....'	'VNLP'	'Y]Z}'	'0413'	'....'	'INIT'	'Y]Y}'	'0403']	['.EEE'	'WKPK'	'}323'	'3434'
5NZ2_A 0.0576174662750913 4.813419392393057 0.255208333333333 [[139	143]	[55	57]	[142	144]	[17	19]	[38	41]] [2	1	4	3	0] [[126	130]	[198	200]	[230	232]	[353	355]	[462	465]] [['EEEE.'	'VIVPI'	'///2Y'	'00030'	'EEEE.'	'VVIKV'	'///3Y'	'00040']	['TTE'	'EGY'	'ON2'	'433'	'TTE'	'DGY'	'ON2'	'433']	['E..'	'PIW'	'2Y}'	'303'	'E..'	'PIG'	'2Y}'	'303']	['.EE'	'PER'	'}34'	'345'
3OGP_A 0.0327202263884403 1.8326182717195896 2.87878787878788 [[46	66]	[20	23]] [2	1] [[87	104]	[197	200]] [['TT.EEEEEEEEEETTEEEEEE'	'KNSIENGRQMMIGIGGGKRGT'	'OO}/3324311/2KN223422'	'443044354220303334533'	'TT.EEEEEEESS..EEEE'	'NDGVYFASTEKSNIIRGW'	'OO}/211223VU]Y/422'	'443032233443400533']	['ETTE'	'VNGY'	'/ON2'	'0433'	'ETTE'	'IDGY'	'/ON2'	'0433']]
6W2D_N 0.0349397950721864 1.6267609382097197 2.8019801980198014 [[404	418]	[1055	1057]	[435	437]	[1170	1172]] [2	1	4	0] [[103	116]	[195	197]	[232	234]	[489	491]] [['EEEEEES....SS..'	'SYYFPVGLFMPNPKY'	'22212/UZ[[}VU]}'	'333230312234343'	'EEEEESS.SSSS..'	'GWIFGTTLDSKTQS'	'22/12UUZVUVU]}'	'33023331434343']	['EEE'	'ENI'	'33/'	'440'	'EEE'	'KNI'	'33/'	'440']	['...'	'PVE'	'}Y]'	'304'	'...'	'GIN'	'}Y]'	'304']	['..S'	'GAP'	'}[U'	'323'	'..S'	'YFP'	'}[U'	'323']]
7K3A_G 0.0297115660126559 2.116978479548437 3.000000000000001 [[193	205]	[108	110]	[12	14]] [2	4	0] [[87	98]	[229	231]	[489	491]] [['TT.EEEEEEEESS'	'KHKVYATEVTHQG'	'OO]/2123/23VU'	'4440323403443'	'TT.EEEEEEESS'	'NDGVYFASTEKS'	'OO}/211223VU'	'443032233443']	['EE.'	'LTV'	'02Y'	'130'	'EE.'	'LPI'	'02Y'	'130']	['..S'	'GAP'	'}[U'	'323'	'..S'	'YFP'	'}[U'	'323']]
1DMP_A 0.0626326467604666 2.2996560249288613 0.4436090225563909 [[61	65]	[60	62]	[78	80]	[42	45]] [2	1	4	3] [[125	129]	[195	197]	[230	232]	[353	356]] [['EEEEE'	'QILIE'	'3/0/3'	'40104'	'EEEEE'	'NVVIK'	'3///3'	'40004']	['EEE'	'DQI'	'33/'	'440'	'EEE'	'KNI'	'33/'	'440']	['E..'	'GPT'	'2}}'	'333'	'E..'	'PIG'	'2Y}'	'303']	['.EEE'	'WKPK'	'}323'	'3434'	'.EEE'	'WNRK'	'}343'	'3454']]
6U7E_B 0.0686315484961624 0.4548007198074353 0.6410256410256407 [[172	181]	[154	158]	[573	575]	[174	177]	[689	691]] [2	1	4	3	0] [[87	96]	[195	199]	[234	236]	[353	356]	[465	467]] [['TT.EEEEEEE'	'KDSQYEMDSE'	'OO}3231323'	'4434342434'	'TT.EEEEEEE'	'NDGVYFASTE'	'OO}/211223'	'4430322334']	['EEETT'	'ELVEP'	'30/ON'	'41043'	'EEETT'	'KNIDG'	'33/ON'	'44043']	['...'	'NVT'	']Y}'	'403'	'...'	'NIT'	']Y}'	'403']	['.EEE'	'SQYE'	'}323'	'3434'
4BWY_J 0.0478306332018307 2.8760613255749927 1.6482758620689664 [[34	52]	[259	261]] [2	3] [[87	106]	[354	356]] [['TT.EES..S.SSS.EEEEE'	'EEGVKNLDMGSVYEITTVM'	'OO}/3VZ]T}URU]/22/1'	'4430441423303403302'	'TT.EEEEEEESS..EEEEEE'	'NDGVYFASTEKSNIIRGWIF'	'OO}/211223VU]Y/422/1'	'44303223344340053302']	['EEE'	'EIH'	'3/3'	'404'	'EEE'	'NRK'	'343'	'454']]
6CM3_H 0.0676917332979015 1.157559849132321 0.4843750000000004 [[81	84]	[91	93]	[23	25]	[92	94]	[30	33]] [2	1	4	3	0] [[103	106]	[195	197]	[232	234]	[354	356]	[462	465]] [['EEEE'	'TYIF'	'22/1'	'3302'	'EEEE'	'GWIF'	'22/1'	'3302']	['EEE'	'EEV'	'33/'	'440'	'EEE'	'KNI'	'33/'	'440']	['...'	'SIQ'	'}Y]'	'304'	'...'	'GIN'	'}Y]'	'304']	['EEE'	'EVQ'	'3/3'	'404'
7HVP_A 0.0564748130153123 2.2042416932362263 0.9200000000000008 [[61	65]	[60	62]	[42	45]] [2	1	3] [[125	129]	[195	197]	[353	356]] [['EEEEE'	'QIPVE'	'3/2/3'	'40304'	'EEEEE'	'NVVIK'	'3///3'	'40004']	['EEE'	'DQI'	'33/'	'440'	'EEE'	'KNI'	'33/'	'440']	['.EEE'	'WKPK'	'}323'	'3434'	'.EEE'	'WNRK'	'}343'	'3454']]
4K62_E 0.0708804246717742 1.0253323146252509 0.4328358208955227 [[232	263]	[116	118]	[289	292]	[292	294]] [2	1	4	0] [[92	122]	[195	197]	[233	236]	[489	491]] [['EEEEEEPTT.EEEEEESS.EEEESEEEEEEEE'	'FFWTILKPNDAINFESNGNFIAPEYAYKIVKK'	'1122/0HNO]1/3132VU]1/12V2123//33'	'22330143442042434342023432340044'	'EEEEESS..EEEEEEESS.SSSS..EEEEEE'	'FASTEKSNIIRGWIFGTTLDSKTQSLLIVNN'	'11223VU]Y/422/12UUZVUVU]}00//33'	'2233443400533023331434343110044']	['EEE'	'EKI'	'33/'	'440'	'EEE'	'KNI'	'33/'	'440']	['....'	'INSS'	'Y]}}'	'0433'	'....'	'INIT'	'Y]Y}'	'0403']	['..S'	'SMP'	'}[U'	'323'	'..S'	'YFP'	'}[U'	'323']]
4MBY_B 0.0343982876544931 7.230214409514959 0.020833333333333 [[293	297]	[238	241]	[292	294]] [2	4	3] [[125	129]	[230	233]	[355	357]] [['EEEEE'	'KRIVK'	'34//3'	'45004'	'EEEEE'	'NVVIK'	'3///3'	'40004']	['ES..'	'TNSV'	'2V}Y'	'3430'	'E...'	'PIGI'	'2Y}Y'	'3030']	['EEE'	'RKR'	'434'	'545'	'EEE'	'RKR'	'434'	'545']]
5BSX_A 0.0216197720944408 7.401620924696054 0.6328125000000002 [[378	384]	[292	294]	[383	387]	[226	229]] [2	1	4	0] [[93	99]	[195	197]	[232	236]	[489	492]] [['EEESS..'	'FSTWETQ'	'122UV}]'	'2333434'	'EEEESS.'	'ASTEKSN'	'1223VU]'	'2334434']	['EEE'	'QQV'	'33/'	'440'	'EEE'	'KNI'	'33/'	'440']	['.....'	'TQDVS'	'}]]Y}'	'34403'	'.....'	'GINIT'	'}Y]Y}'	'30403']	['....'	'PFTL'	'}[}Z'	'3231'	'..S.'	'YFPL'	'}[UZ'	'3231']]
5WES_A 0.0348761570915418 4.963823692366963 2.072000000000002 [[97	113]	[28	31]] [2	1] [[91	104]	[197	200]] [['EEEEEEE.SSSSEEEEE'	'WMAGBDVESDGRLLRGY'	'211253/]UVUW00422'	'32236404343511533'	'EEEEEESS..EEEE'	'YFASTEKSNIIRGW'	'211223VU]Y/422'	'32233443400533']	['ETTE'	'VDNT'	'/OO2'	'0443'	'ETTE'	'IDGY'	'/ON2'	'0433']]
4MBZ_I 0.0346217579379086 7.199521511799706 0.0322580645161294 [[293	297]	[238	241]	[292	294]] [2	4	3] [[125	129]	[230	233]	[355	357]] [['EEEEE'	'KRIVK'	'34//3'	'45004'	'EEEEE'	'NVVIK'	'3///3'	'40004']	['ES..'	'TNSV'	'2V}Y'	'3430'	'E...'	'PIGI'	'2Y}Y'	'3030']	['EEE'	'RKR'	'434'	'545'	'EEE'	'RKR'	'434'	'545']]
5YR1_A 0.0388236890061826 6.191127754555055 0.6354166666666663 [[47	53]	[154	157]	[239	242]	[152	155]] [2	1	4	3] [[116	122]	[196	199]	[230	233]	[354	357]] [['.EEEEEE'	'SVLVINK'	'}/0//33'	'3010044'	'.EEEEEE'	'SLLIVNN'	'}00//33'	'3110044']	['EETT'	'KRDG'	'34ON'	'4543'	'EETT'	'NIDG'	'3/ON'	'4043']	['EE..'	'SYGV'	'22}Y'	'3330'	'E...'	'PIGI'	'2Y}Y'	'3030']	['EEEE'	'KIKR'	'3/34'	'4045'	'EEEE'	'NRKR'	'3434'	'4545']]
4MBZ_B 0.0353670178102413 7.2044353054772525 0.0052083333333334 [[293	297]	[238	241]	[292	294]] [2	4	3] [[125	129]	[230	233]	[355	357]] [['EEEEE'	'KRIVK'	'34//3'	'45004'	'EEEEE'	'NVVIK'	'3///3'	'40004']	['ES..'	'TNSV'	'2V}Y'	'3430'	'E...'	'PIGI'	'2Y}Y'	'3030']	['EEE'	'RKR'	'434'	'545'	'EEE'	'RKR'	'434'	'545']]
4BWY_G 0.0483670306757858 2.8757701140063268 1.6666666666666663 [[34	52]	[259	261]] [2	3] [[87	106]	[354	356]] [['TT.EES..S.SSS.EEEEE'	'EEGVKNLDMGSVYEITTVM'	'OO}/3VZ]T}URU]/22/1'	'4430441423303403302'	'TT.EEEEEEESS..EEEEEE'	'NDGVYFASTEKSNIIRGWIF'	'OO}/211223VU]Y/422/1'	'44303223344340053302']	['EEE'	'EIH'	'3/3'	'404'	'EEE'	'NRK'	'343'	'454']]
6U7E_A 0.0704362567587027 0.4719201213220305 0.6134453781512601 [[172	181]	[154	158]	[573	575]	[174	177]	[819	821]] [2	1	4	3	0] [[87	96]	[195	199]	[234	236]	[353	356]	[490	492]] [['TT.EEEEEEE'	'KDSQYEMDSE'	'OO}3231323'	'4434342434'	'TT.EEEEEEE'	'NDGVYFASTE'	'OO}/211223'	'4430322334']	['EEETT'	'ELVEP'	'30/ON'	'41043'	'EEETT'	'KNIDG'	'33/ON'	'44043']	['...'	'NVT'	']Y}'	'403'	'...'	'NIT'	']Y}'	'403']	['.EEE'	'SQYE'	'}323'	'3434'
3DNN_B 0.0433882358661874 6.21664181794157 0.421875 [[284	287]	[331	333]	[207	209]	[330	332]] [2	1	4	3] [[126	129]	[195	197]	[234	236]	[354	356]] [['EEEE'	'IIVQ'	'///3'	'0004'	'EEEE'	'VVIK'	'///3'	'0004']	['EEE'	'ENI'	'33/'	'440'	'EEE'	'KNI'	'33/'	'440']	['...'	'KVS'	']Y}'	'403'	'...'	'NIT'	']Y}'	'403']	['EEE'	'HEN'	'333'	'444'	'EEE'	'NRK'	'343'	'454']]
3DNL_B 0.043415749207091 6.216632008368897 0.421875 [[284	287]	[331	333]	[207	209]	[330	332]] [2	1	4	3] [[126	129]	[195	197]	[234	236]	[354	356]] [['EEEE'	'IIVQ'	'///3'	'0004'	'EEEE'	'VVIK'	'///3'	'0004']	['EEE'	'ENI'	'33/'	'440'	'EEE'	'KNI'	'33/'	'440']	['...'	'KVS'	']Y}'	'403'	'...'	'NIT'	']Y}'	'403']	['EEE'	'HEN'	'333'	'444'	'EEE'	'NRK'	'343'	'454']]
2WR1_C 0.0554635913311138 4.011668624968264 0.5911458333333337 [[202	208]	[116	118]	[322	324]	[205	208]] [2	1	4	0] [[104	110]	[195	197]	[234	236]	[489	492]] [['EEE.SS.'	'SVGTSTL'	'2/2}UUZ'	'3033331'	'EEEESS.'	'WIFGTTL'	'2/12UUZ'	'3023331']	['EEE'	'EKV'	'33/'	'440'	'EEE'	'KNI'	'33/'	'440']	['...'	'NVP'	']Y}'	'403'	'...'	'NIT'	']Y}'	'403']	['.SS.'	'TSTL'	'}UUZ'	'3331'	'..S.'	'YFPL'	'}[UZ'	'3231']]
4KDQ_E 0.0709099250832186 1.0516350480231793 0.4490566037735852 [[229	260]	[113	115]	[286	289]	[289	291]] [2	1	4	0] [[92	122]	[195	197]	[233	236]	[489	491]] [['EEEEEEPTT.EEEEEESS.EEEESEEEEEEEE'	'FFWTILKPNDAINFESNGNFIAPENAYKIVKK'	'1122/0HNO]1/3132VU]1/12V3123//33'	'22330143442042434342023442340044'	'EEEEESS..EEEEEEESS.SSSS..EEEEEE'	'FASTEKSNIIRGWIFGTTLDSKTQSLLIVNN'	'11223VU]Y/422/12UUZVUVU]}00//33'	'2233443400533023331434343110044']	['EEE'	'EKI'	'33/'	'440'	'EEE'	'KNI'	'33/'	'440']	['....'	'INSS'	'Y]}}'	'0433'	'....'	'INIT'	'Y]Y}'	'0403']	['..S'	'SMP'	'}[U'	'323'	'..S'	'YFP'	'}[U'	'323']]
4BWY_A 0.0477679869981117 2.87938847685111 1.8029197080291968 [[34	52]	[259	261]] [2	3] [[87	106]	[354	356]] [['TT.EES..S.SSS.EEEEE'	'EEGVKNLDMGSVYEITTVM'	'OO}/3VZ]T}URU]/22/1'	'4430441423303403302'	'TT.EEEEEEESS..EEEEEE'	'NDGVYFASTEKSNIIRGWIF'	'OO}/211223VU]Y/422/1'	'44303223344340053302']	['EEE'	'EIH'	'3/3'	'404'	'EEE'	'NRK'	'343'	'454']]
2VDW_G 0.0616835367055474 3.370424213118241 0.4270833333333337 [[701	706]	[784	786]	[785	787]] [2	1	3] [[91	96]	[195	197]	[354	356]] [['EEEEEE'	'TASGGK'	'212223'	'323334'	'EEEEEE'	'YFASTE'	'211223'	'322334']	['EEE'	'DNV'	'33/'	'440'	'EEE'	'KNI'	'33/'	'440']	['EEE'	'NVD'	'3/3'	'404'	'EEE'	'NRK'	'343'	'454']]
4GEZ_A 0.0275306963883274 6.999427888215139 0.7786458333333333 [[426	435]	[223	227]	[434	436]] [2	1	4] [[91	100]	[196	200]	[232	234]] [['EEEEEESS..'	'STFGGINSPV'	'22122/VU}Y'	'3323304330'	'EEEEEESS..'	'YFASTEKSNI'	'211223VU]Y'	'3223344340']	['EETTE'	'DIEGS'	'3/ON2'	'40433'	'EETTE'	'NIDGY'	'3/ON2'	'40433']	['...'	'PVQ'	'}Y]'	'304'	'...'	'GIN'	'}Y]'	'304']]
4JUK_A 0.0764085941092839 0.8770668889666048 0.3568904593639574 [[230	263]	[119	121]	[288	291]	[291	293]] [2	1	4	0] [[90	122]	[195	197]	[233	236]	[489	491]] [['EEEEEEEE.TT.EEEEEESS.EEEESEEEEEEEE'	'IDFFWTILKPNDAINFESNGNFIAPEYAYKIVKK'	'/31122/0]NO]1/3132VU]1/12V2123//33'	'0422330143442042434342023432340044'	'EEEEEEESS..EEEEEEESS.SSSS..EEEEEE'	'VYFASTEKSNIIRGWIFGTTLDSKTQSLLIVNN'	'/211223VU]Y/422/12UUZVUVU]}00//33'	'032233443400533023331434343110044']	['EEE'	'EKI'	'33/'	'440'	'EEE'	'KNI'	'33/'	'440']	['....'	'INSS'	'Y]}}'	'0433'	'....'	'INIT'	'Y]Y}'	'0403']	['..S'	'SMP'	'}[U'	'323'	'..S'	'YFP'	'}[U'	'323']]
6U7F_A 0.0708904537200115 0.5311064053543473 0.6202531645569616 [[172	181]	[154	158]	[573	575]	[174	177]	[819	821]] [2	1	4	3	0] [[87	96]	[195	199]	[234	236]	[353	356]	[490	492]] [['TT.EEEEEEE'	'KDSQYEMDSE'	'OO}3231323'	'4434342434'	'TT.EEEEEEE'	'NDGVYFASTE'	'OO}/211223'	'4430322334']	['EEETT'	'ELVEP'	'30/ON'	'41043'	'EEETT'	'KNIDG'	'33/ON'	'44043']	['...'	'NVT'	']Y}'	'403'	'...'	'NIT'	']Y}'	'403']	['.EEE'	'SQYE'	'}323'	'3434'
5H5Q_A 0.0688676888707598 2.890785781007402 0.2000000000000004 [[97	101]	[133	135]	[132	135]] [2	4	0] [[90	94]	[233	235]	[465	468]] [['EEEEE'	'ILAFP'	'/0112'	'01223'	'EEEEE'	'VYFAS'	'/2112'	'03223']	['...'	'IEV'	'Y]Y'	'040'	'...'	'INI'	'Y]Y'	'040']	['....'	'KIEV'	']Y]Y'	'4040'	'....'	'ERDI'	']^]Y'	'4540']]
1V0F_A 0.0316678700465839 5.8235792915907805 2.072000000000002 [[711	720]	[272	275]	[760	763]	[733	735]] [2	1	4	0] [[87	95]	[196	199]	[231	234]	[463	465]] [['TTEEEEEEEE'	'DNYIYYMFGG'	'OO2/221122'	'4430332233'	'TT.EEEEEE'	'NDGVYFAST'	'OO}/21122'	'443032233']	['E.TT'	'NGNG'	'3}ON'	'4343'	'EETT'	'NIDG'	'3/ON'	'4043']	['....'	'VSRD'	'Y}^]'	'0354'	'....'	'IGIN'	'Y}Y]'	'0304']	['TT.'	'SAK'	'NM]'	'324'	'TT.'	'PFE'	'NM]'	'324']]
4MBY_I 0.0357863234280278 7.218676984577989 0.0212765957446807 [[293	297]	[238	241]	[292	294]] [2	4	3] [[125	129]	[230	233]	[355	357]] [['EEEEE'	'KRIVK'	'34//3'	'45004'	'EEEEE'	'NVVIK'	'3///3'	'40004']	['ES..'	'TNSV'	'2V}Y'	'3430'	'E...'	'PIGI'	'2Y}Y'	'3030']	['EEE'	'RKR'	'434'	'545'	'EEE'	'RKR'	'434'	'545']]
3J7N_C 0.0487759003484647 5.865340083232922 0.4973958333333337 [[171	175]	[174	176]	[29	32]	[172	174]] [2	1	4	3] [[118	122]	[195	197]	[232	235]	[354	356]] [['EEEEE'	'LEVEH'	'03/33'	'14044'	'EEEEE'	'LIVNN'	'0//33'	'10044']	['EEE'	'EHV'	'33/'	'440'	'EEE'	'KNI'	'33/'	'440']	['....'	'PVIV'	'}YYY'	'3000'	'....'	'GINI'	'}Y]Y'	'3040']	['EEE'	'EVE'	'3/3'	'404'	'EEE'	'NRK'	'343'	'454']]
4BZ2_L 0.015249740604683 7.467423869498946 1.1942857142857153 [[169	177]	[149	153]	[179	182]] [2	1	4] [[87	95]	[196	200]	[229	232]] [['TT..EEEEE'	'KDSTYSMSS'	'OO}}22122'	'443333233'	'TT.EEEEEE'	'NDGVYFAST'	'OO}/21122'	'443032233']	['EETTE'	'KIDGS'	'3/ON2'	'40433'	'EETTE'	'NIDGY'	'3/ON2'	'40433']	['EEE.'	'LTLT'	'020}'	'1313'	'EE..'	'LPIG'	'02Y}'	'1303']]
7A29_F 0.0529545998037721 1.2482788821502186 1.9312977099236648 [[76	96]] [2] [[87	96]] [['TTEEEEEE.S..GGG.EEEEE'	'KNTVYLQMNSLKPEDTAVYYN'	'OO2/2031]UZ]9::}1/223'	'443031424314344320334'	'TT.EEEEEEE'	'NDGVYFASTE'	'OO}/211223'	'4430322334']]
7BR7_W 0.0479442518934873 2.0530500089258688 2.121951219512197 [[404	418]	[1055	1057]	[435	437]	[91	94]	[612	614]] [2	1	4	3	0] [[103	116]	[195	197]	[232	234]	[353	356]	[462	464]] [['EEEEEES....SS..'	'SYYFPVGLFMPNPKY'	'22212/UZ[[}VU]}'	'333230312234343'	'EEEEESS.SSSS..'	'GWIFGTTLDSKTQS'	'22/12UUZVUVU]}'	'33023331434343']	['EEE'	'ENI'	'33/'	'440'	'EEE'	'KNI'	'33/'	'440']	['...'	'PVE'	'}Y]'	'304'	'...'	'GIN'	'}Y]'	'304']	['.EEE'	'GKIQ'	'}3/3'	'3404'
3HDE_C 0.076257043399104 2.0971351567099146 0.0185676392572944 [[38	42]	[93	95]	[89	94]] [2	4	0] [[103	107]	[234	236]	[463	468]] [['EEEEE'	'SYIPY'	'22/22'	'33033'	'EEEEE'	'GWIFG'	'22/12'	'33023']	['...'	'DIP'	']Y}'	'403'	'...'	'NIT'	']Y}'	'403']	['T..S..'	'YIKVDI'	'NY]R]Y'	'304040'	'TT....'	'PFERDI'	'NM]^]Y'	'324540']]
3DNO_B 0.043396646307644 6.216637430496924 0.4739583333333335 [[284	287]	[331	333]	[207	209]	[330	332]] [2	1	4	3] [[126	129]	[195	197]	[234	236]	[354	356]] [['EEEE'	'IIVQ'	'///3'	'0004'	'EEEE'	'VVIK'	'///3'	'0004']	['EEE'	'ENI'	'33/'	'440'	'EEE'	'KNI'	'33/'	'440']	['...'	'KVS'	']Y}'	'403'	'...'	'NIT'	']Y}'	'403']	['EEE'	'HEN'	'333'	'444'	'EEE'	'NRK'	'343'	'454']]
2G3P_B 0.0353735615160721 7.308916677376237 0.0185676392572944 [[124	129]	[143	146]	[62	67]	[142	144]] [2	1	4	3] [[94	99]	[196	199]	[229	234]	[355	357]] [['EEESS.'	'SLEESQ'	'203VU]'	'314434'	'EEESS.'	'STEKSN'	'223VU]'	'334434']	['EETT'	'NRQG'	'34ON'	'4543'	'EETT'	'NIDG'	'3/ON'	'4043']	['E.....'	'LAIPEN'	'0[Y}]]'	'120344'	'EE....'	'LPIGIN'	'02Y}Y]'	'130304']	['EEE'	'RNR'	'434'	'545'	'EEE'	'RKR'	'434'	'545']]
5WET_A 0.0364443153185215 5.046184503777843 2.072000000000002 [[97	113]	[28	31]] [2	1] [[91	104]	[197	200]] [['EEEEEEE.SSSSEEEEE'	'WMAGBDVESDGRLLRGY'	'211253/]UVUW00422'	'32236404343511533'	'EEEEEESS..EEEE'	'YFASTEKSNIIRGW'	'211223VU]Y/422'	'32233443400533']	['ETTE'	'VDNT'	'/OO2'	'0443'	'ETTE'	'IDGY'	'/ON2'	'0433']]
3OUD_A 0.0787482234104693 1.025202548641384 0.263157894736842 [[64	72]	[69	71]	[36	39]	[42	45]] [2	1	4	3] [[120	128]	[195	197]	[233	236]	[353	356]] [['EEETTEEEE'	'IEICGHKVI'	'/3/MN33//'	'040234400'	'EEETTEEEE'	'VNNATNVVI'	'/33MN3///'	'044234000']	['EEE'	'HKV'	'33/'	'440'	'EEE'	'KNI'	'33/'	'440']	['....'	'VNLP'	'Y]Z}'	'0413'	'....'	'INIT'	'Y]Y}'	'0403']	['.EEE'	'WKPK'	'}323'	'3434'	'.EEE'	'WNRK'	'}343'	'3454']]
6U7F_B 0.0719141723169874 0.510154034088206 0.6340425531914895 [[172	181]	[154	158]	[573	575]	[174	177]	[689	691]] [2	1	4	3	0] [[87	96]	[195	199]	[234	236]	[353	356]	[465	467]] [['TT.EEEEEEE'	'KDSQYEMDSE'	'OO}3231323'	'4434342434'	'TT.EEEEEEE'	'NDGVYFASTE'	'OO}/211223'	'4430322334']	['EEETT'	'ELVEP'	'30/ON'	'41043'	'EEETT'	'KNIDG'	'33/ON'	'44043']	['...'	'NVT'	']Y}'	'403'	'...'	'NIT'	']Y}'	'403']	['.EEE'	'SQYE'	'}323'	'3434'
3VTO_P 0.0438162170466224 3.7929375203844216 1.976744186046512 [[131	145]	[175	177]	[113	115]	[100	103]] [2	1	3	0] [[90	104]	[197	199]	[355	357]	[462	465]] [['EEEEEEEEEESSEEE'	'VYADESMTVDTPRTT'	'/2133212/3UU422'	'032443230433533'	'EEEEEEESS..EEEE'	'VYFASTEKSNIIRGW'	'/211223VU]Y/422'	'032233443400533']	['ETT'	'ING'	'/ON'	'043'	'ETT'	'IDG'	'/ON'	'043']	['EEE'	'RIR'	'4/4'	'505'	'EEE'	'RKR'	'434'	'545']	['.TT.'	'EPGD'	']NN]'	'4334'	'.TT.'	'KPFE'	']NM]'	'4324']]
2WR1_B 0.0569165161221075 3.876357883338762 0.6041666666666661 [[202	208]	[116	118]	[322	324]	[205	208]] [2	1	4	0] [[104	110]	[195	197]	[234	236]	[489	492]] [['EEE.SS.'	'SVGTSTL'	'2/2}UUZ'	'3033331'	'EEEESS.'	'WIFGTTL'	'2/12UUZ'	'3023331']	['EEE'	'EKV'	'33/'	'440'	'EEE'	'KNI'	'33/'	'440']	['...'	'NVP'	']Y}'	'403'	'...'	'NIT'	']Y}'	'403']	['.SS.'	'TSTL'	'}UUZ'	'3331'	'..S.'	'YFPL'	'}[UZ'	'3231']]
4YWG_G 0.0428930833277033 3.2802705208130165 2.2000000000000006 [[154	156]	[170	172]	[171	173]	[221	223]] [2	1	3	0] [[120	122]	[195	197]	[354	356]	[463	465]] [['EEE'	'VKH'	'/33'	'044'	'EEE'	'VNN'	'/33'	'044']	['EEE'	'QKV'	'33/'	'440'	'EEE'	'KNI'	'33/'	'440']	['EEE'	'KVN'	'3/3'	'404'	'EEE'	'NRK'	'343'	'454']	['T..'	'GID'	'NY]'	'304'	'TT.'	'PFE'	'NM]'	'324']]
5TIL_D 0.0325871008115314 5.916591257169348 1.9538461538461545 [[98	113]	[218	221]] [2	1] [[93	104]	[196	199]] [['EEEEEE.SSS.EEEEE'	'MSGDDLGSDWRLLRGY'	'122330}UVU^00422'	'2334413343511533'	'EEEESS..EEEE'	'ASTEKSNIIRGW'	'1223VU]Y/422'	'233443400533']	['EETT'	'QLNG'	'30ON'	'4143'	'EETT'	'NIDG'	'3/ON'	'4043']]
6GOV_E 0.0592217273994167 5.651951700476147 0.0937499999999997 [[65	67]	[96	101]	[7	9]	[95	100]] [2	4	3	0] [[98	100]	[231	236]	[355	357]	[463	468]] [['S..'	'YEI'	'U]Y'	'340'	'S..'	'SNI'	'U]Y'	'340']	['......'	'VDVQIS'	'Y]Y]Y}'	'040403'	'......'	'IGINIT'	'Y}Y]Y}'	'030403']	['EEE'	'RIR'	'4/4'	'505'	'EEE'	'RKR'	'434'	'545']	['T.....'	'GVDVQI'	'NY]Y]Y'	'304040'	'TT....'	'PFERDI'	'NM]^]Y'	'324540']]
1V0F_F 0.0318601603528606 5.838608545158361 2.121951219512197 [[711	720]	[272	275]	[760	763]	[733	735]] [2	1	4	0] [[87	95]	[196	199]	[231	234]	[463	465]] [['TTEEEEEEEE'	'DNYIYYMFGG'	'OO2/221122'	'4430332233'	'TT.EEEEEE'	'NDGVYFAST'	'OO}/21122'	'443032233']	['E.TT'	'NGNG'	'3}ON'	'4343'	'EETT'	'NIDG'	'3/ON'	'4043']	['....'	'VSRD'	'Y}^]'	'0354'	'....'	'IGIN'	'Y}Y]'	'0304']	['TT.'	'SAK'	'NM]'	'324'	'TT.'	'PFE'	'NM]'	'324']]
6WCZ_A 0.053462839086864 5.306745538268071 0.4609374999999993 [[429	437]	[341	345]	[427	430]] [2	3	0] [[99	107]	[353	357]	[465	468]] [['..EEEEEEE'	'HIISFTVKY'	']Y/212/32'	'400323043'	'..EEEEEEE'	'NIIRGWIFG'	']Y/422/12'	'400533023']	['..EEE'	'TVRTR'	'}Y424'	'30535'	'.EEEE'	'WNRKR'	'}3434'	'34545']	['....'	'ELHI'	']Z]Y'	'4140'	'....'	'ERDI'	']^]Y'	'4540']]
4KDQ_A 0.0747436576450169 1.0508942603707836 0.3963636363636371 [[229	260]	[113	115]	[286	289]	[289	291]] [2	1	4	0] [[92	122]	[195	197]	[233	236]	[489	491]] [['EEEEEEPTT.EEEEEESS.EEEESEEEEEEEE'	'FFWTILKPNDAINFESNGNFIAPENAYKIVKK'	'1122/0HNO]1/3132VU]1/12V3123//33'	'22330143442042434342023442340044'	'EEEEESS..EEEEEEESS.SSSS..EEEEEE'	'FASTEKSNIIRGWIFGTTLDSKTQSLLIVNN'	'11223VU]Y/422/12UUZVUVU]}00//33'	'2233443400533023331434343110044']	['EEE'	'EKI'	'33/'	'440'	'EEE'	'KNI'	'33/'	'440']	['....'	'INSS'	'Y]}}'	'0433'	'....'	'INIT'	'Y]Y}'	'0403']	['..S'	'SMP'	'}[U'	'323'	'..S'	'YFP'	'}[U'	'323']]
4BWY_L 0.0474874538472119 2.874100729874531 1.976744186046512 [[34	52]	[259	261]] [2	3] [[87	106]	[354	356]] [['TT.EES..S.SSS.EEEEE'	'EEGVKNLDMGSVYEITTVM'	'OO}/3VZ]T}URU]/22/1'	'4430441423303403302'	'TT.EEEEEEESS..EEEEEE'	'NDGVYFASTEKSNIIRGWIF'	'OO}/211223VU]Y/422/1'	'44303223344340053302']	['EEE'	'EIH'	'3/3'	'404'	'EEE'	'NRK'	'343'	'454']]
3CAE_C 0.0703985390365171 1.6797102661216865 0.3906250000000002 [[51	53]	[139	141]	[137	140]] [2	4	0] [[94	96]	[234	236]	[465	468]] [['EEE'	'SSH'	'223'	'334'	'EEE'	'STE'	'223'	'334']	['...'	'EVP'	']Y}'	'403'	'...'	'NIT'	']Y}'	'403']	['....'	'KKEV'	']]]Y'	'4440'	'....'	'ERDI'	']^]Y'	'4540']]
4GEZ_G 0.0274863144071764 7.047186950907606 0.7630208333333333 [[426	435]	[224	227]	[434	436]	[374	377]] [2	1	4	0] [[91	100]	[197	200]	[232	234]	[489	492]] [['EEEEEESS..'	'STFWGINSPV'	'22122/VU}Y'	'3323304330'	'EEEEEESS..'	'YFASTEKSNI'	'211223VU]Y'	'3223344340']	['ETTE'	'IEGS'	'/ON2'	'0433'	'ETTE'	'IDGY'	'/ON2'	'0433']	['...'	'PVQ'	'}Y]'	'304'	'...'	'GIN'	'}Y]'	'304']	['..S.'	'TVSL'	'}YUZ'	'3031'	'..S.'	'YFPL'	'}[UZ'	'3231']]
3GVK_A 0.0310186746190404 6.150441812869537 1.8029197080291968 [[711	720]	[272	275]	[626	629]	[732	735]] [2	1	4	0] [[87	95]	[196	199]	[233	236]	[462	465]] [['TTEEEEEEEE'	'DNYIYYMFGG'	'OO2/221122'	'4430332233'	'TT.EEEEEE'	'NDGVYFAST'	'OO}/21122'	'443032233']	['E.TT'	'NGNG'	'3}ON'	'4343'	'EETT'	'NIDG'	'3/ON'	'4043']	['..S.'	'VHHT'	'Y]V}'	'0443'	'....'	'INIT'	'Y]Y}'	'0403']	['.TT.'	'NSAK'	']NM]'	'4324'	'.TT.'	'KPFE'	']NM]'	'4324']]
1XCQ_D 0.0534105006036239 2.414183114805891 1.509803921568628 [[21	31]	[9	12]	[28	30]] [2	3	0] [[103	113]	[353	356]	[489	491]] [['EEEEESS..SS'	'SGKASGYTFTD'	'22312UU}[UV'	'33423333234'	'EEEEESS.SSS'	'GWIFGTTLDSK'	'22/12UUZVUV'	'33023331434']	['.EEE'	'PELK'	'}303'	'3414'	'.EEE'	'WNRK'	'}343'	'3454']	['..S'	'TFT'	'}[U'	'323'	'..S'	'YFP'	'}[U'	'323']]
5OWX_3 0.0580482372898922 2.485739603632639 0.9896373056994818 [[57	59]	[78	80]	[76	79]] [2	4	0] [[86	88]	[234	236]	[465	468]] [['.TT'	'FDD'	'[OO'	'244'	'.TT'	'FND'	'[OO'	'244']	['...'	'DVS'	']Y}'	'403'	'...'	'NIT'	']Y}'	'403']	['....'	'KFDV'	'][]Y'	'4240'	'....'	'ERDI'	']^]Y'	'4540']]
4KDQ_C 0.071192145887503 1.0558175366563955 0.5421686746987957 [[229	260]	[113	115]	[286	289]	[289	291]] [2	1	4	0] [[92	122]	[195	197]	[233	236]	[489	491]] [['EEEEEEPTT.EEEEEESS.EEEE.EEEEEEEE'	'FFWTILKPNDAINFESNGNFIAPENAYKIVKK'	'1122/0HNO]1/3132VU]1/12]3123//33'	'22330143442042434342023442340044'	'EEEEESS..EEEEEEESS.SSSS..EEEEEE'	'FASTEKSNIIRGWIFGTTLDSKTQSLLIVNN'	'11223VU]Y/422/12UUZVUVU]}00//33'	'2233443400533023331434343110044']	['EEE'	'EKI'	'33/'	'440'	'EEE'	'KNI'	'33/'	'440']	['....'	'INSS'	'Y]}}'	'0433'	'....'	'INIT'	'Y]Y}'	'0403']	['..S'	'SMP'	'}[U'	'323'	'..S'	'YFP'	'}[U'	'323']]
3HDE_B 0.0794599215957393 1.608214200489105 0.0637119113573412 [[49	52]	[93	95]	[91	94]] [2	4	0] [[103	106]	[234	236]	[465	468]] [['EEEE'	'WTVC'	'22/1'	'3302'	'EEEE'	'GWIF'	'22/1'	'3302']	['...'	'DIP'	']Y}'	'403'	'...'	'NIT'	']Y}'	'403']	['.S..'	'KVDI'	']R]Y'	'4040'	'....'	'ERDI'	']^]Y'	'4540']]
5BSY_A 0.0216100699256061 7.639266285669307 0.6328125000000002 [[378	384]	[292	294]	[383	387]	[226	229]] [2	1	4	0] [[93	99]	[195	197]	[232	236]	[489	492]] [['EEESS..'	'FSTWETQ'	'122UV}]'	'2333434'	'EEEESS.'	'ASTEKSN'	'1223VU]'	'2334434']	['EEE'	'QQV'	'33/'	'440'	'EEE'	'KNI'	'33/'	'440']	['.....'	'TQDVS'	'}]]Y}'	'34403'	'.....'	'GINIT'	'}Y]Y}'	'30403']	['....'	'PFTL'	'}[}Z'	'3231'	'..S.'	'YFPL'	'}[UZ'	'3231']]
4YY1_C 0.058288807364248 4.385155989532622 0.4921875000000004 [[138	141]	[42	44]	[322	324]	[137	140]] [2	1	4	0] [[108	111]	[195	197]	[234	236]	[489	492]] [['SS.S'	'YTLD'	'UUZV'	'3314'	'SS.S'	'TTLD'	'UUZV'	'3314']	['EEE'	'HKI'	'33/'	'440'	'EEE'	'KNI'	'33/'	'440']	['...'	'NVP'	']Y}'	'403'	'...'	'NIT'	']Y}'	'403']	['.SS.'	'SYTL'	'}UUZ'	'3331'	'..S.'	'YFPL'	'}[UZ'	'3231']]
4Q7J_D 0.0741388905638311 1.6179605007096969 0.2972972972972978 [[146	158]	[123	126]	[153	155]] [2	1	3] [[111	121]	[196	199]	[354	356]] [['S.SS.EEEEEEEE'	'HLEGKELEFKVIK'	'VZVU]30313//3'	'4143441424004'	'SSSS..EEEEE'	'DSKTQSLLIVN'	'VUVU]}00//3'	'43434311004']	['EETT'	'ELNG'	'30ON'	'4143'	'EETT'	'NIDG'	'3/ON'	'4043']	['EEE'	'EFK'	'313'	'424'	'EEE'	'NRK'	'343'	'454']]
3CAE_F 0.0706397447768543 1.6796787137890692 0.4114583333333335 [[51	53]	[139	141]	[137	140]] [2	4	0] [[94	96]	[234	236]	[465	468]] [['EEE'	'SSH'	'223'	'334'	'EEE'	'STE'	'223'	'334']	['...'	'EVP'	']Y}'	'403'	'...'	'NIT'	']Y}'	'403']	['....'	'KKEV'	']]]Y'	'4440'	'....'	'ERDI'	']^]Y'	'4540']]
4XKV_A 0.0336332373258854 6.00065940763271 1.844444444444444 [[296	306]	[440	442]	[636	639]	[437	440]	[155	158]] [2	1	4	3	0] [[90	100]	[195	197]	[229	232]	[353	356]	[464	467]] [['EESPEEESS..'	'VTGITFQNGDV'	'/2UD213VU]Y'	'03303244340'	'EEEEEEESS..'	'VYFASTEKSNI'	'/211223VU]Y'	'03223344340']	['EEE'	'NDV'	'33/'	'440'	'EEE'	'KNI'	'33/'	'440']	['EEE.'	'LTSY'	'022}'	'1333'	'EE..'	'LPIG'	'02Y}'	'1303']	['.EEE'	'GHLN'	'}303'	'3414'
5H5S_A 0.0719852369868821 2.863767788025034 0.1779141104294477 [[97	101]	[133	135]	[132	135]] [2	4	0] [[90	94]	[233	235]	[465	468]] [['EEEEE'	'ILAFP'	'/0112'	'01223'	'EEEEE'	'VYFAS'	'/2112'	'03223']	['...'	'IEV'	'Y]Y'	'040'	'...'	'INI'	'Y]Y'	'040']	['....'	'KIEV'	']Y]Y'	'4040'	'....'	'ERDI'	']^]Y'	'4540']]
1V0F_D 0.0346982873258464 5.838770855816466 1.90909090909091 [[711	720]	[272	275]	[760	763]	[733	735]] [2	1	4	0] [[87	95]	[196	199]	[231	234]	[463	465]] [['TTEEEEEEEE'	'DNYIYYMFGG'	'OO2/221122'	'4430332233'	'TT.EEEEEE'	'NDGVYFAST'	'OO}/21122'	'443032233']	['E.TT'	'NGNG'	'3}ON'	'4343'	'EETT'	'NIDG'	'3/ON'	'4043']	['....'	'VSRD'	'Y}^]'	'0354'	'....'	'IGIN'	'Y}Y]'	'0304']	['TT.'	'SAK'	'NM]'	'324'	'TT.'	'PFE'	'NM]'	'324']]
4GMS_A 0.0411351901213559 2.8780461999451825 2.522935779816515 [[173	184]	[164	166]	[322	324]	[238	241]] [2	1	4	0] [[113	122]	[195	197]	[234	236]	[462	465]] [['SS.EEEEEEEEE'	'NSDKLYIWGVHH'	'VU]302/22/33'	'434413033044'	'SS..EEEEEE'	'KTQSLLIVNN'	'VU]}00//33'	'4343110044']	['EEE'	'QNV'	'33/'	'440'	'EEE'	'KNI'	'33/'	'440']	['...'	'NVP'	']Y}'	'403'	'...'	'NIT'	']Y}'	'403']	['.TT.'	'KPGD'	']NN]'	'4334'	'.TT.'	'KPFE'	']NM]'	'4324']]
3GZU_D 0.045769101120595 3.962784058959918 1.8656716417910453 [[150	163]	[257	259]	[170	173]] [2	1	0] [[93	107]	[195	197]	[462	465]] [['EEEES...EEEEEE'	'FTFHKPNIFPYSAS'	'1213V}]Y122212'	'23244340233323'	'EEEESS..EEEEEEE'	'ASTEKSNIIRGWIFG'	'1223VU]Y/422/12'	'233443400533023']	['EEE'	'NNV'	'33/'	'440'	'EEE'	'KNI'	'33/'	'440']	['.TT.'	'QPAH'	']NM]'	'4324'	'.TT.'	'KPFE'	']NM]'	'4324']]
1RPI_B 0.0776289076672382 1.112814720619786 0.3105802047781578 [[64	72]	[69	71]	[36	39]	[42	45]] [2	1	4	3] [[120	128]	[195	197]	[233	236]	[353	356]] [['EEETTEEEE'	'IEICGHKVI'	'/3/MN33//'	'040234400'	'EEETTEEEE'	'VNNATNVVI'	'/33MN3///'	'044234000']	['EEE'	'HKV'	'33/'	'440'	'EEE'	'KNI'	'33/'	'440']	['....'	'VNLP'	'Y]Z}'	'0413'	'....'	'INIT'	'Y]Y}'	'0403']	['.EEE'	'WKPK'	'}323'	'3434'	'.EEE'	'WNRK'	'}343'	'3454']]
7CAI_G 0.0241988417655864 7.94559232046982 0.3229166666666667 [[89	96]	[216	218]	[145	150]	[215	217]] [2	1	4	3] [[87	96]	[195	197]	[229	234]	[354	356]] [['TT.EEEEE'	'EDTAVYYN'	'OO}1/223'	'44320334'	'TT.EEEEEEE'	'NDGVYFASTE'	'OO}/211223'	'4430322334']	['EEE'	'KKV'	'33/'	'440'	'EEE'	'KNI'	'33/'	'440']	['EEEE..'	'LGOLVK'	'0250Y]'	'136104'	'EE....'	'LPIGIN'	'02Y}Y]'	'130304']	['EEE'	'DKK'	'333'	'444'	'EEE'	'NRK'	'343'	'454']]
3GGV_F 0.0707945747217128 1.014595686340078 0.6410256410256407 [[61	67]	[60	62]	[42	45]] [2	1	3] [[125	131]	[195	197]	[353	356]] [['EEEEEES'	'QILIEIC'	'3/0/3/T'	'4010402'	'EEEEE.S'	'NVVIKVA'	'3///3YT'	'4000402']	['EEE'	'DQI'	'33/'	'440'	'EEE'	'KNI'	'33/'	'440']	['.EEE'	'WKPK'	'}323'	'3434'	'.EEE'	'WNRK'	'}343'	'3454']]
1V0E_F 0.0326403872732135 5.820585307268234 2.2000000000000006 [[711	720]	[272	275]	[760	763]	[733	735]] [2	1	4	0] [[87	95]	[196	199]	[231	234]	[463	465]] [['TTEEEEEEEE'	'DNYIYYMFGG'	'OO2/221122'	'4430332233'	'TT.EEEEEE'	'NDGVYFAST'	'OO}/21122'	'443032233']	['E.TT'	'NGNG'	'3}ON'	'4343'	'EETT'	'NIDG'	'3/ON'	'4043']	['....'	'VSRD'	'Y}^]'	'0354'	'....'	'IGIN'	'Y}Y]'	'0304']	['TT.'	'SAK'	'NM]'	'324'	'TT.'	'PFE'	'NM]'	'324']]
6OUS_P 0.0363084006747712 5.273647817765703 2.121951219512197 [[62	78]	[149	151]	[11	14]	[147	149]	[107	110]] [2	1	4	3	0] [[93	110]	[196	198]	[229	232]	[354	356]	[465	468]] [['EEEEEETTEEEEEESS.'	'FSGSGSGTVFTLTISSL'	'122222NN/1202/UUZ'	'23333333023130331'	'EEEESS..EEEEEEESS.'	'ASTEKSNIIRGWIFGTTL'	'1223VU]Y/422/12UUZ'	'233443400533023331']	['EET'	'KVD'	'3/O'	'404'	'EET'	'NID'	'3/O'	'404']	['EEE.'	'LSAS'	'021}'	'1323'	'EE..'	'LPIG'	'02Y}'	'1303']	['EEE'	'QWK'	'323'	'434'
3OGQ_B 0.0584091683570635 1.767758002909201 1.29940119760479 [[46	66]	[20	23]] [2	1] [[87	104]	[197	200]] [['TT.EEEEEEEEEETTEEEEEE'	'KNSIENGRQMMIGIGGGKRGT'	'OO}/3324311/2KN223422'	'443044354220303334533'	'TT.EEEEEEESS..EEEE'	'NDGVYFASTEKSNIIRGW'	'OO}/211223VU]Y/422'	'443032233443400533']	['ETTE'	'VNGY'	'/ON2'	'0433'	'ETTE'	'IDGY'	'/ON2'	'0433']]
1RV7_B 0.0825847373540256 1.1163452535647325 0.163636363636364 [[64	72]	[69	71]	[36	39]	[42	45]] [2	1	4	3] [[120	128]	[195	197]	[233	236]	[353	356]] [['EEETTEEEE'	'IEICGHKVI'	'/3/MN33//'	'040234400'	'EEETTEEEE'	'VNNATNVVI'	'/33MN3///'	'044234000']	['EEE'	'HKV'	'33/'	'440'	'EEE'	'KNI'	'33/'	'440']	['....'	'VNLP'	'Y]Z}'	'0413'	'....'	'INIT'	'Y]Y}'	'0403']	['.EEE'	'WKPK'	'}323'	'3434'	'.EEE'	'WNRK'	'}343'	'3454']]
4FVK_A 0.0270592200597737 7.085319170842538 0.8671874999999996 [[444	453]	[232	236]	[452	454]] [2	1	4] [[91	100]	[196	200]	[232	234]] [['EEEEEESS..'	'STFGGINSPV'	'22122/VU}Y'	'3323304330'	'EEEEEESS..'	'YFASTEKSNI'	'211223VU]Y'	'3223344340']	['EETTE'	'DIEGS'	'3/ON2'	'40433'	'EETTE'	'NIDGY'	'3/ON2'	'40433']	['...'	'PVQ'	'}Y]'	'304'	'...'	'GIN'	'}Y]'	'304']]
4Z4X_B 0.0786477651262468 1.3536597328544264 0.2715231788079471 [[164	172]	[169	171]	[136	139]	[142	145]] [2	1	4	3] [[120	128]	[195	197]	[233	236]	[353	356]] [['EEETTEEEE'	'IEIAGHKVI'	'/3/MN33//'	'040234400'	'EEETTEEEE'	'VNNATNVVI'	'/33MN3///'	'044234000']	['EEE'	'HKV'	'33/'	'440'	'EEE'	'KNI'	'33/'	'440']	['....'	'INLP'	'Y]Z}'	'0413'	'....'	'INIT'	'Y]Y}'	'0403']	['.EEE'	'WKPK'	'}323'	'3434'	'.EEE'	'WNRK'	'}343'	'3454']]
1AI1_L 0.0081879051899742 7.448140869901153 2.0967741935483866 [[169	177]	[149	152]	[179	182]	[152	156]] [2	1	4	0] [[87	95]	[196	199]	[229	232]	[463	467]] [['TT..EEEEE'	'KDSTYSMSS'	'OO}}22122'	'443333233'	'TT.EEEEEE'	'NDGVYFAST'	'OO}/21122'	'443032233']	['EETT'	'KIDG'	'3/ON'	'4043'	'EETT'	'NIDG'	'3/ON'	'4043']	['EEE.'	'LTLT'	'020}'	'1313'	'EE..'	'LPIG'	'02Y}'	'1303']	['TB...'	'GSERQ'	'N+]^]'	'33454'	'TT...'	'PFERD'	'NM]^]'	'32454']]
6WAR_B 0.0516442928000468 1.2074763298616435 2.3391304347826085 [[75	92]	[98	100]] [2	0] [[87	96]	[489	491]] [['TTEEEEEE.GGG.EEEEE'	'KNTVYLQMKPEDTAVYYE'	'OO2/2031]9::}1/223'	'443031424344320334'	'TT.EEEEEEE'	'NDGVYFASTE'	'OO}/211223'	'4430322334']	['..S'	'GWG'	'}}U'	'333'	'..S'	'YFP'	'}[U'	'323']]
1V0E_B 0.0346129999304617 5.804535294665065 2.072000000000002 [[711	720]	[272	275]	[760	763]	[733	735]] [2	1	4	0] [[87	95]	[196	199]	[231	234]	[463	465]] [['TTEEEEEEEE'	'DNYIYYMFGG'	'OO2/221122'	'4430332233'	'TT.EEEEEE'	'NDGVYFAST'	'OO}/21122'	'443032233']	['E.TT'	'NGNG'	'3}ON'	'4343'	'EETT'	'NIDG'	'3/ON'	'4043']	['....'	'VSRD'	'Y}^]'	'0354'	'....'	'IGIN'	'Y}Y]'	'0304']	['TT.'	'SAK'	'NM]'	'324'	'TT.'	'PFE'	'NM]'	'324']]
1V0F_C 0.0343779701882802 5.822730815893657 2.0967741935483866 [[711	720]	[272	275]	[760	763]	[733	735]] [2	1	4	0] [[87	95]	[196	199]	[231	234]	[463	465]] [['TTEEEEEEEE'	'DNYIYYMFGG'	'OO2/221122'	'4430332233'	'TT.EEEEEE'	'NDGVYFAST'	'OO}/21122'	'443032233']	['E.TT'	'NGNG'	'3}ON'	'4343'	'EETT'	'NIDG'	'3/ON'	'4043']	['....'	'VSRD'	'Y}^]'	'0354'	'....'	'IGIN'	'Y}Y]'	'0304']	['TT.'	'SAK'	'NM]'	'324'	'TT.'	'PFE'	'NM]'	'324']]
2IAJ_A 0.059167583570512 1.4768897045385918 1.4935064935064948 [[329	333]	[331	335]	[316	320]] [2	1	4] [[120	124]	[195	199]	[230	234]] [['EEEET'	'IQKQG'	'/333N'	'04443'	'EEETT'	'VNNAT'	'/33MN'	'04423']	['EETTT'	'KQGQG'	'33NON'	'44343'	'EEETT'	'KNIDG'	'33/ON'	'44043']	['E..B.'	'GVYYD'	'2Y}+]'	'30334'	'E....'	'PIGIN'	'2Y}Y]'	'30304']]
4GDI_A 0.0257640362391192 7.046900654572065 1.1510416666666656 [[444	453]	[232	236]	[452	454]] [2	1	4] [[91	100]	[196	200]	[232	234]] [['EEEEEESS..'	'STFGGINSPV'	'22122/VU}Y'	'3323304330'	'EEEEEESS..'	'YFASTEKSNI'	'211223VU]Y'	'3223344340']	['EETTE'	'DIEGS'	'3/ON2'	'40433'	'EETTE'	'NIDGY'	'3/ON2'	'40433']	['...'	'PVQ'	'}Y]'	'304'	'...'	'GIN'	'}Y]'	'304']]
2VTU_J 0.0582801380445138 4.868750062501973 0.489583333333333 [[78	82]	[191	193]	[183	185]	[189	192]] [2	4	3	0] [[104	108]	[234	236]	[354	356]	[465	468]] [['EEESS'	'PVAAW'	'2/1TU'	'30223'	'EEEES'	'WIFGT'	'2/12U'	'30233']	['...'	'EVP'	']Y}'	'403'	'...'	'NIT'	']Y}'	'403']	['EEE'	'NRK'	'343'	'454'	'EEE'	'NRK'	'343'	'454']	['.B..'	'KVEV'	'](]Y'	'4040'	'....'	'ERDI'	']^]Y'	'4540']]
3RRR_L 0.0707570613606345 3.3884415277989035 0.2473958333333328 [[396	406]	[343	348]	[401	403]	[461	463]	[385	388]] [2	1	4	3	0] [[93	105]	[195	200]	[234	236]	[354	356]	[462	465]] [['EEESS...EEE'	'MTSKTDVSSSV'	'122VU]Y}22/'	'23343403330'	'EEEESS..EEEEE'	'ASTEKSNIIRGWI'	'1223VU]Y/422/'	'2334434005330']	['EEETTE'	'EDNAGS'	'333MN2'	'444233'	'EEETTE'	'KNIDGY'	'33/ON2'	'440433']	['...'	'DVS'	']Y}'	'403'	'...'	'NIT'	']Y}'	'403']	['EEE'	'KQE'	'333'	'444'
4L1A_A 0.0834494712012227 0.7979027821586809 0.3150684931506851 [[64	72]	[69	71]	[36	39]	[42	45]] [2	1	4	3] [[120	128]	[195	197]	[233	236]	[353	356]] [['EEETTEEEE'	'IEICGHKVI'	'/3/MN33//'	'040234400'	'EEETTEEEE'	'VNNATNVVI'	'/33MN3///'	'044234000']	['EEE'	'HKV'	'33/'	'440'	'EEE'	'KNI'	'33/'	'440']	['....'	'VNLP'	'Y]Z}'	'0413'	'....'	'INIT'	'Y]Y}'	'0403']	['.EEE'	'WKPK'	'}323'	'3434'	'.EEE'	'WNRK'	'}343'	'3454']]
1V0E_E 0.0347919797706458 5.81868406700968 2.121951219512197 [[711	720]	[272	275]	[760	763]	[733	735]] [2	1	4	0] [[87	95]	[196	199]	[231	234]	[463	465]] [['TTEEEEEEEE'	'DNYIYYMFGG'	'OO2/221122'	'4430332233'	'TT.EEEEEE'	'NDGVYFAST'	'OO}/21122'	'443032233']	['E.TT'	'NGNG'	'3}ON'	'4343'	'EETT'	'NIDG'	'3/ON'	'4043']	['....'	'VSRD'	'Y}^]'	'0354'	'....'	'IGIN'	'Y}Y]'	'0304']	['TT.'	'SAK'	'NM]'	'324'	'TT.'	'PFE'	'NM]'	'324']]
6TWH_A 0.0281603000321025 6.360944011584431 2.047619047619048 [[236	248]	[133	135]	[315	317]	[202	205]	[231	234]] [2	1	4	3	0] [[90	108]	[198	200]	[234	236]	[353	356]	[462	465]] [['EEEEESS.EEEES'	'ITFSHNGGLIAPS'	'/2123VU}0/12U'	'0323443310233'	'EEEEEEESS..EEEEEEES'	'VYFASTEKSNIIRGWIFGT'	'/211223VU]Y/422/12U'	'0322334434005330233']	['TTE'	'NGG'	'ON2'	'433'	'TTE'	'DGY'	'ON2'	'433']	['...'	'NVP'	']Y}'	'403'	'...'	'NIT'	']Y}'	'403']	['.EEE'	'YKNN'	'}333'	'3444'
3HDE_D 0.0825203499577996 1.8832238353316224 0.0105263157894737 [[38	42]	[93	95]	[91	94]] [2	4	0] [[103	107]	[234	236]	[465	468]] [['EEEEE'	'SYIPY'	'22/22'	'33033'	'EEEEE'	'GWIFG'	'22/12'	'33023']	['...'	'DIP'	']Y}'	'403'	'...'	'NIT'	']Y}'	'403']	['.S..'	'KVDI'	']R]Y'	'4040'	'....'	'ERDI'	']^]Y'	'4540']]
4NRL_A 0.0348048615907183 6.100898140572278 1.7234042553191484 [[11	26]	[296	300]	[75	77]	[253	256]] [2	1	4	0] [[115	128]	[196	200]	[234	236]	[462	465]] [['...EEEEETTTEEEEE'	'NSPHVVKTATQGEVNV'	']}}3//32MNO23/3/'	'4334004323434040'	'..EEEEEETTEEEE'	'QSLLIVNNATNVVI'	']}00//33MN3///'	'43110044234000']	['ETTTE'	'HEKYG'	'3OON2'	'44433'	'EETTE'	'NIDGY'	'3/ON2'	'40433']	['...'	'NIP'	']Y}'	'403'	'...'	'NIT'	']Y}'	'403']	['.TT.'	'KPGK'	']NN]'	'4334'	'.TT.'	'KPFE'	']NM]'	'4324']]
6APB_C 0.0751060392747444 3.4864144338070764 0.0442708333333334 [[396	406]	[343	348]	[401	403]	[358	361]	[385	388]] [2	1	4	3	0] [[93	105]	[195	200]	[234	236]	[353	356]	[462	465]] [['EEESS...EEE'	'MTSKTDVSSSV'	'122VU]Y}22/'	'23343403330'	'EEEESS..EEEEE'	'ASTEKSNIIRGWI'	'1223VU]Y/422/'	'2334434005330']	['EEETTE'	'QDNAGS'	'333MN2'	'444233'	'EEETTE'	'KNIDGY'	'33/ON2'	'440433']	['...'	'DVS'	']Y}'	'403'	'...'	'NIT'	']Y}'	'403']	['.EEE'	'SKVQ'	'}3/3'	'3404'
6P6P_D 0.0500570801188976 3.387945798669506 1.8656716417910453 [[172	184]	[356	361]	[322	324]	[238	241]] [2	1	4	0] [[112	122]	[195	200]	[234	236]	[462	465]] [['SSS.EEEEEEEEE'	'GKFDKLYIWGVHH'	'UVT]302/22/33'	'3424413033044'	'SSS..EEEEEE'	'SKTQSLLIVNN'	'UVU]}00//33'	'34343110044']	['EETTEE'	'QNSEGT'	'33NO22'	'443433'	'EEETTE'	'KNIDGY'	'33/ON2'	'440433']	['...'	'NVP'	']Y}'	'403'	'...'	'NIT'	']Y}'	'403']	['.TT.'	'KPGD'	']NN]'	'4334'	'.TT.'	'KPFE'	']NM]'	'4324']]
3GZU_G 0.045858275205758 3.962954039061088 2.072000000000002 [[150	163]	[257	259]	[170	173]] [2	1	0] [[93	107]	[195	197]	[462	465]] [['EEEES...EEEEEE'	'FTFHKPNIFPYSAS'	'1213V}]Y122212'	'23244340233323'	'EEEESS..EEEEEEE'	'ASTEKSNIIRGWIFG'	'1223VU]Y/422/12'	'233443400533023']	['EEE'	'NNV'	'33/'	'440'	'EEE'	'KNI'	'33/'	'440']	['.TT.'	'QPAH'	']NM]'	'4324'	'.TT.'	'KPFE'	']NM]'	'4324']]
1V0F_B 0.0385933799584622 5.83112002103084 1.8029197080291968 [[711	720]	[272	275]	[760	763]	[733	735]] [2	1	4	0] [[87	95]	[196	199]	[231	234]	[463	465]] [['TTEEEEEEEE'	'DNYIYYMFGG'	'OO2/221122'	'4430332233'	'TT.EEEEEE'	'NDGVYFAST'	'OO}/21122'	'443032233']	['E.TT'	'NGNG'	'3}ON'	'4343'	'EETT'	'NIDG'	'3/ON'	'4043']	['....'	'VSRD'	'Y}^]'	'0354'	'....'	'IGIN'	'Y}Y]'	'0304']	['TT.'	'SAK'	'NM]'	'324'	'TT.'	'PFE'	'NM]'	'324']]
6P6P_F 0.0500162533574143 3.381101650768769 1.8872180451127825 [[172	184]	[356	361]	[322	324]	[238	241]] [2	1	4	0] [[112	122]	[195	200]	[234	236]	[462	465]] [['SSS.EEEEEEEEE'	'GKFDKLYIWGVHH'	'UVT]302/22/33'	'3424413033044'	'SSS..EEEEEE'	'SKTQSLLIVNN'	'UVU]}00//33'	'34343110044']	['EETTEE'	'QNSEGT'	'33NO22'	'443433'	'EEETTE'	'KNIDGY'	'33/ON2'	'440433']	['...'	'NVP'	']Y}'	'403'	'...'	'NIT'	']Y}'	'403']	['.TT.'	'KPGD'	']NN]'	'4334'	'.TT.'	'KPFE'	']NM]'	'4324']]
6MRL_A 0.034243359538559 6.938468370602302 0.6510416666666663 [[218	221]	[290	292]	[98	100]	[289	292]] [2	4	3	0] [[113	116]	[233	235]	[354	356]	[465	468]] [['SS..'	'DSNT'	'VU]}'	'4343'	'SS..'	'KTQS'	'VU]}'	'4343']	['...'	'INV'	'Y]Y'	'040'	'...'	'INI'	'Y]Y'	'040']	['EEE'	'HRE'	'343'	'454'	'EEE'	'NRK'	'343'	'454']	['....'	'NINV'	']Y]Y'	'4040'	'....'	'ERDI'	']^]Y'	'4540']]
2VBC_A 0.0714433863509265 4.445186131255283 0.0390625000000002 [[277	284]	[333	335]	[338	340]	[337	339]] [2	1	4	0] [[115	122]	[195	197]	[234	236]	[466	468]] [['..SEEEEE'	'NYNLIVMD'	']}V0//13'	'43410024'	'..EEEEEE'	'QSLLIVNN'	']}00//33'	'43110044']	['EEE'	'EDI'	'33/'	'440'	'EEE'	'KNI'	'33/'	'440']	['...'	'EIP'	']Y}'	'403'	'...'	'NIT'	']Y}'	'403']	['...'	'REI'	'^]Y'	'540'	'...'	'RDI'	'^]Y'	'540']]
4GEZ_K 0.0294825967207845 7.039494310790142 0.9453125 [[426	435]	[224	227]	[434	436]	[374	377]] [2	1	4	0] [[91	100]	[197	200]	[232	234]	[489	492]] [['EEEEEESS..'	'STFYGINSPV'	'22122/VU}Y'	'3323304330'	'EEEEEESS..'	'YFASTEKSNI'	'211223VU]Y'	'3223344340']	['ETTE'	'IEGS'	'/ON2'	'0433'	'ETTE'	'IDGY'	'/ON2'	'0433']	['...'	'PVQ'	'}Y]'	'304'	'...'	'GIN'	'}Y]'	'304']	['..S.'	'TVSL'	'}YUZ'	'3031'	'..S.'	'YFPL'	'}[UZ'	'3231']]
4OLW_H 0.0170579674892219 6.574011016553715 2.692307692307693 [[19	27]	[52	55]	[13	16]] [2	1	0] [[102	109]	[196	199]	[462	465]] [['EEEEEEESS'	'RISIRASGY'	'4/2/412UU'	'503052333'	'EEEEEESS'	'RGWIFGTT'	'422/12UU'	'53302333']	['ETTT'	'KRHG'	'3PON'	'4543'	'EETT'	'NIDG'	'3/ON'	'4043']	['.TT.'	'KPGD'	']NN]'	'4334'	'.TT.'	'KPFE'	']NM]'	'4324']]
6P6P_B 0.0501060444780969 3.395356339507384 1.8872180451127825 [[172	184]	[356	361]	[322	324]	[238	241]] [2	1	4	0] [[112	122]	[195	200]	[234	236]	[462	465]] [['SSS.EEEEEEEEE'	'GKFDKLYIWGVHH'	'UVT]302/22/33'	'3424413033044'	'SSS..EEEEEE'	'SKTQSLLIVNN'	'UVU]}00//33'	'34343110044']	['EETTEE'	'QNSEGT'	'33NO22'	'443433'	'EEETTE'	'KNIDGY'	'33/ON2'	'440433']	['...'	'NVP'	']Y}'	'403'	'...'	'NIT'	']Y}'	'403']	['.TT.'	'KPGD'	']NN]'	'4334'	'.TT.'	'KPFE'	']NM]'	'4324']]
4NRL_E 0.0353018871059568 6.090601071562954 1.7428571428571442 [[11	26]	[296	300]	[75	77]	[253	256]] [2	1	4	0] [[115	128]	[196	200]	[234	236]	[462	465]] [['...EEEEETTTEEEEE'	'NSPHVVKTATQGEVNV'	']}}3//32MNO23/3/'	'4334004323434040'	'..EEEEEETTEEEE'	'QSLLIVNNATNVVI'	']}00//33MN3///'	'43110044234000']	['ETTTE'	'HEKYG'	'3OON2'	'44433'	'EETTE'	'NIDGY'	'3/ON2'	'40433']	['...'	'NIP'	']Y}'	'403'	'...'	'NIT'	']Y}'	'403']	['.TT.'	'KPGK'	']NN]'	'4334'	'.TT.'	'KPFE'	']NM]'	'4324']]
5O6V_L 0.0088424660376716 7.136001295733387 2.555555555555555 [[169	177]	[149	152]	[28	30]	[147	149]	[152	156]] [2	1	4	3	0] [[87	95]	[196	199]	[234	236]	[354	356]	[463	467]] [['TT..EEEEE'	'KDSTYSMSS'	'OO}}22122'	'443333233'	'TT.EEEEEE'	'NDGVYFAST'	'OO}/21122'	'443032233']	['EETT'	'KIDG'	'3/ON'	'4043'	'EETT'	'NIDG'	'3/ON'	'4043']	['...'	'NVG'	']Y}'	'403'	'...'	'NIT'	']Y}'	'403']	['EEE'	'KWK'	'323'	'434'
2BHG_B 0.0677407618379663 1.7366827113295624 0.7066666666666668 [[118	122]	[120	125]	[97	99]] [2	1	0] [[119	123]	[195	200]	[466	468]] [['EEEET'	'VVNNA'	'//33M'	'00442'	'EEEET'	'IVNNA'	'//33M'	'00442']	['EETTTE'	'NNADVG'	'33MOK2'	'442403'	'EEETTE'	'KNIDGY'	'33/ON2'	'440433']	['...'	'RDI'	'^]Y'	'540'	'...'	'RDI'	'^]Y'	'540']]
4EYR_B 0.0825872072006202 1.0936793766206954 0.2800000000000002 [[64	72]	[69	71]	[36	39]	[42	45]] [2	1	4	3] [[120	128]	[195	197]	[233	236]	[353	356]] [['EEETTEEEE'	'IEICGHKVI'	'/3/MN33//'	'040234400'	'EEETTEEEE'	'VNNATNVVI'	'/33MN3///'	'044234000']	['EEE'	'HKV'	'33/'	'440'	'EEE'	'KNI'	'33/'	'440']	['....'	'VNLP'	'Y]Z}'	'0413'	'....'	'INIT'	'Y]Y}'	'0403']	['.EEE'	'WKPK'	'}323'	'3434'	'.EEE'	'WNRK'	'}343'	'3454']]
4BWY_F 0.0477453369583314 2.879069106538494 2.310344827586208 [[34	52]	[259	261]] [2	3] [[87	106]	[354	356]] [['TT.EES..S.SSS.EEEEE'	'EEGVKNLDMGSVYEITTVM'	'OO}/3VZ]T}URU]/22/1'	'4430441423303403302'	'TT.EEEEEEESS..EEEEEE'	'NDGVYFASTEKSNIIRGWIF'	'OO}/211223VU]Y/422/1'	'44303223344340053302']	['EEE'	'EIH'	'3/3'	'404'	'EEE'	'NRK'	'343'	'454']]
6V4N_L 0.0164074032272971 4.571922655661599 3.465116279069769 [[68	78]	[149	151]	[101	104]	[107	110]] [2	1	4	0] [[103	110]	[196	198]	[232	235]	[465	468]] [['EEEEEEEESS.'	'GTDFTLTISGL'	'2231202/UUZ'	'33423130331'	'EEEEESS.'	'GWIFGTTL'	'22/12UUZ'	'33023331']	['EET'	'KVD'	'3/O'	'404'	'EET'	'NID'	'3/O'	'404']	['.B..'	'GTKV'	'}+]Y'	'3340'	'....'	'GINI'	'}Y]Y'	'3040']	['....'	'KRTV'	']^}Y'	'4530'	'....'	'ERDI'	']^]Y'	'4540']]
6V4N_G 0.016412962308851 4.571911009148167 3.465116279069769 [[68	78]	[149	151]	[101	104]	[107	110]] [2	1	4	0] [[103	110]	[196	198]	[232	235]	[465	468]] [['EEEEEEEESS.'	'GTDFTLTISGL'	'2231202/UUZ'	'33423130331'	'EEEEESS.'	'GWIFGTTL'	'22/12UUZ'	'33023331']	['EET'	'KVD'	'3/O'	'404'	'EET'	'NID'	'3/O'	'404']	['.B..'	'GTKV'	'}+]Y'	'3340'	'....'	'GINI'	'}Y]Y'	'3040']	['....'	'KRTV'	']^}Y'	'4530'	'....'	'ERDI'	']^]Y'	'4540']]
6V4N_E 0.0164002502700034 4.57194726641393 3.465116279069769 [[68	78]	[149	151]	[101	104]	[107	110]] [2	1	4	0] [[103	110]	[196	198]	[232	235]	[465	468]] [['EEEEEEEESS.'	'GTDFTLTISGL'	'2231202/UUZ'	'33423130331'	'EEEEESS.'	'GWIFGTTL'	'22/12UUZ'	'33023331']	['EET'	'KVD'	'3/O'	'404'	'EET'	'NID'	'3/O'	'404']	['.B..'	'GTKV'	'}+]Y'	'3340'	'....'	'GINI'	'}Y]Y'	'3040']	['....'	'KRTV'	']^}Y'	'4530'	'....'	'ERDI'	']^]Y'	'4540']]
6V4N_B 0.0164294901609291 4.57223594123773 3.465116279069769 [[68	78]	[149	151]	[101	104]	[107	110]] [2	1	4	0] [[103	110]	[196	198]	[232	235]	[465	468]] [['EEEEEEEESS.'	'GTDFTLTISGL'	'2231202/UUZ'	'33423130331'	'EEEEESS.'	'GWIFGTTL'	'22/12UUZ'	'33023331']	['EET'	'KVD'	'3/O'	'404'	'EET'	'NID'	'3/O'	'404']	['.B..'	'GTKV'	'}+]Y'	'3340'	'....'	'GINI'	'}Y]Y'	'3040']	['....'	'KRTV'	']^}Y'	'4530'	'....'	'ERDI'	']^]Y'	'4540']]
4PLK_K 0.0143818330436932 7.268752938884491 2.147540983606557 [[169	177]	[37	41]	[147	149]	[152	156]] [2	1	3	0] [[87	95]	[195	199]	[354	356]	[463	467]] [['TT..EEEEE'	'KDSTYSMSS'	'OO}}22122'	'443333233'	'TT.EEEEEE'	'NDGVYFAST'	'OO}/21122'	'443032233']	['EEETT'	'QQKQG'	'333ON'	'44443'	'EEETT'	'KNIDG'	'33/ON'	'44043']	['EEE'	'KWK'	'323'	'434'	'EEE'	'NRK'	'343'	'454']	['TB...'	'GSERQ'	'N+]^]'	'33454'	'TT...'	'PFERD'	'NM]^]'	'32454']]
6MYM_A 0.0491890947221409 3.4055135025873704 2.047619047619048 [[172	184]	[356	361]	[238	241]] [2	1	0] [[112	122]	[195	200]	[462	465]] [['SSS.EEEEEEEEE'	'GKFDKLYIWGIHH'	'UVT]302/22/33'	'3424413033044'	'SSS..EEEEEE'	'SKTQSLLIVNN'	'UVU]}00//33'	'34343110044']	['EETTEE'	'QNSEGT'	'33NO22'	'443433'	'EEETTE'	'KNIDGY'	'33/ON2'	'440433']	['.TT.'	'KPGD'	']NN]'	'4334'	'.TT.'	'KPFE'	']NM]'	'4324']]
4EYR_A 0.0832014890096325 1.0882104769456342 0.2885906040268455 [[64	72]	[69	71]	[36	39]	[42	45]] [2	1	4	3] [[120	128]	[195	197]	[233	236]	[353	356]] [['EEETTEEEE'	'IEICGHKVI'	'/3/MN33//'	'040234400'	'EEETTEEEE'	'VNNATNVVI'	'/33MN3///'	'044234000']	['EEE'	'HKV'	'33/'	'440'	'EEE'	'KNI'	'33/'	'440']	['....'	'VNLP'	'Y]Z}'	'0413'	'....'	'INIT'	'Y]Y}'	'0403']	['.EEE'	'WKPK'	'}323'	'3434'	'.EEE'	'WNRK'	'}343'	'3454']]
3GZU_M 0.0458597556229081 3.9630996762510673 2.173553719008264 [[150	163]	[257	259]	[170	173]] [2	1	0] [[93	107]	[195	197]	[462	465]] [['EEEES...EEEEEE'	'FTFHKPNIFPYSAS'	'1213V}]Y122212'	'23244340233323'	'EEEESS..EEEEEEE'	'ASTEKSNIIRGWIFG'	'1223VU]Y/422/12'	'233443400533023']	['EEE'	'NNV'	'33/'	'440'	'EEE'	'KNI'	'33/'	'440']	['.TT.'	'QPAH'	']NM]'	'4324'	'.TT.'	'KPFE'	']NM]'	'4324']]
3OU1_A 0.0840011112670496 1.064736028816718 0.2757475083056484 [[64	72]	[69	71]	[36	39]	[42	45]] [2	1	4	3] [[120	128]	[195	197]	[233	236]	[353	356]] [['EEETTEEEE'	'IEICGHKVI'	'/3/MN33//'	'040234400'	'EEETTEEEE'	'VNNATNVVI'	'/33MN3///'	'044234000']	['EEE'	'HKV'	'33/'	'440'	'EEE'	'KNI'	'33/'	'440']	['....'	'VNLP'	'Y]Z}'	'0413'	'....'	'INIT'	'Y]Y}'	'0403']	['.EEE'	'WKPK'	'}323'	'3434'	'.EEE'	'WNRK'	'}343'	'3454']]
5TKK_L 0.0478093393967033 5.021148484768417 1.6482758620689664 [[21	37]	[149	153]] [2	1] [[90	96]	[196	200]] [['EEEEESS..TT.EEEEE'	'ITCKASQNVGSDVAWYQ'	'/2131UV]YNN]/1223'	'03242344033402334'	'EEEEEEE'	'VYFASTE'	'/211223'	'0322334']	['EETTE'	'KIDGS'	'3/ON2'	'40433'	'EETTE'	'NIDGY'	'3/ON2'	'40433']]
4JUL_L 0.0822109666860364 1.045589008099514 0.3521126760563378 [[232	263]	[142	144]	[288	291]	[291	293]] [2	1	4	0] [[92	122]	[198	200]	[233	236]	[489	491]] [['EEEEEEPSS.EEEEEESS.EEEESEEEEEEEE'	'FFWTILKPNDAINFESNGNFIAPEYAYKIVKK'	'1122/0HUV]1/3132VU]1/12V2123//33'	'22330143442042434342023432340044'	'EEEEESS..EEEEEEESS.SSSS..EEEEEE'	'FASTEKSNIIRGWIFGTTLDSKTQSLLIVNN'	'11223VU]Y/422/12UUZVUVU]}00//33'	'2233443400533023331434343110044']	['TTE'	'QGT'	'ON2'	'433'	'TTE'	'DGY'	'ON2'	'433']	['....'	'INSS'	'Y]}}'	'0433'	'....'	'INIT'	'Y]Y}'	'0403']	['..S'	'SMP'	'}[U'	'323'	'..S'	'YFP'	'}[U'	'323']]
1TW7_B 0.083181508439611 1.1750373868679935 0.2842809364548502 [[64	72]	[69	71]	[36	39]	[42	45]] [2	1	4	3] [[120	128]	[195	197]	[233	236]	[353	356]] [['EEETTEEEE'	'IEICGHKVI'	'/3/MN33//'	'040234400'	'EEETTEEEE'	'VNNATNVVI'	'/33MN3///'	'044234000']	['EEE'	'HKV'	'33/'	'440'	'EEE'	'KNI'	'33/'	'440']	['....'	'VNLP'	'Y]Z}'	'0413'	'....'	'INIT'	'Y]Y}'	'0403']	['.EEE'	'WKPK'	'}323'	'3434'	'.EEE'	'WNRK'	'}343'	'3454']]
6HGB_B 0.0102101273624712 8.368589819236862 0.8333333333333328 [[395	399]	[394	396]	[349	351]	[128	130]] [2	1	4	3] [[125	129]	[195	197]	[232	234]	[353	355]] [['EEEEE'	'QVIVN'	'3///3'	'40004'	'EEEEE'	'NVVIK'	'3///3'	'40004']	['EEE'	'NQV'	'33/'	'440'	'EEE'	'KNI'	'33/'	'440']	['...'	'GVK'	'}Y]'	'304'	'...'	'GIN'	'}Y]'	'304']	['.EE'	'GQR'	'}34'	'345'	'.EE'	'WNR'	'}34'	'345']]
6HFY_B 0.0123816473475983 8.293954175351455 0.8229166666666661 [[395	399]	[394	396]	[349	351]	[128	130]] [2	1	4	3] [[125	129]	[195	197]	[232	234]	[353	355]] [['EEEEE'	'QVIVN'	'3///3'	'40004'	'EEEEE'	'NVVIK'	'3///3'	'40004']	['EEE'	'NQV'	'33/'	'440'	'EEE'	'KNI'	'33/'	'440']	['...'	'GVK'	'}Y]'	'304'	'...'	'GIN'	'}Y]'	'304']	['.EE'	'GKR'	'}34'	'345'	'.EE'	'WNR'	'}34'	'345']]
1TW7_A 0.0846353996835658 1.1951522989902084 0.2549019607843139 [[64	72]	[69	71]	[36	39]	[42	45]] [2	1	4	3] [[120	128]	[195	197]	[233	236]	[353	356]] [['EEETTEEEE'	'IEICGHKVI'	'/3/MN33//'	'040234400'	'EEETTEEEE'	'VNNATNVVI'	'/33MN3///'	'044234000']	['EEE'	'HKV'	'33/'	'440'	'EEE'	'KNI'	'33/'	'440']	['....'	'VNLP'	'Y]Z}'	'0413'	'....'	'INIT'	'Y]Y}'	'0403']	['.EEE'	'WKPK'	'}323'	'3434'	'.EEE'	'WNRK'	'}343'	'3454']]
2WR1_A 0.0643822585001332 3.842307766821024 0.5468750000000004 [[202	208]	[116	118]	[322	324]	[205	208]] [2	1	4	0] [[104	110]	[195	197]	[234	236]	[489	492]] [['EEE.SS.'	'SVGTSTL'	'2/2}UUZ'	'3033331'	'EEEESS.'	'WIFGTTL'	'2/12UUZ'	'3023331']	['EEE'	'EKV'	'33/'	'440'	'EEE'	'KNI'	'33/'	'440']	['...'	'NVP'	']Y}'	'403'	'...'	'NIT'	']Y}'	'403']	['.SS.'	'TSTL'	'}UUZ'	'3331'	'..S.'	'YFPL'	'}[UZ'	'3231']]
4F5X_H 0.0518576625940041 4.192602618845635 1.6122448979591844 [[150	163]	[257	259]	[55	58]	[170	173]] [2	1	3	0] [[93	107]	[195	197]	[353	356]	[462	465]] [['EEEES...EEEEEE'	'FTFHKPNIFPYSAS'	'1213V}]Y122212'	'23244340233323'	'EEEESS..EEEEEEE'	'ASTEKSNIIRGWIFG'	'1223VU]Y/422/12'	'233443400533023']	['EEE'	'NNV'	'33/'	'440'	'EEE'	'KNI'	'33/'	'440']	['..EE'	'PIRN'	'}Y43'	'3054'	'.EEE'	'WNRK'	'}343'	'3454']	['.TT.'	'QPAH'	']NM]'	'4324'	'.TT.'	'KPFE'	']NM]'	'4324']]
3KZ4_H 0.0518576625940041 4.192602618845635 1.6122448979591844 [[150	163]	[257	259]	[55	58]	[170	173]] [2	1	3	0] [[93	107]	[195	197]	[353	356]	[462	465]] [['EEEES...EEEEEE'	'FTFHKPNIFPYSAS'	'1213V}]Y122212'	'23244340233323'	'EEEESS..EEEEEEE'	'ASTEKSNIIRGWIFG'	'1223VU]Y/422/12'	'233443400533023']	['EEE'	'NNV'	'33/'	'440'	'EEE'	'KNI'	'33/'	'440']	['..EE'	'PIRN'	'}Y43'	'3054'	'.EEE'	'WNRK'	'}343'	'3454']	['.TT.'	'QPAH'	']NM]'	'4324'	'.TT.'	'KPFE'	']NM]'	'4324']]
5V5G_D 0.0743106403618881 3.830032018103953 0.163636363636364 [[2	6]	[16	19]	[18	21]] [2	1	0] [[125	129]	[196	199]	[462	465]] [['EEEEE'	'QIFVK'	'3/1/3'	'40204'	'EEEEE'	'NVVIK'	'3///3'	'40004']	['EE.T'	'EVEP'	'3/]N'	'4043'	'EETT'	'NIDG'	'3/ON'	'4043']	['.TT.'	'EPSD'	']NN]'	'4334'	'.TT.'	'KPFE'	']NM]'	'4324']]
1W20_B 0.0103964711640795 8.405649131952767 0.8203124999999998 [[1401	1405]	[1400	1402]	[1355	1357]	[1134	1136]] [2	1	4	3] [[125	129]	[195	197]	[232	234]	[353	355]] [['EEEEE'	'QVIVN'	'3///3'	'40004'	'EEEEE'	'NVVIK'	'3///3'	'40004']	['EEE'	'NQV'	'33/'	'440'	'EEE'	'KNI'	'33/'	'440']	['...'	'GVK'	'}Y]'	'304'	'...'	'GIN'	'}Y]'	'304']	['.EE'	'GKR'	'}34'	'345'	'.EE'	'WNR'	'}34'	'345']]
1W21_B 0.0103964711640795 8.405649131952767 0.8203124999999998 [[1401	1405]	[1400	1402]	[1355	1357]	[1134	1136]] [2	1	4	3] [[125	129]	[195	197]	[232	234]	[353	355]] [['EEEEE'	'QVIVN'	'3///3'	'40004'	'EEEEE'	'NVVIK'	'3///3'	'40004']	['EEE'	'NQV'	'33/'	'440'	'EEE'	'KNI'	'33/'	'440']	['...'	'GVK'	'}Y]'	'304'	'...'	'GIN'	'}Y]'	'304']	['.EE'	'GKR'	'}34'	'345'	'.EE'	'WNR'	'}34'	'345']]
4O4G_B 0.0481547131714682 5.005823272303412 1.6853146853146863 [[351	363]	[331	335]	[49	51]	[412	415]] [2	1	4	3] [[94	99]	[195	199]	[234	236]	[353	356]] [['EEEE...SS.SS.'	'TGKYARMRGAHTN'	'2232[^[WU[VU]'	'3343252532434'	'EEESS.'	'STEKSN'	'223VU]'	'334434']	['EEETT'	'KQGQG'	'332ON'	'44343'	'EEETT'	'KNIDG'	'33/ON'	'44043']	['...'	'KIG'	']Y}'	'403'	'...'	'NIT'	']Y}'	'403']	['.EEE'	'PEWE'	'}323'	'3434'	'.EEE'	'WNRK'	'}343'	'3454']]
6VW1_E 0.0594724050115155 4.718490599297661 0.6484374999999993 [[395	399]	[356	358]	[467	469]	[353	356]	[463	468]] [2	1	4	3	0] [[90	94]	[195	197]	[234	236]	[353	356]	[463	468]] [['EEEEE'	'VYADS'	'/2132'	'03243'	'EEEEE'	'VYFAS'	'/2112'	'03223']	['EEE'	'KKI'	'33/'	'440'	'EEE'	'KNI'	'33/'	'440']	['...'	'DIS'	']Y}'	'403'	'...'	'NIT'	']Y}'	'403']	['.EEE'	'WERK'	'}343'	'3454'
6PUZ_C 0.0702465583022056 2.484393244671673 0.5238095238095237 [[250	259]	[252	255]	[242	245]	[256	258]	[229	232]] [2	1	4	3	0] [[119	128]	[196	199]	[229	232]	[354	356]	[462	465]] [['EEEETTEEEE'	'VIQDNSDIKV'	'//33ON3/3/'	'0044434040'	'EEEETTEEEE'	'IVNNATNVVI'	'//33MN3///'	'0044234000']	['EETT'	'QDNS'	'33ON'	'4443'	'EETT'	'NIDG'	'3/ON'	'4043']	['EEE.'	'LWKG'	'023}'	'1343'	'EE..'	'LPIG'	'02Y}'	'1303']	['EEE'	'DIK'	'3/3'	'404'
3GZU_J 0.0458754947121917 3.962943206577835 2.282051282051281 [[150	163]	[257	259]	[170	173]] [2	1	0] [[93	107]	[195	197]	[462	465]] [['EEEES...EEEEEE'	'FTFHKPNIFPYSAS'	'1213V}]Y122212'	'23244340233323'	'EEEESS..EEEEEEE'	'ASTEKSNIIRGWIFG'	'1223VU]Y/422/12'	'233443400533023']	['EEE'	'NNV'	'33/'	'440'	'EEE'	'KNI'	'33/'	'440']	['.TT.'	'QPAH'	']NM]'	'4324'	'.TT.'	'KPFE'	']NM]'	'4324']]
4LQF_L 0.0068797542999305 6.975919132532956 2.87878787878788 [[176	184]	[155	159]	[11	14]] [2	1	4] [[87	95]	[196	200]	[229	232]] [['TS.EEEEEE'	'DSTYSMSST'	'OU}221222'	'433332333'	'TT.EEEEEE'	'NDGVYFAST'	'OO}/21122'	'443032233']	['EETTE'	'KIDGS'	'3/ON2'	'40433'	'EETTE'	'NIDGY'	'3/ON2'	'40433']	['EEE.'	'LPVS'	'02/}'	'1303'	'EE..'	'LPIG'	'02Y}'	'1303']]
4BWY_H 0.0474689209095758 2.8867125931562434 2.4594594594594605 [[34	52]	[259	261]] [2	3] [[87	106]	[354	356]] [['TT.EES..S.SSS.EEEEE'	'EEGVKNLDMGSVYEITTVM'	'OO}/3VZ]T}URU]/22/1'	'4430441423303403302'	'TT.EEEEEEESS..EEEEEE'	'NDGVYFASTEKSNIIRGWIF'	'OO}/211223VU]Y/422/1'	'44303223344340053302']	['EEE'	'EIH'	'3/3'	'404'	'EEE'	'NRK'	'343'	'454']]
6P6P_E 0.0498545600597742 3.3897810072115484 2.121951219512197 [[172	184]	[356	361]	[322	324]	[238	241]] [2	1	4	0] [[112	122]	[195	200]	[234	236]	[462	465]] [['SSS.EEEEEEEEE'	'GKFDKLYIWGVHH'	'UVT]302/22/33'	'3424413033044'	'SSS..EEEEEE'	'SKTQSLLIVNN'	'UVU]}00//33'	'34343110044']	['EETTEE'	'QNSEGT'	'33NO22'	'443433'	'EEETTE'	'KNIDGY'	'33/ON2'	'440433']	['...'	'NVP'	']Y}'	'403'	'...'	'NIT'	']Y}'	'403']	['.TT.'	'KPGD'	']NN]'	'4334'	'.TT.'	'KPFE'	']NM]'	'4324']]
5YRD_A 0.0438352575913842 6.347883131611667 0.7083333333333326 [[47	53]	[154	157]	[239	242]	[152	155]] [2	1	4	3] [[116	122]	[196	199]	[230	233]	[354	357]] [['.EEEEEE'	'SVLVINK'	'}/0//33'	'3010044'	'.EEEEEE'	'SLLIVNN'	'}00//33'	'3110044']	['EETT'	'KRDG'	'34ON'	'4543'	'EETT'	'NIDG'	'3/ON'	'4043']	['EE..'	'SYGV'	'22}Y'	'3330'	'E...'	'PIGI'	'2Y}Y'	'3030']	['EEEE'	'KIKR'	'3/34'	'4045'	'EEEE'	'NRKR'	'3434'	'4545']]
5TE6_L 0.0369292615969126 6.609257006497117 1.0210526315789474 [[169	177]	[68	70]	[1	3]	[107	110]] [2	1	4	0] [[87	95]	[198	200]	[232	234]	[465	468]] [['TT..EEEEE'	'KDSTYSLSS'	'OO}}22022'	'443333133'	'TT.EEEEEE'	'NDGVYFAST'	'OO}/21122'	'443032233']	['TTE'	'HTS'	'ON2'	'433'	'TTE'	'DGY'	'ON2'	'433']	['...'	'YIH'	'}Y]'	'304'	'...'	'GIN'	'}Y]'	'304']	['....'	'KRTV'	']^}Y'	'4530'	'....'	'ERDI'	']^]Y'	'4540']]
2CML_B 0.0107939514319659 8.404217070649864 0.8281249999999993 [[1401	1405]	[1400	1402]	[1355	1357]	[1134	1136]] [2	1	4	3] [[125	129]	[195	197]	[232	234]	[353	355]] [['EEEEE'	'QVIVN'	'3///3'	'40004'	'EEEEE'	'NVVIK'	'3///3'	'40004']	['EEE'	'NQV'	'33/'	'440'	'EEE'	'KNI'	'33/'	'440']	['...'	'GVK'	'}Y]'	'304'	'...'	'GIN'	'}Y]'	'304']	['.EE'	'GKR'	'}34'	'345'	'.EE'	'WNR'	'}34'	'345']]
5TE7_L 0.0367500609939638 6.582800910117805 1.08695652173913 [[169	177]	[68	70]	[1	3]	[107	110]] [2	1	4	0] [[87	95]	[198	200]	[232	234]	[465	468]] [['TT..EEEEE'	'KDSTYSLSS'	'OO}}22022'	'443333133'	'TT.EEEEEE'	'NDGVYFAST'	'OO}/21122'	'443032233']	['TTE'	'HTS'	'ON2'	'433'	'TTE'	'DGY'	'ON2'	'433']	['...'	'YIH'	'}Y]'	'304'	'...'	'GIN'	'}Y]'	'304']	['....'	'KRTV'	']^}Y'	'4530'	'....'	'ERDI'	']^]Y'	'4540']]
4OW0_A 0.004364282723372 7.838064686074249 2.121951219512197 [[8	16]	[98	101]	[104	106]] [2	1	4] [[105	113]	[196	199]	[232	234]] [['EEEESSSSS'	'VFTTVDNTN'	'/122RVVUV'	'023304434'	'EEESS.SSS'	'IFGTTLDSK'	'/12UUZVUV'	'023331434']	['EETT'	'QVGG'	'3/NN'	'4033'	'EETT'	'NIDG'	'3/ON'	'4043']	['...'	'SIK'	'}Y]'	'304'	'...'	'GIN'	'}Y]'	'304']]
7BQX_W 0.0557956225141033 2.540130968728527 1.8235294117647047 [[404	418]	[1055	1057]	[549	553]	[91	94]	[962	964]] [2	1	4	3	0] [[103	116]	[195	197]	[230	234]	[353	356]	[463	465]] [['EEEEEES....SS..'	'SYYFPVGLFMPNPKY'	'22212/UZ[[}VU]}'	'333230312234343'	'EEEEESS.SSSS..'	'GWIFGTTLDSKTQS'	'22/12UUZVUVU]}'	'33023331434343']	['EEE'	'ENI'	'33/'	'440'	'EEE'	'KNI'	'33/'	'440']	['E....'	'YIGRD'	'2Y}^]'	'30354'	'E....'	'PIGIN'	'2Y}Y]'	'30304']	['.EEE'	'GKIQ'	'}3/3'	'3404'
1V0F_E 0.0385928215937877 5.821778199969576 2.0967741935483866 [[711	720]	[272	275]	[760	763]	[733	735]] [2	1	4	0] [[87	95]	[196	199]	[231	234]	[463	465]] [['TTEEEEEEEE'	'DNYIYYMFGG'	'OO2/221122'	'4430332233'	'TT.EEEEEE'	'NDGVYFAST'	'OO}/21122'	'443032233']	['E.TT'	'NGNG'	'3}ON'	'4343'	'EETT'	'NIDG'	'3/ON'	'4043']	['....'	'VSRD'	'Y}^]'	'0354'	'....'	'IGIN'	'Y}Y]'	'0304']	['TT.'	'SAK'	'NM]'	'324'	'TT.'	'PFE'	'NM]'	'324']]
5YWP_Q 0.0104827593221268 7.643688404041788 2.147540983606557 [[170	178]	[150	154]	[87	92]	[148	150]] [2	1	4	3] [[87	95]	[196	200]	[230	235]	[354	356]] [['TT..EEEEE'	'KDSTYSMSS'	'OO}}22122'	'443333233'	'TT.EEEEEE'	'NDGVYFAST'	'OO}/21122'	'443032233']	['EETTE'	'KIDGS'	'3/ON2'	'40433'	'EETTE'	'NIDGY'	'3/ON2'	'40433']	['EE....'	'YYTQHI'	'22}]]Y'	'333440'	'E.....'	'PIGINI'	'2Y}Y]Y'	'303040']	['EEE'	'KWK'	'323'	'434'	'EEE'	'NRK'	'343'	'454']]
4F23_A 0.0469735361642916 1.708736226714528 2.764705882352943 [[245	260]	[99	101]	[3	5]	[353	355]	[320	322]] [2	1	4	3	0] [[107	122]	[196	198]	[232	234]	[354	356]	[466	468]] [['ESS.EEEE.EEEEEEE'	'SSGGLLAPRYGYIIEK'	'2UU}0012^222//33'	'3333112353330044'	'ESS.SSSS..EEEEEE'	'GTTLDSKTQSLLIVNN'	'2UUZVUVU]}00//33'	'3331434343110044']	['EET'	'EVD'	'3/O'	'404'	'EET'	'NID'	'3/O'	'404']	['...'	'GIQ'	'}Y]'	'304'	'...'	'GIN'	'}Y]'	'304']	['EEE'	'QHQ'	'333'	'444'
1V0E_A 0.0371541124810117 5.799729603664722 2.254237288135592 [[711	720]	[272	275]	[760	763]	[733	735]] [2	1	4	0] [[87	95]	[196	199]	[231	234]	[463	465]] [['TTEEEEEEEE'	'DNYIYYMFGG'	'OO2/221122'	'4430332233'	'TT.EEEEEE'	'NDGVYFAST'	'OO}/21122'	'443032233']	['E.TT'	'NGNG'	'3}ON'	'4343'	'EETT'	'NIDG'	'3/ON'	'4043']	['....'	'VSRD'	'Y}^]'	'0354'	'....'	'IGIN'	'Y}Y]'	'0304']	['TT.'	'SAK'	'NM]'	'324'	'TT.'	'PFE'	'NM]'	'324']]
6JJN_A 0.0318965708606349 5.27312335527448 2.8019801980198014 [[181	190]	[492	494]	[451	454]	[171	173]] [2	1	4	0] [[90	99]	[198	200]	[230	233]	[489	491]] [['EEEEEE.SS.'	'IPSFSLGKTH'	'/22120}VU]'	'0332313434'	'EEEEEEESS.'	'VYFASTEKSN'	'/211223VU]'	'0322334434']	['TTE'	'QSG'	'ON2'	'433'	'TTE'	'DGY'	'ON2'	'433']	['E...'	'WIPI'	'2Y}Y'	'3030'	'E...'	'PIGI'	'2Y}Y'	'3030']	['..S'	'TAT'	'}[U'	'323'	'..S'	'YFP'	'}[U'	'323']]
1V0Z_B 0.0121736631953575 8.433377063707772 0.8203124999999998 [[401	405]	[400	402]	[355	357]	[134	136]] [2	1	4	3] [[125	129]	[195	197]	[232	234]	[353	355]] [['EEEEE'	'QVIVN'	'3///3'	'40004'	'EEEEE'	'NVVIK'	'3///3'	'40004']	['EEE'	'NQV'	'33/'	'440'	'EEE'	'KNI'	'33/'	'440']	['...'	'GVK'	'}Y]'	'304'	'...'	'GIN'	'}Y]'	'304']	['.EE'	'GKR'	'}34'	'345'	'.EE'	'WNR'	'}34'	'345']]
5W1M_T 0.070682078323802 2.1328948340340617 0.661458333333333 [[215	221]	[218	221]	[115	117]	[173	176]] [2	1	4	3] [[118	124]	[196	199]	[231	233]	[353	356]] [['EEEEETT'	'LTINQEG'	'02/33ON'	'1304443'	'EEEEETT'	'LIVNNAT'	'0//33MN'	'1004423']	['EETT'	'NQEG'	'33ON'	'4443'	'EETT'	'NIDG'	'3/ON'	'4043']	['...'	'ISV'	'Y}Y'	'030'	'...'	'IGI'	'Y}Y'	'030']	['.EEE'	'SNIQ'	'}3/3'	'3404'	'.EEE'	'WNRK'	'}343'	'3454']]
5BSX_B 0.0145202310309176 8.365373817247526 0.7317708333333335 [[378	384]	[292	294]	[383	387]	[340	342]	[226	229]] [2	1	4	3	0] [[93	99]	[195	197]	[232	236]	[354	356]	[489	492]] [['EEESS..'	'FSTWETQ'	'122UV}]'	'2333434'	'EEEESS.'	'ASTEKSN'	'1223VU]'	'2334434']	['EEE'	'QQV'	'33/'	'440'	'EEE'	'KNI'	'33/'	'440']	['.....'	'TQDVS'	'}]]Y}'	'34403'	'.....'	'GINIT'	'}Y]Y}'	'30403']	['EEE'	'QRN'	'343'	'454'
6SUQ_A 0.0350057196199437 6.122318880675926 2.0967741935483866 [[99	109]	[1954	1956]	[41	45]	[1365	1367]	[1347	1351]] [2	1	4	3	0] [[112	122]	[195	197]	[229	233]	[355	357]	[462	466]] [['SSS.BEEEEEE'	'PEGEVLVVADQ'	'UVU](0//133'	'34340100244'	'SSS..EEEEEE'	'SKTQSLLIVNN'	'UVU]}00//33'	'34343110044']	['EEE'	'QQV'	'33/'	'440'	'EEE'	'KNI'	'33/'	'440']	['EE...'	'LPLPI'	'02Z}Y'	'13130'	'EE...'	'LPIGI'	'02Y}Y'	'13030']	['EEE'	'RQR'	'434'	'545'
4MHJ_E 0.0146301101875904 7.3212530702654846 2.3391304347826085 [[169	177]	[149	153]	[144	146]	[143	146]] [2	1	4	0] [[87	95]	[196	200]	[233	235]	[465	468]] [['TT..B.EEE'	'KDSTYSMSS'	'OO}}+}122'	'443333233'	'TT.EEEEEE'	'NDGVYFAST'	'OO}/21122'	'443032233']	['EETTE'	'KIDGS'	'3/ON2'	'40433'	'EETTE'	'NIDGY'	'3/ON2'	'40433']	['...'	'INV'	'Y]Y'	'040'	'...'	'INI'	'Y]Y'	'040']	['....'	'DINV'	']Y]Y'	'4040'	'....'	'ERDI'	']^]Y'	'4540']]
1EJO_L 0.0085338442675155 7.173675450693432 2.728155339805825 [[2173	2181]	[2153	2156]	[2156	2160]] [2	1	0] [[87	95]	[196	199]	[463	467]] [['TT..EEEEE'	'KDSTYSMSS'	'OO}}22122'	'443333233'	'TT.EEEEEE'	'NDGVYFAST'	'OO}/21122'	'443032233']	['EETT'	'KIDG'	'3/ON'	'4043'	'EETT'	'NIDG'	'3/ON'	'4043']	['TB...'	'GSERQ'	'N+]^]'	'33454'	'TT...'	'PFERD'	'NM]^]'	'32454']]
7BR7_S 0.0589874191434783 2.2509242655125856 1.7428571428571442 [[404	418]	[1055	1057]	[549	553]	[962	964]] [2	1	4	0] [[103	116]	[195	197]	[230	234]	[463	465]] [['EEEEE.S....SS..'	'SYYFPVGLFMPNPKY'	'22212YUZ[[}VU]}'	'333230312234343'	'EEEEESS.SSSS..'	'GWIFGTTLDSKTQS'	'22/12UUZVUVU]}'	'33023331434343']	['EEE'	'ENI'	'33/'	'440'	'EEE'	'KNI'	'33/'	'440']	['E....'	'YIGRD'	'2Y}^]'	'30354'	'E....'	'PIGIN'	'2Y}Y]'	'30304']	['TT.'	'TMH'	'NM]'	'324'	'TT.'	'PFE'	'NM]'	'324']]
5TOK_A 0.0842566447424829 2.71553962423983 0.0416666666666663 [[389	393]	[343	348]	[401	403]	[399	402]] [2	1	4	0] [[112	116]	[195	200]	[234	236]	[465	468]] [['SSS..'	'PKYDG'	'UVU]}'	'34343'	'SSS..'	'SKTQS'	'UVU]}'	'34343']	['EEETTE'	'DDNAGS'	'333MN2'	'444233'	'EEETTE'	'KNIDGY'	'33/ON2'	'440433']	['...'	'DVS'	']Y}'	'403'	'...'	'NIT'	']Y}'	'403']	['....'	'KTDV'	']}]Y'	'4340'	'....'	'ERDI'	']^]Y'	'4540']]
4MHJ_X 0.0146166820983703 7.321744977657439 2.3684210526315783 [[169	177]	[149	153]	[144	146]	[143	146]] [2	1	4	0] [[87	95]	[196	200]	[233	235]	[465	468]] [['TT..B.EEE'	'KDSTYSMSS'	'OO}}+}122'	'443333233'	'TT.EEEEEE'	'NDGVYFAST'	'OO}/21122'	'443032233']	['EETTE'	'KIDGS'	'3/ON2'	'40433'	'EETTE'	'NIDGY'	'3/ON2'	'40433']	['...'	'INV'	'Y]Y'	'040'	'...'	'INI'	'Y]Y'	'040']	['....'	'DINV'	']Y]Y'	'4040'	'....'	'ERDI'	']^]Y'	'4540']]
6NF5_C 0.0433300794720042 4.000530191438671 2.6226415094339632 [[316	326]	[170	172]	[42	44]	[330	332]	[502	505]] [2	1	4	3	0] [[92	100]	[195	197]	[231	233]	[354	356]	[465	468]] [['EEEEEEEES..'	'AFYYFGDVGHV'	'1122123/U]Y'	'22332340340'	'EEEEESS..'	'FASTEKSNI'	'11223VU]Y'	'223344340']	['EEE'	'QKV'	'33/'	'440'	'EEE'	'KNI'	'33/'	'440']	['...'	'VPV'	'Y}Y'	'030'	'...'	'IGI'	'Y}Y'	'030']	['EEE'	'HVN'	'3/3'	'404'
2WRF_B 0.0686687599382657 3.825345145013257 0.5000000000000004 [[202	208]	[116	118]	[322	324]	[205	208]] [2	1	4	0] [[104	110]	[195	197]	[234	236]	[489	492]] [['EEE.SS.'	'SVGTSTL'	'2/2}UUZ'	'3033331'	'EEEESS.'	'WIFGTTL'	'2/12UUZ'	'3023331']	['EEE'	'EKV'	'33/'	'440'	'EEE'	'KNI'	'33/'	'440']	['...'	'NVP'	']Y}'	'403'	'...'	'NIT'	']Y}'	'403']	['.SS.'	'TSTL'	'}UUZ'	'3331'	'..S.'	'YFPL'	'}[UZ'	'3231']]
4F5X_F 0.0509896536987111 3.916048247972946 2.047619047619048 [[150	163]	[257	259]	[170	173]] [2	1	0] [[93	107]	[195	197]	[462	465]] [['EEEES...EEEEEE'	'FTFHKPNIFPYSAS'	'1213V}]Y122212'	'23244340233323'	'EEEESS..EEEEEEE'	'ASTEKSNIIRGWIFG'	'1223VU]Y/422/12'	'233443400533023']	['EEE'	'NNV'	'33/'	'440'	'EEE'	'KNI'	'33/'	'440']	['.TT.'	'QPAH'	']NM]'	'4324'	'.TT.'	'KPFE'	']NM]'	'4324']]
3KZ4_F 0.0509896536987111 3.916048247972946 2.047619047619048 [[150	163]	[257	259]	[170	173]] [2	1	0] [[93	107]	[195	197]	[462	465]] [['EEEES...EEEEEE'	'FTFHKPNIFPYSAS'	'1213V}]Y122212'	'23244340233323'	'EEEESS..EEEEEEE'	'ASTEKSNIIRGWIFG'	'1223VU]Y/422/12'	'233443400533023']	['EEE'	'NNV'	'33/'	'440'	'EEE'	'KNI'	'33/'	'440']	['.TT.'	'QPAH'	']NM]'	'4324'	'.TT.'	'KPFE'	']NM]'	'4324']]
6OUS_T 0.0352212612957522 5.265900268129704 2.692307692307693 [[62	78]	[149	151]	[11	14]	[107	110]] [2	1	4	0] [[93	110]	[196	198]	[229	232]	[465	468]] [['EEEEEETTEEEEEESS.'	'FSGSGSGTVFTLTISSL'	'122222NN/1202/UUZ'	'23333333023130331'	'EEEESS..EEEEEEESS.'	'ASTEKSNIIRGWIFGTTL'	'1223VU]Y/422/12UUZ'	'233443400533023331']	['EET'	'KVD'	'3/O'	'404'	'EET'	'NID'	'3/O'	'404']	['EEE.'	'LSAS'	'021}'	'1323'	'EE..'	'LPIG'	'02Y}'	'1303']	['....'	'KRTV'	']^}Y'	'4530'	'....'	'ERDI'	']^]Y'	'4540']]
2WRF_E 0.0684939012121622 3.821619873510336 0.5130208333333326 [[202	208]	[116	118]	[322	324]	[205	208]] [2	1	4	0] [[104	110]	[195	197]	[234	236]	[489	492]] [['EEE.SS.'	'SVGTSTL'	'2/2}UUZ'	'3033331'	'EEEESS.'	'WIFGTTL'	'2/12UUZ'	'3023331']	['EEE'	'EKV'	'33/'	'440'	'EEE'	'KNI'	'33/'	'440']	['...'	'NVP'	']Y}'	'403'	'...'	'NIT'	']Y}'	'403']	['.SS.'	'TSTL'	'}UUZ'	'3331'	'..S.'	'YFPL'	'}[UZ'	'3231']]
2WRF_I 0.0687140642834541 3.827296040007852 0.5052083333333337 [[202	208]	[116	118]	[322	324]	[205	208]] [2	1	4	0] [[104	110]	[195	197]	[234	236]	[489	492]] [['EEE.SS.'	'SVGTSTL'	'2/2}UUZ'	'3033331'	'EEEESS.'	'WIFGTTL'	'2/12UUZ'	'3023331']	['EEE'	'EKV'	'33/'	'440'	'EEE'	'KNI'	'33/'	'440']	['...'	'NVP'	']Y}'	'403'	'...'	'NIT'	']Y}'	'403']	['.SS.'	'TSTL'	'}UUZ'	'3331'	'..S.'	'YFPL'	'}[UZ'	'3231']]
3UF3_B 0.0877282617657501 1.2425185277924364 0.2929292929292928 [[64	72]	[69	71]	[36	39]] [2	1	4] [[120	128]	[195	197]	[233	236]] [['EEETTEEEE'	'IEIAGHKVI'	'/3/MN33//'	'040234400'	'EEETTEEEE'	'VNNATNVVI'	'/33MN3///'	'044234000']	['EEE'	'HKV'	'33/'	'440'	'EEE'	'KNI'	'33/'	'440']	['....'	'INLP'	'Y]Z}'	'0413'	'....'	'INIT'	'Y]Y}'	'0403']]
3VTO_Q 0.0526195843976133 3.673058518504774 2.000000000000001 [[131	145]	[175	177]	[113	115]	[100	103]] [2	1	3	0] [[90	104]	[197	199]	[355	357]	[462	465]] [['EEEEEEEEEESSEEE'	'VYADESMTVDTPRTT'	'/2133212/3UU422'	'032443230433533'	'EEEEEEESS..EEEE'	'VYFASTEKSNIIRGW'	'/211223VU]Y/422'	'032233443400533']	['ETT'	'ING'	'/ON'	'043'	'ETT'	'IDG'	'/ON'	'043']	['EEE'	'RIR'	'4/4'	'505'	'EEE'	'RKR'	'434'	'545']	['.TT.'	'EPGD'	']NN]'	'4334'	'.TT.'	'KPFE'	']NM]'	'4324']]
5YRA_A 0.0473094332081598 6.347040465351387 0.6640624999999996 [[47	53]	[154	157]	[239	242]	[152	155]] [2	1	4	3] [[116	122]	[196	199]	[230	233]	[354	357]] [['.EEEEEE'	'SVLVINK'	'}/0//33'	'3010044'	'.EEEEEE'	'SLLIVNN'	'}00//33'	'3110044']	['EETT'	'KRDG'	'34ON'	'4543'	'EETT'	'NIDG'	'3/ON'	'4043']	['EE..'	'SYGV'	'22}Y'	'3330'	'E...'	'PIGI'	'2Y}Y'	'3030']	['EEEE'	'KIKR'	'3/34'	'4045'	'EEEE'	'NRKR'	'3434'	'4545']]
2WRF_F 0.0681321815733074 3.825118641325755 0.5442708333333337 [[202	208]	[116	118]	[322	324]	[205	208]] [2	1	4	0] [[104	110]	[195	197]	[234	236]	[489	492]] [['EEE.SS.'	'SVGTSTL'	'2/2}UUZ'	'3033331'	'EEEESS.'	'WIFGTTL'	'2/12UUZ'	'3023331']	['EEE'	'EKV'	'33/'	'440'	'EEE'	'KNI'	'33/'	'440']	['...'	'NVP'	']Y}'	'403'	'...'	'NIT'	']Y}'	'403']	['.SS.'	'TSTL'	'}UUZ'	'3331'	'..S.'	'YFPL'	'}[UZ'	'3231']]
1V0E_C 0.038059852230958 6.185848705869425 1.844444444444444 [[711	720]	[272	275]	[760	763]	[732	735]] [2	1	4	0] [[87	95]	[196	199]	[231	234]	[462	465]] [['TTEEEEEEEE'	'DNYIYYMFGG'	'OO2/221122'	'4430332233'	'TT.EEEEEE'	'NDGVYFAST'	'OO}/21122'	'443032233']	['E.TT'	'NGNG'	'3}ON'	'4343'	'EETT'	'NIDG'	'3/ON'	'4043']	['....'	'VSRD'	'Y}^]'	'0354'	'....'	'IGIN'	'Y}Y]'	'0304']	['.TT.'	'NSAK'	']NM]'	'4324'	'.TT.'	'KPFE'	']NM]'	'4324']]
4JPK_H 0.060421603210227 1.974227764245492 1.844444444444444 [[97	109]] [2] [[111	119]] [['SSSSEEE...EEE'	'NSDYQHWGQGTLV'	'VUVU332}]}20/'	'4343443343310'	'SSSS..EEE'	'DSKTQSLLI'	'VUVU]}00/'	'434343110']]
5BSY_B 0.0168476798775074 8.307849378869296 0.7317708333333335 [[378	384]	[292	294]	[383	387]	[226	229]] [2	1	4	0] [[93	99]	[195	197]	[232	236]	[489	492]] [['EEESS..'	'FSTWETQ'	'122UV}]'	'2333434'	'EEEESS.'	'ASTEKSN'	'1223VU]'	'2334434']	['EEE'	'QQV'	'33/'	'440'	'EEE'	'KNI'	'33/'	'440']	['.....'	'TQDVS'	'}]]Y}'	'34403'	'.....'	'GINIT'	'}Y]Y}'	'30403']	['....'	'PFTL'	'}[}Z'	'3231'	'..S.'	'YFPL'	'}[UZ'	'3231']]
4B7M_A 0.0274072420159532 6.140502171247826 2.764705882352943 [[240	250]	[233	237]	[345	347]	[276	279]] [2	1	4	3] [[104	115]	[196	200]	[232	234]	[353	356]] [['EEEEES.SSS.'	'TVMTDGPSDGQ'	'2/123U}UVU]'	'30234333434'	'EEEESS.SSSS.'	'WIFGTTLDSKTQ'	'2/12UUZVUVU]'	'302333143434']	['EETTE'	'DVNGS'	'3/ON2'	'40433'	'EETTE'	'NIDGY'	'3/ON2'	'40433']	['...'	'GVK'	'}Y]'	'304'	'...'	'GIN'	'}Y]'	'304']	['.EEE'	'YEEE'	'}333'	'3444'	'.EEE'	'WNRK'	'}343'	'3454']]
2WR2_A 0.068578186962538 3.8417992851496736 0.5390625000000004 [[202	208]	[116	118]	[322	324]	[205	208]] [2	1	4	0] [[104	110]	[195	197]	[234	236]	[489	492]] [['EEE.SS.'	'SVGTSTL'	'2/2}UUZ'	'3033331'	'EEEESS.'	'WIFGTTL'	'2/12UUZ'	'3023331']	['EEE'	'EKV'	'33/'	'440'	'EEE'	'KNI'	'33/'	'440']	['...'	'NVP'	']Y}'	'403'	'...'	'NIT'	']Y}'	'403']	['.SS.'	'TSTL'	'}UUZ'	'3331'	'..S.'	'YFPL'	'}[UZ'	'3231']]
6EAF_C 0.0873917654983161 2.5965460679424 0.0182291666666667 [[389	393]	[343	348]	[401	403]	[399	402]] [2	1	4	0] [[112	116]	[195	200]	[234	236]	[465	468]] [['SSS..'	'PKYDT'	'UVU]}'	'34343'	'SSS..'	'SKTQS'	'UVU]}'	'34343']	['EEETTE'	'QDNAGS'	'333MN2'	'444233'	'EEETTE'	'KNIDGY'	'33/ON2'	'440433']	['...'	'DVS'	']Y}'	'403'	'...'	'NIT'	']Y}'	'403']	['....'	'KTDV'	']}]Y'	'4340'	'....'	'ERDI'	']^]Y'	'4540']]
6VW1_F 0.0619339542833921 4.802326943061491 0.6848958333333324 [[395	399]	[356	358]	[467	469]	[353	356]	[463	468]] [2	1	4	3	0] [[90	94]	[195	197]	[234	236]	[353	356]	[463	468]] [['EEEEE'	'VYADS'	'/2132'	'03243'	'EEEEE'	'VYFAS'	'/2112'	'03223']	['EEE'	'KKI'	'33/'	'440'	'EEE'	'KNI'	'33/'	'440']	['...'	'DIS'	']Y}'	'403'	'...'	'NIT'	']Y}'	'403']	['.EEE'	'WERK'	'}343'	'3454'
2WRF_G 0.068513815607267 3.823997874258647 0.5572916666666661 [[202	208]	[116	118]	[322	324]	[205	208]] [2	1	4	0] [[104	110]	[195	197]	[234	236]	[489	492]] [['EEE.SS.'	'SVGTSTL'	'2/2}UUZ'	'3033331'	'EEEESS.'	'WIFGTTL'	'2/12UUZ'	'3023331']	['EEE'	'EKV'	'33/'	'440'	'EEE'	'KNI'	'33/'	'440']	['...'	'NVP'	']Y}'	'403'	'...'	'NIT'	']Y}'	'403']	['.SS.'	'TSTL'	'}UUZ'	'3331'	'..S.'	'YFPL'	'}[UZ'	'3231']]
4XKG_A 0.0348977143647764 6.101525057515837 2.254237288135592 [[248	258]	[281	286]	[214	217]] [2	1	4] [[97	107]	[195	200]	[232	235]] [['SS.EEEE.EEE'	'NGNLIAPWYAY'	'VU]0/12}212'	'43410233323'	'SS..EEEEEEE'	'KSNIIRGWIFG'	'VU]Y/422/12'	'43400533023']	['EEETTE'	'EQTITG'	'332KN2'	'443033'	'EEETTE'	'KNIDGY'	'33/ON2'	'440433']	['....'	'SPEI'	'}}]Y'	'3340'	'....'	'GINI'	'}Y]Y'	'3040']]
5ZVS_J 0.0230558075259373 7.209180568248271 1.90909090909091 [[935	947]	[208	210]	[431	434]	[789	793]] [2	1	4	0] [[91	102]	[195	197]	[230	233]	[462	466]] [['EEEEEETTS.EEE'	'SAAYLQYGGNVVR'	'211203NNU]//4'	'3223143334005'	'EEEEEESS..EE'	'YFASTEKSNIIR'	'211223VU]Y/4'	'322334434005']	['EEE'	'DNI'	'33/'	'440'	'EEE'	'KNI'	'33/'	'440']	['E...'	'TIPI'	'2Y}Y'	'3030'	'E...'	'PIGI'	'2Y}Y'	'3030']	['.TTS.'	'DPAQR'	']NMV^'	'43245'	'.TT..'	'KPFER'	']NM]^'	'43245']]
6W52_B 0.0752013762193798 4.479005216169506 0.2005208333333334 [[389	393]	[343	348]	[401	403]	[312	315]	[399	402]] [2	1	4	3	0] [[112	116]	[195	200]	[234	236]	[353	356]	[465	468]] [['SSS..'	'PKYDG'	'UVU]}'	'34343'	'SSS..'	'SKTQS'	'UVU]}'	'34343']	['EEETTE'	'DDNAGS'	'333MN2'	'444233'	'EEETTE'	'KNIDGY'	'33/ON2'	'440433']	['...'	'DVS'	']Y}'	'403'	'...'	'NIT'	']Y}'	'403']	['.EEE'	'PDWK'	'}323'	'3434'
5DF0_A 0.0465372595733858 6.647533183052271 0.5238095238095237 [[58	66]	[35	38]	[65	67]	[449	451]] [2	1	4	0] [[94	100]	[196	199]	[234	236]	[462	464]] [['EEEEESS..'	'SWNVWNGDI'	'223/2VU]Y'	'334034340'	'EEESS..'	'STEKSNI'	'223VU]Y'	'3344340']	['EE.T'	'EINY'	'3/]N'	'4043'	'EETT'	'NIDG'	'3/ON'	'4043']	['...'	'DIG'	']Y}'	'403'	'...'	'NIT'	']Y}'	'403']	['.TT'	'NYF'	']NM'	'432'	'.TT'	'KPF'	']NM'	'432']]
2WRF_C 0.0690874655371535 3.825340103878518 0.5390625000000004 [[202	208]	[116	118]	[322	324]	[205	208]] [2	1	4	0] [[104	110]	[195	197]	[234	236]	[489	492]] [['EEE.SS.'	'SVGTSTL'	'2/2}UUZ'	'3033331'	'EEEESS.'	'WIFGTTL'	'2/12UUZ'	'3023331']	['EEE'	'EKV'	'33/'	'440'	'EEE'	'KNI'	'33/'	'440']	['...'	'NVP'	']Y}'	'403'	'...'	'NIT'	']Y}'	'403']	['.SS.'	'TSTL'	'}UUZ'	'3331'	'..S.'	'YFPL'	'}[UZ'	'3231']]
6IW4_B 0.0597348967768942 1.7304955140064315 2.000000000000001 [[362	366]	[361	363]	[344	347]] [2	1	4] [[125	129]	[195	197]	[233	236]] [['EEEEE'	'EVLIE'	'3/0/3'	'40104'	'EEEEE'	'NVVIK'	'3///3'	'40004']	['EEE'	'DEV'	'33/'	'440'	'EEE'	'KNI'	'33/'	'440']	['....'	'INKG'	'Y]]}'	'0443'	'....'	'INIT'	'Y]Y}'	'0403']]
6MFP_L 0.053844889186772 4.5693286939479485 1.6482758620689664 [[21	37]	[149	151]	[179	182]] [2	1	4] [[90	96]	[196	198]	[229	232]] [['EEEEESS..TT.EEEEE'	'ITMRASQGFGNYLAWYQ'	'/2141UV}[NO}01223'	'03252343234312334'	'EEEEEEE'	'VYFASTE'	'/211223'	'0322334']	['EET'	'KVD'	'3/O'	'404'	'EET'	'NID'	'3/O'	'404']	['EEE.'	'LTLS'	'020}'	'1313'	'EE..'	'LPIG'	'02Y}'	'1303']]
2WR0_C 0.0683436054731483 3.799157620151656 0.5807291666666667 [[202	208]	[116	118]	[322	324]	[205	208]] [2	1	4	0] [[104	110]	[195	197]	[234	236]	[489	492]] [['EEE.SS.'	'SVGTSTL'	'2/2}UUZ'	'3033331'	'EEEESS.'	'WIFGTTL'	'2/12UUZ'	'3023331']	['EEE'	'EKV'	'33/'	'440'	'EEE'	'KNI'	'33/'	'440']	['...'	'NVP'	']Y}'	'403'	'...'	'NIT'	']Y}'	'403']	['.SS.'	'TSTL'	'}UUZ'	'3331'	'..S.'	'YFPL'	'}[UZ'	'3231']]
1VCJ_A 0.0421235148504469 6.041653248273702 1.8029197080291968 [[107	117]	[230	234]	[347	351]	[274	277]	[149	151]] [2	1	4	3	0] [[113	122]	[195	199]	[232	236]	[353	356]	[465	467]] [['SS...BEEEEE'	'KGNSAPLIIRE'	'VU]}[+0//43'	'43432310054'	'SS..EEEEEE'	'KTQSLLIVNN'	'VU]}00//33'	'4343110044']	['EEETT'	'NDIGG'	'33/NN'	'44033'	'EEETT'	'KNIDG'	'33/ON'	'44043']	['.....'	'GIKGG'	'}Y]}}'	'30433'	'.....'	'GINIT'	'}Y]Y}'	'30403']	['.EEE'	'TEEE'	'}333'	'3444'
4WSV_A 0.0359265777527719 5.837372781684767 2.522935779816515 [[246	256]	[281	286]	[322	324]] [2	1	4] [[97	107]	[195	200]	[234	236]] [['SS.EEEE.EEE'	'NGNLIAPWYAY'	'VU]0/12}212'	'43410233323'	'SS..EEEEEEE'	'KSNIIRGWIFG'	'VU]Y/422/12'	'43400533023']	['EEETTE'	'EQTITG'	'332KN2'	'443033'	'EEETTE'	'KNIDGY'	'33/ON2'	'440433']	['...'	'NVP'	']Y}'	'403'	'...'	'NIT'	']Y}'	'403']]
7C2L_I 0.0315688206497657 4.946185901915311 3.000000000000001 [[89	99]	[224	226]	[182	185]] [2	1	0] [[87	95]	[195	197]	[489	492]] [['TT..EEEEEEE'	'EDTAVYYRATS'	'OO}[/224122'	'44320335233'	'TT.EEEEEE'	'NDGVYFAST'	'OO}/21122'	'443032233']	['EEE'	'KKV'	'33/'	'440'	'EEE'	'KNI'	'33/'	'440']	['....'	'PAVL'	'}[YZ'	'3201'	'..S.'	'YFPL'	'}[UZ'	'3231']]
3OQ7_A 0.0806466838123405 2.1175474579113542 0.3671874999999998 [[64	72]	[69	71]	[2	4]	[42	45]] [2	1	4	3] [[120	128]	[195	197]	[234	236]	[353	356]] [['EEETTEEEE'	'IEICGHKVI'	'/3/MN33//'	'040234400'	'EEETTEEEE'	'VNNATNVVI'	'/33MN3///'	'044234000']	['EEE'	'HKV'	'33/'	'440'	'EEE'	'KNI'	'33/'	'440']	['...'	'QIT'	']Y}'	'403'	'...'	'NIT'	']Y}'	'403']	['.EEE'	'WKPK'	'}323'	'3434'	'.EEE'	'WNRK'	'}343'	'3454']]
6EAF_A 0.0878337463685033 2.7181072961332555 0.0105263157894737 [[344	349]	[359	362]	[401	403]	[399	402]] [2	1	4	0] [[121	126]	[196	199]	[234	236]	[465	468]] [['EETTEE'	'DNAGSV'	'33MN2/'	'442330'	'EETTEE'	'NNATNV'	'33MN3/'	'442340']	['EEET'	'KVQS'	'3/3N'	'4043'	'EETT'	'NIDG'	'3/ON'	'4043']	['...'	'DVS'	']Y}'	'403'	'...'	'NIT'	']Y}'	'403']	['....'	'KTDV'	']}]Y'	'4340'	'....'	'ERDI'	']^]Y'	'4540']]
2WRF_H 0.0689682575180245 3.8289687964918016 0.5677083333333328 [[202	208]	[116	118]	[322	324]	[205	208]] [2	1	4	0] [[104	110]	[195	197]	[234	236]	[489	492]] [['EEE.SS.'	'SVGTSTL'	'2/2}UUZ'	'3033331'	'EEEESS.'	'WIFGTTL'	'2/12UUZ'	'3023331']	['EEE'	'EKV'	'33/'	'440'	'EEE'	'KNI'	'33/'	'440']	['...'	'NVP'	']Y}'	'403'	'...'	'NIT'	']Y}'	'403']	['.SS.'	'TSTL'	'}UUZ'	'3331'	'..S.'	'YFPL'	'}[UZ'	'3231']]
4BWY_B 0.0478599335597242 2.878385156592677 2.692307692307693 [[34	52]	[259	261]] [2	3] [[87	106]	[354	356]] [['TT.EES..S.SSS.EEEEE'	'EEGVKNLDMGSVYEITTVM'	'OO}/3VZ]T}URU]/22/1'	'4430441423303403302'	'TT.EEEEEEESS..EEEEEE'	'NDGVYFASTEKSNIIRGWIF'	'OO}/211223VU]Y/422/1'	'44303223344340053302']	['EEE'	'EIH'	'3/3'	'404'	'EEE'	'NRK'	'343'	'454']]
4POQ_C 0.026342588594274 7.744827692035107 0.888020833333333 [[296	300]	[181	183]	[295	297]] [2	4	3] [[125	129]	[231	233]	[355	357]] [['EEEEE'	'KRVVK'	'34//3'	'45004'	'EEEEE'	'NVVIK'	'3///3'	'40004']	['...'	'VTI'	'Y}Y'	'030'	'...'	'IGI'	'Y}Y'	'030']	['EEE'	'RKR'	'434'	'545'	'EEE'	'RKR'	'434'	'545']]
4U6H_B 0.0159836568273337 7.299391186086677 2.4594594594594605 [[174	182]	[154	158]	[11	14]] [2	1	4] [[87	95]	[196	200]	[229	232]] [['TT..EEEEE'	'KDSTYSMSS'	'OO}}22122'	'443333233'	'TT.EEEEEE'	'NDGVYFAST'	'OO}/21122'	'443032233']	['EETTE'	'KIDGS'	'3/ON2'	'40433'	'EETTE'	'NIDGY'	'3/ON2'	'40433']	['EEE.'	'LPVS'	'02/}'	'1303'	'EE..'	'LPIG'	'02Y}'	'1303']]
3GZU_L 0.0535057375076807 3.92192954809038 1.9312977099236648 [[150	163]	[257	259]	[170	173]] [2	1	0] [[93	107]	[195	197]	[462	465]] [['EEEESB..EEEEEE'	'FTFHKPNIFPYSAS'	'1213V+]Y122212'	'23244340233323'	'EEEESS..EEEEEEE'	'ASTEKSNIIRGWIFG'	'1223VU]Y/422/12'	'233443400533023']	['EEE'	'NNV'	'33/'	'440'	'EEE'	'KNI'	'33/'	'440']	['.TT.'	'QPAH'	']NM]'	'4324'	'.TT.'	'KPFE'	']NM]'	'4324']]
4QPI_C 0.0257345292714814 6.560785768300744 2.6226415094339632 [[67	79]	[90	93]	[242	244]] [2	1	4] [[122	127]	[196	199]	[234	236]] [['ETTPPTT.EEEEE'	'NASDSVGQQIKVI'	'3MNHGKN]3/3//'	'4234303440400'	'ETTEEE'	'NATNVV'	'3MN3//'	'423400']	['ETTT'	'NTNP'	'3NON'	'4343'	'EETT'	'NIDG'	'3/ON'	'4043']	['...'	'DVT'	']Y}'	'403'	'...'	'NIT'	']Y}'	'403']]
4CCF_C 0.0836597779692719 3.68866118936701 0.015625 [[396	406]	[343	348]	[401	403]	[359	361]	[385	388]] [2	1	4	3	0] [[93	105]	[195	200]	[234	236]	[354	356]	[462	465]] [['EEESS...EEE'	'MTSKTDVSSSV'	'122VU]Y}22/'	'23343403330'	'EEEESS..EEEEE'	'ASTEKSNIIRGWI'	'1223VU]Y/422/'	'2334434005330']	['EEETTE'	'NDNAGS'	'333MN2'	'444233'	'EEETTE'	'KNIDGY'	'33/ON2'	'440433']	['...'	'DVS'	']Y}'	'403'	'...'	'NIT'	']Y}'	'403']	['EEE'	'KVQ'	'3/3'	'404'
3GVK_C 0.0397791181183433 6.162406121985184 1.8656716417910453 [[711	720]	[272	275]	[760	763]	[732	735]] [2	1	4	0] [[87	95]	[196	199]	[231	234]	[462	465]] [['TTEEEEEEEE'	'DNYIYYMFGG'	'OO2/221122'	'4430332233'	'TT.EEEEEE'	'NDGVYFAST'	'OO}/21122'	'443032233']	['E.TT'	'NGNG'	'3}ON'	'4343'	'EETT'	'NIDG'	'3/ON'	'4043']	['....'	'VSRD'	'Y}^]'	'0354'	'....'	'IGIN'	'Y}Y]'	'0304']	['.TT.'	'NSAK'	']NM]'	'4324'	'.TT.'	'KPFE'	']NM]'	'4324']]
3KZ4_J 0.0539357796752449 3.9082662809447095 1.90909090909091 [[150	163]	[257	259]	[170	173]] [2	1	0] [[93	107]	[195	197]	[462	465]] [['EEEES...EEEEEE'	'FTFHKPNIFPYSAS'	'1213V}]Y122212'	'23244340233323'	'EEEESS..EEEEEEE'	'ASTEKSNIIRGWIFG'	'1223VU]Y/422/12'	'233443400533023']	['EEE'	'NNV'	'33/'	'440'	'EEE'	'KNI'	'33/'	'440']	['.TT.'	'QPAH'	']NM]'	'4324'	'.TT.'	'KPFE'	']NM]'	'4324']]
4F5X_J 0.0539357796752449 3.9082662809447095 1.90909090909091 [[150	163]	[257	259]	[170	173]] [2	1	0] [[93	107]	[195	197]	[462	465]] [['EEEES...EEEEEE'	'FTFHKPNIFPYSAS'	'1213V}]Y122212'	'23244340233323'	'EEEESS..EEEEEEE'	'ASTEKSNIIRGWIFG'	'1223VU]Y/422/12'	'233443400533023']	['EEE'	'NNV'	'33/'	'440'	'EEE'	'KNI'	'33/'	'440']	['.TT.'	'QPAH'	']NM]'	'4324'	'.TT.'	'KPFE'	']NM]'	'4324']]
3GZU_F 0.0535446411273118 3.922099342572055 1.9538461538461545 [[150	163]	[257	259]	[170	173]] [2	1	0] [[93	107]	[195	197]	[462	465]] [['EEEESB..EEEEEE'	'FTFHKPNIFPYSAS'	'1213V+]Y122212'	'23244340233323'	'EEEESS..EEEEEEE'	'ASTEKSNIIRGWIFG'	'1223VU]Y/422/12'	'233443400533023']	['EEE'	'NNV'	'33/'	'440'	'EEE'	'KNI'	'33/'	'440']	['.TT.'	'QPAH'	']NM]'	'4324'	'.TT.'	'KPFE'	']NM]'	'4324']]
5UDD_D 0.0888625698053528 2.7836350585301166 0.0158730158730155 [[344	349]	[359	362]	[401	403]	[399	402]] [2	1	4	0] [[121	126]	[196	199]	[234	236]	[465	468]] [['EETTEE'	'DNAGSV'	'33MN2/'	'442330'	'EETTEE'	'NNATNV'	'33MN3/'	'442340']	['EEET'	'KVQS'	'3/3N'	'4043'	'EETT'	'NIDG'	'3/ON'	'4043']	['...'	'DIS'	']Y}'	'403'	'...'	'NIT'	']Y}'	'403']	['....'	'KTDI'	']}]Y'	'4340'	'....'	'ERDI'	']^]Y'	'4540']]
5TJE_C 0.0424093643337425 5.99882638464819 1.9312977099236648 [[98	113]	[185	188]] [2	3] [[93	104]	[353	356]] [['EEEEEE.SSS.EEEEE'	'MSGDDLGSDWRLLRGY'	'122330}UVU^00422'	'2334413343511533'	'EEEESS..EEEE'	'ASTEKSNIIRGW'	'1223VU]Y/422'	'233443400533']	['.EEE'	'PKAH'	'}313'	'3424'	'.EEE'	'WNRK'	'}343'	'3454']]
5F9W_A 0.0730970212724069 4.25465488286242 0.3714285714285719 [[440	449]	[444	446]	[408	411]] [2	1	0] [[113	126]	[195	197]	[462	465]] [['SS.EEEEEEE'	'DGKINEVSNI'	'VU]/33/23/'	'4340440340'	'SS..EEEEEETTEE'	'KTQSLLIVNNATNV'	'VU]}00//33MN3/'	'43431100442340']	['EEE'	'NEV'	'33/'	'440'	'EEE'	'KNI'	'33/'	'440']	['.TT.'	'KGGN'	']NN]'	'4334'	'.TT.'	'KPFE'	']NM]'	'4324']]
3GZU_I 0.0535291898792535 3.921872702101117 2.000000000000001 [[150	163]	[257	259]	[170	173]] [2	1	0] [[93	107]	[195	197]	[462	465]] [['EEEESB..EEEEEE'	'FTFHKPNIFPYSAS'	'1213V+]Y122212'	'23244340233323'	'EEEESS..EEEEEEE'	'ASTEKSNIIRGWIFG'	'1223VU]Y/422/12'	'233443400533023']	['EEE'	'NNV'	'33/'	'440'	'EEE'	'KNI'	'33/'	'440']	['.TT.'	'QPAH'	']NM]'	'4324'	'.TT.'	'KPFE'	']NM]'	'4324']]
4POQ_G 0.0279693784710628 7.74748921092882 0.7890624999999996 [[296	300]	[181	183]	[295	297]] [2	4	3] [[125	129]	[231	233]	[355	357]] [['EEEEE'	'KRVVK'	'34//3'	'45004'	'EEEEE'	'NVVIK'	'3///3'	'40004']	['...'	'VTI'	'Y}Y'	'030'	'...'	'IGI'	'Y}Y'	'030']	['EEE'	'RKR'	'434'	'545'	'EEE'	'RKR'	'434'	'545']]
3UEZ_C 0.0897419551592314 2.1570829112805554 0.15625 [[198	205]	[204	207]	[214	216]	[130	133]	[216	219]] [2	1	4	3	0] [[89	96]	[195	198]	[230	232]	[354	357]	[489	492]] [['.EEEEEEE'	'PVTCVGKN'	'}/21/233'	'30320344'	'.EEEEEEE'	'GVYFASTE'	'}/211223'	'30322334']	['EETT'	'KNDK'	'33OO'	'4444'	'EEET'	'KNID'	'33/O'	'4404']	['E..'	'YVS'	'2Y}'	'303'	'E..'	'PIG'	'2Y}'	'303']	['EEEE'	'HSER'	'3234'	'4345'
5K6G_F 0.090233223580894 2.7703692257539685 0.020833333333333 [[389	393]	[343	348]	[401	403]	[399	402]] [2	1	4	0] [[112	116]	[195	200]	[234	236]	[465	468]] [['SSS..'	'PKYDG'	'UVU]}'	'34343'	'SSS..'	'SKTQS'	'UVU]}'	'34343']	['EEETTE'	'DDNAGS'	'333MN2'	'444233'	'EEETTE'	'KNIDGY'	'33/ON2'	'440433']	['...'	'DVS'	']Y}'	'403'	'...'	'NIT'	']Y}'	'403']	['....'	'KTDV'	']}]Y'	'4340'	'....'	'ERDI'	']^]Y'	'4540']]
4L3B_A 0.0450032127518141 6.729839863416276 0.6458333333333337 [[1206	1211]	[1240	1242]	[1138	1140]	[1241	1243]] [2	1	4	3] [[108	113]	[195	197]	[234	236]	[354	356]] [['SS.SSS'	'GTANTN'	'UU[VUV'	'332434'	'SS.SSS'	'TTLDSK'	'UUZVUV'	'331434']	['EEE'	'KHV'	'33/'	'440'	'EEE'	'KNI'	'33/'	'440']	['...'	'HIT'	']Y}'	'403'	'...'	'NIT'	']Y}'	'403']	['EEE'	'HVK'	'3/3'	'404'	'EEE'	'NRK'	'343'	'454']]
2G3P_A 0.0659560050216211 3.663783239762495 0.9692307692307692 [[124	129]	[143	146]	[170	172]	[142	144]] [2	1	4	3] [[94	99]	[196	199]	[230	232]	[355	357]] [['EEESS.'	'SLEESQ'	'203VU]'	'314434'	'EEESS.'	'STEKSN'	'223VU]'	'334434']	['EETT'	'NRQG'	'34ON'	'4543'	'EETT'	'NIDG'	'3/ON'	'4043']	['E..'	'PVS'	'2Y}'	'303'	'E..'	'PIG'	'2Y}'	'303']	['EEE'	'RNR'	'434'	'545'	'EEE'	'RKR'	'434'	'545']]
1V0E_D 0.0403486344251032 6.1888568679315386 1.8656716417910453 [[711	720]	[272	275]	[760	763]	[732	735]] [2	1	4	0] [[87	95]	[196	199]	[231	234]	[462	465]] [['TTEEEEEEEE'	'DNYIYYMFGG'	'OO2/221122'	'4430332233'	'TT.EEEEEE'	'NDGVYFAST'	'OO}/21122'	'443032233']	['E.TT'	'NGNG'	'3}ON'	'4343'	'EETT'	'NIDG'	'3/ON'	'4043']	['....'	'VSRD'	'Y}^]'	'0354'	'....'	'IGIN'	'Y}Y]'	'0304']	['.TT.'	'NSAK'	']NM]'	'4324'	'.TT.'	'KPFE'	']NM]'	'4324']]
5UDD_A 0.089970533739666 2.8044565214747745 0.03125 [[389	393]	[343	348]	[401	403]	[399	402]] [2	1	4	0] [[112	116]	[195	200]	[234	236]	[465	468]] [['SSS..'	'SKYDG'	'UVU]}'	'34343'	'SSS..'	'SKTQS'	'UVU]}'	'34343']	['EEETTE'	'DDNAGS'	'333MN2'	'444233'	'EEETTE'	'KNIDGY'	'33/ON2'	'440433']	['...'	'DIS'	']Y}'	'403'	'...'	'NIT'	']Y}'	'403']	['....'	'KTDI'	']}]Y'	'4340'	'....'	'ERDI'	']^]Y'	'4540']]
7BR8_W 0.0612115679212477 2.479304085397678 1.844444444444444 [[404	418]	[1055	1057]	[549	553]	[91	94]	[1129	1131]] [2	1	4	3	0] [[103	116]	[195	197]	[230	234]	[353	356]	[463	465]] [['EEEEEES....SS..'	'SYYFPVGLFMPNPKY'	'22212/UZ[[}VU]}'	'333230312234343'	'EEEEESS.SSSS..'	'GWIFGTTLDSKTQS'	'22/12UUZVUVU]}'	'33023331434343']	['EEE'	'ENI'	'33/'	'440'	'EEE'	'KNI'	'33/'	'440']	['E....'	'YIGRD'	'2Y}^]'	'30354'	'E....'	'PIGIN'	'2Y}Y]'	'30304']	['.EEE'	'GKIQ'	'}3/3'	'3404'
6RR7_C 0.012968978183445 8.228352418428198 1.577181208053691 [[243	250]	[639	643]	[492	495]] [2	1	0] [[93	100]	[196	200]	[465	468]] [['EEE.SS..'	'MYTPGGEV'	'122}UU]Y'	'23333340'	'EEEESS..'	'ASTEKSNI'	'1223VU]Y'	'23344340']	['EETTE'	'NVRGS'	'3/PN2'	'40533'	'EETTE'	'NIDGY'	'3/ON2'	'40433']	['..B.'	'ERVV'	']^(Y'	'4500'	'....'	'ERDI'	']^]Y'	'4540']]
6DCQ_H 0.0743318322039121 4.172114474045128 0.3776041666666665 [[100	102]	[99	103]	[36	39]	[13	16]] [2	4	3	0] [[98	100]	[232	236]	[353	356]	[462	465]] [['S..'	'GDV'	'U]Y'	'340'	'S..'	'SNI'	'U]Y'	'340']	['.S...'	'SGDVW'	'}U]Y}'	'33403'	'.....'	'GINIT'	'}Y]Y}'	'30403']	['.EEE'	'WVRQ'	'}/43'	'3054'	'.EEE'	'WNRK'	'}343'	'3454']	['.TT.'	'QPGK'	']NN]'	'4334'	'.TT.'	'KPFE'	']NM]'	'4324']]
6M16_B 0.063590628560283 2.668735029806932 1.543046357615894 [[386	403]	[908	913]	[21	23]	[329	331]] [2	1	4	0] [[103	116]	[195	200]	[232	234]	[489	491]] [['EEEEE..EES..EESS..'	'WWIADFVSTGAFVGESNP'	'22/13[Y22U[[/2VU]}'	'330242033322034343'	'EEEEESS.SSSS..'	'GWIFGTTLDSKTQS'	'22/12UUZVUVU]}'	'33023331434343']	['EEETTE'	'QNAPSG'	'331NN2'	'442333'	'EEETTE'	'KNIDGY'	'33/ON2'	'440433']	['...'	'SVD'	'}Y]'	'304'	'...'	'GIN'	'}Y]'	'304']	['..S'	'PFT'	'}[U'	'323'	'..S'	'YFP'	'}[U'	'323']]
3RMB_A 0.0135797970046468 8.12725656205182 1.7234042553191484 [[252	263]	[714	718]	[387	391]	[684	686]	[839	841]] [2	1	4	3	0] [[119	127]	[196	200]	[232	236]	[354	356]	[462	464]] [['EEEETTEEEEEE'	'VIENMYGSREII'	'//33MN2243//'	'004423335400'	'EEEETTEEE'	'IVNNATNVV'	'//33MN3//'	'004423400']	['EETTE'	'DMEGT'	'31ON2'	'42433'	'EETTE'	'NIDGY'	'3/ON2'	'40433']	['.....'	'PVQPY'	'}Y]}}'	'30433'	'.....'	'GINIT'	'}Y]Y}'	'30403']	['EEE'	'DRE'	'343'	'454'
6Z3P_C 0.0607415029371233 4.561531549166936 1.1333333333333333 [[117	130]	[57	59]] [2	4] [[90	96]	[234	236]] [['EEEEE.S.TT.EEE'	'VTFMFTGSFMATGK'	'/2111}U}MM[223'	'03222333222334'	'EEEEEEE'	'VYFASTE'	'/211223'	'0322334']	['...'	'NVP'	']Y}'	'403'	'...'	'NIT'	']Y}'	'403']]
6M16_C 0.0636010096785114 2.6685794157730385 1.5600000000000005 [[386	403]	[908	913]	[21	23]	[329	331]] [2	1	4	0] [[103	116]	[195	200]	[232	234]	[489	491]] [['EEEEE..EES..EESS..'	'WWIADFVSTGAFVKESNP'	'22/13[Y22U[[/3VU]}'	'330242033322044343'	'EEEEESS.SSSS..'	'GWIFGTTLDSKTQS'	'22/12UUZVUVU]}'	'33023331434343']	['EEETTE'	'QNAPSG'	'331NN2'	'442333'	'EEETTE'	'KNIDGY'	'33/ON2'	'440433']	['...'	'SVD'	'}Y]'	'304'	'...'	'GIN'	'}Y]'	'304']	['..S'	'PFT'	'}[U'	'323'	'..S'	'YFP'	'}[U'	'323']]
6T6J_A 0.0884745872368779 2.709739026810402 0.116279069767442 [[250	259]	[252	255]	[242	245]	[229	232]] [2	1	4	0] [[119	128]	[196	199]	[229	232]	[462	465]] [['EEEETTEEEE'	'VIQDKSDIKV'	'//33ON3/3/'	'0044434040'	'EEEETTEEEE'	'IVNNATNVVI'	'//33MN3///'	'0044234000']	['EETT'	'QDKS'	'33ON'	'4443'	'EETT'	'NIDG'	'3/ON'	'4043']	['EEE.'	'LWKG'	'023}'	'1343'	'EE..'	'LPIG'	'02Y}'	'1303']	['.TT.'	'DSRD'	']NP]'	'4354'	'.TT.'	'KPFE'	']NM]'	'4324']]
5UDD_F 0.0876506992671941 2.89091854527039 0.1067708333333337 [[344	349]	[359	362]	[401	403]	[358	361]	[399	402]] [2	1	4	3	0] [[121	126]	[196	199]	[234	236]	[353	356]	[465	468]] [['EETTEE'	'DNAGSV'	'33MN2/'	'442330'	'EETTEE'	'NNATNV'	'33MN3/'	'442340']	['EEET'	'KVQS'	'3/3N'	'4043'	'EETT'	'NIDG'	'3/ON'	'4043']	['...'	'DIS'	']Y}'	'403'	'...'	'NIT'	']Y}'	'403']	['.EEE'	'TKVQ'	'}3/3'	'3404'
4JAN_I 0.0916406610114144 1.8961831594390608 0.2000000000000004 [[284	287]	[331	333]	[443	446]	[330	332]] [2	1	4	3] [[126	129]	[195	197]	[231	234]	[354	356]] [['EEEE'	'IIVH'	'///3'	'0004'	'EEEE'	'VVIK'	'///3'	'0004']	['EEE'	'HNI'	'33/'	'440'	'EEE'	'KNI'	'33/'	'440']	['....'	'ITIK'	'Y}Y]'	'0304'	'....'	'IGIN'	'Y}Y]'	'0304']	['EEE'	'HHN'	'333'	'444'	'EEE'	'NRK'	'343'	'454']]
5TDG_A 0.0902078566112717 2.924345401363924 0.0240000000000002 [[389	393]	[343	348]	[401	403]	[399	402]] [2	1	4	0] [[112	116]	[195	200]	[234	236]	[465	468]] [['SSS..'	'TKYDG'	'UVU]}'	'34343'	'SSS..'	'SKTQS'	'UVU]}'	'34343']	['EEETTE'	'DDNAGS'	'333MN2'	'444233'	'EEETTE'	'KNIDGY'	'33/ON2'	'440433']	['...'	'DIS'	']Y}'	'403'	'...'	'NIT'	']Y}'	'403']	['....'	'KTDI'	']}]Y'	'4340'	'....'	'ERDI'	']^]Y'	'4540']]
6C72_C 0.0975420506707809 2.033900298482442 0.0026109660574415 [[732	736]	[732	734]	[689	692]] [2	1	4] [[125	129]	[195	197]	[229	232]] [['EEEEE'	'NEVIN'	'33//3'	'44004'	'EEEEE'	'NVVIK'	'3///3'	'40004']	['EEE'	'NEV'	'33/'	'440'	'EEE'	'KNI'	'33/'	'440']	['EE..'	'LTVP'	'02Y}'	'1303'	'EE..'	'LPIG'	'02Y}'	'1303']]
3EOY_L 0.012700692754303 6.941871318777137 3.000000000000001 [[108	121]	[65	70]	[123	125]] [2	1	3] [[91	96]	[195	200]	[354	356]] [['EEEEE.TTSSSEEE'	'TFMVSEEGGNSYGE'	'211/2]ONUVU223'	'32203443343334'	'EEEEEE'	'YFASTE'	'211223'	'322334']	['EETTEE'	'DQGDTT'	'33NO22'	'443433'	'EEETTE'	'KNIDGY'	'33/ON2'	'440433']	['EEE'	'KVK'	'3/3'	'404'	'EEE'	'NRK'	'343'	'454']]
2FK0_O 0.0384186515609706 5.398944582006735 2.692307692307693 [[248	258]	[119	121]	[80	82]	[276	278]	[238	241]] [2	1	4	3	0] [[97	107]	[195	197]	[233	235]	[354	356]	[462	465]] [['SS..EEEBEEE'	'NGNFIAPEYAY'	'VU][/12	212'	'43420234323'	'SS..EEEEEEE'	'KSNIIRGWIFG'	'VU]Y/422/12'	'43400533023']	['EEE'	'EKI'	'33/'	'440'	'EEE'	'KNI'	'33/'	'440']	['...'	'INV'	'Y]Y'	'040'	'...'	'INI'	'Y]Y'	'040']	['EEE'	'NRN'	'343'
4GMS_E 0.041474707421051 2.883943564563619 3.000000000000001 [[173	184]	[164	166]	[322	324]	[238	241]] [2	1	4	0] [[113	122]	[195	197]	[234	236]	[462	465]] [['SS.EEEEEEEEE'	'NSDKLYIWGVHH'	'VU]302/22/33'	'434413033044'	'SS..EEEEEE'	'KTQSLLIVNN'	'VU]}00//33'	'4343110044']	['EEE'	'QNV'	'33/'	'440'	'EEE'	'KNI'	'33/'	'440']	['...'	'NVP'	']Y}'	'403'	'...'	'NIT'	']Y}'	'403']	['.TT.'	'KPGD'	']NN]'	'4334'	'.TT.'	'KPFE'	']NM]'	'4324']]
5K6B_F 0.0913271637579288 2.8871725458681903 0.0026109660574415 [[389	393]	[343	348]	[401	403]	[399	402]] [2	1	4	0] [[112	116]	[195	200]	[234	236]	[465	468]] [['SSS..'	'PKYDG'	'UVU]}'	'34343'	'SSS..'	'SKTQS'	'UVU]}'	'34343']	['EEETTE'	'DDNAGS'	'333MN2'	'444233'	'EEETTE'	'KNIDGY'	'33/ON2'	'440433']	['...'	'DVS'	']Y}'	'403'	'...'	'NIT'	']Y}'	'403']	['....'	'KTDV'	']}]Y'	'4340'	'....'	'ERDI'	']^]Y'	'4540']]
6LQD_C 0.0612878576898709 4.226103432210556 1.2456140350877205 [[117	130]	[57	59]	[199	201]] [2	4	3] [[90	96]	[234	236]	[354	356]] [['EEEEE.S.TT.EEE'	'VTFMFTGSFMATGK'	'/2111}U}MM[223'	'03222333222334'	'EEEEEEE'	'VYFASTE'	'/211223'	'0322334']	['...'	'NVP'	']Y}'	'403'	'...'	'NIT'	']Y}'	'403']	['EEE'	'QTN'	'323'	'434'	'EEE'	'NRK'	'343'	'454']]
5IT9_P 0.0733320809442443 3.7009286457737214 0.5182291666666663 [[75	78]	[103	105]	[9	11]	[104	106]] [2	1	4	3] [[100	103]	[195	197]	[234	236]	[354	356]] [['.EEE'	'VVRT'	'Y/42'	'0053'	'.EEE'	'IIRG'	'Y/42'	'0053']	['EEE'	'NQV'	'33/'	'440'	'EEE'	'KNI'	'33/'	'440']	['.S.'	'KRS'	']W}'	'453'	'...'	'NIT'	']Y}'	'403']	['EEE'	'QVE'	'3/3'	'404'	'EEE'	'NRK'	'343'	'454']]
6AJ9_C 0.0658473610596296 4.846732869720804 0.6410256410256407 [[153	158]	[188	190]	[186	189]] [2	4	0] [[119	124]	[234	236]	[465	468]] [['EEEETT'	'IVWDFG'	'//23MN'	'003423'	'EEEETT'	'IVNNAT'	'//33MN'	'004423']	['...'	'NVG'	']Y}'	'403'	'...'	'NIT'	']Y}'	'403']	['....'	'NANV'	'][]Y'	'4240'	'....'	'ERDI'	']^]Y'	'4540']]
6EAM_F 0.092128309254408 2.679235828079185 0.0185676392572944 [[344	349]	[359	362]	[401	403]	[399	402]] [2	1	4	0] [[121	126]	[196	199]	[234	236]	[465	468]] [['EETTEE'	'DNAGSV'	'33MN2/'	'442330'	'EETTEE'	'NNATNV'	'33MN3/'	'442340']	['EEET'	'KVQS'	'3/3N'	'4043'	'EETT'	'NIDG'	'3/ON'	'4043']	['...'	'DVS'	']Y}'	'403'	'...'	'NIT'	']Y}'	'403']	['....'	'KTDV'	']}]Y'	'4340'	'....'	'ERDI'	']^]Y'	'4540']]
4MMU_B 0.0926167281903091 2.6098499717484067 0.0234375 [[389	393]	[343	348]	[401	403]	[399	402]] [2	1	4	0] [[112	116]	[195	200]	[234	236]	[465	468]] [['SSS..'	'PKYDG'	'UVU]}'	'34343'	'SSS..'	'SKTQS'	'UVU]}'	'34343']	['EEETTE'	'DDNAGS'	'333MN2'	'444233'	'EEETTE'	'KNIDGY'	'33/ON2'	'440433']	['...'	'DVS'	']Y}'	'403'	'...'	'NIT'	']Y}'	'403']	['....'	'KTDV'	']}]Y'	'4340'	'....'	'ERDI'	']^]Y'	'4540']]
6ORP_K 0.076330990784454 3.147341499366367 0.488372093023256 [[56	58]	[32	36]	[55	58]] [2	4	0] [[108	110]	[232	236]	[489	492]] [['SS.'	'SGL'	'UUZ'	'331'	'SS.'	'TTL'	'UUZ'	'331']	['.....'	'YVQWY'	'}Y]}}'	'30433'	'.....'	'GINIT'	'}Y]Y}'	'30403']	['.SS.'	'PSGL'	'}UUZ'	'3331'	'..S.'	'YFPL'	'}[UZ'	'3231']]
4POQ_E 0.0295613535211787 7.725998610320877 0.809895833333333 [[296	300]	[181	183]	[295	297]] [2	4	3] [[125	129]	[231	233]	[355	357]] [['EEEEE'	'KRVVK'	'34//3'	'45004'	'EEEEE'	'NVVIK'	'3///3'	'40004']	['...'	'VTI'	'Y}Y'	'030'	'...'	'IGI'	'Y}Y'	'030']	['EEE'	'RKR'	'434'	'545'	'EEE'	'RKR'	'434'	'545']]
6NF5_A 0.04333738632949 4.000797651073818 2.8019801980198014 [[316	326]	[170	172]	[42	44]	[502	505]] [2	1	4	0] [[92	100]	[195	197]	[231	233]	[465	468]] [['EEEEEEEES..'	'AFYYFGDVGHV'	'1122123/U]Y'	'22332340340'	'EEEEESS..'	'FASTEKSNI'	'11223VU]Y'	'223344340']	['EEE'	'QKV'	'33/'	'440'	'EEE'	'KNI'	'33/'	'440']	['...'	'VPV'	'Y}Y'	'030'	'...'	'IGI'	'Y}Y'	'030']	['....'	'KRRV'	']^^Y'	'4550'	'....'	'ERDI'	']^]Y'	'4540']]
6D8W_D 0.053445589995242 2.6131683173034363 2.522935779816515 [[171	183]	[151	153]	[400	403]] [2	4	0] [[111	122]	[229	231]	[462	465]] [['SSS.EEEEEEEEE'	'KGKEVLVIWGVHH'	'VUV]/0//22/33'	'4344010033044'	'SSSS..EEEEEE'	'DSKTQSLLIVNN'	'VUVU]}00//33'	'434343110044']	['EE.'	'LWI'	'02Y'	'130'	'EE.'	'LPI'	'02Y'	'130']	['.TT.'	'NSLE'	']NL]'	'4314'	'.TT.'	'KPFE'	']NM]'	'4324']]
2WR2_C 0.070596251231719 4.034307266227874 0.5807291666666667 [[202	208]	[116	118]	[322	324]	[205	208]] [2	1	4	0] [[104	110]	[195	197]	[234	236]	[489	492]] [['EEE.SS.'	'SVGTSTL'	'2/2}UUZ'	'3033331'	'EEEESS.'	'WIFGTTL'	'2/12UUZ'	'3023331']	['EEE'	'EKV'	'33/'	'440'	'EEE'	'KNI'	'33/'	'440']	['...'	'NVP'	']Y}'	'403'	'...'	'NIT'	']Y}'	'403']	['.SS.'	'TSTL'	'}UUZ'	'3331'	'..S.'	'YFPL'	'}[UZ'	'3231']]
2WRD_B 0.031492381428298 7.2917402422139395 1.158854166666667 [[202	208]	[46	50]	[322	324]	[205	208]] [2	1	4	0] [[104	110]	[195	199]	[234	236]	[489	492]] [['EEE.SS.'	'SVGTSTL'	'2/2}UUZ'	'3033331'	'EEEESS.'	'WIFGTTL'	'2/12UUZ'	'3023331']	['EEETT'	'HKLNG'	'330ON'	'44143'	'EEETT'	'KNIDG'	'33/ON'	'44043']	['...'	'NVP'	']Y}'	'403'	'...'	'NIT'	']Y}'	'403']	['.SS.'	'TSTL'	'}UUZ'	'3331'	'..S.'	'YFPL'	'}[UZ'	'3231']]
5V5H_B 0.0839222868659499 3.77232744657916 0.1394658753709201 [[2	6]	[16	19]	[18	21]] [2	1	0] [[125	129]	[196	199]	[462	465]] [['EEEEE'	'QIFVK'	'3/1/3'	'40204'	'EEEEE'	'NVVIK'	'3///3'	'40004']	['EE.T'	'EVEP'	'3/]N'	'4043'	'EETT'	'NIDG'	'3/ON'	'4043']	['.TT.'	'EPSD'	']NN]'	'4334'	'.TT.'	'KPFE'	']NM]'	'4324']]
5NT2_D 0.022208164429544 5.830871239927531 3.3146067415730345 [[152	162]	[109	113]	[131	133]] [2	1	3] [[87	95]	[195	199]	[354	356]] [['TT..EEEEEEE'	'EEGAIVGEISP'	'OO}[//23/22'	'44320034033'	'TT.EEEEEE'	'NDGVYFAST'	'OO}/21122'	'443032233']	['EEEET'	'QKVAG'	'33/1N'	'44023'	'EEETT'	'KNIDG'	'33/ON'	'44043']	['EEE'	'KAN'	'313'	'424'	'EEE'	'NRK'	'343'	'454']]
6EAH_C 0.0947190069113362 2.6457748548490048 0.0052356020942407 [[344	349]	[359	362]	[401	403]	[399	402]] [2	1	4	0] [[121	126]	[196	199]	[234	236]	[465	468]] [['EETTEE'	'DNAGSV'	'33MN2/'	'442330'	'EETTEE'	'NNATNV'	'33MN3/'	'442340']	['EEET'	'KVQS'	'3/3N'	'4043'	'EETT'	'NIDG'	'3/ON'	'4043']	['...'	'DVS'	']Y}'	'403'	'...'	'NIT'	']Y}'	'403']	['....'	'KTDV'	']}]Y'	'4340'	'....'	'ERDI'	']^]Y'	'4540']]
[truncated: 16,970 more rows]
[truncated: 13 more columns]
