# Supplementary material for: Identifying and profiling structural similarities between Spike of SARS-CoV-2 and other viral or host proteins with Machaon
Source: Commun Biol. 2023 Jul 19;6:752. doi: 10.1038/s42003-023-05076-7 (PMC10356814; doi:10.1038/s42003-023-05076-7)
Supplement: Supplementary file 7 — Supplementary Data 4 [file 42003_2023_5076_MOESM7_ESM.zip › 6VXX_A_segment/candidates/6VXX_A_site4-metrics-merged-allclusters.csv]

structureId b-phipsi w-rdist t-alpha alignedRange referenceSegmentIndex referenceRange alignedSequences cluster originalLabels outlierScores probabilities
2BZU_A 0.0024393497604401 0.869500643094751 0.008591065292097 [[363	365]	[363	366]	[264	271]] [4	0	3] [[200	202]	[396	399]	[546	553]] [['EEE'	'TFK'	'213'	'324'	'EEE'	'YFK'	'213'	'324']	['EEEE'	'TFKW'	'2132'	'3243'	'EEEE'	'YADS'	'2132'	'3243']	['EEEEEEEE'	'LGTITIKG'	'022/2/32'	'13303043'	'EEEEEEEE'	'LTGTGVLT'	'02222/02'	'13333013']] 0 0 0.21449033236857173 0.7855096676314283
1W39_C 0.0026167807662444 0.8734546020341756 0.0068143100511073 [[178	180]	[32	39]	[177	180]] [4	0	3] [[200	202]	[394	401]	[513	516]] [['EEE'	'SMH'	'213'	'324'	'EEE'	'YFK'	'213'	'324']	['EEEEEEEE'	'KQPFQSEV'	'3321323/'	'44324340'	'EEEEEEEE'	'NVYADSFV'	'3/21321/'	'40324320']	['EEEE'	'LSMH'	'0213'	'1324'	'EEEE'	'LSFE'	'0213'	'1324']] 0 0 0.21449033236857173 0.7855096676314283
6ZGF_A 0.0065864397389193 0.5062802513858916 0.0190972222222223 [[197	202]	[355	438]	[506	571]	[978	988]] [4	0	3	1] [[197	202]	[355	438]	[506	571]	[982	992]] "[['ETTEEE'	'IDGYFK'	'/ON213'	'043324'	'ETTEEE'	'IDGYFK'	'/ON213'	'043324']	['EEEE.SEE..GGGGTTT...SEEEESSS.GGGSSS.EESEEEEEEEEEEGGGGGGSSTT..SSHHHHT....SS..EEEEEEE.'	'RKRISNDVADYSVLYNSTSFSTFKEYGVSPTKLNDLFFTNVYADSFVITGDEVRQIAPGQTGKIADYNYKLPDDFTGEVIAWNS'	'434/}V3/[]9967NON}}[U2133UUR}99:SVVZ11U3/21321//29::6;:RTNN]}UV!#%$O}]Z}VV[}23//123}'	'545034402433013433323324433033341441223403243200334405402334334024343413442334002343'	'EEEE.SEE..HHHHHH.TT.SEEEESSS.TTSTTT..BSEEEEEEEEEEGGGGGGSSTT..STTTTTT....TT..EEEEEEE.'	'RKRISNCVADYSVLYNSASFSTFKDYGVSPTKLNDLEFTNVYADSFVIRGDEVRQIAPGQTGKIADYNYKLPDDFTGDVIAWNS'	'434/}V1/[]$$!""$%}MN[U2133UUR}NNVLOOZ]*U3/21321//49::6;:RTNN]}UOKMONO}]Z}OO[}23//123}'	'545034202433013432323324433033341441423403243200534405402334334024343413442334002343']	['SEEEEEEEEEE..SS..SEE.S........SSEEEEEETTEEEEEEEEE......SS..EEE.TTS'	'QPYRVVVLSFELLNAPATVFGPKKSTNLVKNKHVNFNFNGLTGTGVLTESNKKFLPFQQFGRDIAD'	'V224///0213ZZVT}[U/1}U]]}}]ZY]VV3/3131ON02222/023}]]][ZUT]]124]KMV'	'433500013241142323023344334104444042424313333013434442132442354024'	'SEEEEEEEEEE.SSS...EE.S........SSEEEEEETTEEEEEEEEE......TT..EEE.TTS'	'QPYRVVVLSFELLHAPATVEGPKKSTNLVKNKFVNFNFNGLTGTGVLTESNKKFLPFQQFGRDIAD'	'V224///0213ZSVT}[}/3}U]]}}]ZY]VV1/3131ON02222/023}]]][ZNM]]124]KMV'	'433500013241142323043344334104442042424313333013434442132442354024']	['TTS.HHHHHHH'	'SRLDPPEAEVQ'	'NPS]$$%#%!%'	'35143342404'	'TTS.HHHHHHH'	'SRLDPPEAEVQ'	'NPS]$$%#%!%'	'35143342404']]" 0 0 0.5286952809324323 0.4713047190675676
3D23_A 0.0025370822284888 1.214898398838502 0.0238500851788752 [[161	163]	[28	31]	[159	175]	[227	232]] [4	0	3	1] [[200	202]	[450	453]	[538	550]	[986	991]] [['EEE'	'YMH'	'213'	'324'	'EEE'	'YFK'	'213'	'324']	['EEEE'	'NGLW'	'3202'	'4313'	'EEEE'	'NYLY'	'3202'	'4313']	['EEEEEEEEEETTEEEEE'	'FVYMHQLELSTGCHTGT'	'1/21330302NN13222'	'20324414133324333'	'EEEEEETTEEEEE'	'FVNFNFNGLTGTG'	'1/3131ON02222'	'2042424313333']	['HHHHHH'	'TEDFNV'	'$%%#%!'	'344240'	'HHHHHH'	'PPEAEV'	'$$%#%!'	'334240']] 0 0 0.15717050397576815 0.8428294960242319
1AUY_B 0.0034721586412298 0.8337098446280807 0.039182282793867 [[178	180]	[32	39]	[177	180]] [4	0	3] [[200	202]	[394	401]	[513	516]] [['EEE'	'SMH'	'213'	'324'	'EEE'	'YFK'	'213'	'324']	['EEEEEEEE'	'KQPFQSEV'	'3321323/'	'44324340'	'EEEEEEEE'	'NVYADSFV'	'3/21321/'	'40324320']	['EEEE'	'LSMH'	'0213'	'1324'	'EEEE'	'LSFE'	'0213'	'1324']] 0 0 0.21449033236857173 0.7855096676314283
6STU_D 0.0009969962166708 2.9273754282212536 0.001706484641639 [[352	354]	[351	356]	[209	214]] [4	0	3] [[200	202]	[395	400]	[549	554]] [['EEE'	'TFD'	'213'	'324'	'EEE'	'YFK'	'213'	'324']	['EEEEEE'	'ITFDFA'	'/21311'	'032422'	'EEEEEE'	'VYADSF'	'/21321'	'032432']	['EEEEEE'	'TLVLTK'	'20/023'	'310134'	'EEEEEE'	'TGVLTE'	'22/023'	'330134']] 1 1 0.0 1.0
6B6I_G 0.0063791490080978 1.1016184954065384 0.0034188034188034 [[106	108]	[154	159]	[107	116]	[5	8]] [4	0	3	1] [[200	202]	[395	400]	[541	550]	[980	983]] "[['EEE'	'TMK'	'213'	'324'	'EEE'	'YFK'	'213'	'324']	['EEEEEE'	'IGVHTA'	'/2/321'	'030432'	'EEEEEE'	'VYADSF'	'/21321'	'032432']	['EEETTEEEEE'	'MKIQGRTVGG'	'13/ON42/22'	'2404353033'	'EEETTEEEEE'	'FNFNGLTGTG'	'131ON02222'	'2424313333']	['HHTT'	'IWSR'	'!$NP'	'0335'	'HHTT'	'ILSR'	'!""NP'	'0135']]" 0 0 0.34675900581422214 0.6532409941857779
5O36_A 0.0027509283288503 0.7667453047620261 0.0885860306643946 [[311	313]	[311	315]	[200	204]] [4	0	3] [[200	202]	[376	380]	[549	553]] [['EEE'	'WCD'	'213'	'324'	'EEE'	'YFK'	'213'	'324']	['EEESS'	'WCDRS'	'213WU'	'32453'	'EEEES'	'TFKDY'	'2133U'	'32443']	['EEEEE'	'YWIES'	'22/32'	'33043'	'EEEEE'	'TGVLT'	'22/02'	'33013']] 0 0 0.24925137129821964 0.7507486287017804
6OJ0_S 0.0082574683642124 1.1240500545264287 0.0034188034188034 [[1138	1140]	[1138	1141]	[1025	1030]	[1081	1083]] [4	0	3	1] [[200	202]	[396	399]	[548	553]	[986	988]] [['EEE'	'YFN'	'213'	'324'	'EEE'	'YFK'	'213'	'324']	['EEEE'	'YFNP'	'2132'	'3243'	'EEEE'	'YADS'	'2132'	'3243']	['EEEEEE'	'YSTNLT'	'222302'	'333413'	'EEEEEE'	'GTGVLT'	'222/02'	'333013']	['HHH'	'YTN'	'$$%'	'334'	'HHH'	'PPE'	'$$%'	'334']] 0 0 0.1399345327043597 0.8600654672956403
5SWS_A 0.0098708628733908 0.7515497367663486 0.0280210157618214 [[100	102]	[7	12]	[100	103]	[64	70]] [4	0	3	1] [[200	202]	[396	401]	[514	517]	[986	992]] [['EEE'	'GCD'	'213'	'324'	'EEE'	'YFK'	'213'	'324']	['EEEEEE'	'YFETAV'	'21321/'	'324320'	'EEEEEE'	'YADSFV'	'21321/'	'324320']	['EEE.'	'GCDL'	'213Z'	'3241'	'EEE.'	'SFEL'	'213Z'	'3241']	['HHHHHHH'	'TQKAKGQ'	'$%%#%$%'	'3442434'	'HHHHHHH'	'PPEAEVQ'	'$$%#%!%'	'3342404']] 0 0 0.2632134061955094 0.7367865938044905
7JZT_C 0.0009138873775466 0.8510539801040209 0.1890971039182278 [[173	175]	[301	304]	[300	303]	[236	238]] [4	0	3	1] [[200	202]	[423	426]	[530	533]	[990	992]] [['EEE'	'TFD'	'213'	'324'	'EEE'	'YFK'	'213'	'324']	['....'	'GDLT'	'}]Z}'	'3413'	'....'	'YKLP'	'}]Z}'	'3413']	['....'	'PGDL'	'}}]Z'	'3341'	'....'	'STNL'	'}}]Z'	'3341']	['HHH'	'KIQ'	'%!%'	'404'	'HHH'	'EVQ'	'%!%'	'404']] 0 0 0.5272671632173295 0.47273283678267053
6A3B_B 0.0037865685736181 2.357049347604101 0.0 [[161	163]	[157	162]	[85	88]	[186	190]] [4	0	3	1] [[200	202]	[395	400]	[551	554]	[988	992]] [['EEE'	'TAD'	'213'	'324'	'EEE'	'YFK'	'213'	'324']	['EEEEEE'	'VYACTA'	'/21121'	'032232'	'EEEEEE'	'VYADSF'	'/21321'	'032432']	['EEEE'	'VLYK'	'/023'	'0134'	'EEEE'	'VLTE'	'/023'	'0134']	['HHHHH'	'KFKEE'	'%#%%%'	'42444'	'HHHHH'	'EAEVQ'	'%#%!%'	'42404']] 1 1 0.0 1.0
6KFT_B 0.0037865685736181 2.357049347604101 0.0 [[161	163]	[157	162]	[85	88]	[186	190]] [4	0	3	1] [[200	202]	[395	400]	[551	554]	[988	992]] [['EEE'	'TAD'	'213'	'324'	'EEE'	'YFK'	'213'	'324']	['EEEEEE'	'VYACTA'	'/21121'	'032232'	'EEEEEE'	'VYADSF'	'/21321'	'032432']	['EEEE'	'VLYK'	'/023'	'0134'	'EEEE'	'VLTE'	'/023'	'0134']	['HHHHH'	'KFKEE'	'%#%%%'	'42444'	'HHHHH'	'EAEVQ'	'%#%!%'	'42404']] 1 1 0.0 1.0
6OJ0_O 0.0012530497952594 1.3139850794185248 0.0459965928449739 [[338	340]	[338	341]	[225	230]	[205	209]] [4	0	3	1] [[200	202]	[396	399]	[548	553]	[976	980]] "[['EEE'	'YFN'	'213'	'324'	'EEE'	'YFK'	'213'	'324']	['EEEE'	'YFNP'	'2132'	'3243'	'EEEE'	'YADS'	'2132'	'3243']	['EEEEEE'	'YSTNLT'	'222302'	'333413'	'EEEEEE'	'GTGVLT'	'222/02'	'333013']	['.HHHH'	'VTQQV'	'Y$%%!'	'03440'	'.HHHH'	'VLNDI'	'Y""%%!'	'01440']]" 0 0 0.009455961739776472 0.9905440382602235
6WAQ_B 0.0024952140376119 2.2405056390633384 0.0298245614035088 [[383	385]	[342	425]	[492	501]	[427	429]] [4	0	3	1] [[200	202]	[355	438]	[506	515]	[990	992]] "[['EEE'	'YAD'	'213'	'324'	'EEE'	'YFK'	'213'	'324']	['EEEE.SSB..THHHHS.SS.SEEEEESS.TT.GGG..S..EEEEEEEEEGGGGGGSSTT..SHHHHHT....TT..EEEEEEE.'	'RKKISNGVADYSVLYNSTFFSTFKHYGVSATKLNDLDFSNVYADSFVVKGDDVRQIAPGQTGVIADYNYKLPDDFMGHVLAWNT'	'433/}VU([]N$!""$V}UT[U21332UR}MN]7::Z]T}]/21321//39::6;:RTNN]}U!!#%$O}]Z}OO[[23/0123}'	'544034302433013433223324433032341441423403243200434405402334330024343413442234012343'	'EEEE.SEE..HHHHHH.TT.SEEEESSS.TTSTTT..BSEEEEEEEEEEGGGGGGSSTT..STTTTTT....TT..EEEEEEE.'	'RKRISNCVADYSVLYNSASFSTFKDYGVSPTKLNDLEFTNVYADSFVIRGDEVRQIAPGQTGKIADYNYKLPDDFTGDVIAWNS'	'434/}V1/[]$$!""$%}MN[U2133UUR}NNVLOOZ]*U3/21321//49::6;:RTNN]}UOKMONO}]Z}OO[}23//123}'	'545034202433013432323324433033341441423403243200534405402334334024343413442334002343']	['SEEEEEEEEE'	'QPYRVVVLSF'	'V224///021'	'4335000132'	'SEEEEEEEEE'	'QPYRVVVLSF'	'V224///021'	'4335000132']	['HHH'	'NID'	'%!%'	'404'	'HHH'	'EVQ'	'%!%'	'404']]" 1 1 0.0 1.0
1AUY_A 0.0096453181535645 0.663692430094593 0.0352733686067026 [[178	180]	[32	39]	[177	180]] [4	0	3] [[200	202]	[394	401]	[513	516]] [['EEE'	'SMH'	'213'	'324'	'EEE'	'YFK'	'213'	'324']	['EEEEEEEE'	'KQPFQSEV'	'3321323/'	'44324340'	'EEEEEEEE'	'NVYADSFV'	'3/21321/'	'40324320']	['EEEE'	'LSMH'	'0213'	'1324'	'EEEE'	'LSFE'	'0213'	'1324']] 0 0 0.2632134061955094 0.7367865938044905
3EVD_A 0.0243544197698978 0.5871457224913167 0.0051107325383297 [[125	127]	[124	127]	[215	220]	[19	25]] [4	0	3	1] [[200	202]	[395	398]	[561	566]	[984	990]] [['EEE'	'TFK'	'213'	'324'	'EEE'	'YFK'	'213'	'324']	['EEEE'	'ITFK'	'/213'	'0324'	'EEEE'	'VYAD'	'/213'	'0324']	['T...EE'	'STHEMY'	'N}]]12'	'334423'	'TT..EE'	'PFQQFG'	'NM]]12'	'324423']	['S.HHHHH'	'LDKRQFE'	'S]%&%#%'	'1445424'	'S.HHHHH'	'LDPPEAE'	'S]$$%#%'	'1433424']] 0 0 0.5344917609925512 0.46550823900744875
1N59_A 0.021538406978103 0.8735587461401908 0.0034071550255532 [[100	102]	[7	12]	[97	102]	[64	70]] [4	0	3	1] [[200	202]	[396	401]	[511	516]	[986	992]] [['EEE'	'GAE'	'213'	'324'	'EEE'	'YFK'	'213'	'324']	['EEEEEE'	'YFVTAV'	'21/21/'	'320320'	'EEEEEE'	'YADSFV'	'21321/'	'324320']	['EEEEEE'	'VISGAE'	'//2213'	'003324'	'EEEEEE'	'VVLSFE'	'//0213'	'001324']	['HHHHHHH'	'TQKAKGN'	'$%%#%$%'	'3442434'	'HHHHHHH'	'PPEAEVQ'	'$$%#%!%'	'3342404']] 0 0 0.21449033236857173 0.7855096676314283
5X5B_C 0.0056456855654238 0.7057693455582845 0.0463458110516941 [[383	385]	[342	429]	[492	557]	[955	963]] [4	0	3	1] [[200	202]	[355	442]	[506	571]	[973	981]] "[['EEE'	'YAD'	'213'	'324'	'EEE'	'YFK'	'213'	'324']	['EEE..SEE..HHHHHHS...SB....SS.HHHHTT...S..EEEEEEEEGGGSTTSSSS.TTSSTTTSS...SSS...EEEEE.TTTT'	'RKKISNCVADYSVLYNSTFFSTFKCYGVSATKLNDLCFSNVYADSFVVKGDDVRQIAPGQTGVIADYNYKLPDDFMGCVLAWNTRNID'	'433Y}V1/[]$$!""$%U}[[U+[][}UR}#$%""OOZ[[U]Y21321//39::RPORTUU]NNRRMONVU]Z}VVT[}[/0123}POKO'	'5440342024330134332233242330323414412234032432004344054023343300243434134422320123435404'	'EEEE.SEE..HHHHHH.TT.SEEEESSS.TTSTTT..BSEEEEEEEEEEGGGGGGSSTT..STTTTTT....TT..EEEEEEE.TTTT'	'RKRISNCVADYSVLYNSASFSTFKDYGVSPTKLNDLEFTNVYADSFVIRGDEVRQIAPGQTGKIADYNYKLPDDFTGDVIAWNSNNLD'	'434/}V1/[]$$!""$%}MN[U2133UUR}NNVLOOZ]*U3/21321//49::6;:RTNN]}UOKMONO}]Z}OO[}23//123}OOLO'	'5450342024330134323233244330333414414234032432005344054023343340243434134423340023434414']	['SEEEEEEEE...S.SS..S..SPPP....SSS.B...TTS.....B..B......TT..EE..TTS'	'QPYRVVVLSFELLNAPATVCGPKLSTDLIKNQOVNFNFNGLTGTGVLTPSSKRFQPFQQFGRDVSD'	'V224///02[]ZS]TU[}R[}UHEG}]ZYVVV_(][]MOUZ}}}}(Z}+}}]^[]NM]]12^]KNV'	'433500013241142323023341334104446042424313333013333452432442354034'	'SEEEEEEEEEE.SSS...EE.S........SSEEEEEETTEEEEEEEEE......TT..EEE.TTS'	'QPYRVVVLSFELLHAPATVEGPKKSTNLVKNKFVNFNFNGLTGTGVLTESNKKFLPFQQFGRDIAD'	'V224///0213ZSVT}[}/3}U]]}}]ZY]VV1/3131ON02222/023}]]][ZNM]]124]KMV'	'433500013241142323043344334104442042424313333013434442132442354024']	['S.S.HHHHH'	'ISSVLNDIL'	'R}UY""%%!""'	'033014401'	'S.S.HHHHH'	'ISSVLNDIL'	'R}UY""%%!""'	'033014401']]" 0 0 0.2632134061955094 0.7367865938044905
1W39_A 0.0070792679211669 0.7266975601591622 0.0425894378194204 [[178	180]	[32	39]	[177	180]] [4	0	3] [[200	202]	[394	401]	[513	516]] [['EEE'	'SMH'	'213'	'324'	'EEE'	'YFK'	'213'	'324']	['EEEEEEEE'	'KQPFQSEV'	'3321323/'	'44324340'	'EEEEEEEE'	'NVYADSFV'	'3/21321/'	'40324320']	['EEEE'	'LSMH'	'0213'	'1324'	'EEEE'	'LSFE'	'0213'	'1324']] 0 0 0.2632134061955094 0.7367865938044905
6ZGF_B 0.006584485348384 0.5062601942858124 0.0538599640933574 [[197	202]	[355	438]	[506	571]	[978	988]] [4	0	3	1] [[197	202]	[355	438]	[506	571]	[982	992]] "[['ETTEEE'	'IDGYFK'	'/ON213'	'043324'	'ETTEEE'	'IDGYFK'	'/ON213'	'043324']	['EEEE.SEE..GGGGTTT...SEEEESSS.GGGSSS.EESEEEEEEEEEEGGGGGGSSTT..SSHHHHT....SS..EEEEEEE.'	'RKRISNSVADYSVLYNSTSFSTFKTYGVSPTKLNDLUFTNVYADSFVITGDEVRQIAPGQTGKIADYNYKLPDDFTGTVIAWNS'	'434/}V2/[]9967NON}}[U2132UUR}99:SVVZ51U3/21321//29::6;:RTNN]}UV!#%$O}]Z}VV[}22//123}'	'545034302433013433323324333033341441623403243200334405402334334024343413442333002343'	'EEEE.SEE..HHHHHH.TT.SEEEESSS.TTSTTT..BSEEEEEEEEEEGGGGGGSSTT..STTTTTT....TT..EEEEEEE.'	'RKRISNCVADYSVLYNSASFSTFKDYGVSPTKLNDLEFTNVYADSFVIRGDEVRQIAPGQTGKIADYNYKLPDDFTGDVIAWNS'	'434/}V1/[]$$!""$%}MN[U2133UUR}NNVLOOZ]*U3/21321//49::6;:RTNN]}UOKMONO}]Z}OO[}23//123}'	'545034202433013432323324433033341441423403243200534405402334334024343413442334002343']	['SEEEEEEEEEE..SS..SEE.S........SSEEEEEETTEEEEEEEEE......SS..EEE.TTS'	'QPYRVVVLSFELLNAPATVUGPKKSTNLVKNKWVNFNFNGLTGTGVLTESNKKFLPFQQFGRDIAD'	'V224///0213ZZVT}[U/5}U]]}}]ZY]VV2/3131ON02222/023}]]][ZUT]]124]KMV'	'433500013241142323063344334104443042424313333013434442132442354024'	'SEEEEEEEEEE.SSS...EE.S........SSEEEEEETTEEEEEEEEE......TT..EEE.TTS'	'QPYRVVVLSFELLHAPATVEGPKKSTNLVKNKFVNFNFNGLTGTGVLTESNKKFLPFQQFGRDIAD'	'V224///0213ZSVT}[}/3}U]]}}]ZY]VV1/3131ON02222/023}]]][ZNM]]124]KMV'	'433500013241142323043344334104442042424313333013434442132442354024']	['TTS.HHHHHHH'	'SRLDPPEAEVQ'	'NPS]$$%#%!%'	'35143342404'	'TTS.HHHHHHH'	'SRLDPPEAEVQ'	'NPS]$$%#%!%'	'35143342404']]" 0 0 0.4092445872391844 0.5907554127608157
1FNU_A 0.0031865812803843 1.5496478658595327 0.0352733686067026 [[123	132]	[127	130]	[117	132]	[19	21]] [4	0	3	1] [[197	202]	[450	453]	[510	516]	[978	980]] [['ETTEEEEEEE'	'IDGIQSLSFD'	'/ON/320213'	'0430431324'	'ETTEEE'	'IDGYFK'	'/ON213'	'043324']	['EEEE'	'QSLS'	'3202'	'4313'	'EEEE'	'NYLY'	'3202'	'4313']	['EEEEEEETTEEEEEEE'	'IVVKVSIDGIQSLSFD'	'///3/2/ON/320213'	'0004030430431324'	'EEEEEEE'	'VVVLSFE'	'///0213'	'0001324']	['HHH'	'QNI'	'%%!'	'440'	'HHH'	'NDI'	'%%!'	'440']] 1 1 0.0 1.0
2FZ1_C 0.0033178190885697 1.0101032310346474 0.0830258302583026 [[178	180]	[32	39]	[177	180]] [4	0	3] [[200	202]	[394	401]	[513	516]] [['EEE'	'SMH'	'213'	'324'	'EEE'	'YFK'	'213'	'324']	['EEEEEEEE'	'KQPFQSEV'	'3321323/'	'44324340'	'EEEEEEEE'	'NVYADSFV'	'3/21321/'	'40324320']	['EEEE'	'LSMH'	'0213'	'1324'	'EEEE'	'LSFE'	'0213'	'1324']] 0 0 0.21449033236857173 0.7855096676314283
1FNW_G 0.0032974939254829 1.666066403632056 0.0334507042253522 [[1923	1932]	[1927	1930]	[1917	1932]	[1819	1821]] [4	0	3	1] [[197	202]	[450	453]	[510	516]	[978	980]] [['ETTEEEEEEE'	'IDGIQSLSFD'	'/ON/320213'	'0430431324'	'ETTEEE'	'IDGYFK'	'/ON213'	'043324']	['EEEE'	'QSLS'	'3202'	'4313'	'EEEE'	'NYLY'	'3202'	'4313']	['EEEEEEETTEEEEEEE'	'IVVKVSIDGIQSLSFD'	'///3/2/ON/320213'	'0004030430431324'	'EEEEEEE'	'VVVLSFE'	'///0213'	'0001324']	['HHH'	'QNI'	'%%!'	'440'	'HHH'	'NDI'	'%%!'	'440']] 1 1 0.0 1.0
6CRX_C 0.004213730007685 2.1393685132478084 0.0102214650766609 [[160	162]	[345	389]	[492	554]	[955	974]] [4	0	3	1] [[200	202]	[358	402]	[506	568]	[973	992]] "[['EEE'	'TFE'	'213'	'324'	'EEE'	'YFK'	'213'	'324']	['E.S.B...HHHHS.SSBS..EE.---.TTTTS..BSSEE.EEEEE'	'ISNSVADYSVLYNSTFFSTFKTY---ATKLNDLUFSNVYADSFVV'	'/}V}([]}$!""$V}UT*U}[32}---[NOLOVZ_*UV/2[321//'	'03430243301343322332433---2341441623403243200'	'E.SEE..HHHHHH.TT.SEEEESSS.TTSTTT..BSEEEEEEEEE'	'ISNCVADYSVLYNSASFSTFKDYGVSPTKLNDLEFTNVYADSFVI'	'/}V1/[]$$!""$%}MN[U2133UUR}NNVLOOZ]*U3/21321//'	'034202433013432323324433033341441423403243200']	['SEEEEEE..B.------.B.SS........SSEEEEE.SS.EEEEEEEE......TT..EEE.'	'QPYRVVVLSFE------TVUGPKLSTDLIKNQWVNFNFNGLTGTGVLTPSSKRFQPFQQFGRD'	'V224///Z}*]------}(_UU]Z}}]ZY]VV2/313[VUZ2222/022}}]^[]NM]]124]'	'43350001324------3063341334104443042424313333013333452432442354'	'SEEEEEEEEEE.SSS...EE.S........SSEEEEEETTEEEEEEEEE......TT..EEE.'	'QPYRVVVLSFELLHAPATVEGPKKSTNLVKNKFVNFNFNGLTGTGVLTESNKKFLPFQQFGRD'	'V224///0213ZSVT}[}/3}U]]}}]ZY]VV1/3131ON02222/023}]]][ZNM]]124]'	'433500013241142323043344334104442042424313333013434442132442354']	['S.S.SHHHHTTS.HHHHHHH'	'ISSVLNDILSRLDPPEAEVQ'	'R}UYS%%!""NPS]$$%#%!%'	'03301440135143342404'	'S.S.HHHHHTTS.HHHHHHH'	'ISSVLNDILSRLDPPEAEVQ'	'R}UY""%%!""NPS]$$%#%!%'	'03301440135143342404']]" 1 1 0.0 1.0
3EVF_A 0.0230089077156589 0.6717110375404975 0.0136286201022137 [[125	127]	[124	127]	[215	220]	[19	25]] [4	0	3	1] [[200	202]	[395	398]	[561	566]	[984	990]] [['EEE'	'TFK'	'213'	'324'	'EEE'	'YFK'	'213'	'324']	['EEEE'	'ITFK'	'/213'	'0324'	'EEEE'	'VYAD'	'/213'	'0324']	['T...EE'	'STHEMY'	'N}]]12'	'334423'	'TT..EE'	'PFQQFG'	'NM]]12'	'324423']	['S.HHHHH'	'LDKRQFE'	'S]%&%#%'	'1445424'	'S.HHHHH'	'LDPPEAE'	'S]$$%#%'	'1433424']] 0 0 0.2632134061955094 0.7367865938044905
6E5U_B 0.0048074009007067 1.1729089788636848 0.0306643952299821 [[116	118]	[128	131]	[114	118]	[25	29]] [4	0	3	1] [[200	202]	[434	437]	[512	516]	[986	990]] [['EEE'	'TAQ'	'213'	'324'	'EEE'	'YFK'	'213'	'324']	['EEEE'	'IASD'	'/123'	'0234'	'EEEE'	'IAWN'	'/123'	'0234']	['EEEEE'	'ILTAQ'	'/0213'	'01324'	'EEEEE'	'VLSFE'	'/0213'	'01324']	['HHHHH'	'YTTMD'	'$$$#%'	'33324'	'HHHHH'	'PPEAE'	'$$%#%'	'33424']] 0 0 0.0 1.0
6STU_F 0.0033894419207422 2.916940841677316 0.0051107325383297 [[352	354]	[351	356]	[209	214]] [4	0	3] [[200	202]	[395	400]	[549	554]] [['EEE'	'TFD'	'213'	'324'	'EEE'	'YFK'	'213'	'324']	['EEEEEE'	'ITFDFA'	'/21311'	'032422'	'EEEEEE'	'VYADSF'	'/21321'	'032432']	['EEEEEE'	'TLVLTK'	'20/023'	'310134'	'EEEEEE'	'TGVLTE'	'22/023'	'330134']] 1 1 0.0 1.0
6B6I_F 0.0021041462762103 1.5168810112183178 0.052810902896081 [[106	108]	[154	159]	[107	116]	[20	22]] [4	0	3	1] [[200	202]	[395	400]	[541	550]	[973	975]] [['EEE'	'TMK'	'213'	'324'	'EEE'	'YFK'	'213'	'324']	['EEEEEE'	'IGVHTA'	'/2/321'	'030432'	'EEEEEE'	'VYADSF'	'/21321'	'032432']	['EEETTEEEEE'	'MKIQGRTVGG'	'13/ON42/22'	'2404353033'	'EEETTEEEEE'	'FNFNGLTGTG'	'131ON02222'	'2424313333']	['SSS'	'VSP'	'RUU'	'033'	'S.S'	'ISS'	'R}U'	'033']] 1 1 0.0 1.0
6S44_A 0.016494900886561 0.7238032016884035 0.0272572402044293 [[133	135]	[133	138]	[31	35]	[91	93]] [4	0	3	1] [[200	202]	[396	401]	[508	512]	[973	975]] [['EEE'	'SFN'	'213'	'324'	'EEE'	'YFK'	'213'	'324']	['EEEEEE'	'SFNKFI'	'21331/'	'324420'	'EEEEEE'	'YADSFV'	'21321/'	'324320']	['EEEEE'	'TRVVV'	'24///'	'35000'	'EEEEE'	'YRVVV'	'24///'	'35000']	['S.S'	'VNW'	'R]U'	'043'	'S.S'	'ISS'	'R}U'	'033']] 0 0 0.2632134061955094 0.7367865938044905
5TG9_A 0.0053098103180431 0.7995496129002893 0.0538599640933574 [[137	139]	[230	235]	[230	233]	[185	190]] [4	0	3	1] [[200	202]	[395	400]	[539	542]	[974	979]] "[['EEE'	'SAD'	'213'	'324'	'EEE'	'YFK'	'213'	'324']	['EEEEEE'	'IDFHWM'	'/31321'	'042432'	'EEEEEE'	'VYADSF'	'/21321'	'032432']	['EEEE'	'IDFH'	'/313'	'0424'	'EEEE'	'VNFN'	'/313'	'0424']	['.SSHHH'	'SSSLDE'	'}UU""%%'	'333144'	'.S.HHH'	'SSVLND'	'}UY""%%'	'330144']]" 0 0 0.22572141117030628 0.7742785888296937
4WME_B 0.0040830193648421 1.1630686599100588 0.0425894378194204 [[164	166]	[28	31]	[165	178]	[12	14]] [4	0	3	1] [[200	202]	[450	453]	[538	550]	[990	992]] [['EEE'	'YMH'	'213'	'324'	'EEE'	'YFK'	'213'	'324']	['EEEE'	'NGLW'	'3202'	'4313'	'EEEE'	'NYLY'	'3202'	'4313']	['EEEEEEETTEEEEE'	'MHQMELANGTHTGS'	'1331301ON23222'	'24424124334333'	'EEEEEETTEEEEE'	'FVNFNFNGLTGTG'	'1/3131ON02222'	'2042424313333']	['HHH'	'DVE'	'%!%'	'404'	'HHH'	'EVQ'	'%!%'	'404']] 0 0 0.0 1.0
2BZV_A 0.0042520713800365 1.121919353170126 0.0444839857651251 [[363	365]	[363	366]	[264	271]] [4	0	3] [[200	202]	[396	399]	[546	553]] [['EEE'	'TFK'	'213'	'324'	'EEE'	'YFK'	'213'	'324']	['EEEE'	'TFKW'	'2132'	'3243'	'EEEE'	'YADS'	'2132'	'3243']	['EEEEEEEE'	'LGTITIKG'	'022/2/32'	'13303043'	'EEEEEEEE'	'LTGTGVLT'	'02222/02'	'13333013']] 0 0 0.0 1.0
6BJG_B 0.0160566555321604 1.0028276747183933 0.0119250425894377 [[109	111]	[109	114]	[33	35]	[83	88]] [4	0	3	1] [[200	202]	[396	401]	[555	557]	[977	982]] "[['EEE'	'GCH'	'213'	'324'	'EEE'	'YFK'	'213'	'324']	['EEEEEE'	'GCHYSI'	'21322/'	'324330'	'EEEEEE'	'YADSFV'	'21321/'	'324320']	['...'	'PDE'	'}]]'	'344'	'...'	'SNK'	'}]]'	'344']	['HHHHHT'	'LHRVLG'	'""%&!""N'	'145013'	'HHHHHT'	'LNDILS'	'""%%!""N'	'144013']]" 0 0 0.21449033236857173 0.7855096676314283
3EVB_A 0.0249580111854384 0.8839109683297741 0.0034188034188034 [[125	127]	[124	127]	[215	220]	[23	25]] [4	0	3	1] [[200	202]	[395	398]	[561	566]	[988	990]] [['EEE'	'TFK'	'213'	'324'	'EEE'	'YFK'	'213'	'324']	['EEEE'	'ITFK'	'/213'	'0324'	'EEEE'	'VYAD'	'/213'	'0324']	['T...EE'	'STHEMY'	'N}]]12'	'334423'	'TT..EE'	'PFQQFG'	'NM]]12'	'324423']	['HHH'	'QFE'	'%#%'	'424'	'HHH'	'EAE'	'%#%'	'424']] 0 0 0.21449033236857173 0.7855096676314283
6QPN_D 0.0008234992456711 3.0224208495996736 0.0352733686067026 [[565	567]	[564	569]	[422	427]] [4	0	3] [[200	202]	[395	400]	[549	554]] [['EEE'	'TFD'	'213'	'324'	'EEE'	'YFK'	'213'	'324']	['EEEEEE'	'ITFDFA'	'/21311'	'032422'	'EEEEEE'	'VYADSF'	'/21321'	'032432']	['EEEEEE'	'TLVLTK'	'20/023'	'310134'	'EEEEEE'	'TGVLTE'	'22/023'	'330134']] 1 1 0.0 1.0
5TG9_C 0.0065790713812593 0.530264121315066 0.087037037037037 [[149	152]	[228	235]	[230	233]	[185	190]] [4	0	3	1] [[199	202]	[393	400]	[539	542]	[974	979]] "[['TTEE'	'SEMK'	'NO13'	'3424'	'TEEE'	'GYFK'	'N213'	'3324']	['SEEEEEEE'	'GRIDFHWM'	'U4/31321'	'35042432'	'SEEEEEEE'	'TNVYADSF'	'U3/21321'	'34032432']	['EEEE'	'IDFH'	'/313'	'0424'	'EEEE'	'VNFN'	'/313'	'0424']	['.SSHHH'	'SSSLDE'	'}UU""%%'	'333144'	'.S.HHH'	'SSVLND'	'}UY""%%'	'330144']]" 0 0 0.4092445872391844 0.5907554127608157
1W39_B 0.0047778033255207 0.8378876063864089 0.0810313075506452 [[178	180]	[32	39]	[177	180]] [4	0	3] [[200	202]	[394	401]	[513	516]] [['EEE'	'SMH'	'213'	'324'	'EEE'	'YFK'	'213'	'324']	['EEEEEEEE'	'KQPFQSEV'	'3321323/'	'44324340'	'EEEEEEEE'	'NVYADSFV'	'3/21321/'	'40324320']	['EEEE'	'LSMH'	'0213'	'1324'	'EEEE'	'LSFE'	'0213'	'1324']] 0 0 0.21449033236857173 0.7855096676314283
6E5U_D 0.0047323731655677 1.225314254085203 0.0323679727427592 [[116	118]	[128	131]	[114	118]	[25	29]] [4	0	3	1] [[200	202]	[434	437]	[512	516]	[986	990]] [['EEE'	'TAQ'	'213'	'324'	'EEE'	'YFK'	'213'	'324']	['EEEE'	'IASD'	'/123'	'0234'	'EEEE'	'IAWN'	'/123'	'0234']	['EEEEE'	'ILTAQ'	'/0213'	'01324'	'EEEEE'	'VLSFE'	'/0213'	'01324']	['HHHHH'	'YTTMD'	'$$$#%'	'33324'	'HHHHH'	'PPEAE'	'$$%#%'	'33424']] 0 0 0.20765153450056859 0.7923484654994314
6V49_E 0.0207082631776008 0.5831379334124961 0.0316344463971884 [[138	141]	[221	226]	[221	224]	[176	181]] [4	0	3	1] [[199	202]	[395	400]	[539	542]	[974	979]] "[['TTEE'	'SEMK'	'NO13'	'3424'	'TEEE'	'GYFK'	'N213'	'3324']	['EEEEEE'	'IDFHWM'	'/31321'	'042432'	'EEEEEE'	'VYADSF'	'/21321'	'032432']	['EEEE'	'IDFH'	'/313'	'0424'	'EEEE'	'VNFN'	'/313'	'0424']	['.SSHHH'	'SSSLDE'	'}UU""%%'	'333144'	'.S.HHH'	'SSVLND'	'}UY""%%'	'330144']]" 0 0 0.4980813033103356 0.5019186966896644
6B6I_D 0.0028962164825557 1.4803802547819394 0.0494037478705273 [[106	108]	[154	159]	[107	116]	[20	22]] [4	0	3	1] [[200	202]	[395	400]	[541	550]	[973	975]] [['EEE'	'TMK'	'213'	'324'	'EEE'	'YFK'	'213'	'324']	['EEEEEE'	'IGVHTA'	'/2/321'	'030432'	'EEEEEE'	'VYADSF'	'/21321'	'032432']	['EEETTEEEEE'	'MKIQGRTVGG'	'13/ON42/22'	'2404353033'	'EEETTEEEEE'	'FNFNGLTGTG'	'131ON02222'	'2424313333']	['SSS'	'VSP'	'RUU'	'033'	'S.S'	'ISS'	'R}U'	'033']] 1 1 0.0 1.0
3P4N_A 0.0074175617478886 0.9732474259658224 0.0426287744227353 [[100	102]	[7	12]	[97	102]	[64	70]] [4	0	3	1] [[200	202]	[396	401]	[511	516]	[986	992]] [['EEE'	'GAE'	'213'	'324'	'EEE'	'YFK'	'213'	'324']	['EEEEEE'	'YFVTAV'	'21/21/'	'320320'	'EEEEEE'	'YADSFV'	'21321/'	'324320']	['EEEEEE'	'VISGAE'	'//2213'	'003324'	'EEEEEE'	'VVLSFE'	'//0213'	'001324']	['HHHHHHH'	'TQKAKGN'	'$%%#%$%'	'3442434'	'HHHHHHH'	'PPEAEVQ'	'$$%#%!%'	'3342404']] 0 0 0.21449033236857173 0.7855096676314283
3D23_B 0.0035037907049406 1.3318755538210263 0.0408858603066439 [[161	163]	[28	31]	[159	175]	[227	232]] [4	0	3	1] [[200	202]	[450	453]	[538	550]	[986	991]] [['EEE'	'YMH'	'213'	'324'	'EEE'	'YFK'	'213'	'324']	['EEEE'	'NGLW'	'3202'	'4313'	'EEEE'	'NYLY'	'3202'	'4313']	['EEEEEEEEEETTEEEEE'	'FVYMHQLELSTGCHTGT'	'1/21330302NN13222'	'20324414133324333'	'EEEEEETTEEEEE'	'FVNFNFNGLTGTG'	'1/3131ON02222'	'2042424313333']	['HHHHHH'	'TEDFNV'	'$%%#%!'	'344240'	'HHHHHH'	'PPEAEV'	'$$%#%!'	'334240']] 0 0 0.14233737941777727 0.8576626205822228
6NB7_B 0.0026073786072646 0.4814265169669115 0.3877068557919632 [[72	76]	[342	440]	[493	554]	[955	974]] [4	0	3	1] [[197	201]	[355	449]	[507	568]	[973	992]] "[['ETTEE'	'INHTF'	'/OO21'	'04432'	'ETTEE'	'IDGYF'	'/ON21'	'04332']	['EEEE.SEE...HHHHT.SS.SEEEEESS.GGGGGG..BS.EEEEEEEEEGGGGGGSSTT..SHHHHHT.B..SS.EEEEEEEE.TTTT..TT..TT.EE'	'RKKISNSVADYSVLYNSTFFSTFKTYGVSATKLNDLUFSNVYADSFVVKGDDVRQIAPGQTGVIADYNYKLPDDFMGTVLAWNTRNIDATSTGNYNYKY'	'433/}V2/[]}$!""$O}UT[U21322UR}89:7::Z_*U]/21321//39::6;:RTNN]}U!!#%$O}	Z}VV[122/0123}POKO[}NN}]NO}32'	'544034302433013433223324333032341441623403243200434405402334330024343413442233012343540423333434343'	'EEEE.SEE..HHHHHH.TT.SEEEESSS.TTSTTT..BSEEEEEEEEEEGGGGGGSSTT..STTTTTT....TT..EEEEEEE.TTTT..--.EE'	'RKRISNCVADYSVLYNSASFSTFKDYGVSPTKLNDLEFTNVYADSFVIRGDEVRQIAPGQTGKIADYNYKLPDDFTGDVIAWNSNNLDSK--GNY'	'434/}V1/[]$$!""$%}MN[U2133UUR}NNVLOOZ]*U3/21321//49::6;:RTNN]}UOKMONO}]Z}OO[}23//123}OOLO}]--}32'	'545034202433013432323324433033341441423403243200534405402334334024343413442334002343441434--343']	['EEEEEEEEE.------.EE.........TTSEEEEEETTEEEEEEEEE......TT..EEE.'	'PYRVVVLSFE------TVUGPKLSTDLIKNQWVNFNFNGLTGTGVLTPSSKRFQPFQQFGRD'	'224///021]------}/5}}]Z}}]ZYOOV2/3131ON02222/022}}]^[]NM]]124]'	'3350001324------3063341334104443042424313333013333452432442354'	'EEEEEEEEEE.SSS...EE.S........SSEEEEEETTEEEEEEEEE......TT..EEE.'	'PYRVVVLSFELLHAPATVEGPKKSTNLVKNKFVNFNFNGLTGTGVLTESNKKFLPFQQFGRD'	'224///0213ZSVT}[}/3}U]]}}]ZY]VV1/3131ON02222/023}]]][ZNM]]124]'	'33500013241142323043344334104442042424313333013434442132442354']	['S.SSTHHHHTTS.HHHHHHH'	'ISSVLNDILSRLDPPEAEVQ'	'R}URL%%!""NPS]$$%#%!%'	'03301440135143342404'	'S.S.HHHHHTTS.HHHHHHH'	'ISSVLNDILSRLDPPEAEVQ'	'R}UY""%%!""NPS]$$%#%!%'	'03301440135143342404']]" -1 -1 0.42237730854001204 0.0
6B6I_B 0.0048972426014257 1.4985075881975936 0.0244328097731238 [[106	108]	[154	159]	[107	116]	[20	22]] [4	0	3	1] [[200	202]	[395	400]	[541	550]	[973	975]] [['EEE'	'TMK'	'213'	'324'	'EEE'	'YFK'	'213'	'324']	['EEEEEE'	'IGVHTA'	'/2/321'	'030432'	'EEEEEE'	'VYADSF'	'/21321'	'032432']	['EEETTEEEEE'	'MKIQGRTVGG'	'13/ON42/22'	'2404353033'	'EEETTEEEEE'	'FNFNGLTGTG'	'131ON02222'	'2424313333']	['SSS'	'VSP'	'RUU'	'033'	'S.S'	'ISS'	'R}U'	'033']] 1 1 0.0 1.0
6NB6_B 0.0028184456991885 0.5214086913622478 0.3371298405466973 [[72	76]	[342	440]	[493	554]	[955	974]] [4	0	3	1] [[197	201]	[355	449]	[507	568]	[973	992]] "[['ETTEE'	'INHTF'	'/OO21'	'04432'	'ETTEE'	'IDGYF'	'/ON21'	'04332']	['EEEE.SEE...HHHHT.SS.SEEEEESS.GGGGGG..BS.EEEEEEEEEGGGGGGSSBT..SHHHHHT..B.SS.EEEEEEEE.TTTT..TT..TT.EE'	'RKKISNSVADYSVLYNSTFFSTFKTYGVSATKLNDLUFSNVYADSFVVKGDDVRQIAPGQTGVIADYNYKLPDDFMGTVLAWNTRNIDATSTGNYNYKY'	'433/}V2/[]}$!""$O}UT[U21322UR}89:7::Z_*U]/21321//39::6;:RT+N]}U!!#%$O}])}VV[122/0123}POKO[}NN}]NO}32'	'544034302433013433223324333032341441623403243200434405402334330024343413442233012343540423333434343'	'EEEE.SEE..HHHHHH.TT.SEEEESSS.TTSTTT..BSEEEEEEEEEEGGGGGGSSTT..STTTTTT....TT..EEEEEEE.TTTT..--.EE'	'RKRISNCVADYSVLYNSASFSTFKDYGVSPTKLNDLEFTNVYADSFVIRGDEVRQIAPGQTGKIADYNYKLPDDFTGDVIAWNSNNLDSK--GNY'	'434/}V1/[]$$!""$%}MN[U2133UUR}NNVLOOZ]*U3/21321//49::6;:RTNN]}UOKMONO}]Z}OO[}23//123}OOLO}]--}32'	'545034202433013432323324433033341441423403243200534405402334334024343413442334002343441434--343']	['EEEEEEEEE.------.EE.PPPP....TTSEEEEEETTEEEEEEEEE......TT..EEE.'	'PYRVVVLSFE------TVUGPKLSTDLIKNQWVNFNFNGLTGTGVLTPSSKRFQPFQQFGRD'	'224///021]------}/5}GHEG}]ZYOOV2/3131ON02222/022}}]^[]NM]]124]'	'3350001324------3063341334104443042424313333013333452432442354'	'EEEEEEEEEE.SSS...EE.S........SSEEEEEETTEEEEEEEEE......TT..EEE.'	'PYRVVVLSFELLHAPATVEGPKKSTNLVKNKFVNFNFNGLTGTGVLTESNKKFLPFQQFGRD'	'224///0213ZSVT}[}/3}U]]}}]ZY]VV1/3131ON02222/023}]]][ZNM]]124]'	'33500013241142323043344334104442042424313333013434442132442354']	['S.S.THHHHTTS.HHHHHHH'	'ISSVLNDILSRLDPPEAEVQ'	'R}UYL%%!""NPS]$$%#%!%'	'03301440135143342404'	'S.S.HHHHHTTS.HHHHHHH'	'ISSVLNDILSRLDPPEAEVQ'	'R}UY""%%!""NPS]$$%#%!%'	'03301440135143342404']]" -1 -1 0.25930391677901143 0.0
5X5B_B 0.0056475613703049 0.7057551970389094 0.0971962616822437 [[383	385]	[342	429]	[492	557]	[955	963]] [4	0	3	1] [[200	202]	[355	442]	[506	571]	[973	981]] "[['EEE'	'YAD'	'213'	'324'	'EEE'	'YFK'	'213'	'324']	['EEE..SEE..HHHHHHS...SB....SS.HHHHTT...S..EEEEEEEEGGGSTTSSSS.TTSSTTTSS...SSS...EEEEE.TTTT'	'RKKISNCVADYSVLYNSTFFSTFKCYGVSATKLNDLCFSNVYADSFVVKGDDVRQIAPGQTGVIADYNYKLPDDFMGCVLAWNTRNID'	'433Y}V1/[]$$!""$%U}[[U+[][}UR}#$%""OOZ[[U]Y21321//39::RPORTUU]NNRRMONVU]Z}VVT[}[/0123}POKO'	'5440342024330134332233242330323414412234032432004344054023343300243434134422320123435404'	'EEEE.SEE..HHHHHH.TT.SEEEESSS.TTSTTT..BSEEEEEEEEEEGGGGGGSSTT..STTTTTT....TT..EEEEEEE.TTTT'	'RKRISNCVADYSVLYNSASFSTFKDYGVSPTKLNDLEFTNVYADSFVIRGDEVRQIAPGQTGKIADYNYKLPDDFTGDVIAWNSNNLD'	'434/}V1/[]$$!""$%}MN[U2133UUR}NNVLOOZ]*U3/21321//49::6;:RTNN]}UOKMONO}]Z}OO[}23//123}OOLO'	'5450342024330134323233244330333414414234032432005344054023343340243434134423340023434414']	['SEEEEEEEE...S.SS..S..SPPP....SSS.B...TTS.....B..B......TT..EE..TTS'	'QPYRVVVLSFELLNAPATVCGPKLSTDLIKNQIVNFNFNGLTGTGVLTPSSKRFQPFQQFGRDVSD'	'V224///02[]ZS]TU[}R[}UHEG}]ZYVVVY(][]MOUZ}}}}(Z}+}}]^[]NM]]12^]KNV'	'433500013241142323023341334104440042424313333013333452432442354034'	'SEEEEEEEEEE.SSS...EE.S........SSEEEEEETTEEEEEEEEE......TT..EEE.TTS'	'QPYRVVVLSFELLHAPATVEGPKKSTNLVKNKFVNFNFNGLTGTGVLTESNKKFLPFQQFGRDIAD'	'V224///0213ZSVT}[}/3}U]]}}]ZY]VV1/3131ON02222/023}]]][ZNM]]124]KMV'	'433500013241142323043344334104442042424313333013434442132442354024']	['S.S.HHHHH'	'ISSVLNDIL'	'R}UY""%%!""'	'033014401'	'S.S.HHHHH'	'ISSVLNDIL'	'R}UY""%%!""'	'033014401']]" 0 0 0.3661091682323743 0.6338908317676256
2P84_A 0.006562203160335 1.868095538474575 0.0155709342560554 [[92	95]	[116	120]	[116	121]	[13	15]] [4	0	3	1] [[198	201]	[449	453]	[549	554]	[990	992]] [['TTEE'	'DGSF'	'ON21'	'4332'	'TTEE'	'DGYF'	'ON21'	'4332']	['EEEEE'	'YEVLG'	'23/02'	'34013'	'EEEEE'	'YNYLY'	'23202'	'34313']	['EEEEEE'	'YEVLGN'	'23/023'	'340134'	'EEEEEE'	'TGVLTE'	'22/023'	'330134']	['HHH'	'ERH'	'%&%'	'454'	'HHH'	'EVQ'	'%!%'	'404']] 1 1 0.0 1.0
6E5U_H 0.0049986266436485 1.1467966483228875 0.0426287744227353 [[116	118]	[128	131]	[114	118]	[25	29]] [4	0	3	1] [[200	202]	[434	437]	[512	516]	[986	990]] [['EEE'	'TAQ'	'213'	'324'	'EEE'	'YFK'	'213'	'324']	['EEEE'	'IASD'	'/123'	'0234'	'EEEE'	'IAWN'	'/123'	'0234']	['EEEEE'	'ILTAQ'	'/0213'	'01324'	'EEEEE'	'VLSFE'	'/0213'	'01324']	['HHHHH'	'YTTMD'	'$$$#%'	'33324'	'HHHHH'	'PPEAE'	'$$%#%'	'33424']] 0 0 0.0 1.0
6ZGF_C 0.0065873960802944 0.5062875497822155 0.1117424242424247 [[197	202]	[355	438]	[506	571]	[978	988]] [4	0	3	1] [[197	202]	[355	438]	[506	571]	[982	992]] "[['ETTEEE'	'IDGYFK'	'/ON213'	'043324'	'ETTEEE'	'IDGYFK'	'/ON213'	'043324']	['EEEE.SEE..GGGGTTT...SEEEESSS.GGGSSS.EESEEEEEEEEEEGGGGGGSSTT..SSHHHHT....SS..EEEEEEE.'	'RKRISNHVADYSVLYNSTSFSTFKIYGVSPTKLNDLJFTNVYADSFVITGDEVRQIAPGQTGKIADYNYKLPDDFTGIVIAWNS'	'434/}V3/[]9967NON}}[U213/UUR}99:SVVZ51U3/21321//29::6;:RTNN]}UV!#%$O}]Z}VV[}2///123}'	'545034402433013433323324033033341441623403243200334405402334334024343413442330002343'	'EEEE.SEE..HHHHHH.TT.SEEEESSS.TTSTTT..BSEEEEEEEEEEGGGGGGSSTT..STTTTTT....TT..EEEEEEE.'	'RKRISNCVADYSVLYNSASFSTFKDYGVSPTKLNDLEFTNVYADSFVIRGDEVRQIAPGQTGKIADYNYKLPDDFTGDVIAWNS'	'434/}V1/[]$$!""$%}MN[U2133UUR}NNVLOOZ]*U3/21321//49::6;:RTNN]}UOKMONO}]Z}OO[}23//123}'	'545034202433013432323324433033341441423403243200534405402334334024343413442334002343']	['SEEEEEEEEEE..SS..SEE.S........SSEEEEEETTEEEEEEEEE......SS..EEE.TTS'	'QPYRVVVLSFELLNAPATVJGPKKSTNLVKNKLVNFNFNGLTGTGVLTESNKKFLPFQQFGRDIAD'	'V224///0213ZZVT}[U/5}U]]}}]ZY]VV0/3131ON02222/023}]]][ZUT]]124]KMV'	'433500013241142323063344334104441042424313333013434442132442354024'	'SEEEEEEEEEE.SSS...EE.S........SSEEEEEETTEEEEEEEEE......TT..EEE.TTS'	'QPYRVVVLSFELLHAPATVEGPKKSTNLVKNKFVNFNFNGLTGTGVLTESNKKFLPFQQFGRDIAD'	'V224///0213ZSVT}[}/3}U]]}}]ZY]VV1/3131ON02222/023}]]][ZNM]]124]KMV'	'433500013241142323043344334104442042424313333013434442132442354024']	['TTS.HHHHHHH'	'SRLDPPEAEVQ'	'NPS]$$%#%!%'	'35143342404'	'TTS.HHHHHHH'	'SRLDPPEAEVQ'	'NPS]$$%#%!%'	'35143342404']]" 0 0 0.4092445872391844 0.5907554127608157
2X5I_A 0.0032095380826214 3.9587737629036335 0.0119250425894377 [[239	241]	[238	246]	[233	236]	[65	68]] [4	0	3	1] [[200	202]	[395	403]	[548	551]	[978	981]] "[['EEE'	'YFK'	'213'	'324'	'EEE'	'YFK'	'213'	'324']	['EEEEEEEEE'	'VYFKPKHIR'	'/213233/4'	'032434405'	'EEEEEEEEE'	'VYADSFVIR'	'/21321//4'	'032432005']	['EEEE'	'SSTI'	'222/'	'3330'	'EEEE'	'GTGV'	'222/'	'3330']	['HHHH'	'ENFL'	'%%#""'	'4421'	'HHHH'	'NDIL'	'%%!""'	'4401']]" -1 -1 0.11207060503516789 0.0
6CRW_C 0.0044455463137393 2.19108310419243 0.0262237762237766 [[383	385]	[342	389]	[492	554]	[955	974]] [4	0	3	1] [[200	202]	[355	402]	[506	568]	[973	992]] "[['EEE'	'YAD'	'213'	'324'	'EEE'	'YFK'	'213'	'324']	['EEEE.SB...SHHHHS.SSBS..B.----.THHHH..BS.EEEEEEEE'	'RKKISNHVADYSVLYNSTFFSTFKI----ATKLNDLJFSNVYADSFVV'	'433/}V	Y[]U$!""$V}UT*U}[	Y----[N%""%%Z_*U]/21321//'	'5440344024330134332233240----2341441623403243200'	'EEEE.SEE..HHHHHH.TT.SEEEESSS.TTSTTT..BSEEEEEEEEE'	'RKRISNCVADYSVLYNSASFSTFKDYGVSPTKLNDLEFTNVYADSFVI'	'434/}V1/[]$$!""$%}MN[U2133UUR}NNVLOOZ]*U3/21321//'	'545034202433013432323324433033341441423403243200']	['S.EEEEEEEE.------.B.SS........SSEEEEEETTEEEEEEEEE......TT..EE..'	'QPYRVVVLSFE------TVJGPKLSTDLIKNQLVNFNFNGLTGTGVLTPSSKRFQPFQQFGRD'	'V}24///021]------}(_UU]Z}}]ZY]VV0/3131ON02222/022}}]^[]NM]]12^]'	'43350001324------3063341334104441042424313333013333452432442354'	'SEEEEEEEEEE.SSS...EE.S........SSEEEEEETTEEEEEEEEE......TT..EEE.'	'QPYRVVVLSFELLHAPATVEGPKKSTNLVKNKFVNFNFNGLTGTGVLTESNKKFLPFQQFGRD'	'V224///0213ZSVT}[}/3}U]]}}]ZY]VV1/3131ON02222/023}]]][ZNM]]124]'	'433500013241142323043344334104442042424313333013434442132442354']	['S.S.HHHHHHHS.HHHHHHH'	'ISSVLNDILSRLDPPEAEVQ'	'R}UY""%%!""$&S]$$%#%!%'	'03301440135143342404'	'S.S.HHHHHTTS.HHHHHHH'	'ISSVLNDILSRLDPPEAEVQ'	'R}UY""%%!""NPS]$$%#%!%'
6G47_A 0.0027259086785274 0.9493603350098786 0.2462845010615715 [[339	341]	[339	342]	[250	255]] [4	0	3] [[200	202]	[396	399]	[538	543]] [['EEE'	'SFK'	'213'	'324'	'EEE'	'YFK'	'213'	'324']	['EEEE'	'SFKW'	'2132'	'3243'	'EEEE'	'YADS'	'2132'	'3243']	['EEEEEE'	'AIEFTF'	'1/3121'	'204232'	'EEEEEE'	'FVNFNF'	'1/3131'	'204242']] 0 0 0.6067944448558854 0.3932055551441146
3TGS_A 0.0073009409517578 2.187643262767911 0.008591065292097 [[444	446]	[441	449]	[404	407]	[342	345]] [4	0	3	1] [[200	202]	[393	401]	[528	531]	[977	980]] "[['EEE'	'TFN'	'213'	'324'	'EEE'	'YFK'	'213'	'324']	['S.EEEEEEE'	'GEITFNSNI'	'U]/21323/'	'340324340'	'SEEEEEEEE'	'TNVYADSFV'	'U3/21321/'	'340324320']	['....'	'NHTG'	']]}}'	'4433'	'....'	'KKST'	']]}}'	'4433']	['HHHH'	'LQKV'	'""%%!'	'1440'	'HHHH'	'LNDI'	'""%%!'	'1440']]" 1 1 0.0 1.0
2VO9_A 0.0294241001285613 0.9980820757737364 0.0034188034188034 [[132	135]	[18	22]	[133	135]	[11	15]] [4	0	3	1] [[199	202]	[411	415]	[540	542]	[988	992]] [['TEEE'	'PHFE'	'N313'	'3424'	'TEEE'	'GYFK'	'N213'	'3324']	['STTS.'	'AGGMY'	'TNNT}'	'23323'	'STT..'	'APGQT'	'TNN]}'	'23343']	['EEE'	'HFE'	'313'	'424'	'EEE'	'NFN'	'313'	'424']	['HHHHH'	'KANRK'	'%#%&%'	'42454'	'HHHHH'	'EAEVQ'	'%#%!%'	'42404']] 0 0 0.21449033236857173 0.7855096676314283
3EVC_A 0.0243341303979263 0.9660720999507356 0.0155709342560554 [[125	127]	[124	127]	[215	220]	[23	25]] [4	0	3	1] [[200	202]	[395	398]	[561	566]	[988	990]] [['EEE'	'TFK'	'213'	'324'	'EEE'	'YFK'	'213'	'324']	['EEEE'	'ITFK'	'/213'	'0324'	'EEEE'	'VYAD'	'/213'	'0324']	['T...EE'	'STHEMY'	'N}]]12'	'334423'	'TT..EE'	'PFQQFG'	'NM]]12'	'324423']	['HHH'	'QFE'	'%#%'	'424'	'HHH'	'EAE'	'%#%'	'424']] 0 0 0.21449033236857173 0.7855096676314283
1OOP_A 0.0027401674199326 9.38284766038854 0.001706484641639 [[238	240]	[237	241]	[38	43]	[65	68]] [4	0	3	1] [[200	202]	[395	399]	[529	534]	[978	981]] "[['EEE'	'YFK'	'213'	'324'	'EEE'	'YFK'	'213'	'324']	['EEEEE'	'IYFKP'	'/2132'	'03243'	'EEEEE'	'VYADS'	'/2132'	'03243']	['......'	'HTSQVV'	']}}]YY'	'433400'	'......'	'KSTNLV'	']}}]ZY'	'433410']	['HHHH'	'ENFL'	'%%#""'	'4421'	'HHHH'	'NDIL'	'%%!""'	'4401']]" -1 -1 0.766798389312781 0.0
2DD8_S 0.0009720668439835 3.745249424016591 0.039182282793867 [[500	502]	[342	425]	[492	512]	[427	429]] [4	0	3	1] [[200	202]	[355	438]	[506	526]	[990	992]] "[['EEE'	'SFE'	'213'	'324'	'EEE'	'YFK'	'213'	'324']	['EEEE.SEE..THHHHS.TT.SEEEEESS.GGGSSS.EESEEEEEEEEEEGGGGGGSSTT..SHHHHHT....SS..EEEEEEE.'	'RKKISNFVADYSVLYNSTFFSTFKGYGVSATKLNDLHFSNVYADSFVVKGDDVRQIAPGQTGVIADYNYKLPDDFMGGVLAWNT'	'433/}V1/[]N$!""$V}NM[U21322UR}89:SVVZ31U3/21321//39::6;:RTNN]}U!!#%$O}]Z}VV[[22/0123}'	'544034202433013433223324333032341441423403243200434405402334330024343413442233012343'	'EEEE.SEE..HHHHHH.TT.SEEEESSS.TTSTTT..BSEEEEEEEEEEGGGGGGSSTT..STTTTTT....TT..EEEEEEE.'	'RKRISNCVADYSVLYNSASFSTFKDYGVSPTKLNDLEFTNVYADSFVIRGDEVRQIAPGQTGKIADYNYKLPDDFTGDVIAWNS'	'434/}V1/[]$$!""$%}MN[U2133UUR}NNVLOOZ]*U3/21321//49::6;:RTNN]}UOKMONO}]Z}OO[}23//123}'	'545034202433013432323324433033341441423403243200534405402334334024343413442334002343']	['SEEEEEEEEEE..SS..SEE.'	'QPYRVVVLSFELLNAPATVHG'	'V224///0213ZZVT}[U/3}'	'433500013241142323043'	'SEEEEEEEEEE.SSS...EE.'	'QPYRVVVLSFELLHAPATVEG'	'V224///0213ZSVT}[}/3}'	'433500013241142323043']	['HHH'	'NID'	'%!%'	'404'	'HHH'	'EVQ'	'%!%'	'404']]" 1 1 0.11928302988232937 0.8807169701176706
5XHV_A 0.0011409417419314 2.827602163969818 0.071550255536626 [[241	243]	[239	243]	[308	312]	[61	63]] [4	0	3	1] [[200	202]	[394	398]	[529	533]	[980	982]] "[['EEE'	'TFE'	'213'	'324'	'EEE'	'YFK'	'213'	'324']	['EEEEE'	'KITFE'	'3/213'	'40324'	'EEEEE'	'NVYAD'	'3/213'	'40324']	['.....'	'KSTKL'	']}}]Z'	'43341'	'.....'	'KSTNL'	']}}]Z'	'43341']	['HHT'	'ILG'	'!""N'	'013'	'HHT'	'ILS'	'!""N'	'013']]" 1 1 0.0 1.0
6B6I_A 0.0048485932823323 1.1219325403615397 0.0647359454855187 [[106	108]	[154	159]	[107	116]	[5	8]] [4	0	3	1] [[200	202]	[395	400]	[541	550]	[980	983]] "[['EEE'	'TMK'	'213'	'324'	'EEE'	'YFK'	'213'	'324']	['EEEEEE'	'IGVHTA'	'/2/321'	'030432'	'EEEEEE'	'VYADSF'	'/21321'	'032432']	['EEETTEEEEE'	'MKIQGRTVGG'	'13/ON42/22'	'2404353033'	'EEETTEEEEE'	'FNFNGLTGTG'	'131ON02222'	'2424313333']	['HHTT'	'IWSR'	'!$NP'	'0335'	'HHTT'	'ILSR'	'!""NP'	'0135']]" 0 0 0.0 1.0
6QPN_A 0.0007304436402032 2.949244974833763 0.0545144804088584 [[565	567]	[564	569]	[422	427]] [4	0	3] [[200	202]	[395	400]	[549	554]] [['EEE'	'TFD'	'213'	'324'	'EEE'	'YFK'	'213'	'324']	['EEEEEE'	'ITFDFA'	'/21311'	'032422'	'EEEEEE'	'VYADSF'	'/21321'	'032432']	['EEEEEE'	'TLVLTK'	'20/023'	'310134'	'EEEEEE'	'TGVLTE'	'22/023'	'330134']] 1 1 0.0 1.0
1RJZ_A 0.0205151083479928 1.101881299110877 0.0226480836236941 [[100	102]	[7	14]	[97	102]	[64	70]] [4	0	3	1] [[200	202]	[396	403]	[511	516]	[986	992]] [['EEE'	'GAE'	'213'	'324'	'EEE'	'YFK'	'213'	'324']	['EEEEEEEE'	'YFVTAVSR'	'21/21/24'	'32032035'	'EEEEEEEE'	'YADSFVIR'	'21321//4'	'32432005']	['EEEEEE'	'VISGAE'	'//2213'	'003324'	'EEEEEE'	'VVLSFE'	'//0213'	'001324']	['HHHHHHH'	'TQKAKGN'	'$%%#%$%'	'3442434'	'HHHHHHH'	'PPEAEVQ'	'$$%#%!%'	'3342404']] 0 0 0.1732616247424319 0.8267383752575681
5XS4_C 0.0077413126662342 0.9159233485286788 0.0750915750915752 [[83	85]	[211	214]	[212	217]] [4	0	3] [[200	202]	[432	435]	[510	515]] [['EEE'	'SFQ'	'213'	'324'	'EEE'	'YFK'	'213'	'324']	['EEEE'	'NIIA'	'3//1'	'4002'	'EEEE'	'DVIA'	'3//1'	'4002']	['EEEEEE'	'IIALGA'	'//1021'	'002132'	'EEEEEE'	'VVVLSF'	'///021'	'000132']] 0 0 0.21449033236857173 0.7855096676314283
4I53_B 0.005756860601214 1.811685815799432 0.0298245614035088 [[444	446]	[441	449]	[295	300]	[342	345]] [4	0	3	1] [[200	202]	[393	401]	[551	556]	[977	980]] "[['EEE'	'TMN'	'213'	'324'	'EEE'	'YFK'	'213'	'324']	['S.EEEEEEE'	'GEITMNSNI'	'U]/21323/'	'340324340'	'SEEEEEEEE'	'TNVYADSFV'	'U3/21321/'	'340324320']	['EEEE..'	'VLTRPN'	'/024}]'	'013534'	'EEEE..'	'VLTESN'	'/023}]'	'013434']	['HHHH'	'LQKV'	'""%%!'	'1440'	'HHHH'	'LNDI'	'""%%!'	'1440']]" 1 1 0.0 1.0
3EVE_A 0.0241087266067511 0.9694788917119423 0.0226480836236941 [[125	127]	[124	127]	[215	220]	[23	25]] [4	0	3	1] [[200	202]	[395	398]	[561	566]	[988	990]] [['EEE'	'TFK'	'213'	'324'	'EEE'	'YFK'	'213'	'324']	['EEEE'	'ITFK'	'/213'	'0324'	'EEEE'	'VYAD'	'/213'	'0324']	['T...EE'	'STHEMY'	'N}]]12'	'334423'	'TT..EE'	'PFQQFG'	'NM]]12'	'324423']	['HHH'	'QFE'	'%#%'	'424'	'HHH'	'EAE'	'%#%'	'424']] 0 0 0.21449033236857173 0.7855096676314283
5WMF_C 0.0521296448631678 0.6671092976215569 0.0119250425894377 [[599	601]	[498	506]	[594	601]	[572	574]] [4	0	3	1] [[200	202]	[426	436]	[509	516]	[989	991]] [['EEE'	'SFD'	'213'	'324'	'EEE'	'YFK'	'213'	'324']	['.TT..EEEE'	'TDEGTWVAG'	'}OO}}2/12'	'344333023'	'.TT..EEEEEE'	'PDDFTGDVIAW'	'}OO[}23//12'	'34423340023']	['EEEEEEEE'	'RVTVCSFD'	'4/2/1213'	'50302324'	'EEEEEEEE'	'RVVVLSFE'	'4///0213'	'50001324']	['HHH'	'AEV'	'#%!'	'240'	'HHH'	'AEV'	'#%!'	'240']] 0 0 0.4310046204425895 0.5689953795574104
6BJG_A 0.0375216446036258 1.0284674041319537 0.001706484641639 [[109	111]	[109	114]	[33	35]	[83	88]] [4	0	3	1] [[200	202]	[396	401]	[555	557]	[977	982]] "[['EEE'	'GCH'	'213'	'324'	'EEE'	'YFK'	'213'	'324']	['EEEEEE'	'GCHYSI'	'21322/'	'324330'	'EEEEEE'	'YADSFV'	'21321/'	'324320']	['...'	'PDE'	'}]]'	'344'	'...'	'SNK'	'}]]'	'344']	['HHHHHT'	'LHRVLG'	'""%&!""N'	'145013'	'HHHHHT'	'LNDILS'	'""%%!""N'	'144013']]" 0 0 0.21449033236857173 0.7855096676314283
3EVA_A 0.0249882659943742 1.0051207169107252 0.0173310225303293 [[125	127]	[124	127]	[215	220]	[23	25]] [4	0	3	1] [[200	202]	[395	398]	[561	566]	[988	990]] [['EEE'	'TFK'	'213'	'324'	'EEE'	'YFK'	'213'	'324']	['EEEE'	'ITFK'	'/213'	'0324'	'EEEE'	'VYAD'	'/213'	'0324']	['T...EE'	'STHEMY'	'N}]]12'	'334423'	'TT..EE'	'PFQQFG'	'NM]]12'	'324423']	['HHH'	'QFE'	'%#%'	'424'	'HHH'	'EAE'	'%#%'	'424']] 0 0 0.21449033236857173 0.7855096676314283
6N9X_E 0.0249752978841851 0.9602363470252976 0.0208695652173913 [[532	534]	[529	537]	[420	423]	[451	454]] [4	0	3	1] [[200	202]	[434	440]	[510	513]	[987	990]] [['EEE'	'YME'	'213'	'324'	'EEE'	'YFK'	'213'	'324']	['EEEEEE.TT'	'IAGYMEYNK'	'/12213}OO'	'023324344'	'EEEE.TT'	'IAWNSNN'	'/123}OO'	'0234344']	['EEEE'	'VIIL'	'///0'	'0001'	'EEEE'	'VVVL'	'///0'	'0001']	['HHHH'	'GFAK'	'$##%'	'3224'	'HHHH'	'PEAE'	'$%#%'	'3424']] 0 0 0.21449033236857173 0.7855096676314283
5IBL_B 0.0026069805831394 10.899961627247446 0.0051369863013701 [[244	246]	[242	246]	[20	24]	[191	195]] [4	0	3	1] [[200	202]	[394	398]	[528	532]	[978	982]] "[['EEE'	'TFE'	'213'	'324'	'EEE'	'YFK'	'213'	'324']	['EEEEE'	'KITFE'	'3/213'	'40324'	'EEEEE'	'NVYAD'	'3/213'	'40324']	['.....'	'NNSTD'	']]}}]'	'44334'	'.....'	'KKSTN'	']]}}]'	'44334']	['HHHHT'	'QQSLY'	'%%$""N'	'44313'	'HHHHT'	'NDILS'	'%%!""N'	'44013']]" -1 -1 0.766798389312781 0.0
4XL8_A 0.0027022126357541 0.9574431162459348 0.287280701754387 [[339	341]	[339	342]	[250	255]] [4	0	3] [[200	202]	[396	399]	[538	543]] [['EEE'	'SFK'	'213'	'324'	'EEE'	'YFK'	'213'	'324']	['EEEE'	'SFKW'	'2132'	'3243'	'EEEE'	'YADS'	'2132'	'3243']	['EEEEEE'	'AIEFTF'	'1/3121'	'204232'	'EEEEEE'	'FVNFNF'	'1/3131'	'204242']] 0 0 0.6471067001486133 0.35289329985138673
1AUY_C 0.0056027104069285 0.9026917082109888 0.1054613935969872 [[178	180]	[32	39]	[177	180]] [4	0	3] [[200	202]	[394	401]	[513	516]] [['EEE'	'SMH'	'213'	'324'	'EEE'	'YFK'	'213'	'324']	['EEEEEEEE'	'KQPFQSEV'	'3321323/'	'44324340'	'EEEEEEEE'	'NVYADSFV'	'3/21321/'	'40324320']	['EEEE'	'LSMH'	'0213'	'1324'	'EEEE'	'LSFE'	'0213'	'1324']] 0 0 0.21449033236857173 0.7855096676314283
6QPO_D 0.0011376532494857 3.0171633655278094 0.0482142857142862 [[565	567]	[564	569]	[422	427]] [4	0	3] [[200	202]	[395	400]	[549	554]] [['EEE'	'TFD'	'213'	'324'	'EEE'	'YFK'	'213'	'324']	['EEEEEE'	'ITFDFA'	'/21311'	'032422'	'EEEEEE'	'VYADSF'	'/21321'	'032432']	['EEEEEE'	'TLVLTK'	'20/023'	'310134'	'EEEEEE'	'TGVLTE'	'22/023'	'330134']] 1 1 0.0 1.0
6OJ0_U 0.0059165114822345 1.3255995885760723 0.0340715502555364 [[338	340]	[338	341]	[225	230]	[205	209]] [4	0	3	1] [[200	202]	[396	399]	[548	553]	[976	980]] "[['EEE'	'YFN'	'213'	'324'	'EEE'	'YFK'	'213'	'324']	['EEEE'	'YFNP'	'2132'	'3243'	'EEEE'	'YADS'	'2132'	'3243']	['EEEEEE'	'YSTNLT'	'222302'	'333413'	'EEEEEE'	'GTGVLT'	'222/02'	'333013']	['.HHHH'	'VTQQV'	'Y$%%!'	'03440'	'.HHHH'	'VLNDI'	'Y""%%!'	'01440']]" 0 0 0.1338208658035141 0.866179134196486
6STU_A 0.001173671952253 2.9413359329646847 0.0579216354344118 [[352	354]	[351	356]	[209	214]] [4	0	3] [[200	202]	[395	400]	[549	554]] [['EEE'	'TFD'	'213'	'324'	'EEE'	'YFK'	'213'	'324']	['EEEEEE'	'ITFDFA'	'/21311'	'032422'	'EEEEEE'	'VYADSF'	'/21321'	'032432']	['EEEEEE'	'TLVLTK'	'20/023'	'310134'	'EEEEEE'	'TGVLTE'	'22/023'	'330134']] 1 1 0.0 1.0
4HF5_A 0.0013905695479068 2.1033527684180653 0.1226575809199315 [[257	259]	[243	247]	[243	246]	[108	112]] [4	0	3	1] [[200	202]	[395	399]	[539	542]	[977	981]] "[['EEE'	'GFK'	'213'	'324'	'EEE'	'YFK'	'213'	'324']	['EEEEE'	'INFES'	'/3132'	'04243'	'EEEEE'	'VYADS'	'/2132'	'03243']	['EEEE'	'INFE'	'/313'	'0424'	'EEEE'	'VNFN'	'/313'	'0424']	['HHHHH'	'LKHLL'	'""%%""""'	'14411'	'HHHHH'	'LNDIL'	'""%%!""'	'14401']]" 1 1 0.0 1.0
6OJ0_H 0.0058697622022566 1.146687379220476 0.0579216354344118 [[138	140]	[138	141]	[25	30]	[81	83]] [4	0	3	1] [[200	202]	[396	399]	[548	553]	[986	988]] [['EEE'	'YFN'	'213'	'324'	'EEE'	'YFK'	'213'	'324']	['EEEE'	'YFNP'	'2132'	'3243'	'EEEE'	'YADS'	'2132'	'3243']	['EEEEEE'	'YSTNLT'	'222302'	'333413'	'EEEEEE'	'GTGVLT'	'222/02'	'333013']	['HHH'	'YTN'	'$$%'	'334'	'HHH'	'PPE'	'$$%'	'334']] 0 0 0.0 1.0
6A3A_B 0.0105856715037267 2.3850185954987646 0.0034188034188034 [[161	163]	[157	162]	[85	88]	[186	190]] [4	0	3	1] [[200	202]	[395	400]	[551	554]	[988	992]] [['EEE'	'TAD'	'213'	'324'	'EEE'	'YFK'	'213'	'324']	['EEEEEE'	'VYACTA'	'/21121'	'032232'	'EEEEEE'	'VYADSF'	'/21321'	'032432']	['EEEE'	'VLYK'	'/023'	'0134'	'EEEE'	'VLTE'	'/023'	'0134']	['HHHHH'	'KFKEE'	'%#%%%'	'42444'	'HHHHH'	'EAEVQ'	'%#%!%'	'42404']] 1 1 0.0 1.0
1FNU_C 0.0012826773773826 1.574374207056582 0.1623762376237634 [[723	732]	[727	730]	[717	732]	[619	621]] [4	0	3	1] [[197	202]	[450	453]	[510	516]	[978	980]] [['ETTEEEEEEE'	'IDGIQSLSFD'	'/ON/320213'	'0430431324'	'ETTEEE'	'IDGYFK'	'/ON213'	'043324']	['EEEE'	'QSLS'	'3202'	'4313'	'EEEE'	'NYLY'	'3202'	'4313']	['EEEEEEETTEEEEEEE'	'IVVKVSIDGIQSLSFD'	'///3/2/ON/320213'	'0004030430431324'	'EEEEEEE'	'VVVLSFE'	'///0213'	'0001324']	['HHH'	'QNI'	'%%!'	'440'	'HHH'	'NDI'	'%%!'	'440']] -1 -1 0.07613250256466028 0.0
2FZ2_C 0.0049828834390839 0.9886653487363616 0.1013133208255165 [[178	180]	[32	39]	[177	180]] [4	0	3] [[200	202]	[394	401]	[513	516]] [['EEE'	'SMH'	'213'	'324'	'EEE'	'YFK'	'213'	'324']	['EEEEEEEE'	'KQPFQSEV'	'3321323/'	'44324340'	'EEEEEEEE'	'NVYADSFV'	'3/21321/'	'40324320']	['EEEE'	'LSMH'	'0213'	'1324'	'EEEE'	'LSFE'	'0213'	'1324']] 0 0 0.21449033236857173 0.7855096676314283
5NO1_B 0.0753906171670692 0.8588677417812414 0.0034188034188034 [[241	245]	[155	158]	[241	244]] [0	3	1] [[364	368]	[546	549]	[985	988]] "[['.HHHH'	'KWYDL'	']$$%""'	'43341'	'.HHHH'	'DYSVL'	']$$!""'	'43301']	['EEEE'	'LYPT'	'0222'	'1333'	'EEEE'	'LTGT'	'0222'	'1333']	['.HHH'	'KWYD'	']$$%'	'4334'	'.HHH'	'DPPE'	']$$%'	'4334']]" 0 0 0.21449033236857173 0.7855096676314283
6A67_H 0.0052488153062686 3.4020533616386777 0.0017035775127764 [[111	113]	[109	112]	[35	39]	[85	87]] [4	0	3	1] [[200	202]	[397	400]	[547	551]	[974	976]] [['EEE'	'GFD'	'213'	'324'	'EEE'	'YFK'	'213'	'324']	['EEEE'	'AEGF'	'1321'	'2432'	'EEEE'	'ADSF'	'1321'	'2432']	['EEEEE'	'YWSWI'	'2222/'	'33330'	'EEEEE'	'TGTGV'	'2222/'	'33330']	['.S.'	'SSV'	'}UY'	'330'	'.S.'	'SSV'	'}UY'	'330']] 1 1 0.26962703048509434 0.7303729695149056
5X6Z_D 0.0108423767733241 2.452938439451474 0.0051107325383297 [[392	394]	[391	395]	[222	229]	[504	507]] [4	0	3	1] [[200	202]	[395	399]	[544	551]	[987	990]] [['EEE'	'SMK'	'213'	'324'	'EEE'	'YFK'	'213'	'324']	['EEEEE'	'ISMKW'	'/2132'	'03243'	'EEEEE'	'VYADS'	'/2132'	'03243']	['TT.EEEEE'	'HGIRPTYI'	'ONY4222/'	'43053330'	'TTEEEEEE'	'NGLTGTGV'	'ON02222/'	'43133330']	['HHHH'	'SDAN'	'$%#%'	'3424'	'HHHH'	'PEAE'	'$%#%'	'3424']] 1 1 0.0 1.0
6ACG_A 0.0273061127758948 0.6870812141197202 0.0352733686067026 [[383	385]	[345	427]	[491	550]	[955	974]] [4	0	3	1] [[200	202]	[358	440]	[505	564]	[973	992]] "[['EEE'	'YAD'	'213'	'324'	'EEE'	'YFK'	'213'	'324']	['E.S.B...HHHHS.SS.SEEEESSS.SGGGTT..B.SEEEEEEEE.SSHHHHSSSS...STTTSS....SS...EEEEEE.TT'	'ISNCVADYSVLYNSTFFSTFKDYGVSATKLNDLEFSNVYADSFVVKGDDVRQIAPGQTGVIADYNYKLPDDFMGDVLAWNTRN'	'/}V[([]}$!""$V}UT[U2133UUR}T9:7OOZ]*}V/21321//]UV%!&%RTUU]}}RKMOUV}]Z}VV[[}3/0123}PO'	'03420243301343322332443303234144142340324320043440540233433002434341344223401234354'	'E.SEE..HHHHHH.TT.SEEEESSS.TTSTTT..BSEEEEEEEEEEGGGGGGSSTT..STTTTTT....TT..EEEEEEE.TT'	'ISNCVADYSVLYNSASFSTFKDYGVSPTKLNDLEFTNVYADSFVIRGDEVRQIAPGQTGKIADYNYKLPDDFTGDVIAWNSNN'	'/}V1/[]$$!""$%}MN[U2133UUR}NNVLOOZ]*U3/21321//49::6;:RTNN]}UOKMONO}]Z}OO[}23//123}OO'	'03420243301343232332443303334144142340324320053440540233433402434341344233400234344']	['TS.EEEEEEE..TT.SS..BB.S........SS.EEEE.SS.EEEEEEEE..S...TT..'	'YQPYRVVVLSFELLNAPATVEGPKLSTDLIKNQGVNFNFNGLTGTGVLTPSSKRFQPFQQ'	'NV}24///02[]LL]TU[}(	}U]Z}}]ZY]VV}/313[VUZ2222/022}}V^[]NM]]'	'343350001324114232304334133410444304242431333301333345243244'	'TSEEEEEEEEEE.SSS...EE.S........SSEEEEEETTEEEEEEEEE......TT..'	'YQPYRVVVLSFELLHAPATVEGPKKSTNLVKNKFVNFNFNGLTGTGVLTESNKKFLPFQQ'	'NV224///0213ZSVT}[}/3}U]]}}]ZY]VV1/3131ON02222/023}]]][ZNM]]'	'343350001324114232304334433410444204242431333301343444213244']	['S.SSTTHHHHH..STHHHHH'	'ISSVLNDILSRLDKVEAEVQ'	'R}URLO%!""$&Z]VK%#%!%'	'03301440135144042404'	'S.S.HHHHHTTS.HHHHHHH'	'ISSVLNDILSRLDPPEAEVQ'	'R}UY""%%!""NPS]$$%#%!%'	'03301440135143342404']]" 0 0 0.2632134061955094 0.7367865938044905
6E5U_F 0.0050041201688197 1.1725316537710926 0.0732538330494034 [[116	118]	[128	131]	[114	118]	[25	29]] [4	0	3	1] [[200	202]	[434	437]	[512	516]	[986	990]] [['EEE'	'TAQ'	'213'	'324'	'EEE'	'YFK'	'213'	'324']	['EEEE'	'IASD'	'/123'	'0234'	'EEEE'	'IAWN'	'/123'	'0234']	['EEEEE'	'ILTAQ'	'/0213'	'01324'	'EEEEE'	'VLSFE'	'/0213'	'01324']	['HHHHH'	'YTTMD'	'$$$#%'	'33324'	'HHHHH'	'PPEAE'	'$$%#%'	'33424']] 0 0 0.0 1.0
4HG4_G 0.000508162399551 2.060667767713978 0.1873935264054513 [[257	259]	[243	247]	[243	246]	[108	113]] [4	0	3	1] [[200	202]	[395	399]	[539	542]	[977	982]] "[['EEE'	'GFK'	'213'	'324'	'EEE'	'YFK'	'213'	'324']	['EEEEE'	'INFES'	'/3132'	'04243'	'EEEEE'	'VYADS'	'/2132'	'03243']	['EEEE'	'INFE'	'/313'	'0424'	'EEEE'	'VNFN'	'/313'	'0424']	['HHHHHT'	'LKYLLS'	'""%$""""N'	'143113'	'HHHHHT'	'LNDILS'	'""%%!""N'	'144013']]" 1 1 0.0 1.0
4JU0_A 0.0252331842972993 1.2315492412782034 0.0 [[247	249]	[245	249]	[167	172]	[194	198]] [4	0	3	1] [[200	202]	[394	398]	[546	551]	[978	982]] "[['EEE'	'TFE'	'213'	'324'	'EEE'	'YFK'	'213'	'324']	['EEEEE'	'KITFE'	'3/213'	'40324'	'EEEEE'	'NVYAD'	'3/213'	'40324']	['EEEEEE'	'LSKSYI'	'02322/'	'134330'	'EEEEEE'	'LTGTGV'	'02222/'	'133330']	['HHHHT'	'QQSLY'	'%%$""N'	'44313'	'HHHHT'	'NDILS'	'%%!""N'	'44013']]" 0 0 0.38299497108915037 0.6170050289108496
2NX5_E 0.0028732214759345 1.6965766027596865 0.1075471698113212 [[239	241]	[235	241]	[224	228]	[135	138]] [4	0	3	1] [[200	202]	[393	398]	[528	532]	[988	991]] [['EEE'	'SAE'	'213'	'324'	'EEE'	'YFK'	'213'	'324']	['SEEEEEE'	'TQIVSAE'	'U3//213'	'3400324'	'SEEEEE'	'TNVYAD'	'U3/213'	'340324']	['.....'	'DEWTQ'	']]}}]'	'44334'	'.....'	'KKSTN'	']]}}]'	'44334']	['HHHH'	'EAEI'	'%#%!'	'4240'	'HHHH'	'EAEV'	'%#%!'	'4240']] 1 1 0.17206932711576856 0.8279306728842315
6QPO_A 0.0011204386869837 3.003756868775963 0.0766609880749573 [[565	567]	[564	569]	[422	427]] [4	0	3] [[200	202]	[395	400]	[549	554]] [['EEE'	'TFD'	'213'	'324'	'EEE'	'YFK'	'213'	'324']	['EEEEEE'	'ITFDFA'	'/21311'	'032422'	'EEEEEE'	'VYADSF'	'/21321'	'032432']	['EEEEEE'	'TLVLTK'	'20/023'	'310134'	'EEEEEE'	'TGVLTE'	'22/023'	'330134']] 1 1 0.0 1.0
6OJ0_T 0.003776474359299 1.2391673676590864 0.0936967632027254 [[138	140]	[138	141]	[25	30]	[5	9]] [4	0	3	1] [[200	202]	[396	399]	[548	553]	[976	980]] "[['EEE'	'YFN'	'213'	'324'	'EEE'	'YFK'	'213'	'324']	['EEEE'	'YFNP'	'2132'	'3243'	'EEEE'	'YADS'	'2132'	'3243']	['EEEEEE'	'YSTNLT'	'222302'	'333413'	'EEEEEE'	'GTGVLT'	'222/02'	'333013']	['.HHHH'	'VTQQV'	'Y$%%!'	'03440'	'.HHHH'	'VLNDI'	'Y""%%!'	'01440']]" 0 0 0.0 1.0
6A3C_B 0.0113198904500058 2.354391831268652 0.0068143100511073 [[161	163]	[157	162]	[85	88]	[186	190]] [4	0	3	1] [[200	202]	[395	400]	[551	554]	[988	992]] [['EEE'	'TAD'	'213'	'324'	'EEE'	'YFK'	'213'	'324']	['EEEEEE'	'VYACTA'	'/21121'	'032232'	'EEEEEE'	'VYADSF'	'/21321'	'032432']	['EEEE'	'VLYK'	'/023'	'0134'	'EEEE'	'VLTE'	'/023'	'0134']	['HHHHH'	'KFKEE'	'%#%%%'	'42444'	'HHHHH'	'EAEVQ'	'%#%!%'	'42404']] 1 1 0.0 1.0
6TJW_E 0.0023349364708057 2.1910451422129897 0.1158432708688239 [[217	219]	[235	240]	[216	221]	[101	103]] [4	0	3	1] [[197	199]	[432	437]	[542	547]	[978	980]] [['ETT'	'VNG'	'/ON'	'043'	'ETT'	'IDG'	'/ON'	'043']	['EEEEEE'	'KITFSH'	'3/2123'	'403234'	'EEEEEE'	'DVIAWN'	'3//123'	'400234']	['EETTEE'	'QVNGLS'	'3/ON02'	'404313'	'EETTEE'	'NFNGLT'	'31ON02'	'424313']	['HHH'	'QKI'	'%%!'	'440'	'HHH'	'NDI'	'%%!'	'440']] 1 1 0.0 1.0
5F4P_A 0.0047173529676005 1.9102917983728955 0.039182282793867 [[444	446]	[441	449]	[295	300]	[342	345]] [4	0	3	1] [[200	202]	[393	401]	[551	556]	[977	980]] "[['EEE'	'TMN'	'213'	'324'	'EEE'	'YFK'	'213'	'324']	['S.EEEEEEE'	'GEITMNSNI'	'U]/21323/'	'340324340'	'SEEEEEEEE'	'TNVYADSFV'	'U3/21321/'	'340324320']	['EEEE..'	'VLTRPN'	'/024}]'	'013534'	'EEEE..'	'VLTESN'	'/023}]'	'013434']	['HHHH'	'LQKV'	'""%%!'	'1440'	'HHHH'	'LNDI'	'""%%!'	'1440']]" 1 1 0.0 1.0
4HKJ_A 0.0324991231128473 0.8782112313350701 0.0262237762237766 [[100	102]	[7	12]	[97	102]	[64	70]] [4	0	3	1] [[200	202]	[396	401]	[511	516]	[986	992]] [['EEE'	'GAE'	'213'	'324'	'EEE'	'YFK'	'213'	'324']	['EEEEEE'	'YFVTAV'	'21/21/'	'320320'	'EEEEEE'	'YADSFV'	'21321/'	'324320']	['EEEEEE'	'VISGAE'	'//2213'	'003324'	'EEEEEE'	'VVLSFE'	'//0213'	'001324']	['HHHHHHH'	'TQKAKGN'	'$%%#%$%'	'3442434'	'HHHHHHH'	'PPEAEVQ'	'$$%#%!%'	'3342404']] 0 0 0.21449033236857173 0.7855096676314283
4HG4_H 0.0007853872120938 2.027439817092984 0.1993185689948886 [[257	259]	[243	247]	[243	246]	[108	113]] [4	0	3	1] [[200	202]	[395	399]	[539	542]	[977	982]] "[['EEE'	'GFK'	'213'	'324'	'EEE'	'YFK'	'213'	'324']	['EEEEE'	'INFES'	'/3132'	'04243'	'EEEEE'	'VYADS'	'/2132'	'03243']	['EEEE'	'INFE'	'/313'	'0424'	'EEEE'	'VNFN'	'/313'	'0424']	['HHHHHT'	'LKYLLS'	'""%$""""N'	'143113'	'HHHHHT'	'LNDILS'	'""%%!""N'	'144013']]" 1 1 0.0 1.0
3QQE_A 0.0033929983519495 1.9771852141731523 0.0800681431005105 [[257	259]	[243	247]	[243	246]	[108	113]] [4	0	3	1] [[200	202]	[395	399]	[539	542]	[977	982]] "[['EEE'	'GFK'	'213'	'324'	'EEE'	'YFK'	'213'	'324']	['EEEEE'	'INFES'	'/3132'	'04243'	'EEEEE'	'VYADS'	'/2132'	'03243']	['EEEE'	'INFE'	'/313'	'0424'	'EEEE'	'VNFN'	'/313'	'0424']	['HHHHHT'	'LKHLLS'	'""%%""""N'	'144113'	'HHHHHT'	'LNDILS'	'""%%!""N'	'144013']]" 1 1 0.0 1.0
3P4O_A 0.0087048422533114 0.9681076685020812 0.087037037037037 [[100	102]	[7	12]	[97	102]	[64	70]] [4	0	3	1] [[200	202]	[396	401]	[511	516]	[986	992]] [['EEE'	'GAE'	'213'	'324'	'EEE'	'YFK'	'213'	'324']	['EEEEEE'	'YFVTAV'	'21/21/'	'320320'	'EEEEEE'	'YADSFV'	'21321/'	'324320']	['EEEEEE'	'VISGAE'	'//2213'	'003324'	'EEEEEE'	'VVLSFE'	'//0213'	'001324']	['HHHHHHH'	'TQKAKGN'	'$%%#%$%'	'3442434'	'HHHHHHH'	'PPEAEVQ'	'$$%#%!%'	'3342404']] 0 0 0.21449033236857173 0.7855096676314283
1Z7S_1 0.0010372086019005 8.965647140390848 0.0352733686067026 [[255	257]	[254	262]	[87	90]	[52	54]] [4	0	3	1] [[200	202]	[395	403]	[552	555]	[986	988]] [['EEE'	'YMK'	'213'	'324'	'EEE'	'YFK'	'213'	'324']	['EEEEEEEEE'	'VYMKPKHIR'	'/213233/4'	'032434405'	'EEEEEEEEE'	'VYADSFVIR'	'/21321//4'	'032432005']	['EEE.'	'LTNS'	'023}'	'1343'	'EEE.'	'LTES'	'023}'	'1343']	['HHH'	'PSD'	'$$%'	'334'	'HHH'	'PPE'	'$$%'	'334']] -1 -1 0.766798389312781 0.0
5X5W_A 0.0037011649664252 1.924400870180052 0.0653357531760445 [[114	116]	[34	38]	[111	119]	[228	233]] [4	0	3	1] [[200	202]	[447	451]	[538	545]	[986	991]] [['EEE'	'YAD'	'213'	'324'	'EEE'	'YFK'	'213'	'324']	['..EEE'	'PYTES'	'}}232'	'33343'	'.EEEE'	'GNYNY'	'}3232'	'34343']	['EEEEEEE.T'	'FIEYADCDP'	'1/32131]N'	'204324243'	'EEEEEETT'	'FVNFNFNG'	'1/3131ON'	'20424243']	['HHHHHH'	'PPHREV'	'$$%&%!'	'334540'	'HHHHHH'	'PPEAEV'	'$$%#%!'	'334240']] 1 1 0.0 1.0
7C4W_A 0.0066052693968913 1.0541602413045403 0.0951492537313436 [[251	253]	[250	253]	[131	134]] [4	0	3] [[200	202]	[395	398]	[540	543]] [['EEE'	'YMK'	'213'	'324'	'EEE'	'YFK'	'213'	'324']	['EEEE'	'VYMK'	'/213'	'0324'	'EEEE'	'VYAD'	'/213'	'0324']	['EEEE'	'NAEF'	'3131'	'4242'	'EEEE'	'NFNF'	'3131'	'4242']] 0 0 0.21449033236857173 0.7855096676314283
6N7V_E 0.0088221759915606 0.5957639780723932 0.142023346303503 [[532	534]	[529	537]	[451	454]] [4	0	1] [[200	202]	[434	440]	[987	990]] [['EEE'	'YME'	'213'	'324'	'EEE'	'YFK'	'213'	'324']	['EEEEEE.TT'	'IAGYMEYNK'	'/12213}OO'	'023324344'	'EEEE.TT'	'IAWNSNN'	'/123}OO'	'0234344']	['HHHH'	'GFAK'	'$##%'	'3224'	'HHHH'	'PEAE'	'$%#%'	'3424']] 0 0 0.4092445872391844 0.5907554127608157
6QPN_B 0.0054860093955849 3.138857203242976 0.0068610634648376 [[565	567]	[564	569]	[422	427]] [4	0	3] [[200	202]	[395	400]	[549	554]] [['EEE'	'TFD'	'213'	'324'	'EEE'	'YFK'	'213'	'324']	['EEEEEE'	'ITFDFA'	'/21311'	'032422'	'EEEEEE'	'VYADSF'	'/21321'	'032432']	['EEEEEE'	'TLVLTK'	'20/023'	'310134'	'EEEEEE'	'TGVLTE'	'22/023'	'330134']] 1 1 0.0 1.0
5VMJ_A 0.0103959350647052 1.173197360867328 0.0426287744227353 [[240	242]	[240	245]	[228	233]	[184	188]] [4	0	3	1] [[200	202]	[376	381]	[547	552]	[986	990]] [['EEE'	'TFE'	'213'	'324'	'EEE'	'YFK'	'213'	'324']	['EEEESS'	'TFEATG'	'2131UU'	'324233'	'EEEESS'	'TFKDYG'	'2133UU'	'324433']	['EEEEEE'	'YYWTLL'	'222200'	'333311'	'EEEEEE'	'TGTGVL'	'2222/0'	'333301']	['HHHHH'	'GTEQQ'	'$$%%%'	'33444'	'HHHHH'	'PPEAE'	'$$%#%'	'33424']] 0 0 0.0 1.0
5X6Y_C 0.0166900932142568 1.965520350624148 0.0051369863013701 [[392	394]	[391	395]	[222	229]	[504	507]] [4	0	3	1] [[200	202]	[395	399]	[544	551]	[987	990]] [['EEE'	'SMK'	'213'	'324'	'EEE'	'YFK'	'213'	'324']	['EEEEE'	'ISMKW'	'/2132'	'03243'	'EEEEE'	'VYADS'	'/2132'	'03243']	['TT.EEEEE'	'HGIRPTYI'	'ONY4222/'	'43053330'	'TTEEEEEE'	'NGLTGTGV'	'ON02222/'	'43133330']	['HHHH'	'SDAN'	'$%#%'	'3424'	'HHHH'	'PEAE'	'$%#%'	'3424']] 1 1 0.0 1.0
3OYL_B 0.0759286906322141 0.7318828875805428 0.0208695652173913 [[241	245]	[155	158]	[241	244]] [0	3	1] [[364	368]	[546	549]	[985	988]] "[['.HHHH'	'KWYDL'	']$$%""'	'43341'	'.HHHH'	'DYSVL'	']$$!""'	'43301']	['EEEE'	'LYPT'	'0222'	'1333'	'EEEE'	'LTGT'	'0222'	'1333']	['.HHH'	'KWYD'	']$$%'	'4334'	'.HHH'	'DPPE'	']$$%'	'4334']]" 0 0 0.37463904238058054 0.6253609576194195
6STU_C 0.0048713974372348 3.0447267642266858 0.0136286201022137 [[352	354]	[351	356]	[209	214]] [4	0	3] [[200	202]	[395	400]	[549	554]] [['EEE'	'TFD'	'213'	'324'	'EEE'	'YFK'	'213'	'324']	['EEEEEE'	'ITFDFA'	'/21311'	'032422'	'EEEEEE'	'VYADSF'	'/21321'	'032432']	['EEEEEE'	'TLVLTK'	'20/023'	'310134'	'EEEEEE'	'TGVLTE'	'22/023'	'330134']] 1 1 0.0 1.0
5MMA_B 0.080768920478747 0.854131374249257 0.0136286201022137 [[241	245]	[155	158]	[241	244]] [0	3	1] [[364	368]	[546	549]	[985	988]] "[['.HHHH'	'KWYDL'	']$$%""'	'43341'	'.HHHH'	'DYSVL'	']$$!""'	'43301']	['EEEE'	'LYPT'	'0222'	'1333'	'EEEE'	'LTGT'	'0222'	'1333']	['.HHH'	'KWYD'	']$$%'	'4334'	'.HHH'	'DPPE'	']$$%'	'4334']]" 0 0 0.21449033236857173 0.7855096676314283
6QPO_B 0.0065983075463428 3.1264538719367003 0.0051369863013701 [[565	567]	[564	569]	[422	427]] [4	0	3] [[200	202]	[395	400]	[549	554]] [['EEE'	'TFD'	'213'	'324'	'EEE'	'YFK'	'213'	'324']	['EEEEEE'	'ITFDFA'	'/21311'	'032422'	'EEEEEE'	'VYADSF'	'/21321'	'032432']	['EEEEEE'	'TLVLTK'	'20/023'	'310134'	'EEEEEE'	'TGVLTE'	'22/023'	'330134']] 1 1 0.0 1.0
4XL8_B 0.0012934929027887 1.4048835319650883 0.2515991471215357 [[339	341]	[339	342]	[250	255]] [4	0	3] [[200	202]	[396	399]	[538	543]] [['EEE'	'SFK'	'213'	'324'	'EEE'	'YFK'	'213'	'324']	['EEEE'	'SFKW'	'2132'	'3243'	'EEEE'	'YADS'	'2132'	'3243']	['EEEEEE'	'AIEFTF'	'1/3121'	'204232'	'EEEEEE'	'FVNFNF'	'1/3131'	'204242']] -1 -1 0.19765361925069233 0.0
5LVC_b 0.0092050710893227 0.971676568335246 0.0951492537313436 [[360	362]	[358	363]	[253	258]	[280	282]] [4	0	3	1] [[200	202]	[394	399]	[507	512]	[987	989]] [['EEE'	'SFH'	'213'	'324'	'EEE'	'YFK'	'213'	'324']	['EEEEEE'	'DSSFHG'	'322132'	'433243'	'EEEEEE'	'NVYADS'	'3/2132'	'403243']	['EEEEEE'	'GWRVQV'	'224/3/'	'335040'	'EEEEEE'	'PYRVVV'	'224///'	'335000']	['HHH'	'THA'	'$%#'	'342'	'HHH'	'PEA'	'$%#'	'342']] 0 0 0.21449033236857173 0.7855096676314283
6Y9M_C 0.0066383407179047 1.123223740810251 0.0951492537313436 [[205	207]	[213	217]	[205	213]	[112	121]] [4	0	3	1] [[198	200]	[395	399]	[544	551]	[978	985]] "[['TTE'	'NSY'	'ON2'	'433'	'TTE'	'DGY'	'ON2'	'433']	['EEEEE'	'VSLQT'	'/2032'	'03143'	'EEEEE'	'VYADS'	'/2132'	'03243']	['TTEEEEEEE'	'NSYPTNGTV'	'ON222322/'	'433334330'	'TTEEEEEE'	'NGLTGTGV'	'ON02222/'	'43133330']	['HHHH.TTTS.'	'NNHLNASSLK'	'%%%""]MNNS]'	'4441423314'	'HHHHTTS.'	'NDILSRLD'	'%%!""NPS]'	'44013514']]" 0 0 0.0 1.0
1QXM_B 0.0115739634211385 2.347235474461144 0.013816925734025 [[237	252]	[241	247]	[144	146]] [0	3	1] [[427	450]	[548	554]	[987	989]] [['TTEEEEEEEEETTEEE'	'DNDASKYILYNLQDTN'	'OO31232/023LO323'	'4442343013414434'	'TT..EEEEEEE.TTTT..--.EEE'	'DDFTGDVIAWNSNNLDSK--GNYN'	'OO[}23//123}OOLO}]--}323'	'442334002343441434--3434']	['EEEEEEE'	'SKYILYN'	'232/023'	'3430134'	'EEEEEEE'	'GTGVLTE'	'222/023'	'3330134']	['HHH'	'YEA'	'$%#'	'342'	'HHH'	'PEA'	'$%#'	'342']] 1 1 0.0 1.0
4BIQ_C 0.0110358558859684 1.5473946859781882 0.0298245614035088 [[219	221]	[153	156]	[214	221]	[95	97]] [4	0	3	1] [[200	202]	[431	434]	[510	516]	[986	988]] [['EEE'	'SAQ'	'213'	'324'	'EEE'	'YFK'	'213'	'324']	['EEEE'	'THVI'	'23//'	'3400'	'EEEE'	'GDVI'	'23//'	'3400']	['EEEEEEEE'	'IVVLGSAQ'	'///02213'	'00013324'	'EEEEEEE'	'VVVLSFE'	'///0213'	'0001324']	['HHH'	'PWQ'	'$$%'	'334'	'HHH'	'PPE'	'$$%'	'334']] 1 1 0.0 1.0
5UOP_B 0.0809325454040647 0.8757392469154784 0.013816925734025 [[241	245]	[155	158]	[241	244]] [0	3	1] [[364	368]	[546	549]	[985	988]] "[['.HHHH'	'KWYDL'	']$$%""'	'43341'	'.HHHH'	'DYSVL'	']$$!""'	'43301']	['EEEE'	'LYPT'	'0222'	'1333'	'EEEE'	'LTGT'	'0222'	'1333']	['.HHH'	'KWYD'	']$$%'	'4334'	'.HHH'	'DPPE'	']$$%'	'4334']]" 0 0 0.21449033236857173 0.7855096676314283
6CBP_A 0.0081977220498689 0.5653567637160529 0.1906693711967553 [[231	233]	[229	235]	[98	101]] [4	0	3] [[200	202]	[394	400]	[547	550]] [['EEE'	'YCD'	'213'	'324'	'EEE'	'YFK'	'213'	'324']	['EEEEEEE'	'DYYCDSF'	'3221321'	'4332432'	'EEEEEEE'	'NVYADSF'	'3/21321'	'4032432']	['EEEE'	'TGGW'	'2222'	'3333'	'EEEE'	'TGTG'	'2222'	'3333']] 0 0 0.4092445872391844 0.5907554127608157
6RIC_I 0.0109843074555459 0.7322722152144328 0.1180952380952387 [[217	219]	[108	113]	[216	225]] [4	0	3] [[197	199]	[365	370]	[542	551]] "[['ETT'	'IDG'	'/ON'	'043'	'ETT'	'IDG'	'/ON'	'043']	['HHHHHH'	'TYNLYD'	'$$%""$%'	'334134'	'HHHHHH'	'YSVLYN'	'$$!""$%'	'330134']	['EETTEEEEEE'	'KIDGLSIPII'	'3/ON02/2//'	'4043130300'	'EETTEEEEEE'	'NFNGLTGTGV'	'31ON02222/'	'4243133330']]" 0 0 0.3664526909691055 0.6335473090308945
3S3M_B 0.0775017080770322 0.8524058622051396 0.0204429301533215 [[241	245]	[155	158]	[241	244]] [0	3	1] [[364	368]	[546	549]	[985	988]] "[['.HHHH'	'KWYDL'	']$$%""'	'43341'	'.HHHH'	'DYSVL'	']$$!""'	'43301']	['EEEE'	'LYPT'	'0222'	'1333'	'EEEE'	'LTGT'	'0222'	'1333']	['.HHH'	'KWYD'	']$$%'	'4334'	'.HHH'	'DPPE'	']$$%'	'4334']]" 0 0 0.21449033236857173 0.7855096676314283
4KPQ_E 0.0041491657735708 1.3229947435904243 0.0834752981260646 [[244	246]	[243	247]	[137	140]] [4	0	3] [[200	202]	[395	399]	[565	568]] [['EEE'	'TFE'	'213'	'324'	'EEE'	'YFK'	'213'	'324']	['EEEEE'	'ITFES'	'/2132'	'03243'	'EEEEE'	'VYADS'	'/2132'	'03243']	['EEE.'	'APRD'	'124]'	'2354'	'EEE.'	'FGRD'	'124]'	'2354']] 0 0 0.28244213815254426 0.7175578618474557
3ROL_A 0.0370426309772551 0.9972922886097008 0.0255536626916519 [[100	102]	[7	12]	[97	102]	[64	70]] [4	0	3	1] [[200	202]	[396	401]	[511	516]	[986	992]] [['EEE'	'GAE'	'213'	'324'	'EEE'	'YFK'	'213'	'324']	['EEEEEE'	'YFVTAV'	'21/21/'	'320320'	'EEEEEE'	'YADSFV'	'21321/'	'324320']	['EEEEEE'	'VISGAE'	'//2213'	'003324'	'EEEEEE'	'VVLSFE'	'//0213'	'001324']	['HHHHHHH'	'TQKAKGN'	'$%%#%$%'	'3442434'	'HHHHHHH'	'PPEAEVQ'	'$$%#%!%'	'3342404']] 0 0 0.21449033236857173 0.7855096676314283
5AOO_B 0.0129137347189509 0.937642050064416 0.0830258302583026 [[360	362]	[358	363]	[253	258]	[280	282]] [4	0	3	1] [[200	202]	[394	399]	[507	512]	[987	989]] [['EEE'	'SFH'	'213'	'324'	'EEE'	'YFK'	'213'	'324']	['EEEEEE'	'DSSFHG'	'322132'	'433243'	'EEEEEE'	'NVYADS'	'3/2132'	'403243']	['EEEEEE'	'GWRVQV'	'224/3/'	'335040'	'EEEEEE'	'PYRVVV'	'224///'	'335000']	['HHH'	'THA'	'$%#'	'342'	'HHH'	'PEA'	'$%#'	'342']] 0 0 0.21449033236857173 0.7855096676314283
5L7O_C 0.014701602338158 1.473714661874881 0.0255536626916519 [[140	142]	[138	143]	[81	85]	[56	60]] [4	0	3	1] [[200	202]	[394	399]	[546	550]	[977	981]] "[['EEE'	'TFH'	'213'	'324'	'EEE'	'YFK'	'213'	'324']	['EEEEEE'	'QITFHP'	'3/2132'	'403243'	'EEEEEE'	'NVYADS'	'3/2132'	'403243']	['EEEEE'	'LWTSP'	'02222'	'13333'	'EEEEE'	'LTGTG'	'02222'	'13333']	['HHHHH'	'LEYVL'	'""%$!""'	'14301'	'HHHHH'	'LNDIL'	'""%%!""'	'14401']]" 1 1 0.0 1.0
2FZ1_A 0.0219392578753636 0.8468790821698557 0.0482142857142862 [[178	180]	[32	39]	[177	180]] [4	0	3] [[200	202]	[394	401]	[513	516]] [['EEE'	'SMH'	'213'	'324'	'EEE'	'YFK'	'213'	'324']	['EEEEEEEE'	'KQPFQSEV'	'3321323/'	'44324340'	'EEEEEEEE'	'NVYADSFV'	'3/21321/'	'40324320']	['EEEE'	'LSMH'	'0213'	'1324'	'EEEE'	'LSFE'	'0213'	'1324']] 0 0 0.21449033236857173 0.7855096676314283
6N7T_D 0.018144063793118 0.894930606475649 0.052810902896081 [[532	534]	[529	537]	[420	423]	[451	454]] [4	0	3	1] [[200	202]	[434	440]	[510	513]	[987	990]] [['EEE'	'YME'	'213'	'324'	'EEE'	'YFK'	'213'	'324']	['EEEEEE.TT'	'IAGYMEYNK'	'/12213}OO'	'023324344'	'EEEE.TT'	'IAWNSNN'	'/123}OO'	'0234344']	['EEEE'	'VIIL'	'///0'	'0001'	'EEEE'	'VVVL'	'///0'	'0001']	['HHHH'	'GFAK'	'$##%'	'3224'	'HHHH'	'PEAE'	'$%#%'	'3424']] 0 0 0.21449033236857173 0.7855096676314283
5E7T_L 0.0131407543127777 0.3978399701843977 0.153241650294696 [[148	150]	[146	150]	[167	171]	[52	54]] [4	0	3	1] [[200	202]	[394	398]	[510	514]	[987	989]] [['EEE'	'TFD'	'213'	'324'	'EEE'	'YFK'	'213'	'324']	['EEEEE'	'QYTFD'	'32213'	'43324'	'EEEEE'	'NVYAD'	'3/213'	'40324']	['EEEEE'	'IVKLY'	'//302'	'00413'	'EEEEE'	'VVVLS'	'///02'	'00013']	['HHH'	'GDF'	'$%#'	'342'	'HHH'	'PEA'	'$%#'	'342']] -1 -1 0.01574020377780108 0.0
3TIE_A 0.0295260989952713 0.9413895986687452 0.0334507042253522 [[100	102]	[7	12]	[97	102]	[64	70]] [4	0	3	1] [[200	202]	[396	401]	[511	516]	[986	992]] [['EEE'	'GAE'	'213'	'324'	'EEE'	'YFK'	'213'	'324']	['EEEEEE'	'YFVTAV'	'21/21/'	'320320'	'EEEEEE'	'YADSFV'	'21321/'	'324320']	['EEEEEE'	'VISGAE'	'//2213'	'003324'	'EEEEEE'	'VVLSFE'	'//0213'	'001324']	['HHHHHHH'	'TQKAKGN'	'$%%#%$%'	'3442434'	'HHHHHHH'	'PPEAEVQ'	'$$%#%!%'	'3342404']] 0 0 0.21449033236857173 0.7855096676314283
2AJF_E 0.0183787778829927 2.260454171482363 0.0051369863013701 [[383	385]	[342	425]	[492	500]	[427	429]] [4	0	3	1] [[200	202]	[355	438]	[506	514]	[990	992]] "[['EEE'	'YAD'	'213'	'324'	'EEE'	'YFK'	'213'	'324']	['EEE..S....SHHHHS.TT.S..EESS.......------.EEEEEEEEGGGGGGSSSS..SHHHHHT....SS...EEEEEE.'	'RKKISNGVADYSVLYNSTFFSTFKHYGVSATKLN------VYADSFVVKGDDVRQIAPGQTGVIADYNYKLPDDFMGHVLAWNT'	'433Y}V}Y[]U$!""$V}NM[U}[33UUY}[}]Z]------Y21321//39::6;:RTUU]}U!!#%$O}]Z}VV[[}3/0123}'	'5440343024330134332233244330323414------03243200434405402334330024343413442234012343'	'EEEE.SEE..HHHHHH.TT.SEEEESSS.TTSTTT..BSEEEEEEEEEEGGGGGGSSTT..STTTTTT....TT..EEEEEEE.'	'RKRISNCVADYSVLYNSASFSTFKDYGVSPTKLNDLEFTNVYADSFVIRGDEVRQIAPGQTGKIADYNYKLPDDFTGDVIAWNS'	'434/}V1/[]$$!""$%}MN[U2133UUR}NNVLOOZ]*U3/21321//49::6;:RTNN]}UOKMONO}]Z}OO[}23//123}'	'545034202433013432323324433033341441423403243200534405402334334024343413442334002343']	['SEEEEEEEE'	'QPYRVVVLS'	'V224///02'	'433500013'	'SEEEEEEEE'	'QPYRVVVLS'	'V224///02'	'433500013']	['HHH'	'NID'	'%!%'	'404'	'HHH'	'EVQ'	'%!%'	'404']]" 1 1 0.0 1.0
6STU_E 0.0034264036899001 2.907617747025702 0.0459965928449739 [[352	354]	[351	356]	[209	214]] [4	0	3] [[200	202]	[395	400]	[549	554]] [['EEE'	'TFD'	'213'	'324'	'EEE'	'YFK'	'213'	'324']	['EEEEEE'	'ITFDFA'	'/21311'	'032422'	'EEEEEE'	'VYADSF'	'/21321'	'032432']	['EEEEEE'	'TLVLTK'	'20/023'	'310134'	'EEEEEE'	'TGVLTE'	'22/023'	'330134']] 1 1 0.0 1.0
1KBG_H 0.0121432705129618 0.8322037351869893 0.1117424242424247 [[100	102]	[7	12]	[97	102]	[64	70]] [4	0	3	1] [[200	202]	[396	401]	[511	516]	[986	992]] [['EEE'	'GAE'	'213'	'324'	'EEE'	'YFK'	'213'	'324']	['EEEEEE'	'YFVTAV'	'21/21/'	'320320'	'EEEEEE'	'YADSFV'	'21321/'	'324320']	['EEEEEE'	'VISGAE'	'//2213'	'003324'	'EEEEEE'	'VVLSFE'	'//0213'	'001324']	['HHHHHHH'	'TQKAKGN'	'$%%#%$%'	'3442434'	'HHHHHHH'	'PPEAEVQ'	'$$%#%!%'	'3342404']] 0 0 0.2330716764316107 0.7669283235683892
1FNW_H 0.0034760328167347 1.6547905409031256 0.1159695817490495 [[2223	2232]	[2227	2230]	[2217	2232]	[2119	2121]] [4	0	3	1] [[197	202]	[450	453]	[510	516]	[978	980]] [['ETTEEEEEEE'	'IDGIQSLSFD'	'/ON/320213'	'0430431324'	'ETTEEE'	'IDGYFK'	'/ON213'	'043324']	['EEEE'	'QSLS'	'3202'	'4313'	'EEEE'	'NYLY'	'3202'	'4313']	['EEEEEEETTEEEEEEE'	'IVVKVSIDGIQSLSFD'	'///3/2/ON/320213'	'0004030430431324'	'EEEEEEE'	'VVVLSFE'	'///0213'	'0001324']	['HHH'	'QNI'	'%%!'	'440'	'HHH'	'NDI'	'%%!'	'440']] 1 1 0.2520914669920724 0.7479085330079276
6QPO_C 0.0004215375018525 2.9778502121508974 0.1243611584327082 [[565	567]	[564	569]	[422	427]] [4	0	3] [[200	202]	[395	400]	[549	554]] [['EEE'	'TFD'	'213'	'324'	'EEE'	'YFK'	'213'	'324']	['EEEEEE'	'ITFDFA'	'/21311'	'032422'	'EEEEEE'	'VYADSF'	'/21321'	'032432']	['EEEEEE'	'TLVLTK'	'20/023'	'310134'	'EEEEEE'	'TGVLTE'	'22/023'	'330134']] 1 1 0.0 1.0
2FZ2_B 0.0160092109685056 0.9016883853966609 0.071550255536626 [[178	180]	[32	39]	[177	180]] [4	0	3] [[200	202]	[394	401]	[513	516]] [['EEE'	'SMH'	'213'	'324'	'EEE'	'YFK'	'213'	'324']	['EEEEEEEE'	'KQPFQSEV'	'3321323/'	'44324340'	'EEEEEEEE'	'NVYADSFV'	'3/21321/'	'40324320']	['EEEE'	'LSMH'	'0213'	'1324'	'EEEE'	'LSFE'	'0213'	'1324']] 0 0 0.21449033236857173 0.7855096676314283
3ROO_A 0.0384270946141818 0.8749671989704058 0.0334507042253522 [[100	102]	[7	12]	[97	102]	[64	70]] [4	0	3	1] [[200	202]	[396	401]	[511	516]	[986	992]] [['EEE'	'GAE'	'213'	'324'	'EEE'	'YFK'	'213'	'324']	['EEEEEE'	'YFVTAV'	'21/21/'	'320320'	'EEEEEE'	'YADSFV'	'21321/'	'324320']	['EEEEEE'	'VISGAE'	'//2213'	'003324'	'EEEEEE'	'VVLSFE'	'//0213'	'001324']	['HHHHHHH'	'TQKAKGN'	'$%%#%$%'	'3442434'	'HHHHHHH'	'PPEAEVQ'	'$$%#%!%'	'3342404']] 0 0 0.21449033236857173 0.7855096676314283
5F4U_B 0.0057391680223248 1.8735039972669232 0.0459965928449739 [[444	446]	[441	449]	[295	300]	[342	345]] [4	0	3	1] [[200	202]	[393	401]	[551	556]	[977	980]] "[['EEE'	'TMN'	'213'	'324'	'EEE'	'YFK'	'213'	'324']	['S.EEEEEEE'	'GEITMNSNI'	'U]/21323/'	'340324340'	'SEEEEEEEE'	'TNVYADSFV'	'U3/21321/'	'340324320']	['EEEE..'	'VLTRPN'	'/024}]'	'013534'	'EEEE..'	'VLTESN'	'/023}]'	'013434']	['HHHH'	'LQKV'	'""%%!'	'1440'	'HHHH'	'LNDI'	'""%%!'	'1440']]" 1 1 0.0 1.0
7BZN_A 0.0058133321141188 3.7309999321022898 0.0136286201022137 [[251	253]	[250	253]	[131	134]] [4	0	3] [[200	202]	[395	398]	[540	543]] [['EEE'	'YMK'	'213'	'324'	'EEE'	'YFK'	'213'	'324']	['EEEE'	'VYMK'	'/213'	'0324'	'EEEE'	'VYAD'	'/213'	'0324']	['EEEE'	'NAEF'	'3131'	'4242'	'EEEE'	'NFNF'	'3131'	'4242']] 1 1 0.11928302988232937 0.8807169701176706
6SNB_A 0.0066392175107016 2.7778212459349216 0.0306643952299821 [[251	253]	[250	253]	[95	98]	[121	123]] [4	0	3	1] [[200	202]	[395	398]	[552	555]	[988	990]] [['EEE'	'YMK'	'213'	'324'	'EEE'	'YFK'	'213'	'324']	['EEEE'	'VYMK'	'/213'	'0324'	'EEEE'	'VYAD'	'/213'	'0324']	['EEE.'	'LTDG'	'023}'	'1343'	'EEE.'	'LTES'	'023}'	'1343']	['HHH'	'KCE'	'%#%'	'424'	'HHH'	'EAE'	'%#%'	'424']] 1 1 0.0 1.0
7JMS_G 0.0253295517723941 1.700492244085407 0.0034071550255532 [[150	153]	[54	57]	[151	154]	[86	90]] [4	0	3	1] [[199	202]	[426	429]	[540	543]	[977	981]] "[['TEEE'	'THFD'	'N313'	'3424'	'TEEE'	'GYFK'	'N213'	'3324']	['.TT.'	'SDHA'	'}OO['	'3442'	'.TT.'	'PDDF'	'}OO['	'3442']	['EEEE'	'HFDA'	'3131'	'4242'	'EEEE'	'NFNF'	'3131'	'4242']	['HHHHH'	'LDEYL'	'""%%$""'	'14431'	'HHHHH'	'LNDIL'	'""%%!""'	'14401']]" 1 1 0.0 1.0
5X6Z_B 0.0132034536566693 2.3043430293659943 0.0208695652173913 [[392	394]	[391	395]	[222	229]	[504	507]] [4	0	3	1] [[200	202]	[395	399]	[544	551]	[987	990]] [['EEE'	'SMK'	'213'	'324'	'EEE'	'YFK'	'213'	'324']	['EEEEE'	'ISMKW'	'/2132'	'03243'	'EEEEE'	'VYADS'	'/2132'	'03243']	['TT.EEEEE'	'HGIRPTYI'	'ONY4222/'	'43053330'	'TTEEEEEE'	'NGLTGTGV'	'ON02222/'	'43133330']	['HHHH'	'SDAN'	'$%#%'	'3424'	'HHHH'	'PEAE'	'$%#%'	'3424']] 1 1 0.0 1.0
6MYY_E 0.0011968435454809 4.307801353502791 0.0790441176470595 [[444	446]	[441	449]	[294	297]	[338	346]] [4	0	3	1] [[200	202]	[393	401]	[511	514]	[986	992]] [['EEE'	'TMK'	'213'	'324'	'EEE'	'YFK'	'213'	'324']	['S.EEEEEEE'	'GNITMKSDI'	'U]/21323/'	'340324340'	'SEEEEEEEE'	'TNVYADSFV'	'U3/21321/'	'340324320']	['EEEE'	'IVLT'	'//02'	'0013'	'EEEE'	'VVLS'	'//02'	'0013']	['HHHHHHHHH'	'WSEAVNQVK'	'$$%#!%%!%'	'334204404'	'HHHHHHH'	'PPEAEVQ'	'$$%#%!%'	'3342404']] -1 -1 0.08385160596069614 0.0
6N6B_L 0.0049177481061649 0.7883596402744873 0.265086206896552 [[208	210]	[100	103]	[205	210]] [4	0	3] [[200	202]	[429	432]	[511	516]] [['EEE'	'SFN'	'213'	'324'	'EEE'	'YFK'	'213'	'324']	['..EE'	'AGTK'	'[}23'	'2334'	'..EE'	'FTGD'	'[}23'	'2334']	['EEEEEE'	'IVKSFN'	'//3213'	'004324'	'EEEEEE'	'VVLSFE'	'//0213'	'001324']] -1 -1 0.17224080164053115 0.0
6ACC_C 0.0234115715208515 0.4308849138984302 0.0910780669144983 [[383	385]	[361	440]	[492	550]	[970	974]] [4	0	3	1] [[200	202]	[374	449]	[506	564]	[988	992]] [['EEE'	'YAD'	'213'	'324'	'EEE'	'YFK'	'213'	'324']	['.SEEEESSS.STTGGG..BSSEEEEEEEE.SSGGGG.SSS..TTTTTTS....SSS..EEEEEE.TTTT..TT.....EE'	'FSTFKDYGVSATKLNDLEFSNVYADSFVVKGDDVRQIAPGQTGVIADYNYKLPDDFMGDVLAWNTRNIDATSTGNYNYKY'	'[U2133UUR}TNO7::Z]*UV/21321//]UV:6;:YTUU]}NKKMONV}]Z}VVT[}3/0123}POKO[}NN}]}]}32'	'23324433032341441423403243200434405402334330024343413442234012343540423333434343'	'.SEEEESSS.TTSTTT..BSEEEEEEEEEEGGGGGGSSTT..STTTTTT....TT..EEEEEEE.TTTT..--.EE'	'FSTFKDYGVSPTKLNDLEFTNVYADSFVIRGDEVRQIAPGQTGKIADYNYKLPDDFTGDVIAWNSNNLDSK--GNY'	'[U2133UUR}NNVLOOZ]*U3/21321//49::6;:RTNN]}UOKMONO}]Z}OO[}23//123}OOLO}]--}32'	'23324433033341441423403243200534405402334334024343413442334002343441434--343']	['S.EEEEEEE....SSS..BB.S.......TTSEEEEE.SS.EEEEEEEE......TT..'	'QPYRVVVLSFELLNAPATVEGPKLSTDLIKNQGVNFNFNGLTGTGVLTPSSKRFQPFQQ'	'V}24///02[]ZZVTU[}(	}U]Z}}]ZYOOV2/313[VUZ2222/022}}]^[]NM]]'	'43350001324114232304334133410444304242431333301333345243244'	'SEEEEEEEEEE.SSS...EE.S........SSEEEEEETTEEEEEEEEE......TT..'	'QPYRVVVLSFELLHAPATVEGPKKSTNLVKNKFVNFNFNGLTGTGVLTESNKKFLPFQQ'	'V224///0213ZSVT}[}/3}U]]}}]ZY]VV1/3131ON02222/023}]]][ZNM]]'	'43350001324114232304334433410444204242431333301343444213244']	['HHHHH'	'EAEVQ'	'%#%!%'	'42404'	'HHHHH'	'EAEVQ'	'%#%!%'	'42404']] 0 0 0.5440660940740947 0.4559339059259054
6XKP_M 0.004847520270158 6.607394483361741 0.0034188034188034 [[64	67]	[177	179]	[177	185]] [4	0	3] [[198	201]	[451	453]	[547	555]] [['TTTE'	'KGRF'	'ONP1'	'4352'	'TTEE'	'DGYF'	'ON21'	'4332']	['EEE'	'SLS'	'202'	'313'	'EEE'	'YLY'	'202'	'313']	['EEEEEEEE.'	'SLSSVVTVP'	'2022//2/}'	'313300303'	'EEEEEEEE.'	'TGTGVLTES'	'2222/023}'	'333301343']] -1 -1 0.6051595381607109 0.0
7C4T_A 0.0078748869464852 1.0088061052225383 0.1266794625719773 [[251	253]	[250	253]	[131	134]] [4	0	3] [[200	202]	[395	398]	[540	543]] [['EEE'	'YMK'	'213'	'324'	'EEE'	'YFK'	'213'	'324']	['EEEE'	'VYMK'	'/213'	'0324'	'EEEE'	'VYAD'	'/213'	'0324']	['EEEE'	'NAEF'	'3131'	'4242'	'EEEE'	'NFNF'	'3131'	'4242']] 0 0 0.21449033236857173 0.7855096676314283
6XRT_H 0.0056725451976734 2.6230165778861063 0.0371024734982334 [[90	92]	[89	92]	[19	22]] [4	0	3] [[200	202]	[395	398]	[551	554]] [['EEE'	'YFK'	'213'	'324'	'EEE'	'YFK'	'213'	'324']	['EEEE'	'VYFK'	'/213'	'0324'	'EEEE'	'VYAD'	'/213'	'0324']	['EEEE'	'VLTK'	'/023'	'0134'	'EEEE'	'VLTE'	'/023'	'0134']] 1 1 0.0 1.0
6W09_H 0.0062251231342067 2.3950836243235134 0.0374787052810901 [[69	73]	[121	124]	[122	127]	[3	7]] [4	0	3	1] [[198	202]	[435	438]	[553	558]	[985	989]] [['TEEEE'	'HMPAD'	'O1213'	'42324'	'TTEEE'	'DGYFK'	'ON213'	'43324']	['EEE.'	'CTHP'	'123}'	'2343'	'EEE.'	'AWNS'	'123}'	'2343']	['EE....'	'THPFHH'	'23}[]]'	'343244'	'EE....'	'TESNKK'	'23}]]]'	'343444']	['.HHHH'	'NVYKA'	']!$%#'	'40342'	'.HHHH'	'DPPEA'	']$$%#'	'43342']] 1 1 0.0 1.0
6MPH_L 0.0102188818146834 2.8539633362766947 0.0173310225303293 [[88	90]	[5	7]	[86	89]] [4	0	3] [[200	202]	[449	451]	[547	550]] [['EEE'	'PGQ'	'223'	'334'	'EEE'	'YFK'	'213'	'324']	['EEE'	'TQS'	'232'	'343'	'EEE'	'YNY'	'232'	'343']	['EEEE'	'YYPG'	'2222'	'3333'	'EEEE'	'TGTG'	'2222'	'3333']] 1 1 0.0 1.0
6PNS_E 0.1285909498386085 0.5852043736904744 0.0298245614035088 [[704	706]	[703	706]	[853	859]	[608	613]] [4	0	3	1] [[200	202]	[395	398]	[534	540]	[987	992]] [['EEE'	'YMH'	'213'	'324'	'EEE'	'YFK'	'213'	'324']	['EEEE'	'VYMH'	'/213'	'0324'	'EEEE'	'VYAD'	'/213'	'0324']	['..S.SEE'	'INKRIVE'	'Y]V^R/3'	'0445004'	'..SSEEE'	'VKNKFVN'	'Y]VV1/3'	'0444204']	['HHHHHH'	'SVMKVD'	'$!#%!%'	'302404'	'HHHHHH'	'PEAEVQ'	'$%#%!%'	'342404']] 0 0 0.6349659216419377 0.36503407835806234
4PGB_A 0.0214635654292386 0.8677812667463018 0.0614828209764919 [[100	102]	[7	12]	[97	102]	[64	70]] [4	0	3	1] [[200	202]	[396	401]	[511	516]	[986	992]] [['EEE'	'GAE'	'213'	'324'	'EEE'	'YFK'	'213'	'324']	['EEEEEE'	'YFVTAV'	'21/21/'	'320320'	'EEEEEE'	'YADSFV'	'21321/'	'324320']	['EEEEEE'	'VISGAE'	'//2213'	'003324'	'EEEEEE'	'VVLSFE'	'//0213'	'001324']	['HHHHHHH'	'TQKAKGN'	'$%%#%$%'	'3442434'	'HHHHHHH'	'PPEAEVQ'	'$$%#%!%'	'3342404']] 0 0 0.21449033236857173 0.7855096676314283
1L1N_A 0.0156198997809651 1.1921098038873466 0.0389380530973459 [[159	161]	[158	161]	[58	61]	[90	92]] [4	0	3	1] [[200	202]	[395	398]	[540	543]	[973	975]] [['EEE'	'GMH'	'213'	'324'	'EEE'	'YFK'	'213'	'324']	['EEEE'	'IGMH'	'/213'	'0324'	'EEEE'	'VYAD'	'/213'	'0324']	['EEEE'	'DAKA'	'3131'	'4242'	'EEEE'	'NFNF'	'3131'	'4242']	['S.S'	'IPT'	'R}U'	'033'	'S.S'	'ISS'	'R}U'	'033']] 0 0 0.0 1.0
6QPN_F 0.0010746281329832 2.9148218435759543 0.1413969335604765 [[565	567]	[564	569]	[422	427]] [4	0	3] [[200	202]	[395	400]	[549	554]] [['EEE'	'TFD'	'213'	'324'	'EEE'	'YFK'	'213'	'324']	['EEEEEE'	'ITFDFA'	'/21311'	'032422'	'EEEEEE'	'VYADSF'	'/21321'	'032432']	['EEEEEE'	'TLVLTK'	'20/023'	'310134'	'EEEEEE'	'TGVLTE'	'22/023'	'330134']] 1 1 0.0 1.0
4YLU_A 0.0032115594449642 1.182671377979177 0.2708688245315152 [[164	166]	[28	31]	[165	178]	[12	14]] [4	0	3	1] [[200	202]	[450	453]	[538	550]	[990	992]] [['EEE'	'YMH'	'213'	'324'	'EEE'	'YFK'	'213'	'324']	['EEEE'	'NGLW'	'3202'	'4313'	'EEEE'	'NYLY'	'3202'	'4313']	['EEEEEEETTEEEEE'	'MHQMELANGTHTGS'	'1331301ON23222'	'24424124334333'	'EEEEEETTEEEEE'	'FVNFNFNGLTGTG'	'1/3131ON02222'	'2042424313333']	['HHH'	'DVE'	'%!%'	'404'	'HHH'	'EVQ'	'%!%'	'404']] 0 0 0.0 1.0
4WHT_Y 0.0099342372015665 0.7756619338910166 0.1693227091633473 [[212	214]	[104	107]	[209	214]] [4	0	3] [[200	202]	[429	432]	[511	516]] [['EEE'	'SFN'	'213'	'324'	'EEE'	'YFK'	'213'	'324']	['..EE'	'AGTK'	'[}23'	'2334'	'..EE'	'FTGD'	'[}23'	'2334']	['EEEEEE'	'VVKSFN'	'//3213'	'004324'	'EEEEEE'	'VVLSFE'	'//0213'	'001324']] 0 0 0.5018306571585072 0.4981693428414929
4PGD_A 0.0566358119141634 0.8277988513224349 0.0316344463971884 [[100	102]	[7	12]	[97	102]	[64	70]] [4	0	3	1] [[200	202]	[396	401]	[511	516]	[986	992]] [['EEE'	'GAE'	'213'	'324'	'EEE'	'YFK'	'213'	'324']	['EEEEEE'	'YFVTAV'	'21/21/'	'320320'	'EEEEEE'	'YADSFV'	'21321/'	'324320']	['EEEEEE'	'VISGAE'	'//2213'	'003324'	'EEEEEE'	'VVLSFE'	'//0213'	'001324']	['HHHHHHH'	'TQKAKGN'	'$%%#%$%'	'3442434'	'HHHHHHH'	'PPEAEVQ'	'$$%#%!%'	'3342404']] 0 0 0.21449033236857173 0.7855096676314283
6ACC_A 0.0234085665411622 0.4309082780174452 0.0971962616822437 [[383	385]	[361	440]	[492	550]	[970	974]] [4	0	3	1] [[200	202]	[374	449]	[506	564]	[988	992]] [['EEE'	'YAD'	'213'	'324'	'EEE'	'YFK'	'213'	'324']	['.SEEEESSS.STTGGG..BSSEEEEEEEE.SSGGGG.SSS..TTTTTTS....SSS..EEEEEE.TTTT..TT.....EE'	'FSTFKDYGVSATKLNDLEFSNVYADSFVVKGDDVRQIAPGQTGVIADYNYKLPDDFMGDVLAWNTRNIDATSTGNYNYKY'	'[U2133UUR}TNO7::Z]*UV/21321//]UV:6;:YTUU]}NKKMONV}]Z}VVT[}3/0123}POKO[}NN}]}]}32'	'23324433032341441423403243200434405402334330024343413442234012343540423333434343'	'.SEEEESSS.TTSTTT..BSEEEEEEEEEEGGGGGGSSTT..STTTTTT....TT..EEEEEEE.TTTT..--.EE'	'FSTFKDYGVSPTKLNDLEFTNVYADSFVIRGDEVRQIAPGQTGKIADYNYKLPDDFTGDVIAWNSNNLDSK--GNY'	'[U2133UUR}NNVLOOZ]*U3/21321//49::6;:RTNN]}UOKMONO}]Z}OO[}23//123}OOLO}]--}32'	'23324433033341441423403243200534405402334334024343413442334002343441434--343']	['S.EEEEEEE....SSS..BB.S.......TTSEEEEE.SS.EEEEEEEE......TT..'	'QPYRVVVLSFELLNAPATVEGPKLSTDLIKNQGVNFNFNGLTGTGVLTPSSKRFQPFQQ'	'V}24///02[]ZZVTU[}(	}U]Z}}]ZYOOV2/313[VUZ2222/022}}]^[]NM]]'	'43350001324114232304334133410444304242431333301333345243244'	'SEEEEEEEEEE.SSS...EE.S........SSEEEEEETTEEEEEEEEE......TT..'	'QPYRVVVLSFELLHAPATVEGPKKSTNLVKNKFVNFNFNGLTGTGVLTESNKKFLPFQQ'	'V224///0213ZSVT}[}/3}U]]}}]ZY]VV1/3131ON02222/023}]]][ZNM]]'	'43350001324114232304334433410444204242431333301343444213244']	['HHHHH'	'EAEVQ'	'%#%!%'	'42404'	'HHHHH'	'EAEVQ'	'%#%!%'	'42404']] 0 0 0.5398489142332917 0.4601510857667083
6CUF_l 0.0088450876436914 3.5851983330986883 0.0068143100511073 [[93	95]	[93	99]	[17	20]] [4	0	3] [[200	202]	[376	382]	[563	566]] [['EEE'	'WFQ'	'213'	'324'	'EEE'	'YFK'	'213'	'324']	['EEE.SSS'	'WFQGSHV'	'213}UVR'	'3243340'	'EEEESSS'	'TFKDYGV'	'2133UUR'	'3244330']	['..EE'	'DQAS'	']]12'	'4423'	'..EE'	'QQFG'	']]12'	'4423']] 1 1 0.11928302988232937 0.8807169701176706
5X71_B 0.0101940558653492 3.4227102428571983 0.0034188034188034 [[392	394]	[391	395]	[222	229]	[504	507]] [4	0	3	1] [[200	202]	[395	399]	[544	551]	[987	990]] [['EEE'	'SMK'	'213'	'324'	'EEE'	'YFK'	'213'	'324']	['EEEEE'	'ISMKW'	'/2132'	'03243'	'EEEEE'	'VYADS'	'/2132'	'03243']	['TT.EEEEE'	'HGIRPTYI'	'ONY4222/'	'43053330'	'TTEEEEEE'	'NGLTGTGV'	'ON02222/'	'43133330']	['HHHH'	'SDAN'	'$%#%'	'3424'	'HHHH'	'PEAE'	'$%#%'	'3424']] 1 1 0.11928302988232937 0.8807169701176706
1W4B_B 0.0261747588068479 1.3519303662959503 0.0068143100511073 [[88	92]	[266	271]	[267	273]	[169	171]] [4	0	3	1] [[198	202]	[448	453]	[549	555]	[989	991]] [['TTEEE'	'NGFMK'	'ON113'	'43224'	'TTEEE'	'DGYFK'	'ON213'	'43324']	['EEEEEE'	'EWQVLT'	'323/02'	'434013'	'EEEEEE'	'NYNYLY'	'323202'	'434313']	['EEEEEE.'	'WQVLTRT'	'23/024}'	'3401353'	'EEEEEE.'	'TGVLTES'	'22/023}'	'3301343']	['HHH'	'FNV'	'#%!'	'240'	'HHH'	'AEV'	'#%!'	'240']] 0 0 0.49273122939012065 0.5072687706098793
1PIV_1 0.0073781658247866 5.816919009282008 0.0017035775127764 [[261	263]	[260	268]	[131	134]] [4	0	3] [[200	202]	[395	403]	[540	543]] [['EEE'	'YMK'	'213'	'324'	'EEE'	'YFK'	'213'	'324']	['EEEEEEEEE'	'IYMKPKHVR'	'/213233/4'	'032434405'	'EEEEEEEEE'	'VYADSFVIR'	'/21321//4'	'032432005']	['EEEE'	'DMEF'	'3131'	'4242'	'EEEE'	'NFNF'	'3131'	'4242']] -1 -1 0.5916484470705651 0.0
1S7R_A 0.0242355356010848 0.9379869944101256 0.0444839857651251 [[100	102]	[7	12]	[97	102]	[64	70]] [4	0	3	1] [[200	202]	[396	401]	[511	516]	[986	992]] [['EEE'	'GAE'	'213'	'324'	'EEE'	'YFK'	'213'	'324']	['EEEEEE'	'YFVTAV'	'21/21/'	'320320'	'EEEEEE'	'YADSFV'	'21321/'	'324320']	['EEEEEE'	'VISGAE'	'//2213'	'003324'	'EEEEEE'	'VVLSFE'	'//0213'	'001324']	['HHHHHHH'	'TQKAKGN'	'$%%#%$%'	'3442434'	'HHHHHHH'	'PPEAEVQ'	'$$%#%!%'	'3342404']] 0 0 0.21449033236857173 0.7855096676314283
6B6I_C 0.013748620156155 1.0990756965138446 0.0749574105621797 [[106	108]	[154	159]	[107	116]	[5	8]] [4	0	3	1] [[200	202]	[395	400]	[541	550]	[980	983]] "[['EEE'	'TMK'	'213'	'324'	'EEE'	'YFK'	'213'	'324']	['EEEEEE'	'IGVHTA'	'/2/321'	'030432'	'EEEEEE'	'VYADSF'	'/21321'	'032432']	['EEETTEEEEE'	'MKIQGRTVGG'	'13/ON42/22'	'2404353033'	'EEETTEEEEE'	'FNFNGLTGTG'	'131ON02222'	'2424313333']	['HHTT'	'IWSR'	'!$NP'	'0335'	'HHTT'	'ILSR'	'!""NP'	'0135']]" 0 0 0.0 1.0
2YEW_A 0.0263619118493396 0.7027318160724398 0.0519713261648751 [[223	225]	[223	227]	[219	225]	[138	143]] [4	0	3	1] [[200	202]	[376	380]	[511	516]	[985	990]] "[['EEE'	'GAN'	'213'	'324'	'EEE'	'YFK'	'213'	'324']	['EEE.S'	'GANEG'	'213]U'	'32443'	'EEEES'	'TFKDY'	'2133U'	'32443']	['EEEEEEE'	'IVLGGAN'	'//02213'	'0013324'	'EEEEEE'	'VVLSFE'	'//0213'	'001324']	['.HHHHH'	'NPELAK'	']$%""#%'	'434124'	'.HHHHH'	'DPPEAE'	']$$%#%'	'433424']]" 0 0 0.2632134061955094 0.7367865938044905
3IYP_A 0.0032087794004157 3.958764833946982 0.0442930153321974 [[239	241]	[238	246]	[233	236]	[65	68]] [4	0	3	1] [[200	202]	[395	403]	[548	551]	[978	981]] "[['EEE'	'YFK'	'213'	'324'	'EEE'	'YFK'	'213'	'324']	['EEEEEEEEE'	'VYFKPKHIR'	'/213233/4'	'032434405'	'EEEEEEEEE'	'VYADSFVIR'	'/21321//4'	'032432005']	['EEEE'	'SSTI'	'222/'	'3330'	'EEEE'	'GTGV'	'222/'	'3330']	['HHHH'	'ENFL'	'%%#""'	'4421'	'HHHH'	'NDIL'	'%%!""'	'4401']]" -1 -1 0.08385160596069614 0.0
6OJ0_l 0.0109135740840077 1.3102007503884578 0.039182282793867 [[938	940]	[938	941]	[825	830]	[805	809]] [4	0	3	1] [[200	202]	[396	399]	[548	553]	[976	980]] "[['EEE'	'YFN'	'213'	'324'	'EEE'	'YFK'	'213'	'324']	['EEEE'	'YFNP'	'2132'	'3243'	'EEEE'	'YADS'	'2132'	'3243']	['EEE.EE'	'YSTNLT'	'222]02'	'333413'	'EEEEEE'	'GTGVLT'	'222/02'	'333013']	['.HHHH'	'VTQQV'	'Y$%%!'	'03440'	'.HHHH'	'VLNDI'	'Y""%%!'	'01440']]" 0 0 0.009455961739776472 0.9905440382602235
5X71_A 0.0089382029945851 3.441505158474821 0.0085178875638836 [[392	394]	[391	395]	[222	229]	[504	507]] [4	0	3	1] [[200	202]	[395	399]	[544	551]	[987	990]] [['EEE'	'SMK'	'213'	'324'	'EEE'	'YFK'	'213'	'324']	['EEEEE'	'ISMKW'	'/2132'	'03243'	'EEEEE'	'VYADS'	'/2132'	'03243']	['TT.EEEEE'	'HGIRPTYI'	'ONY4222/'	'43053330'	'TTEEEEEE'	'NGLTGTGV'	'ON02222/'	'43133330']	['HHHH'	'SDAN'	'$%#%'	'3424'	'HHHH'	'PEAE'	'$%#%'	'3424']] 1 1 0.1452384551512163 0.8547615448487836
3L2U_B 0.0824750868282988 0.8808454048564204 0.0262237762237766 [[241	245]	[155	158]	[241	244]] [0	3	1] [[364	368]	[546	549]	[985	988]] "[['.HHHH'	'KWYDL'	']$$%""'	'43341'	'.HHHH'	'DYSVL'	']$$!""'	'43301']	['EEEE'	'LYPT'	'0222'	'1333'	'EEEE'	'LTGT'	'0222'	'1333']	['.HHH'	'KWYD'	']$$%'	'4334'	'.HHH'	'DPPE'	']$$%'	'4334']]" 0 0 0.21449033236857173 0.7855096676314283
6NK7_K 0.0356001934240953 0.7955976267204516 0.0425894378194204 [[231	233]	[242	248]	[227	233]	[142	144]] [4	0	3	1] [[200	202]	[433	439]	[511	516]	[974	976]] [['EEE'	'GAN'	'213'	'324'	'EEE'	'YFK'	'213'	'324']	['EEEEETT'	'VVTWNKD'	'//223OO'	'0033444'	'EEEEE.T'	'VIAWNSN'	'//123}O'	'0023434']	['EEEEEEE'	'IVLGGAN'	'//02213'	'0013324'	'EEEEEE'	'VVLSFE'	'//0213'	'001324']	['...'	'GTI'	'}}Y'	'330'	'.S.'	'SSV'	'}UY'	'330']] 0 0 0.21767872326503387 0.7823212767349661
5VMG_E 0.007694264698622 1.1741565827996017 0.1013133208255165 [[240	242]	[240	245]	[228	233]	[184	188]] [4	0	3	1] [[200	202]	[376	381]	[547	552]	[986	990]] [['EEE'	'TFE'	'213'	'324'	'EEE'	'YFK'	'213'	'324']	['EEEESS'	'TFEATG'	'2131UU'	'324233'	'EEEESS'	'TFKDYG'	'2133UU'	'324433']	['EEEEEE'	'YYWTLL'	'222200'	'333311'	'EEEEEE'	'TGTGVL'	'2222/0'	'333301']	['HHHHH'	'GTEQQ'	'$$%%%'	'33444'	'HHHHH'	'PPEAE'	'$$%#%'	'33424']] 0 0 0.0 1.0
6B6I_E 0.0119003771767954 1.136993727534529 0.0783645655877334 [[106	108]	[154	159]	[107	116]	[5	8]] [4	0	3	1] [[200	202]	[395	400]	[541	550]	[980	983]] "[['EEE'	'TMK'	'213'	'324'	'EEE'	'YFK'	'213'	'324']	['EEEEEE'	'IGVHTA'	'/2/321'	'030432'	'EEEEEE'	'VYADSF'	'/21321'	'032432']	['EEETTEEEEE'	'MKIQGRTVGG'	'13/ON42/22'	'2404353033'	'EEETTEEEEE'	'FNFNGLTGTG'	'131ON02222'	'2424313333']	['HHTT'	'IWSR'	'!$NP'	'0335'	'HHTT'	'ILSR'	'!""NP'	'0135']]" 0 0 0.0 1.0
4JUH_C 0.0046622825374456 1.1796601201860546 0.1509803921568633 [[244	246]	[244	249]	[232	237]	[188	192]] [4	0	3	1] [[200	202]	[376	381]	[547	552]	[986	990]] [['EEE'	'TFE'	'213'	'324'	'EEE'	'YFK'	'213'	'324']	['EEEESS'	'TFEATG'	'2131UU'	'324233'	'EEEESS'	'TFKDYG'	'2133UU'	'324433']	['EEEEEE'	'YYWTLL'	'222200'	'333311'	'EEEEEE'	'TGTGVL'	'2222/0'	'333301']	['HHHHH'	'GTDQQ'	'$$%%%'	'33444'	'HHHHH'	'PPEAE'	'$$%#%'	'33424']] 0 0 0.0 1.0
6V49_A 0.0227545447960801 0.5689404055240371 0.0992509363295881 [[138	141]	[221	226]	[221	224]	[176	181]] [4	0	3	1] [[199	202]	[395	400]	[539	542]	[974	979]] "[['TTEE'	'SEMK'	'NO13'	'3424'	'TEEE'	'GYFK'	'N213'	'3324']	['EEEEEE'	'IDFHWM'	'/31321'	'042432'	'EEEEEE'	'VYADSF'	'/21321'	'032432']	['EEEE'	'IDFH'	'/313'	'0424'	'EEEE'	'VNFN'	'/313'	'0424']	['.SSHHH'	'SSSLDE'	'}UU""%%'	'333144'	'.S.HHH'	'SSVLND'	'}UY""%%'	'330144']]" 0 0 0.4092445872391844 0.5907554127608157
3S3N_B 0.0503538647115305 0.7671498002980438 0.0371024734982334 [[241	245]	[155	158]	[241	244]] [0	3	1] [[364	368]	[546	549]	[985	988]] "[['.HHHH'	'KWYDL'	']$$%""'	'43341'	'.HHHH'	'DYSVL'	']$$!""'	'43301']	['EEEE'	'LYPT'	'0222'	'1333'	'EEEE'	'LTGT'	'0222'	'1333']	['.HHH'	'KWYD'	']$$%'	'4334'	'.HHH'	'DPPE'	']$$%'	'4334']]" 0 0 0.21767872326503387 0.7823212767349661
6IVZ_H 0.0066503862013505 2.230908636429512 0.0426287744227353 [[105	107]	[18	22]	[105	110]] [4	0	3] [[198	200]	[449	453]	[544	549]] [['TTE'	'NYY'	'ON2'	'433'	'TTE'	'DGY'	'ON2'	'433']	['EEEEE'	'TLSLT'	'20202'	'31313'	'EEEEE'	'YNYLY'	'23202'	'34313']	['TTEEEE'	'NYYYYS'	'ON2222'	'433333'	'TTEEEE'	'NGLTGT'	'ON0222'	'431333']] 1 1 0.0 1.0
4ZTF_B 0.0804578157017456 0.8700705824208148 0.0298245614035088 [[241	245]	[155	158]	[241	244]] [0	3	1] [[364	368]	[546	549]	[985	988]] "[['.HHHH'	'KWYDL'	']$$%""'	'43341'	'.HHHH'	'DYSVL'	']$$!""'	'43301']	['EEEE'	'LYPT'	'0222'	'1333'	'EEEE'	'LTGT'	'0222'	'1333']	['.HHH'	'KWYD'	']$$%'	'4334'	'.HHH'	'DPPE'	']$$%'	'4334']]" 0 0 0.21449033236857173 0.7855096676314283
3D0H_F 0.0121466992520086 2.431409520827555 0.0272572402044293 [[383	385]	[342	425]	[492	500]	[427	429]] [4	0	3	1] [[200	202]	[355	438]	[506	514]	[990	992]] "[['EEE'	'YAD'	'213'	'324'	'EEE'	'YFK'	'213'	'324']	['EEE..S....SHHHHS.SS.SEEEESS.......------.EEEEEEEEGGGGGGSSTT..STHHHHT....SS...EEEEEE.'	'RKKISNCVADYSVLYNSTFFSTFKIYGVSATKLN------VYADSFVVKGDDVRQIAPGQTGVIADYNYKLPDDFMGIVLAWNT'	'433Y}V[Y[]U$!""$V}UT[U213/UUY}[}]Z]------Y21321//39::6;:RTNN]}UK!#%$O}]Z}VV[[}//0123}'	'5440342024330134332233240330323414------03243200434405402334330024343413442230012343'	'EEEE.SEE..HHHHHH.TT.SEEEESSS.TTSTTT..BSEEEEEEEEEEGGGGGGSSTT..STTTTTT....TT..EEEEEEE.'	'RKRISNCVADYSVLYNSASFSTFKDYGVSPTKLNDLEFTNVYADSFVIRGDEVRQIAPGQTGKIADYNYKLPDDFTGDVIAWNS'	'434/}V1/[]$$!""$%}MN[U2133UUR}NNVLOOZ]*U3/21321//49::6;:RTNN]}UOKMONO}]Z}OO[}23//123}'	'545034202433013432323324433033341441423403243200534405402334334024343413442334002343']	['SEEEEEEEE'	'QPYRVVVLS'	'V224///02'	'433500013'	'SEEEEEEEE'	'QPYRVVVLS'	'V224///02'	'433500013']	['HHH'	'NID'	'%!%'	'404'	'HHH'	'EVQ'	'%!%'	'404']]" 1 1 0.0 1.0
4I53_A 0.0212124192229002 2.1297244570276748 0.013816925734025 [[444	446]	[441	449]	[376	380]	[342	345]] [4	0	3	1] [[200	202]	[393	401]	[541	545]	[977	980]] "[['EEE'	'TFN'	'213'	'324'	'EEE'	'YFK'	'213'	'324']	['S.EEEEEEE'	'GEITFNSNI'	'U]/21323/'	'340324340'	'SEEEEEEEE'	'TNVYADSFV'	'U3/21321/'	'340324320']	['EEETT'	'FNFRG'	'131PN'	'24253'	'EEETT'	'FNFNG'	'131ON'	'24243']	['HHHH'	'LQKV'	'""%%!'	'1440'	'HHHH'	'LNDI'	'""%%!'	'1440']]" 1 1 0.0 1.0
2VO9_B 0.0294610276768461 1.0262405081070531 0.0357751277683133 [[132	135]	[92	94]	[133	135]	[11	15]] [4	0	3	1] [[199	202]	[438	440]	[540	542]	[988	992]] [['TEEE'	'PHFE'	'N313'	'3424'	'TEEE'	'GYFK'	'N213'	'3324']	['.TT'	'TND'	'}OO'	'344'	'.TT'	'SNN'	'}OO'	'344']	['EEE'	'HFE'	'313'	'424'	'EEE'	'NFN'	'313'	'424']	['HHHHH'	'KANRK'	'%#%&%'	'42454'	'HHHHH'	'EAEVQ'	'%#%!%'	'42404']] 0 0 0.21449033236857173 0.7855096676314283
6NPP_B 0.0239349978295078 0.5178470455755965 0.1022146507666088 [[599	601]	[558	561]	[594	601]	[476	479]] [4	0	3	1] [[200	202]	[433	436]	[509	516]	[987	990]] [['EEE'	'SFD'	'213'	'324'	'EEE'	'YFK'	'213'	'324']	['EEEE'	'IVCY'	'//12'	'0023'	'EEEE'	'VIAW'	'//12'	'0023']	['EEEEEEEE'	'RVTVCSFD'	'4/2/1213'	'50302324'	'EEEEEEEE'	'RVVVLSFE'	'4///0213'	'50001324']	['HHHH'	'PKFE'	'$%#%'	'3424'	'HHHH'	'PEAE'	'$%#%'	'3424']] 0 0 0.4092445872391844 0.5907554127608157
6LA7_E 0.0185356682961004 1.7813006815471248 0.0262237762237766 [[107	109]	[34	37]	[94	129]	[65	71]] [4	0	3	1] [[200	202]	[450	453]	[513	550]	[986	992]] "[['EEE'	'TAK'	'213'	'324'	'EEE'	'YFK'	'213'	'324']	['EEEE'	'QYLS'	'3202'	'4313'	'EEEE'	'NYLY'	'3202'	'4313']	['EEEE..SSS..EEEEEEEETTEEEEEEETTTTEEEE'	'LGCELGPDNTSVPTAKFALNGEEFMNFDLKQGTWGG'	'0213Z}UVV}}/2213110ON3311313LOON2222'	'132413344330332422143442242414433333'	'EEEE.SSS...EE.S........SSEEEEEETTEEEEE'	'LSFELLHAPATVEGPKKSTNLVKNKFVNFNFNGLTGTG'	'0213ZSVT}[}/3}U]]}}]ZY]VV1/3131ON02222'	'13241142323043344334104442042424313333']	['HHHHHHH'	'TTDLRIK'	'$$%""&!%'	'3341504'	'HHHHHHH'	'PPEAEVQ'	'$$%#%!%'	'3342404']]" 1 1 0.0 1.0
5CDD_B 0.001950922342841 5.997069702256453 0.0595667870036102 [[263	265]	[36	41]	[257	265]	[226	231]] [4	0	3	1] [[200	202]	[421	426]	[508	516]	[985	990]] [['EEE'	'WAE'	'213'	'324'	'EEE'	'YFK'	'213'	'324']	['TT....'	'PNNELG'	'NO]]Z}'	'344413'	'TT....'	'YNYKLP'	'NO}]Z}'	'343413']	['EEEEEEEEE'	'SIVVWKWAE'	'2///23213'	'300034324'	'EEEEEEEEE'	'YRVVVLSFE'	'24///0213'	'350001324']	['..HHHH'	'NNWNFH'	']]$%#%'	'443424'	'.HHHHH'	'DPPEAE'	']$$%#%'	'433424']] -1 -1 0.5916484470705651 0.0
6OJ0_q 0.0089218096457208 1.2754269438085266 0.0494037478705273 [[738	740]	[738	741]	[734	737]	[605	609]] [4	0	3	1] [[200	202]	[396	399]	[512	515]	[976	980]] "[['EEE'	'YFN'	'213'	'324'	'EEE'	'YFK'	'213'	'324']	['EEEE'	'YFNP'	'2132'	'3243'	'EEEE'	'YADS'	'2132'	'3243']	['EEEE'	'ILTM'	'/021'	'0132'	'EEEE'	'VLSF'	'/021'	'0132']	['.HHHH'	'VTQQV'	'Y$%%!'	'03440'	'.HHHH'	'VLNDI'	'Y""%%!'	'01440']]" 0 0 0.009455961739776472 0.9905440382602235
1RJY_A 0.025841145339531 1.0093730616478531 0.0407801418439717 [[100	102]	[7	12]	[97	102]	[64	70]] [4	0	3	1] [[200	202]	[396	401]	[511	516]	[986	992]] [['EEE'	'GAE'	'213'	'324'	'EEE'	'YFK'	'213'	'324']	['EEEEEE'	'YFVTAV'	'21/21/'	'320320'	'EEEEEE'	'YADSFV'	'21321/'	'324320']	['EEEEEE'	'VISGAE'	'//2213'	'003324'	'EEEEEE'	'VVLSFE'	'//0213'	'001324']	['HHHHHHH'	'TQKAKGN'	'$%%#%$%'	'3442434'	'HHHHHHH'	'PPEAEVQ'	'$$%#%!%'	'3342404']] 0 0 0.21449033236857173 0.7855096676314283
6G47_C 0.0009058125641874 1.8126856594862777 0.3844339622641515 [[339	341]	[339	342]	[250	255]] [4	0	3] [[200	202]	[396	399]	[538	543]] [['EEE'	'SFK'	'213'	'324'	'EEE'	'YFK'	'213'	'324']	['EEEE'	'SFKW'	'2132'	'3243'	'EEEE'	'YADS'	'2132'	'3243']	['EEEEEE'	'AIEFTF'	'1/3121'	'204232'	'EEEEEE'	'FVNFNF'	'1/3131'	'204242']] -1 -1 0.4930612028357921 0.0
1VBB_1 0.0046782749914155 5.823674990322223 0.0204429301533215 [[261	263]	[260	268]	[131	134]] [4	0	3] [[200	202]	[395	403]	[540	543]] [['EEE'	'YMK'	'213'	'324'	'EEE'	'YFK'	'213'	'324']	['EEEEEEEEE'	'IYMKPKHVR'	'/213233/4'	'032434405'	'EEEEEEEEE'	'VYADSFVIR'	'/21321//4'	'032432005']	['EEEE'	'DMEF'	'3131'	'4242'	'EEEE'	'NFNF'	'3131'	'4242']] -1 -1 0.5916484470705651 0.0
3BGF_A 0.0200312849945341 2.450692243166923 0.0102214650766609 [[383	385]	[342	425]	[492	500]	[427	429]] [4	0	3	1] [[200	202]	[355	438]	[506	514]	[990	992]] "[['EEE'	'YAD'	'213'	'324'	'EEE'	'YFK'	'213'	'324']	['EEEE.S....TT..--..S.SEEEEESS.SSS.TT...S.EEEEEEEEEGGGGGGSSTT..SHHHHHT....TT..EEEEEEE.'	'RKKISNDVADYSVL--STFFSTFKEYGVSATKLNDLCFSNVYADSFVVKGDDVRQIAPGQTGVIADYNYKLPDDFMGEVLAWNT'	'433/}V]Y[]NNYZ--}}T[U21332UR}TUVZOOZ[[U]/21321//39::6;:RTNN]}U!!#%$O}]Z}OO[[23/0123}'	'54403440243301--33223324433032341441223403243200434405402334330024343413442234012343'	'EEEE.SEE..HHHHHH.TT.SEEEESSS.TTSTTT..BSEEEEEEEEEEGGGGGGSSTT..STTTTTT....TT..EEEEEEE.'	'RKRISNCVADYSVLYNSASFSTFKDYGVSPTKLNDLEFTNVYADSFVIRGDEVRQIAPGQTGKIADYNYKLPDDFTGDVIAWNS'	'434/}V1/[]$$!""$%}MN[U2133UUR}NNVLOOZ]*U3/21321//49::6;:RTNN]}UOKMONO}]Z}OO[}23//123}'	'545034202433013432323324433033341441423403243200534405402334334024343413442334002343']	['SEEEEEEEE'	'QPYRVVVLS'	'V224///02'	'433500013'	'SEEEEEEEE'	'QPYRVVVLS'	'V224///02'	'433500013']	['HHH'	'NID'	'%!%'	'404'	'HHH'	'EVQ'	'%!%'	'404']]" 1 1 0.0 1.0
6CH9_Q 0.003816114759622 1.2804689975576051 0.1487279843444231 [[116	118]	[116	126]	[35	38]] [4	0	3] [[200	202]	[396	401]	[548	551]] [['EEE'	'GMD'	'213'	'324'	'EEE'	'YFK'	'213'	'324']	['EEEEE...EEE'	'GMDVWGQGTAV'	'213/2}]}21/'	'32403343320'	'EEEEEE'	'YADSFV'	'21321/'	'324320']	['EEEE'	'WTWV'	'222/'	'3330'	'EEEE'	'GTGV'	'222/'	'3330']] 0 0 0.0 1.0
6OJ0_G 0.0061336500489252 1.2686645619659955 0.0868824531516179 [[1138	1140]	[1138	1141]	[1025	1030]	[1005	1009]] [4	0	3	1] [[200	202]	[396	399]	[548	553]	[976	980]] "[['EEE'	'YFN'	'213'	'324'	'EEE'	'YFK'	'213'	'324']	['EEEE'	'YFNP'	'2132'	'3243'	'EEEE'	'YADS'	'2132'	'3243']	['EEEEEE'	'YSTNLT'	'222302'	'333413'	'EEEEEE'	'GTGVLT'	'222/02'	'333013']	['.HHHH'	'VTQQV'	'Y$%%!'	'03440'	'.HHHH'	'VLNDI'	'Y""%%!'	'01440']]" 0 0 0.0 1.0
6ACZ_A 0.0144487782554116 2.536062522033315 0.0221465076660984 [[251	253]	[250	253]	[131	134]] [4	0	3] [[200	202]	[395	398]	[540	543]] [['EEE'	'YMK'	'213'	'324'	'EEE'	'YFK'	'213'	'324']	['EEEE'	'VYMK'	'/213'	'0324'	'EEEE'	'VYAD'	'/213'	'0324']	['EEEE'	'NAEF'	'3131'	'4242'	'EEEE'	'NFNF'	'3131'	'4242']] 1 1 0.0 1.0
3CSY_G 0.0061177929699822 7.248396196162972 0.0034188034188034 [[64	67]	[186	188]	[186	192]] [4	0	3] [[198	201]	[451	453]	[547	553]] [['TTTE'	'KGRF'	'ONP1'	'4352'	'TTEE'	'DGYF'	'ON21'	'4332']	['EEE'	'SLS'	'202'	'313'	'EEE'	'YLY'	'202'	'313']	['EEEEEEE'	'SLSSVVT'	'2022//2'	'3133003'	'EEEEEEE'	'TGTGVLT'	'2222/02'	'3333013']] -1 -1 0.6051595381607109 0.0
6VW1_F 0.0128527390776697 2.119336340435473 0.0340715502555364 [[396	398]	[355	438]	[506	526]	[440	442]] [4	0	3	1] [[200	202]	[355	438]	[506	526]	[990	992]] "[['EEE'	'YAD'	'213'	'324'	'EEE'	'YFK'	'213'	'324']	['EEEE.SEE..THHHHS....S..EE.SS.TTGGGG.EES.EEEEEEEEEGGGGGGSSTT..SHHHHHT....TT..EEEEEEE.'	'RKKISNKVADYSVLYNSTFFSTFKLYGVSATKLNDLCFSNVYADSFVVKGDDVRQIAPGQTGVIADYNYKLPDDFMGLVLAWNT'	'433/}V3/[]N$!""$V}}[[U}[30}UR}MN:7::Z11U]/21321//39::6;:RTNN]}U!!#%$O}]Z}OO[[20/0123}'	'544034402433013433223324133032341441223403243200434405402334330024343413442231012343'	'EEEE.SEE..HHHHHH.TT.SEEEESSS.TTSTTT..BSEEEEEEEEEEGGGGGGSSTT..STTTTTT....TT..EEEEEEE.'	'RKRISNCVADYSVLYNSASFSTFKDYGVSPTKLNDLEFTNVYADSFVIRGDEVRQIAPGQTGKIADYNYKLPDDFTGDVIAWNS'	'434/}V1/[]$$!""$%}MN[U2133UUR}NNVLOOZ]*U3/21321//49::6;:RTNN]}UOKMONO}]Z}OO[}23//123}'	'545034202433013432323324433033341441423403243200534405402334334024343413442334002343']	['SEEEEEEEEE.---....EE.'	'QPYRVVVLSFE---APATVCG'	'V224///021]---[}[}/1}'	'43350001324---2323023'	'SEEEEEEEEEE.SSS...EE.'	'QPYRVVVLSFELLHAPATVEG'	'V224///0213ZSVT}[}/3}'	'433500013241142323043']	['HHH'	'NID'	'%!%'	'404'	'HHH'	'EVQ'	'%!%'	'404']]" 1 1 0.0 1.0
6XB4_A 0.0090640389110811 4.7481603219533 0.0051107325383297 [[40	42]	[162	172]	[163	169]	[144	148]] [4	0	3	1] [[197	199]	[430	440]	[548	554]	[987	991]] "[['ETT'	'VNG'	'/ON'	'043'	'ETT'	'IDG'	'/ON'	'043']	['.EEEEEEEETT'	'GYGAILYHVNK'	'}221/023/OO'	'33320134044'	'.EEEEEEE.TT'	'TGDVIAWNSNN'	'}23//123}OO'	'33400234344']	['EEEEEEE'	'YGAILYH'	'221/023'	'3320134'	'EEEEEEE'	'GTGVLTE'	'222/023'	'3330134']	['HHHHH'	'SELQI'	'$%""%!'	'34140'	'HHHHH'	'PEAEV'	'$%#%!'	'34240']]" -1 -1 0.5685596955102695 0.0
6CRZ_C 0.0036379134253476 2.1864737764764497 0.1180952380952387 [[383	385]	[342	389]	[492	554]	[955	974]] [4	0	3	1] [[200	202]	[355	402]	[506	568]	[973	992]] "[['EEE'	'YAD'	'213'	'324'	'EEE'	'YFK'	'213'	'324']	['EEEE.SB...SHHHHS.SSBS..B.----.THHHH..BS.EEEEEEEE'	'RKKISNHVADYSVLYNSTFFSTFKI----ATKLNDLJFSNVYADSFVV'	'433/}V	Y[]U$!""$V}UT*U}[	Y----[N%""%%Z_*U]/21321//'	'5440344024330134332233240----2341441623403243200'	'EEEE.SEE..HHHHHH.TT.SEEEESSS.TTSTTT..BSEEEEEEEEE'	'RKRISNCVADYSVLYNSASFSTFKDYGVSPTKLNDLEFTNVYADSFVI'	'434/}V1/[]$$!""$%}MN[U2133UUR}NNVLOOZ]*U3/21321//'	'545034202433013432323324433033341441423403243200']	['S.EEEEEEEE.------.B.SS........SSEEEEEBTTB..EEEEEE......TT..EE..'	'QPYRVVVLSFE------TVJGPKLSTDLIKNQLVNFNFNGLTGTGVLTPSSKRFQPFQQFGRD'	'V}24///021]------}(_UU]Z}}]ZY]VV0/313*ON)}}22/022}}]^[]NM]]12^]'	'43350001324------3063341334104441042424313333013333452432442354'	'SEEEEEEEEEE.SSS...EE.S........SSEEEEEETTEEEEEEEEE......TT..EEE.'	'QPYRVVVLSFELLHAPATVEGPKKSTNLVKNKFVNFNFNGLTGTGVLTESNKKFLPFQQFGRD'	'V224///0213ZSVT}[}/3}U]]}}]ZY]VV1/3131ON02222/023}]]][ZNM]]124]'	'433500013241142323043344334104442042424313333013434442132442354']	['S.S.SHHHHTTS.HHHHHHH'	'ISSVLNDILSRLDPPEAEVQ'	'R}UYS%%!""NPS]$$%#%!%'	'03301440135143342404'	'S.S.HHHHHTTS.HHHHHHH'	'ISSVLNDILSRLDPPEAEVQ'	'R}UY""%%!""NPS]$$%#%!%'
6CS0_C 0.0036379134253476 2.1864737764764497 0.1180952380952387 [[383	385]	[342	389]	[492	554]	[955	974]] [4	0	3	1] [[200	202]	[355	402]	[506	568]	[973	992]] "[['EEE'	'YAD'	'213'	'324'	'EEE'	'YFK'	'213'	'324']	['EEEE.SB...SHHHHS.SSBS..B.----.THHHH..BS.EEEEEEEE'	'RKKISNHVADYSVLYNSTFFSTFKI----ATKLNDLJFSNVYADSFVV'	'433/}V	Y[]U$!""$V}UT*U}[	Y----[N%""%%Z_*U]/21321//'	'5440344024330134332233240----2341441623403243200'	'EEEE.SEE..HHHHHH.TT.SEEEESSS.TTSTTT..BSEEEEEEEEE'	'RKRISNCVADYSVLYNSASFSTFKDYGVSPTKLNDLEFTNVYADSFVI'	'434/}V1/[]$$!""$%}MN[U2133UUR}NNVLOOZ]*U3/21321//'	'545034202433013432323324433033341441423403243200']	['S.EEEEEEEE.------.B.SS........SSEEEEEBTTB..EEEEEE......TT..EE..'	'QPYRVVVLSFE------TVJGPKLSTDLIKNQLVNFNFNGLTGTGVLTPSSKRFQPFQQFGRD'	'V}24///021]------}(_UU]Z}}]ZY]VV0/313*ON)}}22/022}}]^[]NM]]12^]'	'43350001324------3063341334104441042424313333013333452432442354'	'SEEEEEEEEEE.SSS...EE.S........SSEEEEEETTEEEEEEEEE......TT..EEE.'	'QPYRVVVLSFELLHAPATVEGPKKSTNLVKNKFVNFNFNGLTGTGVLTESNKKFLPFQQFGRD'	'V224///0213ZSVT}[}/3}U]]}}]ZY]VV1/3131ON02222/023}]]][ZNM]]124]'	'433500013241142323043344334104442042424313333013434442132442354']	['S.S.SHHHHTTS.HHHHHHH'	'ISSVLNDILSRLDPPEAEVQ'	'R}UYS%%!""NPS]$$%#%!%'	'03301440135143342404'	'S.S.HHHHHTTS.HHHHHHH'	'ISSVLNDILSRLDPPEAEVQ'	'R}UY""%%!""NPS]$$%#%!%'
5X6Z_C 0.0153322760061079 2.195966588689225 0.0280210157618214 [[392	394]	[391	395]	[222	229]	[504	507]] [4	0	3	1] [[200	202]	[395	399]	[544	551]	[987	990]] [['EEE'	'SMK'	'213'	'324'	'EEE'	'YFK'	'213'	'324']	['EEEEE'	'ISMKW'	'/2132'	'03243'	'EEEEE'	'VYADS'	'/2132'	'03243']	['TT.EEEEE'	'HGIRPTYI'	'ONY4222/'	'43053330'	'TTEEEEEE'	'NGLTGTGV'	'ON02222/'	'43133330']	['HHHH'	'SDAN'	'$%#%'	'3424'	'HHHH'	'PEAE'	'$%#%'	'3424']] 1 1 0.0 1.0
6FJQ_A 0.0085899520741766 3.279317924942404 0.0204429301533215 [[169	171]	[168	173]	[27	32]] [4	0	3] [[200	202]	[395	400]	[549	554]] [['EEE'	'TFD'	'213'	'324'	'EEE'	'YFK'	'213'	'324']	['EEEEEE'	'ITFDFA'	'/21311'	'032422'	'EEEEEE'	'VYADSF'	'/21321'	'032432']	['EEEEEE'	'TFVLTK'	'21/023'	'320134'	'EEEEEE'	'TGVLTE'	'22/023'	'330134']] 1 1 0.0 1.0
4F2M_B 0.0113130190071112 0.9128765195036264 0.1442495126705658 [[199	201]	[100	103]	[195	205]] [4	0	3] [[198	200]	[429	432]	[540	551]] [['TTE'	'KTS'	'ON2'	'433'	'TTE'	'DGY'	'ON2'	'433']	['..EE'	'AGTK'	'[}23'	'2334'	'..EE'	'FTGD'	'[}23'	'2334']	['EEEETTEEEEE'	'EATHKTSTSPI'	'3123ON2222/'	'42344333330'	'EEEETTEEEEEE'	'NFNFNGLTGTGV'	'3131ON02222/'	'424243133330']] 0 0 0.27126318156751605 0.728736818432484
3FZ2_H 0.0303461992566417 0.6121083210513887 0.0711678832116788 [[123	125]	[51	59]	[121	127]	[17	19]] [4	0	3	1] [[200	202]	[436	444]	[547	553]	[977	979]] "[['EEE'	'SAD'	'213'	'324'	'EEE'	'YFK'	'213'	'324']	['E..TTTT..'	'YTGEELDSD'	'2}}OOLO}]'	'333441434'	'EE.TTTT..'	'WNSNNLDSK'	'23}OOLO}]'	'343441434']	['EEEEEEE'	'WSSADLT'	'2221302'	'3332413'	'EEEEEEE'	'TGTGVLT'	'2222/02'	'3333013']	['HHH'	'LEK'	'""%%'	'144'	'HHH'	'LND'	'""%%'	'144']]" 0 0 0.4092445872391844 0.5907554127608157
6OSY_D 0.0129740642438391 3.55945649770684 0.0034188034188034 [[87	89]	[85	89]	[16	21]] [4	0	3] [[200	202]	[394	398]	[505	510]] [['EEE'	'YAH'	'213'	'324'	'EEE'	'YFK'	'213'	'324']	['EEEEE'	'DYYAH'	'32213'	'43324'	'EEEEE'	'NVYAD'	'3/213'	'40324']	['TSEEEE'	'GQTARI'	'NV214/'	'343250'	'TSEEEE'	'YQPYRV'	'NV224/'	'343350']] 1 1 0.11928302988232937 0.8807169701176706
3PRP_C 0.0175121003353176 1.1187357346750288 0.0596252129471885 [[149	153]	[9	13]	[151	154]	[86	90]] [4	0	3	1] [[198	202]	[430	434]	[540	543]	[977	981]] "[['TTEEE'	'QTHFD'	'ON313'	'43424'	'TTEEE'	'DGYFK'	'ON213'	'43324']	['.EEEE'	'WTQVI'	'}23//'	'33400'	'.EEEE'	'TGDVI'	'}23//'	'33400']	['EEEE'	'HFDA'	'3131'	'4242'	'EEEE'	'NFNF'	'3131'	'4242']	['HHHHH'	'LEDYL'	'""%%$""'	'14431'	'HHHHH'	'LNDIL'	'""%%!""'	'14401']]" 0 0 0.0 1.0
4PY8_A 0.0032256817341493 1.9847811521255805 0.1856899488926744 [[251	253]	[251	256]	[239	244]	[111	116]] [4	0	3	1] [[200	202]	[376	381]	[547	552]	[977	982]] "[['EEE'	'TFE'	'213'	'324'	'EEE'	'YFK'	'213'	'324']	['EEEESS'	'TFEATG'	'2131UU'	'324233'	'EEEESS'	'TFKDYG'	'2133UU'	'324433']	['EEEEEE'	'YYWTLL'	'222200'	'333311'	'EEEEEE'	'TGTGVL'	'2222/0'	'333301']	['HHHHHT'	'LREQLS'	'""&%%""N'	'154413'	'HHHHHT'	'LNDILS'	'""%%!""N'	'144013']]" 1 1 0.0 1.0
4F15_A 0.0211884570800635 1.2569711004979638 0.0323679727427592 [[241	243]	[239	243]	[161	166]	[188	192]] [4	0	3	1] [[200	202]	[394	398]	[546	551]	[978	982]] "[['EEE'	'TFE'	'213'	'324'	'EEE'	'YFK'	'213'	'324']	['EEEEE'	'KITFE'	'3/213'	'40324'	'EEEEE'	'NVYAD'	'3/213'	'40324']	['EEEEEE'	'LSKSYI'	'02322/'	'134330'	'EEEEEE'	'LTGTGV'	'02222/'	'133330']	['HHHHT'	'QQSLY'	'%%$""N'	'44313'	'HHHHT'	'NDILS'	'%%!""N'	'44013']]" 0 0 0.1334145107277236 0.8665854892722764
6ACD_A 0.0229350609500209 0.9545008963278204 0.0653357531760445 [[383	385]	[342	429]	[494	550]	[964	974]] [4	0	3	1] [[200	202]	[355	442]	[508	564]	[982	992]] "[['EEE'	'YAD'	'213'	'324'	'EEE'	'YFK'	'213'	'324']	['EEEE.SEE....TTTS.S..SEEEESSS.SGGGGGS.BSSEEEEEEEE.SSTTTT.SSS...SHHHHT....SSS..EEEEEE.TTTT'	'RKKISNCVADYSVLYNSTFFSTFKDYGVSATKLNDLEFSNVYADSFVVKGDDVRQIAPGQTGVIADYNYKLPDDFMGDVLAWNTRNID'	'433/}V1/[]}}KLNV}U[[U2133UUR}T9:7::S]*UV/21321//]UVOKPOYTUU]}}R!#%$O}]Z}VVT[}3/0123}POKO'	'5440342024330134332233244330323414414234032432004344054023343300243434134422340123435404'	'EEEE.SEE..HHHHHH.TT.SEEEESSS.TTSTTT..BSEEEEEEEEEEGGGGGGSSTT..STTTTTT....TT..EEEEEEE.TTTT'	'RKRISNCVADYSVLYNSASFSTFKDYGVSPTKLNDLEFTNVYADSFVIRGDEVRQIAPGQTGKIADYNYKLPDDFTGDVIAWNSNNLD'	'434/}V1/[]$$!""$%}MN[U2133UUR}NNVLOOZ]*U3/21321//49::6;:RTNN]}UOKMONO}]Z}OO[}23//123}OOLO'	'5450342024330134323233244330333414414234032432005344054023343340243434134423340023434414']	['EEEEEEE..TTSSS..EE.S.......BSS.EEEE.SS.EEEEEEEE......TT..'	'YRVVVLSFELLNAPATVEGPKLSTDLIKNQGVNFNFNGLTGTGVLTPSSKRFQPFQQ'	'24///02[]LLVTU[}/3}U]Z}}]ZY	VV}/313[VUZ2222/022}}]^[]NM]]'	'350001324114232304334133410444304242431333301333345243244'	'EEEEEEEEE.SSS...EE.S........SSEEEEEETTEEEEEEEEE......TT..'	'YRVVVLSFELLHAPATVEGPKKSTNLVKNKFVNFNFNGLTGTGVLTESNKKFLPFQQ'	'24///0213ZSVT}[}/3}U]]}}]ZY]VV1/3131ON02222/023}]]][ZNM]]'	'350001324114232304334433410444204242431333301343444213244']	['TT..STHHHHH'	'SRLDKVEAEVQ'	'NPZ]VK%#%!%'	'35144042404'	'TTS.HHHHHHH'	'SRLDPPEAEVQ'	'NPS]$$%#%!%'	'35143342404']]" 0 0 0.21449033236857173 0.7855096676314283
6V49_C 0.0201426922684002 0.5724965076610975 0.1353965183752421 [[138	141]	[221	226]	[221	224]	[176	181]] [4	0	3	1] [[199	202]	[395	400]	[539	542]	[974	979]] "[['TTEE'	'SEMK'	'NO13'	'3424'	'TEEE'	'GYFK'	'N213'	'3324']	['EEEEEE'	'IDFHWM'	'/31321'	'042432'	'EEEEEE'	'VYADSF'	'/21321'	'032432']	['EEEE'	'IDFH'	'/313'	'0424'	'EEEE'	'VNFN'	'/313'	'0424']	['.SSHHH'	'SSSLDE'	'}UU""%%'	'333144'	'.S.HHH'	'SSVLND'	'}UY""%%'	'330144']]" 0 0 0.4092445872391844 0.5907554127608157
1BEV_2 0.0033753974405523 1.9330316767177584 0.1720613287904595 [[232	234]	[236	240]	[228	234]	[93	97]] [4	0	3	1] [[200	202]	[448	452]	[510	516]	[986	990]] [['EEE'	'PME'	'213'	'324'	'EEE'	'YFK'	'213'	'324']	['EEEEE'	'EYNGL'	'32320'	'43431'	'EEEEE'	'NYNYL'	'32320'	'43431']	['EEEEEEE'	'VTIAPME'	'/2/1213'	'0302324'	'EEEEEEE'	'VVVLSFE'	'///0213'	'0001324']	['HHHHH'	'GQNAQ'	'$%%#%'	'34424'	'HHHHH'	'PPEAE'	'$$%#%'	'33424']] 1 1 0.13502970902868536 0.8649702909713146
6QPO_F 0.0026340599412556 2.901749125515527 0.1243611584327082 [[565	567]	[564	569]	[422	427]] [4	0	3] [[200	202]	[395	400]	[549	554]] [['EEE'	'TFD'	'213'	'324'	'EEE'	'YFK'	'213'	'324']	['EEEEEE'	'ITFDFA'	'/21311'	'032422'	'EEEEEE'	'VYADSF'	'/21321'	'032432']	['EEEEEE'	'TLVLTK'	'20/023'	'310134'	'EEEEEE'	'TGVLTE'	'22/023'	'330134']] 1 1 0.0 1.0
6OJ0_n 0.0066866824495313 1.248183067858849 0.0988074957410558 [[138	140]	[138	141]	[25	30]	[5	9]] [4	0	3	1] [[200	202]	[396	399]	[548	553]	[976	980]] "[['EEE'	'YFN'	'213'	'324'	'EEE'	'YFK'	'213'	'324']	['EEEE'	'YFNP'	'2132'	'3243'	'EEEE'	'YADS'	'2132'	'3243']	['EEEEEE'	'YSTNLT'	'222302'	'333413'	'EEEEEE'	'GTGVLT'	'222/02'	'333013']	['.HHHH'	'VTQQV'	'Y$%%!'	'03440'	'.HHHH'	'VLNDI'	'Y""%%!'	'01440']]" 0 0 0.0 1.0
5UDD_M 0.0144748235686193 3.356187119693412 0.001706484641639 [[79	81]	[69	86]	[19	24]] [4	0	3] [[200	202]	[395	406]	[538	543]] [['EEE'	'YME'	'213'	'324'	'EEE'	'YFK'	'213'	'324']	['EEEETTTTEEEEEE.GGG'	'ITADESTDTAYMELRSED'	'/213ONNO212130^9::'	'032443343232415344'	'EEEEEEEEEGGG'	'VYADSFVIRGDE'	'/21321//49::'	'032432005344']	['EEEEEE'	'MVSAQA'	'1/2131'	'203242'	'EEEEEE'	'FVNFNF'	'1/3131'	'204242']] 1 1 0.0 1.0
5YR1_A 0.0023128035055701 2.465443234971421 0.2331932773109253 [[165	167]	[110	113]	[165	170]	[80	86]] [4	0	3	1] [[200	202]	[432	435]	[514	519]	[986	992]] "[['EEE'	'YFE'	'213'	'324'	'EEE'	'YFK'	'213'	'324']	['EEEE'	'QIIF'	'3//1'	'4002'	'EEEE'	'DVIA'	'3//1'	'4002']	['EEE..S'	'YFELPH'	'213Z}V'	'324134'	'EEE.SS'	'SFELLH'	'213ZSV'	'324114']	['HHHHHHH'	'YDEBEVN'	""$%%'%!%""	'3446404'	'HHHHHHH'	'PPEAEVQ'	'$$%#%!%'	'3342404']]" -1 -1 0.3427124539550412 0.0
6NB6_A 0.0114578431811789 0.2959525293408182 0.2760869565217392 [[72	76]	[342	440]	[492	554]	[955	974]] [4	0	3	1] [[197	201]	[355	449]	[506	568]	[973	992]] "[['ETTEE'	'INHTF'	'/OO21'	'04432'	'ETTEE'	'IDGYF'	'/ON21'	'04332']	['EEEE.SEE..SSTTTSS...SEEEE.SS.TGGGGG..BSEEEEEEEEEEGGGGGGSSTT..SHHHHHT....SS..SEEEEEE.TTTT.BTT.B...EE'	'RKKISNDVADYSVLYNSTFFSTFKEYGVSATKLNDLFFSNVYADSFVVKGDDVRQIAPGQTGVIADYNYKLPDDFMGEVLAWNTRNIDATSTGNYNYKY'	'433/}V3/[]UUKLNVU}[[U2133}UR}M9:7::Z[*U3/21321//39::6;:RTNN]}U!!#%$O}]Z}VV[[U3/0123}POKO[+NN}	}]}32'	'544034402433013433223324433032341441223403243200434405402334330024343413442234012343540423333434343'	'EEEE.SEE..HHHHHH.TT.SEEEESSS.TTSTTT..BSEEEEEEEEEEGGGGGGSSTT..STTTTTT....TT..EEEEEEE.TTTT..--.EE'	'RKRISNCVADYSVLYNSASFSTFKDYGVSPTKLNDLEFTNVYADSFVIRGDEVRQIAPGQTGKIADYNYKLPDDFTGDVIAWNSNNLDSK--GNY'	'434/}V1/[]$$!""$%}MN[U2133UUR}NNVLOOZ]*U3/21321//49::6;:RTNN]}UOKMONO}]Z}OO[}23//123}OOLO}]--}32'	'545034202433013432323324433033341441423403243200534405402334334024343413442334002343441434--343']	['SEEEEEEEEEE.SSSPPSEE.S........SSEEEEEETTEEEEEEEEE......TT.SEEE.'	'QPYRVVVLSFELLNAPATVFGPKLSTDLIKNQHVNFNFNGLTGTGVLTPSSKRFQPFQQFGRD'	'V224///0213ZSVTGFU/1}U]Z}}]ZY]VV3/3131ON02222/022}}]^[]NM]V124]'	'433500013241142323023341334104444042424313333013333452432442354'	'SEEEEEEEEEE.SSS...EE.S........SSEEEEEETTEEEEEEEEE......TT..EEE.'	'QPYRVVVLSFELLHAPATVEGPKKSTNLVKNKFVNFNFNGLTGTGVLTESNKKFLPFQQFGRD'	'V224///0213ZSVT}[}/3}U]]}}]ZY]VV1/3131ON02222/023}]]][ZNM]]124]'	'433500013241142323043344334104442042424313333013434442132442354']	['S.S.SHHHHTTS.HHHHHHH'	'ISSVLNDILSRLDPPEAEVQ'	'R}UYS%%!""NPS]$$%#%!%'	'03301440135143342404'	'S.S.HHHHHTTS.HHHHHHH'	'ISSVLNDILSRLDPPEAEVQ'	'R}UY""%%!""NPS]$$%#%!%'	'03301440135143342404']]" -1 -1 0.4603084991987572 0.0
6CSH_A 0.0207706904206624 2.739259263428049 0.008591065292097 [[240	242]	[239	243]	[120	123]	[60	63]] [4	0	3	1] [[200	202]	[395	399]	[550	553]	[978	981]] "[['EEE'	'YMK'	'213'	'324'	'EEE'	'YFK'	'213'	'324']	['EEEEE'	'VYMKP'	'/2132'	'03243'	'EEEEE'	'VYADS'	'/2132'	'03243']	['EEEE'	'TILT'	'2/02'	'3013'	'EEEE'	'GVLT'	'2/02'	'3013']	['HHHH'	'ENFL'	'%%#""'	'4421'	'HHHH'	'NDIL'	'%%!""'	'4401']]" 1 1 0.0 1.0
3QQO_E 0.0027705154717303 2.031531937002283 0.2470187393526397 [[257	259]	[243	247]	[243	246]	[108	110]] [4	0	3	1] [[200	202]	[395	399]	[539	542]	[977	979]] "[['EEE'	'GFK'	'213'	'324'	'EEE'	'YFK'	'213'	'324']	['EEEEE'	'INFES'	'/3132'	'04243'	'EEEEE'	'VYADS'	'/2132'	'03243']	['EEEE'	'INFE'	'/313'	'0424'	'EEEE'	'VNFN'	'/313'	'0424']	['HHH'	'LKH'	'""%%'	'144'	'HHH'	'LND'	'""%%'	'144']]" 1 1 0.20198837594570934 0.7980116240542907
5VMJ_E 0.0099989100871913 1.1617293879953845 0.1117424242424247 [[240	242]	[240	245]	[228	233]	[184	188]] [4	0	3	1] [[200	202]	[376	381]	[547	552]	[986	990]] [['EEE'	'TFE'	'213'	'324'	'EEE'	'YFK'	'213'	'324']	['EEEESS'	'TFEATG'	'2131UU'	'324233'	'EEEESS'	'TFKDYG'	'2133UU'	'324433']	['EEEEEE'	'YYWTLL'	'222200'	'333311'	'EEEEEE'	'TGTGVL'	'2222/0'	'333301']	['HHHHH'	'GTEQQ'	'$$%%%'	'33444'	'HHHHH'	'PPEAE'	'$$%#%'	'33424']] 0 0 0.0 1.0
6A3E_B 0.0107989666908381 2.394169865003235 0.0357751277683133 [[161	163]	[157	162]	[85	88]	[186	190]] [4	0	3	1] [[200	202]	[395	400]	[551	554]	[988	992]] [['EEE'	'TAD'	'213'	'324'	'EEE'	'YFK'	'213'	'324']	['EEEEEE'	'VYACTA'	'/21121'	'032232'	'EEEEEE'	'VYADSF'	'/21321'	'032432']	['EEEE'	'VLYK'	'/023'	'0134'	'EEEE'	'VLTE'	'/023'	'0134']	['HHHHH'	'KFKEE'	'%#%%%'	'42444'	'HHHHH'	'EAEVQ'	'%#%!%'	'42404']] 1 1 0.0 1.0
3PHU_B 0.0296816304612205 1.146367074957769 0.0357751277683133 [[149	153]	[9	13]	[151	154]	[86	90]] [4	0	3	1] [[198	202]	[430	434]	[540	543]	[977	981]] "[['TTEEE'	'QTHFD'	'ON313'	'43424'	'TTEEE'	'DGYFK'	'ON213'	'43324']	['.EEEE'	'WTQVI'	'}23//'	'33400'	'.EEEE'	'TGDVI'	'}23//'	'33400']	['EEEE'	'HFDA'	'3131'	'4242'	'EEEE'	'NFNF'	'3131'	'4242']	['HHHHH'	'LEDYL'	'""%%$""'	'14431'	'HHHHH'	'LNDIL'	'""%%!""'	'14401']]" 0 0 0.0 1.0
3J2J_A 0.0026939322106422 3.9345278383388336 0.0902896081771715 [[177	179]	[176	180]	[171	174]	[3	6]] [4	0	3	1] [[200	202]	[395	399]	[548	551]	[978	981]] "[['EEE'	'YFK'	'213'	'324'	'EEE'	'YFK'	'213'	'324']	['EEEEE'	'VYFKP'	'/2132'	'03243'	'EEEEE'	'VYADS'	'/2132'	'03243']	['EEEE'	'TSTI'	'222/'	'3330'	'EEEE'	'GTGV'	'222/'	'3330']	['HHHH'	'ENFL'	'%%#""'	'4421'	'HHHH'	'NDIL'	'%%!""'	'4401']]" -1 -1 0.23496557397867354 0.0
4KPQ_C 0.0015706080387964 4.338201293723522 0.1090289608177164 [[244	246]	[243	247]	[39	42]] [4	0	3] [[200	202]	[395	399]	[554	557]] [['EEE'	'TFE'	'213'	'324'	'EEE'	'YFK'	'213'	'324']	['EEEEE'	'ITFES'	'/2132'	'03243'	'EEEEE'	'VYADS'	'/2132'	'03243']	['E...'	'ETNH'	'3}]]'	'4344'	'E...'	'ESNK'	'3}]]'	'4344']] -1 -1 0.08385160596069614 0.0
5YR9_A 0.0024620599679141 2.5057732896020664 0.2280334728033481 [[165	167]	[110	113]	[165	170]	[80	86]] [4	0	3	1] [[200	202]	[432	435]	[514	519]	[986	992]] "[['EEE'	'YFE'	'213'	'324'	'EEE'	'YFK'	'213'	'324']	['EEEE'	'QIIF'	'3//1'	'4002'	'EEEE'	'DVIA'	'3//1'	'4002']	['EEE..S'	'YFELPH'	'213Z}V'	'324134'	'EEE.SS'	'SFELLH'	'213ZSV'	'324114']	['HHHHHHH'	'YDEBEVN'	""$%%'%!%""	'3446404'	'HHHHHHH'	'PPEAEVQ'	'$$%#%!%'	'3342404']]" -1 -1 0.19338053875809852 0.0
5YRB_A 0.0025427305628442 2.487505925663592 0.2254697286012534 [[165	167]	[110	113]	[165	170]	[80	86]] [4	0	3	1] [[200	202]	[432	435]	[514	519]	[986	992]] "[['EEE'	'YFE'	'213'	'324'	'EEE'	'YFK'	'213'	'324']	['EEEE'	'QIIF'	'3//1'	'4002'	'EEEE'	'DVIA'	'3//1'	'4002']	['EEE..S'	'YFELPH'	'213Z}V'	'324134'	'EEE.SS'	'SFELLH'	'213ZSV'	'324114']	['HHHHHHH'	'YDEBEVN'	""$%%'%!%""	'3446404'	'HHHHHHH'	'PPEAEVQ'	'$$%#%!%'	'3342404']]" -1 -1 0.27439800674495873 0.0
6ACW_A 0.0133306306447019 1.981770237807964 0.0374787052810901 [[251	253]	[250	253]	[131	140]] [4	0	3] [[200	202]	[395	398]	[540	549]] [['EEE'	'YMK'	'213'	'324'	'EEE'	'YFK'	'213'	'324']	['EEEE'	'VYMK'	'/213'	'0324'	'EEEE'	'VYAD'	'/213'	'0324']	['EEEEEEEEEE'	'NAEFTFVTTT'	'313121/222'	'4242320333'	'EEEETTEEEE'	'NFNFNGLTGT'	'3131ON0222'	'4242431333']] 1 1 0.0 1.0
6OJ0_k 0.0166067539542785 1.2818902578103002 0.0374787052810901 [[738	740]	[738	741]	[625	630]	[605	609]] [4	0	3	1] [[200	202]	[396	399]	[548	553]	[976	980]] "[['EEE'	'YFN'	'213'	'324'	'EEE'	'YFK'	'213'	'324']	['EEEE'	'YFNP'	'2132'	'3243'	'EEEE'	'YADS'	'2132'	'3243']	['EEE.EE'	'YSTNLT'	'222]02'	'333413'	'EEEEEE'	'GTGVLT'	'222/02'	'333013']	['.HHHH'	'VTQQV'	'Y$%%!'	'03440'	'.HHHH'	'VLNDI'	'Y""%%!'	'01440']]" 0 0 0.1338208658035141 0.866179134196486
6G47_B 0.0029169536832756 1.5221940593155825 0.2788671023965143 [[339	341]	[339	342]	[250	255]] [4	0	3] [[200	202]	[396	399]	[538	543]] [['EEE'	'SFK'	'213'	'324'	'EEE'	'YFK'	'213'	'324']	['EEEE'	'SFKW'	'2132'	'3243'	'EEEE'	'YADS'	'2132'	'3243']	['EEEEEE'	'AIEFTF'	'1/3121'	'204232'	'EEEEEE'	'FVNFNF'	'1/3131'	'204242']] -1 -1 0.4694325777007625 0.0
5W1V_A 0.018243430327313 0.7887076575762564 0.1375968992248066 [[100	102]	[97	101]	[24	28]	[59	73]] [4	0	3	1] [[200	202]	[396	400]	[547	551]	[986	991]] [['EEE'	'GAE'	'213'	'324'	'EEE'	'YFK'	'213'	'324']	['EEEEE'	'WMHGA'	'21321'	'32432'	'EEEEE'	'YADSF'	'21321'	'32432']	['EEEEE'	'SVGYV'	'2/22/'	'30330'	'EEEEE'	'TGTGV'	'2222/'	'33330']	['HHHHHHHHHHHHHHH'	'YWDRETRSARDTAQI'	'$$%&%$&$#&%$#%!'	'334543532543240'	'HHHHHH'	'PPEAEV'	'$$%#%!'	'334240']] 0 0 0.3475813832769424 0.6524186167230576
4JPJ_C 0.0222260351725936 1.0295938102836053 0.0698466780238495 [[148	150]	[148	153]	[20	25]	[116	119]] [4	0	3	1] [[200	202]	[376	381]	[548	553]	[977	980]] "[['EEE'	'SFN'	'213'	'324'	'EEE'	'YFK'	'213'	'324']	['EEESSS'	'SFNJGG'	'213XUU'	'324633'	'EEEESS'	'TFKDYG'	'2133UU'	'324433']	['EEEEEE'	'TGLILT'	'220/02'	'331013'	'EEEEEE'	'GTGVLT'	'222/02'	'333013']	['HHHH'	'LKQI'	'""%%!'	'1440'	'HHHH'	'LNDI'	'""%%!'	'1440']]" 0 0 0.21449033236857173 0.7855096676314283
5TIL_L 0.0067461655919242 4.900134722390334 0.0208695652173913 [[229	231]	[227	231]	[85	90]	[130	132]] [4	0	3	1] [[200	202]	[394	398]	[538	543]	[989	991]] [['EEE'	'SAE'	'213'	'324'	'EEE'	'YFK'	'213'	'324']	['EEEEE'	'NISAE'	'3/213'	'40324'	'EEEEE'	'NVYAD'	'3/213'	'40324']	['EEEEEE'	'AVYFKA'	'1/2131'	'203242'	'EEEEEE'	'FVNFNF'	'1/3131'	'204242']	['HHH'	'AEI'	'#%!'	'240'	'HHH'	'AEV'	'#%!'	'240']] -1 -1 0.5916484470705651 0.0
3LZG_C 0.0100154406749896 1.237239824788262 0.0850277264325332 [[244	246]	[242	246]	[164	169]	[189	192]] [4	0	3	1] [[200	202]	[394	398]	[546	551]	[989	992]] [['EEE'	'TFE'	'213'	'324'	'EEE'	'YFK'	'213'	'324']	['EEEEE'	'KITFE'	'3/213'	'40324'	'EEEEE'	'NVYAD'	'3/213'	'40324']	['EEEEEE'	'LSKSYI'	'02322/'	'134330'	'EEEEEE'	'LTGTGV'	'02222/'	'133330']	['HHHH'	'ADQQ'	'#%%%'	'2444'	'HHHH'	'AEVQ'	'#%!%'	'2404']] 0 0 0.0 1.0
5A9C_A 0.0024287284524274 1.833443079348013 0.3525345622119815 [[119	121]	[41	46]	[116	121]	[26	28]] [4	0	3	1] [[200	202]	[433	438]	[511	516]	[990	992]] [['EEE'	'SFN'	'213'	'324'	'EEE'	'YFK'	'213'	'324']	['EEEEE.'	'VVFAQY'	'//113}'	'002243'	'EEEEE.'	'VIAWNS'	'//123}'	'002343']	['EEEEEE'	'VIVSFN'	'///213'	'000324'	'EEEEEE'	'VVLSFE'	'//0213'	'001324']	['HHH'	'QIN'	'%!%'	'404'	'HHH'	'EVQ'	'%!%'	'404']] -1 -1 0.39964634780652974 0.0
5JHM_A 0.0021579497777344 18.246699656102223 0.0340715502555364 [[318	320]	[316	320]	[45	50]] [4	0	3] [[200	202]	[394	398]	[546	551]] [['EEE'	'PAE'	'213'	'324'	'EEE'	'YFK'	'213'	'324']	['EEEEE'	'KIPAE'	'3/213'	'40324'	'EEEEE'	'NVYAD'	'3/213'	'40324']	['EEEEEE'	'LVTTTV'	'0/222/'	'103330'	'EEEEEE'	'LTGTGV'	'02222/'	'133330']] -1 -1 0.9044280152607462 0.0
2VAA_A 0.0139346199928172 0.8529202912495111 0.1669980119284297 [[100	102]	[7	12]	[97	102]	[64	70]] [4	0	3	1] [[200	202]	[396	401]	[511	516]	[986	992]] [['EEE'	'GAE'	'213'	'324'	'EEE'	'YFK'	'213'	'324']	['EEEEEE'	'YFVTAV'	'21/21/'	'320320'	'EEEEEE'	'YADSFV'	'21321/'	'324320']	['EEEEEE'	'VISGAE'	'//2213'	'003324'	'EEEEEE'	'VVLSFE'	'//0213'	'001324']	['HHHHHHH'	'TQKAKGN'	'$%%#%$%'	'3442434'	'HHHHHHH'	'PPEAEVQ'	'$$%#%!%'	'3342404']] 0 0 0.4479641331440673 0.5520358668559326
6PNS_I 0.1558664704984268 0.5679055348256229 0.0389380530973459 [[704	706]	[703	706]	[853	859]	[608	613]] [4	0	3	1] [[200	202]	[395	398]	[534	540]	[987	992]] [['EEE'	'YMH'	'213'	'324'	'EEE'	'YFK'	'213'	'324']	['EEEE'	'VYMH'	'/213'	'0324'	'EEEE'	'VYAD'	'/213'	'0324']	['..S..EE'	'INKRIVE'	'Y]V^Y/3'	'0445004'	'..SSEEE'	'VKNKFVN'	'Y]VV1/3'	'0444204']	['HHHHHH'	'SVMKVD'	'$!#%!%'	'302404'	'HHHHHH'	'PEAEVQ'	'$%#%!%'	'342404']] 0 0 0.6776809428756427 0.3223190571243572
3PRM_C 0.0201759821108148 1.1186109536846658 0.0749574105621797 [[149	153]	[9	13]	[151	154]	[86	90]] [4	0	3	1] [[198	202]	[430	434]	[540	543]	[977	981]] "[['TTEEE'	'QTHFD'	'ON313'	'43424'	'TTEEE'	'DGYFK'	'ON213'	'43324']	['.EEEE'	'WTQVI'	'}23//'	'33400'	'.EEEE'	'TGDVI'	'}23//'	'33400']	['EEEE'	'HFDA'	'3131'	'4242'	'EEEE'	'NFNF'	'3131'	'4242']	['HHHHH'	'LEDYL'	'""%%$""'	'14431'	'HHHHH'	'LNDIL'	'""%%!""'	'14401']]" 0 0 0.0 1.0
3EPD_1 0.0037870373255705 5.818286328137918 0.0374787052810901 [[261	263]	[260	268]	[131	134]] [4	0	3] [[200	202]	[395	403]	[540	543]] [['EEE'	'YMK'	'213'	'324'	'EEE'	'YFK'	'213'	'324']	['EEEEEEEEE'	'IYMKPKHVR'	'/213233/4'	'032434405'	'EEEEEEEEE'	'VYADSFVIR'	'/21321//4'	'032432005']	['EEEE'	'DMEF'	'3131'	'4242'	'EEEE'	'NFNF'	'3131'	'4242']] -1 -1 0.5916484470705651 0.0
6LA6_E 0.0217045062215847 1.7398752165993243 0.0316344463971884 [[107	109]	[34	37]	[94	129]	[65	71]] [4	0	3	1] [[200	202]	[450	453]	[513	550]	[986	992]] "[['EEE'	'TAK'	'213'	'324'	'EEE'	'YFK'	'213'	'324']	['EEEE'	'QYLS'	'3202'	'4313'	'EEEE'	'NYLY'	'3202'	'4313']	['EEEE..SSS..EEEEEEEETTEEEEEEETTTTEEEE'	'LGCELGPDNTSVPTAKFALNGEEFMNFDLKQGTWGG'	'0213Z}UVV}}/2213110ON3311313LOON2222'	'132413344330332422143442242414433333'	'EEEE.SSS...EE.S........SSEEEEEETTEEEEE'	'LSFELLHAPATVEGPKKSTNLVKNKFVNFNFNGLTGTG'	'0213ZSVT}[}/3}U]]}}]ZY]VV1/3131ON02222'	'13241142323043344334104442042424313333']	['HHHHHHH'	'TTDLRIK'	'$$%""&!%'	'3341504'	'HHHHHHH'	'PPEAEVQ'	'$$%#%!%'	'3342404']]" 1 1 0.012714175254617453 0.9872858247453825
1WBZ_A 0.0210301713821136 0.9543901309633348 0.0951492537313436 [[100	102]	[7	12]	[97	102]	[64	70]] [4	0	3	1] [[200	202]	[396	401]	[511	516]	[986	992]] [['EEE'	'GAE'	'213'	'324'	'EEE'	'YFK'	'213'	'324']	['EEEEEE'	'YFVTAV'	'21/21/'	'320320'	'EEEEEE'	'YADSFV'	'21321/'	'324320']	['EEEEEE'	'VISGAE'	'//2213'	'003324'	'EEEEEE'	'VVLSFE'	'//0213'	'001324']	['HHHHHHH'	'TQKAKGN'	'$%%#%$%'	'3442434'	'HHHHHHH'	'PPEAEVQ'	'$$%#%!%'	'3342404']] 0 0 0.21449033236857173 0.7855096676314283
1S7Q_A 0.0386686208178682 0.92356952797729 0.0444839857651251 [[100	102]	[7	12]	[97	102]	[64	70]] [4	0	3	1] [[200	202]	[396	401]	[511	516]	[986	992]] [['EEE'	'GAE'	'213'	'324'	'EEE'	'YFK'	'213'	'324']	['EEEEEE'	'YFVTAV'	'21/21/'	'320320'	'EEEEEE'	'YADSFV'	'21321/'	'324320']	['EEEEEE'	'VISGAE'	'//2213'	'003324'	'EEEEEE'	'VVLSFE'	'//0213'	'001324']	['HHHHHHH'	'TQKAKGN'	'$%%#%$%'	'3442434'	'HHHHHHH'	'PPEAEVQ'	'$$%#%!%'	'3342404']] 0 0 0.21449033236857173 0.7855096676314283
5LWG_C 0.0076598445996802 6.294103307764067 0.0119250425894377 [[263	265]	[36	41]	[257	265]	[226	231]] [4	0	3	1] [[200	202]	[421	426]	[508	516]	[985	990]] [['EEE'	'WAE'	'213'	'324'	'EEE'	'YFK'	'213'	'324']	['TT....'	'PNNELG'	'NO]]Z}'	'344413'	'TT....'	'YNYKLP'	'NO}]Z}'	'343413']	['EEEEEEEEE'	'SIVVWKWAE'	'2///23213'	'300034324'	'EEEEEEEEE'	'YRVVVLSFE'	'24///0213'	'350001324']	['..HHHH'	'NNWNFH'	']]$%#%'	'443424'	'.HHHHH'	'DPPEAE'	']$$%#%'	'433424']] -1 -1 0.5983878135943705 0.0
4JUG_E 0.0059410168093573 1.2187748416970918 0.1464843750000004 [[244	246]	[244	249]	[232	237]	[188	192]] [4	0	3	1] [[200	202]	[376	381]	[547	552]	[986	990]] [['EEE'	'TFE'	'213'	'324'	'EEE'	'YFK'	'213'	'324']	['EEEESS'	'TFEATG'	'2131UU'	'324233'	'EEEESS'	'TFKDYG'	'2133UU'	'324433']	['EEEEEE'	'YYWTLL'	'222200'	'333311'	'EEEEEE'	'TGTGVL'	'2222/0'	'333301']	['HHHHH'	'GTDQQ'	'$$%%%'	'33444'	'HHHHH'	'PPEAE'	'$$%#%'	'33424']] 0 0 0.0 1.0
4JUG_I 0.0057557613547564 1.2482601420096957 0.1332046332046339 [[244	246]	[244	249]	[232	237]	[188	192]] [4	0	3	1] [[200	202]	[376	381]	[547	552]	[986	990]] [['EEE'	'TFE'	'213'	'324'	'EEE'	'YFK'	'213'	'324']	['EEEESS'	'TFEATG'	'2131UU'	'324233'	'EEEESS'	'TFKDYG'	'2133UU'	'324433']	['EEEEEE'	'YYWTLL'	'222200'	'333311'	'EEEEEE'	'TGTGVL'	'2222/0'	'333301']	['HHHHH'	'GTDQQ'	'$$%%%'	'33444'	'HHHHH'	'PPEAE'	'$$%#%'	'33424']] 0 0 0.0 1.0
1S7T_A 0.0254840916104885 0.8974028272540344 0.0770642201834868 [[100	102]	[7	12]	[97	102]	[64	70]] [4	0	3	1] [[200	202]	[396	401]	[511	516]	[986	992]] [['EEE'	'GAE'	'213'	'324'	'EEE'	'YFK'	'213'	'324']	['EEEEEE'	'YFVTAV'	'21/21/'	'320320'	'EEEEEE'	'YADSFV'	'21321/'	'324320']	['EEEEEE'	'VISGAE'	'//2213'	'003324'	'EEEEEE'	'VVLSFE'	'//0213'	'001324']	['HHHHHHH'	'TQKAKGN'	'$%%#%$%'	'3442434'	'HHHHHHH'	'PPEAEVQ'	'$$%#%!%'	'3342404']] 0 0 0.21449033236857173 0.7855096676314283
5CAY_G 0.0118966142745231 1.0618729421315036 0.1375968992248066 [[431	433]	[430	433]	[438	441]	[349	358]] [4	0	3	1] [[200	202]	[395	398]	[524	527]	[985	992]] [['EEE'	'PFH'	'213'	'324'	'EEE'	'YFK'	'213'	'324']	['EEEE'	'VPFH'	'/213'	'0324'	'EEEE'	'VYAD'	'/213'	'0324']	['EE.S'	'INTW'	'/3}U'	'0433'	'EE.S'	'VEGP'	'/3}U'	'0433']	['.HHHHHHHHH'	'EWKEAMKEVK'	']$%%##%%!%'	'4344224404'	'.HHHHHHH'	'DPPEAEVQ'	']$$%#%!%'	'43342404']] 0 0 0.3407903414350116 0.6592096585649884
5UDD_N 0.0144309609255133 3.3384053672049347 0.0068610634648376 [[79	81]	[69	86]	[19	24]] [4	0	3] [[200	202]	[395	406]	[538	543]] [['EEE'	'YME'	'213'	'324'	'EEE'	'YFK'	'213'	'324']	['EEEETTTTEEEEEE.GGG'	'ITADESTDTAYMELRSED'	'/213ONNO212130^9::'	'032443343232415344'	'EEEEEEEEEGGG'	'VYADSFVIRGDE'	'/21321//49::'	'032432005344']	['EEEEEE'	'MVSCQA'	'1/2131'	'203242'	'EEEEEE'	'FVNFNF'	'1/3131'	'204242']] 1 1 0.061013780799895445 0.9389862192001045
6IIO_A 0.0133265329021745 3.24087923362551 0.0120689655172416 [[250	252]	[249	252]	[130	139]] [4	0	3] [[200	202]	[395	398]	[540	549]] [['EEE'	'YMK'	'213'	'324'	'EEE'	'YFK'	'213'	'324']	['EEEE'	'VYMK'	'/213'	'0324'	'EEEE'	'VYAD'	'/213'	'0324']	['EEEEEEEEEE'	'NAEFTFVTTT'	'313121/222'	'4242320333'	'EEEETTEEEE'	'NFNFNGLTGT'	'3131ON0222'	'4242431333']] 1 1 0.0 1.0
6OJ0_N 0.0085954092287715 1.2539320943831935 0.0954003407155019 [[138	140]	[138	141]	[25	30]	[5	9]] [4	0	3	1] [[200	202]	[396	399]	[548	553]	[976	980]] "[['EEE'	'YFN'	'213'	'324'	'EEE'	'YFK'	'213'	'324']	['EEEE'	'YFNP'	'2132'	'3243'	'EEEE'	'YADS'	'2132'	'3243']	['EEEEEE'	'YSTNLT'	'222302'	'333413'	'EEEEEE'	'GTGVLT'	'222/02'	'333013']	['.HHHH'	'VTQQV'	'Y$%%!'	'03440'	'.HHHH'	'VLNDI'	'Y""%%!'	'01440']]" 0 0 0.0 1.0
1RUZ_H 0.007859445896375 1.1147539458217417 0.2053388090349082 [[244	246]	[244	249]	[232	237]	[188	192]] [4	0	3	1] [[200	202]	[376	381]	[547	552]	[986	990]] [['EEE'	'TFE'	'213'	'324'	'EEE'	'YFK'	'213'	'324']	['EEEESS'	'TFEATG'	'2131UU'	'324233'	'EEEESS'	'TFKDYG'	'2133UU'	'324433']	['EEEEEE'	'YYWTLL'	'222200'	'333311'	'EEEEEE'	'TGTGVL'	'2222/0'	'333301']	['HHHHH'	'GTDQQ'	'$$%%%'	'33444'	'HHHHH'	'PPEAE'	'$$%#%'	'33424']] 0 0 0.21367227191128305 0.786327728088717
5X6X_A 0.0141402155796681 2.3946694034231992 0.0334507042253522 [[392	394]	[391	395]	[222	229]	[504	507]] [4	0	3	1] [[200	202]	[395	399]	[544	551]	[987	990]] [['EEE'	'SMK'	'213'	'324'	'EEE'	'YFK'	'213'	'324']	['EEEEE'	'ISMKW'	'/2132'	'03243'	'EEEEE'	'VYADS'	'/2132'	'03243']	['TT.EEEEE'	'HGIRPTYI'	'ONY4222/'	'43053330'	'TTEEEEEE'	'NGLTGTGV'	'ON02222/'	'43133330']	['HHHH'	'SDAN'	'$%#%'	'3424'	'HHHH'	'PEAE'	'$%#%'	'3424']] 1 1 0.0 1.0
5DUM_A 0.0033036091419385 2.1382741433983563 0.2180579216354337 [[138	140]	[239	243]	[238	242]	[101	103]] [4	0	3	1] [[198	200]	[395	399]	[538	542]	[977	979]] "[['TTE'	'QGT'	'ON2'	'433'	'TTE'	'DGY'	'ON2'	'433']	['EEEEE'	'INFES'	'/3132'	'04243'	'EEEEE'	'VYADS'	'/2132'	'03243']	['EEEEE'	'AINFE'	'1/313'	'20424'	'EEEEE'	'FVNFN'	'1/313'	'20424']	['HHH'	'LKH'	'""%%'	'144'	'HHH'	'LND'	'""%%'	'144']]" 1 1 0.20468007160618226 0.7953199283938177
1RK0_A 0.0380506352613498 0.880051945561928 0.0482142857142862 [[100	102]	[7	12]	[97	102]	[64	70]] [4	0	3	1] [[200	202]	[396	401]	[511	516]	[986	992]] [['EEE'	'GAE'	'213'	'324'	'EEE'	'YFK'	'213'	'324']	['EEEEEE'	'YFVTAV'	'21/21/'	'320320'	'EEEEEE'	'YADSFV'	'21321/'	'324320']	['EEEEEE'	'VISGAE'	'//2213'	'003324'	'EEEEEE'	'VVLSFE'	'//0213'	'001324']	['HHHHHHH'	'TQKAKGN'	'$%%#%$%'	'3442434'	'HHHHHHH'	'PPEAEVQ'	'$$%#%!%'	'3342404']] 0 0 0.21449033236857173 0.7855096676314283
1Q3U_E 0.0419895018059842 1.618969301659415 0.0103270223752158 [[254	257]	[254	256]	[138	143]] [0	3	1] [[423	426]	[531	533]	[985	990]] [['....'	'SQLS'	'}]Z}'	'3413'	'....'	'YKLP'	'}]Z}'	'3413']	['...'	'SQL'	'}]Z'	'341'	'...'	'TNL'	'}]Z'	'341']	['.HHHHH'	'ERTDFD'	']&$%#%'	'453424'	'.HHHHH'	'DPPEAE'	']$$%#%'	'433424']] 1 1 0.0 1.0
3QR8_A 0.0048373401971139 1.199238057790594 0.2028688524590174 [[115	118]	[21	29]	[110	122]] [4	0	3] [[198	201]	[431	439]	[539	549]] [['TTTE'	'ETSA'	'ONN1'	'4332'	'TTEE'	'DGYF'	'ON21'	'4332']	['EEEEEEETT'	'GIIVETDLN'	'2///323LO'	'300043414'	'EEEEEEE.T'	'GDVIAWNSN'	'23//123}O'	'340023434']	['EEEETTTTEEEEE'	'IEYEPETSALTVS'	'/323NONN102/2'	'0434343321303'	'EEEEETTEEEE'	'VNFNFNGLTGT'	'/3131ON0222'	'04242431333']] 0 0 0.0 1.0
5VMC_E 0.0086137183297716 1.1968921491479982 0.1266794625719773 [[240	242]	[240	245]	[228	233]	[184	188]] [4	0	3	1] [[200	202]	[376	381]	[547	552]	[986	990]] [['EEE'	'TFE'	'213'	'324'	'EEE'	'YFK'	'213'	'324']	['EEEESS'	'TFEATG'	'2131UU'	'324233'	'EEEESS'	'TFKDYG'	'2133UU'	'324433']	['EEEEEE'	'YYWTLL'	'222200'	'333311'	'EEEEEE'	'TGTGVL'	'2222/0'	'333301']	['HHHHH'	'GTDQQ'	'$$%%%'	'33444'	'HHHHH'	'PPEAE'	'$$%#%'	'33424']] 0 0 0.0 1.0
1PVC_1 0.0037887661389412 5.81830598166613 0.039182282793867 [[261	263]	[260	268]	[131	134]] [4	0	3] [[200	202]	[395	403]	[540	543]] [['EEE'	'YMK'	'213'	'324'	'EEE'	'YFK'	'213'	'324']	['EEEEEEEEE'	'IYMKPKHVR'	'/213233/4'	'032434405'	'EEEEEEEEE'	'VYADSFVIR'	'/21321//4'	'032432005']	['EEEE'	'DMEF'	'3131'	'4242'	'EEEE'	'NFNF'	'3131'	'4242']] -1 -1 0.5916484470705651 0.0
1RK1_A 0.0371710855404643 0.8827029478698152 0.0500894454382829 [[100	102]	[7	12]	[97	102]	[64	70]] [4	0	3	1] [[200	202]	[396	401]	[511	516]	[986	992]] [['EEE'	'GAE'	'213'	'324'	'EEE'	'YFK'	'213'	'324']	['EEEEEE'	'YFVTAV'	'21/21/'	'320320'	'EEEEEE'	'YADSFV'	'21321/'	'324320']	['EEEEEE'	'VISGAE'	'//2213'	'003324'	'EEEEEE'	'VVLSFE'	'//0213'	'001324']	['HHHHHHH'	'TQKAKGN'	'$%%#%$%'	'3442434'	'HHHHHHH'	'PPEAEVQ'	'$$%#%!%'	'3342404']] 0 0 0.21449033236857173 0.7855096676314283
3QQO_A 0.0043344751250486 1.978154126348416 0.1413969335604765 [[257	259]	[243	247]	[243	246]	[108	110]] [4	0	3	1] [[200	202]	[395	399]	[539	542]	[977	979]] "[['EEE'	'GFK'	'213'	'324'	'EEE'	'YFK'	'213'	'324']	['EEEEE'	'INFES'	'/3132'	'04243'	'EEEEE'	'VYADS'	'/2132'	'03243']	['EEEE'	'INFE'	'/313'	'0424'	'EEEE'	'VNFN'	'/313'	'0424']	['HHH'	'LKH'	'""%%'	'144'	'HHH'	'LND'	'""%%'	'144']]" 1 1 0.0 1.0
5WMF_D 0.0638943268491226 0.4889087647891623 0.071550255536626 [[599	601]	[558	561]	[594	601]	[476	479]] [4	0	3	1] [[200	202]	[433	436]	[509	516]	[987	990]] [['EEE'	'SFD'	'213'	'324'	'EEE'	'YFK'	'213'	'324']	['EEEE'	'IVCY'	'//12'	'0023'	'EEEE'	'VIAW'	'//12'	'0023']	['EEEEEEEE'	'RVTVCSFD'	'4/2/1213'	'50302324'	'EEEEEEEE'	'RVVVLSFE'	'4///0213'	'50001324']	['HHHH'	'PKFE'	'$%#%'	'3424'	'HHHH'	'PEAE'	'$%#%'	'3424']] 0 0 0.4092445872391844 0.5907554127608157
6ORN_P 0.0209598148576183 3.235155874044843 0.0017035775127764 [[87	89]	[85	89]	[26	28]	[76	78]] [4	0	3	1] [[200	202]	[394	398]	[558	560]	[974	976]] [['EEE'	'YMH'	'213'	'324'	'EEE'	'YFK'	'213'	'324']	['EEEEE'	'DYYMH'	'32213'	'43324'	'EEEEE'	'NVYAD'	'3/213'	'40324']	['...'	'QAL'	'][Z'	'421'	'...'	'KFL'	'][Z'	'421']	['.S.'	'SGV'	'}UY'	'330'	'.S.'	'SSV'	'}UY'	'330']] 1 1 0.0 1.0
6PW2_K 0.0247584132111598 0.5418481099156748 0.142023346303503 [[599	601]	[558	561]	[594	601]	[476	479]] [4	0	3	1] [[200	202]	[433	436]	[509	516]	[987	990]] [['EEE'	'SFD'	'213'	'324'	'EEE'	'YFK'	'213'	'324']	['EEEE'	'IVCY'	'//12'	'0023'	'EEEE'	'VIAW'	'//12'	'0023']	['EEEEEEEE'	'RVTVCSFD'	'4/2/1213'	'50302324'	'EEEEEEEE'	'RVVVLSFE'	'4///0213'	'50001324']	['HHHH'	'PKFE'	'$%#%'	'3424'	'HHHH'	'PEAE'	'$%#%'	'3424']] 0 0 0.4092445872391844 0.5907554127608157
1RUZ_J 0.0079026428523318 1.11531361589792 0.2229166666666671 [[244	246]	[244	249]	[232	237]	[188	192]] [4	0	3	1] [[200	202]	[376	381]	[547	552]	[986	990]] [['EEE'	'TFE'	'213'	'324'	'EEE'	'YFK'	'213'	'324']	['EEEESS'	'TFEATG'	'2131UU'	'324233'	'EEEESS'	'TFKDYG'	'2133UU'	'324433']	['EEEEEE'	'YYWTLL'	'222200'	'333311'	'EEEEEE'	'TGTGVL'	'2222/0'	'333301']	['HHHHH'	'GTDQQ'	'$$%%%'	'33444'	'HHHHH'	'PPEAE'	'$$%#%'	'33424']] 0 0 0.20072434441440443 0.7992756555855955
6PW2_B 0.0493191834314506 0.5328371460005452 0.0850277264325332 [[599	601]	[558	561]	[594	601]	[476	479]] [4	0	3	1] [[200	202]	[433	436]	[509	516]	[987	990]] [['EEE'	'SFD'	'213'	'324'	'EEE'	'YFK'	'213'	'324']	['EEEE'	'IVCY'	'//12'	'0023'	'EEEE'	'VIAW'	'//12'	'0023']	['EEEEEEEE'	'RVTVCSFD'	'4/2/1213'	'50302324'	'EEEEEEEE'	'RVVVLSFE'	'4///0213'	'50001324']	['HHHH'	'PKFE'	'$%#%'	'3424'	'HHHH'	'PEAE'	'$%#%'	'3424']] 0 0 0.4092445872391844 0.5907554127608157
1RUZ_L 0.0080191218753509 1.114557503286779 0.2229166666666671 [[244	246]	[244	249]	[232	237]	[188	192]] [4	0	3	1] [[200	202]	[376	381]	[547	552]	[986	990]] [['EEE'	'TFE'	'213'	'324'	'EEE'	'YFK'	'213'	'324']	['EEEESS'	'TFEATG'	'2131UU'	'324233'	'EEEESS'	'TFKDYG'	'2133UU'	'324433']	['EEEEEE'	'YYWTLL'	'222200'	'333311'	'EEEEEE'	'TGTGVL'	'2222/0'	'333301']	['HHHHH'	'GTDQQ'	'$$%%%'	'33444'	'HHHHH'	'PPEAE'	'$$%#%'	'33424']] 0 0 0.20805895428370771 0.7919410457162923
1S7S_A 0.0261580766940776 0.9286302702002994 0.0810313075506452 [[100	102]	[7	12]	[97	102]	[64	70]] [4	0	3	1] [[200	202]	[396	401]	[511	516]	[986	992]] [['EEE'	'GAE'	'213'	'324'	'EEE'	'YFK'	'213'	'324']	['EEEEEE'	'YFVTAV'	'21/21/'	'320320'	'EEEEEE'	'YADSFV'	'21321/'	'324320']	['EEEEEE'	'VISGAE'	'//2213'	'003324'	'EEEEEE'	'VVLSFE'	'//0213'	'001324']	['HHHHHHH'	'TQKAKGN'	'$%%#%$%'	'3442434'	'HHHHHHH'	'PPEAEVQ'	'$$%#%!%'	'3342404']] 0 0 0.21449033236857173 0.7855096676314283
4HXD_D 0.0368224803542872 2.0283428451964656 0.0103270223752158 [[150	153]	[151	154]	[60	62]] [4	3	1] [[199	202]	[540	543]	[990	992]] [['TEEE'	'THFD'	'N313'	'3424'	'TEEE'	'GYFK'	'N213'	'3324']	['EEEE'	'HFDA'	'3131'	'4242'	'EEEE'	'NFNF'	'3131'	'4242']	['HHH'	'KVK'	'%!%'	'404'	'HHH'	'EVQ'	'%!%'	'404']] 1 1 0.0481601846261512 0.9518398153738488
1O6E_B 0.0115455828404194 1.930158260422072 0.0477001703577506 [[170	173]	[53	59]	[167	178]] [0	3	1] [[364	367]	[547	553]	[982	992]] [['.HHH'	'EPSI'	']$$!'	'4330'	'.HHH'	'DYSV'	']$$!'	'4330']	['EEEEEEE'	'PVGSVFG'	'2/22/12'	'3033023'	'EEEEEEE'	'TGTGVLT'	'2222/02'	'3333013']	['TTS.HHHHHHHH'	'SDLEPSIAAQIE'	'NOS]$$!##%!%'	'341433022404'	'TTS.HHHHHHH'	'SRLDPPEAEVQ'	'NPS]$$%#%!%'	'35143342404']] 1 1 0.0 1.0
1FZK_A 0.0478392032705984 0.7629389843839786 0.067272727272728 [[100	102]	[7	12]	[97	102]	[64	70]] [4	0	3	1] [[200	202]	[396	401]	[511	516]	[986	992]] [['EEE'	'GAE'	'213'	'324'	'EEE'	'YFK'	'213'	'324']	['EEEEEE'	'YFVTAV'	'21/21/'	'320320'	'EEEEEE'	'YADSFV'	'21321/'	'324320']	['EEEEEE'	'VISGAE'	'//2213'	'003324'	'EEEEEE'	'VVLSFE'	'//0213'	'001324']	['HHHHHHH'	'TQKAKGN'	'$%%#%$%'	'3442434'	'HHHHHHH'	'PPEAEVQ'	'$$%#%!%'	'3342404']] 0 0 0.2185136574382445 0.7814863425617555
3CSY_C 0.006833159312914 7.015678320473187 0.0173310225303293 [[64	67]	[186	188]	[186	192]] [4	0	3] [[198	201]	[451	453]	[547	553]] [['TTTE'	'KGRF'	'ONP1'	'4352'	'TTEE'	'DGYF'	'ON21'	'4332']	['EEE'	'SLS'	'202'	'313'	'EEE'	'YLY'	'202'	'313']	['EEEEEEE'	'SLSSVVT'	'2022//2'	'3133003'	'EEEEEEE'	'TGTGVLT'	'2222/02'	'3333013']] -1 -1 0.6051595381607109 0.0
5ACA_2 0.0029336332628108 3.1209219667684245 0.1209540034071547 [[201	203]	[199	205]	[21	26]	[95	97]] [4	0	3	1] [[200	202]	[394	400]	[545	550]	[987	989]] [['EEE'	'YAN'	'213'	'324'	'EEE'	'YFK'	'213'	'324']	['EEEEEEE'	'EVYANIA'	'3/213/1'	'4032402'	'EEEEEEE'	'NVYADSF'	'3/21321'	'4032432']	['TEEEEE'	'TTTSTT'	'N22222'	'333333'	'TEEEEE'	'GLTGTG'	'N02222'	'313333']	['HHH'	'TDA'	'$%#'	'342'	'HHH'	'PEA'	'$%#'	'342']] 1 1 0.1609457600084729 0.8390542399915271
1VBA_1 0.007440107723913 5.802175587734691 0.0238500851788752 [[261	263]	[260	268]	[131	134]] [4	0	3] [[200	202]	[395	403]	[540	543]] [['EEE'	'YMK'	'213'	'324'	'EEE'	'YFK'	'213'	'324']	['EEEEEEEEE'	'IYMKPKHVR'	'/213233/4'	'032434405'	'EEEEEEEEE'	'VYADSFVIR'	'/21321//4'	'032432005']	['EEEE'	'DMEF'	'3131'	'4242'	'EEEE'	'NFNF'	'3131'	'4242']] -1 -1 0.5916484470705651 0.0
5VAG_A 0.0041939260638145 1.96285261353549 0.1635434412265755 [[240	244]	[239	242]	[116	120]] [0	3	1] [[448	452]	[539	542]	[977	981]] "[['EEEEE'	'DFHWL'	'31320'	'42431'	'EEEEE'	'NYNYL'	'32320'	'43431']	['EEEE'	'IDFH'	'/313'	'0424'	'EEEE'	'VNFN'	'/313'	'0424']	['HHHHH'	'LRQIL'	'""&%!""'	'15401'	'HHHHH'	'LNDIL'	'""%%!""'	'14401']]" 1 1 0.0 1.0
4PGC_A 0.0290644792029281 0.8914394216953523 0.0830258302583026 [[100	102]	[7	12]	[97	102]	[64	70]] [4	0	3	1] [[200	202]	[396	401]	[511	516]	[986	992]] [['EEE'	'GAE'	'213'	'324'	'EEE'	'YFK'	'213'	'324']	['EEEEEE'	'YFVTAV'	'21/21/'	'320320'	'EEEEEE'	'YADSFV'	'21321/'	'324320']	['EEEEEE'	'VISGAE'	'//2213'	'003324'	'EEEEEE'	'VVLSFE'	'//0213'	'001324']	['HHHHHHH'	'TQKAKGN'	'$%%#%$%'	'3442434'	'HHHHHHH'	'PPEAEVQ'	'$$%#%!%'	'3342404']] 0 0 0.21449033236857173 0.7855096676314283
3P4M_A 0.0261823058104278 0.9496865888890116 0.0830258302583026 [[100	102]	[7	12]	[97	102]	[64	70]] [4	0	3	1] [[200	202]	[396	401]	[511	516]	[986	992]] [['EEE'	'GAE'	'213'	'324'	'EEE'	'YFK'	'213'	'324']	['EEEEEE'	'YFVTAV'	'21/21/'	'320320'	'EEEEEE'	'YADSFV'	'21321/'	'324320']	['EEEEEE'	'VISGAE'	'//2213'	'003324'	'EEEEEE'	'VVLSFE'	'//0213'	'001324']	['HHHHHHH'	'TQKAKGN'	'$%%#%$%'	'3442434'	'HHHHHHH'	'PPEAEVQ'	'$$%#%!%'	'3342404']] 0 0 0.21449033236857173 0.7855096676314283
5YRC_A 0.003146086912143 2.667051683808481 0.2128099173553728 [[165	167]	[110	113]	[165	170]	[78	86]] [4	0	3	1] [[200	202]	[432	435]	[514	519]	[985	992]] "[['EEE'	'YFE'	'213'	'324'	'EEE'	'YFK'	'213'	'324']	['EEEE'	'QIIF'	'3//1'	'4002'	'EEEE'	'DVIA'	'3//1'	'4002']	['EEE..S'	'YFELPH'	'213Z}V'	'324134'	'EEE.SS'	'SFELLH'	'213ZSV'	'324114']	['.HHHHHHHH'	'DSYDEBEVN'	""]$$%%'%!%""	'433446404'	'.HHHHHHH'	'DPPEAEVQ'	']$$%#%!%'	'43342404']]" -1 -1 0.21899233992334416 0.0
1EAH_1 0.0139775583818267 5.619368982188846 0.0034071550255532 [[260	262]	[259	267]	[131	134]] [4	0	3] [[200	202]	[395	403]	[540	543]] [['EEE'	'YMK'	'213'	'324'	'EEE'	'YFK'	'213'	'324']	['EEEEEEEEE'	'VYMKPKHVR'	'/213233/4'	'032434405'	'EEEEEEEEE'	'VYADSFVIR'	'/21321//4'	'032432005']	['EEEE'	'DMEF'	'3131'	'4242'	'EEEE'	'NFNF'	'3131'	'4242']] -1 -1 0.5916484470705651 0.0
5YRA_A 0.0032954940115853 2.6539442649659044 0.1882591093117409 [[165	167]	[110	113]	[165	170]	[78	86]] [4	0	3	1] [[200	202]	[432	435]	[514	519]	[985	992]] [['EEE'	'YFE'	'213'	'324'	'EEE'	'YFK'	'213'	'324']	['EEEE'	'QIIF'	'3//1'	'4002'	'EEEE'	'DVIA'	'3//1'	'4002']	['EEE..S'	'YFELPH'	'213Z}V'	'324134'	'EEE.SS'	'SFELLH'	'213ZSV'	'324114']	['.HHHHHHHH'	'DSYDEYEVN'	']$$%%$%!%'	'433443404'	'.HHHHHHH'	'DPPEAEVQ'	']$$%#%!%'	'43342404']] -1 -1 0.1830803835813219 0.0
3OYJ_B 0.0812192163430315 0.7258288459233917 0.0482142857142862 [[241	245]	[155	158]	[241	244]] [0	3	1] [[364	368]	[546	549]	[985	988]] "[['.HHHH'	'KWYDL'	']$$%""'	'43341'	'.HHHH'	'DYSVL'	']$$!""'	'43301']	['EEEE'	'LYPT'	'0222'	'1333'	'EEEE'	'LTGT'	'0222'	'1333']	['.HHH'	'KWYD'	']$$%'	'4334'	'.HHH'	'DPPE'	']$$%'	'4334']]" 0 0 0.2684142133442214 0.7315857866557786
6IIJ_A 0.0039495190158031 3.622501302956647 0.0630323679727427 [[250	252]	[249	252]	[130	139]] [4	0	3] [[200	202]	[395	398]	[540	549]] [['EEE'	'YMK'	'213'	'324'	'EEE'	'YFK'	'213'	'324']	['EEEE'	'VYMK'	'/213'	'0324'	'EEEE'	'VYAD'	'/213'	'0324']	['EEEEEEEEEE'	'NAEFTFVTTT'	'313121/222'	'4242320333'	'EEEETTEEEE'	'NFNFNGLTGT'	'3131ON0222'	'4242431333']] 1 1 0.11928302988232937 0.8807169701176706
2FZ1_B 0.0164080007989812 0.9247815484580124 0.155025553662691 [[178	180]	[32	39]	[177	180]] [4	0	3] [[200	202]	[394	401]	[513	516]] [['EEE'	'SMH'	'213'	'324'	'EEE'	'YFK'	'213'	'324']	['EEEEEEEE'	'KQPFQSEV'	'3321323/'	'44324340'	'EEEEEEEE'	'NVYADSFV'	'3/21321/'	'40324320']	['EEEE'	'LSMH'	'0213'	'1324'	'EEEE'	'LSFE'	'0213'	'1324']] 0 0 0.2935452752437446 0.7064547247562555
5EWN_B 0.0070668973223025 5.090481597035948 0.0298245614035088 [[278	280]	[277	280]	[188	191]	[195	198]] [4	0	3	1] [[200	202]	[395	398]	[563	566]	[985	988]] [['EEE'	'TFE'	'213'	'324'	'EEE'	'YFK'	'213'	'324']	['EEEE'	'VTFE'	'/213'	'0324'	'EEEE'	'VYAD'	'/213'	'0324']	['..EE'	'KNAT'	']]12'	'4423'	'..EE'	'QQFG'	']]12'	'4423']	['.HHH'	'KPSD'	']$$%'	'4334'	'.HHH'	'DPPE'	']$$%'	'4334']] -1 -1 0.6051288016815859 0.0
6OJ0_Q 0.0064562792188968 1.2810934418985147 0.1413969335604765 [[738	740]	[738	741]	[734	737]	[605	609]] [4	0	3	1] [[200	202]	[396	399]	[512	515]	[976	980]] "[['EEE'	'YFN'	'213'	'324'	'EEE'	'YFK'	'213'	'324']	['EEEE'	'YFNP'	'2132'	'3243'	'EEEE'	'YADS'	'2132'	'3243']	['EEEE'	'ILTM'	'/021'	'0132'	'EEEE'	'VLSF'	'/021'	'0132']	['.HHHH'	'VTQQV'	'Y$%%!'	'03440'	'.HHHH'	'VLNDI'	'Y""%%!'	'01440']]" 0 0 0.0 1.0
3F1J_A 0.0058994448260287 1.138861076136605 0.2760869565217392 [[76	78]	[74	78]	[4	7]	[134	136]] [4	0	3	1] [[200	202]	[394	398]	[528	531]	[986	988]] [['EEE'	'YFQ'	'213'	'324'	'EEE'	'YFK'	'213'	'324']	['EEEEE'	'NIYFQ'	'3/213'	'40324'	'EEEEE'	'NVYAD'	'3/213'	'40324']	['....'	'KHSY'	']]}}'	'4433'	'....'	'KKST'	']]}}'	'4433']	['HHH'	'GPD'	'$$%'	'334'	'HHH'	'PPE'	'$$%'	'334']] 0 0 0.0 1.0
7C81_A 0.0106394099151583 9.426538858996183 0.0017035775127764 [[240	242]	[239	243]	[38	43]	[206	208]] [4	0	3	1] [[200	202]	[395	399]	[529	534]	[974	976]] [['EEE'	'YFK'	'213'	'324'	'EEE'	'YFK'	'213'	'324']	['EEEEE'	'VYFKP'	'/2132'	'03243'	'EEEEE'	'VYADS'	'/2132'	'03243']	['......'	'HTSQVV'	']}}]YY'	'433400'	'......'	'KSTNLV'	']}}]ZY'	'433410']	['.S.'	'SGV'	'}UY'	'330'	'.S.'	'SSV'	'}UY'	'330']] -1 -1 0.766798389312781 0.0
6VH6_B 0.0379635898073319 0.5156806516617235 0.1124361158432705 [[599	601]	[558	561]	[594	601]	[476	479]] [4	0	3	1] [[200	202]	[433	436]	[509	516]	[987	990]] [['EEE'	'SFD'	'213'	'324'	'EEE'	'YFK'	'213'	'324']	['EEEE'	'IVCY'	'//12'	'0023'	'EEEE'	'VIAW'	'//12'	'0023']	['EEEEEEEE'	'RVTVCSFD'	'4/2/1213'	'50302324'	'EEEEEEEE'	'RVVVLSFE'	'4///0213'	'50001324']	['HHHH'	'PKFE'	'$%#%'	'3424'	'HHHH'	'PEAE'	'$%#%'	'3424']] 0 0 0.4092445872391844 0.5907554127608157
4JPJ_A 0.0155323240198793 1.109890198374306 0.1243611584327082 [[148	150]	[148	153]	[20	25]	[116	119]] [4	0	3	1] [[200	202]	[376	381]	[548	553]	[977	980]] "[['EEE'	'SFN'	'213'	'324'	'EEE'	'YFK'	'213'	'324']	['EEESSS'	'SFNBGG'	'213XUU'	'324633'	'EEEESS'	'TFKDYG'	'2133UU'	'324433']	['EEEEEE'	'TGLILT'	'220/02'	'331013'	'EEEEEE'	'GTGVLT'	'222/02'	'333013']	['HHHH'	'LKQI'	'""%%!'	'1440'	'HHHH'	'LNDI'	'""%%!'	'1440']]" 0 0 0.03535152959438523 0.9646484704056147
1B3T_B 0.0559926647850888 0.6012407760390954 0.0770642201834868 [[599	601]	[558	561]	[594	601]	[476	479]] [4	0	3	1] [[200	202]	[433	436]	[509	516]	[987	990]] [['EEE'	'SFD'	'213'	'324'	'EEE'	'YFK'	'213'	'324']	['EEEE'	'IVCY'	'//12'	'0023'	'EEEE'	'VIAW'	'//12'	'0023']	['EEEEEEEE'	'RVTVASFD'	'4/2/1213'	'50302324'	'EEEEEEEE'	'RVVVLSFE'	'4///0213'	'50001324']	['HHHH'	'PKFE'	'$%#%'	'3424'	'HHHH'	'PEAE'	'$%#%'	'3424']] 0 0 0.4092445872391844 0.5907554127608157
6NB6_C 0.0014633241809959 10.998419517609362 0.0902896081771715 [[500	502]	[342	429]	[492	554]	[955	974]] [4	0	3	1] [[200	202]	[355	442]	[506	568]	[973	992]] "[['EEE'	'SFE'	'213'	'324'	'EEE'	'YFK'	'213'	'324']	['EEEE.SEE...HHHHS.SS.SEEEESSS.GGGGGG..BSEEEEEEEEEEGGGGGGSSTT..SHHHHHT....SS...EEEEEE.TTTT'	'RKKISNGVADYSVLYNSTFFSTFKHYGVSATKLNDLIFSNVYADSFVVKGDDVRQIAPGQTGVIADYNYKLPDDFMGHVLAWNTRNID'	'433/}V2/[]}$!""$V}UT[U2133UUR}89:7::ZY*U3/21321//39::6;:RTNN]}U!!#%$O}]Z}VV[[}3/0123}POKO'	'5440343024330134332233244330323414410234032432004344054023343300243434134422340123435404'	'EEEE.SEE..HHHHHH.TT.SEEEESSS.TTSTTT..BSEEEEEEEEEEGGGGGGSSTT..STTTTTT....TT..EEEEEEE.TTTT'	'RKRISNCVADYSVLYNSASFSTFKDYGVSPTKLNDLEFTNVYADSFVIRGDEVRQIAPGQTGKIADYNYKLPDDFTGDVIAWNSNNLD'	'434/}V1/[]$$!""$%}MN[U2133UUR}NNVLOOZ]*U3/21321//49::6;:RTNN]}UOKMONO}]Z}OO[}23//123}OOLO'	'5450342024330134323233244330333414414234032432005344054023343340243434134423340023434414']	['SEEEEEEEEEE..SSPP.EEPPPPP.....SSEEEEEETTEEEEEEEEE......TT..EEE.'	'QPYRVVVLSFELLNAPATVIGPKLSTDLIKNQKVNFNFNGLTGTGVLTPSSKRFQPFQQFGRD'	'V224///0213ZZVTGF}//GGHEG}]ZY]VV3/3131ON02222/022}}]^[]NM]]124]'	'433500013241142323003341334104444042424313333013333452432442354'	'SEEEEEEEEEE.SSS...EE.S........SSEEEEEETTEEEEEEEEE......TT..EEE.'	'QPYRVVVLSFELLHAPATVEGPKKSTNLVKNKFVNFNFNGLTGTGVLTESNKKFLPFQQFGRD'	'V224///0213ZSVT}[}/3}U]]}}]ZY]VV1/3131ON02222/023}]]][ZNM]]124]'	'433500013241142323043344334104442042424313333013434442132442354']	['S.S.THHHHTTS.HHHHHHH'	'ISSVLNDILSRLDPPEAEVQ'	'R}UYL%%!""NPS]$$%#%!%'	'03301440135143342404'	'S.S.HHHHHTTS.HHHHHHH'	'ISSVLNDILSRLDPPEAEVQ'	'R}UY""%%!""NPS]$$%#%!%'	'03301440135143342404']]" -1 -1 0.766798389312781 0.0
2VAB_A 0.0507317018375189 0.7516957556617356 0.0750915750915752 [[100	102]	[7	12]	[97	102]	[64	70]] [4	0	3	1] [[200	202]	[396	401]	[511	516]	[986	992]] [['EEE'	'GAE'	'213'	'324'	'EEE'	'YFK'	'213'	'324']	['EEEEEE'	'YFVTAV'	'21/21/'	'320320'	'EEEEEE'	'YADSFV'	'21321/'	'324320']	['EEEEEE'	'VISGAE'	'//2213'	'003324'	'EEEEEE'	'VVLSFE'	'//0213'	'001324']	['HHHHHHH'	'TQKAKGN'	'$%%#%$%'	'3442434'	'HHHHHHH'	'PPEAEVQ'	'$$%#%!%'	'3342404']] 0 0 0.22923354302973187 0.7707664569702681
4F3Z_A 0.0083827233366346 1.205985718186512 0.1600790513833994 [[244	246]	[242	246]	[164	169]	[191	195]] [4	0	3	1] [[200	202]	[394	398]	[546	551]	[978	982]] "[['EEE'	'TFE'	'213'	'324'	'EEE'	'YFK'	'213'	'324']	['EEEEE'	'KITFE'	'3/213'	'40324'	'EEEEE'	'NVYAD'	'3/213'	'40324']	['EEEEEE'	'LSKSYI'	'02322/'	'134330'	'EEEEEE'	'LTGTGV'	'02222/'	'133330']	['HHHHT'	'QQSLY'	'%%$""N'	'44313'	'HHHHT'	'NDILS'	'%%!""N'	'44013']]" 0 0 0.0 1.0
7C4Z_A 0.0079524886630843 1.2125719385626272 0.1623762376237634 [[251	253]	[250	253]	[131	140]] [4	0	3] [[200	202]	[395	398]	[540	549]] [['EEE'	'YMK'	'213'	'324'	'EEE'	'YFK'	'213'	'324']	['EEEE'	'VYMK'	'/213'	'0324'	'EEEE'	'VYAD'	'/213'	'0324']	['EEEEEEEEEE'	'NAEFTFVTTT'	'313121/222'	'4242320333'	'EEEETTEEEE'	'NFNFNGLTGT'	'3131ON0222'	'4242431333']] 0 0 0.0 1.0
6MZJ_E 0.0011965950601513 4.307759775476687 0.1979591836734702 [[444	446]	[441	449]	[294	297]	[338	346]] [4	0	3	1] [[200	202]	[393	401]	[511	514]	[986	992]] [['EEE'	'TMK'	'213'	'324'	'EEE'	'YFK'	'213'	'324']	['S.EEEEEEE'	'GNITMKSDI'	'U]/21323/'	'340324340'	'SEEEEEEEE'	'TNVYADSFV'	'U3/21321/'	'340324320']	['EEEE'	'IVLT'	'//02'	'0013'	'EEEE'	'VVLS'	'//02'	'0013']	['HHHHHHHHH'	'WSEAVNQVK'	'$$%#!%%!%'	'334204404'	'HHHHHHH'	'PPEAEVQ'	'$$%#%!%'	'3342404']] -1 -1 0.08385160596069614 0.0
1T0N_A 0.0241455970389817 0.9973316494932852 0.1033834586466166 [[100	102]	[7	12]	[97	102]	[64	70]] [4	0	3	1] [[200	202]	[396	401]	[511	516]	[986	992]] [['EEE'	'GAE'	'213'	'324'	'EEE'	'YFK'	'213'	'324']	['EEEEEE'	'YFVTAV'	'21/21/'	'320320'	'EEEEEE'	'YADSFV'	'21321/'	'324320']	['EEEEEE'	'VISGAE'	'//2213'	'003324'	'EEEEEE'	'VVLSFE'	'//0213'	'001324']	['HHHHHHH'	'TQKAKGN'	'$%%#%$%'	'3442434'	'HHHHHHH'	'PPEAEVQ'	'$$%#%!%'	'3342404']] 0 0 0.21449033236857173 0.7855096676314283
3UBN_C 0.0005224057489652 2.8259291587100326 0.3986371379897775 [[244	246]	[242	246]	[164	169]	[70	72]] [4	0	3	1] [[200	202]	[394	398]	[546	551]	[980	982]] "[['EEE'	'TFE'	'213'	'324'	'EEE'	'YFK'	'213'	'324']	['EEEEE'	'KITFE'	'3/213'	'40324'	'EEEEE'	'NVYAD'	'3/213'	'40324']	['EEEEEE'	'LSKSYI'	'02322/'	'134330'	'EEEEEE'	'LTGTGV'	'02222/'	'133330']	['HHT'	'ILG'	'!""N'	'013'	'HHT'	'ILS'	'!""N'	'013']]" 1 1 0.22868856348021074 0.7713114365197893
6ACC_B 0.0234143085235586 0.4308661070494059 0.2254697286012534 [[383	385]	[361	440]	[492	550]	[970	974]] [4	0	3	1] [[200	202]	[374	449]	[506	564]	[988	992]] [['EEE'	'YAD'	'213'	'324'	'EEE'	'YFK'	'213'	'324']	['.SEEEESSS.STTGGG..BSSEEEEEEEE.SSGGGG.SSS..TTTTTTS....SSS..EEEEEE.TTTT..TT.....EE'	'FSTFKQYGVSATKLNDLRFSNVYADSFVVKGDDVRQIAPGQTGVIADYNYKLPDDFMGQVLAWNTRNIDATSTGNYNYKY'	'[U2133UUR}TNO7::Z^*UV/21321//]UV:6;:YTUU]}NKKMONV}]Z}VVT[}3/0123}POKO[}NN}]}]}32'	'23324433032341441523403243200434405402334330024343413442234012343540423333434343'	'.SEEEESSS.TTSTTT..BSEEEEEEEEEEGGGGGGSSTT..STTTTTT....TT..EEEEEEE.TTTT..--.EE'	'FSTFKDYGVSPTKLNDLEFTNVYADSFVIRGDEVRQIAPGQTGKIADYNYKLPDDFTGDVIAWNSNNLDSK--GNY'	'[U2133UUR}NNVLOOZ]*U3/21321//49::6;:RTNN]}UOKMONO}]Z}OO[}23//123}OOLO}]--}32'	'23324433033341441423403243200534405402334334024343413442334002343441434--343']	['S.EEEEEEE....SSS..BB.S.......TTSEEEEE.SS.EEEEEEEE......TT..'	'QPYRVVVLSFELLNAPATVRGPKLSTDLIKNQTVNFNFNGLTGTGVLTPSSKRFQPFQQ'	'V}24///02[]ZZVTU[}(~}U]Z}}]ZYOOV2/313[VUZ2222/022}}]^[]NM]]'	'43350001324114232305334133410444304242431333301333345243244'	'SEEEEEEEEEE.SSS...EE.S........SSEEEEEETTEEEEEEEEE......TT..'	'QPYRVVVLSFELLHAPATVEGPKKSTNLVKNKFVNFNFNGLTGTGVLTESNKKFLPFQQ'	'V224///0213ZSVT}[}/3}U]]}}]ZY]VV1/3131ON02222/023}]]][ZNM]]'	'43350001324114232304334433410444204242431333301343444213244']	['HHHHH'	'EAEVQ'	'%#%!%'	'42404'	'HHHHH'	'EAEVQ'	'%#%!%'	'42404']] -1 -1 0.09997631787405716 0.0
3OYK_B 0.0863347228310334 0.740282408826906 0.0519713261648751 [[241	245]	[155	158]	[241	244]] [0	3	1] [[364	368]	[546	549]	[985	988]] "[['.HHHH'	'KWYDL'	']$$%""'	'43341'	'.HHHH'	'DYSVL'	']$$!""'	'43301']	['EEEE'	'LYPT'	'0222'	'1333'	'EEEE'	'LTGT'	'0222'	'1333']	['.HHH'	'KWYD'	']$$%'	'4334'	'.HHH'	'DPPE'	']$$%'	'4334']]" 0 0 0.21767872326503387 0.7823212767349661
1KPU_A 0.0394900559044101 0.8544861541278151 0.0830258302583026 [[100	102]	[7	12]	[97	102]	[64	70]] [4	0	3	1] [[200	202]	[396	401]	[511	516]	[986	992]] [['EEE'	'GAE'	'213'	'324'	'EEE'	'YFK'	'213'	'324']	['EEEEEE'	'YFVTAV'	'21/21/'	'320320'	'EEEEEE'	'YADSFV'	'21321/'	'324320']	['EEEEEE'	'VISGAE'	'//2213'	'003324'	'EEEEEE'	'VVLSFE'	'//0213'	'001324']	['HHHHHHH'	'TQKAKGN'	'$%%#%$%'	'3442434'	'HHHHHHH'	'PPEAEVQ'	'$$%#%!%'	'3342404']] 0 0 0.21449033236857173 0.7855096676314283
6PW2_A 0.0247823532306601 0.5393436998265395 0.1834677419354848 [[599	601]	[558	561]	[594	601]	[476	479]] [4	0	3	1] [[200	202]	[433	436]	[509	516]	[987	990]] [['EEE'	'SFD'	'213'	'324'	'EEE'	'YFK'	'213'	'324']	['EEEE'	'IVCY'	'//12'	'0023'	'EEEE'	'VIAW'	'//12'	'0023']	['EEEEEEEE'	'RVTVCSFD'	'4/2/1213'	'50302324'	'EEEEEEEE'	'RVVVLSFE'	'4///0213'	'50001324']	['HHHH'	'PKFE'	'$%#%'	'3424'	'HHHH'	'PEAE'	'$%#%'	'3424']] 0 0 0.4162193352103148 0.5837806647896852
4LVH_J 0.0163230155700796 1.1679852133331017 0.103918228279386 [[241	243]	[241	246]	[161	165]	[186	189]] [4	0	3	1] [[200	202]	[376	381]	[546	550]	[989	992]] [['EEE'	'TFE'	'213'	'324'	'EEE'	'YFK'	'213'	'324']	['EEEESS'	'TFEATG'	'2131UU'	'324233'	'EEEESS'	'TFKDYG'	'2133UU'	'324433']	['EEEEE'	'LSKSY'	'02322'	'13433'	'EEEEE'	'LTGTG'	'02222'	'13333']	['HHHH'	'ADQQ'	'#%%%'	'2444'	'HHHH'	'AEVQ'	'#%!%'	'2404']] 0 0 0.0 1.0
4GXU_M 0.0062011501163591 9.14818423064746 0.0226480836236941 [[64	67]	[177	179]	[177	183]] [4	0	3] [[198	201]	[451	453]	[547	553]] [['TTTE'	'KGRF'	'ONP1'	'4352'	'TTEE'	'DGYF'	'ON21'	'4332']	['EEE'	'SLS'	'202'	'313'	'EEE'	'YLY'	'202'	'313']	['EEEEEEE'	'SLSSVVT'	'2022//2'	'3133003'	'EEEEEEE'	'TGTGVLT'	'2222/02'	'3333013']] -1 -1 0.766798389312781 0.0
1FNW_A 0.0299532435067663 1.6383331411446362 0.0298245614035088 [[123	132]	[127	130]	[117	132]	[19	21]] [4	0	3	1] [[197	202]	[450	453]	[510	516]	[978	980]] [['ETTEEEEEEE'	'IDGIQSLSFD'	'/ON/320213'	'0430431324'	'ETTEEE'	'IDGYFK'	'/ON213'	'043324']	['EEEE'	'QSLS'	'3202'	'4313'	'EEEE'	'NYLY'	'3202'	'4313']	['EEEEEEETTEEEEEEE'	'IVVKVSIDGIQSLSFD'	'///3/2/ON/320213'	'0004030430431324'	'EEEEEEE'	'VVVLSFE'	'///0213'	'0001324']	['HHH'	'QNI'	'%%!'	'440'	'HHH'	'NDI'	'%%!'	'440']] 1 1 0.0365718641815818 0.9634281358184182
6OJ0_j 0.0119938554944407 1.2615301331937725 0.0919931856899483 [[538	540]	[538	541]	[425	432]	[405	409]] [4	0	3	1] [[200	202]	[396	399]	[548	555]	[976	980]] "[['EEE'	'YFN'	'213'	'324'	'EEE'	'YFK'	'213'	'324']	['EEEE'	'YFNP'	'2132'	'3243'	'EEEE'	'YADS'	'2132'	'3243']	['EEE.EEE.'	'YSTNLTAS'	'222]021}'	'33341323'	'EEEEEEE.'	'GTGVLTES'	'222/023}'	'33301343']	['.HHHH'	'VTQQV'	'Y$%%!'	'03440'	'.HHHH'	'VLNDI'	'Y""%%!'	'01440']]" 0 0 0.0 1.0
5UGY_C 0.0095690590443226 4.128542159272351 0.0298245614035088 [[114	116]	[113	116]	[232	237]	[65	67]] [4	0	3	1] [[200	202]	[375	378]	[547	552]	[980	982]] "[['EEE'	'SFE'	'213'	'324'	'EEE'	'YFK'	'213'	'324']	['SEEE'	'SSFE'	'U213'	'3324'	'SEEE'	'STFK'	'U213'	'3324']	['EEEEEE'	'YYWTLL'	'222200'	'333311'	'EEEEEE'	'TGTGVL'	'2222/0'	'333301']	['HHT'	'ILG'	'!""N'	'013'	'HHT'	'ILS'	'!""N'	'013']]" -1 -1 0.08385160596069614 0.0
2NTZ_B 0.1733746923475523 1.0288209436025166 0.0316344463971884 [[279	282]	[279	285]	[179	182]] [0	3	1] [[423	426]	[531	537]	[988	991]] [['....'	'TELW'	'}]Z}'	'3413'	'....'	'YKLP'	'}]Z}'	'3413']	['......S'	'TELWKFE'	'}]Z}][V'	'3413424'	'.....SS'	'TNLVKNK'	'}]ZY]VV'	'3410444']	['HHHH'	'QAKV'	'%#%!'	'4240'	'HHHH'	'EAEV'	'%#%!'	'4240']] -1 -1 0.11646064905444206 0.0
3UBE_K 0.0019986639914766 2.824787667070349 0.335604770017035 [[244	246]	[242	246]	[164	169]	[70	72]] [4	0	3	1] [[200	202]	[394	398]	[546	551]	[980	982]] "[['EEE'	'TFE'	'213'	'324'	'EEE'	'YFK'	'213'	'324']	['EEEEE'	'KITFE'	'3/213'	'40324'	'EEEEE'	'NVYAD'	'3/213'	'40324']	['EEEEEE'	'LSKSYI'	'02322/'	'134330'	'EEEEEE'	'LTGTGV'	'02222/'	'133330']	['HHT'	'ILG'	'!""N'	'013'	'HHT'	'ILS'	'!""N'	'013']]" 1 1 0.22868856348021074 0.7713114365197893
3LZG_I 0.0023380465766815 2.747353808263768 0.335604770017035 [[244	246]	[244	249]	[232	235]	[70	72]] [4	0	3	1] [[200	202]	[376	381]	[547	550]	[980	982]] "[['EEE'	'TFE'	'213'	'324'	'EEE'	'YFK'	'213'	'324']	['EEEESS'	'TFEATG'	'2131UU'	'324233'	'EEEESS'	'TFKDYG'	'2133UU'	'324433']	['EEEE'	'YYWT'	'2222'	'3333'	'EEEE'	'TGTG'	'2222'	'3333']	['HHT'	'ILG'	'!""N'	'013'	'HHT'	'ILS'	'!""N'	'013']]" 1 1 0.22868856348021074 0.7713114365197893
4JUJ_C 0.010534070380606 1.1618722698932078 0.1740000000000008 [[244	246]	[244	249]	[232	237]	[188	192]] [4	0	3	1] [[200	202]	[376	381]	[547	552]	[986	990]] [['EEE'	'TFE'	'213'	'324'	'EEE'	'YFK'	'213'	'324']	['EEEESS'	'TFEATG'	'2131UU'	'324233'	'EEEESS'	'TFKDYG'	'2133UU'	'324433']	['EEEEEE'	'YYWTLL'	'222200'	'333311'	'EEEEEE'	'TGTGVL'	'2222/0'	'333301']	['HHHHH'	'GTDQQ'	'$$%%%'	'33444'	'HHHHH'	'PPEAE'	'$$%#%'	'33424']] 0 0 0.0 1.0
5X70_B 0.0125779249461876 2.297629431249694 0.0463458110516941 [[392	394]	[391	395]	[222	229]	[504	507]] [4	0	3	1] [[200	202]	[395	399]	[544	551]	[987	990]] [['EEE'	'SMK'	'213'	'324'	'EEE'	'YFK'	'213'	'324']	['EEEEE'	'ISMKW'	'/2132'	'03243'	'EEEEE'	'VYADS'	'/2132'	'03243']	['TT.EEEEE'	'HGIRPTYI'	'ONY4222/'	'43053330'	'TTEEEEEE'	'NGLTGTGV'	'ON02222/'	'43133330']	['HHHH'	'SDAN'	'$%#%'	'3424'	'HHHH'	'PEAE'	'$%#%'	'3424']] 1 1 0.0 1.0
1VBE_1 0.0076902730485571 5.843365352057764 0.028960817717206 [[261	263]	[260	268]	[127	145]] [4	0	3] [[200	202]	[395	403]	[507	520]] [['EEE'	'YMK'	'213'	'324'	'EEE'	'YFK'	'213'	'324']	['EEEEEEEEE'	'IYMKPKHVR'	'/213233/4'	'032434405'	'EEEEEEEEE'	'VYADSFVIR'	'/21321//4'	'032432005']	['EEEEEEEEEEEEEEEE.SS'	'YSRFDMELTFVVTANFTNA'	'2241313021//2131}VT'	'3352424132003242342'	'EEEEEEEEEE.SSS'	'PYRVVVLSFELLHA'	'224///0213ZSVT'	'33500013241142']] -1 -1 0.5916484470705651 0.0
5X6X_B 0.0139530492315781 2.2133841497502145 0.0444839857651251 [[392	394]	[391	395]	[222	229]	[504	507]] [4	0	3	1] [[200	202]	[395	399]	[544	551]	[987	990]] [['EEE'	'SMK'	'213'	'324'	'EEE'	'YFK'	'213'	'324']	['EEEEE'	'ISMKW'	'/2132'	'03243'	'EEEEE'	'VYADS'	'/2132'	'03243']	['TT.EEEEE'	'HGIRPTYI'	'ONY4222/'	'43053330'	'TTEEEEEE'	'NGLTGTGV'	'ON02222/'	'43133330']	['HHHH'	'SDAN'	'$%#%'	'3424'	'HHHH'	'PEAE'	'$%#%'	'3424']] 1 1 0.0 1.0
3PRM_A 0.0195539945501658 1.1369652603260512 0.1073253833049399 [[149	153]	[9	13]	[151	154]	[86	90]] [4	0	3	1] [[198	202]	[430	434]	[540	543]	[977	981]] "[['TTEEE'	'QTHFD'	'ON313'	'43424'	'TTEEE'	'DGYFK'	'ON213'	'43324']	['.EEEE'	'WTQVI'	'}23//'	'33400'	'.EEEE'	'TGDVI'	'}23//'	'33400']	['EEEE'	'HFDA'	'3131'	'4242'	'EEEE'	'NFNF'	'3131'	'4242']	['HHHHH'	'LEDYL'	'""%%$""'	'14431'	'HHHHH'	'LNDIL'	'""%%!""'	'14401']]" 0 0 0.0 1.0
6V47_A 0.0022308525612165 2.7504548570615803 0.3475298126064725 [[240	242]	[239	243]	[229	232]	[61	63]] [4	0	3	1] [[200	202]	[395	399]	[548	551]	[980	982]] "[['EEE'	'TFE'	'213'	'324'	'EEE'	'YFK'	'213'	'324']	['EEEEE'	'ITFES'	'/2132'	'03243'	'EEEEE'	'VYADS'	'/2132'	'03243']	['EEEE'	'YWTI'	'222/'	'3330'	'EEEE'	'GTGV'	'222/'	'3330']	['HHT'	'ILG'	'!""N'	'013'	'HHT'	'ILS'	'!""N'	'013']]" 1 1 0.22868856348021074 0.7713114365197893
6V47_C 0.0027189133341958 2.749246368473397 0.275979557069846 [[240	242]	[239	243]	[229	232]	[61	63]] [4	0	3	1] [[200	202]	[395	399]	[548	551]	[980	982]] "[['EEE'	'TFE'	'213'	'324'	'EEE'	'YFK'	'213'	'324']	['EEEEE'	'ITFES'	'/2132'	'03243'	'EEEEE'	'VYADS'	'/2132'	'03243']	['EEEE'	'YWTI'	'222/'	'3330'	'EEEE'	'GTGV'	'222/'	'3330']	['HHT'	'ILG'	'!""N'	'013'	'HHT'	'ILS'	'!""N'	'013']]" 1 1 0.22868856348021074 0.7713114365197893
3UBQ_K 0.0019936280803849 2.7927993174556884 0.3662691652470187 [[244	246]	[242	246]	[164	169]	[70	72]] [4	0	3	1] [[200	202]	[394	398]	[546	551]	[980	982]] "[['EEE'	'TFE'	'213'	'324'	'EEE'	'YFK'	'213'	'324']	['EEEEE'	'KITFE'	'3/213'	'40324'	'EEEEE'	'NVYAD'	'3/213'	'40324']	['EEEEEE'	'LSKSYI'	'02322/'	'134330'	'EEEEEE'	'LTGTGV'	'02222/'	'133330']	['HHT'	'ILG'	'!""N'	'013'	'HHT'	'ILS'	'!""N'	'013']]" 1 1 0.22868856348021074 0.7713114365197893
4KPQ_A 0.0015590736387645 4.337779171392111 0.1890971039182278 [[244	246]	[243	247]	[39	42]] [4	0	3] [[200	202]	[395	399]	[554	557]] [['EEE'	'TFE'	'213'	'324'	'EEE'	'YFK'	'213'	'324']	['EEEEE'	'ITFES'	'/2132'	'03243'	'EEEEE'	'VYADS'	'/2132'	'03243']	['E...'	'ETNH'	'3}]]'	'4344'	'E...'	'ESNK'	'3}]]'	'4344']] -1 -1 0.08385160596069614 0.0
3LZG_A 0.001442656651848 2.6808225102195267 0.4088586030664389 [[244	246]	[244	249]	[232	235]	[70	72]] [4	0	3	1] [[200	202]	[376	381]	[547	550]	[980	982]] "[['EEE'	'TFE'	'213'	'324'	'EEE'	'YFK'	'213'	'324']	['EEEESS'	'TFEATG'	'2131UU'	'324233'	'EEEESS'	'TFKDYG'	'2133UU'	'324433']	['EEEE'	'YYWT'	'2222'	'3333'	'EEEE'	'TGTG'	'2222'	'3333']	['HHT'	'ILG'	'!""N'	'013'	'HHT'	'ILS'	'!""N'	'013']]" 1 1 0.22868856348021074 0.7713114365197893
4Q4V_1 0.010639222177138 5.203144232300671 0.0238500851788752 [[262	264]	[261	269]	[256	264]	[100	102]] [4	0	3	1] [[200	202]	[395	403]	[507	516]	[988	990]] [['EEE'	'YMK'	'213'	'324'	'EEE'	'YFK'	'213'	'324']	['EEEEEEEEE'	'VYMKPKHVR'	'/213233/4'	'032434405'	'EEEEEEEEE'	'VYADSFVIR'	'/21321//4'	'032432005']	['EEEEEEEEE'	'TSKIRVYMK'	'223/4/213'	'334050324'	'EEEEEEEEEE'	'PYRVVVLSFE'	'224///0213'	'3350001324']	['HHH'	'DAD'	'%#%'	'424'	'HHH'	'EAE'	'%#%'	'424']] -1 -1 0.5916484470705651 0.0
6AKS_A 0.0197062405172317 3.616760397099267 0.0102214650766609 [[251	253]	[250	253]	[131	140]] [4	0	3] [[200	202]	[395	398]	[540	549]] [['EEE'	'YMK'	'213'	'324'	'EEE'	'YFK'	'213'	'324']	['EEEE'	'VYMK'	'/213'	'0324'	'EEEE'	'VYAD'	'/213'	'0324']	['EEEEEEEEEE'	'NAEFTFVTTT'	'313121/222'	'4242320333'	'EEEETTEEEE'	'NFNFNGLTGT'	'3131ON0222'	'4242431333']] 1 1 0.11928302988232937 0.8807169701176706
2VO9_C 0.0307873409427072 1.0162284543523483 0.0766609880749573 [[132	135]	[75	77]	[133	135]	[11	15]] [4	0	3	1] [[199	202]	[384	386]	[540	542]	[988	992]] [['TEEE'	'PHFE'	'N313'	'3424'	'TEEE'	'GYFK'	'N213'	'3324']	['TTS'	'GGQ'	'NNV'	'334'	'TTS'	'PTK'	'NNV'	'334']	['EEE'	'HFE'	'313'	'424'	'EEE'	'NFN'	'313'	'424']	['HHHHH'	'KANRK'	'%#%&%'	'42454'	'HHHHH'	'EAEVQ'	'%#%!%'	'42404']] 0 0 0.21449033236857173 0.7855096676314283
6XEY_F 0.0045522652775554 3.088634108636428 0.0731261425959783 [[79	81]	[79	86]	[16	19]] [4	0	3] [[200	202]	[399	406]	[522	525]] [['EEE'	'YME'	'213'	'324'	'EEE'	'YFK'	'213'	'324']	['EEEE.GGG'	'YMEVRSDD'	'213/^9::'	'32405344'	'EEEEEGGG'	'SFVIRGDE'	'21//49::'	'32005344']	['..EE'	'ASVK'	'[}/3'	'2304'	'..EE'	'ATVE'	'[}/3'	'2304']] 1 1 0.0 1.0
6PW2_C 0.0317001523006209 0.549458054653098 0.142023346303503 [[599	601]	[558	561]	[594	601]	[476	479]] [4	0	3	1] [[200	202]	[433	436]	[509	516]	[987	990]] [['EEE'	'SFD'	'213'	'324'	'EEE'	'YFK'	'213'	'324']	['EEEE'	'IVCY'	'//12'	'0023'	'EEEE'	'VIAW'	'//12'	'0023']	['EEEEEEEE'	'RVTVCSFD'	'4/2/1213'	'50302324'	'EEEEEEEE'	'RVVVLSFE'	'4///0213'	'50001324']	['HHHH'	'PKFE'	'$%#%'	'3424'	'HHHH'	'PEAE'	'$%#%'	'3424']] 0 0 0.4092445872391844 0.5907554127608157
1A41_A 0.0767099431690054 1.9070298441538087 0.0085178875638836 [[229	234]	[160	162]	[233	240]] [0	3	1] [[365	370]	[510	512]	[987	992]] "[['HHHHHH'	'YTFLYN'	'$$#""$%'	'332134'	'HHHHHH'	'YSVLYN'	'$$!""$%'	'330134']	['EEE'	'IVI'	'///'	'000'	'EEE'	'VVV'	'///'	'000']	['HHHHHHHH'	'YNFWTNVK'	'$%#$$%!%'	'34233404'	'HHHHHH'	'PEAEVQ'	'$%#%!%'	'342404']]" 1 1 0.0 1.0
6FJQ_B 0.0062657683776294 3.2526538709423662 0.0444839857651251 [[169	171]	[168	173]	[27	32]	[98	100]] [4	0	3	1] [[200	202]	[395	400]	[549	554]	[973	975]] [['EEE'	'TFD'	'213'	'324'	'EEE'	'YFK'	'213'	'324']	['EEEEEE'	'ITFDFA'	'/21311'	'032422'	'EEEEEE'	'VYADSF'	'/21321'	'032432']	['EEEEEE'	'TFVLTK'	'21/023'	'320134'	'EEEEEE'	'TGVLTE'	'22/023'	'330134']	['S.S'	'VGS'	'R}U'	'033'	'S.S'	'ISS'	'R}U'	'033']] 1 1 0.009549550519428743 0.9904504494805713
3M6S_E 0.0013673949914845 3.018155110276993 0.281090289608177 [[241	243]	[239	243]	[161	166]	[61	63]] [4	0	3	1] [[200	202]	[394	398]	[546	551]	[980	982]] "[['EEE'	'TFE'	'213'	'324'	'EEE'	'YFK'	'213'	'324']	['EEEEE'	'KITFE'	'3/213'	'40324'	'EEEEE'	'NVYAD'	'3/213'	'40324']	['EEEEEE'	'LSKSYI'	'02322/'	'134330'	'EEEEEE'	'LTGTGV'	'02222/'	'133330']	['HHT'	'ILG'	'!""N'	'013'	'HHT'	'ILS'	'!""N'	'013']]" 1 1 0.22868856348021074 0.7713114365197893
3PHU_A 0.0241659791457981 1.1300510995633235 0.0902896081771715 [[149	153]	[9	13]	[151	154]	[86	90]] [4	0	3	1] [[198	202]	[430	434]	[540	543]	[977	981]] "[['TTEEE'	'QTHFD'	'ON313'	'43424'	'TTEEE'	'DGYFK'	'ON213'	'43324']	['.EEEE'	'WTQVI'	'}23//'	'33400'	'.EEEE'	'TGDVI'	'}23//'	'33400']	['EEEE'	'HFDA'	'3131'	'4242'	'EEEE'	'NFNF'	'3131'	'4242']	['HHHHH'	'LEDYL'	'""%%$""'	'14431'	'HHHHH'	'LNDIL'	'""%%!""'	'14401']]" 0 0 0.0 1.0
5W1V_O 0.0039919261456277 1.8005880801485996 0.2569593147751607 [[251	253]	[247	253]	[173	176]	[147	150]] [4	0	3	1] [[200	202]	[393	398]	[548	551]	[988	991]] [['EEE'	'SAE'	'213'	'324'	'EEE'	'YFK'	'213'	'324']	['SEEEEEE'	'TQIVSAE'	'U3//213'	'3400324'	'SEEEEE'	'TNVYAD'	'U3/213'	'340324']	['EEEE'	'SWWV'	'222/'	'3330'	'EEEE'	'GTGV'	'222/'	'3330']	['HHHH'	'EAEI'	'%#%!'	'4240'	'HHHH'	'EAEV'	'%#%!'	'4240']] -1 -1 0.213379282719015 0.0
3PRP_A 0.0181522129769493 1.1164751687384356 0.1328790459965925 [[149	153]	[9	13]	[151	154]	[86	90]] [4	0	3	1] [[198	202]	[430	434]	[540	543]	[977	981]] "[['TTEEE'	'QTHFD'	'ON313'	'43424'	'TTEEE'	'DGYFK'	'ON213'	'43324']	['.EEEE'	'WTQVI'	'}23//'	'33400'	'.EEEE'	'TGDVI'	'}23//'	'33400']	['EEEE'	'HFDA'	'3131'	'4242'	'EEEE'	'NFNF'	'3131'	'4242']	['HHHHH'	'LEDYL'	'""%%$""'	'14431'	'HHHHH'	'LNDIL'	'""%%!""'	'14401']]" 0 0 0.13338155225895093 0.8666184477410491
4HLZ_E 0.0045253341184313 2.2872946930070968 0.155025553662691 [[257	259]	[243	247]	[243	246]	[108	113]] [4	0	3	1] [[200	202]	[395	399]	[539	542]	[977	982]] "[['EEE'	'GFK'	'213'	'324'	'EEE'	'YFK'	'213'	'324']	['EEEEE'	'INFES'	'/3132'	'04243'	'EEEEE'	'VYADS'	'/2132'	'03243']	['EEEE'	'INFE'	'/313'	'0424'	'EEEE'	'VNFN'	'/313'	'0424']	['HHHHHT'	'LKHLLS'	'""%%""""N'	'144113'	'HHHHHT'	'LNDILS'	'""%%!""N'	'144013']]" 1 1 0.20607347352045216 0.7939265264795479
6NIW_D 0.0530150663951513 2.61986854449989 0.001706484641639 [[112	114]	[112	115]	[17	23]	[150	152]] [4	0	3	1] [[200	202]	[396	399]	[549	555]	[987	989]] [['EEE'	'TFH'	'213'	'324'	'EEE'	'YFK'	'213'	'324']	['EEEE'	'TFHG'	'2132'	'3243'	'EEEE'	'YADS'	'2132'	'3243']	['EEEEEE.'	'YWILLNP'	'22/003}'	'3301143'	'EEEEEE.'	'TGVLTES'	'22/023}'	'3301343']	['HHH'	'SKC'	'$%#'	'342'	'HHH'	'PEA'	'$%#'	'342']] 1 1 0.0 1.0
2YEW_J 0.0539358200378888 0.6670801275281603 0.0931098696461825 [[223	225]	[223	227]	[219	225]	[138	143]] [4	0	3	1] [[200	202]	[376	380]	[511	516]	[985	990]] "[['EEE'	'GAN'	'213'	'324'	'EEE'	'YFK'	'213'	'324']	['EEE.S'	'GANEG'	'213]U'	'32443'	'EEEES'	'TFKDY'	'2133U'	'32443']	['EEEEEEE'	'IVLGGAN'	'//02213'	'0013324'	'EEEEEE'	'VVLSFE'	'//0213'	'001324']	['.HHHHH'	'NPELAK'	']$%""#%'	'434124'	'.HHHHH'	'DPPEAE'	']$$%#%'	'433424']]" 0 0 0.4234665464120742 0.5765334535879258
6OJ0_g 0.0090655652990932 1.2636603219008675 0.1345826235093694 [[1138	1140]	[1138	1141]	[1025	1030]	[1005	1009]] [4	0	3	1] [[200	202]	[396	399]	[548	553]	[976	980]] "[['EEE'	'YFN'	'213'	'324'	'EEE'	'YFK'	'213'	'324']	['EEEE'	'YFNP'	'2132'	'3243'	'EEEE'	'YADS'	'2132'	'3243']	['EEEEEE'	'YSTNLT'	'222302'	'333413'	'EEEEEE'	'GTGVLT'	'222/02'	'333013']	['.HHHH'	'VTQQV'	'Y$%%!'	'03440'	'.HHHH'	'VLNDI'	'Y""%%!'	'01440']]" 0 0 0.0 1.0
1FZJ_A 0.0441007111522254 0.8981597399098334 0.0790441176470595 [[100	102]	[7	12]	[97	102]	[64	70]] [4	0	3	1] [[200	202]	[396	401]	[511	516]	[986	992]] [['EEE'	'GAE'	'213'	'324'	'EEE'	'YFK'	'213'	'324']	['EEEEEE'	'YFVTAV'	'21/21/'	'320320'	'EEEEEE'	'YADSFV'	'21321/'	'324320']	['EEEEEE'	'VISGAE'	'//2213'	'003324'	'EEEEEE'	'VVLSFE'	'//0213'	'001324']	['HHHHHHH'	'TQKAKGN'	'$%%#%$%'	'3442434'	'HHHHHHH'	'PPEAEVQ'	'$$%#%!%'	'3342404']] 0 0 0.21449033236857173 0.7855096676314283
1FZO_A 0.0534702702874038 0.9000134556641526 0.0595667870036102 [[100	102]	[7	12]	[97	102]	[64	70]] [4	0	3	1] [[200	202]	[396	401]	[511	516]	[986	992]] [['EEE'	'GAE'	'213'	'324'	'EEE'	'YFK'	'213'	'324']	['EEEEEE'	'YFVTAV'	'21/21/'	'320320'	'EEEEEE'	'YADSFV'	'21321/'	'324320']	['EEEEEE'	'VISGAE'	'//2213'	'003324'	'EEEEEE'	'VVLSFE'	'//0213'	'001324']	['HHHHHHH'	'TQKAKGN'	'$%%#%$%'	'3442434'	'HHHHHHH'	'PPEAEVQ'	'$$%#%!%'	'3342404']] 0 0 0.21449033236857173 0.7855096676314283
4HLZ_A 0.0028378954327331 2.095743315249855 0.3952299829642249 [[257	259]	[243	247]	[243	246]	[108	113]] [4	0	3	1] [[200	202]	[395	399]	[539	542]	[977	982]] "[['EEE'	'GFK'	'213'	'324'	'EEE'	'YFK'	'213'	'324']	['EEEEE'	'INFES'	'/3132'	'04243'	'EEEEE'	'VYADS'	'/2132'	'03243']	['EEEE'	'INFE'	'/313'	'0424'	'EEEE'	'VNFN'	'/313'	'0424']	['HHHHHT'	'LKHLLS'	'""%%""""N'	'144113'	'HHHHHT'	'LNDILS'	'""%%!""N'	'144013']]" -1 -1 0.4780814235381699 0.0
6PNS_K 0.146654446115271 0.6120570965011151 0.0595667870036102 [[704	706]	[703	706]	[821	825]	[608	613]] [4	0	3	1] [[200	202]	[395	398]	[549	553]	[987	992]] [['EEE'	'YMH'	'213'	'324'	'EEE'	'YFK'	'213'	'324']	['EEEE'	'VYMH'	'/213'	'0324'	'EEEE'	'VYAD'	'/213'	'0324']	['EEEEE'	'TTIFY'	'22/12'	'33023'	'EEEEE'	'TGVLT'	'22/02'	'33013']	['HHHHHH'	'SVMKVD'	'$!#%!%'	'302404'	'HHHHHH'	'PEAEVQ'	'$%#%!%'	'342404']] 0 0 0.6464105104807677 0.35358948951923225
1KPV_A 0.0495251738373088 0.8820343451498336 0.0770642201834868 [[100	102]	[7	12]	[97	102]	[64	70]] [4	0	3	1] [[200	202]	[396	401]	[511	516]	[986	992]] [['EEE'	'GAE'	'213'	'324'	'EEE'	'YFK'	'213'	'324']	['EEEEEE'	'YFVTAV'	'21/21/'	'320320'	'EEEEEE'	'YADSFV'	'21321/'	'324320']	['EEEEEE'	'VISGAE'	'//2213'	'003324'	'EEEEEE'	'VVLSFE'	'//0213'	'001324']	['HHHHHHH'	'TQKAKGN'	'$%%#%$%'	'3442434'	'HHHHHHH'	'PPEAEVQ'	'$$%#%!%'	'3342404']] 0 0 0.21449033236857173 0.7855096676314283
5F4L_A 0.0139102151590956 2.175098851228881 0.0482142857142862 [[444	446]	[441	449]	[376	380]	[342	345]] [4	0	3	1] [[200	202]	[393	401]	[541	545]	[977	980]] "[['EEE'	'TFN'	'213'	'324'	'EEE'	'YFK'	'213'	'324']	['S.EEEEEEE'	'GEITFNSNI'	'U]/21323/'	'340324340'	'SEEEEEEEE'	'TNVYADSFV'	'U3/21321/'	'340324320']	['EEETT'	'FNFRG'	'131PN'	'24253'	'EEETT'	'FNFNG'	'131ON'	'24243']	['HHHH'	'LQKV'	'""%%!'	'1440'	'HHHH'	'LNDI'	'""%%!'	'1440']]" 1 1 0.0 1.0
6QPN_E 0.0043556339601411 2.939187486603248 0.0988074957410558 [[565	567]	[564	569]	[422	427]] [4	0	3] [[200	202]	[395	400]	[549	554]] [['EEE'	'TFD'	'213'	'324'	'EEE'	'YFK'	'213'	'324']	['EEEEEE'	'ITFDFA'	'/21311'	'032422'	'EEEEEE'	'VYADSF'	'/21321'	'032432']	['EEEEEE'	'TLVLTK'	'20/023'	'310134'	'EEEEEE'	'TGVLTE'	'22/023'	'330134']] 1 1 0.0 1.0
6OJ0_h 0.0137346527913635 1.2613404072901695 0.0919931856899483 [[138	140]	[138	141]	[25	30]	[5	9]] [4	0	3	1] [[200	202]	[396	399]	[548	553]	[976	980]] "[['EEE'	'YFN'	'213'	'324'	'EEE'	'YFK'	'213'	'324']	['EEEE'	'YFNP'	'2132'	'3243'	'EEEE'	'YADS'	'2132'	'3243']	['EEEEEE'	'YSTNLT'	'222302'	'333413'	'EEEEEE'	'GTGVLT'	'222/02'	'333013']	['.HHHH'	'VTQQV'	'Y$%%!'	'03440'	'.HHHH'	'VLNDI'	'Y""%%!'	'01440']]" 0 0 0.0 1.0
6ACK_B 0.0340895295952075 0.7798460172217945 0.1138519924098673 [[383	385]	[361	440]	[494	550]	[955	974]] [4	0	3	1] [[200	202]	[374	449]	[508	564]	[973	992]] "[['EEE'	'YAD'	'213'	'324'	'EEE'	'YFK'	'213'	'324']	['.S..EESSS.STTGGGS.BS.EEEEEEEE.TTTTTT.SSS..TTHHHHT....SS...EEEEEE.TTTTS.TT...S.EE'	'FSTFKQYGVSATKLNDLRFSNVYADSFVVKGDDVRQIAPGQTGVIADYNYKLPDDFMGQVLAWNTRNIDATSTGNYNYKY'	'[U}[33UUR}TNO7::S^*U]/21321//]NOOKPOYTUU]}NK!#%$O}]Z}VV[[}3/0123}POKOT}NN}]}V}32'	'23324433032341441523403243200434405402334330024343413442234012343540423333434343'	'.SEEEESSS.TTSTTT..BSEEEEEEEEEEGGGGGGSSTT..STTTTTT....TT..EEEEEEE.TTTT..--.EE'	'FSTFKDYGVSPTKLNDLEFTNVYADSFVIRGDEVRQIAPGQTGKIADYNYKLPDDFTGDVIAWNSNNLDSK--GNY'	'[U2133UUR}NNVLOOZ]*U3/21321//49::6;:RTNN]}UOKMONO}]Z}OO[}23//123}OOLO}]--}32'	'23324433033341441423403243200534405402334334024343413442334002343441434--343']	['EEEEEEEE...SSS..BB.S.......SSSEEEEE.SS.EEEEEEEE......TT..'	'YRVVVLSFELLNAPATVRGPKLSTDLIKNQTVNFNFNGLTGTGVLTPSSKRFQPFQQ'	'24///021]ZZVTU[}(~}U]Z}}]ZYVVV2/313[VUZ2222/022}}]^[]NM]]'	'350001324114232305334133410444304242431333301333345243244'	'EEEEEEEEE.SSS...EE.S........SSEEEEEETTEEEEEEEEE......TT..'	'YRVVVLSFELLHAPATVEGPKKSTNLVKNKFVNFNFNGLTGTGVLTESNKKFLPFQQ'	'24///0213ZSVT}[}/3}U]]}}]ZY]VV1/3131ON02222/023}]]][ZNM]]'	'350001324114232304334433410444204242431333301343444213244']	['S.SSHHHHHHT..SHHHHHH'	'ISSVLNDILSRLDKVEAEVQ'	'R}UR""%%!""$PZ]V!%#%!%'	'03301440135144042404'	'S.S.HHHHHTTS.HHHHHHH'	'ISSVLNDILSRLDPPEAEVQ'	'R}UY""%%!""NPS]$$%#%!%'	'03301440135143342404']]" 0 0 0.2633009687372507 0.7366990312627494
7K5I_H 0.0197167726917467 3.100699452533741 0.0190972222222223 [[184	188]	[185	188]	[31	33]] [0	3	1] [[394	398]	[539	542]	[988	990]] [['EEEEE'	'DVNFE'	'3/313'	'40424'	'EEEEE'	'NVYAD'	'3/213'	'40324']	['EEEE'	'VNFE'	'/313'	'0424'	'EEEE'	'VNFN'	'/313'	'0424']	['HHH'	'EMN'	'%#%'	'424'	'HHH'	'EAE'	'%#%'	'424']] 1 1 0.0 1.0
5TG8_A 0.0455426039759094 0.5615548730847542 0.1159695817490495 [[149	152]	[230	235]	[230	233]	[185	190]] [4	0	3	1] [[199	202]	[395	400]	[539	542]	[974	979]] "[['TTEE'	'SEMK'	'NO13'	'3424'	'TEEE'	'GYFK'	'N213'	'3324']	['EEEEEE'	'IDFHWM'	'/31321'	'042432'	'EEEEEE'	'VYADSF'	'/21321'	'032432']	['EEEE'	'IDFH'	'/313'	'0424'	'EEEE'	'VNFN'	'/313'	'0424']	['.SSHHH'	'SSSLDE'	'}UU""%%'	'333144'	'.S.HHH'	'SSVLND'	'}UY""%%'	'330144']]" 0 0 0.4092445872391844 0.5907554127608157
6PZF_F 0.0142045865217255 4.671663999930533 0.0155709342560554 [[64	67]	[186	188]	[186	192]] [4	0	3] [[198	201]	[451	453]	[547	553]] [['TTTE'	'KGRF'	'ONP1'	'4352'	'TTEE'	'DGYF'	'ON21'	'4332']	['EEE'	'SLS'	'202'	'313'	'EEE'	'YLY'	'202'	'313']	['EEEEEEE'	'SLSSVVT'	'2022//2'	'3133003'	'EEEEEEE'	'TGTGVLT'	'2222/02'	'3333013']] -1 -1 0.4587862335411408 0.0
1RUY_H 0.0103263008938069 1.203181708322695 0.1577909270216961 [[244	246]	[244	249]	[232	237]	[188	192]] [4	0	3	1] [[200	202]	[376	381]	[547	552]	[986	990]] [['EEE'	'TFE'	'213'	'324'	'EEE'	'YFK'	'213'	'324']	['EEEESS'	'TFEATG'	'2131UU'	'324233'	'EEEESS'	'TFKDYG'	'2133UU'	'324433']	['EEEEEE'	'YYWTLL'	'222200'	'333311'	'EEEEEE'	'TGTGVL'	'2222/0'	'333301']	['HHHHH'	'STDQQ'	'$$%%%'	'33444'	'HHHHH'	'PPEAE'	'$$%#%'	'33424']] 0 0 0.0 1.0
1RVT_L 0.0075546015203778 1.208320410860841 0.2178423236514528 [[244	246]	[244	249]	[232	237]	[188	192]] [4	0	3	1] [[200	202]	[376	381]	[547	552]	[986	990]] [['EEE'	'TFE'	'213'	'324'	'EEE'	'YFK'	'213'	'324']	['EEEESS'	'TFEATG'	'2131UU'	'324233'	'EEEESS'	'TFKDYG'	'2133UU'	'324433']	['EEEEEE'	'YYWTLL'	'222200'	'333311'	'EEEEEE'	'TGTGVL'	'2222/0'	'333301']	['HHHHH'	'STDQQ'	'$$%%%'	'33444'	'HHHHH'	'PPEAE'	'$$%#%'	'33424']] 0 0 0.0 1.0
3UBQ_E 0.002404744818466 2.812065559297113 0.3407155025553656 [[244	246]	[242	246]	[164	169]	[70	72]] [4	0	3	1] [[200	202]	[394	398]	[546	551]	[980	982]] "[['EEE'	'TFE'	'213'	'324'	'EEE'	'YFK'	'213'	'324']	['EEEEE'	'KITFE'	'3/213'	'40324'	'EEEEE'	'NVYAD'	'3/213'	'40324']	['EEEEEE'	'LSKSYI'	'02322/'	'134330'	'EEEEEE'	'LTGTGV'	'02222/'	'133330']	['HHT'	'ILG'	'!""N'	'013'	'HHT'	'ILS'	'!""N'	'013']]" 1 1 0.22868856348021074 0.7713114365197893
3PSE_A 0.0222040727828878 1.129370075805348 0.1056218057921627 [[149	153]	[9	13]	[151	154]	[86	90]] [4	0	3	1] [[198	202]	[430	434]	[540	543]	[977	981]] "[['TTEEE'	'QTHFD'	'ON313'	'43424'	'TTEEE'	'DGYFK'	'ON213'	'43324']	['.EEEE'	'WTQVI'	'}23//'	'33400'	'.EEEE'	'TGDVI'	'}23//'	'33400']	['EEEE'	'HFDA'	'3131'	'4242'	'EEEE'	'NFNF'	'3131'	'4242']	['HHHHH'	'LEDYL'	'""%%$""'	'14431'	'HHHHH'	'LNDIL'	'""%%!""'	'14401']]" 0 0 0.0 1.0
3PT2_A 0.0256618784442836 1.1545848568026305 0.0766609880749573 [[149	153]	[9	13]	[151	154]	[86	90]] [4	0	3	1] [[198	202]	[430	434]	[540	543]	[977	981]] "[['TTEEE'	'QTHFD'	'ON313'	'43424'	'TTEEE'	'DGYFK'	'ON213'	'43324']	['.EEEE'	'WTQVI'	'}23//'	'33400'	'.EEEE'	'TGDVI'	'}23//'	'33400']	['EEEE'	'HFDA'	'3131'	'4242'	'EEEE'	'NFNF'	'3131'	'4242']	['HHHHH'	'LEDYL'	'""%%$""'	'14431'	'HHHHH'	'LNDIL'	'""%%!""'	'14401']]" 0 0 0.0 1.0
6NPI_B 0.0607747796419894 0.5079917418984873 0.1056218057921627 [[599	601]	[558	561]	[594	601]	[476	479]] [4	0	3	1] [[200	202]	[433	436]	[509	516]	[987	990]] [['EEE'	'SFD'	'213'	'324'	'EEE'	'YFK'	'213'	'324']	['EEEE'	'IVCY'	'//12'	'0023'	'EEEE'	'VIAW'	'//12'	'0023']	['EEEEEEEE'	'RVTVCSFD'	'4/2/1213'	'50302324'	'EEEEEEEE'	'RVVVLSFE'	'4///0213'	'50001324']	['HHHH'	'PKFE'	'$%#%'	'3424'	'HHHH'	'PEAE'	'$%#%'	'3424']] 0 0 0.4092445872391844 0.5907554127608157
6NB7_A 0.0034963464953033 1.2517169358242608 0.4178743961352664 [[72	76]	[342	440]	[492	554]	[955	974]] [4	0	3	1] [[197	201]	[355	449]	[506	568]	[973	992]] "[['ETTEE'	'INHTF'	'/OO21'	'04432'	'ETTEE'	'IDGYF'	'/ON21'	'04332']	['EEEE.SEE..TTTTTSS...SEEEE.SS.TGGGGG..BSEEEEEEEEEEHHHHTTSSTT..SHHHHHT....SS..SEEEEEE.TTTT.BTT.B...EE'	'RKKISNDVADYSVLYNSTFFSTFKEYGVSATKLNDLFFSNVYADSFVVKGDDVRQIAPGQTGVIADYNYKLPDDFMGEVLAWNTRNIDATSTGNYNYKY'	'433/}V3/[]NNKLNVU}[[U2133}UR}M9:7::Z[*U3/21321//3$%%!PORTNN]}U!!#%$O}]Z}VV[[U3/0123}POKO[+NN}	}]}32'	'544034402433013433223324433032341441223403243200434405402334330024343413442234012343540423333434343'	'EEEE.SEE..HHHHHH.TT.SEEEESSS.TTSTTT..BSEEEEEEEEEEGGGGGGSSTT..STTTTTT....TT..EEEEEEE.TTTT..--.EE'	'RKRISNCVADYSVLYNSASFSTFKDYGVSPTKLNDLEFTNVYADSFVIRGDEVRQIAPGQTGKIADYNYKLPDDFTGDVIAWNSNNLDSK--GNY'	'434/}V1/[]$$!""$%}MN[U2133UUR}NNVLOOZ]*U3/21321//49::6;:RTNN]}UOKMONO}]Z}OO[}23//123}OOLO}]--}32'	'545034202433013432323324433033341441423403243200534405402334334024343413442334002343441434--343']	['SEEEEEEEEEE.SSSSP.EE..........SSEEEEEETTEEEEEEEEE......TT..EEE.'	'QPYRVVVLSFELLNAPATVFGPKLSTDLIKNQHVNFNFNGLTGTGVLTPSSKRFQPFQQFGRD'	'V224///0213ZSVTUF}/1}}]Z}}]ZY]VV3/3131ON02222/022}}]^[]NM]]124]'	'433500013241142323023341334104444042424313333013333452432442354'	'SEEEEEEEEEE.SSS...EE.S........SSEEEEEETTEEEEEEEEE......TT..EEE.'	'QPYRVVVLSFELLHAPATVEGPKKSTNLVKNKFVNFNFNGLTGTGVLTESNKKFLPFQQFGRD'	'V224///0213ZSVT}[}/3}U]]}}]ZY]VV1/3131ON02222/023}]]][ZNM]]124]'	'433500013241142323043344334104442042424313333013434442132442354']	['S.S.SHHHHTTS.HHHHHHH'	'ISSVLNDILSRLDPPEAEVQ'	'R}UYS%%!""NPS]$$%#%!%'	'03301440135143342404'	'S.S.HHHHHTTS.HHHHHHH'	'ISSVLNDILSRLDPPEAEVQ'	'R}UY""%%!""NPS]$$%#%!%'	'03301440135143342404']]" 0 0 0.3431109848463381 0.6568890151536619
6CS4_A 0.0160330311965497 2.661054608809 0.0374787052810901 [[240	242]	[239	243]	[120	123]	[60	63]] [4	0	3	1] [[200	202]	[395	399]	[550	553]	[978	981]] "[['EEE'	'YMK'	'213'	'324'	'EEE'	'YFK'	'213'	'324']	['EEEEE'	'VYMKP'	'/2132'	'03243'	'EEEEE'	'VYADS'	'/2132'	'03243']	['EEEE'	'TILT'	'2/02'	'3013'	'EEEE'	'GVLT'	'2/02'	'3013']	['HHHH'	'ENFL'	'%%#""'	'4421'	'HHHH'	'NDIL'	'%%!""'	'4401']]" 1 1 0.0 1.0
5TG8_C 0.0448202967135056 0.5580187787995663 0.1223709369024856 [[149	152]	[230	235]	[230	233]	[185	190]] [4	0	3	1] [[199	202]	[395	400]	[539	542]	[974	979]] "[['TTEE'	'SEMK'	'NO13'	'3424'	'TEEE'	'GYFK'	'N213'	'3324']	['EEEEEE'	'IDFHWM'	'/31321'	'042432'	'EEEEEE'	'VYADSF'	'/21321'	'032432']	['EEEE'	'IDFH'	'/313'	'0424'	'EEEE'	'VNFN'	'/313'	'0424']	['.SSHHH'	'SSSLDE'	'}UU""%%'	'333144'	'.S.HHH'	'SSVLND'	'}UY""%%'	'330144']]" 0 0 0.4092445872391844 0.5907554127608157
1B3T_A 0.0536638526554744 0.5737602197560706 0.1054613935969872 [[599	601]	[558	561]	[594	601]	[476	479]] [4	0	3	1] [[200	202]	[433	436]	[509	516]	[987	990]] [['EEE'	'SFD'	'213'	'324'	'EEE'	'YFK'	'213'	'324']	['EEEE'	'IVCY'	'//12'	'0023'	'EEEE'	'VIAW'	'//12'	'0023']	['EEEEEEEE'	'RVTVASFD'	'4/2/1213'	'50302324'	'EEEEEEEE'	'RVVVLSFE'	'4///0213'	'50001324']	['HHHH'	'PKFE'	'$%#%'	'3424'	'HHHH'	'PEAE'	'$%#%'	'3424']] 0 0 0.4092445872391844 0.5907554127608157
4E7L_B 0.1076763650419689 0.8632329004146935 0.0500894454382829 [[241	245]	[155	158]	[241	244]] [0	3	1] [[364	368]	[546	549]	[985	988]] "[['.HHHH'	'KWYDL'	']$$%""'	'43341'	'.HHHH'	'DYSVL'	']$$!""'	'43301']	['EEEE'	'LYPT'	'0222'	'1333'	'EEEE'	'LTGT'	'0222'	'1333']	['.HHH'	'KWYD'	']$$%'	'4334'	'.HHH'	'DPPE'	']$$%'	'4334']]" 0 0 0.21449033236857173 0.7855096676314283
1RUY_L 0.0073055900309329 1.2030824275293068 0.2357894736842107 [[244	246]	[244	249]	[232	237]	[188	192]] [4	0	3	1] [[200	202]	[376	381]	[547	552]	[986	990]] [['EEE'	'TFE'	'213'	'324'	'EEE'	'YFK'	'213'	'324']	['EEEESS'	'TFEATG'	'2131UU'	'324233'	'EEEESS'	'TFKDYG'	'2133UU'	'324433']	['EEEEEE'	'YYWTLL'	'222200'	'333311'	'EEEEEE'	'TGTGVL'	'2222/0'	'333301']	['HHHHH'	'STDQQ'	'$$%%%'	'33444'	'HHHHH'	'PPEAE'	'$$%#%'	'33424']] 0 0 0.0 1.0
6QPO_E 0.004108899467599 2.9653464182687994 0.1056218057921627 [[565	567]	[564	569]	[422	427]] [4	0	3] [[200	202]	[395	400]	[549	554]] [['EEE'	'TFD'	'213'	'324'	'EEE'	'YFK'	'213'	'324']	['EEEEEE'	'ITFDFA'	'/21311'	'032422'	'EEEEEE'	'VYADSF'	'/21321'	'032432']	['EEEEEE'	'TLVLTK'	'20/023'	'310134'	'EEEEEE'	'TGVLTE'	'22/023'	'330134']] 1 1 0.0 1.0
1L1N_B 0.0313299488509889 1.1860662356870373 0.0459965928449739 [[159	161]	[158	161]	[58	61]	[90	92]] [4	0	3	1] [[200	202]	[395	398]	[540	543]	[973	975]] [['EEE'	'GMH'	'213'	'324'	'EEE'	'YFK'	'213'	'324']	['EEEE'	'IGMH'	'/213'	'0324'	'EEEE'	'VYAD'	'/213'	'0324']	['EEEE'	'DAKA'	'3131'	'4242'	'EEEE'	'NFNF'	'3131'	'4242']	['S.S'	'IPT'	'R}U'	'033'	'S.S'	'ISS'	'R}U'	'033']] 0 0 0.0 1.0
5WMF_F 0.057245353101647 0.507638398366131 0.1107325383304937 [[599	601]	[558	561]	[594	601]	[476	479]] [4	0	3	1] [[200	202]	[433	436]	[509	516]	[987	990]] [['EEE'	'SFD'	'213'	'324'	'EEE'	'YFK'	'213'	'324']	['EEEE'	'IVCY'	'//12'	'0023'	'EEEE'	'VIAW'	'//12'	'0023']	['EEEEEEEE'	'RVTVCSFD'	'4/2/1213'	'50302324'	'EEEEEEEE'	'RVVVLSFE'	'4///0213'	'50001324']	['HHHH'	'PKFE'	'$%#%'	'3424'	'HHHH'	'PEAE'	'$%#%'	'3424']] 0 0 0.4092445872391844 0.5907554127608157
1CKN_B 0.0112995473155112 2.864665734907657 0.0426287744227353 [[286	290]	[214	219]	[280	294]	[195	207]] [4	0	3	1] [[198	202]	[431	436]	[539	553]	[985	990]] "[['TTEEE'	'DGTWK'	'ON223'	'43334'	'TTEEE'	'DGYFK'	'ON213'	'43324']	['EEEEEE'	'GLIIMS'	'20//12'	'310023'	'EEEEEE'	'GDVIAW'	'23//12'	'340023']	['EEEEEETTEEEEEEE'	'VECGFADGTWKYIQG'	'/31211ON2232/32'	'042322433343043'	'EEEEETTEEEEEEEE'	'VNFNFNGLTGTGVLT'	'/3131ON02222/02'	'042424313333013']	['.HHHHHHHHHHHH'	'HPTIIKDHLKKAN'	']$$!!%%%""%%#%'	'4330044414424'	'.HHHHH'	'DPPEAE'	']$$%#%'	'433424']]" 1 1 0.0 1.0
4JTV_C 0.0012784039528311 2.908032704754971 0.3884156729131172 [[247	249]	[245	249]	[167	172]	[67	69]] [4	0	3	1] [[200	202]	[394	398]	[546	551]	[980	982]] "[['EEE'	'TFE'	'213'	'324'	'EEE'	'YFK'	'213'	'324']	['EEEEE'	'KITFE'	'3/213'	'40324'	'EEEEE'	'NVYAD'	'3/213'	'40324']	['EEEEEE'	'LSKSYI'	'02322/'	'134330'	'EEEEEE'	'LTGTGV'	'02222/'	'133330']	['HHT'	'ILG'	'!""N'	'013'	'HHT'	'ILS'	'!""N'	'013']]" 1 1 0.22868856348021074 0.7713114365197893
6OAR_C 0.0242042820794144 2.109469003664408 0.0371024734982334 [[150	153]	[106	110]	[151	154]	[60	62]] [4	0	3	1] [[199	202]	[366	370]	[540	543]	[990	992]] "[['TEEE'	'THFD'	'N313'	'3424'	'TEEE'	'GYFK'	'N213'	'3324']	['HHHHH'	'SMLSK'	'$#""$%'	'32134'	'HHHHH'	'SVLYN'	'$!""$%'	'30134']	['EEEE'	'HFDA'	'3131'	'4242'	'EEEE'	'NFNF'	'3131'	'4242']	['HHH'	'KVK'	'%!%'	'404'	'HHH'	'EVQ'	'%!%'	'404']]" 1 1 0.0 1.0
1RV0_H 0.0100977905894054 1.20988893470571 0.1716566866267472 [[244	246]	[244	249]	[232	237]	[188	192]] [4	0	3	1] [[200	202]	[376	381]	[547	552]	[986	990]] [['EEE'	'TFE'	'213'	'324'	'EEE'	'YFK'	'213'	'324']	['EEEESS'	'TFEATG'	'2131UU'	'324233'	'EEEESS'	'TFKDYG'	'2133UU'	'324433']	['EEEEEE'	'YYWTLL'	'222200'	'333311'	'EEEEEE'	'TGTGVL'	'2222/0'	'333301']	['HHHHH'	'STDQQ'	'$$%%%'	'33444'	'HHHHH'	'PPEAE'	'$$%#%'	'33424']] 0 0 0.0 1.0
5YRD_A 0.003990239073804 2.6463559941206345 0.1810865191146882 [[165	167]	[110	113]	[165	170]	[78	86]] [4	0	3	1] [[200	202]	[432	435]	[514	519]	[985	992]] [['EEE'	'YFE'	'213'	'324'	'EEE'	'YFK'	'213'	'324']	['EEEE'	'QIIF'	'3//1'	'4002'	'EEEE'	'DVIA'	'3//1'	'4002']	['EEE..S'	'YFELPH'	'213Z}V'	'324134'	'EEE.SS'	'SFELLH'	'213ZSV'	'324114']	['.HHHHHHHH'	'DSYDEYEVN'	']$$%%$%!%'	'433443404'	'.HHHHHHH'	'DPPEAEVQ'	']$$%#%!%'	'43342404']] -1 -1 0.14571996371544924 0.0
4JUG_A 0.0055586537947111 1.1948584908554567 0.3044444444444447 [[244	246]	[244	249]	[232	237]	[188	192]] [4	0	3	1] [[200	202]	[376	381]	[547	552]	[986	990]] [['EEE'	'TFE'	'213'	'324'	'EEE'	'YFK'	'213'	'324']	['EEEESS'	'TFEATG'	'2131UU'	'324233'	'EEEESS'	'TFKDYG'	'2133UU'	'324433']	['EEEEEE'	'YYWTLL'	'222200'	'333311'	'EEEEEE'	'TGTGVL'	'2222/0'	'333301']	['HHHHH'	'GTDQQ'	'$$%%%'	'33444'	'HHHHH'	'PPEAE'	'$$%#%'	'33424']] 0 0 0.0 1.0
2ZSV_A 0.025895762181587 0.9474037697785772 0.1202290076335883 [[100	102]	[7	12]	[97	102]	[64	70]] [4	0	3	1] [[200	202]	[396	401]	[511	516]	[986	992]] [['EEE'	'GAE'	'213'	'324'	'EEE'	'YFK'	'213'	'324']	['EEEEEE'	'YFVTAV'	'21/21/'	'320320'	'EEEEEE'	'YADSFV'	'21321/'	'324320']	['EEEEEE'	'VISGAE'	'//2213'	'003324'	'EEEEEE'	'VVLSFE'	'//0213'	'001324']	['HHHHHHH'	'TQKAKGN'	'$%%#%$%'	'3442434'	'HHHHHHH'	'PPEAEVQ'	'$$%#%!%'	'3342404']] 0 0 0.21449033236857173 0.7855096676314283
4UT6_I 0.0038554826213664 4.268895436279411 0.0850277264325332 [[90	92]	[33	36]	[88	93]] [4	0	3] [[200	202]	[396	399]	[538	543]] [['EEE'	'YFN'	'213'	'324'	'EEE'	'YFK'	'213'	'324']	['EEEE'	'WMHW'	'2132'	'3243'	'EEEE'	'YADS'	'2132'	'3243']	['EEEEEE'	'AVYFNA'	'1/2131'	'203242'	'EEEEEE'	'FVNFNF'	'1/3131'	'204242']] -1 -1 0.08385160596069614 0.0
2ZSW_E 0.0247957548637709 0.9483054996605558 0.1353965183752421 [[100	102]	[7	12]	[97	102]	[64	70]] [4	0	3	1] [[200	202]	[396	401]	[511	516]	[986	992]] [['EEE'	'GCE'	'213'	'324'	'EEE'	'YFK'	'213'	'324']	['EEEEEE'	'YFVTAV'	'21/21/'	'320320'	'EEEEEE'	'YADSFV'	'21321/'	'324320']	['EEEEEE'	'VISGCE'	'//2213'	'003324'	'EEEEEE'	'VVLSFE'	'//0213'	'001324']	['HHHHHHH'	'TQKAKGN'	'$%%#%$%'	'3442434'	'HHHHHHH'	'PPEAEVQ'	'$$%#%!%'	'3342404']] 0 0 0.21449033236857173 0.7855096676314283
6CRU_A 0.0184901846953146 2.500879653307768 0.0389380530973459 [[240	242]	[239	243]	[120	123]	[60	63]] [4	0	3	1] [[200	202]	[395	399]	[550	553]	[978	981]] "[['EEE'	'YMK'	'213'	'324'	'EEE'	'YFK'	'213'	'324']	['EEEEE'	'VYMKP'	'/2132'	'03243'	'EEEEE'	'VYADS'	'/2132'	'03243']	['EEEE'	'TILT'	'2/02'	'3013'	'EEEE'	'GVLT'	'2/02'	'3013']	['HHHH'	'ENFL'	'%%#""'	'4421'	'HHHH'	'NDIL'	'%%!""'	'4401']]" 1 1 0.0 1.0
3D0G_F 0.0286055389627068 2.3832522965515976 0.0280210157618214 [[383	385]	[342	425]	[492	500]	[427	429]] [4	0	3	1] [[200	202]	[355	438]	[506	514]	[990	992]] "[['EEE'	'YAD'	'213'	'324'	'EEE'	'YFK'	'213'	'324']	['EEE..S.....HHHHS.SS.SEEEESS.S.....------.EEEEEEEEGGGGGGSSSS..STHHHHT....SS...EEEEEE.'	'RKKISNCVADYSVLYNSTFFSTFKIYGVSATKLN------VYADSFVVKGDDVRQIAPGQTGVIADYNYKLPDDFMGIVLAWNT'	'433Y}V[Y[]}$!""$V}UT[U213/UUYU[}]Z]------Y21321//39::6;:RTUU]}UK!#%$O}]Z}VV[[}//0123}'	'5440342024330134332233240330323414------03243200434405402334330024343413442230012343'	'EEEE.SEE..HHHHHH.TT.SEEEESSS.TTSTTT..BSEEEEEEEEEEGGGGGGSSTT..STTTTTT....TT..EEEEEEE.'	'RKRISNCVADYSVLYNSASFSTFKDYGVSPTKLNDLEFTNVYADSFVIRGDEVRQIAPGQTGKIADYNYKLPDDFTGDVIAWNS'	'434/}V1/[]$$!""$%}MN[U2133UUR}NNVLOOZ]*U3/21321//49::6;:RTNN]}UOKMONO}]Z}OO[}23//123}'	'545034202433013432323324433033341441423403243200534405402334334024343413442334002343']	['SEEEEEEEE'	'QPYRVVVLS'	'V224///02'	'433500013'	'SEEEEEEEE'	'QPYRVVVLS'	'V224///02'	'433500013']	['HHH'	'NID'	'%!%'	'404'	'HHH'	'EVQ'	'%!%'	'404']]" 1 1 0.0 1.0
3M6S_C 0.0013773339131622 3.0112480974253923 0.3458262350936967 [[241	243]	[239	243]	[161	166]	[61	63]] [4	0	3	1] [[200	202]	[394	398]	[546	551]	[980	982]] "[['EEE'	'TFE'	'213'	'324'	'EEE'	'YFK'	'213'	'324']	['EEEEE'	'KITFE'	'3/213'	'40324'	'EEEEE'	'NVYAD'	'3/213'	'40324']	['EEEEEE'	'LSKSYI'	'02322/'	'134330'	'EEEEEE'	'LTGTGV'	'02222/'	'133330']	['HHT'	'ILG'	'!""N'	'013'	'HHT'	'ILS'	'!""N'	'013']]" 1 1 0.22868856348021074 0.7713114365197893
4PGE_A 0.0498526318448408 0.8381755463225771 0.0931098696461825 [[100	102]	[7	12]	[97	102]	[64	70]] [4	0	3	1] [[200	202]	[396	401]	[511	516]	[986	992]] [['EEE'	'GAE'	'213'	'324'	'EEE'	'YFK'	'213'	'324']	['EEEEEE'	'YFVTAV'	'21/21/'	'320320'	'EEEEEE'	'YADSFV'	'21321/'	'324320']	['EEEEEE'	'VISGAE'	'//2213'	'003324'	'EEEEEE'	'VVLSFE'	'//0213'	'001324']	['HHHHHHH'	'TQKAKGN'	'$%%#%$%'	'3442434'	'HHHHHHH'	'PPEAEVQ'	'$$%#%!%'	'3342404']] 0 0 0.21449033236857173 0.7855096676314283
6NPM_B 0.0693880724191432 0.5213046850629207 0.1107325383304937 [[599	601]	[558	561]	[594	601]	[476	479]] [4	0	3	1] [[200	202]	[433	436]	[509	516]	[987	990]] [['EEE'	'SFD'	'213'	'324'	'EEE'	'YFK'	'213'	'324']	['EEEE'	'IVCY'	'//12'	'0023'	'EEEE'	'VIAW'	'//12'	'0023']	['EEEEEEEE'	'RVTVCSFD'	'4/2/1213'	'50302324'	'EEEEEEEE'	'RVVVLSFE'	'4///0213'	'50001324']	['HHHH'	'PKFE'	'$%#%'	'3424'	'HHHH'	'PEAE'	'$%#%'	'3424']] 0 0 0.4092445872391844 0.5907554127608157
6E7H_A 0.0233436773600148 2.0922877691403263 0.039182282793867 [[243	247]	[242	246]	[108	110]] [0	3	1] [[395	399]	[538	542]	[977	979]] "[['EEEEE'	'INFES'	'/3132'	'04243'	'EEEEE'	'VYADS'	'/2132'	'03243']	['EEEEE'	'AINFE'	'1/313'	'20424'	'EEEEE'	'FVNFN'	'1/313'	'20424']	['HHH'	'LKH'	'""%%'	'144'	'HHH'	'LND'	'""%%'	'144']]" 1 1 0.0 1.0
3UBJ_I 0.0018595849253613 2.813066618336257 0.403747870528109 [[244	246]	[242	246]	[164	169]	[70	72]] [4	0	3	1] [[200	202]	[394	398]	[546	551]	[980	982]] "[['EEE'	'TFE'	'213'	'324'	'EEE'	'YFK'	'213'	'324']	['EEEEE'	'KITFE'	'3/213'	'40324'	'EEEEE'	'NVYAD'	'3/213'	'40324']	['EEEEEE'	'LSKSYI'	'02322/'	'134330'	'EEEEEE'	'LTGTGV'	'02222/'	'133330']	['HHT'	'ILG'	'!""N'	'013'	'HHT'	'ILS'	'!""N'	'013']]" 1 1 0.22868856348021074 0.7713114365197893
3UBE_C 0.0020248469279991 2.8211043583271675 0.3969335604770005 [[244	246]	[242	246]	[164	169]	[70	72]] [4	0	3	1] [[200	202]	[394	398]	[546	551]	[980	982]] "[['EEE'	'TFE'	'213'	'324'	'EEE'	'YFK'	'213'	'324']	['EEEEE'	'KITFE'	'3/213'	'40324'	'EEEEE'	'NVYAD'	'3/213'	'40324']	['EEEEEE'	'LSKSYI'	'02322/'	'134330'	'EEEEEE'	'LTGTGV'	'02222/'	'133330']	['HHT'	'ILG'	'!""N'	'013'	'HHT'	'ILS'	'!""N'	'013']]" 1 1 0.22868856348021074 0.7713114365197893
6MTM_E 0.0104049045461346 5.3100447616674975 0.0298245614035088 [[233	235]	[229	235]	[79	84]	[129	132]] [4	0	3	1] [[200	202]	[393	398]	[526	531]	[988	991]] [['EEE'	'SAE'	'213'	'324'	'EEE'	'YFK'	'213'	'324']	['SEEEEEE'	'TQIVSAE'	'U3//213'	'3400324'	'SEEEEE'	'TNVYAD'	'U3/213'	'340324']	['.SS...'	'TSAQPT'	'}UT]}}'	'332433'	'.S....'	'GPKKST'	'}U]]}}'	'334433']	['HHHH'	'EAEI'	'%#%!'	'4240'	'HHHH'	'EAEV'	'%#%!'	'4240']] -1 -1 0.5916484470705651 0.0
6NB7_C 0.0029790637247579 11.238102724064865 0.0692167577413485 [[500	502]	[342	429]	[492	554]	[955	974]] [4	0	3	1] [[200	202]	[355	442]	[506	568]	[973	992]] "[['EEE'	'SFE'	'213'	'324'	'EEE'	'YFK'	'213'	'324']	['EEEE.SEE...HHHHSSSS.SEEEESSS.GGGGGG..BSEEEEEEEEEEGGGGGGSSTT..SHHHHHT....SS...EEEEEE.TTTT'	'RKKISNHVADYSVLYNSTFFSTFKIYGVSATKLNDLJFSNVYADSFVVKGDDVRQIAPGQTGVIADYNYKLPDDFMGIVLAWNTRNID'	'433/}V3/[]}$!""$VUUT[U213/UUR}89:7::Z_*U3/21321//39::6;:RTNN]}U!!#%$O}]Z}VV[[}//0123}POKO'	'5440344024330134332233240330323414416234032432004344054023343300243434134422300123435404'	'EEEE.SEE..HHHHHH.TT.SEEEESSS.TTSTTT..BSEEEEEEEEEEGGGGGGSSTT..STTTTTT....TT..EEEEEEE.TTTT'	'RKRISNCVADYSVLYNSASFSTFKDYGVSPTKLNDLEFTNVYADSFVIRGDEVRQIAPGQTGKIADYNYKLPDDFTGDVIAWNSNNLD'	'434/}V1/[]$$!""$%}MN[U2133UUR}NNVLOOZ]*U3/21321//49::6;:RTNN]}UOKMONO}]Z}OO[}23//123}OOLO'	'5450342024330134323233244330333414414234032432005344054023343340243434134423340023434414']	['SEEEEEEEEEE..SSPP.EEPPPPP.....SSEEEEEETTEEEEEEEEE......TT.SEEE.'	'QPYRVVVLSFELLNAPATVJGPKLSTDLIKNQLVNFNFNGLTGTGVLTPSSKRFQPFQQFGRD'	'V224///0213ZZVTGF}/5GGHEG}]ZY]VV0/3131ON02222/022}}]^[]NM]V124]'	'433500013241142323063341334104441042424313333013333452432442354'	'SEEEEEEEEEE.SSS...EE.S........SSEEEEEETTEEEEEEEEE......TT..EEE.'	'QPYRVVVLSFELLHAPATVEGPKKSTNLVKNKFVNFNFNGLTGTGVLTESNKKFLPFQQFGRD'	'V224///0213ZSVT}[}/3}U]]}}]ZY]VV1/3131ON02222/023}]]][ZNM]]124]'	'433500013241142323043344334104442042424313333013434442132442354']	['S.S.THHHHHHS.HHHHHHH'	'ISSVLNDILSRLDPPEAEVQ'	'R}UYL%%!""$&S]$$%#%!%'	'03301440135143342404'	'S.S.HHHHHTTS.HHHHHHH'	'ISSVLNDILSRLDPPEAEVQ'	'R}UY""%%!""NPS]$$%#%!%'	'03301440135143342404']]" -1 -1 0.766798389312781 0.0
6OPQ_A 0.0093081701843139 5.54677198280792 0.0323679727427592 [[375	377]	[293	301]	[291	296]	[103	107]] [4	0	3	1] [[200	202]	[432	440]	[538	543]	[988	992]] [['EEE'	'SFN'	'213'	'324'	'EEE'	'YFK'	'213'	'324']	['EEEEE..TT'	'EINFTRPNN'	'3/312^}OO'	'404235344'	'EEEEEE.TT'	'DVIAWNSNN'	'3//123}OO'	'400234344']	['EEEEEE'	'AVEINF'	'1/3/31'	'204042'	'EEEEEE'	'FVNFNF'	'1/3131'	'204242']	['HHHHH'	'QMHED'	'%#%%%'	'42444'	'HHHHH'	'EAEVQ'	'%#%!%'	'42404']] -1 -1 0.5916484470705651 0.0
3UBQ_G 0.0020645162807877 2.806056485846656 0.4105621805792157 [[244	246]	[242	246]	[164	169]	[70	72]] [4	0	3	1] [[200	202]	[394	398]	[546	551]	[980	982]] "[['EEE'	'TFE'	'213'	'324'	'EEE'	'YFK'	'213'	'324']	['EEEEE'	'KITFE'	'3/213'	'40324'	'EEEEE'	'NVYAD'	'3/213'	'40324']	['EEEEEE'	'LSKSYI'	'02322/'	'134330'	'EEEEEE'	'LTGTGV'	'02222/'	'133330']	['HHT'	'ILG'	'!""N'	'013'	'HHT'	'ILS'	'!""N'	'013']]" 1 1 0.22868856348021074 0.7713114365197893
4C56_I 0.0047378103398694 2.486306875710001 0.149914821124361 [[145	147]	[180	186]	[184	187]	[23	25]] [4	0	3	1] [[200	202]	[447	453]	[548	551]	[988	990]] [['EEE'	'SFD'	'213'	'324'	'EEE'	'YFK'	'213'	'324']	['.SEEEEE'	'SPYETGY'	'}U23222'	'3334333'	'.EEEEEE'	'GNYNYLY'	'}323202'	'3434313']	['EEEE'	'TGYI'	'222/'	'3330'	'EEEE'	'GTGV'	'222/'	'3330']	['HHH'	'NMK'	'%#%'	'424'	'HHH'	'EAE'	'%#%'	'424']] 1 1 0.21733474481883144 0.7826652551811686
6UTA_A 0.0150610057899554 6.907750784617964 0.0085178875638836 [[64	67]	[177	179]	[177	181]] [4	0	3] [[198	201]	[451	453]	[547	551]] [['TTTE'	'KGRF'	'ONP1'	'4352'	'TTEE'	'DGYF'	'ON21'	'4332']	['EEE'	'SLS'	'202'	'313'	'EEE'	'YLY'	'202'	'313']	['EEEEE'	'SLSSV'	'2022/'	'31330'	'EEEEE'	'TGTGV'	'2222/'	'33330']] -1 -1 0.6051595381607109 0.0
3FZB_H 0.009414639781742 1.1287617453560252 0.2844638949671783 [[123	125]	[48	51]	[121	127]	[78	81]] [4	0	3	1] [[200	202]	[396	399]	[547	553]	[987	990]] "[['EEE'	'SAD'	'213'	'324'	'EEE'	'YFK'	'213'	'324']	['EEEE'	'GAEY'	'2132'	'3243'	'EEEE'	'YADS'	'2132'	'3243']	['EEEEEEE'	'WSSADLT'	'2221302'	'3332413'	'EEEEEEE'	'TGTGVLT'	'2222/02'	'3333013']	['HHHH'	'SELD'	'$%""%'	'3414'	'HHHH'	'PEAE'	'$%#%'	'3424']]" 0 0 0.0 1.0
3AL4_K 0.0008819263295784 2.9237489211397043 0.4173764906303234 [[247	249]	[245	249]	[167	172]	[67	69]] [4	0	3	1] [[200	202]	[394	398]	[546	551]	[980	982]] "[['EEE'	'TFE'	'213'	'324'	'EEE'	'YFK'	'213'	'324']	['EEEEE'	'KITFE'	'3/213'	'40324'	'EEEEE'	'NVYAD'	'3/213'	'40324']	['EEEEEE'	'LSKSYI'	'02322/'	'134330'	'EEEEEE'	'LTGTGV'	'02222/'	'133330']	['HHT'	'ILG'	'!""N'	'013'	'HHT'	'ILS'	'!""N'	'013']]" 1 1 0.22868856348021074 0.7713114365197893
6CHX_A 0.0013744212980414 4.136570961261125 0.2678185745140393 [[114	116]	[113	116]	[232	237]	[65	67]] [4	0	3	1] [[200	202]	[375	378]	[547	552]	[980	982]] "[['EEE'	'SFE'	'213'	'324'	'EEE'	'YFK'	'213'	'324']	['SEEE'	'SSFE'	'U213'	'3324'	'SEEE'	'STFK'	'U213'	'3324']	['EEEEEE'	'YYWTLL'	'222200'	'333311'	'EEEEEE'	'TGTGVL'	'2222/0'	'333301']	['HHT'	'ILG'	'!""N'	'013'	'HHT'	'ILS'	'!""N'	'013']]" -1 -1 0.3199709397681564 0.0
4DCD_A 0.0318350024011122 1.1795553341641132 0.0500894454382829 [[159	161]	[158	161]	[58	61]	[90	92]] [4	0	3	1] [[200	202]	[395	398]	[540	543]	[973	975]] [['EEE'	'GMH'	'213'	'324'	'EEE'	'YFK'	'213'	'324']	['EEEE'	'IGMH'	'/213'	'0324'	'EEEE'	'VYAD'	'/213'	'0324']	['EEEE'	'DAKA'	'3131'	'4242'	'EEEE'	'NFNF'	'3131'	'4242']	['S.S'	'IPT'	'R}U'	'033'	'S.S'	'ISS'	'R}U'	'033']] 0 0 0.0 1.0
4M5Z_A 0.0022549859006724 2.732228808218583 0.4207836456558771 [[244	246]	[242	246]	[164	169]	[70	72]] [4	0	3	1] [[200	202]	[394	398]	[546	551]	[980	982]] "[['EEE'	'TFE'	'213'	'324'	'EEE'	'YFK'	'213'	'324']	['EEEEE'	'KITFE'	'3/213'	'40324'	'EEEEE'	'NVYAD'	'3/213'	'40324']	['EEEEEE'	'LSKSYI'	'02322/'	'134330'	'EEEEEE'	'LTGTGV'	'02222/'	'133330']	['HHT'	'ILG'	'!""N'	'013'	'HHT'	'ILS'	'!""N'	'013']]" 1 1 0.22868856348021074 0.7713114365197893
5UGY_A 0.009762633173597 4.109546072852261 0.0371024734982334 [[114	116]	[113	116]	[232	237]	[65	67]] [4	0	3	1] [[200	202]	[375	378]	[547	552]	[980	982]] "[['EEE'	'SFE'	'213'	'324'	'EEE'	'YFK'	'213'	'324']	['SEEE'	'SSFE'	'U213'	'3324'	'SEEE'	'STFK'	'U213'	'3324']	['EEEEEE'	'YYWTLL'	'222200'	'333311'	'EEEEEE'	'TGTGVL'	'2222/0'	'333301']	['HHT'	'ILG'	'!""N'	'013'	'HHT'	'ILS'	'!""N'	'013']]" -1 -1 0.08385160596069614 0.0
2WRG_L 0.0108038700107847 1.169711241593915 0.230607966457023 [[244	246]	[244	249]	[232	237]	[188	192]] [4	0	3	1] [[200	202]	[376	381]	[547	552]	[986	990]] [['EEE'	'TFE'	'213'	'324'	'EEE'	'YFK'	'213'	'324']	['EEEESS'	'TFEATG'	'2131UU'	'324233'	'EEEESS'	'TFKDYG'	'2133UU'	'324433']	['EEEEEE'	'YYWTLL'	'222200'	'333311'	'EEEEEE'	'TGTGVL'	'2222/0'	'333301']	['HHHHH'	'GTDQQ'	'$$%%%'	'33444'	'HHHHH'	'PPEAE'	'$$%#%'	'33424']] 0 0 0.0 1.0
3AL4_I 0.0014970678426816 2.885351390221053 0.412265758091993 [[247	249]	[245	249]	[167	172]	[67	69]] [4	0	3	1] [[200	202]	[394	398]	[546	551]	[980	982]] "[['EEE'	'TFE'	'213'	'324'	'EEE'	'YFK'	'213'	'324']	['EEEEE'	'KITFE'	'3/213'	'40324'	'EEEEE'	'NVYAD'	'3/213'	'40324']	['EEEEEE'	'LSKSYI'	'02322/'	'134330'	'EEEEEE'	'LTGTGV'	'02222/'	'133330']	['HHT'	'ILG'	'!""N'	'013'	'HHT'	'ILS'	'!""N'	'013']]" 1 1 0.22868856348021074 0.7713114365197893
5X6Z_A 0.0148571922253074 2.487815336490407 0.0463458110516941 [[392	394]	[391	395]	[222	229]	[504	507]] [4	0	3	1] [[200	202]	[395	399]	[544	551]	[987	990]] [['EEE'	'SMK'	'213'	'324'	'EEE'	'YFK'	'213'	'324']	['EEEEE'	'ISMKW'	'/2132'	'03243'	'EEEEE'	'VYADS'	'/2132'	'03243']	['TT.EEEEE'	'HGIRPTYI'	'ONY4222/'	'43053330'	'TTEEEEEE'	'NGLTGTGV'	'ON02222/'	'43133330']	['HHHH'	'SDAN'	'$%#%'	'3424'	'HHHH'	'PEAE'	'$%#%'	'3424']] 1 1 0.0 1.0
2WRG_J 0.0107362019493831 1.1727448572170336 0.230607966457023 [[244	246]	[244	249]	[232	237]	[188	192]] [4	0	3	1] [[200	202]	[376	381]	[547	552]	[986	990]] [['EEE'	'TFE'	'213'	'324'	'EEE'	'YFK'	'213'	'324']	['EEEESS'	'TFEATG'	'2131UU'	'324233'	'EEEESS'	'TFKDYG'	'2133UU'	'324433']	['EEEEEE'	'YYWTLL'	'222200'	'333311'	'EEEEEE'	'TGTGVL'	'2222/0'	'333301']	['HHHHH'	'GTDQQ'	'$$%%%'	'33444'	'HHHHH'	'PPEAE'	'$$%#%'	'33424']] 0 0 0.0 1.0
6URM_C 0.0005262818406152 2.880927273197573 0.4735945485519579 [[244	246]	[242	246]	[164	169]	[70	72]] [4	0	3	1] [[200	202]	[394	398]	[546	551]	[980	982]] "[['EEE'	'TFE'	'213'	'324'	'EEE'	'YFK'	'213'	'324']	['EEEEE'	'KITFE'	'3/213'	'40324'	'EEEEE'	'NVYAD'	'3/213'	'40324']	['EEEEEE'	'LSKSYI'	'02322/'	'134330'	'EEEEEE'	'LTGTGV'	'02222/'	'133330']	['HHT'	'ILG'	'!""N'	'013'	'HHT'	'ILS'	'!""N'	'013']]" 1 1 0.22868856348021074 0.7713114365197893
3PHW_C 0.0252635088661918 1.168590260810584 0.0902896081771715 [[149	153]	[9	13]	[151	154]	[86	90]] [4	0	3	1] [[198	202]	[430	434]	[540	543]	[977	981]] "[['TTEEE'	'QTHFD'	'ON313'	'43424'	'TTEEE'	'DGYFK'	'ON213'	'43324']	['.EEEE'	'WTQVI'	'}23//'	'33400'	'.EEEE'	'TGDVI'	'}23//'	'33400']	['EEEE'	'HFDA'	'3131'	'4242'	'EEEE'	'NFNF'	'3131'	'4242']	['HHHHH'	'LEDYL'	'""%%$""'	'14431'	'HHHHH'	'LNDIL'	'""%%!""'	'14401']]" 0 0 0.0 1.0
4XNM_H 0.0155197368984414 2.813002974167391 0.0407801418439717 [[109	111]	[109	112]	[34	38]	[84	86]] [4	0	3	1] [[200	202]	[396	399]	[547	551]	[974	976]] [['EEE'	'WFD'	'213'	'324'	'EEE'	'YFK'	'213'	'324']	['EEEE'	'WFDP'	'2132'	'3243'	'EEEE'	'YADS'	'2132'	'3243']	['EEEEE'	'WWSWV'	'2222/'	'33330'	'EEEEE'	'TGTGV'	'2222/'	'33330']	['.S.'	'SSV'	'}UY'	'330'	'.S.'	'SSV'	'}UY'	'330']] 1 1 0.0 1.0
6OAI_A 0.0553607191424876 2.5971575817284904 0.0085178875638836 [[112	114]	[112	115]	[17	23]	[150	152]] [4	0	3	1] [[200	202]	[396	399]	[549	555]	[987	989]] [['EEE'	'TFH'	'213'	'324'	'EEE'	'YFK'	'213'	'324']	['EEEE'	'TFHG'	'2132'	'3243'	'EEEE'	'YADS'	'2132'	'3243']	['EEEEEE.'	'YWILLNP'	'22/003}'	'3301143'	'EEEEEE.'	'TGVLTES'	'22/023}'	'3301343']	['HHH'	'SKC'	'$%#'	'342'	'HHH'	'PEA'	'$%#'	'342']] 1 1 0.0 1.0
4JTV_I 0.000962292570448 2.919377179522935 0.4310051107325379 [[247	249]	[245	249]	[167	172]	[67	69]] [4	0	3	1] [[200	202]	[394	398]	[546	551]	[980	982]] "[['EEE'	'TFE'	'213'	'324'	'EEE'	'YFK'	'213'	'324']	['EEEEE'	'KITFE'	'3/213'	'40324'	'EEEEE'	'NVYAD'	'3/213'	'40324']	['EEEEEE'	'LSKSYI'	'02322/'	'134330'	'EEEEEE'	'LTGTGV'	'02222/'	'133330']	['HHT'	'ILG'	'!""N'	'013'	'HHT'	'ILS'	'!""N'	'013']]" 1 1 0.22868856348021074 0.7713114365197893
3M6S_G 0.0015489149796545 3.015648060059313 0.3662691652470187 [[241	243]	[239	243]	[161	166]	[61	63]] [4	0	3	1] [[200	202]	[394	398]	[546	551]	[980	982]] "[['EEE'	'TFE'	'213'	'324'	'EEE'	'YFK'	'213'	'324']	['EEEEE'	'KITFE'	'3/213'	'40324'	'EEEEE'	'NVYAD'	'3/213'	'40324']	['EEEEEE'	'LSKSYI'	'02322/'	'134330'	'EEEEEE'	'LTGTGV'	'02222/'	'133330']	['HHT'	'ILG'	'!""N'	'013'	'HHT'	'ILS'	'!""N'	'013']]" 1 1 0.22868856348021074 0.7713114365197893
3D0H_E 0.0335227187356712 2.52223198234528 0.0244328097731238 [[383	385]	[342	425]	[492	500]	[427	429]] [4	0	3	1] [[200	202]	[355	438]	[506	514]	[990	992]] "[['EEE'	'YAD'	'213'	'324'	'EEE'	'YFK'	'213'	'324']	['EEE..S....SHHHHS.SS.SEEE.SS.S.....------.EEEEEEEEHHHHTTSSTT..SSHHHHT....SS...EEEEEE.'	'RKKISNCVADYSVLYNSTFFSTFKGYGVSATKLN------VYADSFVVKGDDVRQIAPGQTGVIADYNYKLPDDFMGGVLAWNT'	'433Y}V[Y[]U$!""$V}UT[U213}UUYU[}]Z]------Y21321//3$%%!PORTNN]}UR!#%$O}]Z}VV[[}2/0123}'	'5440342024330134332233243330323414------03243200434405402334330024343413442233012343'	'EEEE.SEE..HHHHHH.TT.SEEEESSS.TTSTTT..BSEEEEEEEEEEGGGGGGSSTT..STTTTTT....TT..EEEEEEE.'	'RKRISNCVADYSVLYNSASFSTFKDYGVSPTKLNDLEFTNVYADSFVIRGDEVRQIAPGQTGKIADYNYKLPDDFTGDVIAWNS'	'434/}V1/[]$$!""$%}MN[U2133UUR}NNVLOOZ]*U3/21321//49::6;:RTNN]}UOKMONO}]Z}OO[}23//123}'	'545034202433013432323324433033341441423403243200534405402334334024343413442334002343']	['SEEEEEEEE'	'QPYRVVVLS'	'V224///02'	'433500013'	'SEEEEEEEE'	'QPYRVVVLS'	'V224///02'	'433500013']	['HHH'	'NID'	'%!%'	'404'	'HHH'	'EVQ'	'%!%'	'404']]" 1 1 0.0 1.0
2H1L_V 0.0023020790437078 2.217057715634607 0.626038781163436 [[269	271]	[266	273]	[230	235]	[284	287]] [4	0	3	1] [[200	202]	[396	403]	[549	554]	[987	990]] [['EEE'	'SFE'	'213'	'324'	'EEE'	'YFK'	'213'	'324']	['EEEEEEEE'	'GRNSFEVR'	'243213/4'	'35432405'	'EEEEEEEE'	'YADSFVIR'	'21321//4'	'32432005']	['EEEEEE'	'TTIHYN'	'22/323'	'330434'	'EEEEEE'	'TGVLTE'	'22/023'	'330134']	['HHHH'	'TEEE'	'$%%%'	'3444'	'HHHH'	'PEAE'	'$%#%'	'3424']] -1 -1 0.5254038103001549 0.0
3M6S_A 0.0015213815363536 3.013629175311335 0.3696763202725721 [[241	243]	[239	243]	[161	166]	[61	63]] [4	0	3	1] [[200	202]	[394	398]	[546	551]	[980	982]] "[['EEE'	'TFE'	'213'	'324'	'EEE'	'YFK'	'213'	'324']	['EEEEE'	'KITFE'	'3/213'	'40324'	'EEEEE'	'NVYAD'	'3/213'	'40324']	['EEEEEE'	'LSKSYI'	'02322/'	'134330'	'EEEEEE'	'LTGTGV'	'02222/'	'133330']	['HHT'	'ILG'	'!""N'	'013'	'HHT'	'ILS'	'!""N'	'013']]" 1 1 0.22868856348021074 0.7713114365197893
5IBL_F 0.0014884718967349 10.77642192766174 0.1413969335604765 [[244	246]	[242	246]	[20	24]	[191	195]] [4	0	3	1] [[200	202]	[394	398]	[528	532]	[978	982]] "[['EEE'	'TFE'	'213'	'324'	'EEE'	'YFK'	'213'	'324']	['EEEEE'	'KITFE'	'3/213'	'40324'	'EEEEE'	'NVYAD'	'3/213'	'40324']	['.....'	'NNSTD'	']]}}]'	'44334'	'.....'	'KKSTN'	']]}}]'	'44334']	['HHHHT'	'QQSLY'	'%%$""N'	'44313'	'HHHHT'	'NDILS'	'%%!""N'	'44013']]" -1 -1 0.766798389312781 0.0
4ZNL_C 0.0234186919753728 3.658116122676388 0.0136286201022137 [[216	218]	[214	217]	[63	65]	[70	75]] [4	0	3	1] [[200	202]	[397	400]	[549	551]	[986	991]] [['EEE'	'SFH'	'213'	'324'	'EEE'	'YFK'	'213'	'324']	['EEEE'	'FESF'	'1321'	'2432'	'EEEE'	'ADSF'	'1321'	'2432']	['EEE'	'GWI'	'22/'	'330'	'EEE'	'TGV'	'22/'	'330']	['HHHHHH'	'YDQAEI'	'$%%#%!'	'344240'	'HHHHHH'	'PPEAEV'	'$$%#%!'	'334240']] 1 1 0.11928302988232937 0.8807169701176706
1RVT_J 0.0007393476686907 10.881381408012054 0.1635434412265755 [[244	246]	[244	249]	[14	18]	[188	192]] [4	0	3	1] [[200	202]	[376	381]	[528	532]	[986	990]] [['EEE'	'TFE'	'213'	'324'	'EEE'	'YFK'	'213'	'324']	['EEEESS'	'TFEATG'	'2131UU'	'324233'	'EEEESS'	'TFKDYG'	'2133UU'	'324433']	['.....'	'NNSTD'	']]}}]'	'44334'	'.....'	'KKSTN'	']]}}]'	'44334']	['HHHHH'	'STDQQ'	'$$%%%'	'33444'	'HHHHH'	'PPEAE'	'$$%#%'	'33424']] -1 -1 0.766798389312781 0.0
6UYN_A 0.0018276472417639 11.283212019941722 0.1223709369024856 [[258	260]	[256	260]	[27	31]	[202	206]] [4	0	3	1] [[200	202]	[394	398]	[528	532]	[986	990]] [['EEE'	'TFE'	'213'	'324'	'EEE'	'YFK'	'213'	'324']	['EEEEE'	'KITFE'	'3/213'	'40324'	'EEEEE'	'NVYAD'	'3/213'	'40324']	['.....'	'NNSTD'	']]}}]'	'44334'	'.....'	'KKSTN'	']]}}]'	'44334']	['HHHHH'	'STDQQ'	'$$%%%'	'33444'	'HHHHH'	'PPEAE'	'$$%#%'	'33424']] -1 -1 0.766798389312781 0.0
6P8N_A 0.0112430203231474 1.0858147279625163 0.2827938671209535 [[148	150]	[148	153]	[20	25]	[116	119]] [4	0	3	1] [[200	202]	[376	381]	[548	553]	[977	980]] "[['EEE'	'SFN'	'213'	'324'	'EEE'	'YFK'	'213'	'324']	['EEE.SS'	'SFNJGG'	'213_UU'	'324633'	'EEEESS'	'TFKDYG'	'2133UU'	'324433']	['EEEEEE'	'TGLILT'	'220/02'	'331013'	'EEEEEE'	'GTGVLT'	'222/02'	'333013']	['HHHH'	'LKQI'	'""%%!'	'1440'	'HHHH'	'LNDI'	'""%%!'	'1440']]" 0 0 0.2682816914935739 0.731718308506426
2WRG_H 0.010722938216931 1.169980321614143 0.2462845010615715 [[244	246]	[244	249]	[232	237]	[188	192]] [4	0	3	1] [[200	202]	[376	381]	[547	552]	[986	990]] [['EEE'	'TFE'	'213'	'324'	'EEE'	'YFK'	'213'	'324']	['EEEESS'	'TFEATG'	'2131UU'	'324233'	'EEEESS'	'TFKDYG'	'2133UU'	'324433']	['EEEEEE'	'YYWTLL'	'222200'	'333311'	'EEEEEE'	'TGTGVL'	'2222/0'	'333301']	['HHHHH'	'GTDQQ'	'$$%%%'	'33444'	'HHHHH'	'PPEAE'	'$$%#%'	'33424']] 0 0 0.0 1.0
6NIP_Z 0.0037915902899279 18.92265684445701 0.0323679727427592 [[318	320]	[316	320]	[45	50]] [4	0	3] [[200	202]	[394	398]	[546	551]] [['EEE'	'PAE'	'213'	'324'	'EEE'	'YFK'	'213'	'324']	['EEEEE'	'KIPAE'	'3/213'	'40324'	'EEEEE'	'NVYAD'	'3/213'	'40324']	['EEEEEE'	'LVTTTV'	'0/222/'	'103330'	'EEEEEE'	'LTGTGV'	'02222/'	'133330']] -1 -1 0.9044280152607462 0.0
3AL4_E 0.0022202072119821 2.8768390511530453 0.3986371379897775 [[247	249]	[245	249]	[167	172]	[67	69]] [4	0	3	1] [[200	202]	[394	398]	[546	551]	[980	982]] "[['EEE'	'TFE'	'213'	'324'	'EEE'	'YFK'	'213'	'324']	['EEEEE'	'KITFE'	'3/213'	'40324'	'EEEEE'	'NVYAD'	'3/213'	'40324']	['EEEEEE'	'LSKSYI'	'02322/'	'134330'	'EEEEEE'	'LTGTGV'	'02222/'	'133330']	['HHT'	'ILG'	'!""N'	'013'	'HHT'	'ILS'	'!""N'	'013']]" 1 1 0.22868856348021074 0.7713114365197893
5H37_I 0.0233157332558421 2.74702929318518 0.0352733686067026 [[79	81]	[75	81]	[8	14]	[49	51]] [4	0	3	1] [[200	202]	[372	378]	[521	527]	[974	976]] [['EEE'	'YME'	'213'	'324'	'EEE'	'YFK'	'213'	'324']	['TTEEEEE'	'ASTAYME'	'MN21213'	'2332324'	'TT.SEEE'	'ASFSTFK'	'MN[U213'	'2323324']	['...EE.S'	'GAEVKKP'	'}[]/3]U'	'3240443'	'...EE.S'	'PATVEGP'	'}[}/3}U'	'3230433']	['...'	'GWI'	'}}Y'	'330'	'.S.'	'SSV'	'}UY'	'330']] 1 1 0.0 1.0
6OAI_C 0.0493851959814947 2.606186527670044 0.0170357751277681 [[112	114]	[112	115]	[17	23]	[150	152]] [4	0	3	1] [[200	202]	[396	399]	[549	555]	[987	989]] [['EEE'	'TFH'	'213'	'324'	'EEE'	'YFK'	'213'	'324']	['EEEE'	'TFHG'	'2132'	'3243'	'EEEE'	'YADS'	'2132'	'3243']	['EEEEEE.'	'YWILLNP'	'22/003}'	'3301143'	'EEEEEE.'	'TGVLTES'	'22/023}'	'3301343']	['HHH'	'SKC'	'$%#'	'342'	'HHH'	'PEA'	'$%#'	'342']] 1 1 0.0 1.0
6HBG_A 0.0052377312755338 7.635843847580809 0.0374787052810901 [[234	236]	[233	237]	[117	122]	[37	40]] [4	0	3	1] [[200	202]	[395	399]	[511	516]	[985	988]] [['EEE'	'YFK'	'213'	'324'	'EEE'	'YFK'	'213'	'324']	['EEEEE'	'VYFKP'	'/2132'	'03243'	'EEEEE'	'VYADS'	'/2132'	'03243']	['EEEEEE'	'VITSCQ'	'//2213'	'003324'	'EEEEEE'	'VVLSFE'	'//0213'	'001324']	['.HHH'	'DPSD'	']$$%'	'4334'	'.HHH'	'DPPE'	']$$%'	'4334']] -1 -1 0.6292132377472343 0.0
4JUJ_A 0.0131834084176386 1.1819679496918425 0.1955193482688397 [[244	246]	[244	249]	[232	237]	[188	192]] [4	0	3	1] [[200	202]	[376	381]	[547	552]	[986	990]] [['EEE'	'TFE'	'213'	'324'	'EEE'	'YFK'	'213'	'324']	['EEEESS'	'TFEATG'	'2131UU'	'324233'	'EEEESS'	'TFKDYG'	'2133UU'	'324433']	['EEEEEE'	'YYWTLL'	'222200'	'333311'	'EEEEEE'	'TGTGVL'	'2222/0'	'333301']	['HHHHH'	'GTDQQ'	'$$%%%'	'33444'	'HHHHH'	'PPEAE'	'$$%#%'	'33424']] 0 0 0.0 1.0
3UYX_B 0.00106557890219 2.87019576824194 0.4804088586030661 [[247	249]	[245	249]	[167	172]	[67	69]] [4	0	3	1] [[200	202]	[394	398]	[546	551]	[980	982]] "[['EEE'	'TFE'	'213'	'324'	'EEE'	'YFK'	'213'	'324']	['EEEEE'	'KITFE'	'3/213'	'40324'	'EEEEE'	'NVYAD'	'3/213'	'40324']	['EEEEEE'	'LSKSYI'	'02322/'	'134330'	'EEEEEE'	'LTGTGV'	'02222/'	'133330']	['HHT'	'ILG'	'!""N'	'013'	'HHT'	'ILS'	'!""N'	'013']]" 1 1 0.22868856348021074 0.7713114365197893
4JUG_G 0.0080150208510823 1.2004176821481476 0.2705627705627713 [[244	246]	[244	249]	[232	237]	[188	192]] [4	0	3	1] [[200	202]	[376	381]	[547	552]	[986	990]] [['EEE'	'TFE'	'213'	'324'	'EEE'	'YFK'	'213'	'324']	['EEEESS'	'TFEATG'	'2131UU'	'324233'	'EEEESS'	'TFKDYG'	'2133UU'	'324433']	['EEEEEE'	'YYWTLL'	'222200'	'333311'	'EEEEEE'	'TGTGVL'	'2222/0'	'333301']	['HHHHH'	'GTDQQ'	'$$%%%'	'33444'	'HHHHH'	'PPEAE'	'$$%#%'	'33424']] 0 0 0.0 1.0
6WDS_A 0.0105375607357807 8.179750789701286 0.0238500851788752 [[240	242]	[239	243]	[87	92]	[38	42]] [4	0	3	1] [[200	202]	[395	399]	[535	540]	[985	989]] [['EEE'	'YMK'	'213'	'324'	'EEE'	'YFK'	'213'	'324']	['EEEEE'	'VYMKP'	'/2132'	'03243'	'EEEEE'	'VYADS'	'/2132'	'03243']	['.SSEEE'	'DKNFFK'	']VV113'	'444224'	'.SSEEE'	'KNKFVN'	']VV1/3'	'444204']	['.HHHH'	'EPEEA'	']$%%#'	'43442'	'.HHHH'	'DPPEA'	']$$%#'	'43342']] -1 -1 0.7725605378168101 0.0
1RUY_J 0.0074589581355907 1.2037064246386864 0.2788671023965143 [[244	246]	[244	249]	[232	237]	[188	192]] [4	0	3	1] [[200	202]	[376	381]	[547	552]	[986	990]] [['EEE'	'TFE'	'213'	'324'	'EEE'	'YFK'	'213'	'324']	['EEEESS'	'TFEATG'	'2131UU'	'324233'	'EEEESS'	'TFKDYG'	'2133UU'	'324433']	['EEEEEE'	'YYWTLL'	'222200'	'333311'	'EEEEEE'	'TGTGVL'	'2222/0'	'333301']	['HHHHH'	'STDQQ'	'$$%%%'	'33444'	'HHHHH'	'PPEAE'	'$$%#%'	'33424']] 0 0 0.0 1.0
6VW1_E 0.0071520513712729 3.771376393411384 0.0477001703577506 [[514	516]	[355	438]	[506	523]	[440	442]] [4	0	3	1] [[200	202]	[355	438]	[506	523]	[990	992]] "[['EEE'	'SFE'	'213'	'324'	'EEE'	'YFK'	'213'	'324']	['EEEE.SSB...HHHHS....S..EEESS.SSTTTT..BSEEEEEEEEEEGGGGGGSSTT..SHHHHHT....TT..EEEEEEE.'	'RKKISNGVADYSVLYNSTFFSTFKHYGVSATKLNDLIFSNVYADSFVVKGDDVRQIAPGQTGVIADYNYKLPDDFMGHVLAWNT'	'433/}VU([]}$!""$V}}[[U}[332UR}TUOLOOZY*U3/21321//39::6;:RTNN]}U!!#%$O}]Z}OO[[23/0123}'	'544034302433013433223324433032341441023403243200434405402334330024343413442234012343'	'EEEE.SEE..HHHHHH.TT.SEEEESSS.TTSTTT..BSEEEEEEEEEEGGGGGGSSTT..STTTTTT....TT..EEEEEEE.'	'RKRISNCVADYSVLYNSASFSTFKDYGVSPTKLNDLEFTNVYADSFVIRGDEVRQIAPGQTGKIADYNYKLPDDFTGDVIAWNS'	'434/}V1/[]$$!""$%}MN[U2133UUR}NNVLOOZ]*U3/21321//49::6;:RTNN]}UOKMONO}]Z}OO[}23//123}'	'545034202433013432323324433033341441423403243200534405402334334024343413442334002343']	['SEEEEEEEEEE..S..-.'	'QPYRVVVLSFELLNAP-T'	'V224///0213ZZV[}-}'	'4335000132411423-3'	'SEEEEEEEEEE.SSS...'	'QPYRVVVLSFELLHAPAT'	'V224///0213ZSVT}[}'	'433500013241142323']	['HHH'	'NID'	'%!%'	'404'	'HHH'	'EVQ'	'%!%'	'404']]" 1 1 0.11928302988232937 0.8807169701176706
2ZSW_A 0.0239645771545909 0.9519796320382397 0.1787148594377514 [[100	102]	[7	12]	[97	102]	[64	70]] [4	0	3	1] [[200	202]	[396	401]	[511	516]	[986	992]] [['EEE'	'GAE'	'213'	'324'	'EEE'	'YFK'	'213'	'324']	['EEEEEE'	'YFVTAV'	'21/21/'	'320320'	'EEEEEE'	'YADSFV'	'21321/'	'324320']	['EEEEEE'	'VISGAE'	'//2213'	'003324'	'EEEEEE'	'VVLSFE'	'//0213'	'001324']	['HHHHHHH'	'TQKAKGN'	'$%%#%$%'	'3442434'	'HHHHHHH'	'PPEAEVQ'	'$$%#%!%'	'3342404']] 0 0 0.3340714872222963 0.6659285127777037
7JMS_A 0.0158484746799954 1.1533795207735429 0.1856899488926744 [[150	153]	[9	11]	[151	154]	[86	90]] [4	0	3	1] [[199	202]	[447	449]	[540	543]	[977	981]] "[['TEEE'	'THFD'	'N313'	'3424'	'TEEE'	'GYFK'	'N213'	'3324']	['.EE'	'WDS'	'}32'	'343'	'.EE'	'GNY'	'}32'	'343']	['EEEE'	'HFDA'	'3131'	'4242'	'EEEE'	'NFNF'	'3131'	'4242']	['HHHHH'	'LDEYL'	'""%%$""'	'14431'	'HHHHH'	'LNDIL'	'""%%!""'	'14401']]" 0 0 0.0 1.0
3UBN_G 0.0017750123297182 2.851738746912639 0.4429301533219749 [[244	246]	[242	246]	[164	169]	[70	72]] [4	0	3	1] [[200	202]	[394	398]	[546	551]	[980	982]] "[['EEE'	'TFE'	'213'	'324'	'EEE'	'YFK'	'213'	'324']	['EEEEE'	'KITFE'	'3/213'	'40324'	'EEEEE'	'NVYAD'	'3/213'	'40324']	['EEEEEE'	'LSKSYI'	'02322/'	'134330'	'EEEEEE'	'LTGTGV'	'02222/'	'133330']	['HHT'	'ILG'	'!""N'	'013'	'HHT'	'ILS'	'!""N'	'013']]" 1 1 0.22868856348021074 0.7713114365197893
1RV0_L 0.0102874610436627 1.217784479946411 0.2254697286012534 [[244	246]	[244	249]	[232	237]	[188	192]] [4	0	3	1] [[200	202]	[376	381]	[547	552]	[986	990]] [['EEE'	'TFE'	'213'	'324'	'EEE'	'YFK'	'213'	'324']	['EEEESS'	'TFEATG'	'2131UU'	'324233'	'EEEESS'	'TFKDYG'	'2133UU'	'324433']	['EEEEEE'	'YYWTLL'	'222200'	'333311'	'EEEEEE'	'TGTGVL'	'2222/0'	'333301']	['HHHHH'	'STDQQ'	'$$%%%'	'33444'	'HHHHH'	'PPEAE'	'$$%#%'	'33424']] 0 0 0.0 1.0
1RV0_J 0.0085432735036358 1.2194511146045652 0.2596566523605157 [[244	246]	[244	249]	[232	237]	[188	192]] [4	0	3	1] [[200	202]	[376	381]	[547	552]	[986	990]] [['EEE'	'TFE'	'213'	'324'	'EEE'	'YFK'	'213'	'324']	['EEEESS'	'TFEATG'	'2131UU'	'324233'	'EEEESS'	'TFKDYG'	'2133UU'	'324433']	['EEEEEE'	'YYWTLL'	'222200'	'333311'	'EEEEEE'	'TGTGVL'	'2222/0'	'333301']	['HHHHH'	'STDQQ'	'$$%%%'	'33444'	'HHHHH'	'PPEAE'	'$$%#%'	'33424']] 0 0 0.0 1.0
5H37_K 0.0183818736327011 3.624759211537217 0.028960817717206 [[79	81]	[75	81]	[16	19]	[49	51]] [4	0	3	1] [[200	202]	[372	378]	[522	525]	[974	976]] [['EEE'	'YME'	'213'	'324'	'EEE'	'YFK'	'213'	'324']	['TTEEEEE'	'ASTAYME'	'MN21213'	'2332324'	'TT.SEEE'	'ASFSTFK'	'MN[U213'	'2323324']	['..EE'	'ASVK'	'[}/3'	'2304'	'..EE'	'ATVE'	'[}/3'	'2304']	['...'	'GWI'	'}}Y'	'330'	'.S.'	'SSV'	'}UY'	'330']] 1 1 0.11928302988232937 0.8807169701176706
3UBQ_I 0.0028353538549479 2.7933201998648176 0.3884156729131172 [[244	246]	[242	246]	[164	169]	[70	72]] [4	0	3	1] [[200	202]	[394	398]	[546	551]	[980	982]] "[['EEE'	'TFE'	'213'	'324'	'EEE'	'YFK'	'213'	'324']	['EEEEE'	'KITFE'	'3/213'	'40324'	'EEEEE'	'NVYAD'	'3/213'	'40324']	['EEEEEE'	'LSKSYI'	'02322/'	'134330'	'EEEEEE'	'LTGTGV'	'02222/'	'133330']	['HHT'	'ILG'	'!""N'	'013'	'HHT'	'ILS'	'!""N'	'013']]" 1 1 0.22868856348021074 0.7713114365197893
4JUH_E 0.011240405495116 1.189847237665148 0.2331932773109253 [[244	246]	[244	249]	[232	237]	[188	192]] [4	0	3	1] [[200	202]	[376	381]	[547	552]	[986	990]] [['EEE'	'TFE'	'213'	'324'	'EEE'	'YFK'	'213'	'324']	['EEEESS'	'TFEATG'	'2131UU'	'324233'	'EEEESS'	'TFKDYG'	'2133UU'	'324433']	['EEEEEE'	'YYWTLL'	'222200'	'333311'	'EEEEEE'	'TGTGVL'	'2222/0'	'333301']	['HHHHH'	'GTDQQ'	'$$%%%'	'33444'	'HHHHH'	'PPEAE'	'$$%#%'	'33424']] 0 0 0.0 1.0
3PHX_A 0.0225618199831547 1.1617753863784095 0.1328790459965925 [[149	153]	[9	13]	[151	154]	[86	90]] [4	0	3	1] [[198	202]	[430	434]	[540	543]	[977	981]] "[['TTEEE'	'QTHFD'	'ON313'	'43424'	'TTEEE'	'DGYFK'	'ON213'	'43324']	['.EEEE'	'WTQVI'	'}23//'	'33400'	'.EEEE'	'TGDVI'	'}23//'	'33400']	['EEEE'	'HFDA'	'3131'	'4242'	'EEEE'	'NFNF'	'3131'	'4242']	['HHHHH'	'LEDYL'	'""%%$""'	'14431'	'HHHHH'	'LNDIL'	'""%%!""'	'14401']]" 0 0 0.0 1.0
5A8T_A 0.0043369183853959 1.84848933318718 0.313199105145415 [[119	121]	[211	214]	[116	121]	[26	28]] [4	0	3	1] [[200	202]	[431	434]	[511	516]	[990	992]] [['EEE'	'SFN'	'213'	'324'	'EEE'	'YFK'	'213'	'324']	['EEEE'	'PNVI'	'23//'	'3400'	'EEEE'	'GDVI'	'23//'	'3400']	['EEEEEE'	'VIVSFN'	'///213'	'000324'	'EEEEEE'	'VVLSFE'	'//0213'	'001324']	['HHH'	'QIN'	'%!%'	'404'	'HHH'	'EVQ'	'%!%'	'404']] -1 -1 0.24782725124842672 0.0
4PG9_A 0.0546763828468951 0.8299174190625898 0.1138519924098673 [[100	102]	[7	12]	[97	102]	[64	70]] [4	0	3	1] [[200	202]	[396	401]	[511	516]	[986	992]] [['EEE'	'GAE'	'213'	'324'	'EEE'	'YFK'	'213'	'324']	['EEEEEE'	'YFVTAV'	'21/21/'	'320320'	'EEEEEE'	'YADSFV'	'21321/'	'324320']	['EEEEEE'	'VISGAE'	'//2213'	'003324'	'EEEEEE'	'VVLSFE'	'//0213'	'001324']	['HHHHHHH'	'TQKAKGN'	'$%%#%$%'	'3442434'	'HHHHHHH'	'PPEAEVQ'	'$$%#%!%'	'3342404']] 0 0 0.21449033236857173 0.7855096676314283
4JTV_E 0.0025420721509815 2.884736106673653 0.3935264054514471 [[247	249]	[245	249]	[167	172]	[67	69]] [4	0	3	1] [[200	202]	[394	398]	[546	551]	[980	982]] "[['EEE'	'TFE'	'213'	'324'	'EEE'	'YFK'	'213'	'324']	['EEEEE'	'KITFE'	'3/213'	'40324'	'EEEEE'	'NVYAD'	'3/213'	'40324']	['EEEEEE'	'LSKSYI'	'02322/'	'134330'	'EEEEEE'	'LTGTGV'	'02222/'	'133330']	['HHT'	'ILG'	'!""N'	'013'	'HHT'	'ILS'	'!""N'	'013']]" 1 1 0.22868856348021074 0.7713114365197893
1EV1_1 0.014953262227394 6.919069459113348 0.0187393526405443 [[239	241]	[238	246]	[49	55]	[65	68]] [4	0	3	1] [[200	202]	[395	403]	[529	535]	[978	981]] "[['EEE'	'YFK'	'213'	'324'	'EEE'	'YFK'	'213'	'324']	['EEEEEEEEE'	'IYFKPKHVR'	'/213233/4'	'032434405'	'EEEEEEEEE'	'VYADSFVIR'	'/21321//4'	'032432005']	['....B..'	'QTRHVIN'	']}^](Y]'	'4354004'	'.......'	'KSTNLVK'	']}}]ZY]'	'4334104']	['HHHH'	'ENFL'	'%%#""'	'4421'	'HHHH'	'NDIL'	'%%!""'	'4401']]" -1 -1 0.6051595381607109 0.0
4HKX_E 0.0025886579234332 4.190360739789448 0.2436440677966109 [[114	116]	[113	116]	[232	237]	[65	67]] [4	0	3	1] [[200	202]	[375	378]	[547	552]	[980	982]] "[['EEE'	'SFE'	'213'	'324'	'EEE'	'YFK'	'213'	'324']	['SEEE'	'SSFE'	'U213'	'3324'	'SEEE'	'STFK'	'U213'	'3324']	['EEEEEE'	'YYWTLL'	'222200'	'333311'	'EEEEEE'	'TGTGVL'	'2222/0'	'333301']	['HHT'	'ILG'	'!""N'	'013'	'HHT'	'ILS'	'!""N'	'013']]" -1 -1 0.08385160596069614 0.0
4JUG_C 0.0084229071284384 1.24167197261654 0.2489361702127663 [[244	246]	[244	249]	[232	237]	[188	192]] [4	0	3	1] [[200	202]	[376	381]	[547	552]	[986	990]] [['EEE'	'TFE'	'213'	'324'	'EEE'	'YFK'	'213'	'324']	['EEEESS'	'TFEATG'	'2131UU'	'324233'	'EEEESS'	'TFKDYG'	'2133UU'	'324433']	['EEEEEE'	'YYWTLL'	'222200'	'333311'	'EEEEEE'	'TGTGVL'	'2222/0'	'333301']	['HHHHH'	'GTDQQ'	'$$%%%'	'33444'	'HHHHH'	'PPEAE'	'$$%#%'	'33424']] 0 0 0.0 1.0
4JTV_G 0.0019700710634973 2.8895495472602795 0.4344122657580913 [[247	249]	[245	249]	[167	172]	[67	69]] [4	0	3	1] [[200	202]	[394	398]	[546	551]	[980	982]] "[['EEE'	'TFE'	'213'	'324'	'EEE'	'YFK'	'213'	'324']	['EEEEE'	'KITFE'	'3/213'	'40324'	'EEEEE'	'NVYAD'	'3/213'	'40324']	['EEEEEE'	'LSKSYI'	'02322/'	'134330'	'EEEEEE'	'LTGTGV'	'02222/'	'133330']	['HHT'	'ILG'	'!""N'	'013'	'HHT'	'ILS'	'!""N'	'013']]" 1 1 0.22868856348021074 0.7713114365197893
6CRX_B 0.0042819939256235 2.316228756794432 0.2623655913978504 [[383	385]	[342	389]	[492	554]	[955	974]] [4	0	3	1] [[200	202]	[355	402]	[506	568]	[973	992]] "[['EEE'	'YAD'	'213'	'324'	'EEE'	'YFK'	'213'	'324']	['EEEE.SEE...HHHHT.S.B...EE.---.THHHH...SSEEEEEEEE'	'RKKISNDVADYSVLYNSTFFSTFKEY---ATKLNDLFFSNVYADSFVV'	'433/}V3/[]}$!""$O}U[*}}[33}---[N%""%%Z[[UV/21321//'	'54403440243301343322332443---2341441223403243200'	'EEEE.SEE..HHHHHH.TT.SEEEESSS.TTSTTT..BSEEEEEEEEE'	'RKRISNCVADYSVLYNSASFSTFKDYGVSPTKLNDLEFTNVYADSFVI'	'434/}V1/[]$$!""$%}MN[U2133UUR}NNVLOOZ]*U3/21321//'	'545034202433013432323324433033341441423403243200']	['SEEEEEEEEE.------.EEPPPPP....TTS.EEEEESS.EEEEEEEE......TT..EEE.'	'QPYRVVVLSFE------TVFGPKLSTDLIKNQHVNFNFNGLTGTGVLTPSSKRFQPFQQFGRD'	'V224///021]------}/1GGHEG}]ZYOOV]/3131VUZ2222/022}}]^[]NM]]124]'	'43350001324------3023341334104444042424313333013333452432442354'	'SEEEEEEEEEE.SSS...EE.S........SSEEEEEETTEEEEEEEEE......TT..EEE.'	'QPYRVVVLSFELLHAPATVEGPKKSTNLVKNKFVNFNFNGLTGTGVLTESNKKFLPFQQFGRD'	'V224///0213ZSVT}[}/3}U]]}}]ZY]VV1/3131ON02222/023}]]][ZNM]]124]'	'433500013241142323043344334104442042424313333013434442132442354']	['S.SSHHHHHHHS.TTTHHHH'	'ISSVLNDILSRLDPPEAEVQ'	'R}UR""%%!""$&S]NNO#%!%'	'03301440135143342404'	'S.S.HHHHHTTS.HHHHHHH'	'ISSVLNDILSRLDPPEAEVQ'	'R}UY""%%!""NPS]$$%#%!%'	'03301440135143342404']]" -1 -1 0.35759798642259827 0.0
6ACJ_C 0.0138428895147558 10.5948546252934 0.0085178875638836 [[500	502]	[342	427]	[491	550]	[970	974]] [4	0	3	1] [[200	202]	[355	440]	[505	564]	[988	992]] "[['EEE'	'SFE'	'213'	'324'	'EEE'	'YFK'	'213'	'324']	['EEEE.SEE..SHHHHT.TTSSEEEE.SS.SSS.TTS.BEEEEEEEEEE.GGGTTTSSSS...SHHHHT....SS...EEEEEE.TT'	'RKKISNCVADYSVLYNSTFFSTFKDYGVSATKLNDLCFSNVYADSFVVKGDDVRQIAPGQTGVIADYNYKLPDDFMGDVLAWNTRN'	'433/}V1/[]U$!""$O}NMTU2133}UR}TUVZOOS[*23/21321//]9::KPORTUU]}}R!#%$O}]Z}VV[[}3/0123}PO'	'54403420243301343322332443303234144122340324320043440540233433002434341344223401234354'	'EEEE.SEE..HHHHHH.TT.SEEEESSS.TTSTTT..BSEEEEEEEEEEGGGGGGSSTT..STTTTTT....TT..EEEEEEE.TT'	'RKRISNCVADYSVLYNSASFSTFKDYGVSPTKLNDLEFTNVYADSFVIRGDEVRQIAPGQTGKIADYNYKLPDDFTGDVIAWNSNN'	'434/}V1/[]$$!""$%}MN[U2133UUR}NNVLOOZ]*U3/21321//49::6;:RTNN]}UOKMONO}]Z}OO[}23//123}OO'	'54503420243301343232332443303334144142340324320053440540233433402434341344233400234344']	['TS.EEEEEEEEE.SSSS..EE.----....TTS.EEEE.SS...EE.EEE......TT..'	'YQPYRVVVLSFELLNAPATVCG----TDLIKNQFVNFNFNGLTGTGVLTPSSKRFQPFQQ'	'NV}24///0213ZSVTU[}/1}----}]ZYOOV[/313[VUZ}}22Y022}}]^[]NM]]'	'3433500013241142323023----3410444204242431333301333345243244'	'TSEEEEEEEEEE.SSS...EE.S........SSEEEEEETTEEEEEEEEE......TT..'	'YQPYRVVVLSFELLHAPATVEGPKKSTNLVKNKFVNFNFNGLTGTGVLTESNKKFLPFQQ'	'NV224///0213ZSVT}[}/3}U]]}}]ZY]VV1/3131ON02222/023}]]][ZNM]]'	'343350001324114232304334433410444204242431333301343444213244']	['HHHHH'	'EAEVQ'	'%#%!%'	'42404'	'HHHHH'	'EAEVQ'	'%#%!%'	'42404']]" -1 -1 0.766798389312781 0.0
5MBV_D 0.1158217742806205 1.0044790674381137 0.0562180579216353 [[287	294]	[291	296]	[179	183]] [0	3	1] [[426	435]	[509	514]	[986	990]] [['.TT.EEEE'	'PDHARVIF'	'}OO[4//1'	'34425002'	'.TT..EEEEE'	'PDDFTGDVIA'	'}OO[}23//1'	'3442334002']	['EEEEEE'	'RVIFLG'	'4//102'	'500213'	'EEEEEE'	'RVVVLS'	'4///02'	'500013']	['HHHHH'	'TTVAK'	'$$!#%'	'33024'	'HHHHH'	'PPEAE'	'$$%#%'	'33424']] 0 0 0.5570457986106163 0.4429542013893837
1XO0_B 0.0508440852233727 1.5713575507805968 0.0334507042253522 [[254	257]	[254	256]	[138	143]] [0	3	1] [[423	426]	[531	533]	[985	990]] [['....'	'SQLS'	'}]Z}'	'3413'	'....'	'YKLP'	'}]Z}'	'3413']	['...'	'SQL'	'}]Z'	'341'	'...'	'TNL'	'}]Z'	'341']	['.HHHHH'	'ERTDFD'	']&$%#%'	'453424'	'.HHHHH'	'DPPEAE'	']$$%#%'	'433424']] 1 1 0.0 1.0
7JMS_C 0.0260135849441336 1.1640250509892986 0.103918228279386 [[150	153]	[9	11]	[151	154]	[86	90]] [4	0	3	1] [[199	202]	[447	449]	[540	543]	[977	981]] "[['TEEE'	'THFD'	'N313'	'3424'	'TEEE'	'GYFK'	'N213'	'3324']	['.EE'	'WDS'	'}32'	'343'	'.EE'	'GNY'	'}32'	'343']	['EEEE'	'HFDA'	'3131'	'4242'	'EEEE'	'NFNF'	'3131'	'4242']	['HHHHH'	'LDEYL'	'""%%$""'	'14431'	'HHHHH'	'LNDIL'	'""%%!""'	'14401']]" 0 0 0.0 1.0
2R29_H 0.0179050516945486 6.205041382619519 0.0153321976149913 [[197	199]	[197	201]	[5	8]] [4	0	3] [[200	202]	[396	400]	[528	531]] [['EEE'	'TCN'	'213'	'324'	'EEE'	'YFK'	'213'	'324']	['EEEEE'	'TCNVA'	'213/1'	'32402'	'EEEEE'	'YADSF'	'21321'	'32432']	['....'	'QQSG'	']]}}'	'4433'	'....'	'KKST'	']]}}'	'4433']] -1 -1 0.5916484470705651 0.0
3UBJ_G 0.0026514032134272 2.8262042226411235 0.4088586030664389 [[244	246]	[242	246]	[164	169]	[70	72]] [4	0	3	1] [[200	202]	[394	398]	[546	551]	[980	982]] "[['EEE'	'TFE'	'213'	'324'	'EEE'	'YFK'	'213'	'324']	['EEEEE'	'KITFE'	'3/213'	'40324'	'EEEEE'	'NVYAD'	'3/213'	'40324']	['EEEEEE'	'LSKSYI'	'02322/'	'134330'	'EEEEEE'	'LTGTGV'	'02222/'	'133330']	['HHT'	'ILG'	'!""N'	'013'	'HHT'	'ILS'	'!""N'	'013']]" 1 1 0.22868856348021074 0.7713114365197893
6PO2_K 0.1271297509937417 0.6301282344086524 0.1075471698113212 [[704	706]	[703	706]	[724	729]	[608	613]] [4	0	3	1] [[200	202]	[395	398]	[544	549]	[987	992]] [['EEE'	'YMH'	'213'	'324'	'EEE'	'YFK'	'213'	'324']	['EEEE'	'VYMH'	'/213'	'0324'	'EEEE'	'VYAD'	'/213'	'0324']	['TT.EEE'	'EGFYYT'	'ON[222'	'432333'	'TTEEEE'	'NGLTGT'	'ON0222'	'431333']	['HHHHHH'	'SVMKVD'	'$!#%!%'	'302404'	'HHHHHH'	'PEAEVQ'	'$%#%!%'	'342404']] 0 0 0.5779907878916042 0.42200921210839587
2GHW_A 0.0046676769001307 2.973837811139385 0.1192504258943774 [[500	502]	[342	425]	[492	502]	[427	429]] [4	0	3	1] [[200	202]	[355	438]	[506	516]	[990	992]] "[['EEE'	'SFE'	'213'	'324'	'EEE'	'YFK'	'213'	'324']	['EEEEEEEEE.THHHHTSTT.SEEEE.THHHHSTT..EEEEEEEEEEEEEGGGGGGSSTT..SHHHHHT....TT..SEEEEEE.'	'RKKISNAVADYSVLYNSTFFSTFKBYGVSATKLNDLCFSNVYADSFVVKGDDVRQIAPGQTGVIADYNYKLPDDFMGBVLAWNT'	'433/231/1]N$!""$OUNM[U2135}N!$#$VLO]Z1123/21321//39::6;:RTNN]}U!!#%$O}]Z}OO[[U5/0123}'	'544034202433013433223324633032341441223403243200434405402334330024343413442236012343'	'EEEE.SEE..HHHHHH.TT.SEEEESSS.TTSTTT..BSEEEEEEEEEEGGGGGGSSTT..STTTTTT....TT..EEEEEEE.'	'RKRISNCVADYSVLYNSASFSTFKDYGVSPTKLNDLEFTNVYADSFVIRGDEVRQIAPGQTGKIADYNYKLPDDFTGDVIAWNS'	'434/}V1/[]$$!""$%}MN[U2133UUR}NNVLOOZ]*U3/21321//49::6;:RTNN]}UOKMONO}]Z}OO[}23//123}'	'545034202433013432323324433033341441423403243200534405402334334024343413442334002343']	['SEEEEEEEEEE'	'QPYRVVVLSFE'	'V224///0213'	'43350001324'	'SEEEEEEEEEE'	'QPYRVVVLSFE'	'V224///0213'	'43350001324']	['HHH'	'NID'	'%!%'	'404'	'HHH'	'EVQ'	'%!%'	'404']]" 1 1 0.0 1.0
6V47_E 0.0024574097497517 2.7869700166205984 0.4531516183986368 [[240	242]	[239	243]	[229	232]	[61	63]] [4	0	3	1] [[200	202]	[395	399]	[548	551]	[980	982]] "[['EEE'	'TFE'	'213'	'324'	'EEE'	'YFK'	'213'	'324']	['EEEEE'	'ITFES'	'/2132'	'03243'	'EEEEE'	'VYADS'	'/2132'	'03243']	['EEEE'	'YWTI'	'222/'	'3330'	'EEEE'	'GTGV'	'222/'	'3330']	['HHT'	'ILG'	'!""N'	'013'	'HHT'	'ILS'	'!""N'	'013']]" 1 1 0.22868856348021074 0.7713114365197893
3AL4_C 0.0217242154362744 1.222623586863268 0.1075471698113212 [[247	249]	[245	249]	[167	172]	[194	198]] [4	0	3	1] [[200	202]	[394	398]	[546	551]	[978	982]] "[['EEE'	'TFE'	'213'	'324'	'EEE'	'YFK'	'213'	'324']	['EEEEE'	'KITFE'	'3/213'	'40324'	'EEEEE'	'NVYAD'	'3/213'	'40324']	['EEEEEE'	'LSKSYI'	'02322/'	'134330'	'EEEEEE'	'LTGTGV'	'02222/'	'133330']	['HHHHT'	'QQSLY'	'%%$""N'	'44313'	'HHHHT'	'NDILS'	'%%!""N'	'44013']]" 0 0 0.0 1.0
5MS0_M 0.023852775684232 3.225148425905271 0.0244328097731238 [[302	306]	[304	309]	[171	177]	[202	207]] [4	0	3	1] [[198	202]	[396	401]	[557	563]	[987	992]] "[['TTEEE'	'KHTMD'	'OO213'	'44324'	'TTEEE'	'DGYFK'	'ON213'	'43324']	['EEEEEE'	'TMDIAV'	'213/1/'	'324020'	'EEEEEE'	'YADSFV'	'21321/'	'324320']	['....TT.'	'ENFRPGD'	']][^NN]'	'4425334'	'....TT.'	'KKFLPFQ'	']][ZNM]'	'4421324']	['HHHHHH'	'PEMLIE'	'$%#""!%'	'342104'	'HHHHHH'	'PEAEVQ'	'$%#%!%'	'342404']]" 1 1 0.0 1.0
3EPF_1 0.0139762874877 5.619343797343493 0.028960817717206 [[260	262]	[259	267]	[131	134]] [4	0	3] [[200	202]	[395	403]	[540	543]] [['EEE'	'YMK'	'213'	'324'	'EEE'	'YFK'	'213'	'324']	['EEEEEEEEE'	'VYMKPKHVR'	'/213233/4'	'032434405'	'EEEEEEEEE'	'VYADSFVIR'	'/21321//4'	'032432005']	['EEEE'	'DMEF'	'3131'	'4242'	'EEEE'	'NFNF'	'3131'	'4242']] -1 -1 0.5916484470705651 0.0
2PYL_A 0.0123756989695333 7.461240588564174 0.0244328097731238 [[505	507]	[503	507]	[417	420]	[390	393]] [4	0	3	1] [[200	202]	[394	398]	[555	558]	[986	989]] [['EEE'	'YMK'	'213'	'324'	'EEE'	'YFK'	'213'	'324']	['EEEEE'	'DIYMK'	'3/213'	'40324'	'EEEEE'	'NVYAD'	'3/213'	'40324']	['....'	'GEEE'	'}]]]'	'3444'	'....'	'SNKK'	'}]]]'	'3444']	['HHHH'	'YGKF'	'$$%#'	'3342'	'HHHH'	'PPEA'	'$$%#'	'3342']] -1 -1 0.6051595381607109 0.0
5K9O_I 0.0013587463626481 10.754360564269042 0.1856899488926744 [[244	246]	[242	246]	[20	24]	[422	426]] [4	0	3	1] [[200	202]	[394	398]	[528	532]	[986	990]] [['EEE'	'TFE'	'213'	'324'	'EEE'	'YFK'	'213'	'324']	['EEEEE'	'KITFE'	'3/213'	'40324'	'EEEEE'	'NVYAD'	'3/213'	'40324']	['.....'	'NNSTD'	']]}}]'	'44334'	'.....'	'KKSTN'	']]}}]'	'44334']	['HHHHH'	'TYNAE'	'$$%#%'	'33424'	'HHHHH'	'PPEAE'	'$$%#%'	'33424']] -1 -1 0.766798389312781 0.0
2H1L_O 0.0026911886572761 2.2864148194906315 0.7014492753623203 [[269	271]	[266	273]	[230	236]	[284	287]] [4	0	3	1] [[200	202]	[396	403]	[549	555]	[987	990]] [['EEE'	'SFE'	'213'	'324'	'EEE'	'YFK'	'213'	'324']	['EEEEEEEE'	'GRNSFEVR'	'243213/4'	'35432405'	'EEEEEEEE'	'YADSFVIR'	'21321//4'	'32432005']	['EEEEE..'	'TTIHYNY'	'22/32]}'	'3304343'	'EEEEEE.'	'TGVLTES'	'22/023}'	'3301343']	['HHHH'	'TEEE'	'$%%%'	'3444'	'HHHH'	'PEAE'	'$%#%'	'3424']] -1 -1 0.5254038103001549 0.0
1T0M_A 0.0262643074997764 0.9984906291634096 0.1555118110236222 [[100	102]	[7	12]	[97	102]	[64	70]] [4	0	3	1] [[200	202]	[396	401]	[511	516]	[986	992]] [['EEE'	'GAE'	'213'	'324'	'EEE'	'YFK'	'213'	'324']	['EEEEEE'	'YFVTAV'	'21/21/'	'320320'	'EEEEEE'	'YADSFV'	'21321/'	'324320']	['EEEEEE'	'VISGAE'	'//2213'	'003324'	'EEEEEE'	'VVLSFE'	'//0213'	'001324']	['HHHHHHH'	'TQKAKGN'	'$%%#%$%'	'3442434'	'HHHHHHH'	'PPEAEVQ'	'$$%#%!%'	'3342404']] 0 0 0.3380604512855905 0.6619395487144095
4F3Z_C 0.008933874865987 1.2271359083178397 0.2674616695059617 [[244	246]	[242	246]	[164	169]	[108	113]] [4	0	3	1] [[200	202]	[394	398]	[546	551]	[977	982]] "[['EEE'	'TFE'	'213'	'324'	'EEE'	'YFK'	'213'	'324']	['EEEEE'	'KITFE'	'3/213'	'40324'	'EEEEE'	'NVYAD'	'3/213'	'40324']	['EEEEEE'	'LSKSYI'	'02322/'	'134330'	'EEEEEE'	'LTGTGV'	'02222/'	'133330']	['HHHHHT'	'LREQLS'	'""&%%""N'	'154413'	'HHHHHT'	'LNDILS'	'""%%!""N'	'144013']]" 0 0 0.0 1.0
3TGR_A 0.0316379750912758 2.316904490225686 0.0352733686067026 [[444	446]	[441	449]	[457	460]	[342	345]] [4	0	3	1] [[200	202]	[393	401]	[529	532]	[977	980]] "[['EEE'	'TFN'	'213'	'324'	'EEE'	'YFK'	'213'	'324']	['S.EEEEEEE'	'GEITFNSNI'	'U]/21323/'	'340324340'	'SEEEEEEEE'	'TNVYADSFV'	'U3/21321/'	'340324320']	['....'	'DGGQ'	']}}]'	'4334'	'....'	'KSTN'	']}}]'	'4334']	['HHHH'	'LQKV'	'""%%!'	'1440'	'HHHH'	'LNDI'	'""%%!'	'1440']]" 1 1 0.0 1.0
6S2O_A 0.0123698611397839 16.142756534701128 0.0 [[139	141]	[139	143]	[12	15]	[31	34]] [4	0	3	1] [[200	202]	[396	400]	[528	531]	[977	980]] "[['EEE'	'TMQ'	'213'	'324'	'EEE'	'YFK'	'213'	'324']	['EEEEE'	'TMQYA'	'21321'	'32432'	'EEEEE'	'YADSF'	'21321'	'32432']	['....'	'HDGT'	']]}}'	'4433'	'....'	'KKST'	']]}}'	'4433']	['HHHH'	'LNDV'	'""%%!'	'1440'	'HHHH'	'LNDI'	'""%%!'	'1440']]" -1 -1 0.9008551925275846 0.0
3UBE_G 0.0022479459468796 2.846328929114824 0.4565587734241898 [[244	246]	[242	246]	[164	169]	[70	72]] [4	0	3	1] [[200	202]	[394	398]	[546	551]	[980	982]] "[['EEE'	'TFE'	'213'	'324'	'EEE'	'YFK'	'213'	'324']	['EEEEE'	'KITFE'	'3/213'	'40324'	'EEEEE'	'NVYAD'	'3/213'	'40324']	['EEEEEE'	'LSKSYI'	'02322/'	'134330'	'EEEEEE'	'LTGTGV'	'02222/'	'133330']	['HHT'	'ILG'	'!""N'	'013'	'HHT'	'ILS'	'!""N'	'013']]" 1 1 0.22868856348021074 0.7713114365197893
6NIW_A 0.0333280707785009 2.612934768886776 0.0306643952299821 [[112	114]	[112	115]	[17	23]	[150	152]] [4	0	3	1] [[200	202]	[396	399]	[549	555]	[987	989]] [['EEE'	'TFH'	'213'	'324'	'EEE'	'YFK'	'213'	'324']	['EEEE'	'TFHG'	'2132'	'3243'	'EEEE'	'YADS'	'2132'	'3243']	['EEEEEE.'	'YWILLNP'	'22/003}'	'3301143'	'EEEEEE.'	'TGVLTES'	'22/023}'	'3301343']	['HHH'	'SKC'	'$%#'	'342'	'HHH'	'PEA'	'$%#'	'342']] 1 1 0.0 1.0
6EIT_1 0.0132077244430155 9.190244802689485 0.0208695652173913 [[262	264]	[261	269]	[256	264]	[57	59]] [4	0	3	1] [[200	202]	[395	403]	[507	516]	[986	988]] [['EEE'	'YMK'	'213'	'324'	'EEE'	'YFK'	'213'	'324']	['EEEEEEEEE'	'VYMKPKHVR'	'/213233/4'	'032434405'	'EEEEEEEEE'	'VYADSFVIR'	'/21321//4'	'032432005']	['EEEEEEEEE'	'TSKIRVYMK'	'223/4/213'	'334050324'	'EEEEEEEEEE'	'PYRVVVLSFE'	'224///0213'	'3350001324']	['HHH'	'PSD'	'$$%'	'334'	'HHH'	'PPE'	'$$%'	'334']] -1 -1 0.766798389312781 0.0
3AL4_G 0.0021230463495498 2.8853168861891936 0.454855195911414 [[247	249]	[245	249]	[167	172]	[67	69]] [4	0	3	1] [[200	202]	[394	398]	[546	551]	[980	982]] "[['EEE'	'TFE'	'213'	'324'	'EEE'	'YFK'	'213'	'324']	['EEEEE'	'KITFE'	'3/213'	'40324'	'EEEEE'	'NVYAD'	'3/213'	'40324']	['EEEEEE'	'LSKSYI'	'02322/'	'134330'	'EEEEEE'	'LTGTGV'	'02222/'	'133330']	['HHT'	'ILG'	'!""N'	'013'	'HHT'	'ILS'	'!""N'	'013']]" 1 1 0.22868856348021074 0.7713114365197893
3UBJ_E 0.0219883929354026 1.246211755568316 0.1054613935969872 [[244	246]	[242	246]	[164	169]	[189	192]] [4	0	3	1] [[200	202]	[394	398]	[546	551]	[989	992]] [['EEE'	'TFE'	'213'	'324'	'EEE'	'YFK'	'213'	'324']	['EEEEE'	'KITFE'	'3/213'	'40324'	'EEEEE'	'NVYAD'	'3/213'	'40324']	['EEEEEE'	'LSKSYI'	'02322/'	'134330'	'EEEEEE'	'LTGTGV'	'02222/'	'133330']	['HHHH'	'ADQQ'	'#%%%'	'2444'	'HHHH'	'AEVQ'	'#%!%'	'2404']] 0 0 0.0 1.0
3UBN_K 0.020663147890596 1.2460632017170072 0.1117424242424247 [[244	246]	[242	246]	[164	169]	[191	195]] [4	0	3	1] [[200	202]	[394	398]	[546	551]	[978	982]] "[['EEE'	'TFE'	'213'	'324'	'EEE'	'YFK'	'213'	'324']	['EEEEE'	'KITFE'	'3/213'	'40324'	'EEEEE'	'NVYAD'	'3/213'	'40324']	['EEEEEE'	'LSKSYI'	'02322/'	'134330'	'EEEEEE'	'LTGTGV'	'02222/'	'133330']	['HHHHT'	'QQSLY'	'%%$""N'	'44313'	'HHHHT'	'NDILS'	'%%!""N'	'44013']]" 0 0 0.0 1.0
6QPN_C 0.0044583425281595 3.0345579514565992 0.1362862010221457 [[565	567]	[564	569]	[422	427]] [4	0	3] [[200	202]	[395	400]	[549	554]] [['EEE'	'TFD'	'213'	'324'	'EEE'	'YFK'	'213'	'324']	['EEEEEE'	'ITFDFA'	'/21311'	'032422'	'EEEEEE'	'VYADSF'	'/21321'	'032432']	['EEEEEE'	'TLVLTK'	'20/023'	'310134'	'EEEEEE'	'TGVLTE'	'22/023'	'330134']] 1 1 0.0 1.0
1EL6_C 0.0115452423720037 4.710367092972848 0.0371024734982334 [[197	199]	[211	214]	[196	199]	[58	60]] [4	0	3	1] [[200	202]	[434	437]	[513	516]	[990	992]] [['EEE'	'GAQ'	'213'	'324'	'EEE'	'YFK'	'213'	'324']	['EEEE'	'VFYH'	'/123'	'0234'	'EEEE'	'IAWN'	'/123'	'0234']	['EEEE'	'LGAQ'	'0213'	'1324'	'EEEE'	'LSFE'	'0213'	'1324']	['HHH'	'DVH'	'%!%'	'404'	'HHH'	'EVQ'	'%!%'	'404']] -1 -1 0.5010163033876512 0.0
3LZG_K 0.0033973131986135 2.7687836779862143 0.3543441226575807 [[244	246]	[244	249]	[232	235]	[70	72]] [4	0	3	1] [[200	202]	[376	381]	[547	550]	[980	982]] "[['EEE'	'TFE'	'213'	'324'	'EEE'	'YFK'	'213'	'324']	['EEEESS'	'TFEATG'	'2131UU'	'324233'	'EEEESS'	'TFKDYG'	'2133UU'	'324433']	['EEEE'	'YYWT'	'2222'	'3333'	'EEEE'	'TGTG'	'2222'	'3333']	['HHT'	'ILG'	'!""N'	'013'	'HHT'	'ILS'	'!""N'	'013']]" 1 1 0.22868856348021074 0.7713114365197893
6MAM_A 0.0151311931950525 7.102447557011201 0.0204429301533215 [[67	70]	[195	197]	[195	201]] [4	0	3] [[198	201]	[451	453]	[547	553]] [['TTTE'	'KGRF'	'ONP1'	'4352'	'TTEE'	'DGYF'	'ON21'	'4332']	['EEE'	'SLS'	'202'	'313'	'EEE'	'YLY'	'202'	'313']	['EEEEEEE'	'SLSSVVT'	'2022//2'	'3133003'	'EEEEEEE'	'TGTGVLT'	'2222/02'	'3333013']] -1 -1 0.6051595381607109 0.0
6PW2_L 0.0373665115297609 0.6494410197281993 0.2203742203742209 [[599	601]	[498	506]	[594	601]	[572	574]] [4	0	3	1] [[200	202]	[426	436]	[509	516]	[989	991]] [['EEE'	'SFD'	'213'	'324'	'EEE'	'YFK'	'213'	'324']	['.TT..EEEE'	'TDEGTWVAG'	'}OO}}2/12'	'344333023'	'.TT..EEEEEE'	'PDDFTGDVIAW'	'}OO[}23//12'	'34423340023']	['EEEEEEEE'	'RVTVCSFD'	'4/2/1213'	'50302324'	'EEEEEEEE'	'RVVVLSFE'	'4///0213'	'50001324']	['HHH'	'AEV'	'#%!'	'240'	'HHH'	'AEV'	'#%!'	'240']] 0 0 0.6653415054919624 0.33465849450803764
5W0D_A 0.0031792672769076 4.229749503820067 0.2128099173553728 [[114	116]	[113	116]	[232	237]	[65	67]] [4	0	3	1] [[200	202]	[375	378]	[547	552]	[980	982]] "[['EEE'	'SFE'	'213'	'324'	'EEE'	'YFK'	'213'	'324']	['SEEE'	'SSFE'	'U213'	'3324'	'SEEE'	'STFK'	'U213'	'3324']	['EEEEEE'	'YYWTLL'	'222200'	'333311'	'EEEEEE'	'TGTGVL'	'2222/0'	'333301']	['HHT'	'ILG'	'!""N'	'013'	'HHT'	'ILS'	'!""N'	'013']]" -1 -1 0.08385160596069614 0.0
1COV_1 0.00720139773041 9.356514652377198 0.0371024734982334 [[236	238]	[235	239]	[38	43]	[44	46]] [4	0	3	1] [[200	202]	[395	399]	[529	534]	[986	988]] [['EEE'	'YFK'	'213'	'324'	'EEE'	'YFK'	'213'	'324']	['EEEEE'	'IYFKP'	'/2132'	'03243'	'EEEEE'	'VYADS'	'/2132'	'03243']	['......'	'HTSQVV'	']}}]YY'	'433400'	'......'	'KSTNLV'	']}}]ZY'	'433410']	['HHH'	'PSD'	'$$%'	'334'	'HHH'	'PPE'	'$$%'	'334']] -1 -1 0.766798389312781 0.0
3ZNH_A 0.0228972377920514 1.2382401507854626 0.1056218057921627 [[149	153]	[9	13]	[151	154]	[86	90]] [4	0	3	1] [[198	202]	[430	434]	[540	543]	[977	981]] "[['TTEEE'	'QTHFD'	'ON313'	'43424'	'TTEEE'	'DGYFK'	'ON213'	'43324']	['.EEEE'	'WTQVI'	'}23//'	'33400'	'.EEEE'	'TGDVI'	'}23//'	'33400']	['EEEE'	'HFDA'	'3131'	'4242'	'EEEE'	'NFNF'	'3131'	'4242']	['HHHHH'	'LEDYL'	'""%%$""'	'14431'	'HHHHH'	'LNDIL'	'""%%!""'	'14401']]" 0 0 0.0 1.0
5M9F_B 0.0106220689413956 11.593854272558248 0.0221465076660984 [[428	430]	[427	441]	[322	327]	[262	266]] [4	0	3	1] [[200	202]	[395	401]	[548	553]	[988	992]] [['EEE'	'SFK'	'213'	'324'	'EEE'	'YFK'	'213'	'324']	['EEEETTEEEEEEEEE'	'VSFKGSTWTLVDSAV'	'/213NN2220/321/'	'032433333104320'	'EEEEEEE'	'VYADSFV'	'/21321/'	'0324320']	['EEEEEE'	'TGSVVG'	'222//2'	'333003'	'EEEEEE'	'GTGVLT'	'222/02'	'333013']	['HHHHH'	'QAIID'	'%#!!%'	'42004'	'HHHHH'	'EAEVQ'	'%#%!%'	'42404']] -1 -1 0.766798389312781 0.0
4JK0_D 0.0201925947034394 1.0723363884624637 0.2383966244725748 [[87	89]	[87	92]	[11	13]	[61	66]] [4	0	3	1] [[200	202]	[396	401]	[555	557]	[977	982]] "[['EEE'	'GCQ'	'213'	'324'	'EEE'	'YFK'	'213'	'324']	['EEEEEE'	'GCQYSI'	'21322/'	'324330'	'EEEEEE'	'YADSFV'	'21321/'	'324320']	['...'	'PDE'	'}]]'	'344'	'...'	'SNK'	'}]]'	'344']	['HHHHHT'	'LHRVLG'	'""%&!""N'	'145013'	'HHHHHT'	'LNDILS'	'""%%!""N'	'144013']]" 0 0 0.20072434441440443 0.7992756555855955
1RVT_H 0.0004302790277836 10.908379740067176 0.2436115843270865 [[244	246]	[244	249]	[14	18]	[188	192]] [4	0	3	1] [[200	202]	[376	381]	[528	532]	[986	990]] [['EEE'	'TFE'	'213'	'324'	'EEE'	'YFK'	'213'	'324']	['EEEESS'	'TFEATG'	'2131UU'	'324233'	'EEEESS'	'TFKDYG'	'2133UU'	'324433']	['.....'	'NNSTD'	']]}}]'	'44334'	'.....'	'KKSTN'	']]}}]'	'44334']	['HHHHH'	'STDQQ'	'$$%%%'	'33444'	'HHHHH'	'PPEAE'	'$$%#%'	'33424']] -1 -1 0.766798389312781 0.0
5UGY_E 0.009600053134682 4.093674955276792 0.0463458110516941 [[114	116]	[113	116]	[232	237]	[65	67]] [4	0	3	1] [[200	202]	[375	378]	[547	552]	[980	982]] "[['EEE'	'SFE'	'213'	'324'	'EEE'	'YFK'	'213'	'324']	['SEEE'	'SSFE'	'U213'	'3324'	'SEEE'	'STFK'	'U213'	'3324']	['EEEEEE'	'YYWTLL'	'222200'	'333311'	'EEEEEE'	'TGTGVL'	'2222/0'	'333301']	['HHT'	'ILG'	'!""N'	'013'	'HHT'	'ILS'	'!""N'	'013']]" -1 -1 0.08385160596069614 0.0
4JTV_K 0.0018528138908271 2.8936758646494587 0.4991482112436107 [[247	249]	[245	249]	[167	172]	[67	69]] [4	0	3	1] [[200	202]	[394	398]	[546	551]	[980	982]] "[['EEE'	'TFE'	'213'	'324'	'EEE'	'YFK'	'213'	'324']	['EEEEE'	'KITFE'	'3/213'	'40324'	'EEEEE'	'NVYAD'	'3/213'	'40324']	['EEEEEE'	'LSKSYI'	'02322/'	'134330'	'EEEEEE'	'LTGTGV'	'02222/'	'133330']	['HHT'	'ILG'	'!""N'	'013'	'HHT'	'ILS'	'!""N'	'013']]" 1 1 0.22868856348021074 0.7713114365197893
2XN9_E 0.0035156620188295 9.414006637972244 0.0954003407155019 [[152	156]	[155	159]	[12	20]	[56	59]] [4	0	3	1] [[198	202]	[397	401]	[540	545]	[987	990]] [['TT.EE'	'DWTFQ'	'ON}13'	'43324'	'TTEEE'	'DGYFK'	'ON213'	'43324']	['EEEEE'	'FQTLV'	'1320/'	'24310'	'EEEEE'	'ADSFV'	'1321/'	'24320']	['EEEEEEETT'	'KFEHHFFNG'	'3133311ON'	'424442243'	'EEEETT'	'NFNFNG'	'3131ON'	'424243']	['HHHH'	'PDAE'	'$%#%'	'3424'	'HHHH'	'PEAE'	'$%#%'	'3424']] -1 -1 0.766798389312781 0.0
4ZNK_A 0.0283029155206166 3.5954381751723874 0.0187393526405443 [[216	218]	[214	217]	[63	65]	[70	75]] [4	0	3	1] [[200	202]	[397	400]	[549	551]	[986	991]] [['EEE'	'SFH'	'213'	'324'	'EEE'	'YFK'	'213'	'324']	['EEEE'	'FESF'	'1321'	'2432'	'EEEE'	'ADSF'	'1321'	'2432']	['EEE'	'GWI'	'22/'	'330'	'EEE'	'TGV'	'22/'	'330']	['HHHHHH'	'YDQAEI'	'$%%#%!'	'344240'	'HHHHHH'	'PPEAEV'	'$$%#%!'	'334240']] 1 1 0.11928302988232937 0.8807169701176706
3O6M_L 0.0144621538145114 9.442428461004294 0.0190972222222223 [[213	215]	[21	25]	[210	215]] [4	0	3] [[200	202]	[395	399]	[511	516]] [['EEE'	'SFN'	'213'	'324'	'EEE'	'YFK'	'213'	'324']	['EEEEE'	'ISAKS'	'/2132'	'03243'	'EEEEE'	'VYADS'	'/2132'	'03243']	['EEEEEE'	'IVKSFN'	'//3213'	'004324'	'EEEEEE'	'VVLSFE'	'//0213'	'001324']] -1 -1 0.766798389312781 0.0
4JUH_A 0.0093607039942436 1.2024149564355393 0.313199105145415 [[244	246]	[244	249]	[232	237]	[188	192]] [4	0	3	1] [[200	202]	[376	381]	[547	552]	[986	990]] [['EEE'	'TFE'	'213'	'324'	'EEE'	'YFK'	'213'	'324']	['EEEESS'	'TFEATG'	'2131UU'	'324233'	'EEEESS'	'TFKDYG'	'2133UU'	'324433']	['EEEEEE'	'YYWTLL'	'222200'	'333311'	'EEEEEE'	'TGTGVL'	'2222/0'	'333301']	['HHHHH'	'GTDQQ'	'$$%%%'	'33444'	'HHHHH'	'PPEAE'	'$$%#%'	'33424']] 0 0 0.0 1.0
4JUJ_E 0.009951199553622 1.1840566382122808 0.3371298405466973 [[244	246]	[244	249]	[232	237]	[188	192]] [4	0	3	1] [[200	202]	[376	381]	[547	552]	[986	990]] [['EEE'	'TFE'	'213'	'324'	'EEE'	'YFK'	'213'	'324']	['EEEESS'	'TFEATG'	'2131UU'	'324233'	'EEEESS'	'TFKDYG'	'2133UU'	'324433']	['EEEEEE'	'YYWTLL'	'222200'	'333311'	'EEEEEE'	'TGTGVL'	'2222/0'	'333301']	['HHHHH'	'GTDQQ'	'$$%%%'	'33444'	'HHHHH'	'PPEAE'	'$$%#%'	'33424']] 0 0 0.02907608796694031 0.9709239120330597
4JU0_C 0.0244699556238189 1.231206805605348 0.1033834586466166 [[247	249]	[245	249]	[167	172]	[194	198]] [4	0	3	1] [[200	202]	[394	398]	[546	551]	[978	982]] "[['EEE'	'TFE'	'213'	'324'	'EEE'	'YFK'	'213'	'324']	['EEEEE'	'KITFE'	'3/213'	'40324'	'EEEEE'	'NVYAD'	'3/213'	'40324']	['EEEEEE'	'LSKSYI'	'02322/'	'134330'	'EEEEEE'	'LTGTGV'	'02222/'	'133330']	['HHHHT'	'QQSLY'	'%%$""N'	'44313'	'HHHHT'	'NDILS'	'%%!""N'	'44013']]" 0 0 0.0 1.0
3PHW_G 0.0233715274400176 1.1413684645609847 0.1720613287904595 [[149	153]	[9	13]	[151	154]	[86	90]] [4	0	3	1] [[198	202]	[430	434]	[540	543]	[977	981]] "[['TTEEE'	'QTHFD'	'ON313'	'43424'	'TTEEE'	'DGYFK'	'ON213'	'43324']	['.EEEE'	'WTQVI'	'}23//'	'33400'	'.EEEE'	'TGDVI'	'}23//'	'33400']	['EEEE'	'HFDA'	'3131'	'4242'	'EEEE'	'NFNF'	'3131'	'4242']	['HHHHH'	'LEDYL'	'""%%$""'	'14431'	'HHHHH'	'LNDIL'	'""%%!""'	'14401']]" 0 0 0.13803330174799724 0.8619666982520028
5V5G_A 0.0190786465593787 1.177332934461259 0.1873935264054513 [[149	153]	[9	13]	[151	154]	[86	90]] [4	0	3	1] [[198	202]	[430	434]	[540	543]	[977	981]] "[['TTEEE'	'QTHFD'	'ON313'	'43424'	'TTEEE'	'DGYFK'	'ON213'	'43324']	['.EEEE'	'WTQVI'	'}23//'	'33400'	'.EEEE'	'TGDVI'	'}23//'	'33400']	['EEEE'	'HFDA'	'3131'	'4242'	'EEEE'	'NFNF'	'3131'	'4242']	['HHHHH'	'LEDYL'	'""%%$""'	'14431'	'HHHHH'	'LNDIL'	'""%%!""'	'14401']]" 0 0 0.0 1.0
4JAN_A 0.0339170129991268 3.8809425286530153 0.0068610634648376 [[90	92]	[89	92]	[30	37]] [4	0	3] [[200	202]	[395	398]	[545	552]] [['EEE'	'YFK'	'213'	'324'	'EEE'	'YFK'	'213'	'324']	['EEEE'	'VYFK'	'/213'	'0324'	'EEEE'	'VYAD'	'/213'	'0324']	['TTEEEEEE'	'GGTYWSWL'	'NN222220'	'33333331'	'TEEEEEEE'	'GLTGTGVL'	'N02222/0'	'31333301']] 1 1 0.1509567045770173 0.8490432954229827
3PHW_A 0.0285090692495526 1.2526094872703752 0.0766609880749573 [[149	153]	[10	13]	[151	154]	[86	90]] [4	0	3	1] [[198	202]	[431	434]	[540	543]	[977	981]] "[['TTEEE'	'QTHFD'	'ON313'	'43424'	'TTEEE'	'DGYFK'	'ON213'	'43324']	['EEEE'	'TQVI'	'23//'	'3400'	'EEEE'	'GDVI'	'23//'	'3400']	['EEEE'	'HFDA'	'3131'	'4242'	'EEEE'	'NFNF'	'3131'	'4242']	['HHHHH'	'LEDYL'	'""%%$""'	'14431'	'HHHHH'	'LNDIL'	'""%%!""'	'14401']]" 0 0 0.0 1.0
6GL1_A 0.0833075645400589 0.8366462667969342 0.1202290076335883 [[100	102]	[97	101]	[24	28]	[152	156]] [4	0	3	1] [[200	202]	[396	400]	[547	551]	[988	992]] [['EEE'	'GAE'	'213'	'324'	'EEE'	'YFK'	'213'	'324']	['EEEEE'	'WMHGA'	'21321'	'32432'	'EEEEE'	'YADSF'	'21321'	'32432']	['EEEEE'	'SVGYV'	'2/22/'	'30330'	'EEEEE'	'TGTGV'	'2222/'	'33330']	['HHHHH'	'EAEHQ'	'%#%%%'	'42444'	'HHHHH'	'EAEVQ'	'%#%!%'	'42404']] 0 0 0.4507508808908383 0.5492491191091617
6OC3_F 0.0039660297952685 4.169073309265471 0.1398058252427185 [[114	116]	[113	116]	[232	237]	[65	67]] [4	0	3	1] [[200	202]	[375	378]	[547	552]	[980	982]] "[['EEE'	'SFE'	'213'	'324'	'EEE'	'YFK'	'213'	'324']	['SEEE'	'SSFE'	'U213'	'3324'	'SEEE'	'STFK'	'U213'	'3324']	['EEEEEE'	'YYWTLL'	'222200'	'333311'	'EEEEEE'	'TGTGVL'	'2222/0'	'333301']	['HHT'	'ILG'	'!""N'	'013'	'HHT'	'ILS'	'!""N'	'013']]" -1 -1 0.08385160596069614 0.0
3SCJ_E 0.0776087460058434 2.366426810022184 0.0244328097731238 [[383	385]	[342	425]	[492	500]	[427	429]] [4	0	3	1] [[200	202]	[355	438]	[506	514]	[990	992]] "[['EEE'	'YAD'	'213'	'324'	'EEE'	'YFK'	'213'	'324']	['EEE..SS...SHHHHS.TT.S..EESS.......------.EEEEEEEEGGGGGGSSSS..STHHHHT....SS...EEEEEE.'	'RKKISNGVADYSVLYNSTFFSTFKHYGVSATKLN------VYADSFVVKGDDVRQIAPGQTGVIADYNYKLPDDFMGHVLAWNT'	'433Y}VUY[]U$!""$V}NM[U}[33UUY}[}]Z]------Y21321//39::6;:RTUU]}UK!#%$O}]Z}VV[[}3/0123}'	'5440343024330134332233244330323414------03243200434405402334330024343413442234012343'	'EEEE.SEE..HHHHHH.TT.SEEEESSS.TTSTTT..BSEEEEEEEEEEGGGGGGSSTT..STTTTTT....TT..EEEEEEE.'	'RKRISNCVADYSVLYNSASFSTFKDYGVSPTKLNDLEFTNVYADSFVIRGDEVRQIAPGQTGKIADYNYKLPDDFTGDVIAWNS'	'434/}V1/[]$$!""$%}MN[U2133UUR}NNVLOOZ]*U3/21321//49::6;:RTNN]}UOKMONO}]Z}OO[}23//123}'	'545034202433013432323324433033341441423403243200534405402334334024343413442334002343']	['SEEEEEEEE'	'QPYRVVVLS'	'V224///02'	'433500013'	'SEEEEEEEE'	'QPYRVVVLS'	'V224///02'	'433500013']	['HHH'	'NID'	'%!%'	'404'	'HHH'	'EVQ'	'%!%'	'404']]" 1 1 0.0 1.0
4JTV_A 0.0028358384076902 2.8738560368301105 0.412265758091993 [[247	249]	[245	249]	[167	172]	[67	69]] [4	0	3	1] [[200	202]	[394	398]	[546	551]	[980	982]] "[['EEE'	'TFE'	'213'	'324'	'EEE'	'YFK'	'213'	'324']	['EEEEE'	'KITFE'	'3/213'	'40324'	'EEEEE'	'NVYAD'	'3/213'	'40324']	['EEEEEE'	'LSKSYI'	'02322/'	'134330'	'EEEEEE'	'LTGTGV'	'02222/'	'133330']	['HHT'	'ILG'	'!""N'	'013'	'HHT'	'ILS'	'!""N'	'013']]" 1 1 0.22868856348021074 0.7713114365197893
4JUG_K 0.009976829017509 1.2252777756688822 0.2788671023965143 [[244	246]	[244	249]	[232	237]	[188	192]] [4	0	3	1] [[200	202]	[376	381]	[547	552]	[986	990]] [['EEE'	'TFE'	'213'	'324'	'EEE'	'YFK'	'213'	'324']	['EEEESS'	'TFEATG'	'2131UU'	'324233'	'EEEESS'	'TFKDYG'	'2133UU'	'324433']	['EEEEEE'	'YYWTLL'	'222200'	'333311'	'EEEEEE'	'TGTGVL'	'2222/0'	'333301']	['HHHHH'	'GTDQQ'	'$$%%%'	'33444'	'HHHHH'	'PPEAE'	'$$%#%'	'33424']] 0 0 0.0 1.0
4LXV_G 0.002541530812983 2.9479551741991603 0.4258943781942075 [[241	243]	[239	243]	[161	166]	[61	63]] [4	0	3	1] [[200	202]	[394	398]	[546	551]	[980	982]] "[['EEE'	'TFE'	'213'	'324'	'EEE'	'YFK'	'213'	'324']	['EEEEE'	'KITFE'	'3/213'	'40324'	'EEEEE'	'NVYAD'	'3/213'	'40324']	['EEEEEE'	'LSKSYI'	'02322/'	'134330'	'EEEEEE'	'LTGTGV'	'02222/'	'133330']	['HHT'	'ILG'	'!""N'	'013'	'HHT'	'ILS'	'!""N'	'013']]" 1 1 0.22868856348021074 0.7713114365197893
6CV3_A 0.0191073993188985 3.142028717469705 0.0371024734982334 [[240	242]	[239	242]	[120	123]	[60	63]] [4	0	3	1] [[200	202]	[395	398]	[550	553]	[978	981]] "[['EEE'	'YMK'	'213'	'324'	'EEE'	'YFK'	'213'	'324']	['EEEE'	'VYMK'	'/213'	'0324'	'EEEE'	'VYAD'	'/213'	'0324']	['EEEE'	'TILT'	'2/02'	'3013'	'EEEE'	'GVLT'	'2/02'	'3013']	['HHHH'	'ENFL'	'%%#""'	'4421'	'HHHH'	'NDIL'	'%%!""'	'4401']]" 1 1 0.0 1.0
3UBQ_A 0.0028116838580202 2.823180631210461 0.4429301533219749 [[244	246]	[242	246]	[164	169]	[70	72]] [4	0	3	1] [[200	202]	[394	398]	[546	551]	[980	982]] "[['EEE'	'TFE'	'213'	'324'	'EEE'	'YFK'	'213'	'324']	['EEEEE'	'KITFE'	'3/213'	'40324'	'EEEEE'	'NVYAD'	'3/213'	'40324']	['EEEEEE'	'LSKSYI'	'02322/'	'134330'	'EEEEEE'	'LTGTGV'	'02222/'	'133330']	['HHT'	'ILG'	'!""N'	'013'	'HHT'	'ILS'	'!""N'	'013']]" 1 1 0.22868856348021074 0.7713114365197893
2WRH_L 0.0135467332326872 1.1870915023308024 0.2623655913978504 [[244	246]	[244	249]	[232	237]	[189	192]] [4	0	3	1] [[200	202]	[376	381]	[547	552]	[987	990]] [['EEE'	'TFE'	'213'	'324'	'EEE'	'YFK'	'213'	'324']	['EEEESS'	'TFEATG'	'2131UU'	'324233'	'EEEESS'	'TFKDYG'	'2133UU'	'324433']	['EEEEEE'	'YYWTLL'	'222200'	'333311'	'EEEEEE'	'TGTGVL'	'2222/0'	'333301']	['HHHH'	'SEQQ'	'$%%%'	'3444'	'HHHH'	'PEAE'	'$%#%'	'3424']] 0 0 0.0 1.0
5V5H_A 0.0200506017169199 1.168840740021047 0.2112436115843263 [[149	153]	[9	13]	[151	154]	[86	90]] [4	0	3	1] [[198	202]	[430	434]	[540	543]	[977	981]] "[['TTEEE'	'QTHFD'	'ON313'	'43424'	'TTEEE'	'DGYFK'	'ON213'	'43324']	['.EEEE'	'WTQVI'	'}23//'	'33400'	'.EEEE'	'TGDVI'	'}23//'	'33400']	['EEEE'	'HFDA'	'3131'	'4242'	'EEEE'	'NFNF'	'3131'	'4242']	['HHHHH'	'LEDYL'	'""%%$""'	'14431'	'HHHHH'	'LNDIL'	'""%%!""'	'14401']]" 0 0 0.0 1.0
3UBN_I 0.0115669414222031 1.2437010536601825 0.2436440677966109 [[244	246]	[242	246]	[164	169]	[189	192]] [4	0	3	1] [[200	202]	[394	398]	[546	551]	[989	992]] [['EEE'	'TFE'	'213'	'324'	'EEE'	'YFK'	'213'	'324']	['EEEEE'	'KITFE'	'3/213'	'40324'	'EEEEE'	'NVYAD'	'3/213'	'40324']	['EEEEEE'	'LSKSYI'	'02322/'	'134330'	'EEEEEE'	'LTGTGV'	'02222/'	'133330']	['HHHH'	'ADQQ'	'#%%%'	'2444'	'HHHH'	'AEVQ'	'#%!%'	'2404']] 0 0 0.0 1.0
2WRH_H 0.013460870618918 1.1861301189766866 0.2678185745140393 [[244	246]	[244	249]	[232	237]	[189	192]] [4	0	3	1] [[200	202]	[376	381]	[547	552]	[987	990]] [['EEE'	'TFE'	'213'	'324'	'EEE'	'YFK'	'213'	'324']	['EEEESS'	'TFEATG'	'2131UU'	'324233'	'EEEESS'	'TFKDYG'	'2133UU'	'324433']	['EEEEEE'	'YYWTLL'	'222200'	'333311'	'EEEEEE'	'TGTGVL'	'2222/0'	'333301']	['HHHH'	'SEQQ'	'$%%%'	'3444'	'HHHH'	'PEAE'	'$%#%'	'3424']] 0 0 0.0 1.0
6F9E_A 0.0136755939741425 1.1570161389136415 0.3073496659242762 [[256	258]	[256	259]	[307	310]	[201	204]] [4	0	3	1] [[200	202]	[396	399]	[555	558]	[987	990]] "[['EEE'	'SAH'	'213'	'324'	'EEE'	'YFK'	'213'	'324']	['EEEE'	'SAHY'	'2132'	'3243'	'EEEE'	'YADS'	'2132'	'3243']	['....'	'SEDD'	'}]]]'	'3444'	'....'	'SNKK'	'}]]]'	'3444']	['HHHH'	'PLFQ'	'$""#%'	'3124'	'HHHH'	'PEAE'	'$%#%'	'3424']]" 0 0 0.0 1.0
6F9E_E 0.013700943651948 1.15691867936337 0.3073496659242762 [[256	258]	[256	259]	[307	310]	[201	204]] [4	0	3	1] [[200	202]	[396	399]	[555	558]	[987	990]] "[['EEE'	'SAH'	'213'	'324'	'EEE'	'YFK'	'213'	'324']	['EEEE'	'SAHY'	'2132'	'3243'	'EEEE'	'YADS'	'2132'	'3243']	['....'	'SEDD'	'}]]]'	'3444'	'....'	'SNKK'	'}]]]'	'3444']	['HHHH'	'PLFQ'	'$""#%'	'3124'	'HHHH'	'PEAE'	'$%#%'	'3424']]" 0 0 0.0 1.0
4AWH_B 0.0463802182097991 4.369577822414161 0.001706484641639 [[110	114]	[109	111]	[40	44]] [0	3	1] [[436	440]	[552	554]	[987	991]] "[['EETTT'	'YDYKE'	'23NOO'	'34344'	'EE.TT'	'WNSNN'	'23}OO'	'34344']	['EEE'	'LYD'	'023'	'134'	'EEE'	'LTE'	'023'	'134']	['HHHHH'	'THLEV'	'$%""%!'	'34140'	'HHHHH'	'PEAEV'	'$%#%!'	'34240']]" -1 -1 0.09955438361739206 0.0
2WRH_J 0.0133860876038759 1.1866164498326306 0.2705627705627713 [[244	246]	[244	249]	[232	237]	[189	192]] [4	0	3	1] [[200	202]	[376	381]	[547	552]	[987	990]] [['EEE'	'TFE'	'213'	'324'	'EEE'	'YFK'	'213'	'324']	['EEEESS'	'TFEATG'	'2131UU'	'324233'	'EEEESS'	'TFKDYG'	'2133UU'	'324433']	['EEEEEE'	'YYWTLL'	'222200'	'333311'	'EEEEEE'	'TGTGVL'	'2222/0'	'333301']	['HHHH'	'SEQQ'	'$%%%'	'3444'	'HHHH'	'PEAE'	'$%#%'	'3424']] 0 0 0.0 1.0
6HJP_A 0.0170041507414535 1.1050172795649074 0.2901098901098906 [[244	246]	[244	249]	[261	265]	[189	192]] [4	0	3	1] [[200	202]	[376	381]	[528	532]	[987	990]] [['EEE'	'TFE'	'213'	'324'	'EEE'	'YFK'	'213'	'324']	['EEEESS'	'TFEATG'	'2131UU'	'324233'	'EEEESS'	'TFKDYG'	'2133UU'	'324433']	['.....'	'NKGSD'	']]}}]'	'44334'	'.....'	'KKSTN'	']]}}]'	'44334']	['HHHH'	'SEQQ'	'$%%%'	'3444'	'HHHH'	'PEAE'	'$%#%'	'3424']] 0 0 0.12181297761338446 0.8781870223866155
2H1L_R 0.0032189376305224 2.2593241873230654 0.7787878787878797 [[269	271]	[266	273]	[230	235]	[284	287]] [4	0	3	1] [[200	202]	[396	403]	[549	554]	[987	990]] [['EEE'	'SFE'	'213'	'324'	'EEE'	'YFK'	'213'	'324']	['EEEEEEEE'	'GRNSFEVR'	'243213/4'	'35432405'	'EEEEEEEE'	'YADSFVIR'	'21321//4'	'32432005']	['EEEEEE'	'TTIHYN'	'22/323'	'330434'	'EEEEEE'	'TGVLTE'	'22/023'	'330134']	['HHHH'	'TEEE'	'$%%%'	'3444'	'HHHH'	'PEAE'	'$%#%'	'3424']] -1 -1 0.630676114586097 0.0
6K7T_A 0.0552582200827366 1.4754017150624543 0.0407801418439717 [[103	105]	[101	109]	[33	39]	[81	84]] [4	0	3	1] [[200	202]	[397	405]	[538	544]	[977	980]] "[['EEE'	'GAD'	'213'	'324'	'EEE'	'YFK'	'213'	'324']	['EEEEEE.GG'	'MYGADVGPH'	'12213/}9:'	'233240334'	'EEEEEEEGG'	'ADSFVIRGD'	'1321//49:'	'243200534']	['EEEEETT'	'FVRFDSD'	'1/413NO'	'2052434'	'EEEEEET'	'FVNFNFN'	'1/3131O'	'2042424']	['HHHH'	'LDNV'	'""%%!'	'1440'	'HHHH'	'LNDI'	'""%%!'	'1440']]" 1 1 0.0 1.0
4ZNL_A 0.0245752881519035 3.7212725248600576 0.028960817717206 [[216	218]	[214	217]	[63	65]	[70	75]] [4	0	3	1] [[200	202]	[397	400]	[549	551]	[986	991]] [['EEE'	'SFH'	'213'	'324'	'EEE'	'YFK'	'213'	'324']	['EEEE'	'FESF'	'1321'	'2432'	'EEEE'	'ADSF'	'1321'	'2432']	['EEE'	'GWI'	'22/'	'330'	'EEE'	'TGV'	'22/'	'330']	['HHHHHH'	'YDQAEI'	'$%%#%!'	'344240'	'HHHHHH'	'PPEAEV'	'$$%#%!'	'334240']] 1 1 0.11928302988232937 0.8807169701176706
6A4K_D 0.0030820004236283 2.8576697674055613 0.4190800681430993 [[258	260]	[256	260]	[178	183]	[78	80]] [4	0	3	1] [[200	202]	[394	398]	[546	551]	[980	982]] "[['EEE'	'TFE'	'213'	'324'	'EEE'	'YFK'	'213'	'324']	['EEEEE'	'KITFE'	'3/213'	'40324'	'EEEEE'	'NVYAD'	'3/213'	'40324']	['EEEEEE'	'LSKSYI'	'02322/'	'134330'	'EEEEEE'	'LTGTGV'	'02222/'	'133330']	['HHT'	'ILG'	'!""N'	'013'	'HHT'	'ILS'	'!""N'	'013']]" 1 1 0.22868856348021074 0.7713114365197893
4JTX_I 0.0026155599527174 2.9407559396433767 0.4378194207836456 [[247	249]	[245	249]	[167	172]	[67	69]] [4	0	3	1] [[200	202]	[394	398]	[546	551]	[980	982]] "[['EEE'	'TFE'	'213'	'324'	'EEE'	'YFK'	'213'	'324']	['EEEEE'	'KITFE'	'3/213'	'40324'	'EEEEE'	'NVYAD'	'3/213'	'40324']	['EEEEEE'	'LSKSYI'	'02322/'	'134330'	'EEEEEE'	'LTGTGV'	'02222/'	'133330']	['HHT'	'ILG'	'!""N'	'013'	'HHT'	'ILS'	'!""N'	'013']]" 1 1 0.22868856348021074 0.7713114365197893
6IW2_J 0.00456326607941 1.807405163742004 0.4076738609112713 [[121	123]	[121	125]	[60	67]	[152	155]] [4	0	3	1] [[200	202]	[396	400]	[547	554]	[987	990]] [['EEE'	'YAK'	'213'	'324'	'EEE'	'YFK'	'213'	'324']	['EEEEE'	'YAKSM'	'21321'	'32432'	'EEEEE'	'YADSF'	'21321'	'32432']	['EEEEEEEE'	'YYNAVLTH'	'2231/023'	'33420134'	'EEEEEEEE'	'TGTGVLTE'	'2222/023'	'33330134']	['HHHH'	'WNTD'	'$%$%'	'3434'	'HHHH'	'PEAE'	'$%#%'	'3424']] -1 -1 0.5365396213872284 0.0
3PHW_E 0.0264255648859679 1.197050994137819 0.1158432708688239 [[149	153]	[9	13]	[151	154]	[86	90]] [4	0	3	1] [[198	202]	[430	434]	[540	543]	[977	981]] "[['TTEEE'	'QTHFD'	'ON313'	'43424'	'TTEEE'	'DGYFK'	'ON213'	'43324']	['.EEEE'	'WTQVI'	'}23//'	'33400'	'.EEEE'	'TGDVI'	'}23//'	'33400']	['EEEE'	'HFDA'	'3131'	'4242'	'EEEE'	'NFNF'	'3131'	'4242']	['HHHHH'	'LEDYL'	'""%%$""'	'14431'	'HHHHH'	'LNDIL'	'""%%!""'	'14401']]" 0 0 0.0 1.0
3AM8_B 0.0889510837111137 0.8152981663667151 0.142023346303503 [[100	102]	[97	101]	[24	28]	[152	156]] [4	0	3	1] [[200	202]	[396	400]	[547	551]	[988	992]] [['EEE'	'GCE'	'213'	'324'	'EEE'	'YFK'	'213'	'324']	['EEEEE'	'WMHGC'	'21321'	'32432'	'EEEEE'	'YADSF'	'21321'	'32432']	['EEEEE'	'SVGYV'	'2/22/'	'30330'	'EEEEE'	'TGTGV'	'2222/'	'33330']	['HHHHH'	'EAEHQ'	'%#%%%'	'42444'	'HHHHH'	'EAEVQ'	'%#%!%'	'42404']] 0 0 0.4834590648002114 0.5165409351997886
1K3K_A 0.174935232041621 0.8511455920033266 0.103918228279386 [[82	92]	[2	6]	[83	87]] [0	3	1] [[363	369]	[556	560]	[985	989]] "[['..HHHHHHHHH'	'MNWGRALAILT'	'[]$$&#""#!""$'	'24335212013'	'..HHHHH'	'ADYSVLY'	'[]$$!""$'	'2433013']	['...S.'	'DEDVL'	']]]RZ'	'44401'	'.....'	'NKKFL'	']]][Z'	'44421']	['.HHHH'	'NWGRA'	']$$&#'	'43352'	'.HHHH'	'DPPEA'	']$$%#'	'43342']]" 0 0 0.6809735716599541 0.31902642834004596
6QPF_J 0.0562793950054947 4.127925237763447 0.0 [[522	524]	[697	703]	[520	525]	[409	412]] [4	0	3	1] [[200	202]	[364	370]	[538	543]	[987	990]] "[['EEE'	'SME'	'213'	'324'	'EEE'	'YFK'	'213'	'324']	['.HHHHHH'	'DPWVLLN'	']$$!""""%'	'4330114'	'.HHHHHH'	'DYSVLYN'	']$$!""$%'	'4330134']	['EEEEEE'	'FVSMEF'	'1/2131'	'203242'	'EEEEEE'	'FVNFNF'	'1/3131'	'204242']	['HHHH'	'SEFN'	'$%#%'	'3424'	'HHHH'	'PEAE'	'$%#%'	'3424']]" -1 -1 0.20078561287479285 0.0
5NE4_2 0.0047848971826388 2.9874931655892967 0.1533219761499145 [[200	202]	[198	204]	[20	25]	[150	153]] [4	0	3	1] [[200	202]	[394	400]	[545	550]	[982	985]] [['EEE'	'YAN'	'213'	'324'	'EEE'	'YFK'	'213'	'324']	['EEEEEEE'	'KVYANIA'	'3/213/1'	'4032402'	'EEEEEEE'	'NVYADSF'	'3/21321'	'4032432']	['TTEEEE'	'GHTTST'	'NO2222'	'343333'	'TEEEEE'	'GLTGTG'	'N02222'	'313333']	['TTT.'	'PRTN'	'NPN]'	'3534'	'TTS.'	'SRLD'	'NPS]'	'3514']] 1 1 0.0 1.0
4JTX_G 0.0029780971070318 2.8933854966795822 0.4190800681430993 [[247	249]	[245	249]	[167	172]	[67	69]] [4	0	3	1] [[200	202]	[394	398]	[546	551]	[980	982]] "[['EEE'	'TFE'	'213'	'324'	'EEE'	'YFK'	'213'	'324']	['EEEEE'	'KITFE'	'3/213'	'40324'	'EEEEE'	'NVYAD'	'3/213'	'40324']	['EEEEEE'	'LSKSYI'	'02322/'	'134330'	'EEEEEE'	'LTGTGV'	'02222/'	'133330']	['HHT'	'ILG'	'!""N'	'013'	'HHT'	'ILS'	'!""N'	'013']]" 1 1 0.22868856348021074 0.7713114365197893
6RFL_I 0.0151005679932884 0.806134784547851 0.5286458333333337 [[217	219]	[108	113]	[216	225]	[532	537]] [4	0	3	1] [[197	199]	[365	370]	[542	551]	[987	992]] "[['ETT'	'IDG'	'/ON'	'043'	'ETT'	'IDG'	'/ON'	'043']	['HHHHHH'	'TYNLYD'	'$$%""$%'	'334134'	'HHHHHH'	'YSVLYN'	'$$!""$%'	'330134']	['EETTEEEEEE'	'KIDGLSIPII'	'3/ON02/2//'	'4043130300'	'EETTEEEEEE'	'NFNGLTGTGV'	'31ON02222/'	'4243133330']	['HHHHHH'	'YDFLVK'	'$%#""!%'	'342104'	'HHHHHH'	'PEAEVQ'	'$%#%!%'	'342404']]" -1 -1 0.5660011909332662 0.0
5XLR_A 0.0030504082116567 9.637294107573116 0.1509803921568633 [[500	502]	[361	402]	[491	555]	[930	933]] [4	0	3	1] [[200	202]	[374	415]	[505	569]	[977	980]] "[['EEE'	'SFE'	'213'	'324'	'EEE'	'YFK'	'213'	'324']	['.SEEEESSS.SSS.TT..BEEEEEEEEEE.GGGGGGSSSS..'	'FSTFKDYGVSATKLNDLEFSNVYADSFVVKGDDVRQIAPGQT'	'[U2133UUR}TUVZOOZ]*23/21321//]9::6;:RTUU]}'	'233244330323414414234032432004344054023343'	'.SEEEESSS.TTSTTT..BSEEEEEEEEEEGGGGGGSSTT..'	'FSTFKDYGVSPTKLNDLEFTNVYADSFVIRGDEVRQIAPGQT'	'[U2133UUR}NNVLOOZ]*U3/21321//49::6;:RTNN]}'	'233244330333414414234032432005344054023343']	['TS.EEEEEEEEE.SSSS..B..S...PPP..SSEEEEEETTEEEEEEEEE.....TTS.SEE..T'	'YQPYRVVVLSFELLNAPATVEGPKLSTDLIKNQGVNFNFNGLTGTGVLTPSSKRFQPFQQFGRDV'	'NV}24///0213ZSVTU[}(]}U]Z}GHEY]VV2/3131ON02222/022}}]^[ONT]V12^]K'	'34335000132411423230433413341044430424243133330133334524324423540'	'TSEEEEEEEEEE.SSS...EE.S........SSEEEEEETTEEEEEEEEE......TT..EEE.T'	'YQPYRVVVLSFELLHAPATVEGPKKSTNLVKNKFVNFNFNGLTGTGVLTESNKKFLPFQQFGRDI'	'NV224///0213ZSVT}[}/3}U]]}}]ZY]VV1/3131ON02222/023}]]][ZNM]]124]K'	'34335000132411423230433443341044420424243133330134344421324423540']	['HHHH'	'LQDV'	'""%%!'	'1440'	'HHHH'	'LNDI'	'""%%!'	'1440']]" -1 -1 0.766798389312781 0.0
4W8N_E 0.0094710016303832 1.2122607486076755 0.3682983682983687 [[252	254]	[238	242]	[238	241]	[183	185]] [4	0	3	1] [[200	202]	[395	399]	[539	542]	[988	990]] [['EEE'	'GFK'	'213'	'324'	'EEE'	'YFK'	'213'	'324']	['EEEEE'	'INFES'	'/3132'	'04243'	'EEEEE'	'VYADS'	'/2132'	'03243']	['EEEE'	'INFE'	'/313'	'0424'	'EEEE'	'VNFN'	'/313'	'0424']	['HHH'	'DAE'	'%#%'	'424'	'HHH'	'EAE'	'%#%'	'424']] 0 0 0.14547459156640993 0.85452540843359
6PO2_G 0.1255791156735754 0.5472246484804709 0.1763527054108218 [[704	706]	[703	706]	[724	729]	[608	613]] [4	0	3	1] [[200	202]	[395	398]	[544	549]	[987	992]] [['EEE'	'YMH'	'213'	'324'	'EEE'	'YFK'	'213'	'324']	['EEEE'	'VYMH'	'/213'	'0324'	'EEEE'	'VYAD'	'/213'	'0324']	['TT.EEE'	'EGFYYT'	'ON[222'	'432333'	'TTEEEE'	'NGLTGT'	'ON0222'	'431333']	['HHHHHH'	'SVMKVD'	'$!#%!%'	'302404'	'HHHHHH'	'PEAEVQ'	'$%#%!%'	'342404']] 0 0 0.6090607141049964 0.39093928589500354
4KRU_A 0.0221842939348348 4.462697007436972 0.0298245614035088 [[175	177]	[175	178]	[203	206]	[121	124]] [4	0	3	1] [[200	202]	[396	399]	[529	532]	[977	980]] "[['EEE'	'GFQ'	'213'	'324'	'EEE'	'YFK'	'213'	'324']	['EEEE'	'GFQY'	'2132'	'3243'	'EEEE'	'YADS'	'2132'	'3243']	['....'	'DSSN'	']}}]'	'4334'	'....'	'KSTN'	']}}]'	'4334']	['HHHH'	'LEEV'	'""%%!'	'1440'	'HHHH'	'LNDI'	'""%%!'	'1440']]" -1 -1 0.38840946534218 0.0
3UBQ_C 0.0031246480238224 2.879675036172773 0.4293015332197605 [[244	246]	[242	246]	[164	169]	[70	72]] [4	0	3	1] [[200	202]	[394	398]	[546	551]	[980	982]] "[['EEE'	'TFE'	'213'	'324'	'EEE'	'YFK'	'213'	'324']	['EEEEE'	'KITFE'	'3/213'	'40324'	'EEEEE'	'NVYAD'	'3/213'	'40324']	['EEEEEE'	'LSKSYI'	'02322/'	'134330'	'EEEEEE'	'LTGTGV'	'02222/'	'133330']	['HHT'	'ILG'	'!""N'	'013'	'HHT'	'ILS'	'!""N'	'013']]" 1 1 0.22868856348021074 0.7713114365197893
3UBE_A 0.0035868124798737 2.8398781254446925 0.3781942078364555 [[244	246]	[242	246]	[164	169]	[70	72]] [4	0	3	1] [[200	202]	[394	398]	[546	551]	[980	982]] "[['EEE'	'TFE'	'213'	'324'	'EEE'	'YFK'	'213'	'324']	['EEEEE'	'KITFE'	'3/213'	'40324'	'EEEEE'	'NVYAD'	'3/213'	'40324']	['EEEEEE'	'LSKSYI'	'02322/'	'134330'	'EEEEEE'	'LTGTGV'	'02222/'	'133330']	['HHT'	'ILG'	'!""N'	'013'	'HHT'	'ILS'	'!""N'	'013']]" 1 1 0.22868856348021074 0.7713114365197893
1P75_D 0.0573654226484968 1.0339447384399674 0.1117424242424247 [[305	307]	[178	182]	[303	308]	[345	349]] [4	0	3	1] [[200	202]	[432	436]	[512	517]	[986	990]] [['EEE'	'SAD'	'213'	'324'	'EEE'	'YFK'	'213'	'324']	['EEEEE'	'NIVVT'	'3///2'	'40003'	'EEEEE'	'DVIAW'	'3//12'	'40023']	['EEEEE.'	'VFSADL'	'/1213Z'	'023241'	'EEEEE.'	'VLSFEL'	'/0213Z'	'013241']	['HHHHH'	'TFNAE'	'$#%#%'	'32424'	'HHHHH'	'PPEAE'	'$$%#%'	'33424']] 0 0 0.3200235739019303 0.6799764260980697
6OPW_A 0.0498445189653538 3.951940235807628 0.0051369863013701 [[15	17]	[70	74]	[73	76]	[88	91]] [4	0	3	1] [[197	199]	[432	436]	[549	552]	[979	982]] "[['ETT'	'IEG'	'/ON'	'043'	'ETT'	'IDG'	'/ON'	'043']	['EEEEE'	'KVIGT'	'3//22'	'40033'	'EEEEE'	'DVIAW'	'3//12'	'40023']	['EEEE'	'GTVL'	'22/0'	'3301'	'EEEE'	'TGVL'	'22/0'	'3301']	['HHHT'	'NLLT'	'%""""N'	'4113'	'HHHT'	'DILS'	'%!""N'	'4013']]" -1 -1 0.18809530436627445 0.0
3FKU_C 0.0090227275383689 11.025999151912467 0.0357751277683133 [[137	139]	[137	140]	[14	18]	[105	113]] [4	0	3	1] [[200	202]	[396	399]	[528	532]	[977	985]] "[['EEE'	'SAH'	'213'	'324'	'EEE'	'YFK'	'213'	'324']	['EEEE'	'SAHP'	'2132'	'3243'	'EEEE'	'YADS'	'2132'	'3243']	['.....'	'NNSTE'	']]}}]'	'44334'	'.....'	'KKSTN'	']]}}]'	'44334']	['HHHHHHTB.'	'LKHLLSRIN'	'""%%""""$P(]'	'144113504'	'HHHHHTTS.'	'LNDILSRLD'	'""%%!""NPS]'	'144013514']]" -1 -1 0.766798389312781 0.0
6F9E_I 0.0136984967581213 1.1569903526035703 0.3619489559164743 [[256	258]	[256	259]	[307	310]	[201	204]] [4	0	3	1] [[200	202]	[396	399]	[555	558]	[987	990]] "[['EEE'	'SAH'	'213'	'324'	'EEE'	'YFK'	'213'	'324']	['EEEE'	'SAHY'	'2132'	'3243'	'EEEE'	'YADS'	'2132'	'3243']	['....'	'SEDD'	'}]]]'	'3444'	'....'	'SNKK'	'}]]]'	'3444']	['HHHH'	'PLFQ'	'$""#%'	'3124'	'HHHH'	'PEAE'	'$%#%'	'3424']]" 0 0 0.28410107675985236 0.7158989232401477
2H1L_Q 0.0035236525110572 2.1768416576418184 0.6535211267605636 [[269	271]	[266	273]	[230	235]	[284	287]] [4	0	3	1] [[200	202]	[396	403]	[549	554]	[987	990]] [['EEE'	'SFE'	'213'	'324'	'EEE'	'YFK'	'213'	'324']	['EEEEEEEE'	'GRNSFEVR'	'243213/4'	'35432405'	'EEEEEEEE'	'YADSFVIR'	'21321//4'	'32432005']	['EEEEEE'	'TTIHYN'	'22/323'	'330434'	'EEEEEE'	'TGVLTE'	'22/023'	'330134']	['HHHH'	'TEEE'	'$%%%'	'3444'	'HHHH'	'PEAE'	'$%#%'	'3424']] -1 -1 0.5428909266549058 0.0
5F9W_A 0.0082634444955736 1.2569884815578125 0.3587962962962974 [[417	419]	[486	489]	[414	419]	[339	342]] [4	0	3	1] [[200	202]	[431	434]	[511	516]	[978	981]] "[['EEE'	'PFK'	'213'	'324'	'EEE'	'YFK'	'213'	'324']	['EEEE'	'YKVV'	'23//'	'3400'	'EEEE'	'GDVI'	'23//'	'3400']	['EEEEEE'	'ITLPFK'	'/20213'	'031324'	'EEEEEE'	'VVLSFE'	'//0213'	'001324']	['HHHH'	'NKVL'	'%%!""'	'4401'	'HHHH'	'NDIL'	'%%!""'	'4401']]" 0 0 0.3622241534888385 0.6377758465111615
6XEY_J 0.0144778920239021 3.1639783066432408 0.0477001703577506 [[79	81]	[79	86]	[16	19]] [4	0	3] [[200	202]	[399	406]	[522	525]] [['EEE'	'YME'	'213'	'324'	'EEE'	'YFK'	'213'	'324']	['EEEE.GGG'	'YMEVRSDD'	'213/^9::'	'32405344'	'EEEEEGGG'	'SFVIRGDE'	'21//49::'	'32005344']	['..EE'	'ASVK'	'[}/3'	'2304'	'..EE'	'ATVE'	'[}/3'	'2304']] 1 1 0.0 1.0
4M9T_A 0.0268668352838675 2.3562942468928805 0.0477001703577506 [[1043	1047]	[1045	1049]	[1108	1123]	[64	67]] [4	0	3	1] [[198	202]	[396	400]	[538	551]	[988	991]] [['TTEEE'	'EGTFH'	'ON213'	'43324'	'TTEEE'	'DGYFK'	'ON213'	'43324']	['EEEEE'	'TFHTM'	'21321'	'32432'	'EEEEE'	'YADSF'	'21321'	'32432']	['EEEE..EEEEETTEEE'	'AVQTKPGLFKTNTGTI'	'1/32]}20132ON22/'	'2043433124343330'	'EEEEEETTEEEEEE'	'FVNFNFNGLTGTGV'	'1/3131ON02222/'	'20424243133330']	['HHHH'	'QAEI'	'%#%!'	'4240'	'HHHH'	'EAEV'	'%#%!'	'4240']] 1 1 0.0 1.0
6OPZ_A 0.0159934708573014 4.096216225731378 0.0407801418439717 [[15	17]	[70	74]	[73	77]	[88	91]] [4	0	3	1] [[197	199]	[432	436]	[508	512]	[979	982]] "[['ETT'	'IEG'	'/ON'	'043'	'ETT'	'IDG'	'/ON'	'043']	['EEEEE'	'KVIGT'	'3//22'	'40033'	'EEEEE'	'DVIAW'	'3//12'	'40023']	['EEEEE'	'GTVVV'	'22///'	'33000'	'EEEEE'	'YRVVV'	'24///'	'35000']	['HHHT'	'NLLT'	'%""""N'	'4113'	'HHHT'	'DILS'	'%!""N'	'4013']]" -1 -1 0.08385160596069614 0.0
3KAS_A 0.0036136718327301 6.3300033093972665 0.1601362862010213 [[406	408]	[179	184]	[403	408]	[595	600]] [4	0	3	1] [[200	202]	[393	398]	[511	516]	[987	992]] [['EEE'	'GAQ'	'213'	'324'	'EEE'	'YFK'	'213'	'324']	['SEEEEE'	'SKVWRD'	'U3/243'	'340354'	'SEEEEE'	'TNVYAD'	'U3/213'	'340324']	['EEEEEE'	'VVVGAQ'	'///213'	'000324'	'EEEEEE'	'VVLSFE'	'//0213'	'001324']	['HHHHHH'	'GQFVIK'	'$%#!!%'	'342004'	'HHHHHH'	'PEAEVQ'	'$%#%!%'	'342404']] -1 -1 0.5916484470705651 0.0
4W8N_A 0.0096646843664753 1.2239590102707023 0.3779342723004706 [[252	254]	[238	242]	[238	241]	[183	185]] [4	0	3	1] [[200	202]	[395	399]	[539	542]	[988	990]] [['EEE'	'GFK'	'213'	'324'	'EEE'	'YFK'	'213'	'324']	['EEEEE'	'INFES'	'/3132'	'04243'	'EEEEE'	'VYADS'	'/2132'	'03243']	['EEEE'	'INFE'	'/313'	'0424'	'EEEE'	'VNFN'	'/313'	'0424']	['HHH'	'DAE'	'%#%'	'424'	'HHH'	'EAE'	'%#%'	'424']] 0 0 0.2027530815934301 0.7972469184065699
4ZNJ_A 0.0270604658562346 3.671646647708106 0.028960817717206 [[216	218]	[214	217]	[63	65]	[70	75]] [4	0	3	1] [[200	202]	[397	400]	[549	551]	[986	991]] [['EEE'	'SFH'	'213'	'324'	'EEE'	'YFK'	'213'	'324']	['EEEE'	'FESF'	'1321'	'2432'	'EEEE'	'ADSF'	'1321'	'2432']	['EEE'	'GWI'	'22/'	'330'	'EEE'	'TGV'	'22/'	'330']	['HHHHHH'	'YDQAEI'	'$%%#%!'	'344240'	'HHHHHH'	'PPEAEV'	'$$%#%!'	'334240']] 1 1 0.11928302988232937 0.8807169701176706
4JTX_C 0.0032356387111742 2.9048850179482733 0.412265758091993 [[247	249]	[245	249]	[167	172]	[67	69]] [4	0	3	1] [[200	202]	[394	398]	[546	551]	[980	982]] "[['EEE'	'TFE'	'213'	'324'	'EEE'	'YFK'	'213'	'324']	['EEEEE'	'KITFE'	'3/213'	'40324'	'EEEEE'	'NVYAD'	'3/213'	'40324']	['EEEEEE'	'LSKSYI'	'02322/'	'134330'	'EEEEEE'	'LTGTGV'	'02222/'	'133330']	['HHT'	'ILG'	'!""N'	'013'	'HHT'	'ILS'	'!""N'	'013']]" 1 1 0.22868856348021074 0.7713114365197893
4W8N_C 0.0094225768390588 1.2194955050154048 0.3909952606635072 [[252	254]	[238	242]	[238	241]	[183	185]] [4	0	3	1] [[200	202]	[395	399]	[539	542]	[988	990]] [['EEE'	'GFK'	'213'	'324'	'EEE'	'YFK'	'213'	'324']	['EEEEE'	'INFES'	'/3132'	'04243'	'EEEEE'	'VYADS'	'/2132'	'03243']	['EEEE'	'INFE'	'/313'	'0424'	'EEEE'	'VNFN'	'/313'	'0424']	['HHH'	'DAE'	'%#%'	'424'	'HHH'	'EAE'	'%#%'	'424']] 0 0 0.209317020343651 0.790682979656349
5LBV_B 0.0022769087101145 18.962417791837712 0.1277683134582621 [[318	320]	[316	320]	[45	50]] [4	0	3] [[200	202]	[394	398]	[546	551]] [['EEE'	'PAE'	'213'	'324'	'EEE'	'YFK'	'213'	'324']	['EEEEE'	'KIPAE'	'3/213'	'40324'	'EEEEE'	'NVYAD'	'3/213'	'40324']	['EEEEEE'	'LVTTTV'	'0/222/'	'103330'	'EEEEEE'	'LTGTGV'	'02222/'	'133330']] -1 -1 0.9044280152607462 0.0
4FQM_K 0.0161458444345041 1.200314184618419 0.2542735042735053 [[189	191]	[246	249]	[242	255]	[194	198]] [4	0	3	1] [[200	202]	[398	401]	[509	530]	[985	989]] [['EEE'	'GFH'	'213'	'324'	'EEE'	'YFK'	'213'	'324']	['EEEE'	'DYMV'	'321/'	'4320'	'EEEE'	'DSFV'	'321/'	'4320']	['EEEEEEEEE.SS..'	'RIVVDYMVQKSGKT'	'4///321/3]UU]}'	'50004320443343'	'EEEEEEEE.SSS...EE.S...'	'RVVVLSFELLHAPATVEGPKKS'	'4///0213ZSVT}[}/3}U]]}'	'5000132411423230433443']	['.HHHH'	'NETQM'	']%$%#'	'44342'	'.HHHH'	'DPPEA'	']$$%#'	'43342']] 0 0 0.0 1.0
2W2S_A 0.0277921747760729 1.2637424629054497 0.0992509363295881 [[158	160]	[157	160]	[54	58]	[72	76]] [4	0	3	1] [[200	202]	[395	398]	[538	542]	[977	981]] "[['EEE'	'SAK'	'213'	'324'	'EEE'	'YFK'	'213'	'324']	['EEEE'	'VSAK'	'/213'	'0324'	'EEEE'	'VYAD'	'/213'	'0324']	['EEEEE'	'AINGE'	'1/323'	'20434'	'EEEEE'	'FVNFN'	'1/313'	'20424']	['HHHHH'	'LRHIL'	'""&%!""'	'15401'	'HHHHH'	'LNDIL'	'""%%!""'	'14401']]" 0 0 0.0 1.0
6NIP_E 0.0031355415779315 19.105750526700906 0.0885860306643946 [[318	320]	[316	320]	[45	50]] [4	0	3] [[200	202]	[394	398]	[546	551]] [['EEE'	'PAE'	'213'	'324'	'EEE'	'YFK'	'213'	'324']	['EEEEE'	'KIPAE'	'3/213'	'40324'	'EEEEE'	'NVYAD'	'3/213'	'40324']	['EEEEEE'	'LVTTTV'	'0/222/'	'103330'	'EEEEEE'	'LTGTGV'	'02222/'	'133330']] -1 -1 0.9044280152607462 0.0
3AL4_A 0.0031767772523904 2.895818310186936 0.4344122657580913 [[247	249]	[245	249]	[235	238]	[67	69]] [4	0	3	1] [[200	202]	[394	398]	[547	550]	[980	982]] "[['EEE'	'TFE'	'213'	'324'	'EEE'	'YFK'	'213'	'324']	['EEEEE'	'KITFE'	'3/213'	'40324'	'EEEEE'	'NVYAD'	'3/213'	'40324']	['EEEE'	'YYWT'	'2222'	'3333'	'EEEE'	'TGTG'	'2222'	'3333']	['HHT'	'ILG'	'!""N'	'013'	'HHT'	'ILS'	'!""N'	'013']]" 1 1 0.22868856348021074 0.7713114365197893
5JHM_B 0.0036211704364551 18.29669198251441 0.0579216354344118 [[318	320]	[316	320]	[45	50]] [4	0	3] [[200	202]	[394	398]	[546	551]] [['EEE'	'PAE'	'213'	'324'	'EEE'	'YFK'	'213'	'324']	['EEEEE'	'KIPAE'	'3/213'	'40324'	'EEEEE'	'NVYAD'	'3/213'	'40324']	['EEEEEE'	'LVTTTV'	'0/222/'	'103330'	'EEEEEE'	'LTGTGV'	'02222/'	'133330']] -1 -1 0.9044280152607462 0.0
6HJP_C 0.0170147625582413 1.105271443450903 0.3682983682983687 [[244	246]	[244	249]	[261	265]	[189	192]] [4	0	3	1] [[200	202]	[376	381]	[528	532]	[987	990]] [['EEE'	'TFE'	'213'	'324'	'EEE'	'YFK'	'213'	'324']	['EEEESS'	'TFEATG'	'2131UU'	'324233'	'EEEESS'	'TFKDYG'	'2133UU'	'324433']	['.....'	'NKGSD'	']]}}]'	'44334'	'.....'	'KKSTN'	']]}}]'	'44334']	['HHHH'	'SEQQ'	'$%%%'	'3444'	'HHHH'	'PEAE'	'$%#%'	'3424']] 0 0 0.5000878039100108 0.4999121960899892
6ZN5_O 0.0387077079427787 2.437986578134864 0.0407801418439717 [[108	110]	[109	111]	[18	22]] [0	3	1] [[400	402]	[510	512]	[977	981]] "[['EEE'	'CVV'	'1//'	'200'	'EEE'	'FVI'	'1//'	'200']	['EEE'	'VVV'	'///'	'000'	'EEE'	'VVV'	'///'	'000']	['HHHHH'	'LQEVL'	'""%%!""'	'14401'	'HHHHH'	'LNDIL'	'""%%!""'	'14401']]" 1 1 0.0 1.0
4EDA_C 0.0032342090018176 10.496480133247628 0.1533219761499145 [[241	243]	[239	243]	[11	17]	[61	63]] [4	0	3	1] [[200	202]	[394	398]	[529	535]	[980	982]] "[['EEE'	'TFE'	'213'	'324'	'EEE'	'YFK'	'213'	'324']	['EEEEE'	'KITFE'	'3/213'	'40324'	'EEEEE'	'NVYAD'	'3/213'	'40324']	['....B..'	'NSTDTVD'	']}}]+Y]'	'4334304'	'.......'	'KSTNLVK'	']}}]ZY]'	'4334104']	['HHT'	'ILG'	'!""N'	'013'	'HHT'	'ILS'	'!""N'	'013']]" -1 -1 0.766798389312781 0.0
4F2M_C 0.0007163749307403 4.416301099954454 0.6038251366120231 [[94	96]	[54	57]	[92	97]] [4	0	3] [[200	202]	[421	424]	[538	543]] [['EEE'	'YFE'	'213'	'324'	'EEE'	'YFK'	'213'	'324']	['TT..'	'GDGE'	'NO}]'	'3434'	'TT..'	'YNYK'	'NO}]'	'3434']	['EEEEEE'	'AVYFEA'	'1/2131'	'203242'	'EEEEEE'	'FVNFNF'	'1/3131'	'204242']] -1 -1 0.7068194102500933 0.0
4YJZ_E 0.0040582809173316 4.144408506314327 0.1979591836734702 [[114	116]	[113	116]	[232	237]	[65	67]] [4	0	3	1] [[200	202]	[375	378]	[547	552]	[980	982]] "[['EEE'	'SFE'	'213'	'324'	'EEE'	'YFK'	'213'	'324']	['SEEE'	'SSFE'	'U213'	'3324'	'SEEE'	'STFK'	'U213'	'3324']	['EEEEEE'	'YYWTLL'	'222200'	'333311'	'EEEEEE'	'TGTGVL'	'2222/0'	'333301']	['HHT'	'ILG'	'!""N'	'013'	'HHT'	'ILS'	'!""N'	'013']]" -1 -1 0.22642606293218903 0.0
1NCD_L 0.019743589811644 7.329137195744525 0.0280210157618214 [[150	153]	[4	7]	[146	167]	[76	78]] [4	0	3	1] [[197	200]	[435	438]	[539	558]	[974	976]] [['ETTE'	'IDGS'	'/ON2'	'0433'	'ETTE'	'IDGY'	'/ON2'	'0433']	['EEE.'	'MTQS'	'123}'	'2343'	'EEE.'	'AWNS'	'123}'	'2343']	['EEEEETTEEE.SSEEEEE....'	'VKWKIDGSERQNGVLNSWTDQD'	'/323/ON234]VU/0322}]]]'	'0434043345443014333444'	'EEEEETTEEEEEEEEE....'	'VNFNFNGLTGTGVLTESNKK'	'/3131ON02222/023}]]]'	'04242431333301343444']	['.S.'	'SSV'	'}UY'	'330'	'.S.'	'SSV'	'}UY'	'330']] -1 -1 0.6051595381607109 0.0
2BGN_C 0.0028530358498357 6.559226888117486 0.2674616695059617 [[386	388]	[132	139]	[384	388]] [4	0	3] [[200	202]	[431	440]	[512	516]] [['EEE'	'YFQ'	'213'	'324'	'EEE'	'YFK'	'213'	'324']	['EEEEETTT'	'YDIYDLNK'	'23/23LOO'	'34034144'	'EEEEEEE.TT'	'GDVIAWNSNN'	'23//123}OO'	'3400234344']	['EEEEE'	'ILYFQ'	'/0213'	'01324'	'EEEEE'	'VLSFE'	'/0213'	'01324']] -1 -1 0.6448567790177419 0.0
3UYW_C 0.0220137193183704 1.254745744453998 0.1600790513833994 [[247	249]	[245	249]	[167	172]	[194	198]] [4	0	3	1] [[200	202]	[394	398]	[546	551]	[978	982]] "[['EEE'	'TFE'	'213'	'324'	'EEE'	'YFK'	'213'	'324']	['EEEEE'	'KITFE'	'3/213'	'40324'	'EEEEE'	'NVYAD'	'3/213'	'40324']	['EEEEEE'	'LSKSYI'	'02322/'	'134330'	'EEEEEE'	'LTGTGV'	'02222/'	'133330']	['HHHHT'	'QQSLY'	'%%$""N'	'44313'	'HHHHT'	'NDILS'	'%%!""N'	'44013']]" 0 0 0.0 1.0
5LCV_L 0.0046856394954976 8.16378900199115 0.0910780669144983 [[199	201]	[147	152]	[150	156]	[29	31]] [4	0	3	1] [[198	200]	[434	439]	[542	551]	[986	988]] [['TTE'	'EGS'	'ON2'	'433'	'TTE'	'DGY'	'ON2'	'433']	['EEEEET'	'VAWKAD'	'/1231O'	'023424'	'EEEE.T'	'IAWNSN'	'/123}O'	'023434']	['EETTEEE'	'KADSSPV'	'31ON22/'	'4243330'	'EETTEEEEEE'	'NFNGLTGTGV'	'31ON02222/'	'4243133330']	['HHH'	'TYN'	'$$%'	'334'	'HHH'	'PPE'	'$$%'	'334']] -1 -1 0.766798389312781 0.0
3J40_N 0.1349991668986133 2.143592990874207 0.0334507042253522 [[85	88]	[15	25]	[84	87]] [0	3	1] [[423	426]	[527	536]	[973	976]] [['....'	'TDIG'	'}]Y}'	'3403'	'....'	'YKLP'	'}]Z}'	'3413']	['S.........S'	'GEDGKPETKDQ'	'U]]}]}]}]]V'	'34434343444'	'S........S'	'PKKSTNLVKN'	'U]]}}]ZY]V'	'3443341044']	['S...'	'ITDI'	'R}]Y'	'0340'	'S.S.'	'ISSV'	'R}UY'	'0330']] -1 -1 0.01776317658400527 0.0
4FB3_E 0.0021200797973731 4.148820249047045 0.4493827160493837 [[344	347]	[378	382]	[335	338]	[381	385]] [4	0	3	1] [[198	201]	[361	365]	[540	543]	[985	989]] [['TEEE'	'EGGM'	'O221'	'4332'	'TTEE'	'DGYF'	'ON21'	'4332']	['EES.H'	'AVTKP'	'1/U]$'	'20343'	'EE..H'	'CVADY'	'1/[]$'	'20243']	['EEEE'	'EFKC'	'3131'	'4242'	'EEEE'	'NFNF'	'3131'	'4242']	['.HHHH'	'KPMEC'	']$#%#'	'43242'	'.HHHH'	'DPPEA'	']$$%#'	'43342']] -1 -1 0.556647548799075 0.0
1P73_D 0.081437106147841 1.817055563070033 0.0407801418439717 [[305	307]	[177	182]	[303	308]	[345	349]] [4	0	3	1] [[200	202]	[431	436]	[512	517]	[986	990]] [['EEE'	'SAD'	'213'	'324'	'EEE'	'YFK'	'213'	'324']	['EEEEEE'	'GNIVVT'	'23///2'	'340003'	'EEEEEE'	'GDVIAW'	'23//12'	'340023']	['EEEEE.'	'VFSADL'	'/1213Z'	'023241'	'EEEEE.'	'VLSFEL'	'/0213Z'	'013241']	['HHHHH'	'TFNAE'	'$#%#%'	'32424'	'HHHHH'	'PPEAE'	'$$%#%'	'33424']] 1 1 0.07772529870338382 0.9222747012966162
4JU0_G 0.0035954140990442 2.895606244685999 0.3969335604770005 [[247	249]	[245	249]	[167	172]	[67	69]] [4	0	3	1] [[200	202]	[394	398]	[546	551]	[980	982]] "[['EEE'	'TFE'	'213'	'324'	'EEE'	'YFK'	'213'	'324']	['EEEEE'	'KITFE'	'3/213'	'40324'	'EEEEE'	'NVYAD'	'3/213'	'40324']	['EEEEEE'	'LSKSYI'	'02322/'	'134330'	'EEEEEE'	'LTGTGV'	'02222/'	'133330']	['HHT'	'ILG'	'!""N'	'013'	'HHT'	'ILS'	'!""N'	'013']]" 1 1 0.22868856348021074 0.7713114365197893
6F9B_M 0.0201548358654614 1.148581493975316 0.2986725663716825 [[256	258]	[256	259]	[307	310]	[201	204]] [4	0	3	1] [[200	202]	[396	399]	[555	558]	[987	990]] "[['EEE'	'SAH'	'213'	'324'	'EEE'	'YFK'	'213'	'324']	['EEEE'	'SAHY'	'2132'	'3243'	'EEEE'	'YADS'	'2132'	'3243']	['....'	'SEDD'	'}]]]'	'3444'	'....'	'SNKK'	'}]]]'	'3444']	['HHHH'	'PLFQ'	'$""#%'	'3124'	'HHHH'	'PEAE'	'$%#%'	'3424']]" 0 0 0.0 1.0
1RD8_C 0.015445040985429 1.1953263447707905 0.2929515418502202 [[244	246]	[244	249]	[232	237]	[188	192]] [4	0	3	1] [[200	202]	[376	381]	[547	552]	[986	990]] [['EEE'	'TFE'	'213'	'324'	'EEE'	'YFK'	'213'	'324']	['EEEESS'	'TFEATG'	'2131UU'	'324233'	'EEEESS'	'TFKDYG'	'2133UU'	'324433']	['EEEEEE'	'YYWTLL'	'222200'	'333311'	'EEEEEE'	'TGTGVL'	'2222/0'	'333301']	['HHHHH'	'GTDQQ'	'$$%%%'	'33444'	'HHHHH'	'PPEAE'	'$$%#%'	'33424']] 0 0 0.0 1.0
1RD8_E 0.0258701498167475 1.192547138785264 0.1646825396825399 [[244	246]	[244	249]	[232	237]	[188	192]] [4	0	3	1] [[200	202]	[376	381]	[547	552]	[986	990]] [['EEE'	'TFE'	'213'	'324'	'EEE'	'YFK'	'213'	'324']	['EEEESS'	'TFEATG'	'2131UU'	'324233'	'EEEESS'	'TFKDYG'	'2133UU'	'324433']	['EEEEEE'	'YYWTLL'	'222200'	'333311'	'EEEEEE'	'TGTGVL'	'2222/0'	'333301']	['HHHHH'	'GTDQQ'	'$$%%%'	'33444'	'HHHHH'	'PPEAE'	'$$%#%'	'33424']] 0 0 0.0 1.0
6PO2_E 0.1216781496477632 0.6063555319071228 0.2153209109730858 [[704	706]	[703	706]	[724	729]	[608	613]] [4	0	3	1] [[200	202]	[395	398]	[544	549]	[987	992]] [['EEE'	'YMH'	'213'	'324'	'EEE'	'YFK'	'213'	'324']	['EEEE'	'VYMH'	'/213'	'0324'	'EEEE'	'VYAD'	'/213'	'0324']	['TT.EEE'	'EGFYYT'	'ON[222'	'432333'	'TTEEEE'	'NGLTGT'	'ON0222'	'431333']	['HHHHHH'	'SVMKVD'	'$!#%!%'	'302404'	'HHHHHH'	'PEAEVQ'	'$%#%!%'	'342404']] 0 0 0.679717626794525 0.32028237320547503
3UBJ_A 0.0035574547700349 2.8381355984925056 0.432708688245315 [[244	246]	[242	246]	[164	169]	[70	72]] [4	0	3	1] [[200	202]	[394	398]	[546	551]	[980	982]] "[['EEE'	'TFE'	'213'	'324'	'EEE'	'YFK'	'213'	'324']	['EEEEE'	'KITFE'	'3/213'	'40324'	'EEEEE'	'NVYAD'	'3/213'	'40324']	['EEEEEE'	'LSKSYI'	'02322/'	'134330'	'EEEEEE'	'LTGTGV'	'02222/'	'133330']	['HHT'	'ILG'	'!""N'	'013'	'HHT'	'ILS'	'!""N'	'013']]" 1 1 0.22868856348021074 0.7713114365197893
6NIW_B 0.0547720913703904 2.6437372839338584 0.0352733686067026 [[112	114]	[112	115]	[17	23]	[150	152]] [4	0	3	1] [[200	202]	[396	399]	[549	555]	[987	989]] [['EEE'	'TFH'	'213'	'324'	'EEE'	'YFK'	'213'	'324']	['EEEE'	'TFHG'	'2132'	'3243'	'EEEE'	'YADS'	'2132'	'3243']	['EEEEEE.'	'YWILLNP'	'22/003}'	'3301143'	'EEEEEE.'	'TGVLTES'	'22/023}'	'3301343']	['HHH'	'SKC'	'$%#'	'342'	'HHH'	'PEA'	'$%#'	'342']] 1 1 0.0 1.0
6CPO_E 0.0127528244019716 9.334857870934067 0.0371024734982334 [[172	174]	[159	163]	[170	174]	[56	59]] [4	0	3	1] [[200	202]	[434	438]	[512	516]	[987	990]] [['EEE'	'TFQ'	'213'	'324'	'EEE'	'YFK'	'213'	'324']	['EEEE.'	'VMLET'	'/103}'	'02143'	'EEEE.'	'IAWNS'	'/123}'	'02343']	['EEEEE'	'VYTFQ'	'/2213'	'03324'	'EEEEE'	'VLSFE'	'/0213'	'01324']	['HHHH'	'PDAE'	'$%#%'	'3424'	'HHHH'	'PEAE'	'$%#%'	'3424']] -1 -1 0.766798389312781 0.0
1XR7_B 0.0312801596820375 2.665699926212847 0.0444839857651251 [[275	277]	[282	288]	[274	281]	[196	199]] [4	0	3	1] [[198	200]	[379	385]	[543	551]	[987	990]] [['TTE'	'KST'	'ON2'	'433'	'TTE'	'DGY'	'ON2'	'433']	['ESS..TT'	'EGGVPSG'	'3UUY}NN'	'4330333'	'ESSS.TT'	'DYGVSPT'	'3UUR}NN'	'4330333']	['ETTEEEEE'	'FKSTYYEV'	'1ON2223/'	'24333340'	'ETTEEEEEE'	'FNGLTGTGV'	'1ON02222/'	'243133330']	['HHHH'	'SKFH'	'$%#%'	'3424'	'HHHH'	'PEAE'	'$%#%'	'3424']] 1 1 0.0 1.0
4LXV_I 0.0036147350822382 2.949966803440674 0.3798977853492324 [[241	243]	[239	243]	[161	166]	[61	63]] [4	0	3	1] [[200	202]	[394	398]	[546	551]	[980	982]] "[['EEE'	'TFE'	'213'	'324'	'EEE'	'YFK'	'213'	'324']	['EEEEE'	'KITFE'	'3/213'	'40324'	'EEEEE'	'NVYAD'	'3/213'	'40324']	['EEEEEE'	'LSKSYI'	'02322/'	'134330'	'EEEEEE'	'LTGTGV'	'02222/'	'133330']	['HHT'	'ILG'	'!""N'	'013'	'HHT'	'ILS'	'!""N'	'013']]" 1 1 0.22868856348021074 0.7713114365197893
6OZ2_L 0.0493129614525677 5.477453724701341 0.0085178875638836 [[35	37]	[146	151]	[149	154]] [4	0	3] [[200	202]	[434	439]	[542	547]] [['EEE'	'WCQ'	'213'	'324'	'EEE'	'YFK'	'213'	'324']	['EEEEET'	'VAWKAD'	'/1231O'	'023424'	'EEEE.T'	'IAWNSN'	'/123}O'	'023434']	['EETTEE'	'KADSSP'	'31ON22'	'424333'	'EETTEE'	'NFNGLT'	'31ON02'	'424313']] -1 -1 0.5916484470705651 0.0
5V5I_A 0.0267528774206832 1.1597796313193822 0.2146507666098804 [[149	153]	[9	13]	[151	154]	[86	90]] [4	0	3	1] [[198	202]	[430	434]	[540	543]	[977	981]] "[['TTEEE'	'QTHFD'	'ON313'	'43424'	'TTEEE'	'DGYFK'	'ON213'	'43324']	['.EEEE'	'WTQVI'	'}23//'	'33400'	'.EEEE'	'TGDVI'	'}23//'	'33400']	['EEEE'	'HFDA'	'3131'	'4242'	'EEEE'	'NFNF'	'3131'	'4242']	['HHHHH'	'LEDYL'	'""%%$""'	'14431'	'HHHHH'	'LNDIL'	'""%%!""'	'14401']]" 0 0 0.0 1.0
5GJS_A 0.0042370609420616 2.9657469427497976 0.281090289608177 [[251	253]	[249	253]	[171	176]	[71	73]] [4	0	3	1] [[200	202]	[394	398]	[546	551]	[980	982]] "[['EEE'	'TFE'	'213'	'324'	'EEE'	'YFK'	'213'	'324']	['EEEEE'	'KITFE'	'3/213'	'40324'	'EEEEE'	'NVYAD'	'3/213'	'40324']	['EEEEEE'	'LSKSYI'	'02322/'	'134330'	'EEEEEE'	'LTGTGV'	'02222/'	'133330']	['HHT'	'ILG'	'!""N'	'013'	'HHT'	'ILS'	'!""N'	'013']]" 1 1 0.22868856348021074 0.7713114365197893
6MAM_G 0.0032999482064798 3.759987749183457 0.3619489559164743 [[40	44]	[101	104]	[102	104]] [4	0	3] [[198	202]	[435	438]	[553	555]] [['TTEEE'	'NSTLQ'	'ON203'	'43314'	'TTEEE'	'DGYFK'	'ON213'	'43324']	['EEE.'	'AGEW'	'123}'	'2343'	'EEE.'	'AWNS'	'123}'	'2343']	['EE.'	'GEW'	'23}'	'343'	'EE.'	'TES'	'23}'	'343']] -1 -1 0.6192176626220901 0.0
4LXV_A 0.0038132008804426 2.9508590327711057 0.3526405451448029 [[241	243]	[239	243]	[161	166]	[61	63]] [4	0	3	1] [[200	202]	[394	398]	[546	551]	[980	982]] "[['EEE'	'TFE'	'213'	'324'	'EEE'	'YFK'	'213'	'324']	['EEEEE'	'KITFE'	'3/213'	'40324'	'EEEEE'	'NVYAD'	'3/213'	'40324']	['EEEEEE'	'LSKSYI'	'02322/'	'134330'	'EEEEEE'	'LTGTGV'	'02222/'	'133330']	['HHT'	'ILG'	'!""N'	'013'	'HHT'	'ILS'	'!""N'	'013']]" 1 1 0.22868856348021074 0.7713114365197893
4LXV_C 0.0035982069667418 2.955831061773595 0.391822827938671 [[241	243]	[239	243]	[161	166]	[61	63]] [4	0	3	1] [[200	202]	[394	398]	[546	551]	[980	982]] "[['EEE'	'TFE'	'213'	'324'	'EEE'	'YFK'	'213'	'324']	['EEEEE'	'KITFE'	'3/213'	'40324'	'EEEEE'	'NVYAD'	'3/213'	'40324']	['EEEEEE'	'LSKSYI'	'02322/'	'134330'	'EEEEEE'	'LTGTGV'	'02222/'	'133330']	['HHT'	'ILG'	'!""N'	'013'	'HHT'	'ILS'	'!""N'	'013']]" 1 1 0.22868856348021074 0.7713114365197893
3UBE_E 0.0233941061009963 1.2529058654639995 0.1693227091633473 [[244	246]	[242	246]	[164	169]	[189	192]] [4	0	3	1] [[200	202]	[394	398]	[546	551]	[989	992]] [['EEE'	'TFE'	'213'	'324'	'EEE'	'YFK'	'213'	'324']	['EEEEE'	'KITFE'	'3/213'	'40324'	'EEEEE'	'NVYAD'	'3/213'	'40324']	['EEEEEE'	'LSKSYI'	'02322/'	'134330'	'EEEEEE'	'LTGTGV'	'02222/'	'133330']	['HHHH'	'ADQQ'	'#%%%'	'2444'	'HHHH'	'AEVQ'	'#%!%'	'2404']] 0 0 0.0 1.0
6L1Y_A 0.0026642952933269 6.14861764257176 0.3543441226575807 [[443	445]	[440	448]	[416	419]	[103	107]] [4	0	3	1] [[200	202]	[393	401]	[507	510]	[988	992]] [['EEE'	'TFK'	'213'	'324'	'EEE'	'YFK'	'213'	'324']	['S.EEEEEEE'	'GNITFKSNI'	'U]/21323/'	'340324340'	'SEEEEEEEE'	'TNVYADSFV'	'U3/21321/'	'340324320']	['EEEE'	'PGRI'	'224/'	'3350'	'EEEE'	'PYRV'	'224/'	'3350']	['HHHHH'	'QMQED'	'%#%%%'	'42444'	'HHHHH'	'EAEVQ'	'%#%!%'	'42404']] -1 -1 0.6674066176346105 0.0
1H15_B 0.0080826167436371 9.476729028164142 0.0482142857142862 [[172	174]	[155	159]	[170	174]	[56	59]] [4	0	3	1] [[200	202]	[397	401]	[512	516]	[987	990]] [['EEE'	'TCQ'	'213'	'324'	'EEE'	'YFK'	'213'	'324']	['EEEEE'	'FQTLV'	'1320/'	'24310'	'EEEEE'	'ADSFV'	'1321/'	'24320']	['EEEEE'	'VYTCQ'	'/2213'	'03324'	'EEEEE'	'VLSFE'	'/0213'	'01324']	['HHHH'	'PDAE'	'$%#%'	'3424'	'HHHH'	'PEAE'	'$%#%'	'3424']] -1 -1 0.766798389312781 0.0
6AKT_A 0.0222548033543491 1.2790652874735264 0.1646825396825399 [[251	253]	[250	253]	[131	140]] [4	0	3] [[200	202]	[395	398]	[540	549]] [['EEE'	'YMK'	'213'	'324'	'EEE'	'YFK'	'213'	'324']	['EEEE'	'VYMK'	'/213'	'0324'	'EEEE'	'VYAD'	'/213'	'0324']	['EEEEEEEEEE'	'NAEFTFVTTT'	'313121/222'	'4242320333'	'EEEETTEEEE'	'NFNFNGLTGT'	'3131ON0222'	'4242431333']] 0 0 0.0 1.0
6HJR_A 0.0135831312751247 1.1186951397253566 0.4711779448621553 [[244	246]	[244	249]	[261	265]	[191	195]] [4	0	3	1] [[200	202]	[376	381]	[528	532]	[978	982]] "[['EEE'	'TFE'	'213'	'324'	'EEE'	'YFK'	'213'	'324']	['EEEESS'	'TFEATG'	'2131UU'	'324233'	'EEEESS'	'TFKDYG'	'2133UU'	'324433']	['.....'	'NKGSD'	']]}}]'	'44334'	'.....'	'KKSTN'	']]}}]'	'44334']	['HHHHT'	'QQSLY'	'%%$""N'	'44313'	'HHHHT'	'NDILS'	'%%!""N'	'44013']]" 0 0 0.5323366322509173 0.46766336774908274
6I9I_A 0.027791842004974 6.816303004968055 0.0208695652173913 [[192	194]	[191	196]	[32	35]] [4	0	3] [[200	202]	[395	400]	[563	566]] [['EEE'	'TCN'	'213'	'324'	'EEE'	'YFK'	'213'	'324']	['EEEEEE'	'VTCNVA'	'/213/1'	'032402'	'EEEEEE'	'VYADSF'	'/21321'	'032432']	['..EE'	'DHMS'	']]12'	'4423'	'..EE'	'QQFG'	']]12'	'4423']] -1 -1 0.6051595381607109 0.0
3NAP_C 0.0249937812825296 1.1794483595662686 0.2254697286012534 [[140	142]	[138	143]	[81	85]	[240	242]] [4	0	3	1] [[200	202]	[394	399]	[546	550]	[973	975]] [['EEE'	'TFH'	'213'	'324'	'EEE'	'YFK'	'213'	'324']	['EEEEEE'	'QITFHP'	'3/2132'	'403243'	'EEEEEE'	'NVYADS'	'3/2132'	'403243']	['EEEEE'	'LWTSP'	'02222'	'13333'	'EEEEE'	'LTGTG'	'02222'	'13333']	['S.S'	'VSS'	'R}U'	'033'	'S.S'	'ISS'	'R}U'	'033']] 0 0 0.0 1.0
6PNS_G 0.1314236472533944 0.5727373199392719 0.2436440677966109 [[704	706]	[703	706]	[724	729]	[608	613]] [4	0	3	1] [[200	202]	[395	398]	[544	549]	[987	992]] [['EEE'	'YMH'	'213'	'324'	'EEE'	'YFK'	'213'	'324']	['EEEE'	'VYMH'	'/213'	'0324'	'EEEE'	'VYAD'	'/213'	'0324']	['TT.EEE'	'EGFYYT'	'ON[222'	'432333'	'TTEEEE'	'NGLTGT'	'ON0222'	'431333']	['HHHHHH'	'SVMKVD'	'$!#%!%'	'302404'	'HHHHHH'	'PEAEVQ'	'$%#%!%'	'342404']] -1 -1 0.07877901262161704 0.0
1RD8_A 0.0156457965023499 1.19492948989354 0.3432494279176208 [[244	246]	[244	249]	[232	237]	[188	192]] [4	0	3	1] [[200	202]	[376	381]	[547	552]	[986	990]] [['EEE'	'TFE'	'213'	'324'	'EEE'	'YFK'	'213'	'324']	['EEEESS'	'TFEATG'	'2131UU'	'324233'	'EEEESS'	'TFKDYG'	'2133UU'	'324433']	['EEEEEE'	'YYWTLL'	'222200'	'333311'	'EEEEEE'	'TGTGVL'	'2222/0'	'333301']	['HHHHH'	'GTDQQ'	'$$%%%'	'33444'	'HHHHH'	'PPEAE'	'$$%#%'	'33424']] 0 0 0.07421235930005292 0.9257876406999471
3M6S_I 0.0044923997984264 3.016349947784474 0.2640545144804083 [[241	243]	[239	243]	[161	166]	[61	63]] [4	0	3	1] [[200	202]	[394	398]	[546	551]	[980	982]] "[['EEE'	'TFE'	'213'	'324'	'EEE'	'YFK'	'213'	'324']	['EEEEE'	'KITFE'	'3/213'	'40324'	'EEEEE'	'NVYAD'	'3/213'	'40324']	['EEEEEE'	'LSKSYI'	'02322/'	'134330'	'EEEEEE'	'LTGTGV'	'02222/'	'133330']	['HHT'	'ILG'	'!""N'	'013'	'HHT'	'ILS'	'!""N'	'013']]" 1 1 0.22868856348021074 0.7713114365197893
6WJ1_C 0.0037839003968856 2.9717216887336573 0.3696763202725721 [[244	246]	[242	246]	[164	169]	[70	72]] [4	0	3	1] [[200	202]	[394	398]	[546	551]	[980	982]] "[['EEE'	'TFE'	'213'	'324'	'EEE'	'YFK'	'213'	'324']	['EEEEE'	'KITFE'	'3/213'	'40324'	'EEEEE'	'NVYAD'	'3/213'	'40324']	['EEEEEE'	'LSKSYI'	'02322/'	'134330'	'EEEEEE'	'LTGTGV'	'02222/'	'133330']	['HHT'	'ILG'	'!""N'	'013'	'HHT'	'ILS'	'!""N'	'013']]" 1 1 0.22868856348021074 0.7713114365197893
3FZB_J 0.0356000638413041 1.0425858418262206 0.2357894736842107 [[123	125]	[48	51]	[121	127]	[78	81]] [4	0	3	1] [[200	202]	[396	399]	[547	553]	[987	990]] "[['EEE'	'SAD'	'213'	'324'	'EEE'	'YFK'	'213'	'324']	['EEEE'	'GAEY'	'2132'	'3243'	'EEEE'	'YADS'	'2132'	'3243']	['EEEEEEE'	'WSSADLT'	'2221302'	'3332413'	'EEEEEEE'	'TGTGVLT'	'2222/02'	'3333013']	['HHHH'	'SELD'	'$%""%'	'3414'	'HHHH'	'PEAE'	'$%#%'	'3424']]" 0 0 0.42810729368259604 0.571892706317404
6A4K_A 0.0042451579015577 2.776978938745293 0.4105621805792157 [[258	260]	[256	260]	[178	183]	[78	80]] [4	0	3	1] [[200	202]	[394	398]	[546	551]	[980	982]] "[['EEE'	'TFE'	'213'	'324'	'EEE'	'YFK'	'213'	'324']	['EEEEE'	'KITFE'	'3/213'	'40324'	'EEEEE'	'NVYAD'	'3/213'	'40324']	['EEEEEE'	'LSKSYI'	'02322/'	'134330'	'EEEEEE'	'LTGTGV'	'02222/'	'133330']	['HHT'	'ILG'	'!""N'	'013'	'HHT'	'ILS'	'!""N'	'013']]" 1 1 0.22868856348021074 0.7713114365197893
6UTE_G 0.0178809989411627 7.036214634276449 0.0352733686067026 [[64	67]	[177	179]	[177	185]] [4	0	3] [[198	201]	[451	453]	[547	555]] [['TTTE'	'KGRF'	'ONP1'	'4352'	'TTEE'	'DGYF'	'ON21'	'4332']	['EEE'	'SLS'	'202'	'313'	'EEE'	'YLY'	'202'	'313']	['EEEEEEEE.'	'SLSSVVTVP'	'2022//2/}'	'313300303'	'EEEEEEEE.'	'TGTGVLTES'	'2222/023}'	'333301343']] -1 -1 0.6051595381607109 0.0
2H1L_P 0.0041849562155159 2.168254575298288 0.7734138972809674 [[269	271]	[266	273]	[230	235]	[284	287]] [4	0	3	1] [[200	202]	[396	403]	[549	554]	[987	990]] [['EEE'	'SFE'	'213'	'324'	'EEE'	'YFK'	'213'	'324']	['EEEEEEEE'	'GRNSFEVR'	'243213/4'	'35432405'	'EEEEEEEE'	'YADSFVIR'	'21321//4'	'32432005']	['EEEEEE'	'TTIHYN'	'22/323'	'330434'	'EEEEEE'	'TGVLTE'	'22/023'	'330134']	['HHHH'	'TEEE'	'$%%%'	'3444'	'HHHH'	'PEAE'	'$%#%'	'3424']] -1 -1 0.6727823772243392 0.0
4JU0_K 0.003407538782241 2.8913529265155287 0.4633730834752969 [[247	249]	[245	249]	[167	172]	[67	69]] [4	0	3	1] [[200	202]	[394	398]	[546	551]	[980	982]] "[['EEE'	'TFE'	'213'	'324'	'EEE'	'YFK'	'213'	'324']	['EEEEE'	'KITFE'	'3/213'	'40324'	'EEEEE'	'NVYAD'	'3/213'	'40324']	['EEEEEE'	'LSKSYI'	'02322/'	'134330'	'EEEEEE'	'LTGTGV'	'02222/'	'133330']	['HHT'	'ILG'	'!""N'	'013'	'HHT'	'ILS'	'!""N'	'013']]" 1 1 0.22868856348021074 0.7713114365197893
3HTQ_A 0.0194124788234775 1.2490972132626563 0.2436440677966109 [[244	246]	[244	249]	[232	237]	[189	192]] [4	0	3	1] [[200	202]	[376	381]	[547	552]	[987	990]] [['EEE'	'TFE'	'213'	'324'	'EEE'	'YFK'	'213'	'324']	['EEEESS'	'TFEATG'	'2131UU'	'324233'	'EEEESS'	'TFKDYG'	'2133UU'	'324433']	['EEEEEE'	'YYWTLL'	'222200'	'333311'	'EEEEEE'	'TGTGVL'	'2222/0'	'333301']	['HHHH'	'SEQQ'	'$%%%'	'3444'	'HHHH'	'PEAE'	'$%#%'	'3424']] 0 0 0.0 1.0
5HJ3_C 0.0234927464174843 3.684649913742807 0.0407801418439717 [[40	44]	[101	104]	[102	104]] [4	0	3] [[198	202]	[435	438]	[553	555]] [['TTEEE'	'NSTLQ'	'ON203'	'43314'	'TTEEE'	'DGYFK'	'ON213'	'43324']	['EEE.'	'AGEW'	'123}'	'2343'	'EEE.'	'AWNS'	'123}'	'2343']	['EE.'	'GEW'	'23}'	'343'	'EE.'	'TES'	'23}'	'343']] 1 1 0.11928302988232937 0.8807169701176706
2ESV_A 0.1076322310037545 1.0208987013110566 0.142023346303503 [[100	102]	[97	101]	[33	39]	[152	156]] [4	0	3	1] [[200	202]	[396	400]	[538	544]	[988	992]] [['EEE'	'GAE'	'213'	'324'	'EEE'	'YFK'	'213'	'324']	['EEEEE'	'WMHGA'	'21321'	'32432'	'EEEEE'	'YADSF'	'21321'	'32432']	['EEEEETT'	'FVRFDND'	'1/413OO'	'2052444'	'EEEEEET'	'FVNFNFN'	'1/3131O'	'2042424']	['HHHHH'	'EAEHQ'	'%#%%%'	'42444'	'HHHHH'	'EAEVQ'	'%#%!%'	'42404']] 0 0 0.5884027339727912 0.41159726602720875
6CS1_C 0.0334976459021516 5.402702760934366 0.0238500851788752 [[160	162]	[345	389]	[513	554]	[955	974]] [4	0	3	1] [[200	202]	[358	402]	[527	568]	[973	992]] "[['EEE'	'TFE'	'213'	'324'	'EEE'	'YFK'	'213'	'324']	['E.SS....HHHHS.SSBS..EE.---.TTTTS..BS.EE.EEEEE'	'ISNSVADYSVLYNSTFFSTFKTY---ATKLNDLUFSNVYADSFVV'	'/}VUY[]}$!""$V}UT*U}[32}---[NOLOVZ_*U]/2[321//'	'03430243301343322332433---2341441623403243200'	'E.SEE..HHHHHH.TT.SEEEESSS.TTSTTT..BSEEEEEEEEE'	'ISNCVADYSVLYNSASFSTFKDYGVSPTKLNDLEFTNVYADSFVI'	'/}V1/[]$$!""$%}MN[U2133UUR}NNVLOOZ]*U3/21321//'	'034202433013432323324433033341441423403243200']	['S........SSEEEEE.SS.EEEEEEEE......TT.SEEE.'	'PKLSTDLIKNQWVNFNFNGLTGTGVLTPSSKRFQPFQQFGRD'	'U]Z}}]ZY]VV2/313[VUZ2222/022}}]^[]NM]V124]'	'341334104443042424313333013333452432442354'	'S........SSEEEEEETTEEEEEEEEE......TT..EEE.'	'PKKSTNLVKNKFVNFNFNGLTGTGVLTESNKKFLPFQQFGRD'	'U]]}}]ZY]VV1/3131ON02222/023}]]][ZNM]]124]'	'344334104442042424313333013434442132442354']	['S.SSSHHHHTTS.HHHHHHH'	'ISSVLNDILSRLDPPEAEVQ'	'R}URS%%!""NPS]$$%#%!%'	'03301440135143342404'	'S.S.HHHHHTTS.HHHHHHH'	'ISSVLNDILSRLDPPEAEVQ'	'R}UY""%%!""NPS]$$%#%!%'	'03301440135143342404']]" -1 -1 0.5916484470705651 0.0
3UBJ_C 0.0038778772983261 2.8314455790232653 0.4293015332197605 [[244	246]	[242	246]	[164	169]	[70	72]] [4	0	3	1] [[200	202]	[394	398]	[546	551]	[980	982]] "[['EEE'	'TFE'	'213'	'324'	'EEE'	'YFK'	'213'	'324']	['EEEEE'	'KITFE'	'3/213'	'40324'	'EEEEE'	'NVYAD'	'3/213'	'40324']	['EEEEEE'	'LSKSYI'	'02322/'	'134330'	'EEEEEE'	'LTGTGV'	'02222/'	'133330']	['HHT'	'ILG'	'!""N'	'013'	'HHT'	'ILS'	'!""N'	'013']]" 1 1 0.22868856348021074 0.7713114365197893
3UBN_A 0.0040945232875605 2.8718611349479937 0.3986371379897775 [[244	246]	[242	246]	[164	169]	[70	72]] [4	0	3	1] [[200	202]	[394	398]	[546	551]	[980	982]] "[['EEE'	'TFE'	'213'	'324'	'EEE'	'YFK'	'213'	'324']	['EEEEE'	'KITFE'	'3/213'	'40324'	'EEEEE'	'NVYAD'	'3/213'	'40324']	['EEEEEE'	'LSKSYI'	'02322/'	'134330'	'EEEEEE'	'LTGTGV'	'02222/'	'133330']	['HHT'	'ILG'	'!""N'	'013'	'HHT'	'ILS'	'!""N'	'013']]" 1 1 0.22868856348021074 0.7713114365197893
4M4Y_E 0.0045465000178301 2.7975611809832213 0.3884156729131172 [[244	246]	[242	246]	[164	169]	[70	72]] [4	0	3	1] [[200	202]	[394	398]	[546	551]	[980	982]] "[['EEE'	'TFE'	'213'	'324'	'EEE'	'YFK'	'213'	'324']	['EEEEE'	'KITFE'	'3/213'	'40324'	'EEEEE'	'NVYAD'	'3/213'	'40324']	['EEEEEE'	'LSKSYI'	'02322/'	'134330'	'EEEEEE'	'LTGTGV'	'02222/'	'133330']	['HHT'	'ILG'	'!""N'	'013'	'HHT'	'ILS'	'!""N'	'013']]" 1 1 0.22868856348021074 0.7713114365197893
3AM8_A 0.1102974785185584 1.0015680387227792 0.153241650294696 [[100	102]	[97	101]	[33	39]	[152	156]] [4	0	3	1] [[200	202]	[396	400]	[538	544]	[988	992]] [['EEE'	'GAE'	'213'	'324'	'EEE'	'YFK'	'213'	'324']	['EEEEE'	'WMHGA'	'21321'	'32432'	'EEEEE'	'YADSF'	'21321'	'32432']	['EEEEETT'	'FVRFDND'	'1/413OO'	'2052444'	'EEEEEET'	'FVNFNFN'	'1/3131O'	'2042424']	['HHHHH'	'EAEHQ'	'%#%%%'	'42444'	'HHHHH'	'EAEVQ'	'%#%!%'	'42404']] 0 0 0.6076685508393523 0.3923314491606477
6HJN_A 0.0029418150865558 11.84485832068676 0.2044293015332188 [[244	246]	[244	249]	[14	18]	[191	195]] [4	0	3	1] [[200	202]	[376	381]	[528	532]	[978	982]] "[['EEE'	'TFE'	'213'	'324'	'EEE'	'YFK'	'213'	'324']	['EEEESS'	'TFEATG'	'2131UU'	'324233'	'EEEESS'	'TFKDYG'	'2133UU'	'324433']	['.....'	'NNSTD'	']]}}]'	'44334'	'.....'	'KKSTN'	']]}}]'	'44334']	['HHHHT'	'QQSLY'	'%%$""N'	'44313'	'HHHHT'	'NDILS'	'%%!""N'	'44013']]" -1 -1 0.766798389312781 0.0
3M6S_K 0.004199758318947 3.017982985294249 0.3100511073253822 [[241	243]	[239	243]	[161	166]	[61	63]] [4	0	3	1] [[200	202]	[394	398]	[546	551]	[980	982]] "[['EEE'	'TFE'	'213'	'324'	'EEE'	'YFK'	'213'	'324']	['EEEEE'	'KITFE'	'3/213'	'40324'	'EEEEE'	'NVYAD'	'3/213'	'40324']	['EEEEEE'	'LSKSYI'	'02322/'	'134330'	'EEEEEE'	'LTGTGV'	'02222/'	'133330']	['HHT'	'ILG'	'!""N'	'013'	'HHT'	'ILS'	'!""N'	'013']]" 1 1 0.22868856348021074 0.7713114365197893
4LXV_K 0.0036220227481413 2.948964791039751 0.4156729131175469 [[241	243]	[239	243]	[161	166]	[61	63]] [4	0	3	1] [[200	202]	[394	398]	[546	551]	[980	982]] "[['EEE'	'TFE'	'213'	'324'	'EEE'	'YFK'	'213'	'324']	['EEEEE'	'KITFE'	'3/213'	'40324'	'EEEEE'	'NVYAD'	'3/213'	'40324']	['EEEEEE'	'LSKSYI'	'02322/'	'134330'	'EEEEEE'	'LTGTGV'	'02222/'	'133330']	['HHT'	'ILG'	'!""N'	'013'	'HHT'	'ILS'	'!""N'	'013']]" 1 1 0.22868856348021074 0.7713114365197893
6TYB_G 0.0036744154616625 4.3702011815710735 0.2793867120953994 [[444	446]	[444	449]	[238	241]	[337	346]] [4	0	3	1] [[200	202]	[396	401]	[553	556]	[985	992]] [['EEE'	'TFN'	'213'	'324'	'EEE'	'YFK'	'213'	'324']	['EEEEEE'	'TFNSTV'	'21322/'	'324330'	'EEEEEE'	'YADSFV'	'21321/'	'324320']	['EE..'	'PDSK'	'23}]'	'3434'	'EE..'	'TESN'	'23}]'	'3434']	['.HHHHHHHHH'	'KWKDAIKEVK'	']$%%#!%%!%'	'4344204404'	'.HHHHHHH'	'DPPEAEVQ'	']$$%#%!%'	'43342404']] -1 -1 0.3250990075983886 0.0
1UK2_B 0.0017478178318374 4.830422009033066 0.7787878787878797 [[161	163]	[157	162]	[121	125]	[244	248]] [4	0	3	1] [[200	202]	[395	400]	[547	551]	[988	992]] [['EEE'	'YMH'	'213'	'324'	'EEE'	'YFK'	'213'	'324']	['EEEEEE'	'VSFCYM'	'/21121'	'032232'	'EEEEEE'	'VYADSF'	'/21321'	'032432']	['EEEEE'	'SPSGV'	'2222/'	'33330'	'EEEEE'	'TGTGV'	'2222/'	'33330']	['HHHHH'	'QDHVD'	'%%%!%'	'44404'	'HHHHH'	'EAEVQ'	'%#%!%'	'42404']] -1 -1 0.8177788885889543 0.0
5V5I_C 0.0302620700958902 1.1527631303672583 0.2316865417376488 [[149	153]	[9	13]	[151	154]	[86	90]] [4	0	3	1] [[198	202]	[430	434]	[540	543]	[977	981]] "[['TTEEE'	'QTHFD'	'ON313'	'43424'	'TTEEE'	'DGYFK'	'ON213'	'43324']	['.EEEE'	'WTQVI'	'}23//'	'33400'	'.EEEE'	'TGDVI'	'}23//'	'33400']	['EEEE'	'HFDA'	'3131'	'4242'	'EEEE'	'NFNF'	'3131'	'4242']	['HHHHH'	'LEDYL'	'""%%$""'	'14431'	'HHHHH'	'LNDIL'	'""%%!""'	'14401']]" 0 0 0.0 1.0
4MZA_B 0.0025451448028595 7.018242400218668 0.3696763202725721 [[557	559]	[557	561]	[335	339]	[152	156]] [4	0	3	1] [[200	202]	[396	400]	[546	550]	[985	989]] [['EEE'	'TFQ'	'213'	'324'	'EEE'	'YFK'	'213'	'324']	['EEEEE'	'TFQPM'	'21321'	'32432'	'EEEEE'	'YADSF'	'21321'	'32432']	['EEEEE'	'LGYGG'	'02222'	'13333'	'EEEEE'	'LTGTG'	'02222'	'13333']	['.HHHH'	'NPDDF'	']$%%#'	'43442'	'.HHHH'	'DPPEA'	']$$%#'	'43342']] -1 -1 0.6308558459301958 0.0
5FHC_H 0.0357135979908183 5.337473905344214 0.0244328097731238 [[64	67]	[177	179]	[177	183]] [4	0	3] [[198	201]	[451	453]	[547	553]] [['TTTE'	'KGRF'	'ONP1'	'4352'	'TTEE'	'DGYF'	'ON21'	'4332']	['EEE'	'SLS'	'202'	'313'	'EEE'	'YLY'	'202'	'313']	['EEEEEEE'	'SLSSVVT'	'2022//2'	'3133003'	'EEEEEEE'	'TGTGVLT'	'2222/02'	'3333013']] -1 -1 0.5916484470705651 0.0
4BLS_B 0.0300298971335537 1.2660040488721118 0.1245210727969357 [[88	92]	[119	127]	[236	239]	[236	242]] [4	0	3	1] [[198	202]	[394	402]	[526	529]	[974	980]] "[['TTEEE'	'NGFMK'	'ON113'	'43224'	'TTEEE'	'DGYFK'	'ON213'	'43324']	['EEEESEEEE'	'HRYASGMVI'	'3421U21//'	'453233200'	'EEEEEEEEE'	'NVYADSFVI'	'3/21321//'	'403243200']	['.S..'	'TSND'	'}U]]'	'3344'	'.S..'	'GPKK'	'}U]]'	'3344']	['.S..HHH'	'TSNDDKI'	'}U]]%%!'	'3344440'	'.S.HHHH'	'SSVLNDI'	'}UY""%%!'	'3301440']]" 0 0 0.0 1.0
3UBE_I 0.0188106770203493 1.2520243187828997 0.2623655913978504 [[244	246]	[242	246]	[164	169]	[189	192]] [4	0	3	1] [[200	202]	[394	398]	[546	551]	[989	992]] [['EEE'	'TFE'	'213'	'324'	'EEE'	'YFK'	'213'	'324']	['EEEEE'	'KITFE'	'3/213'	'40324'	'EEEEE'	'NVYAD'	'3/213'	'40324']	['EEEEEE'	'LSKSYI'	'02322/'	'134330'	'EEEEEE'	'LTGTGV'	'02222/'	'133330']	['HHHH'	'ADQQ'	'#%%%'	'2444'	'HHHH'	'AEVQ'	'#%!%'	'2404']] 0 0 0.0 1.0
6CM3_M 0.0018288540085199 4.788023908967956 0.8229813664596275 [[94	96]	[93	96]	[92	97]	[62	64]] [4	0	3	1] [[200	202]	[395	398]	[538	543]	[982	984]] [['EEE'	'YFK'	'213'	'324'	'EEE'	'YFK'	'213'	'324']	['EEEE'	'VYFK'	'/213'	'0324'	'EEEE'	'VYAD'	'/213'	'0324']	['EEEEEE'	'AVYFKA'	'1/2131'	'203242'	'EEEEEE'	'FVNFNF'	'1/3131'	'204242']	['TTS'	'PHL'	'NOS'	'341'	'TTS'	'SRL'	'NPS'	'351']] -1 -1 0.8195054787007204 0.0
3UBN_E 0.0270290237887053 1.2567393283373738 0.153241650294696 [[244	246]	[242	246]	[164	169]	[189	192]] [4	0	3	1] [[200	202]	[394	398]	[546	551]	[989	992]] [['EEE'	'TFE'	'213'	'324'	'EEE'	'YFK'	'213'	'324']	['EEEEE'	'KITFE'	'3/213'	'40324'	'EEEEE'	'NVYAD'	'3/213'	'40324']	['EEEEEE'	'LSKSYI'	'02322/'	'134330'	'EEEEEE'	'LTGTGV'	'02222/'	'133330']	['HHHH'	'ADQQ'	'#%%%'	'2444'	'HHHH'	'AEVQ'	'#%!%'	'2404']] 0 0 0.0 1.0
6HJP_E 0.0170256028887509 1.1052879809536051 0.452970297029704 [[244	246]	[244	249]	[261	265]	[189	192]] [4	0	3	1] [[200	202]	[376	381]	[528	532]	[987	990]] [['EEE'	'TFE'	'213'	'324'	'EEE'	'YFK'	'213'	'324']	['EEEESS'	'TFEATG'	'2131UU'	'324233'	'EEEESS'	'TFKDYG'	'2133UU'	'324433']	['.....'	'NKGSD'	']]}}]'	'44334'	'.....'	'KKSTN'	']]}}]'	'44334']	['HHHH'	'SEQQ'	'$%%%'	'3444'	'HHHH'	'PEAE'	'$%#%'	'3424']] 0 0 0.579172814447633 0.420827185552367
5XLR_C 0.003046148561965 9.637343095715131 0.2542735042735053 [[500	502]	[361	402]	[491	555]	[930	933]] [4	0	3	1] [[200	202]	[374	415]	[505	569]	[977	980]] "[['EEE'	'SFE'	'213'	'324'	'EEE'	'YFK'	'213'	'324']	['.SEEEESSS.SSS.TT..BEEEEEEEEEE.GGGGGGSSSS..'	'FSTFKFYGVSATKLNDLGFSNVYADSFVVKGDDVRQIAPGQT'	'[U2131UUR}TUVZOOZ}*23/21321//]9::6;:RTUU]}'	'233242330323414413234032432004344054023343'	'.SEEEESSS.TTSTTT..BSEEEEEEEEEEGGGGGGSSTT..'	'FSTFKDYGVSPTKLNDLEFTNVYADSFVIRGDEVRQIAPGQT'	'[U2133UUR}NNVLOOZ]*U3/21321//49::6;:RTNN]}'	'233244330333414414234032432005344054023343']	['TS.EEEEEEEEE.SSSS..B..S...PPP..SSEEEEEETTEEEEEEEEE.....TTS.SEE..T'	'YQPYRVVVLSFELLNAPATVGGPKLSTDLIKNQIVNFNFNGLTGTGVLTPSSKRFQPFQQFGRDV'	'NV}24///0213ZSVTU[}(}}U]Z}GHEY]VV//3131ON02222/022}}]^[ONT]V12^]K'	'34335000132411423230333413341044400424243133330133334524324423540'	'TSEEEEEEEEEE.SSS...EE.S........SSEEEEEETTEEEEEEEEE......TT..EEE.T'	'YQPYRVVVLSFELLHAPATVEGPKKSTNLVKNKFVNFNFNGLTGTGVLTESNKKFLPFQQFGRDI'	'NV224///0213ZSVT}[}/3}U]]}}]ZY]VV1/3131ON02222/023}]]][ZNM]]124]K'	'34335000132411423230433443341044420424243133330134344421324423540']	['HHHH'	'LQDV'	'""%%!'	'1440'	'HHHH'	'LNDI'	'""%%!'	'1440']]" -1 -1 0.766798389312781 0.0
4JU0_I 0.0251348557008214 1.2307231785073265 0.2078189300411528 [[247	249]	[245	249]	[167	172]	[194	198]] [4	0	3	1] [[200	202]	[394	398]	[546	551]	[978	982]] "[['EEE'	'TFE'	'213'	'324'	'EEE'	'YFK'	'213'	'324']	['EEEEE'	'KITFE'	'3/213'	'40324'	'EEEEE'	'NVYAD'	'3/213'	'40324']	['EEEEEE'	'LSKSYI'	'02322/'	'134330'	'EEEEEE'	'LTGTGV'	'02222/'	'133330']	['HHHHT'	'QQSLY'	'%%$""N'	'44313'	'HHHHT'	'NDILS'	'%%!""N'	'44013']]" 0 0 0.03360818668391588 0.9663918133160841
4JU0_E 0.0248868540219775 1.2304961127071787 0.2153209109730858 [[247	249]	[245	249]	[167	172]	[194	198]] [4	0	3	1] [[200	202]	[394	398]	[546	551]	[978	982]] "[['EEE'	'TFE'	'213'	'324'	'EEE'	'YFK'	'213'	'324']	['EEEEE'	'KITFE'	'3/213'	'40324'	'EEEEE'	'NVYAD'	'3/213'	'40324']	['EEEEEE'	'LSKSYI'	'02322/'	'134330'	'EEEEEE'	'LTGTGV'	'02222/'	'133330']	['HHHHT'	'QQSLY'	'%%$""N'	'44313'	'HHHHT'	'NDILS'	'%%!""N'	'44013']]" 0 0 0.0 1.0
4JTX_E 0.0041844601267514 2.911036306035684 0.3969335604770005 [[247	249]	[245	249]	[167	172]	[67	69]] [4	0	3	1] [[200	202]	[394	398]	[546	551]	[980	982]] "[['EEE'	'TFE'	'213'	'324'	'EEE'	'YFK'	'213'	'324']	['EEEEE'	'KITFE'	'3/213'	'40324'	'EEEEE'	'NVYAD'	'3/213'	'40324']	['EEEEEE'	'LSKSYI'	'02322/'	'134330'	'EEEEEE'	'LTGTGV'	'02222/'	'133330']	['HHT'	'ILG'	'!""N'	'013'	'HHT'	'ILS'	'!""N'	'013']]" 1 1 0.22868856348021074 0.7713114365197893
5YET_A 0.0513712126629489 3.7771317269086895 0.0255536626916519 [[437	439]	[435	439]	[430	435]	[312	318]] [4	0	3	1] [[200	202]	[394	398]	[549	554]	[986	992]] "[['EEE'	'TCN'	'213'	'324'	'EEE'	'YFK'	'213'	'324']	['EEEEE'	'QVTCN'	'3/213'	'40324'	'EEEEE'	'NVYAD'	'3/213'	'40324']	['EEEEEE'	'YWRLSQ'	'224023'	'335134'	'EEEEEE'	'TGVLTE'	'22/023'	'330134']	['HHHHHHH'	'YYFLQVQ'	'$$#""%!%'	'3321404'	'HHHHHHH'	'PPEAEVQ'	'$$%#%!%'	'3342404']]" 1 1 0.11928302988232937 0.8807169701176706
5V5G_C 0.0299462724395853 1.1477522910149232 0.2521294718909703 [[149	153]	[9	13]	[151	154]	[86	90]] [4	0	3	1] [[198	202]	[430	434]	[540	543]	[977	981]] "[['TTEEE'	'QTHFD'	'ON313'	'43424'	'TTEEE'	'DGYFK'	'ON213'	'43324']	['.EEEE'	'WTQVI'	'}23//'	'33400'	'.EEEE'	'TGDVI'	'}23//'	'33400']	['EEEE'	'HFDA'	'3131'	'4242'	'EEEE'	'NFNF'	'3131'	'4242']	['HHHHH'	'LEDYL'	'""%%$""'	'14431'	'HHHHH'	'LNDIL'	'""%%!""'	'14401']]" 0 0 0.0 1.0
1DLH_E 0.0031915475544099 9.418350977157685 0.2596566523605157 [[172	174]	[155	159]	[170	174]	[56	59]] [4	0	3	1] [[200	202]	[397	401]	[512	516]	[987	990]] [['EEE'	'TFQ'	'213'	'324'	'EEE'	'YFK'	'213'	'324']	['EEEEE'	'FQTLV'	'1320/'	'24310'	'EEEEE'	'ADSFV'	'1321/'	'24320']	['EEEEE'	'VYTFQ'	'/2213'	'03324'	'EEEEE'	'VLSFE'	'/0213'	'01324']	['HHHH'	'PDAE'	'$%#%'	'3424'	'HHHH'	'PEAE'	'$%#%'	'3424']] -1 -1 0.766798389312781 0.0
4JTX_A 0.0037841066283001 2.895352068313532 0.4497444633730836 [[247	249]	[245	249]	[167	172]	[67	69]] [4	0	3	1] [[200	202]	[394	398]	[546	551]	[980	982]] "[['EEE'	'TFE'	'213'	'324'	'EEE'	'YFK'	'213'	'324']	['EEEEE'	'KITFE'	'3/213'	'40324'	'EEEEE'	'NVYAD'	'3/213'	'40324']	['EEEEEE'	'LSKSYI'	'02322/'	'134330'	'EEEEEE'	'LTGTGV'	'02222/'	'133330']	['HHT'	'ILG'	'!""N'	'013'	'HHT'	'ILS'	'!""N'	'013']]" 1 1 0.22868856348021074 0.7713114365197893
4HG4_X 0.0017863091607218 5.041101292778846 2.7628205128205137 [[79	81]	[69	86]	[141	144]] [4	0	3] [[200	202]	[395	406]	[533	536]] [['EEE'	'YME'	'213'	'324'	'EEE'	'YFK'	'213'	'324']	['EEEETTTTEEEEEE.GGG'	'ITADESTSTAYMELTSED'	'/213ONNN212130}9::'	'032443333232413344'	'EEEEEEEEEGGG'	'VYADSFVIRGDE'	'/21321//49::'	'032432005344']	['...S'	'LVKD'	'ZY]V'	'1044'	'...S'	'LVKN'	'ZY]V'	'1044']] -1 -1 0.9172111164410075 0.0
1CKM_B 0.0426912336989538 1.0559571115646469 0.2515991471215357 [[286	290]	[214	219]	[280	294]	[313	315]] [4	0	3	1] [[198	202]	[431	436]	[539	553]	[990	992]] [['TTEEE'	'DGTWK'	'ON223'	'43334'	'TTEEE'	'DGYFK'	'ON213'	'43324']	['EEEEEE'	'GLIIMS'	'20//12'	'310023'	'EEEEEE'	'GDVIAW'	'23//12'	'340023']	['EEEEEETTEEEEEEE'	'VECGFADGTWKYIQG'	'/31211ON2232/32'	'042322433343043'	'EEEEETTEEEEEEEE'	'VNFNFNGLTGTGVLT'	'/3131ON02222/02'	'042424313333013']	['HHH'	'NIE'	'%!%'	'404'	'HHH'	'EVQ'	'%!%'	'404']] 0 0 0.34927621413166837 0.6507237858683317
1WAF_B 0.0665031877027875 4.489942546935434 0.0170357751277681 [[720	722]	[866	871]	[714	717]	[860	869]] [4	0	3	1] [[200	202]	[363	368]	[542	545]	[978	987]] "[['EEE'	'YAE'	'213'	'324'	'EEE'	'YFK'	'213'	'324']	['..HHHH'	'MDYTVL'	'[]$$!""'	'243301'	'..HHHH'	'ADYSVL'	'[]$$!""'	'243301']	['EETT'	'DMEG'	'31ON'	'4243'	'EETT'	'NFNG'	'31ON'	'4243']	['HHHHHS..HH'	'DDVLHWMDYT'	'%%!""%U[]$$'	'4401432433'	'HHHHTTS.HH'	'NDILSRLDPP'	'%%!""NPS]$$'	'4401351433']]" -1 -1 0.3909551988975037 0.0
4O6C_C 0.0034606063952699 7.380281941885347 0.2521294718909703 [[326	328]	[131	135]	[324	331]	[48	52]] [4	0	3	1] [[198	200]	[398	402]	[542	549]	[988	992]] [['TTE'	'DSG'	'ON2'	'433'	'TTE'	'DGY'	'ON2'	'433']	['EEEEE'	'NTFVV'	'321//'	'43200'	'EEEEE'	'DSFVI'	'321//'	'43200']	['EETTEEEE'	'QTDSGPWY'	'32ON2222'	'43433333'	'EETTEEEE'	'NFNGLTGT'	'31ON0222'	'42431333']	['HHHHH'	'KAHKE'	'%#%%%'	'42444'	'HHHHH'	'EAEVQ'	'%#%!%'	'42404']] -1 -1 0.6051595381607109 0.0
6ACK_C 0.0046203025831653 2.400422677720776 0.4748743718592969 [[383	385]	[363	403]	[492	550]	[970	974]] [4	0	3	1] [[200	202]	[376	416]	[506	564]	[988	992]] [['EEE'	'YAD'	'213'	'324'	'EEE'	'YFK'	'213'	'324']	['EEEESSS.STTSTTS.BSSEEEEEEEEEGGGGGGSSSS..S'	'TFKDYGVSATKLNDLEFSNVYADSFVVKGDDVRQIAPGQTG'	'2133UUR}TNOSOOS]*UV/21321//39::6;:RTUU]}U'	'32443303234144142340324320043440540233433'	'EEEESSS.TTSTTT..BSEEEEEEEEEEGGGGGGSSTT..S'	'TFKDYGVSPTKLNDLEFTNVYADSFVIRGDEVRQIAPGQTG'	'2133UUR}NNVLOOZ]*U3/21321//49::6;:RTNN]}U'	'32443303334144142340324320053440540233433']	['SEEEEEEEE...SSSS..B..----.....SS.EEE..SS...EE.EEE......TT..'	'QPYRVVVLSFELLNAPATVEG----TDLIKNQGVNFNFNGLTGTGVLTPSSKRFQPFQQ'	'V224///02[]ZSVTU[}(]}----}]ZY]VV}/31][VUZ}}22Y022}}]^[]NM]]'	'433500013241142323043----3410444304242431333301333345243244'	'SEEEEEEEEEE.SSS...EE.S........SSEEEEEETTEEEEEEEEE......TT..'	'QPYRVVVLSFELLHAPATVEGPKKSTNLVKNKFVNFNFNGLTGTGVLTESNKKFLPFQQ'	'V224///0213ZSVT}[}/3}U]]}}]ZY]VV1/3131ON02222/023}]]][ZNM]]'	'43350001324114232304334433410444204242431333301343444213244']	['HHHHH'	'EAEVQ'	'%#%!%'	'42404'	'HHHHH'	'EAEVQ'	'%#%!%'	'42404']] -1 -1 0.5315651355203673 0.0
6WJ1_E 0.0035791096219042 3.107853804878945 0.4344122657580913 [[244	246]	[242	246]	[164	169]	[70	72]] [4	0	3	1] [[200	202]	[394	398]	[546	551]	[980	982]] "[['EEE'	'TFE'	'213'	'324'	'EEE'	'YFK'	'213'	'324']	['EEEEE'	'KITFE'	'3/213'	'40324'	'EEEEE'	'NVYAD'	'3/213'	'40324']	['EEEEEE'	'LSKSYI'	'02322/'	'134330'	'EEEEEE'	'LTGTGV'	'02222/'	'133330']	['HHT'	'ILG'	'!""N'	'013'	'HHT'	'ILS'	'!""N'	'013']]" -1 -1 0.18535116588527517 0.0
4HBO_D 0.0252232748988823 0.9196844621288484 0.4352078239608814 [[101	103]	[101	104]	[29	33]	[88	90]] [4	0	3	1] [[200	202]	[376	379]	[549	553]	[974	976]] [['EEE'	'YAE'	'213'	'324'	'EEE'	'YFK'	'213'	'324']	['EEEE'	'YAEQ'	'2133'	'3244'	'EEEE'	'TFKD'	'2133'	'3244']	['EEEEE'	'TSWLW'	'22202'	'33313'	'EEEEE'	'TGVLT'	'22/02'	'33013']	['...'	'GDV'	'}]Y'	'340'	'.S.'	'SSV'	'}UY'	'330']] -1 -1 0.2787996967877932 0.0
3UBJ_K 0.0292362755927195 1.2481422505120188 0.1693227091633473 [[244	246]	[242	246]	[164	169]	[189	192]] [4	0	3	1] [[200	202]	[394	398]	[546	551]	[989	992]] [['EEE'	'TFE'	'213'	'324'	'EEE'	'YFK'	'213'	'324']	['EEEEE'	'KITFE'	'3/213'	'40324'	'EEEEE'	'NVYAD'	'3/213'	'40324']	['EEEEEE'	'LSKSYI'	'02322/'	'134330'	'EEEEEE'	'LTGTGV'	'02222/'	'133330']	['HHHH'	'ADQQ'	'#%%%'	'2444'	'HHHH'	'AEVQ'	'#%!%'	'2404']] 0 0 0.07000213333842129 0.9299978666615787
5KUY_I 0.0023843651623443 4.402942219571148 0.8814102564102568 [[73	75]	[34	36]	[74	84]	[27	30]] [4	0	3	1] [[197	199]	[424	426]	[544	559]	[987	990]] [['ETT'	'VES'	'/ON'	'043'	'ETT'	'IDG'	'/ON'	'043']	['...'	'HLT'	']Z}'	'413'	'...'	'KLP'	']Z}'	'413']	['TTTTEEEE...'	'ESAGWTGVEEF'	'ONMN222/]]['	'43233330442'	'TTEEEEEEEEE.....'	'NGLTGTGVLTESNKKF'	'ON02222/023}]]]['	'4313333013434442']	['HHHH'	'YNYH'	'$%$%'	'3434'	'HHHH'	'PEAE'	'$%#%'	'3424']] -1 -1 0.7947460455198307 0.0
4JTX_K 0.0039143108166019 2.9020108478341293 0.4395229982964221 [[247	249]	[245	249]	[167	172]	[67	69]] [4	0	3	1] [[200	202]	[394	398]	[546	551]	[980	982]] "[['EEE'	'TFE'	'213'	'324'	'EEE'	'YFK'	'213'	'324']	['EEEEE'	'KITFE'	'3/213'	'40324'	'EEEEE'	'NVYAD'	'3/213'	'40324']	['EEEEEE'	'LSKSYI'	'02322/'	'134330'	'EEEEEE'	'LTGTGV'	'02222/'	'133330']	['HHT'	'ILG'	'!""N'	'013'	'HHT'	'ILS'	'!""N'	'013']]" 1 1 0.22868856348021074 0.7713114365197893
6HJN_C 0.0029402512020755 11.844829096276632 0.2487223168654166 [[244	246]	[244	249]	[14	18]	[191	195]] [4	0	3	1] [[200	202]	[376	381]	[528	532]	[978	982]] "[['EEE'	'TFE'	'213'	'324'	'EEE'	'YFK'	'213'	'324']	['EEEESS'	'TFEATG'	'2131UU'	'324233'	'EEEESS'	'TFKDYG'	'2133UU'	'324433']	['.....'	'NNSTD'	']]}}]'	'44334'	'.....'	'KKSTN'	']]}}]'	'44334']	['HHHHT'	'QQSLY'	'%%$""N'	'44313'	'HHHHT'	'NDILS'	'%%!""N'	'44013']]" -1 -1 0.766798389312781 0.0
4LXV_E 0.0036978404393899 2.956722902678369 0.4497444633730836 [[241	243]	[239	243]	[161	166]	[61	63]] [4	0	3	1] [[200	202]	[394	398]	[546	551]	[980	982]] "[['EEE'	'TFE'	'213'	'324'	'EEE'	'YFK'	'213'	'324']	['EEEEE'	'KITFE'	'3/213'	'40324'	'EEEEE'	'NVYAD'	'3/213'	'40324']	['EEEEEE'	'LSKSYI'	'02322/'	'134330'	'EEEEEE'	'LTGTGV'	'02222/'	'133330']	['HHT'	'ILG'	'!""N'	'013'	'HHT'	'ILS'	'!""N'	'013']]" 1 1 0.22868856348021074 0.7713114365197893
6EWB_I 0.0338925423508533 1.0587372169976943 0.3015521064301552 [[149	152]	[99	102]	[145	166]	[122	125]] [4	0	3	1] [[197	200]	[429	432]	[539	558]	[979	982]] "[['ETTE'	'IDGS'	'/ON2'	'0433'	'ETTE'	'IDGY'	'/ON2'	'0433']	['..EE'	'AGTK'	'[}23'	'2334'	'..EE'	'FTGD'	'[}23'	'2334']	['EEEEETTEEE.TTEEEEE....'	'VKWKIDGSERQNGVLNSWTDQD'	'/323/ON234]ON/0322}]]]'	'0434043345443014333444'	'EEEEETTEEEEEEEEE....'	'VNFNFNGLTGTGVLTESNKK'	'/3131ON02222/023}]]]'	'04242431333301343444']	['HHHT'	'EQLT'	'%%""N'	'4413'	'HHHT'	'DILS'	'%!""N'	'4013']]" 0 0 0.4229637199811855 0.5770362800188145
4EDA_A 0.0041627953401043 10.537162886233473 0.155025553662691 [[241	243]	[239	243]	[10	17]	[61	63]] [4	0	3	1] [[200	202]	[394	398]	[528	535]	[980	982]] "[['EEE'	'TFE'	'213'	'324'	'EEE'	'YFK'	'213'	'324']	['EEEEE'	'KITFE'	'3/213'	'40324'	'EEEEE'	'NVYAD'	'3/213'	'40324']	['.S...B..'	'NNSTDTVD'	']V}}]+Y]'	'44334304'	'........'	'KKSTNLVK'	']]}}]ZY]'	'44334104']	['HHT'	'ILG'	'!""N'	'013'	'HHT'	'ILS'	'!""N'	'013']]" -1 -1 0.766798389312781 0.0
4XJR_B 0.0023275433182583 6.83763449877691 0.4599659284497444 [[557	559]	[557	561]	[335	339]	[152	156]] [4	0	3	1] [[200	202]	[396	400]	[546	550]	[985	989]] [['EEE'	'TFQ'	'213'	'324'	'EEE'	'YFK'	'213'	'324']	['EEEEE'	'TFQPM'	'21321'	'32432'	'EEEEE'	'YADSF'	'21321'	'32432']	['EEEEE'	'LGYGG'	'02222'	'13333'	'EEEEE'	'LTGTG'	'02222'	'13333']	['.HHHH'	'NPDDF'	']$%%#'	'43442'	'.HHHH'	'DPPEA'	']$$%#'	'43342']] -1 -1 0.6308558459301958 0.0
2WR4_A 0.0290408692229524 14.669102272383352 0.0034071550255532 [[256	258]	[489	492]	[491	494]	[422	426]] [4	0	3	1] [[200	202]	[421	424]	[555	558]	[986	990]] [['EEE'	'GFK'	'213'	'324'	'EEE'	'YFK'	'213'	'324']	['TT..'	'PKYE'	'NO}]'	'3434'	'TT..'	'YNYK'	'NO}]'	'3434']	['....'	'YEEE'	'}]]]'	'3444'	'....'	'SNKK'	'}]]]'	'3444']	['HHHHH'	'TYNAE'	'$$%#%'	'33424'	'HHHHH'	'PPEAE'	'$$%#%'	'33424']] -1 -1 0.8807384772338327 0.0
4S1T_E 0.0038802553572994 8.666226678087602 0.2129471890971035 [[287	291]	[286	295]	[322	336]	[2	5]] [4	0	3	1] [[198	202]	[427	436]	[510	516]	[977	980]] "[['TTEEE'	'DPSSK'	'ON223'	'43334'	'TTEEE'	'DGYFK'	'ON213'	'43324']	['TTTEEEEEEE'	'NDPSSKTVCT'	'OON2232/12'	'4433343023'	'TT..EEEEEE'	'DDFTGDVIAW'	'OO[}23//12'	'4423340023']	['EEETTEEEEEEEEEE'	'VIIDNKPWRWMLWCK'	'///OO3224210213'	'000444335321324'	'EEEEEEE'	'VVVLSFE'	'///0213'	'0001324']	['HHHH'	'LENI'	'""%%!'	'1440'	'HHHH'	'LNDI'	'""%%!'	'1440']]" -1 -1 0.766798389312781 0.0
1ZTX_L 0.0589255321637687 0.998185984940902 0.2489361702127663 [[150	153]	[100	103]	[146	167]	[123	126]] [4	0	3	1] [[197	200]	[429	432]	[539	558]	[979	982]] "[['ETTE'	'IDGS'	'/ON2'	'0433'	'ETTE'	'IDGY'	'/ON2'	'0433']	['..EE'	'AGTK'	'[}23'	'2334'	'..EE'	'FTGD'	'[}23'	'2334']	['EEEEETTEEE.TTEEEEE....'	'VKWKIDGSERQNGVLNSWTDQD'	'/323/ON234]ON/0322}]]]'	'0434043345443014333444'	'EEEEETTEEEEEEEEE....'	'VNFNFNGLTGTGVLTESNKK'	'/3131ON02222/023}]]]'	'04242431333301343444']	['HHHT'	'EQLT'	'%%""N'	'4413'	'HHHT'	'DILS'	'%!""N'	'4013']]" 0 0 0.5348541942842067 0.46514580571579334
3VBH_A 0.0008174080972036 15.080853362377496 0.3651162790697682 [[104	108]	[103	108]	[132	135]	[5	7]] [4	0	3	1] [[198	202]	[373	378]	[540	543]	[989	991]] [['TSEEE'	'NGYAN'	'OU213'	'43324'	'TTEEE'	'DGYFK'	'ON213'	'43324']	['TTSEEE'	'PNGYAN'	'NOU213'	'343324'	'T.SEEE'	'SFSTFK'	'N[U213'	'323324']	['EEEE'	'DAEF'	'3131'	'4242'	'EEEE'	'NFNF'	'3131'	'4242']	['HHH'	'ADV'	'#%!'	'240'	'HHH'	'AEV'	'#%!'	'240']] -1 -1 0.8807384772338327 0.0
6GML_C 0.0440676462818433 3.5113044167730147 0.0357751277683133 [[164	166]	[164	167]	[16	21]	[252	256]] [4	0	3	1] [[200	202]	[376	379]	[536	541]	[977	981]] "[['EEE'	'YAK'	'213'	'324'	'EEE'	'YFK'	'213'	'324']	['EEEE'	'YAKK'	'2133'	'3244'	'EEEE'	'TFKD'	'2133'	'3244']	['SSEEEE'	'DENVKF'	'VV3/31'	'444042'	'SSEEEE'	'NKFVNF'	'VV1/31'	'442042']	['HHHHH'	'LKKKL'	'""%%%""'	'14441'	'HHHHH'	'LNDIL'	'""%%!""'	'14401']]" 1 1 0.11928302988232937 0.8807169701176706
6HJN_E 0.0029393561908495 11.844883184009383 0.2674616695059617 [[244	246]	[244	249]	[14	18]	[191	195]] [4	0	3	1] [[200	202]	[376	381]	[528	532]	[978	982]] "[['EEE'	'TFE'	'213'	'324'	'EEE'	'YFK'	'213'	'324']	['EEEESS'	'TFEATG'	'2131UU'	'324233'	'EEEESS'	'TFKDYG'	'2133UU'	'324433']	['.....'	'NNSTD'	']]}}]'	'44334'	'.....'	'KKSTN'	']]}}]'	'44334']	['HHHHT'	'QQSLY'	'%%$""N'	'44313'	'HHHHT'	'NDILS'	'%%!""N'	'44013']]" -1 -1 0.766798389312781 0.0
5KV8_B 0.0023796288030212 6.676645687887447 0.4906303236797265 [[557	559]	[557	561]	[335	339]	[152	156]] [4	0	3	1] [[200	202]	[396	400]	[546	550]	[985	989]] [['EEE'	'TFQ'	'213'	'324'	'EEE'	'YFK'	'213'	'324']	['EEEEE'	'TFQPM'	'21321'	'32432'	'EEEEE'	'YADSF'	'21321'	'32432']	['EEEEE'	'LGYGG'	'02222'	'13333'	'EEEEE'	'LTGTG'	'02222'	'13333']	['.HHHH'	'NPDDF'	']$%%#'	'43442'	'.HHHH'	'DPPEA'	']$$%#'	'43342']] -1 -1 0.6308558459301958 0.0
2WR4_B 0.0231719988065897 16.326928936669788 0.013816925734025 [[466	468]	[465	470]	[242	245]	[422	426]] [4	0	3	1] [[200	202]	[375	380]	[539	542]	[986	990]] [['EEE'	'GFE'	'213'	'324'	'EEE'	'YFK'	'213'	'324']	['SEEEES'	'GGFEFY'	'U2131U'	'332423'	'SEEEES'	'STFKDY'	'U2133U'	'332443']	['EEEE'	'INFE'	'/313'	'0424'	'EEEE'	'VNFN'	'/313'	'0424']	['HHHHH'	'TYNAE'	'$$%#%'	'33424'	'HHHHH'	'PPEAE'	'$$%#%'	'33424']] -1 -1 0.9044280152607462 0.0
4S1T_A 0.0044185391806848 8.658442703357288 0.1805792163543438 [[287	291]	[286	295]	[322	336]	[2	5]] [4	0	3	1] [[198	202]	[427	436]	[510	516]	[977	980]] "[['TTEEE'	'DPSSK'	'ON223'	'43334'	'TTEEE'	'DGYFK'	'ON213'	'43324']	['TTTEEEEEEE'	'NDPSSKTVCT'	'OON2232/12'	'4433343023'	'TT..EEEEEE'	'DDFTGDVIAW'	'OO[}23//12'	'4423340023']	['EEETTEEEEEEEEEE'	'VIIDNKPWRWMLWCK'	'///OO3224210213'	'000444335321324'	'EEEEEEE'	'VVVLSFE'	'///0213'	'0001324']	['HHHH'	'LENI'	'""%%!'	'1440'	'HHHH'	'LNDI'	'""%%!'	'1440']]" -1 -1 0.766798389312781 0.0
6ACD_B 0.0312773692909852 1.1429405695420036 0.3044444444444447 [[383	385]	[361	429]	[492	545]	[964	974]] [4	0	3	1] [[200	202]	[374	442]	[506	559]	[982	992]] [['EEE'	'YAD'	'213'	'324'	'EEE'	'YFK'	'213'	'324']	['.SEEEESSS.STTGGGS.BSSEEEEEEEE.SSTTTT.SSS..TTHHHHT....SS...EEEEEE.TTTT'	'FSTFKQYGVSATKLNDLRFSNVYADSFVVKGDDVRQIAPGQTGVIADYNYKLPDDFMGQVLAWNTRNID'	'[U2133UUR}TNO7::S^*UV/21321//]UVOKPOYTUU]}NK!#%$O}]Z}VV[[}3/0123}POKO'	'233244330323414415234032432004344054023343300243434134422340123435404'	'.SEEEESSS.TTSTTT..BSEEEEEEEEEEGGGGGGSSTT..STTTTTT....TT..EEEEEEE.TTTT'	'FSTFKDYGVSPTKLNDLEFTNVYADSFVIRGDEVRQIAPGQTGKIADYNYKLPDDFTGDVIAWNSNNLD'	'[U2133UUR}NNVLOOZ]*U3/21321//49::6;:RTNN]}UOKMONO}]Z}OO[}23//123}OOLO'	'233244330333414414234032432005344054023343340243434134423340023434414']	['S.EEEEEEE..TTSSS..BB.S.......BTS.EEEE.SS.EEEEEEEE.....'	'QPYRVVVLSFELLNAPATVRGPKLSTDLIKNQTVNFNFNGLTGTGVLTPSSKRF'	'V}24///02[]LLVTU[}(~}U]Z}}]ZY	OV}/313[VUZ2222/022}}]^['	'433500013241142323053341334104443042424313333013333452'	'SEEEEEEEEEE.SSS...EE.S........SSEEEEEETTEEEEEEEEE.....'	'QPYRVVVLSFELLHAPATVEGPKKSTNLVKNKFVNFNFNGLTGTGVLTESNKKF'	'V224///0213ZSVT}[}/3}U]]}}]ZY]VV1/3131ON02222/023}]]]['	'433500013241142323043344334104442042424313333013434442']	['TT..SHHHHHH'	'SRLDKVEAEVQ'	'NPZ]V!%#%!%'	'35144042404'	'TTS.HHHHHHH'	'SRLDPPEAEVQ'	'NPS]$$%#%!%'	'35143342404']] 0 0 0.0 1.0
7C81_H 0.0158314209952714 7.955429327791656 0.0459965928449739 [[197	199]	[196	201]	[8	12]] [4	0	3] [[200	202]	[395	400]	[530	534]] [['EEE'	'TCN'	'213'	'324'	'EEE'	'YFK'	'213'	'324']	['EEEEEE'	'VTCNVA'	'/213/1'	'032402'	'EEEEEE'	'VYADSF'	'/21321'	'032432']	['.....'	'GSELV'	'}}]ZY'	'33410'	'.....'	'STNLV'	'}}]ZY'	'33410']] -1 -1 0.7498325382554416 0.0
3ZFE_A 0.0015182000945785 14.941876768837355 0.3401826484018266 [[104	108]	[103	108]	[132	135]	[5	7]] [4	0	3	1] [[198	202]	[373	378]	[540	543]	[989	991]] [['TSEEE'	'NGYAN'	'OU213'	'43324'	'TTEEE'	'DGYFK'	'ON213'	'43324']	['TTSEEE'	'PNGYAN'	'NOU213'	'343324'	'T.SEEE'	'SFSTFK'	'N[U213'	'323324']	['EEEE'	'DAEF'	'3131'	'4242'	'EEEE'	'NFNF'	'3131'	'4242']	['HHH'	'ADV'	'#%!'	'240'	'HHH'	'AEV'	'#%!'	'240']] -1 -1 0.8807384772338327 0.0
5XHV_E 0.0112298353071971 1.2380019124663528 0.5695187165775402 [[241	243]	[239	243]	[306	312]	[188	192]] [4	0	3	1] [[200	202]	[394	398]	[527	533]	[978	982]] "[['EEE'	'TFE'	'213'	'324'	'EEE'	'YFK'	'213'	'324']	['EEEEE'	'KITFE'	'3/213'	'40324'	'EEEEE'	'NVYAD'	'3/213'	'40324']	['S......'	'YVKSTKL'	'UY]}}]Z'	'3043341'	'S......'	'PKKSTNL'	'U]]}}]Z'	'3443341']	['HHHHT'	'QQSLY'	'%%$""N'	'44313'	'HHHHT'	'NDILS'	'%%!""N'	'44013']]" 0 0 0.6793434438928907 0.3206565561071094
6N41_B 0.0208430846207952 17.5203203181398 0.0221465076660984 [[466	468]	[465	470]	[231	236]	[422	426]] [4	0	3	1] [[200	202]	[375	380]	[547	552]	[986	990]] [['EEE'	'GFE'	'213'	'324'	'EEE'	'YFK'	'213'	'324']	['SEEEES'	'GGFEFY'	'U2131U'	'332423'	'SEEEES'	'STFKDY'	'U2133U'	'332443']	['EEEEEE'	'YYWTLL'	'222200'	'333311'	'EEEEEE'	'TGTGVL'	'2222/0'	'333301']	['HHHHH'	'TYNAE'	'$$%#%'	'33424'	'HHHHH'	'PPEAE'	'$$%#%'	'33424']] -1 -1 0.9044280152607462 0.0
6RJF_1 0.0033253673839092 9.722625754749732 0.281090289608177 [[239	241]	[238	246]	[38	43]	[65	68]] [4	0	3	1] [[200	202]	[395	403]	[529	534]	[978	981]] "[['EEE'	'YFK'	'213'	'324'	'EEE'	'YFK'	'213'	'324']	['EEEEEEEEE'	'IYFKPKHVR'	'/213233/4'	'032434405'	'EEEEEEEEE'	'VYADSFVIR'	'/21321//4'	'032432005']	['......'	'HTSQAV'	']}}][Y'	'433420'	'......'	'KSTNLV'	']}}]ZY'	'433410']	['HHHH'	'ENFL'	'%%#""'	'4421'	'HHHH'	'NDIL'	'%%!""'	'4401']]" -1 -1 0.766798389312781 0.0
6A4K_C 0.004603762977489 2.795945593106059 0.5042589437819411 [[258	260]	[256	260]	[178	183]	[78	80]] [4	0	3	1] [[200	202]	[394	398]	[546	551]	[980	982]] "[['EEE'	'TFE'	'213'	'324'	'EEE'	'YFK'	'213'	'324']	['EEEEE'	'KITFE'	'3/213'	'40324'	'EEEEE'	'NVYAD'	'3/213'	'40324']	['EEEEEE'	'LSKSYI'	'02322/'	'134330'	'EEEEEE'	'LTGTGV'	'02222/'	'133330']	['HHT'	'ILG'	'!""N'	'013'	'HHT'	'ILS'	'!""N'	'013']]" 1 1 0.22868856348021074 0.7713114365197893
5XLR_B 0.0040318523693542 9.637330171057204 0.2178423236514528 [[500	502]	[361	402]	[491	555]	[930	933]] [4	0	3	1] [[200	202]	[374	415]	[505	569]	[977	980]] "[['EEE'	'SFE'	'213'	'324'	'EEE'	'YFK'	'213'	'324']	['.SEEEESSS.SSS.TT..BEEEEEEEEEE.GGGGGGSSSS..'	'FSTFKRYGVSATKLNDLSFSNVYADSFVVKGDDVRQIAPGQT'	'[U2134UUR}TUVZOOZ}*23/21321//]9::6;:RTUU]}'	'233245330323414413234032432004344054023343'	'.SEEEESSS.TTSTTT..BSEEEEEEEEEEGGGGGGSSTT..'	'FSTFKDYGVSPTKLNDLEFTNVYADSFVIRGDEVRQIAPGQT'	'[U2133UUR}NNVLOOZ]*U3/21321//49::6;:RTNN]}'	'233244330333414414234032432005344054023343']	['TS.EEEEEEEEE.SSSS..B..S...PPP..SSEEEEEETTEEEEEEEEE.....TTS.SEE..T'	'YQPYRVVVLSFELLNAPATVSGPKLSTDLIKNQUVNFNFNGLTGTGVLTPSSKRFQPFQQFGRDV'	'NV}24///0213ZSVTU[}(}}U]Z}GHEY]VV5/3131ON02222/022}}]^[ONT]V12^]K'	'34335000132411423230333413341044460424243133330133334524324423540'	'TSEEEEEEEEEE.SSS...EE.S........SSEEEEEETTEEEEEEEEE......TT..EEE.T'	'YQPYRVVVLSFELLHAPATVEGPKKSTNLVKNKFVNFNFNGLTGTGVLTESNKKFLPFQQFGRDI'	'NV224///0213ZSVT}[}/3}U]]}}]ZY]VV1/3131ON02222/023}]]][ZNM]]124]K'	'34335000132411423230433443341044420424243133330134344421324423540']	['HHHH'	'LQDV'	'""%%!'	'1440'	'HHHH'	'LNDI'	'""%%!'	'1440']]" -1 -1 0.766798389312781 0.0
5A9E_M 0.1353798607920735 6.157379159161789 0.0085178875638836 [[417	420]	[417	419]	[275	280]] [0	3	1] [[423	426]	[531	533]	[987	992]] [['....'	'SDLP'	'}]Z}'	'3413'	'....'	'YKLP'	'}]Z}'	'3413']	['...'	'SDL'	'}]Z'	'341'	'...'	'TNL'	'}]Z'	'341']	['HHHHHH'	'TMAEVE'	'$##%!%'	'322404'	'HHHHHH'	'PEAEVQ'	'$%#%!%'	'342404']] -1 -1 0.5916484470705651 0.0
6VWS_M 0.1087440023087303 7.176718163525244 0.0068143100511073 [[194	202]	[10	12]	[196	199]] [0	3	1] [[363	368]	[538	540]	[987	990]] "[['..HHHHHHH'	'ANPDCKTIL'	'[]$%#%$!""'	'243424301'	'..HHHH'	'ADYSVL'	'[]$$!""'	'243301']	['EEE'	'MVH'	'1/3'	'204'	'EEE'	'FVN'	'1/3'	'204']	['HHHH'	'PDCK'	'$%#%'	'3424'	'HHHH'	'PEAE'	'$%#%'	'3424']]" -1 -1 0.6051595381607109 0.0
4XJR_A 0.0027680495720426 6.85190681003104 0.4565587734241898 [[557	559]	[557	561]	[335	348]	[152	156]] [4	0	3	1] [[200	202]	[396	400]	[546	559]	[985	989]] [['EEE'	'TFQ'	'213'	'324'	'EEE'	'YFK'	'213'	'324']	['EEEEE'	'TFQPM'	'21321'	'32432'	'EEEEE'	'YADSF'	'21321'	'32432']	['EEEEEESS......'	'LGYGGLEHPINENA'	'022220VV}Y]]]['	'13333144304442'	'EEEEEEEEE.....'	'LTGTGVLTESNKKF'	'02222/023}]]]['	'13333013434442']	['.HHHH'	'NPDDF'	']$%%#'	'43442'	'.HHHH'	'DPPEA'	']$$%#'	'43342']] -1 -1 0.6308558459301958 0.0
6URM_F 0.0047094862306516 2.794285774539081 0.4855195911413965 [[244	246]	[242	246]	[164	169]	[70	72]] [4	0	3	1] [[200	202]	[394	398]	[546	551]	[980	982]] "[['EEE'	'TFE'	'213'	'324'	'EEE'	'YFK'	'213'	'324']	['EEEEE'	'KITFE'	'3/213'	'40324'	'EEEEE'	'NVYAD'	'3/213'	'40324']	['EEEEEE'	'LSKSYI'	'02322/'	'134330'	'EEEEEE'	'LTGTGV'	'02222/'	'133330']	['HHT'	'ILG'	'!""N'	'013'	'HHT'	'ILS'	'!""N'	'013']]" 1 1 0.22868856348021074 0.7713114365197893
5IEQ_A 0.0432651203875273 5.834356810438674 0.0306643952299821 [[522	524]	[697	703]	[520	525]	[339	342]] [4	0	3	1] [[200	202]	[364	370]	[538	543]	[978	981]] "[['EEE'	'SME'	'213'	'324'	'EEE'	'YFK'	'213'	'324']	['.HHHHHH'	'DPWVLLN'	']$$!""""%'	'4330114'	'.HHHHHH'	'DYSVLYN'	']$$!""$%'	'4330134']	['EEEEEE'	'FVSMEF'	'1/2131'	'203242'	'EEEEEE'	'FVNFNF'	'1/3131'	'204242']	['HHHH'	'KQVL'	'%%!""'	'4401'	'HHHH'	'NDIL'	'%%!""'	'4401']]" -1 -1 0.5916484470705651 0.0
4MZA_A 0.0024915843935141 7.013251317215902 0.507666098807495 [[557	559]	[557	561]	[335	348]	[152	156]] [4	0	3	1] [[200	202]	[396	400]	[546	559]	[985	989]] [['EEE'	'TFQ'	'213'	'324'	'EEE'	'YFK'	'213'	'324']	['EEEEE'	'TFQPM'	'21321'	'32432'	'EEEEE'	'YADSF'	'21321'	'32432']	['EEEEEESS......'	'LGYGGLEHPINENA'	'022220VV}Y]]]['	'13333144304442'	'EEEEEEEEE.....'	'LTGTGVLTESNKKF'	'02222/023}]]]['	'13333013434442']	['.HHHH'	'NPDDF'	']$%%#'	'43442'	'.HHHH'	'DPPEA'	']$$%#'	'43342']] -1 -1 0.6308558459301958 0.0
5A20_G 0.0224409282990343 1.1045364914040656 0.552910052910053 [[65	67]	[64	67]	[62	68]	[12	16]] [4	0	3	1] [[200	202]	[395	398]	[537	543]	[988	992]] [['EEE'	'TMD'	'213'	'324'	'EEE'	'YFK'	'213'	'324']	['EEEE'	'ITMD'	'/213'	'0324'	'EEEE'	'VYAD'	'/213'	'0324']	['SSEEEEE'	'ENITMDF'	'VV/2131'	'4403242'	'SEEEEEE'	'KFVNFNF'	'V1/3131'	'4204242']	['HHHHH'	'KATVE'	'%#$!%'	'42304'	'HHHHH'	'EAEVQ'	'%#%!%'	'42404']] 0 0 0.633820031871336 0.36617996812866416
4XJQ_A 0.0026286464617905 6.966524397993486 0.4770017035775118 [[557	559]	[557	561]	[335	348]	[152	156]] [4	0	3	1] [[200	202]	[396	400]	[546	559]	[985	989]] [['EEE'	'TFQ'	'213'	'324'	'EEE'	'YFK'	'213'	'324']	['EEEEE'	'TFQPM'	'21321'	'32432'	'EEEEE'	'YADSF'	'21321'	'32432']	['EEEEEESS......'	'LGYGGLEHPINENA'	'022220VV}Y]]]['	'13333144304442'	'EEEEEEEEE.....'	'LTGTGVLTESNKKF'	'02222/023}]]]['	'13333013434442']	['.HHHH'	'NPDDF'	']$%%#'	'43442'	'.HHHH'	'DPPEA'	']$$%#'	'43342']] -1 -1 0.6308558459301958 0.0
5J2Z_A 0.1253035136715257 5.558379985409331 0.0187393526405443 [[309	313]	[312	316]	[141	144]] [0	3	1] [[387	391]	[555	559]	[978	981]] "[['TTT..'	'LDHTQ'	'LOO}]'	'14434'	'TTT..'	'LNDLE'	'LOOZ]'	'14414']	['.....'	'TQVDA'	'}]Y]['	'34042'	'.....'	'SNKKF'	'}]]]['	'34442']	['HHHH'	'DDVL'	'%%!""'	'4401'	'HHHH'	'NDIL'	'%%!""'	'4401']]" -1 -1 0.5916484470705651 0.0
4C10_A 0.0015185679572344 14.94185796475132 0.3747072599531618 [[104	108]	[103	108]	[132	135]	[5	7]] [4	0	3	1] [[198	202]	[373	378]	[540	543]	[989	991]] [['TSEEE'	'NGYAN'	'OU213'	'43324'	'TTEEE'	'DGYFK'	'ON213'	'43324']	['TTSEEE'	'PNGYAN'	'NOU213'	'343324'	'T.SEEE'	'SFSTFK'	'N[U213'	'323324']	['EEEE'	'DAEF'	'3131'	'4242'	'EEEE'	'NFNF'	'3131'	'4242']	['HHH'	'ADV'	'#%!'	'240'	'HHH'	'AEV'	'#%!'	'240']] -1 -1 0.8807384772338327 0.0
5KV8_A 0.0027553055689908 6.921872486629992 0.4667802385008508 [[557	559]	[557	561]	[335	348]	[152	156]] [4	0	3	1] [[200	202]	[396	400]	[546	559]	[985	989]] [['EEE'	'TFQ'	'213'	'324'	'EEE'	'YFK'	'213'	'324']	['EEEEE'	'TFQPM'	'21321'	'32432'	'EEEEE'	'YADSF'	'21321'	'32432']	['EEEEEESS......'	'LGYGGLEHPINENA'	'022220VV}Y]]]['	'13333144304442'	'EEEEEEEEE.....'	'LTGTGVLTESNKKF'	'02222/023}]]]['	'13333013434442']	['.HHHH'	'NPDDF'	']$%%#'	'43442'	'.HHHH'	'DPPEA'	']$$%#'	'43342']] -1 -1 0.6308558459301958 0.0
5KV9_B 0.0030804542986669 6.889495014648726 0.4361158432708683 [[557	559]	[557	561]	[532	536]	[152	156]] [4	0	3	1] [[200	202]	[396	400]	[547	551]	[985	989]] [['EEE'	'TFQ'	'213'	'324'	'EEE'	'YFK'	'213'	'324']	['EEEEE'	'TFQPM'	'21321'	'32432'	'EEEEE'	'YADSF'	'21321'	'32432']	['EEEEE'	'TTSGI'	'2222/'	'33330'	'EEEEE'	'TGTGV'	'2222/'	'33330']	['.HHHH'	'NPDDF'	']$%%#'	'43442'	'.HHHH'	'DPPEA'	']$$%#'	'43342']] -1 -1 0.6308558459301958 0.0
6CGV_E 0.0147558301746452 16.21000732816499 0.0352733686067026 [[557	559]	[556	559]	[406	409]	[766	769]] [4	0	3	1] [[200	202]	[395	398]	[555	558]	[989	992]] "[['EEE'	'PFH'	'213'	'324'	'EEE'	'YFK'	'213'	'324']	['EEEE'	'VPFH'	'/213'	'0324'	'EEEE'	'VYAD'	'/213'	'0324']	['....'	'TEDE'	'}]]]'	'3444'	'....'	'SNKK'	'}]]]'	'3444']	['HHHH'	'FLVQ'	'#""!%'	'2104'	'HHHH'	'AEVQ'	'#%!%'	'2404']]" -1 -1 0.9051238912666341 0.0
4WSE_B 0.0423278918971171 1.025224077344873 0.3747072599531618 [[141	143]	[370	374]	[130	143]	[33	37]] [4	0	3	1] [[200	202]	[447	451]	[506	516]	[988	992]] [['EEE'	'YCD'	'213'	'324'	'EEE'	'YFK'	'213'	'324']	['.EEEE'	'YEYKY'	'}3232'	'34343'	'.EEEE'	'GNYNY'	'}3232'	'34343']	['SEEEEEESS.EEEE'	'ETYSIFVNFQLYCD'	'V222/1/VT]0213'	'43330204241324'	'SEEEEEEEEEE'	'QPYRVVVLSFE'	'V224///0213'	'43350001324']	['HHHHH'	'DAEIK'	'%#%!%'	'42404'	'HHHHH'	'EAEVQ'	'%#%!%'	'42404']] 0 0 0.6594705939130091 0.34052940608699095
5IZ7_B 0.0188551974375241 14.127621471923812 0.0323679727427592 [[318	320]	[316	321]	[236	239]	[155	158]] [4	0	3	1] [[200	202]	[394	399]	[555	558]	[985	988]] [['EEE'	'PAE'	'213'	'324'	'EEE'	'YFK'	'213'	'324']	['EEEEEE'	'KIPAET'	'3/2132'	'403243'	'EEEEEE'	'NVYADS'	'3/2132'	'403243']	['....'	'WNNK'	'}]]]'	'3444'	'....'	'SNKK'	'}]]]'	'3444']	['.HHH'	'DTGH'	']$$%'	'4334'	'.HHH'	'DPPE'	']$$%'	'4334']] -1 -1 0.8807384772338327 0.0
6C0M_A 0.0027327927898206 7.022647052622156 0.4821124361158431 [[557	559]	[557	561]	[532	536]	[152	156]] [4	0	3	1] [[200	202]	[396	400]	[547	551]	[985	989]] [['EEE'	'TFQ'	'213'	'324'	'EEE'	'YFK'	'213'	'324']	['EEEEE'	'TFQPM'	'21321'	'32432'	'EEEEE'	'YADSF'	'21321'	'32432']	['EEEEE'	'TTSGI'	'2222/'	'33330'	'EEEEE'	'TGTGV'	'2222/'	'33330']	['.HHHH'	'NPDDF'	']$%%#'	'43442'	'.HHHH'	'DPPEA'	']$$%#'	'43342']] -1 -1 0.6308558459301958 0.0
4XJQ_B 0.0030092797450303 6.918955483619562 0.458262350936967 [[557	559]	[557	561]	[335	339]	[152	156]] [4	0	3	1] [[200	202]	[396	400]	[546	550]	[985	989]] [['EEE'	'TFQ'	'213'	'324'	'EEE'	'YFK'	'213'	'324']	['EEEEE'	'TFQPM'	'21321'	'32432'	'EEEEE'	'YADSF'	'21321'	'32432']	['EEEEE'	'LGYGG'	'02222'	'13333'	'EEEEE'	'LTGTG'	'02222'	'13333']	['.HHHH'	'NPDDF'	']$%%#'	'43442'	'.HHHH'	'DPPEA'	']$$%#'	'43342']] -1 -1 0.6308558459301958 0.0
6EWB_L 0.0347661759398011 1.078624162204752 0.4009546539379482 [[149	152]	[99	102]	[145	166]	[122	125]] [4	0	3	1] [[197	200]	[429	432]	[539	558]	[979	982]] "[['ETTE'	'IDGS'	'/ON2'	'0433'	'ETTE'	'IDGY'	'/ON2'	'0433']	['..EE'	'AGTK'	'[}23'	'2334'	'..EE'	'FTGD'	'[}23'	'2334']	['EEEEETTEE..TTEEEEE....'	'VKWKIDGSERQNGVLNSWTDQD'	'/323/ON23^]ON/0322}]]]'	'0434043345443014333444'	'EEEEETTEEEEEEEEE....'	'VNFNFNGLTGTGVLTESNKK'	'/3131ON02222/023}]]]'	'04242431333301343444']	['HHHT'	'EQLT'	'%%""N'	'4413'	'HHHT'	'DILS'	'%!""N'	'4013']]" 0 0 0.5658690774207209 0.43413092257927915
2WR3_B 0.0252803858623111 16.34600983431645 0.0190972222222223 [[466	468]	[465	470]	[242	245]	[422	426]] [4	0	3	1] [[200	202]	[375	380]	[539	542]	[986	990]] [['EEE'	'GFE'	'213'	'324'	'EEE'	'YFK'	'213'	'324']	['SEEEES'	'GGFEFY'	'U2131U'	'332423'	'SEEEES'	'STFKDY'	'U2133U'	'332443']	['EEEE'	'INFE'	'/313'	'0424'	'EEEE'	'VNFN'	'/313'	'0424']	['HHHHH'	'TYNAE'	'$$%#%'	'33424'	'HHHHH'	'PPEAE'	'$$%#%'	'33424']] -1 -1 0.9056670583416533 0.0
2WR3_C 0.0330368798644062 14.82951090307483 0.008591065292097 [[256	258]	[489	492]	[491	494]	[422	426]] [4	0	3	1] [[200	202]	[421	424]	[555	558]	[986	990]] [['EEE'	'GFK'	'213'	'324'	'EEE'	'YFK'	'213'	'324']	['TT..'	'PKYE'	'NO}]'	'3434'	'TT..'	'YNYK'	'NO}]'	'3434']	['....'	'YEEE'	'}]]]'	'3444'	'....'	'SNKK'	'}]]]'	'3444']	['HHHHH'	'TYNAE'	'$$%#%'	'33424'	'HHHHH'	'PPEAE'	'$$%#%'	'33424']] -1 -1 0.8807384772338327 0.0
6PO2_D 0.1584715808967762 3.648030215697584 0.028960817717206 [[581	585]	[583	586]	[478	484]	[608	613]] [4	0	3	1] [[198	202]	[396	399]	[529	535]	[987	992]] [['T.EEE'	'NRSFE'	'O^213'	'45324'	'TTEEE'	'DGYFK'	'ON213'	'43324']	['EEEE'	'SFEP'	'2132'	'3243'	'EEEE'	'YADS'	'2132'	'3243']	['...S...'	'DSRELIN'	']}^VZY]'	'4354104'	'.......'	'KSTNLVK'	']}}]ZY]'	'4334104']	['HHHHHH'	'SVMKVD'	'$!#%!%'	'302404'	'HHHHHH'	'PEAEVQ'	'$%#%!%'	'342404']] -1 -1 0.1208597943191854 0.0
4K70_B 0.1447335184216378 5.549106553979023 0.0221465076660984 [[309	313]	[312	316]	[141	144]] [0	3	1] [[387	391]	[555	559]	[978	981]] "[['TTT..'	'LDHTQ'	'LOO}]'	'14434'	'TTT..'	'LNDLE'	'LOOZ]'	'14414']	['.....'	'TQVDA'	'}]Y]['	'34042'	'.....'	'SNKKF'	'}]]]['	'34442']	['HHHH'	'DDVL'	'%%!""'	'4401'	'HHHH'	'NDIL'	'%%!""'	'4401']]" -1 -1 0.5916484470705651 0.0
3LZG_E 0.0283590675493118 1.2377627753870175 0.2901098901098906 [[244	246]	[242	246]	[164	169]	[189	192]] [4	0	3	1] [[200	202]	[394	398]	[546	551]	[989	992]] [['EEE'	'TFE'	'213'	'324'	'EEE'	'YFK'	'213'	'324']	['EEEEE'	'KITFE'	'3/213'	'40324'	'EEEEE'	'NVYAD'	'3/213'	'40324']	['EEEEEE'	'LSKSYI'	'02322/'	'134330'	'EEEEEE'	'LTGTGV'	'02222/'	'133330']	['HHHH'	'ADQQ'	'#%%%'	'2444'	'HHHH'	'AEVQ'	'#%!%'	'2404']] 0 0 0.05834922822717822 0.9416507717728217
5TE6_H 0.0033532942833264 5.226106447173354 0.6305555555555558 [[79	81]	[79	86]	[56	59]] [4	0	3] [[200	202]	[399	406]	[538	541]] [['EEE'	'YMD'	'213'	'324'	'EEE'	'YFK'	'213'	'324']	['EEEE.GGG'	'YMDIKPDD'	'213/]9::'	'32404344'	'EEEEEGGG'	'SFVIRGDE'	'21//49::'	'32005344']	['EEEE'	'AVNF'	'1/31'	'2042'	'EEEE'	'FVNF'	'1/31'	'2042']] -1 -1 0.7990610493494518 0.0
6F9B_G 0.0412637585301979 1.161941877541259 0.3494252873563221 [[256	258]	[256	259]	[305	308]	[201	204]] [4	0	3	1] [[200	202]	[396	399]	[529	532]	[987	990]] "[['EEE'	'SAH'	'213'	'324'	'EEE'	'YFK'	'213'	'324']	['EEEE'	'SAHY'	'2132'	'3243'	'EEEE'	'YADS'	'2132'	'3243']	['....'	'QSSE'	']}}]'	'4334'	'....'	'KSTN'	']}}]'	'4334']	['HHHH'	'PLFQ'	'$""#%'	'3124'	'HHHH'	'PEAE'	'$%#%'	'3424']]" 0 0 0.22675359186996485 0.7732464081300352
5W5P_A 0.0007023359838229 12.414460141095832 3.5503875968992267 [[138	142]	[322	330]	[335	338]	[119	122]] [4	0	3	1] [[198	202]	[393	401]	[554	557]	[989	992]] [['T.EEE'	'DRSFK'	'O^213'	'45324'	'TTEEE'	'DGYFK'	'ON213'	'43324']	['SSEEEEEEE'	'GAVYAGTFI'	'UT/21221/'	'320323320'	'SEEEEEEEE'	'TNVYADSFV'	'U3/21321/'	'340324320']	['E...'	'EGNN'	'3}]]'	'4344'	'E...'	'ESNK'	'3}]]'	'4344']	['HHHH'	'AQVQ'	'#%!%'	'2404'	'HHHH'	'AEVQ'	'#%!%'	'2404']] -1 -1 0.929195941120903 0.0
6P4H_O 0.1930085189043109 2.6109871753638134 0.0463458110516941 [[137	140]	[139	146]	[32	34]] [0	3	1] [[421	424]	[555	562]	[990	992]] [['TT..'	'PNWK'	'NO}]'	'3434'	'TT..'	'YNYK'	'NO}]'	'3434']	['....TTTT'	'WKYESSTA'	'}]}]NNNM'	'34343332'	'......TT'	'SNKKFLPF'	'}]]][ZNM'	'34442132']	['HHH'	'DVK'	'%!%'	'404'	'HHH'	'EVQ'	'%!%'	'404']] -1 -1 0.22877801566256264 0.0
2B2E_A 0.0032693008745128 5.306955873823103 2.3163841807909624 [[87	89]	[67	70]	[86	89]	[99	102]] [4	0	3	1] [[200	202]	[434	437]	[513	516]	[987	990]] [['EEE'	'SMK'	'213'	'324'	'EEE'	'YFK'	'213'	'324']	['EEEE'	'VATQ'	'/123'	'0234'	'EEEE'	'IAWN'	'/123'	'0234']	['EEEE'	'LSMK'	'0213'	'1324'	'EEEE'	'LSFE'	'0213'	'1324']	['HHHH'	'SDCE'	'$%#%'	'3424'	'HHHH'	'PEAE'	'$%#%'	'3424']] -1 -1 0.9172111164410075 0.0
6UDJ_M 0.1634507672209497 0.8929090615625006 0.3371298405466973 [[605	607]	[606	608]	[519	522]	[631	635]] [4	0	3	1] [[200	202]	[431	433]	[559	562]	[987	991]] [['EEE'	'YTN'	'223'	'334'	'EEE'	'YFK'	'213'	'324']	['EEE'	'TNV'	'23/'	'340'	'EEE'	'GDV'	'23/'	'340']	['...T'	'FLGF'	'[Z}M'	'2132'	'..TT'	'FLPF'	'[ZNM'	'2132']	['HHHHH'	'WDKEI'	'$%%%!'	'34440'	'HHHHH'	'PEAEV'	'$%#%!'	'34240']] -1 -1 0.35900391962681155 0.0
6GZV_A 0.0031472136074582 9.548807747974417 0.4395229982964221 [[236	238]	[235	239]	[36	43]	[65	68]] [4	0	3	1] [[200	202]	[395	399]	[527	534]	[978	981]] "[['EEE'	'YFK'	'213'	'324'	'EEE'	'YFK'	'213'	'324']	['EEEEE'	'IYFKP'	'/2132'	'03243'	'EEEEE'	'VYADS'	'/2132'	'03243']	['SS......'	'TGHTSQVV'	'UU]}}]YY'	'33433400'	'S.......'	'PKKSTNLV'	'U]]}}]ZY'	'34433410']	['HHHH'	'ENFL'	'%%#""'	'4421'	'HHHH'	'NDIL'	'%%!""'	'4401']]" -1 -1 0.766798389312781 0.0
2H85_A 0.0036756692967606 10.088055073422172 0.3628620102214643 [[322	334]	[326	341]	[331	334]	[2	5]] [4	0	3	1] [[197	202]	[394	400]	[513	516]	[977	980]] "[['ETTEEEEEEEEEE'	'IDYAEISFMLWCK'	'/ON13/2110213'	'0432403221324'	'ETTEEE'	'IDGYFK'	'/ON213'	'043324']	['EEEEEEEEETTEEEEE'	'EISFMLWCKDGHVETF'	'3/2110213ON3/321'	'4032213244340432'	'EEEEEEE'	'NVYADSF'	'3/21321'	'4032432']	['EEEE'	'LWCK'	'0213'	'1324'	'EEEE'	'LSFE'	'0213'	'1324']	['HHHH'	'LENV'	'""%%!'	'1440'	'HHHH'	'LNDI'	'""%%!'	'1440']]" -1 -1 0.766798389312781 0.0
6PNS_D 0.0021301300970917 11.048959076207604 3.223021582733815 [[791	803]	[809	815]	[608	613]] [0	3	1] [[426	432]	[545	551]	[987	992]] [['.TTTTT..S..EE'	'PDDVLQGLPFSYD'	'}OOKLO}ZU[}23'	'3440143132334'	'.TT..EE'	'PDDFTGD'	'}OO[}23'	'3442334']	['TEEEEEE'	'GLAYATI'	'N01212/'	'3123230'	'TEEEEEE'	'GLTGTGV'	'N02222/'	'3133330']	['HHHHHH'	'SVMKVD'	'$!#%!%'	'302404'	'HHHHHH'	'PEAEVQ'	'$%#%!%'	'342404']] -1 -1 0.9334288791437383 0.0
1P5W_A 0.0028636057322166 17.643558675087647 0.3202725724020443 [[350	354]	[60	65]	[345	352]	[122	127]] [4	0	3	1] [[198	202]	[394	399]	[541	548]	[985	990]] [['TEEEE'	'QGPFK'	'O2213'	'43324'	'TTEEE'	'DGYFK'	'ON213'	'43324']	['EEEEEE'	'EITANS'	'3/2132'	'403243'	'EEEEEE'	'NVYADS'	'3/2132'	'403243']	['EEEETTEE'	'FEASTQGP'	'1312NO22'	'24233433'	'EEETTEEE'	'FNFNGLTG'	'131ON022'	'24243133']	['.HHHHH'	'NPGDWQ'	']$$%$%'	'433434'	'.HHHHH'	'DPPEAE'	']$$%#%'	'433424']] -1 -1 0.9044280152607462 0.0
3HTO_A 0.0391100421300318 1.2587057337648204 0.2515991471215357 [[244	246]	[244	249]	[232	237]	[189	192]] [4	0	3	1] [[200	202]	[376	381]	[547	552]	[987	990]] [['EEE'	'TFE'	'213'	'324'	'EEE'	'YFK'	'213'	'324']	['EEEESS'	'TFEATG'	'2131UU'	'324233'	'EEEESS'	'TFKDYG'	'2133UU'	'324433']	['EEEEEE'	'YYWTLL'	'222200'	'333311'	'EEEEEE'	'TGTGVL'	'2222/0'	'333301']	['HHHH'	'SEQQ'	'$%%%'	'3444'	'HHHH'	'PEAE'	'$%#%'	'3424']] 0 0 0.13400640729227944 0.8659935927077206
6QXM_F 0.0495372281665077 20.21294890764089 0.0034188034188034 [[232	234]	[415	420]	[411	417]	[284	288]] [4	0	3	1] [[197	199]	[423	428]	[527	533]	[988	992]] [['ETT'	'VEG'	'/ON'	'043'	'ETT'	'IDG'	'/ON'	'043']	['....ST'	'PELPKE'	'}]Z}VO'	'341344'	'....TT'	'YKLPDD'	'}]Z}OO'	'341344']	['S..S...'	'TQQIPEL'	'U]]R}]Z'	'3440341'	'S......'	'PKKSTNL'	'U]]}}]Z'	'3443341']	['HHHHH'	'EAIVK'	'%#!!%'	'42004'	'HHHHH'	'EAEVQ'	'%#%!%'	'42404']] -1 -1 0.9044280152607462 0.0
2B2D_A 0.0034586253005924 5.313137006222588 2.393063583815029 [[87	89]	[67	70]	[86	89]	[99	102]] [4	0	3	1] [[200	202]	[434	437]	[513	516]	[987	990]] [['EEE'	'SMK'	'213'	'324'	'EEE'	'YFK'	'213'	'324']	['EEEE'	'VATQ'	'/123'	'0234'	'EEEE'	'IAWN'	'/123'	'0234']	['EEEE'	'LSMK'	'0213'	'1324'	'EEEE'	'LSFE'	'0213'	'1324']	['HHHH'	'SDCE'	'$%#%'	'3424'	'HHHH'	'PEAE'	'$%#%'	'3424']] -1 -1 0.9172111164410075 0.0
6QXM_I 0.0495421517978218 20.21295319802242 0.0034188034188034 [[232	234]	[415	420]	[411	417]	[284	288]] [4	0	3	1] [[197	199]	[423	428]	[527	533]	[988	992]] [['ETT'	'VEG'	'/ON'	'043'	'ETT'	'IDG'	'/ON'	'043']	['....ST'	'PELPKE'	'}]Z}VO'	'341344'	'....TT'	'YKLPDD'	'}]Z}OO'	'341344']	['S..S...'	'TQQIPEL'	'U]]R}]Z'	'3440341'	'S......'	'PKKSTNL'	'U]]}}]Z'	'3443341']	['HHHHH'	'EAIVK'	'%#!!%'	'42004'	'HHHHH'	'EAEVQ'	'%#%!%'	'42404']] -1 -1 0.9044280152607462 0.0
6C0M_B 0.0037206987514277 6.927481523782798 0.4293015332197605 [[557	559]	[557	561]	[335	339]	[152	156]] [4	0	3	1] [[200	202]	[396	400]	[546	550]	[985	989]] [['EEE'	'TFQ'	'213'	'324'	'EEE'	'YFK'	'213'	'324']	['EEEEE'	'TFQPM'	'21321'	'32432'	'EEEEE'	'YADSF'	'21321'	'32432']	['EEEEE'	'LGYGG'	'02222'	'13333'	'EEEEE'	'LTGTG'	'02222'	'13333']	['.HHHH'	'NPDDF'	']$%%#'	'43442'	'.HHHH'	'DPPEA'	']$$%#'	'43342']] -1 -1 0.6308558459301958 0.0
6QXM_C 0.0495384176048712 20.2128908567181 0.0051369863013701 [[232	234]	[415	420]	[411	417]	[284	288]] [4	0	3	1] [[197	199]	[423	428]	[527	533]	[988	992]] [['ETT'	'VEG'	'/ON'	'043'	'ETT'	'IDG'	'/ON'	'043']	['....ST'	'PELPKE'	'}]Z}VO'	'341344'	'....TT'	'YKLPDD'	'}]Z}OO'	'341344']	['S..S...'	'TQQIPEL'	'U]]R}]Z'	'3440341'	'S......'	'PKKSTNL'	'U]]}}]Z'	'3443341']	['HHHHH'	'EAIVK'	'%#!!%'	'42004'	'HHHHH'	'EAEVQ'	'%#%!%'	'42404']] -1 -1 0.9044280152607462 0.0
6PNS_F 0.0027362860911783 9.056316208424905 3.2536231884058004 [[791	797]	[809	820]	[608	613]] [0	3	1] [[438	443]	[545	556]	[987	992]] [['.TTTTT.'	'PDDVLQG'	'}OOKLO}'	'3440143'	'.TTTT.'	'SNNLDS'	'}OOLO}'	'344143']	['TEEEEEEEE...'	'GLAYATIKYATE'	'N01212/32[}]'	'312323043234'	'TEEEEEEEEE..'	'GLTGTGVLTESN'	'N02222/023}]'	'313333013434']	['HHHHHH'	'SVMKVD'	'$!#%!%'	'302404'	'HHHHHH'	'PEAEVQ'	'$%#%!%'	'342404']] -1 -1 0.951285088080577 0.0
6QXM_L 0.0495475898833289 20.21291760121167 0.0051369863013701 [[232	234]	[415	420]	[411	417]	[284	288]] [4	0	3	1] [[197	199]	[423	428]	[527	533]	[988	992]] [['ETT'	'VEG'	'/ON'	'043'	'ETT'	'IDG'	'/ON'	'043']	['....ST'	'PELPKE'	'}]Z}VO'	'341344'	'....TT'	'YKLPDD'	'}]Z}OO'	'341344']	['S..S...'	'TQQIPEL'	'U]]R}]Z'	'3440341'	'S......'	'PKKSTNL'	'U]]}}]Z'	'3443341']	['HHHHH'	'EAIVK'	'%#!!%'	'42004'	'HHHHH'	'EAEVQ'	'%#%!%'	'42404']] -1 -1 0.9044280152607462 0.0
4XQU_D 0.0747347077855921 12.109770760248075 0.0204429301533215 [[135	139]	[137	141]	[11	14]	[40	46]] [4	0	3	1] [[198	202]	[376	380]	[528	531]	[986	992]] [['TTEEE'	'KGGFE'	'ON213'	'43324'	'TTEEE'	'DGYFK'	'ON213'	'43324']	['EEEES'	'GFEIY'	'213/U'	'32403'	'EEEES'	'TFKDY'	'2133U'	'32443']	['....'	'ENGW'	']]}}'	'4433'	'....'	'KKST'	']]}}'	'4433']	['HHHHHHH'	'STQAAID'	'$$%##!%'	'3342204'	'HHHHHHH'	'PPEAEVQ'	'$$%#%!%'	'3342404']] -1 -1 0.766798389312781 0.0
5IF2_A 0.0441844475232651 5.800380273413662 0.0442930153321974 [[522	524]	[697	703]	[520	525]	[339	342]] [4	0	3	1] [[200	202]	[364	370]	[538	543]	[978	981]] "[['EEE'	'SME'	'213'	'324'	'EEE'	'YFK'	'213'	'324']	['.HHHHHH'	'DPWVLLN'	']$$!""""%'	'4330114'	'.HHHHHH'	'DYSVLYN'	']$$!""$%'	'4330134']	['EEEEEE'	'FVSMEF'	'1/2131'	'203242'	'EEEEEE'	'FVNFNF'	'1/3131'	'204242']	['HHHH'	'KQVL'	'%%!""'	'4401'	'HHHH'	'NDIL'	'%%!""'	'4401']]" -1 -1 0.5916484470705651 0.0
5F9O_G 0.0292631316310476 1.19591303887568 0.431707317073172 [[417	419]	[486	489]	[414	419]	[339	342]] [4	0	3	1] [[200	202]	[431	434]	[511	516]	[978	981]] "[['EEE'	'PFK'	'213'	'324'	'EEE'	'YFK'	'213'	'324']	['EEEE'	'YKVV'	'23//'	'3400'	'EEEE'	'GDVI'	'23//'	'3400']	['EEEEEE'	'ITLPFK'	'/20213'	'031324'	'EEEEEE'	'VVLSFE'	'//0213'	'001324']	['HHHH'	'NKVL'	'%%!""'	'4401'	'HHHH'	'NDIL'	'%%!""'	'4401']]" 0 0 0.3867221416011708 0.6132778583988292
1J8H_B 0.0040903337835411 8.883158635292773 0.3909952606635072 [[172	174]	[159	163]	[170	174]	[56	59]] [4	0	3	1] [[200	202]	[434	438]	[512	516]	[987	990]] [['EEE'	'TCQ'	'213'	'324'	'EEE'	'YFK'	'213'	'324']	['EEEE.'	'VMLET'	'/103}'	'02143'	'EEEE.'	'IAWNS'	'/123}'	'02343']	['EEEEE'	'VYTCQ'	'/2213'	'03324'	'EEEEE'	'VLSFE'	'/0213'	'01324']	['HHHH'	'PDAE'	'$%#%'	'3424'	'HHHH'	'PEAE'	'$%#%'	'3424']] -1 -1 0.766798389312781 0.0
6T63_E 0.11692478864462 6.961393463861013 0.0298245614035088 [[294	300]	[185	187]	[285	297]] [0	3	1] [[365	371]	[526	528]	[986	992]] "[['HHHHHH.'	'SQIKSEG'	'$%!%$%}'	'3404343'	'HHHHHH.'	'YSVLYNS'	'$$!""$%}'	'3301343']	['.S.'	'PGQ'	'}U]'	'334'	'.S.'	'GPK'	'}U]'	'334']	['HHHHHHHHHHHHH'	'YPEFVDRLLSQIK'	'$$%#!%&""""$%!%'	'3342045113404'	'HHHHHHH'	'PPEAEVQ'	'$$%#%!%'	'3342404']]" -1 -1 0.6051595381607109 0.0
6T63_N 0.1169367568031078 6.961335132200501 0.0298245614035088 [[294	300]	[185	187]	[285	297]] [0	3	1] [[365	371]	[526	528]	[986	992]] "[['HHHHHH.'	'SQIKSEG'	'$%!%$%}'	'3404343'	'HHHHHH.'	'YSVLYNS'	'$$!""$%}'	'3301343']	['.S.'	'PGQ'	'}U]'	'334'	'.S.'	'GPK'	'}U]'	'334']	['HHHHHHHHHHHHH'	'YPEFVDRLLSQIK'	'$$%#!%&""""$%!%'	'3342045113404'	'HHHHHHH'	'PPEAEVQ'	'$$%#%!%'	'3342404']]" -1 -1 0.6051595381607109 0.0
5HD9_A 0.0634807776084037 3.741425006584121 0.0463458110516941 [[87	89]	[113	117]	[113	115]	[31	36]] [4	0	3	1] [[197	199]	[431	435]	[549	551]	[986	991]] [['ETT'	'IDG'	'/ON'	'043'	'ETT'	'IDG'	'/ON'	'043']	['EEEEE'	'STIVF'	'22//1'	'33002'	'EEEEE'	'GDVIA'	'23//1'	'34002']	['EEE'	'STI'	'22/'	'330'	'EEE'	'TGV'	'22/'	'330']	['HHH-HH'	'SYA-KV'	'$$#-%!'	'332-40'	'HHHHHH'	'PPEAEV'	'$$%#%!'	'334240']] 1 1 0.11928302988232937 0.8807169701176706
4QZV_C 0.0023459004637035 13.243824466519072 0.5758091993185681 [[577	579]	[132	139]	[574	579]] [4	0	3] [[200	202]	[431	440]	[511	516]] [['EEE'	'SFD'	'213'	'324'	'EEE'	'YFK'	'213'	'324']	['EEEEETTT'	'YDIYDLNK'	'23/23LOO'	'34034144'	'EEEEEEE.TT'	'GDVIAWNSNN'	'23//123}OO'	'3400234344']	['EEEEEE'	'IVASFD'	'//1213'	'002324'	'EEEEEE'	'VVLSFE'	'//0213'	'001324']] -1 -1 0.8204249329894024 0.0
5YET_B 0.0710071979220605 3.794752497794268 0.0459965928449739 [[437	439]	[435	439]	[430	435]	[312	318]] [4	0	3	1] [[200	202]	[394	398]	[549	554]	[986	992]] "[['EEE'	'TCN'	'213'	'324'	'EEE'	'YFK'	'213'	'324']	['EEEEE'	'QVTCN'	'3/213'	'40324'	'EEEEE'	'NVYAD'	'3/213'	'40324']	['EEEEEE'	'YWRLSQ'	'224023'	'335134'	'EEEEEE'	'TGVLTE'	'22/023'	'330134']	['HHHHHHH'	'YYFLQVQ'	'$$#""%!%'	'3321404'	'HHHHHHH'	'PPEAEVQ'	'$$%#%!%'	'3342404']]" 1 1 0.11928302988232937 0.8807169701176706
6CHB_G 0.0029718829115823 11.444477874845134 0.5059625212947181 [[375	377]	[375	380]	[103	107]] [4	0	1] [[200	202]	[376	381]	[988	992]] [['EEE'	'SFN'	'213'	'324'	'EEE'	'YFK'	'213'	'324']	['EEESSS'	'SFNCGG'	'213TUU'	'324233'	'EEEESS'	'TFKDYG'	'2133UU'	'324433']	['HHHHH'	'QMHTD'	'%#%$%'	'42434'	'HHHHH'	'EAEVQ'	'%#%!%'	'42404']] -1 -1 0.766798389312781 0.0
6CHB_H 0.0027974552291503 11.548761884286863 0.6439522998296421 [[375	377]	[375	380]	[286	302]	[103	107]] [4	0	3	1] [[200	202]	[376	381]	[539	558]	[988	992]] [['EEE'	'SFN'	'213'	'324'	'EEE'	'YFK'	'213'	'324']	['EEESSS'	'SFNCGG'	'213TUU'	'324233'	'EEEESS'	'TFKDYG'	'2133UU'	'324433']	['EEEEEEEEEEEEE....'	'VQFNTPVQINDTRPNNN'	'/31322/3/3324}]]]'	'04243304044353444'	'EEEEETTEEEEEEEEE....'	'VNFNFNGLTGTGVLTESNKK'	'/3131ON02222/023}]]]'	'04242431333301343444']	['HHHHH'	'QMHTD'	'%#%$%'	'42434'	'HHHHH'	'EAEVQ'	'%#%!%'	'42404']] -1 -1 0.7843362203013691 0.0
4BTP_F 0.1497175783451503 12.855305996800496 0.0051369863013701 [[410	412]	[405	413]	[181	184]	[623	626]] [4	0	3	1] [[200	202]	[395	402]	[522	525]	[988	991]] [['EEE'	'SFQ'	'213'	'324'	'EEE'	'YFK'	'213'	'324']	['EEEEEEEEE'	'IPAYQSFQV'	'/2123213/'	'032343240'	'EEEEEEEE'	'VYADSFVI'	'/21321//'	'03243200']	['..EE'	'APID'	'[}/3'	'2304'	'..EE'	'ATVE'	'[}/3'	'2304']	['HHHH'	'KAQV'	'%#%!'	'4240'	'HHHH'	'EAEV'	'%#%!'	'4240']] -1 -1 0.766798389312781 0.0
5IZE_A 0.0955636822625761 5.478575546271835 0.0374787052810901 [[155	157]	[153	157]	[168	172]	[6	8]] [4	0	3	1] [[200	202]	[394	398]	[551	555]	[990	992]] [['EEE'	'TFN'	'213'	'324'	'EEE'	'YFK'	'213'	'324']	['EEEEE'	'KITFN'	'3/213'	'40324'	'EEEEE'	'NVYAD'	'3/213'	'40324']	['EEEE.'	'ITTQW'	'/223}'	'03343'	'EEEE.'	'VLTES'	'/023}'	'01343']	['HHH'	'EIH'	'%!%'	'404'	'HHH'	'EVQ'	'%!%'	'404']] -1 -1 0.5916484470705651 0.0
4QZV_A 0.0018033271642177 12.65663438312986 6.525641025641028 [[386	388]	[132	139]	[79	87]] [4	0	3] [[200	202]	[431	440]	[541	549]] [['EEE'	'YFQ'	'213'	'324'	'EEE'	'YFK'	'213'	'324']	['EEEEETTT'	'YDIYDLNK'	'23/23LOO'	'34034144'	'EEEEEEE.TT'	'GDVIAWNSNN'	'23//123}OO'	'3400234344']	['EETTT..EE'	'FNAEYGNSS'	'13MON}]22'	'242433433'	'EEETTEEEE'	'FNFNGLTGT'	'131ON0222'	'242431333']] -1 -1 0.929195941120903 0.0
2GNN_C 0.0351846791343587 1.155989696409674 0.5286458333333337 [[77	79]	[75	79]	[28	34]	[17	19]] [4	0	3	1] [[200	202]	[394	398]	[508	514]	[986	988]] [['EEE'	'TME'	'213'	'324'	'EEE'	'YFK'	'213'	'324']	['EEEEE'	'NVTME'	'3/213'	'40324'	'EEEEE'	'NVYAD'	'3/213'	'40324']	['EEEEEEE'	'PRPIVVP'	'242///2'	'3530003'	'EEEEEEE'	'YRVVVLS'	'24///02'	'3500013']	['HHH'	'WSE'	'$$%'	'334'	'HHH'	'PPE'	'$$%'	'334']] 0 0 0.579172814447633 0.420827185552367
6T64_B 0.1491225733887129 6.021207980046095 0.0334507042253522 [[294	300]	[185	187]	[285	297]] [0	3	1] [[365	371]	[526	528]	[986	992]] "[['HHHHHH.'	'SQIKSEG'	'$%!%$%}'	'3404343'	'HHHHHH.'	'YSVLYNS'	'$$!""$%}'	'3301343']	['.S.'	'PGQ'	'}U]'	'334'	'.S.'	'GPK'	'}U]'	'334']	['HHHHHHHHHHHHH'	'YPEFVDRLLSQIK'	'$$%#!%&""""$%!%'	'3342045113404'	'HHHHHHH'	'PPEAEVQ'	'$$%#%!%'	'3342404']]" -1 -1 0.5916484470705651 0.0
5K9O_F 0.0247134125402069 1.2549050818140273 0.456575682382135 [[244	246]	[242	246]	[164	169]	[422	426]] [4	0	3	1] [[200	202]	[394	398]	[546	551]	[986	990]] [['EEE'	'TFE'	'213'	'324'	'EEE'	'YFK'	'213'	'324']	['EEEEE'	'KITFE'	'3/213'	'40324'	'EEEEE'	'NVYAD'	'3/213'	'40324']	['EEEEEE'	'LSKSYI'	'02322/'	'134330'	'EEEEEE'	'LTGTGV'	'02222/'	'133330']	['HHHHH'	'TYNAE'	'$$%#%'	'33424'	'HHHHH'	'PPEAE'	'$$%#%'	'33424']] 0 0 0.5435454242233481 0.45645457577665194
6F9B_U 0.0436047441203177 1.276342935050793 0.3102678571428579 [[256	258]	[256	259]	[307	314]	[201	204]] [4	0	3	1] [[200	202]	[396	399]	[526	533]	[987	990]] "[['EEE'	'SAH'	'213'	'324'	'EEE'	'YFK'	'213'	'324']	['EEEE'	'SAHY'	'2132'	'3243'	'EEEE'	'YADS'	'2132'	'3243']	['......S.'	'SEDDGSKL'	'}]]]}}VZ'	'34443341'	'.S......'	'GPKKSTNL'	'}U]]}}]Z'	'33443341']	['HHHH'	'PLFQ'	'$""#%'	'3124'	'HHHH'	'PEAE'	'$%#%'	'3424']]" 0 0 0.38031210692266476 0.6196878930773353
2IBX_D 0.0958314758245965 11.778471481222368 0.0255536626916519 [[137	139]	[136	141]	[22	24]	[93	97]] [4	0	3	1] [[200	202]	[375	380]	[548	550]	[986	990]] [['EEE'	'GFE'	'213'	'324'	'EEE'	'YFK'	'213'	'324']	['SEEEES'	'GGFEFY'	'U2131U'	'332423'	'SEEEES'	'STFKDY'	'U2133U'	'332443']	['EEE'	'YGY'	'222'	'333'	'EEE'	'GTG'	'222'	'333']	['HHHHH'	'TYNAE'	'$$%#%'	'33424'	'HHHHH'	'PPEAE'	'$$%#%'	'33424']] -1 -1 0.766798389312781 0.0
7CHK_C 0.0021827572896784 13.509293434722478 4.929292929292932 [[200	202]	[187	194]	[153	156]	[80	83]] [4	0	3	1] [[200	202]	[423	430]	[563	566]	[977	980]] "[['EEE'	'TFN'	'213'	'324'	'EEE'	'YFK'	'213'	'324']	['.S..TT..'	'PNLTENMP'	'}VZ}OO[}'	'34134423'	'....TT..'	'YKLPDDFT'	'}]Z}OO[}'	'34134423']	['..EE'	'EEFS'	']]12'	'4423'	'..EE'	'QQFG'	']]12'	'4423']	['HHHH'	'LDEV'	'""%%!'	'1440'	'HHHH'	'LNDI'	'""%%!'	'1440']]" -1 -1 0.929195941120903 0.0
3VQB_B 0.003605254351498 7.48793032302763 1.476793248945148 [[82	85]	[61	69]	[84	87]	[158	161]] [4	0	3	1] [[199	202]	[431	439]	[539	542]	[977	980]] "[['TEEE'	'GYIE'	'N2/3'	'3304'	'TEEE'	'GYFK'	'N213'	'3324']	['EEEEEEEET'	'WQLDCTHLE'	'23031230O'	'341423414'	'EEEEEEE.T'	'GDVIAWNSN'	'23//123}O'	'340023434']	['EEEE'	'IEAE'	'/313'	'0424'	'EEEE'	'VNFN'	'/313'	'0424']	['HHHH'	'LKKI'	'""%%!'	'1440'	'HHHH'	'LNDI'	'""%%!'	'1440']]" -1 -1 0.8939291004188611 0.0
5W1X_I 0.0045694935280757 12.007932216542082 0.2998296422487216 [[169	171]	[165	170]	[27	36]	[466	472]] [4	0	3	1] [[200	202]	[395	400]	[545	554]	[986	992]] "[['EEE'	'WAK'	'213'	'324'	'EEE'	'YFK'	'213'	'324']	['EEEEEE'	'IGEHWA'	'/23321'	'034432'	'EEEEEE'	'VYADSF'	'/21321'	'032432']	['T.EEEEEEEE'	'YVTRTSIFYH'	'NY2422/123'	'3035330234'	'TEEEEEEEEE'	'GLTGTGVLTE'	'N02222/023'	'3133330134']	['HHHHHHH'	'GRKFLVQ'	'$&%#""!%'	'3542104'	'HHHHHHH'	'PPEAEVQ'	'$$%#%!%'	'3342404']]" -1 -1 0.766798389312781 0.0
2CJR_E 0.0443171364104826 1.286662742379749 0.3191011235955061 [[333	338]	[332	336]	[270	274]] [0	3	1] [[396	401]	[546	550]	[985	989]] [['EEEEEE'	'TYHGAI'	'22321/'	'334320'	'EEEEEE'	'YADSFV'	'21321/'	'324320']	['EEEEE'	'LTYHG'	'02232'	'13343'	'EEEEE'	'LTGTG'	'02222'	'13333']	['.HHHH'	'NVTQA'	']!$%#'	'40342'	'.HHHH'	'DPPEA'	']$$%#'	'43342']] 0 0 0.46636436673884657 0.5336356332611534
5QJ0_A 0.003333072533394 10.156716180411324 2.5792682926829267 [[36	39]	[321	326]	[440	454]	[68	71]] [4	0	3	1] [[198	201]	[433	438]	[536	551]	[977	980]] "[['TEEE'	'KVYC'	'O/21'	'4032'	'TTEE'	'DGYF'	'ON21'	'4332']	['EEEEE.'	'VVISES'	'///23}'	'000343'	'EEEEE.'	'VIAWNS'	'//123}'	'002343']	['SS.EEEEETTEEEEE'	'DQNLNFEMYGSVYSV'	'VV]03131NN2/22/'	'444142423330330'	'SSEEEEEETTEEEEEE'	'NKFVNFNFNGLTGTGV'	'VV1/3131ON02222/'	'4420424243133330']	['HHHH'	'LKDI'	'""%%!'	'1440'	'HHHH'	'LNDI'	'""%%!'	'1440']]" -1 -1 0.9441928749950664 0.0
6VWS_A 0.1017156183805846 7.266349996882374 0.0357751277683133 [[194	202]	[10	12]	[196	199]] [0	3	1] [[363	368]	[538	540]	[987	990]] "[['..HHHHHHH'	'ANPDCKTIL'	'[]$%#%$!""'	'243424301'	'..HHHH'	'ADYSVL'	'[]$$!""'	'243301']	['EEE'	'MVH'	'1/3'	'204'	'EEE'	'FVN'	'1/3'	'204']	['HHHH'	'PDCK'	'$%#%'	'3424'	'HHHH'	'PEAE'	'$%#%'	'3424']]" -1 -1 0.6051595381607109 0.0
6W2E_v 0.0019950563253494 14.703043070620662 5.670454545454551 [[43	45]	[435	438]	[420	424]	[7	11]] [4	0	3	1] [[200	202]	[431	434]	[550	554]	[978	982]] "[['EEE'	'WCQ'	'213'	'324'	'EEE'	'YFK'	'213'	'324']	['EEEE'	'GKVI'	'23//'	'3400'	'EEEE'	'GDVI'	'23//'	'3400']	['EEEEE'	'WIDSH'	'2/323'	'30434'	'EEEEE'	'GVLTE'	'2/023'	'30134']	['HHHHT'	'NQVLS'	'%%!""N'	'44013'	'HHHHT'	'NDILS'	'%%!""N'	'44013']]" -1 -1 0.929195941120903 0.0
7JQB_E 0.0439685444020569 1.1744212438455155 0.4785894206549117 [[133	135]	[130	135]	[213	218]	[18	22]] [4	0	3	1] [[200	202]	[373	378]	[555	560]	[988	992]] "[['EEE'	'GCE'	'213'	'324'	'EEE'	'YFK'	'213'	'324']	['T.SEEE'	'GAKGCE'	'N[V213'	'324324'	'T.SEEE'	'SFSTFK'	'N[U213'	'323324']	['......'	'PKDEIL'	'}]]]YZ'	'344401'	'......'	'SNKKFL'	'}]]][Z'	'344421']	['HHHHH'	'KAELN'	'%#%""%'	'42414'	'HHHHH'	'EAEVQ'	'%#%!%'	'42404']]" 0 0 0.5020455859318584 0.4979544140681415
5W1M_C 0.0027097931718648 12.280731077322663 5.825581395348842 [[216	218]	[109	112]	[183	190]	[191	195]] [4	0	3	1] [[200	202]	[430	433]	[546	553]	[988	992]] [['EEE'	'SFN'	'213'	'324'	'EEE'	'YFK'	'213'	'324']	['.EEE'	'GTKV'	'}23/'	'3340'	'.EEE'	'TGDV'	'}23/'	'3340']	['EEEEEEEE'	'LSSTLTLS'	'02220202'	'13331313'	'EEEEEEEE'	'LTGTGVLT'	'02222/02'	'13333013']	['HHHHH'	'KADYE'	'%#%$%'	'42434'	'HHHHH'	'EAEVQ'	'%#%!%'	'42404']] -1 -1 0.929195941120903 0.0
2CJR_B 0.0474737907028394 1.226853272084479 0.4110576923076927 [[322	324]	[333	338]	[321	331]	[270	274]] [4	0	3	1] [[200	202]	[396	401]	[539	549]	[985	989]] [['EEE'	'GME'	'213'	'324'	'EEE'	'YFK'	'213'	'324']	['EEEEEE'	'TYHGAI'	'22321/'	'334320'	'EEEEEE'	'YADSFV'	'21321/'	'324320']	['EEEEEETTEEE'	'IGMEVTPSGTW'	'/213/2NN222'	'03240333333'	'EEEEETTEEEE'	'VNFNFNGLTGT'	'/3131ON0222'	'04242431333']	['.HHHH'	'NVTQA'	']!$%#'	'40342'	'.HHHH'	'DPPEA'	']$$%#'	'43342']] 0 0 0.32735730109453154 0.6726426989054685
4BTP_E 0.1494897529858475 12.8520976787953 0.0204429301533215 [[410	412]	[405	413]	[181	184]	[623	626]] [4	0	3	1] [[200	202]	[395	402]	[522	525]	[988	991]] [['EEE'	'SFQ'	'213'	'324'	'EEE'	'YFK'	'213'	'324']	['EEEEEEEEE'	'IPAYQSFQV'	'/2123213/'	'032343240'	'EEEEEEEE'	'VYADSFVI'	'/21321//'	'03243200']	['..EE'	'APID'	'[}/3'	'2304'	'..EE'	'ATVE'	'[}/3'	'2304']	['HHHH'	'KAQV'	'%#%!'	'4240'	'HHHH'	'EAEV'	'%#%!'	'4240']] -1 -1 0.766798389312781 0.0
3KLG_A 0.0032438284045946 11.330606249349993 4.385321100917435 [[449	453]	[424	432]] [0	3] [[422	426]	[528	537]] [['TT...'	'ETKLG'	'ON]Z}'	'43413'	'T....'	'NYKLP'	'O}]Z}'	'43413']	['.......SS'	'KLWYQLEKE'	']Z}}]Z]VV'	'413341444'	'........SS'	'KKSTNLVKNK'	']]}}]ZY]VV'	'4433410444']] -1 -1 0.929195941120903 0.0
6R3B_C 0.101046270808193 6.917277181596781 0.0407801418439717 [[181	183]	[180	183]	[83	87]	[125	127]] [4	0	3	1] [[200	202]	[395	398]	[555	559]	[988	990]] [['EEE'	'GMH'	'213'	'324'	'EEE'	'YFK'	'213'	'324']	['EEEE'	'IGMH'	'/213'	'0324'	'EEEE'	'VYAD'	'/213'	'0324']	['.....'	'GQDKA'	'}]]]['	'34442'	'.....'	'SNKKF'	'}]]]['	'34442']	['HHH'	'EMQ'	'%#%'	'424'	'HHH'	'EAE'	'%#%'	'424']] -1 -1 0.6051595381607109 0.0
6T63_D 0.1168686407980592 6.96132272057665 0.0389380530973459 [[294	300]	[185	187]	[285	297]] [0	3	1] [[365	371]	[526	528]	[986	992]] "[['HHHHHH.'	'SQIKSEG'	'$%!%$%}'	'3404343'	'HHHHHH.'	'YSVLYNS'	'$$!""$%}'	'3301343']	['.S.'	'PGQ'	'}U]'	'334'	'.S.'	'GPK'	'}U]'	'334']	['HHHHHHHHHHHHH'	'YPEFVDRLLSQIK'	'$$%#!%&""""$%!%'	'3342045113404'	'HHHHHHH'	'PPEAEVQ'	'$$%#%!%'	'3342404']]" -1 -1 0.6051595381607109 0.0
6T63_M 0.1169205683588553 6.961245294625016 0.0389380530973459 [[294	300]	[185	187]	[285	297]] [0	3	1] [[365	371]	[526	528]	[986	992]] "[['HHHHHH.'	'SQIKSEG'	'$%!%$%}'	'3404343'	'HHHHHH.'	'YSVLYNS'	'$$!""$%}'	'3301343']	['.S.'	'PGQ'	'}U]'	'334'	'.S.'	'GPK'	'}U]'	'334']	['HHHHHHHHHHHHH'	'YPEFVDRLLSQIK'	'$$%#!%&""""$%!%'	'3342045113404'	'HHHHHHH'	'PPEAEVQ'	'$$%#%!%'	'3342404']]" -1 -1 0.6051595381607109 0.0
6TY1_D 0.0794966638098713 11.516871930971067 0.0334507042253522 [[137	139]	[136	141]	[11	14]	[40	46]] [4	0	3	1] [[200	202]	[375	380]	[528	531]	[986	992]] [['EEE'	'GFE'	'213'	'324'	'EEE'	'YFK'	'213'	'324']	['SEEEES'	'GGFEIY'	'U213/U'	'332403'	'SEEEES'	'STFKDY'	'U2133U'	'332443']	['....'	'ENGW'	']]}}'	'4433'	'....'	'KKST'	']]}}'	'4433']	['HHHHHHH'	'STQAAID'	'$$%##!%'	'3342204'	'HHHHHHH'	'PPEAEVQ'	'$$%#%!%'	'3342404']] -1 -1 0.766798389312781 0.0
4MHI_J 0.1168406654342968 11.073032608008583 0.0316344463971884 [[137	139]	[136	141]	[31	34]	[93	97]] [4	0	3	1] [[200	202]	[375	380]	[547	550]	[986	990]] [['EEE'	'YFE'	'213'	'324'	'EEE'	'YFK'	'213'	'324']	['SEEEES'	'GYFEFY'	'U2131U'	'332423'	'SEEEES'	'STFKDY'	'U2133U'	'332443']	['EEEE'	'GSGY'	'2222'	'3333'	'EEEE'	'TGTG'	'2222'	'3333']	['HHHHH'	'TYNAE'	'$$%#%'	'33424'	'HHHHH'	'PPEAE'	'$$%#%'	'33424']] -1 -1 0.766798389312781 0.0
5HC1_D 0.0025661272148718 14.115684894805035 5.114583333333336 [[212	215]	[26	31]	[82	86]	[115	119]] [4	0	3	1] [[198	201]	[435	440]	[550	554]	[988	992]] [['TTEE'	'NATF'	'OM21'	'4232'	'TTEE'	'DGYF'	'ON21'	'4332']	['EE..TT'	'CPIPKE'	'12Y}OO'	'230344'	'EEE.TT'	'AWNSNN'	'123}OO'	'234344']	['EEEEE'	'YWLTE'	'22023'	'33134'	'EEEEE'	'GVLTE'	'2/023'	'30134']	['HHHHH'	'EAEEK'	'%#%%%'	'42444'	'HHHHH'	'EAEVQ'	'%#%!%'	'42404']] -1 -1 0.929195941120903 0.0
5XLD_D 0.1660287622232206 10.561274601432132 0.028960817717206 [[464	466]	[463	466]	[394	397]	[367	373]] [4	0	3	1] [[200	202]	[375	378]	[556	559]	[986	992]] [['EEE'	'GFE'	'213'	'324'	'EEE'	'YFK'	'213'	'324']	['SEEE'	'GGFE'	'U213'	'3324'	'SEEE'	'STFK'	'U213'	'3324']	['....'	'EKEF'	']]]['	'4442'	'....'	'NKKF'	']]]['	'4442']	['HHHHHHH'	'STQAAID'	'$$%##!%'	'3342204'	'HHHHHHH'	'PPEAEVQ'	'$$%#%!%'	'3342404']] -1 -1 0.766798389312781 0.0
6V1W_A 0.0027132605831874 14.211243090304384 3.020547945205481 [[259	262]	[280	284]	[264	269]] [4	0	3] [[198	201]	[438	442]	[524	529]] [['TTEE'	'QGLM'	'ON01'	'4312'	'TTEE'	'DGYF'	'ON21'	'4332']	['.TTTT'	'TDDLN'	'}OOLO'	'34414'	'.TTTT'	'SNNLD'	'}OOLO'	'34414']	['EE....'	'IDTAHD'	'/3}[]]'	'043244'	'EE.S..'	'VEGPKK'	'/3}U]]'	'043344']] -1 -1 0.929195941120903 0.0
4OOX_A 0.004470241461567 6.069953187494283 1.9497487437185943 [[300	302]	[339	342]	[477	498]] [4	0	3] [[200	202]	[420	423]	[538	549]] [['EEE'	'TMN'	'213'	'324'	'EEE'	'YFK'	'213'	'324']	['TTT.'	'KGDG'	'ONO}'	'4343'	'TTT.'	'DYNY'	'ONO}'	'4343']	['EEETTTTEEEEEEEEETTTEEE'	'FVNPDTGRVLFECKLHKSGYVT'	'1/3NONN4/0131303ONN2/2'	'2043433501242414433303'	'EEEEEETTEEEE'	'FVNFNFNGLTGT'	'1/3131ON0222'	'204242431333']] -1 -1 0.9172111164410075 0.0
2GNN_A 0.0441709577841854 1.183347028456343 0.6215469613259681 [[77	79]	[75	79]	[28	34]	[17	19]] [4	0	3	1] [[200	202]	[394	398]	[508	514]	[986	988]] [['EEE'	'TME'	'213'	'324'	'EEE'	'YFK'	'213'	'324']	['EEEEE'	'NVTME'	'3/213'	'40324'	'EEEEE'	'NVYAD'	'3/213'	'40324']	['EEEEEEE'	'PRPIVVP'	'242///2'	'3530003'	'EEEEEEE'	'YRVVVLS'	'24///02'	'3500013']	['HHH'	'WSE'	'$$%'	'334'	'HHH'	'PPE'	'$$%'	'334']] -1 -1 0.13603738627951809 0.0
6M17_B 0.0420151388127544 19.0302394666583 0.0323679727427592 [[680	682]	[680	685]	[718	724]	[521	526]] [4	0	3	1] [[200	202]	[396	401]	[535	541]	[987	992]] [['EEE'	'SFN'	'213'	'324'	'EEE'	'YFK'	'213'	'324']	['EEEEEE'	'SFNFFV'	'21311/'	'324220'	'EEEEEE'	'YADSFV'	'21321/'	'324320']	['.SSSEEE'	'NDNSLEF'	']VVU031'	'4443142'	'.SSEEEE'	'KNKFVNF'	']VV1/31'	'4442042']	['HHHHHH'	'YQFQFQ'	'$%#%#%'	'342424'	'HHHHHH'	'PEAEVQ'	'$%#%!%'	'342404']] -1 -1 0.9044280152607462 0.0
6M17_D 0.0420151640303845 19.030239069608783 0.0323679727427592 [[680	682]	[680	685]	[718	724]	[521	526]] [4	0	3	1] [[200	202]	[396	401]	[535	541]	[987	992]] [['EEE'	'SFN'	'213'	'324'	'EEE'	'YFK'	'213'	'324']	['EEEEEE'	'SFNFFV'	'21311/'	'324220'	'EEEEEE'	'YADSFV'	'21321/'	'324320']	['.SSSEEE'	'NDNSLEF'	']VVU031'	'4443142'	'.SSEEEE'	'KNKFVNF'	']VV1/31'	'4442042']	['HHHHHH'	'YQFQFQ'	'$%#%#%'	'342424'	'HHHHHH'	'PEAEVQ'	'$%#%!%'	'342404']] -1 -1 0.9044280152607462 0.0
4WZL_B 0.0045941944448036 6.027942949643873 1.979695431472082 [[300	302]	[339	342]	[477	498]] [4	0	3] [[200	202]	[420	423]	[538	549]] [['EEE'	'TMN'	'213'	'324'	'EEE'	'YFK'	'213'	'324']	['TTT.'	'KGDG'	'ONO}'	'4343'	'TTT.'	'DYNY'	'ONO}'	'4343']	['EEETTTTEEEEEEEEETTTEEE'	'FVNPDTGRVLFECKLHKSGYVT'	'1/3NONN4/0131303ONN2/2'	'2043433501242414433303'	'EEEEEETTEEEE'	'FVNFNFNGLTGT'	'1/3131ON0222'	'204242431333']] -1 -1 0.9172111164410075 0.0
4WZL_A 0.0046072275752203 6.027797389257278 1.9948979591836755 [[300	302]	[339	342]	[477	498]] [4	0	3] [[200	202]	[420	423]	[538	549]] [['EEE'	'TMN'	'213'	'324'	'EEE'	'YFK'	'213'	'324']	['TTT.'	'KGDG'	'ONO}'	'4343'	'TTT.'	'DYNY'	'ONO}'	'4343']	['EEETTTTEEEEEEEEETTTEEE'	'FVNPDTGRVLFECKLHKSGYVT'	'1/3NONN4/0131303ONN2/2'	'2043433501242414433303'	'EEEEEETTEEEE'	'FVNFNFNGLTGT'	'1/3131ON0222'	'204242431333']] -1 -1 0.9172111164410075 0.0
1CXU_A 0.0026351753786282 13.435506480216493 21.576923076923084 [[139	142]	[115	118]	[116	121]	[152	157]] [4	0	3	1] [[199	202]	[359	362]	[537	542]	[987	992]] [['T.EE'	'GIAH'	'NY13'	'3024'	'TEEE'	'GYFK'	'N213'	'3324']	['.SEE'	'PKAI'	'}V1/'	'3420'	'.SEE'	'SNCV'	'}V1/'	'3420']	['SEEEEE'	'KAIKTD'	'V1/323'	'420434'	'SEEEEE'	'KFVNFN'	'V1/313'	'420424']	['HHHHHH'	'GQAMVE'	'$%##!%'	'342204'	'HHHHHH'	'PEAEVQ'	'$%#%!%'	'342404']] -1 -1 0.990240507509966 0.0
4BTP_C 0.1495635176522553 12.855950459282136 0.0255536626916519 [[410	412]	[405	413]	[181	184]	[623	626]] [4	0	3	1] [[200	202]	[395	402]	[522	525]	[988	991]] [['EEE'	'SFQ'	'213'	'324'	'EEE'	'YFK'	'213'	'324']	['EEEEEEEEE'	'IPAYQSFQV'	'/2123213/'	'032343240'	'EEEEEEEE'	'VYADSFVI'	'/21321//'	'03243200']	['..EE'	'APID'	'[}/3'	'2304'	'..EE'	'ATVE'	'[}/3'	'2304']	['HHHH'	'KAQV'	'%#%!'	'4240'	'HHHH'	'EAEV'	'%#%!'	'4240']] -1 -1 0.766798389312781 0.0
6T63_H 0.1466349237346415 5.939541351329923 0.0444839857651251 [[294	300]	[185	187]	[285	297]] [0	3	1] [[365	371]	[526	528]	[986	992]] "[['HHHHHH.'	'SQIKSEG'	'$%!%$%}'	'3404343'	'HHHHHH.'	'YSVLYNS'	'$$!""$%}'	'3301343']	['.S.'	'PGQ'	'}U]'	'334'	'.S.'	'GPK'	'}U]'	'334']	['HHHHHHHHHHHHH'	'YPEFVDRLLSQIK'	'$$%#!%&""""$%!%'	'3342045113404'	'HHHHHHH'	'PPEAEVQ'	'$$%#%!%'	'3342404']]" -1 -1 0.5916484470705651 0.0
6T63_Q 0.1466568430198321 5.939609790701541 0.0444839857651251 [[294	300]	[185	187]	[285	297]] [0	3	1] [[365	371]	[526	528]	[986	992]] "[['HHHHHH.'	'SQIKSEG'	'$%!%$%}'	'3404343'	'HHHHHH.'	'YSVLYNS'	'$$!""$%}'	'3301343']	['.S.'	'PGQ'	'}U]'	'334'	'.S.'	'GPK'	'}U]'	'334']	['HHHHHHHHHHHHH'	'YPEFVDRLLSQIK'	'$$%#!%&""""$%!%'	'3342045113404'	'HHHHHHH'	'PPEAEVQ'	'$$%#%!%'	'3342404']]" -1 -1 0.5916484470705651 0.0
4BTP_B 0.1493897018969198 12.85322596035868 0.0280210157618214 [[410	412]	[405	413]	[181	184]	[623	626]] [4	0	3	1] [[200	202]	[395	402]	[522	525]	[988	991]] [['EEE'	'SFQ'	'213'	'324'	'EEE'	'YFK'	'213'	'324']	['EEEEEEEEE'	'IPAYQSFQV'	'/2123213/'	'032343240'	'EEEEEEEE'	'VYADSFVI'	'/21321//'	'03243200']	['..EE'	'APID'	'[}/3'	'2304'	'..EE'	'ATVE'	'[}/3'	'2304']	['HHHH'	'KAQV'	'%#%!'	'4240'	'HHHH'	'EAEV'	'%#%!'	'4240']] -1 -1 0.766798389312781 0.0
6QXM_B 0.0495473851145301 20.21289709043213 0.0316344463971884 [[232	234]	[415	420]	[411	417]	[284	288]] [4	0	3	1] [[197	199]	[423	428]	[527	533]	[988	992]] [['ETT'	'VEG'	'/ON'	'043'	'ETT'	'IDG'	'/ON'	'043']	['....ST'	'PELPKE'	'}]Z}VO'	'341344'	'....TT'	'YKLPDD'	'}]Z}OO'	'341344']	['S..S...'	'TQQIPEL'	'U]]R}]Z'	'3440341'	'S......'	'PKKSTNL'	'U]]}}]Z'	'3443341']	['HHHHH'	'EAIVK'	'%#!!%'	'42004'	'HHHHH'	'EAEVQ'	'%#%!%'	'42404']] -1 -1 0.9044280152607462 0.0
6QPG_G 0.0611613531693555 7.543774396795337 0.0477001703577506 [[522	524]	[697	703]	[520	525]	[339	342]] [4	0	3	1] [[200	202]	[364	370]	[538	543]	[978	981]] "[['EEE'	'SME'	'213'	'324'	'EEE'	'YFK'	'213'	'324']	['.HHHHHH'	'DPWVLLN'	']$$!""""%'	'4330114'	'.HHHHHH'	'DYSVLYN'	']$$!""$%'	'4330134']	['EEEEEE'	'FVSMEF'	'1/2131'	'203242'	'EEEEEE'	'FVNFNF'	'1/3131'	'204242']	['HHHH'	'KQVL'	'%%!""'	'4401'	'HHHH'	'NDIL'	'%%!""'	'4401']]" -1 -1 0.6051595381607109 0.0
5LBV_A 0.004748088889796 19.07262565675978 0.275979557069846 [[318	320]	[316	320]	[45	50]] [4	0	3] [[200	202]	[394	398]	[546	551]] [['EEE'	'PAE'	'213'	'324'	'EEE'	'YFK'	'213'	'324']	['EEEEE'	'KIPAE'	'3/213'	'40324'	'EEEEE'	'NVYAD'	'3/213'	'40324']	['EEEEEE'	'LVTTTV'	'0/222/'	'103330'	'EEEEEE'	'LTGTGV'	'02222/'	'133330']] -1 -1 0.9044280152607462 0.0
4PDC_B 0.0033591805522382 14.102486782060463 2.1390374331550808 [[163	167]	[152	157]	[208	210]	[119	124]] [4	0	3	1] [[198	202]	[447	452]	[549	551]	[985	990]] [['TTEEE'	'NGSWQ'	'ON223'	'43334'	'TTEEE'	'DGYFK'	'ON213'	'43324']	['.EEEEE'	'YHWMGL'	'}32120'	'343231'	'.EEEEE'	'GNYNYL'	'}32320'	'343431']	['EEE'	'TYI'	'22/'	'330'	'EEE'	'TGV'	'22/'	'330']	['.HHHHH'	'NWYESQ'	']$$%$%'	'433434'	'.HHHHH'	'DPPEAE'	']$$%#%'	'433424']] -1 -1 0.9335529324523046 0.0
5XLC_D 0.1895511912192836 10.55478789797962 0.0352733686067026 [[464	466]	[463	466]	[394	397]	[367	373]] [4	0	3	1] [[200	202]	[375	378]	[556	559]	[986	992]] [['EEE'	'GFE'	'213'	'324'	'EEE'	'YFK'	'213'	'324']	['SEEE'	'GGFE'	'U213'	'3324'	'SEEE'	'STFK'	'U213'	'3324']	['....'	'EKEF'	']]]['	'4442'	'....'	'NKKF'	']]]['	'4442']	['HHHHHHH'	'STQAAID'	'$$%##!%'	'3342204'	'HHHHHHH'	'PPEAEVQ'	'$$%#%!%'	'3342404']] -1 -1 0.766798389312781 0.0
1CZ9_A 0.0030147904625426 13.473502071637965 18.56666666666668 [[139	142]	[115	118]	[116	121]	[152	157]] [4	0	3	1] [[199	202]	[359	362]	[537	542]	[987	992]] [['T.EE'	'GIAH'	'NY13'	'3024'	'TEEE'	'GYFK'	'N213'	'3324']	['.SEE'	'PKAI'	'}V1/'	'3420'	'.SEE'	'SNCV'	'}V1/'	'3420']	['SEEEEE'	'KAIKTD'	'V1/323'	'420434'	'SEEEEE'	'KFVNFN'	'V1/313'	'420424']	['HHHHHH'	'GQAMVE'	'$%##!%'	'342204'	'HHHHHH'	'PEAEVQ'	'$%#%!%'	'342404']] -1 -1 0.9872298380532234 0.0
6URH_L 0.0035241282782155 12.22948760863558 5.311827956989247 [[208	210]	[101	104]	[175	182]	[183	187]] [4	0	3	1] [[200	202]	[430	433]	[546	553]	[988	992]] [['EEE'	'SFN'	'213'	'324'	'EEE'	'YFK'	'213'	'324']	['.EEE'	'GTKV'	'}23/'	'3340'	'.EEE'	'TGDV'	'}23/'	'3340']	['EEEEEEEE'	'LSSTLTLS'	'02220202'	'13331313'	'EEEEEEEE'	'LTGTGVLT'	'02222/02'	'13333013']	['HHHHH'	'KADYE'	'%#%$%'	'42434'	'HHHHH'	'EAEVQ'	'%#%!%'	'42404']] -1 -1 0.929195941120903 0.0
5W1M_E 0.0032933712462038 12.285538940716297 8.949152542372882 [[216	218]	[109	112]	[183	190]	[191	195]] [4	0	3	1] [[200	202]	[430	433]	[546	553]	[988	992]] [['EEE'	'SFN'	'213'	'324'	'EEE'	'YFK'	'213'	'324']	['.EEE'	'GTKV'	'}23/'	'3340'	'.EEE'	'TGDV'	'}23/'	'3340']	['EEEEEEEE'	'LSSTLTLS'	'02220202'	'13331313'	'EEEEEEEE'	'LTGTGVLT'	'02222/02'	'13333013']	['HHHHH'	'KADYE'	'%#%$%'	'42434'	'HHHHH'	'EAEVQ'	'%#%!%'	'42404']] -1 -1 0.9546472756525487 0.0
4UTA_L 0.0036047756326839 12.247190168193567 4.644230769230772 [[209	211]	[102	105]	[176	183]	[184	188]] [4	0	3	1] [[200	202]	[430	433]	[546	553]	[988	992]] [['EEE'	'SFN'	'213'	'324'	'EEE'	'YFK'	'213'	'324']	['.EEE'	'GTKV'	'}23/'	'3340'	'.EEE'	'TGDV'	'}23/'	'3340']	['EEEEEEEE'	'LSSTLTLS'	'02220202'	'13331313'	'EEEEEEEE'	'LTGTGVLT'	'02222/02'	'13333013']	['HHHHH'	'KADYE'	'%#%$%'	'42434'	'HHHHH'	'EAEVQ'	'%#%!%'	'42404']] -1 -1 0.929195941120903 0.0
6BT3_K 0.0032497343960357 14.369529180540589 3.77235772357724 [[357	361]	[165	169]	[413	418]	[233	237]] [4	0	3	1] [[198	202]	[395	399]	[526	531]	[985	989]] [['TTSEE'	'NTNFK'	'ONV13'	'43424'	'TTEEE'	'DGYFK'	'ON213'	'43324']	['EEEEE'	'IGEHW'	'/2332'	'03443'	'EEEEE'	'VYADS'	'/2132'	'03243']	['......'	'TLEDTY'	'}Z]]}}'	'314433'	'.S....'	'GPKKST'	'}U]]}}'	'334433']	['.HHHH'	'DYIKM'	']$!%#'	'43042'	'.HHHH'	'DPPEA'	']$$%#'	'43342']] -1 -1 0.929195941120903 0.0
4YE4_L 0.0033799496638722 12.253093633298716 7.15277777777778 [[215	217]	[108	111]	[182	189]	[190	194]] [4	0	3	1] [[200	202]	[430	433]	[546	553]	[988	992]] [['EEE'	'SFN'	'213'	'324'	'EEE'	'YFK'	'213'	'324']	['.EEE'	'GTKV'	'}23/'	'3340'	'.EEE'	'TGDV'	'}23/'	'3340']	['EEEEEEEE'	'LSSTLTLS'	'02220202'	'13331313'	'EEEEEEEE'	'LTGTGVLT'	'02222/02'	'13333013']	['HHHHH'	'KADYE'	'%#%$%'	'42434'	'HHHHH'	'EAEVQ'	'%#%!%'	'42404']] -1 -1 0.929195941120903 0.0
6QXM_E 0.0495456102964703 20.21287000194198 0.0352733686067026 [[232	234]	[415	420]	[411	417]	[284	288]] [4	0	3	1] [[197	199]	[423	428]	[527	533]	[988	992]] [['ETT'	'VEG'	'/ON'	'043'	'ETT'	'IDG'	'/ON'	'043']	['....ST'	'PELPKE'	'}]Z}VO'	'341344'	'....TT'	'YKLPDD'	'}]Z}OO'	'341344']	['S..S...'	'TQQIPEL'	'U]]R}]Z'	'3440341'	'S......'	'PKKSTNL'	'U]]}}]Z'	'3443341']	['HHHHH'	'EAIVK'	'%#!!%'	'42004'	'HHHHH'	'EAEVQ'	'%#%!%'	'42404']] -1 -1 0.9044280152607462 0.0
6QXM_K 0.0495426171038681 20.212908040759565 0.0352733686067026 [[232	234]	[415	420]	[411	417]	[284	288]] [4	0	3	1] [[197	199]	[423	428]	[527	533]	[988	992]] [['ETT'	'VEG'	'/ON'	'043'	'ETT'	'IDG'	'/ON'	'043']	['....ST'	'PELPKE'	'}]Z}VO'	'341344'	'....TT'	'YKLPDD'	'}]Z}OO'	'341344']	['S..S...'	'TQQIPEL'	'U]]R}]Z'	'3440341'	'S......'	'PKKSTNL'	'U]]}}]Z'	'3443341']	['HHHHH'	'EAIVK'	'%#!!%'	'42004'	'HHHHH'	'EAEVQ'	'%#%!%'	'42404']] -1 -1 0.9044280152607462 0.0
4UTA_M 0.0037415728916112 12.210615180791333 4.385321100917435 [[209	211]	[102	105]	[176	183]	[184	188]] [4	0	3	1] [[200	202]	[430	433]	[546	553]	[988	992]] [['EEE'	'SFN'	'213'	'324'	'EEE'	'YFK'	'213'	'324']	['.EEE'	'GTKV'	'}23/'	'3340'	'.EEE'	'TGDV'	'}23/'	'3340']	['EEEEEEEE'	'LSSTLTLS'	'02220202'	'13331313'	'EEEEEEEE'	'LTGTGVLT'	'02222/02'	'13333013']	['HHHHH'	'KADYE'	'%#%$%'	'42434'	'HHHHH'	'EAEVQ'	'%#%!%'	'42404']] -1 -1 0.929195941120903 0.0
1C8D_A 0.0035035850983904 18.53196765710108 0.5383304940374782 [[350	354]	[61	65]	[345	352]	[122	127]] [4	0	3	1] [[198	202]	[395	399]	[541	548]	[985	990]] [['TEEEE'	'QGPFK'	'O2213'	'43324'	'TTEEE'	'DGYFK'	'ON213'	'43324']	['EEEEE'	'ITANS'	'/2132'	'03243'	'EEEEE'	'VYADS'	'/2132'	'03243']	['EEEETTEE'	'FEASTQGP'	'1312NO22'	'24233433'	'EEETTEEE'	'FNFNGLTG'	'131ON022'	'24243133']	['.HHHHH'	'NPGDWQ'	']$$%$%'	'433434'	'.HHHHH'	'DPPEAE'	']$$%#%'	'433424']] -1 -1 0.9044280152607462 0.0
6XW5_A 0.0034387150257633 13.299307289248429 5.450549450549454 [[400	402]	[516	522]	[383	388]	[459	462]] [4	0	3	1] [[200	202]	[432	438]	[530	535]	[986	989]] [['EEE'	'GFQ'	'213'	'324'	'EEE'	'YFK'	'213'	'324']	['EEEEEE.'	'EVVSWVP'	'3//22/}'	'4003303'	'EEEEEE.'	'DVIAWNS'	'3//123}'	'4002343']	['......'	'SLDLVD'	'}Z]ZY]'	'314104'	'......'	'STNLVK'	'}}]ZY]'	'334104']	['HHHH'	'SWFA'	'$$##'	'3322'	'HHHH'	'PPEA'	'$$%#'	'3342']] -1 -1 0.929195941120903 0.0
6RIC_G 0.0032599293586832 14.206931071571033 5.670454545454551 [[149	152]	[71	74]	[139	144]	[24	27]] [4	0	3	1] [[198	201]	[399	402]	[538	543]	[988	991]] [['TTSE'	'ESSF'	'ONU1'	'4332'	'TTEE'	'DGYF'	'ON21'	'4332']	['EEEE'	'PCVI'	'21//'	'3200'	'EEEE'	'SFVI'	'21//'	'3200']	['EEEEEE'	'AVLMEA'	'1/0131'	'201242'	'EEEEEE'	'FVNFNF'	'1/3131'	'204242']	['HHHH'	'KTNI'	'%$%!'	'4340'	'HHHH'	'EAEV'	'%#%!'	'4240']] -1 -1 0.929195941120903 0.0
4O5I_H 0.1517209397774946 10.871740235601637 0.0389380530973459 [[137	139]	[136	141]	[67	70]	[40	46]] [4	0	3	1] [[200	202]	[375	380]	[556	559]	[986	992]] [['EEE'	'SFK'	'213'	'324'	'EEE'	'YFK'	'213'	'324']	['SEEEES'	'GSFKIY'	'U213/U'	'332403'	'SEEEES'	'STFKDY'	'U2133U'	'332443']	['....'	'EKEF'	']]]['	'4442'	'....'	'NKKF'	']]]['	'4442']	['HHHHHHH'	'STQAAID'	'$$%##!%'	'3342204'	'HHHHHHH'	'PPEAEVQ'	'$$%#%!%'	'3342404']] -1 -1 0.766798389312781 0.0
6PNS_H 0.0047035216883739 8.399295984970886 3.5503875968992267 [[793	797]	[809	820]	[608	613]] [0	3	1] [[439	443]	[545	556]	[987	992]] [['TTTT.'	'DVLQG'	'OKLO}'	'40143'	'TTTT.'	'NNLDS'	'OOLO}'	'44143']	['TEEEEEEEE...'	'GLAYATIKYATE'	'N01212/32[}]'	'312323043234'	'TEEEEEEEEE..'	'GLTGTGVLTESN'	'N02222/023}]'	'313333013434']	['HHHHHH'	'SVMKVD'	'$!#%!%'	'302404'	'HHHHHH'	'PEAEVQ'	'$%#%!%'	'342404']] -1 -1 0.9562143824551379 0.0
6QXM_H 0.0495345253045818 20.21292339365195 0.0371024734982334 [[232	234]	[415	420]	[411	417]	[284	288]] [4	0	3	1] [[197	199]	[423	428]	[527	533]	[988	992]] [['ETT'	'VEG'	'/ON'	'043'	'ETT'	'IDG'	'/ON'	'043']	['....ST'	'PELPKE'	'}]Z}VO'	'341344'	'....TT'	'YKLPDD'	'}]Z}OO'	'341344']	['S..S...'	'TQQIPEL'	'U]]R}]Z'	'3440341'	'S......'	'PKKSTNL'	'U]]}}]Z'	'3443341']	['HHHHH'	'EAIVK'	'%#!!%'	'42004'	'HHHHH'	'EAEVQ'	'%#%!%'	'42404']] -1 -1 0.9044280152607462 0.0
6F9F_G 0.003738897594081 12.801712815980853 4.1491228070175445 [[319	323]	[256	259]	[307	314]	[201	204]] [4	0	3	1] [[198	202]	[396	399]	[526	533]	[987	990]] "[['TTEEE'	'KGVCE'	'ON/13'	'43024'	'TTEEE'	'DGYFK'	'ON213'	'43324']	['EEEE'	'SAHY'	'2132'	'3243'	'EEEE'	'YADS'	'2132'	'3243']	['......S.'	'SEDDGSKL'	'}]]]}}VZ'	'34443341'	'.S......'	'GPKKSTNL'	'}U]]}}]Z'	'33443341']	['HHHH'	'PLFQ'	'$""#%'	'3124'	'HHHH'	'PEAE'	'$%#%'	'3424']]" -1 -1 0.929195941120903 0.0
5VK2_a 0.1070508708759351 1.2060503182115268 0.501278772378517 [[371	373]	[368	372]	[369	371]	[317	321]] [4	0	3	1] [[200	202]	[448	452]	[548	550]	[988	992]] [['EEE'	'YLN'	'203'	'314'	'EEE'	'YFK'	'213'	'324']	['EEEEE'	'KYWYL'	'32220'	'43331'	'EEEEE'	'NYNYL'	'32320'	'43431']	['EEE'	'YWY'	'222'	'333'	'EEE'	'GTG'	'222'	'333']	['HHHHH'	'DFNKQ'	'%#%%%'	'42444'	'HHHHH'	'EAEVQ'	'%#%!%'	'42404']] 0 0 0.6449814627294284 0.35501853727057164
5I8H_F 0.0036793030168219 12.252441397005107 6.723684210526319 [[208	210]	[101	104]	[175	182]	[183	187]] [4	0	3	1] [[200	202]	[430	433]	[546	553]	[988	992]] [['EEE'	'SFN'	'213'	'324'	'EEE'	'YFK'	'213'	'324']	['.EEE'	'GTKV'	'}23/'	'3340'	'.EEE'	'TGDV'	'}23/'	'3340']	['EEEEEEEE'	'LSSTLTLS'	'02220202'	'13331313'	'EEEEEEEE'	'LTGTGVLT'	'02222/02'	'13333013']	['HHHHH'	'KADYE'	'%#%$%'	'42434'	'HHHHH'	'EAEVQ'	'%#%!%'	'42404']] -1 -1 0.929195941120903 0.0
5I8C_B 0.003797419933464 12.246416630586776 5.522222222222225 [[208	210]	[101	104]	[175	182]	[183	187]] [4	0	3	1] [[200	202]	[430	433]	[546	553]	[988	992]] [['EEE'	'SFN'	'213'	'324'	'EEE'	'YFK'	'213'	'324']	['.EEE'	'GTKV'	'}23/'	'3340'	'.EEE'	'TGDV'	'}23/'	'3340']	['EEEEEEEE'	'LSSTLTLS'	'02220202'	'13331313'	'EEEEEEEE'	'LTGTGVLT'	'02222/02'	'13333013']	['HHHHH'	'KADYE'	'%#%$%'	'42434'	'HHHHH'	'EAEVQ'	'%#%!%'	'42404']] -1 -1 0.929195941120903 0.0
5FHC_L 0.0039314285539174 12.26379528429256 4.8700000000000045 [[208	210]	[101	104]	[175	182]	[183	187]] [4	0	3	1] [[200	202]	[430	433]	[546	553]	[988	992]] [['EEE'	'SFN'	'213'	'324'	'EEE'	'YFK'	'213'	'324']	['.EEE'	'GTKV'	'}23/'	'3340'	'.EEE'	'TGDV'	'}23/'	'3340']	['EEEEEEEE'	'LSSTLTLS'	'02220202'	'13331313'	'EEEEEEEE'	'LTGTGVLT'	'02222/02'	'13333013']	['HHHHH'	'KADYE'	'%#%$%'	'42434'	'HHHHH'	'EAEVQ'	'%#%!%'	'42404']] -1 -1 0.929195941120903 0.0
1S9G_A 0.0034712296025051 14.249836810636616 5.670454545454551 [[178	182]	[51	56]	[39	42]] [0	3	1] [[433	437]	[526	531]	[987	990]] [['EEEEE'	'IVIYQ'	'///23'	'00034'	'EEEEE'	'VIAWN'	'//123'	'00234']	['.S....'	'GPENPY'	'}U]]}}'	'334433'	'.S....'	'GPKKST'	'}U]]}}'	'334433']	['HHHH'	'TEME'	'$%#%'	'3424'	'HHHH'	'PEAE'	'$%#%'	'3424']] -1 -1 0.929195941120903 0.0
6TWV_F 0.1355536718009978 11.77890222490641 0.0407801418439717 [[137	139]	[136	141]	[31	33]	[40	46]] [4	0	3	1] [[200	202]	[375	380]	[548	550]	[986	992]] [['EEE'	'GFE'	'213'	'324'	'EEE'	'YFK'	'213'	'324']	['SEEEES'	'GGFEIY'	'U213/U'	'332403'	'SEEEES'	'STFKDY'	'U2133U'	'332443']	['EEE'	'GTG'	'222'	'333'	'EEE'	'GTG'	'222'	'333']	['HHHHHHH'	'STQAAID'	'$$%##!%'	'3342204'	'HHHHHHH'	'PPEAEVQ'	'$$%#%!%'	'3342404']] -1 -1 0.766798389312781 0.0
4K62_H 0.1314518219460884 11.395883631496874 0.0426287744227353 [[471	473]	[470	475]	[365	368]	[427	431]] [4	0	3	1] [[200	202]	[375	380]	[547	550]	[986	990]] [['EEE'	'SFE'	'213'	'324'	'EEE'	'YFK'	'213'	'324']	['SEEEES'	'GSFEFY'	'U2131U'	'332423'	'SEEEES'	'STFKDY'	'U2133U'	'332443']	['EEEE'	'GSGY'	'2222'	'3333'	'EEEE'	'TGTG'	'2222'	'3333']	['HHHHH'	'TYNAE'	'$$%#%'	'33424'	'HHHHH'	'PPEAE'	'$$%#%'	'33424']] -1 -1 0.766798389312781 0.0
4KWM_D 0.1293082560528066 11.541566632988006 0.0426287744227353 [[137	139]	[136	141]	[31	34]	[93	97]] [4	0	3	1] [[200	202]	[375	380]	[547	550]	[986	990]] [['EEE'	'GFE'	'213'	'324'	'EEE'	'YFK'	'213'	'324']	['SEEEES'	'GGFEFY'	'U2131U'	'332423'	'SEEEES'	'STFKDY'	'U2133U'	'332443']	['EEEE'	'GSGY'	'2222'	'3333'	'EEEE'	'TGTG'	'2222'	'3333']	['HHHHH'	'TYNAE'	'$$%#%'	'33424'	'HHHHH'	'PPEAE'	'$$%#%'	'33424']] -1 -1 0.766798389312781 0.0
1P5Y_A 0.0047792362307456 17.807542829397462 0.3901192504258937 [[350	354]	[60	65]	[345	352]	[122	127]] [4	0	3	1] [[198	202]	[394	399]	[541	548]	[985	990]] [['TEEEE'	'QGPFK'	'O2213'	'43324'	'TTEEE'	'DGYFK'	'ON213'	'43324']	['EEEEEE'	'EITANS'	'3/2132'	'403243'	'EEEEEE'	'NVYADS'	'3/2132'	'403243']	['EEEETTEE'	'FEASTQGP'	'1312NO22'	'24233433'	'EEETTEEE'	'FNFNGLTG'	'131ON022'	'24243133']	['.HHHHH'	'NPGDWQ'	']$$%$%'	'433434'	'.HHHHH'	'DPPEAE'	']$$%#%'	'433424']] -1 -1 0.9044280152607462 0.0
6TVF_J 0.1310919988103325 11.826225625748592 0.0426287744227353 [[137	139]	[136	141]	[31	33]	[40	46]] [4	0	3	1] [[200	202]	[375	380]	[548	550]	[986	992]] [['EEE'	'YFE'	'213'	'324'	'EEE'	'YFK'	'213'	'324']	['SEEEES'	'GYFEIY'	'U213/U'	'332403'	'SEEEES'	'STFKDY'	'U2133U'	'332443']	['EEE'	'GTG'	'222'	'333'	'EEE'	'GTG'	'222'	'333']	['HHHHHHH'	'STQAAID'	'$$%##!%'	'3342204'	'HHHHHHH'	'PPEAEVQ'	'$$%#%!%'	'3342404']] -1 -1 0.766798389312781 0.0
4HZL_H 0.0036048663536722 14.05605018044951 5.670454545454551 [[65	68]	[59	65]	[187	190]] [4	0	3] [[198	201]	[436	442]	[548	551]] [['TTTE'	'KGRF'	'ONP1'	'4352'	'TTEE'	'DGYF'	'ON21'	'4332']	['E..TTTT'	'YYPDNVK'	'2}}OOKO'	'3334404'	'EE.TTTT'	'WNSNNLD'	'23}OOLO'	'3434414']	['EEEE'	'SSSV'	'222/'	'3330'	'EEEE'	'GTGV'	'222/'	'3330']] -1 -1 0.929195941120903 0.0
4O6H_A 0.0037601208414331 14.885547352029397 2.536144578313256 [[400	403]	[506	510]	[403	406]	[415	419]] [4	0	3	1] [[198	201]	[402	406]	[538	541]	[988	992]] [['TTEE'	'NGQF'	'ON31'	'4342'	'TTEE'	'DGYF'	'ON21'	'4332']	['EE.GG'	'VRDKK'	'/4]::'	'05444'	'EEGGG'	'IRGDE'	'/49::'	'05344']	['EEEE'	'FIHF'	'1/31'	'2042'	'EEEE'	'FVNF'	'1/31'	'2042']	['HHHHH'	'QFKQD'	'%#%%%'	'42444'	'HHHHH'	'EAEVQ'	'%#%!%'	'42404']] -1 -1 0.9432283946468715 0.0
5I8H_H 0.004024572300054 12.257960410268398 5.522222222222225 [[208	210]	[101	104]	[175	182]	[183	187]] [4	0	3	1] [[200	202]	[430	433]	[546	553]	[988	992]] [['EEE'	'SFN'	'213'	'324'	'EEE'	'YFK'	'213'	'324']	['.EEE'	'GTKV'	'}23/'	'3340'	'.EEE'	'TGDV'	'}23/'	'3340']	['EEEEEEEE'	'LSSTLTLS'	'02220202'	'13331313'	'EEEEEEEE'	'LTGTGVLT'	'02222/02'	'13333013']	['HHHHH'	'KADYE'	'%#%$%'	'42434'	'HHHHH'	'EAEVQ'	'%#%!%'	'42404']] -1 -1 0.929195941120903 0.0
4NM8_D 0.1614038685571371 10.366131778042488 0.0444839857651251 [[137	139]	[136	139]	[67	70]	[40	46]] [4	0	3	1] [[200	202]	[375	378]	[556	559]	[986	992]] [['EEE'	'GFK'	'213'	'324'	'EEE'	'YFK'	'213'	'324']	['SEEE'	'GGFK'	'U213'	'3324'	'SEEE'	'STFK'	'U213'	'3324']	['....'	'EKEF'	']]]['	'4442'	'....'	'NKKF'	']]]['	'4442']	['HHHHHHH'	'STQAAID'	'$$%##!%'	'3342204'	'HHHHHHH'	'PPEAEVQ'	'$$%#%!%'	'3342404']] -1 -1 0.766798389312781 0.0
1B49_A 0.0039763995884493 13.734889682772884 4.435185185185186 [[37	42]	[206	211]	[95	99]] [0	3	1] [[395	401]	[549	554]	[985	989]] [['EEEEEE'	'IGASFV'	'/2121/'	'032320'	'EEEEEEE'	'VYADSFV'	'/21321/'	'0324320']	['EEEEEE'	'GSIIWN'	'22//23'	'330034'	'EEEEEE'	'TGVLTE'	'22/023'	'330134']	['.HHHH'	'NYGWA'	']$$$#'	'43332'	'.HHHH'	'DPPEA'	']$$%#'	'43342']] -1 -1 0.929195941120903 0.0
6VBP_D 0.0045777859624301 12.269639760888234 1.8086124401913888 [[208	210]	[101	104]	[175	182]	[183	187]] [4	0	3	1] [[200	202]	[430	433]	[546	553]	[988	992]] [['EEE'	'SFN'	'213'	'324'	'EEE'	'YFK'	'213'	'324']	['.EEE'	'GTKV'	'}23/'	'3340'	'.EEE'	'TGDV'	'}23/'	'3340']	['EEEEEEEE'	'LSSTLTLS'	'02220202'	'13331313'	'EEEEEEEE'	'LTGTGVLT'	'02222/02'	'13333013']	['HHHHH'	'KADYE'	'%#%$%'	'42434'	'HHHHH'	'EAEVQ'	'%#%!%'	'42404']] -1 -1 0.9225888139278456 0.0
4BTP_D 0.1496805489528074 12.857836138030128 0.0389380530973459 [[410	412]	[405	413]	[181	184]	[623	626]] [4	0	3	1] [[200	202]	[395	402]	[522	525]	[988	991]] [['EEE'	'SFQ'	'213'	'324'	'EEE'	'YFK'	'213'	'324']	['EEEEEEEEE'	'IPAYQSFQV'	'/2123213/'	'032343240'	'EEEEEEEE'	'VYADSFVI'	'/21321//'	'03243200']	['..EE'	'APID'	'[}/3'	'2304'	'..EE'	'ATVE'	'[}/3'	'2304']	['HHHH'	'KAQV'	'%#%!'	'4240'	'HHHH'	'EAEV'	'%#%!'	'4240']] -1 -1 0.766798389312781 0.0
6V46_D 0.1345901478507869 12.325056817338734 0.0442930153321974 [[137	139]	[23	26]	[137	142]	[94	97]] [4	0	3	1] [[200	202]	[376	379]	[514	519]	[987	990]] [['EEE'	'GFD'	'213'	'324'	'EEE'	'YFK'	'213'	'324']	['EEEE'	'GFHH'	'2133'	'3244'	'EEEE'	'TFKD'	'2133'	'3244']	['EEEESS'	'GFDILH'	'213/SV'	'324014'	'EEE.SS'	'SFELLH'	'213ZSV'	'324114']	['HHHH'	'YNAE'	'$%#%'	'3424'	'HHHH'	'PEAE'	'$%#%'	'3424']] -1 -1 0.766798389312781 0.0
5XL7_D 0.1601283763336468 10.543124235473114 0.0477001703577506 [[464	466]	[463	466]	[394	397]	[367	373]] [4	0	3	1] [[200	202]	[375	378]	[556	559]	[986	992]] [['EEE'	'GFE'	'213'	'324'	'EEE'	'YFK'	'213'	'324']	['SEEE'	'GGFE'	'U213'	'3324'	'SEEE'	'STFK'	'U213'	'3324']	['....'	'EKEF'	']]]['	'4442'	'....'	'NKKF'	']]]['	'4442']	['HHHHHHH'	'STQAAID'	'$$%##!%'	'3342204'	'HHHHHHH'	'PPEAEVQ'	'$$%#%!%'	'3342404']] -1 -1 0.766798389312781 0.0
4NRX_E 0.0043124881746817 12.219632317234751 7.385714285714293 [[208	210]	[101	104]	[175	182]	[183	187]] [4	0	3	1] [[200	202]	[430	433]	[546	553]	[988	992]] [['EEE'	'SFN'	'213'	'324'	'EEE'	'YFK'	'213'	'324']	['.EEE'	'GTKV'	'}23/'	'3340'	'.EEE'	'TGDV'	'}23/'	'3340']	['EEEEEEEE'	'LSSTLTLS'	'02220202'	'13331313'	'EEEEEEEE'	'LTGTGVLT'	'02222/02'	'13333013']	['HHHHH'	'KADYE'	'%#%$%'	'42434'	'HHHHH'	'EAEVQ'	'%#%!%'	'42404']] -1 -1 0.929195941120903 0.0
6XC2_L 0.0043901639882748 12.345433456456025 5.311827956989247 [[210	212]	[103	106]	[177	184]	[185	189]] [4	0	3	1] [[200	202]	[430	433]	[546	553]	[988	992]] [['EEE'	'SFN'	'213'	'324'	'EEE'	'YFK'	'213'	'324']	['.EEE'	'GTKV'	'}23/'	'3340'	'.EEE'	'TGDV'	'}23/'	'3340']	['EEEEEEEE'	'LSSTLTLS'	'02220202'	'13331313'	'EEEEEEEE'	'LTGTGVLT'	'02222/02'	'13333013']	['HHHHH'	'KADYE'	'%#%$%'	'42434'	'HHHHH'	'EAEVQ'	'%#%!%'	'42404']] -1 -1 0.929195941120903 0.0
5ESZ_B 0.0044677445613108 12.295230628012389 5.114583333333336 [[208	210]	[101	104]	[175	182]	[183	187]] [4	0	3	1] [[200	202]	[430	433]	[546	553]	[988	992]] [['EEE'	'SFN'	'213'	'324'	'EEE'	'YFK'	'213'	'324']	['.EEE'	'GTKV'	'}23/'	'3340'	'.EEE'	'TGDV'	'}23/'	'3340']	['EEEEEEEE'	'LSSTLTLS'	'02220202'	'13331313'	'EEEEEEEE'	'LTGTGVLT'	'02222/02'	'13333013']	['HHHHH'	'KADYE'	'%#%$%'	'42434'	'HHHHH'	'EAEVQ'	'%#%!%'	'42404']] -1 -1 0.929195941120903 0.0
1C8H_A 0.0044012365331277 17.88582396398782 0.5451448040885849 [[350	354]	[60	65]	[345	352]	[122	127]] [4	0	3	1] [[198	202]	[394	399]	[541	548]	[985	990]] [['TEEEE'	'QGPFK'	'O2213'	'43324'	'TTEEE'	'DGYFK'	'ON213'	'43324']	['EEEEEE'	'EITANS'	'3/2132'	'403243'	'EEEEEE'	'NVYADS'	'3/2132'	'403243']	['EEEETTEE'	'FEASTQGP'	'1312NO22'	'24233433'	'EEETTEEE'	'FNFNGLTG'	'131ON022'	'24243133']	['.HHHHH'	'NPGDWQ'	']$$%$%'	'433434'	'.HHHHH'	'DPPEAE'	']$$%#%'	'433424']] -1 -1 0.9044280152607462 0.0
1B5D_A 0.0043546042642882 13.72542831675116 4.590476190476194 [[37	42]	[206	211]	[95	99]] [0	3	1] [[395	401]	[549	554]	[985	989]] [['EEEEEE'	'IGASFV'	'/2121/'	'032320'	'EEEEEEE'	'VYADSFV'	'/21321/'	'0324320']	['EEEEEE'	'GSIIWN'	'22//23'	'330034'	'EEEEEE'	'TGVLTE'	'22/023'	'330134']	['.HHHH'	'NYGWA'	']$$$#'	'43332'	'.HHHH'	'DPPEA'	']$$%#'	'43342']] -1 -1 0.929195941120903 0.0
6L18_A 0.0041191713369801 13.59043551749617 5.988095238095242 [[37	42]	[206	211]	[95	99]] [0	3	1] [[395	401]	[549	554]	[985	989]] [['EEEEEE'	'IGASFV'	'/2121/'	'032320'	'EEEEEEE'	'VYADSFV'	'/21321/'	'0324320']	['EEEEEE'	'GSIIWN'	'22//23'	'330034'	'EEEEEE'	'TGVLTE'	'22/023'	'330134']	['.HHHH'	'NYGWA'	']$$$#'	'43332'	'.HHHH'	'DPPEA'	']$$%#'	'43342']] -1 -1 0.929195941120903 0.0
6XC2_Y 0.00448040693514 12.378922184684107 5.311827956989247 [[210	212]	[103	106]	[177	184]	[185	189]] [4	0	3	1] [[200	202]	[430	433]	[546	553]	[988	992]] [['EEE'	'SFN'	'213'	'324'	'EEE'	'YFK'	'213'	'324']	['.EEE'	'GTKV'	'}23/'	'3340'	'.EEE'	'TGDV'	'}23/'	'3340']	['EEEEEEEE'	'LSSTLTLS'	'02220202'	'13331313'	'EEEEEEEE'	'LTGTGVLT'	'02222/02'	'13333013']	['HHHHH'	'KADYE'	'%#%$%'	'42434'	'HHHHH'	'EAEVQ'	'%#%!%'	'42404']] -1 -1 0.929195941120903 0.0
6Y5H_D 0.1558969505816715 11.581656972759417 0.0463458110516941 [[137	139]	[136	141]	[67	70]	[40	46]] [4	0	3	1] [[200	202]	[375	380]	[556	559]	[986	992]] [['EEE'	'GFK'	'213'	'324'	'EEE'	'YFK'	'213'	'324']	['SEEEES'	'GGFKIY'	'U213/U'	'332403'	'SEEEES'	'STFKDY'	'U2133U'	'332443']	['....'	'EKEF'	']]]['	'4442'	'....'	'NKKF'	']]]['	'4442']	['HHHHHHH'	'STQAAID'	'$$%##!%'	'3342204'	'HHHHHHH'	'PPEAEVQ'	'$$%#%!%'	'3342404']] -1 -1 0.766798389312781 0.0
4BTP_I 0.1496568897008312 12.85814964599221 0.0426287744227353 [[410	412]	[405	413]	[181	184]	[623	626]] [4	0	3	1] [[200	202]	[395	402]	[522	525]	[988	991]] [['EEE'	'SFQ'	'213'	'324'	'EEE'	'YFK'	'213'	'324']	['EEEEEEEEE'	'IPAYQSFQV'	'/2123213/'	'032343240'	'EEEEEEEE'	'VYADSFVI'	'/21321//'	'03243200']	['..EE'	'APID'	'[}/3'	'2304'	'..EE'	'ATVE'	'[}/3'	'2304']	['HHHH'	'KAQV'	'%#%!'	'4240'	'HHHH'	'EAEV'	'%#%!'	'4240']] -1 -1 0.766798389312781 0.0
6A9B_A 0.0040949282857236 13.765711972737366 6.623376623376624 [[37	42]	[206	211]	[95	99]] [0	3	1] [[395	401]	[549	554]	[985	989]] [['EEEEEE'	'IGASFV'	'/2121/'	'032320'	'EEEEEEE'	'VYADSFV'	'/21321/'	'0324320']	['EEEEEE'	'GSIIWN'	'22//23'	'330034'	'EEEEEE'	'TGVLTE'	'22/023'	'330134']	['.HHHH'	'NYGWA'	']$$$#'	'43332'	'.HHHH'	'DPPEA'	']$$%#'	'43342']] -1 -1 0.929195941120903 0.0
4BTP_G 0.1497610102263882 12.86596539009398 0.0426287744227353 [[410	412]	[405	413]	[181	184]	[623	626]] [4	0	3	1] [[200	202]	[395	402]	[522	525]	[988	991]] [['EEE'	'SFQ'	'213'	'324'	'EEE'	'YFK'	'213'	'324']	['EEEEEEEEE'	'IPAYQSFQV'	'/2123213/'	'032343240'	'EEEEEEEE'	'VYADSFVI'	'/21321//'	'03243200']	['..EE'	'APID'	'[}/3'	'2304'	'..EE'	'ATVE'	'[}/3'	'2304']	['HHHH'	'KAQV'	'%#%!'	'4240'	'HHHH'	'EAEV'	'%#%!'	'4240']] -1 -1 0.766798389312781 0.0
5UMN_D 0.0046790247555543 12.331402719260147 4.929292929292932 [[208	210]	[101	105]	[175	182]	[183	187]] [4	0	3	1] [[200	202]	[430	434]	[546	553]	[988	992]] [['EEE'	'SFN'	'213'	'324'	'EEE'	'YFK'	'213'	'324']	['.EEEE'	'GTKVV'	'}23//'	'33400'	'.EEEE'	'TGDVI'	'}23//'	'33400']	['EEEEEEEE'	'LSSTLTLS'	'02220202'	'13331313'	'EEEEEEEE'	'LTGTGVLT'	'02222/02'	'13333013']	['HHHHH'	'KADYE'	'%#%$%'	'42434'	'HHHHH'	'EAEVQ'	'%#%!%'	'42404']] -1 -1 0.929195941120903 0.0
6Y5I_D 0.1558877944868269 11.581709806502593 0.0482142857142862 [[137	139]	[136	141]	[59	63]	[40	46]] [4	0	3	1] [[200	202]	[375	380]	[555	559]	[986	992]] [['EEE'	'GFK'	'213'	'324'	'EEE'	'YFK'	'213'	'324']	['SEEEES'	'GGFKIY'	'U213/U'	'332403'	'SEEEES'	'STFKDY'	'U2133U'	'332443']	['.....'	'TNEKF'	'}]]]['	'34442'	'.....'	'SNKKF'	'}]]]['	'34442']	['HHHHHHH'	'STQAAID'	'$$%##!%'	'3342204'	'HHHHHHH'	'PPEAEVQ'	'$$%#%!%'	'3342404']] -1 -1 0.766798389312781 0.0
6LHC_B 0.0043002640889897 13.946038280483537 5.905882352941177 [[129	133]	[107	112]	[93	97]] [0	3	1] [[422	426]	[538	543]	[986	990]] [['T....'	'EYVLG'	'O}YZ}'	'43013'	'T....'	'NYKLP'	'O}]Z}'	'43413']	['EEEEEE'	'CVHVQC'	'1/3/31'	'204042'	'EEEEEE'	'FVNFNF'	'1/3131'	'204242']	['HHHHH'	'GQNAQ'	'$%%#%'	'34424'	'HHHHH'	'PPEAE'	'$$%#%'	'33424']] -1 -1 0.929195941120903 0.0
5BR3_D 0.1870167570923075 11.853319554197371 0.0463458110516941 [[137	139]	[136	141]	[29	34]	[112	116]] [4	0	3	1] [[200	202]	[375	380]	[545	550]	[988	992]] [['EEE'	'GFE'	'213'	'324'	'EEE'	'YFK'	'213'	'324']	['SEEEES'	'GGFEFW'	'U2131U'	'332423'	'SEEEES'	'STFKDY'	'U2133U'	'332443']	['TTEEEE'	'SQGSGY'	'NO2222'	'343333'	'TEEEEE'	'GLTGTG'	'N02222'	'313333']	['HHHHH'	'DANVK'	'%#%!%'	'42404'	'HHHHH'	'EAEVQ'	'%#%!%'	'42404']] -1 -1 0.766798389312781 0.0
1C8E_A 0.0046474054148459 18.14254391119593 0.5604770017035763 [[350	354]	[60	65]	[345	352]	[122	127]] [4	0	3	1] [[198	202]	[394	399]	[541	548]	[985	990]] [['TEEEE'	'QGPFK'	'O2213'	'43324'	'TTEEE'	'DGYFK'	'ON213'	'43324']	['EEEEEE'	'EITANS'	'3/2132'	'403243'	'EEEEEE'	'NVYADS'	'3/2132'	'403243']	['EEEETTEE'	'FEASTQGP'	'1312NO22'	'24233433'	'EEETTEEE'	'FNFNGLTG'	'131ON022'	'24243133']	['.HHHHH'	'NPGDWQ'	']$$%$%'	'433434'	'.HHHHH'	'DPPEAE'	']$$%#%'	'433424']] -1 -1 0.9044280152607462 0.0
6A9E_B 0.004436185600174 13.752234362359127 15.771428571428572 [[250	255]	[329	334]	[281	285]] [0	3	1] [[448	453]	[549	554]	[976	980]] "[['EEEEEE'	'EVNGLS'	'3/3202'	'404313'	'EEEEEE'	'NYNYLY'	'323202'	'434313']	['EEEE-E'	'TSVL-Q'	'22/0-3'	'3301-4'	'EEEEEE'	'TGVLTE'	'22/023'	'330134']	['.HHHH'	'ILDNV'	'Y""%%!'	'01440'	'.HHHH'	'VLNDI'	'Y""%%!'	'01440']]" -1 -1 0.9822659998928123 0.0
2VJ1_B 0.0047313575939983 13.075897201399975 6.337500000000006 [[161	163]	[144	151]	[121	125]	[244	248]] [4	0	3	1] [[200	202]	[371	378]	[547	551]	[988	992]] [['EEE'	'YMH'	'213'	'324'	'EEE'	'YFK'	'213'	'324']	['.TT.EEEE'	'SCGSVGFN'	'}MN}/213'	'32330324'	'.TT.SEEE'	'SASFSTFK'	'}MN[U213'	'32323324']	['EEEEE'	'SPSGV'	'2222/'	'33330'	'EEEEE'	'TGTGV'	'2222/'	'33330']	['HHHHH'	'QDHVD'	'%%%!%'	'44404'	'HHHHH'	'EAEVQ'	'%#%!%'	'42404']] -1 -1 0.929195941120903 0.0
6DFG_A 0.0044327003285268 15.184984610525053 6.826666666666672 [[375	377]	[486	489]	[230	233]	[103	107]] [4	0	3	1] [[200	202]	[431	434]	[556	559]	[988	992]] [['EEE'	'SFN'	'213'	'324'	'EEE'	'YFK'	'213'	'324']	['EEEE'	'YKVV'	'23//'	'3400'	'EEEE'	'GDVI'	'23//'	'3400']	['....'	'DKKF'	']]]['	'4442'	'....'	'NKKF'	']]]['	'4442']	['HHHHH'	'QMHED'	'%#%%%'	'42444'	'HHHHH'	'EAEVQ'	'%#%!%'	'42404']] -1 -1 0.929195941120903 0.0
6DFG_D 0.0044226764478658 15.185257591267568 9.482142857142865 [[375	377]	[486	489]	[230	233]	[103	107]] [4	0	3	1] [[200	202]	[431	434]	[556	559]	[988	992]] [['EEE'	'SFN'	'213'	'324'	'EEE'	'YFK'	'213'	'324']	['EEEE'	'YKVV'	'23//'	'3400'	'EEEE'	'GDVI'	'23//'	'3400']	['....'	'DKKF'	']]]['	'4442'	'....'	'NKKF'	']]]['	'4442']	['HHHHH'	'QMHED'	'%#%%%'	'42444'	'HHHHH'	'EAEVQ'	'%#%!%'	'42404']] -1 -1 0.9659257890071457 0.0
6A9J_B 0.0047463975769976 13.782614251097984 19.24137931034484 [[250	255]	[329	334]	[281	285]] [0	3	1] [[448	453]	[549	554]	[976	980]] "[['EEEEEE'	'EVNGLS'	'3/3202'	'404313'	'EEEEEE'	'NYNYLY'	'323202'	'434313']	['EEEEEE'	'TSVLMQ'	'22/013'	'330124'	'EEEEEE'	'TGVLTE'	'22/023'	'330134']	['.HHHH'	'ILDNV'	'Y""%%!'	'01440'	'.HHHH'	'VLNDI'	'Y""%%!'	'01440']]" -1 -1 0.9881015180211149 0.0
2FS3_B 0.0047631505002627 14.785331727636152 7.507246376811594 [[180	182]	[250	253]	[359	363]	[236	239]] [4	0	3	1] [[200	202]	[412	415]	[550	554]	[977	980]] "[['EEE'	'TAN'	'213'	'324'	'EEE'	'YFK'	'213'	'324']	['TT..'	'TGDT'	'NN]}'	'3343'	'TT..'	'PGQT'	'NN]}'	'3343']	['EEEEE'	'TILCE'	'2/013'	'30124'	'EEEEE'	'GVLTE'	'2/023'	'30134']	['HHHH'	'LNKV'	'""%%!'	'1440'	'HHHH'	'LNDI'	'""%%!'	'1440']]" -1 -1 0.9353194788027389 0.0
[truncated: 1 more columns]
