# Supplementary material for: Identifying and profiling structural similarities between Spike of SARS-CoV-2 and other viral or host proteins with Machaon
Source: Commun Biol. 2023 Jul 19;6:752. doi: 10.1038/s42003-023-05076-7 (PMC10356814; doi:10.1038/s42003-023-05076-7)
Supplement: Supplementary file 7 — Supplementary Data 4 [file 42003_2023_5076_MOESM7_ESM.zip › 6VXX_A_segment/candidates/6VXX_A_site4-metrics-merged-cluster.csv]

structureId b-phipsi w-rdist t-alpha alignedRange referenceSegmentIndex referenceRange alignedSequences cluster originalLabels outlierScores probabilities
2BZU_A 0.0024393497604401 0.869500643094751 0.008591065292097 [[363	365]	[363	366]	[264	271]] [4	0	3] [[200	202]	[396	399]	[546	553]] [['EEE'	'TFK'	'213'	'324'	'EEE'	'YFK'	'213'	'324']	['EEEE'	'TFKW'	'2132'	'3243'	'EEEE'	'YADS'	'2132'	'3243']	['EEEEEEEE'	'LGTITIKG'	'022/2/32'	'13303043'	'EEEEEEEE'	'LTGTGVLT'	'02222/02'	'13333013']] 0 0 0.21449033236857173 0.7855096676314283
1W39_C 0.0026167807662444 0.8734546020341756 0.0068143100511073 [[178	180]	[32	39]	[177	180]] [4	0	3] [[200	202]	[394	401]	[513	516]] [['EEE'	'SMH'	'213'	'324'	'EEE'	'YFK'	'213'	'324']	['EEEEEEEE'	'KQPFQSEV'	'3321323/'	'44324340'	'EEEEEEEE'	'NVYADSFV'	'3/21321/'	'40324320']	['EEEE'	'LSMH'	'0213'	'1324'	'EEEE'	'LSFE'	'0213'	'1324']] 0 0 0.21449033236857173 0.7855096676314283
6ZGF_A 0.0065864397389193 0.5062802513858916 0.0190972222222223 [[197	202]	[355	438]	[506	571]	[978	988]] [4	0	3	1] [[197	202]	[355	438]	[506	571]	[982	992]] "[['ETTEEE'	'IDGYFK'	'/ON213'	'043324'	'ETTEEE'	'IDGYFK'	'/ON213'	'043324']	['EEEE.SEE..GGGGTTT...SEEEESSS.GGGSSS.EESEEEEEEEEEEGGGGGGSSTT..SSHHHHT....SS..EEEEEEE.'	'RKRISNDVADYSVLYNSTSFSTFKEYGVSPTKLNDLFFTNVYADSFVITGDEVRQIAPGQTGKIADYNYKLPDDFTGEVIAWNS'	'434/}V3/[]9967NON}}[U2133UUR}99:SVVZ11U3/21321//29::6;:RTNN]}UV!#%$O}]Z}VV[}23//123}'	'545034402433013433323324433033341441223403243200334405402334334024343413442334002343'	'EEEE.SEE..HHHHHH.TT.SEEEESSS.TTSTTT..BSEEEEEEEEEEGGGGGGSSTT..STTTTTT....TT..EEEEEEE.'	'RKRISNCVADYSVLYNSASFSTFKDYGVSPTKLNDLEFTNVYADSFVIRGDEVRQIAPGQTGKIADYNYKLPDDFTGDVIAWNS'	'434/}V1/[]$$!""$%}MN[U2133UUR}NNVLOOZ]*U3/21321//49::6;:RTNN]}UOKMONO}]Z}OO[}23//123}'	'545034202433013432323324433033341441423403243200534405402334334024343413442334002343']	['SEEEEEEEEEE..SS..SEE.S........SSEEEEEETTEEEEEEEEE......SS..EEE.TTS'	'QPYRVVVLSFELLNAPATVFGPKKSTNLVKNKHVNFNFNGLTGTGVLTESNKKFLPFQQFGRDIAD'	'V224///0213ZZVT}[U/1}U]]}}]ZY]VV3/3131ON02222/023}]]][ZUT]]124]KMV'	'433500013241142323023344334104444042424313333013434442132442354024'	'SEEEEEEEEEE.SSS...EE.S........SSEEEEEETTEEEEEEEEE......TT..EEE.TTS'	'QPYRVVVLSFELLHAPATVEGPKKSTNLVKNKFVNFNFNGLTGTGVLTESNKKFLPFQQFGRDIAD'	'V224///0213ZSVT}[}/3}U]]}}]ZY]VV1/3131ON02222/023}]]][ZNM]]124]KMV'	'433500013241142323043344334104442042424313333013434442132442354024']	['TTS.HHHHHHH'	'SRLDPPEAEVQ'	'NPS]$$%#%!%'	'35143342404'	'TTS.HHHHHHH'	'SRLDPPEAEVQ'	'NPS]$$%#%!%'	'35143342404']]" 0 0 0.5286952809324323 0.4713047190675676
3D23_A 0.0025370822284888 1.214898398838502 0.0238500851788752 [[161	163]	[28	31]	[159	175]	[227	232]] [4	0	3	1] [[200	202]	[450	453]	[538	550]	[986	991]] [['EEE'	'YMH'	'213'	'324'	'EEE'	'YFK'	'213'	'324']	['EEEE'	'NGLW'	'3202'	'4313'	'EEEE'	'NYLY'	'3202'	'4313']	['EEEEEEEEEETTEEEEE'	'FVYMHQLELSTGCHTGT'	'1/21330302NN13222'	'20324414133324333'	'EEEEEETTEEEEE'	'FVNFNFNGLTGTG'	'1/3131ON02222'	'2042424313333']	['HHHHHH'	'TEDFNV'	'$%%#%!'	'344240'	'HHHHHH'	'PPEAEV'	'$$%#%!'	'334240']] 0 0 0.15717050397576815 0.8428294960242319
1AUY_B 0.0034721586412298 0.8337098446280807 0.039182282793867 [[178	180]	[32	39]	[177	180]] [4	0	3] [[200	202]	[394	401]	[513	516]] [['EEE'	'SMH'	'213'	'324'	'EEE'	'YFK'	'213'	'324']	['EEEEEEEE'	'KQPFQSEV'	'3321323/'	'44324340'	'EEEEEEEE'	'NVYADSFV'	'3/21321/'	'40324320']	['EEEE'	'LSMH'	'0213'	'1324'	'EEEE'	'LSFE'	'0213'	'1324']] 0 0 0.21449033236857173 0.7855096676314283
6STU_D 0.0009969962166708 2.9273754282212536 0.001706484641639 [[352	354]	[351	356]	[209	214]] [4	0	3] [[200	202]	[395	400]	[549	554]] [['EEE'	'TFD'	'213'	'324'	'EEE'	'YFK'	'213'	'324']	['EEEEEE'	'ITFDFA'	'/21311'	'032422'	'EEEEEE'	'VYADSF'	'/21321'	'032432']	['EEEEEE'	'TLVLTK'	'20/023'	'310134'	'EEEEEE'	'TGVLTE'	'22/023'	'330134']] 0 1 0.0 1.0
6B6I_G 0.0063791490080978 1.1016184954065384 0.0034188034188034 [[106	108]	[154	159]	[107	116]	[5	8]] [4	0	3	1] [[200	202]	[395	400]	[541	550]	[980	983]] "[['EEE'	'TMK'	'213'	'324'	'EEE'	'YFK'	'213'	'324']	['EEEEEE'	'IGVHTA'	'/2/321'	'030432'	'EEEEEE'	'VYADSF'	'/21321'	'032432']	['EEETTEEEEE'	'MKIQGRTVGG'	'13/ON42/22'	'2404353033'	'EEETTEEEEE'	'FNFNGLTGTG'	'131ON02222'	'2424313333']	['HHTT'	'IWSR'	'!$NP'	'0335'	'HHTT'	'ILSR'	'!""NP'	'0135']]" 0 0 0.34675900581422214 0.6532409941857779
5O36_A 0.0027509283288503 0.7667453047620261 0.0885860306643946 [[311	313]	[311	315]	[200	204]] [4	0	3] [[200	202]	[376	380]	[549	553]] [['EEE'	'WCD'	'213'	'324'	'EEE'	'YFK'	'213'	'324']	['EEESS'	'WCDRS'	'213WU'	'32453'	'EEEES'	'TFKDY'	'2133U'	'32443']	['EEEEE'	'YWIES'	'22/32'	'33043'	'EEEEE'	'TGVLT'	'22/02'	'33013']] 0 0 0.24925137129821964 0.7507486287017804
6OJ0_S 0.0082574683642124 1.1240500545264287 0.0034188034188034 [[1138	1140]	[1138	1141]	[1025	1030]	[1081	1083]] [4	0	3	1] [[200	202]	[396	399]	[548	553]	[986	988]] [['EEE'	'YFN'	'213'	'324'	'EEE'	'YFK'	'213'	'324']	['EEEE'	'YFNP'	'2132'	'3243'	'EEEE'	'YADS'	'2132'	'3243']	['EEEEEE'	'YSTNLT'	'222302'	'333413'	'EEEEEE'	'GTGVLT'	'222/02'	'333013']	['HHH'	'YTN'	'$$%'	'334'	'HHH'	'PPE'	'$$%'	'334']] 0 0 0.1399345327043597 0.8600654672956403
5SWS_A 0.0098708628733908 0.7515497367663486 0.0280210157618214 [[100	102]	[7	12]	[100	103]	[64	70]] [4	0	3	1] [[200	202]	[396	401]	[514	517]	[986	992]] [['EEE'	'GCD'	'213'	'324'	'EEE'	'YFK'	'213'	'324']	['EEEEEE'	'YFETAV'	'21321/'	'324320'	'EEEEEE'	'YADSFV'	'21321/'	'324320']	['EEE.'	'GCDL'	'213Z'	'3241'	'EEE.'	'SFEL'	'213Z'	'3241']	['HHHHHHH'	'TQKAKGQ'	'$%%#%$%'	'3442434'	'HHHHHHH'	'PPEAEVQ'	'$$%#%!%'	'3342404']] 0 0 0.2632134061955094 0.7367865938044905
7JZT_C 0.0009138873775466 0.8510539801040209 0.1890971039182278 [[173	175]	[301	304]	[300	303]	[236	238]] [4	0	3	1] [[200	202]	[423	426]	[530	533]	[990	992]] [['EEE'	'TFD'	'213'	'324'	'EEE'	'YFK'	'213'	'324']	['....'	'GDLT'	'}]Z}'	'3413'	'....'	'YKLP'	'}]Z}'	'3413']	['....'	'PGDL'	'}}]Z'	'3341'	'....'	'STNL'	'}}]Z'	'3341']	['HHH'	'KIQ'	'%!%'	'404'	'HHH'	'EVQ'	'%!%'	'404']] 0 0 0.5272671632173295 0.47273283678267053
6A3B_B 0.0037865685736181 2.357049347604101 0.0 [[161	163]	[157	162]	[85	88]	[186	190]] [4	0	3	1] [[200	202]	[395	400]	[551	554]	[988	992]] [['EEE'	'TAD'	'213'	'324'	'EEE'	'YFK'	'213'	'324']	['EEEEEE'	'VYACTA'	'/21121'	'032232'	'EEEEEE'	'VYADSF'	'/21321'	'032432']	['EEEE'	'VLYK'	'/023'	'0134'	'EEEE'	'VLTE'	'/023'	'0134']	['HHHHH'	'KFKEE'	'%#%%%'	'42444'	'HHHHH'	'EAEVQ'	'%#%!%'	'42404']] 0 1 0.0 1.0
6KFT_B 0.0037865685736181 2.357049347604101 0.0 [[161	163]	[157	162]	[85	88]	[186	190]] [4	0	3	1] [[200	202]	[395	400]	[551	554]	[988	992]] [['EEE'	'TAD'	'213'	'324'	'EEE'	'YFK'	'213'	'324']	['EEEEEE'	'VYACTA'	'/21121'	'032232'	'EEEEEE'	'VYADSF'	'/21321'	'032432']	['EEEE'	'VLYK'	'/023'	'0134'	'EEEE'	'VLTE'	'/023'	'0134']	['HHHHH'	'KFKEE'	'%#%%%'	'42444'	'HHHHH'	'EAEVQ'	'%#%!%'	'42404']] 0 1 0.0 1.0
6OJ0_O 0.0012530497952594 1.3139850794185248 0.0459965928449739 [[338	340]	[338	341]	[225	230]	[205	209]] [4	0	3	1] [[200	202]	[396	399]	[548	553]	[976	980]] "[['EEE'	'YFN'	'213'	'324'	'EEE'	'YFK'	'213'	'324']	['EEEE'	'YFNP'	'2132'	'3243'	'EEEE'	'YADS'	'2132'	'3243']	['EEEEEE'	'YSTNLT'	'222302'	'333413'	'EEEEEE'	'GTGVLT'	'222/02'	'333013']	['.HHHH'	'VTQQV'	'Y$%%!'	'03440'	'.HHHH'	'VLNDI'	'Y""%%!'	'01440']]" 0 0 0.009455961739776472 0.9905440382602235
6WAQ_B 0.0024952140376119 2.2405056390633384 0.0298245614035088 [[383	385]	[342	425]	[492	501]	[427	429]] [4	0	3	1] [[200	202]	[355	438]	[506	515]	[990	992]] "[['EEE'	'YAD'	'213'	'324'	'EEE'	'YFK'	'213'	'324']	['EEEE.SSB..THHHHS.SS.SEEEEESS.TT.GGG..S..EEEEEEEEEGGGGGGSSTT..SHHHHHT....TT..EEEEEEE.'	'RKKISNGVADYSVLYNSTFFSTFKHYGVSATKLNDLDFSNVYADSFVVKGDDVRQIAPGQTGVIADYNYKLPDDFMGHVLAWNT'	'433/}VU([]N$!""$V}UT[U21332UR}MN]7::Z]T}]/21321//39::6;:RTNN]}U!!#%$O}]Z}OO[[23/0123}'	'544034302433013433223324433032341441423403243200434405402334330024343413442234012343'	'EEEE.SEE..HHHHHH.TT.SEEEESSS.TTSTTT..BSEEEEEEEEEEGGGGGGSSTT..STTTTTT....TT..EEEEEEE.'	'RKRISNCVADYSVLYNSASFSTFKDYGVSPTKLNDLEFTNVYADSFVIRGDEVRQIAPGQTGKIADYNYKLPDDFTGDVIAWNS'	'434/}V1/[]$$!""$%}MN[U2133UUR}NNVLOOZ]*U3/21321//49::6;:RTNN]}UOKMONO}]Z}OO[}23//123}'	'545034202433013432323324433033341441423403243200534405402334334024343413442334002343']	['SEEEEEEEEE'	'QPYRVVVLSF'	'V224///021'	'4335000132'	'SEEEEEEEEE'	'QPYRVVVLSF'	'V224///021'	'4335000132']	['HHH'	'NID'	'%!%'	'404'	'HHH'	'EVQ'	'%!%'	'404']]" 0 1 0.0 1.0
1AUY_A 0.0096453181535645 0.663692430094593 0.0352733686067026 [[178	180]	[32	39]	[177	180]] [4	0	3] [[200	202]	[394	401]	[513	516]] [['EEE'	'SMH'	'213'	'324'	'EEE'	'YFK'	'213'	'324']	['EEEEEEEE'	'KQPFQSEV'	'3321323/'	'44324340'	'EEEEEEEE'	'NVYADSFV'	'3/21321/'	'40324320']	['EEEE'	'LSMH'	'0213'	'1324'	'EEEE'	'LSFE'	'0213'	'1324']] 0 0 0.2632134061955094 0.7367865938044905
3EVD_A 0.0243544197698978 0.5871457224913167 0.0051107325383297 [[125	127]	[124	127]	[215	220]	[19	25]] [4	0	3	1] [[200	202]	[395	398]	[561	566]	[984	990]] [['EEE'	'TFK'	'213'	'324'	'EEE'	'YFK'	'213'	'324']	['EEEE'	'ITFK'	'/213'	'0324'	'EEEE'	'VYAD'	'/213'	'0324']	['T...EE'	'STHEMY'	'N}]]12'	'334423'	'TT..EE'	'PFQQFG'	'NM]]12'	'324423']	['S.HHHHH'	'LDKRQFE'	'S]%&%#%'	'1445424'	'S.HHHHH'	'LDPPEAE'	'S]$$%#%'	'1433424']] 0 0 0.5344917609925512 0.46550823900744875
1N59_A 0.021538406978103 0.8735587461401908 0.0034071550255532 [[100	102]	[7	12]	[97	102]	[64	70]] [4	0	3	1] [[200	202]	[396	401]	[511	516]	[986	992]] [['EEE'	'GAE'	'213'	'324'	'EEE'	'YFK'	'213'	'324']	['EEEEEE'	'YFVTAV'	'21/21/'	'320320'	'EEEEEE'	'YADSFV'	'21321/'	'324320']	['EEEEEE'	'VISGAE'	'//2213'	'003324'	'EEEEEE'	'VVLSFE'	'//0213'	'001324']	['HHHHHHH'	'TQKAKGN'	'$%%#%$%'	'3442434'	'HHHHHHH'	'PPEAEVQ'	'$$%#%!%'	'3342404']] 0 0 0.21449033236857173 0.7855096676314283
5X5B_C 0.0056456855654238 0.7057693455582845 0.0463458110516941 [[383	385]	[342	429]	[492	557]	[955	963]] [4	0	3	1] [[200	202]	[355	442]	[506	571]	[973	981]] "[['EEE'	'YAD'	'213'	'324'	'EEE'	'YFK'	'213'	'324']	['EEE..SEE..HHHHHHS...SB....SS.HHHHTT...S..EEEEEEEEGGGSTTSSSS.TTSSTTTSS...SSS...EEEEE.TTTT'	'RKKISNCVADYSVLYNSTFFSTFKCYGVSATKLNDLCFSNVYADSFVVKGDDVRQIAPGQTGVIADYNYKLPDDFMGCVLAWNTRNID'	'433Y}V1/[]$$!""$%U}[[U+[][}UR}#$%""OOZ[[U]Y21321//39::RPORTUU]NNRRMONVU]Z}VVT[}[/0123}POKO'	'5440342024330134332233242330323414412234032432004344054023343300243434134422320123435404'	'EEEE.SEE..HHHHHH.TT.SEEEESSS.TTSTTT..BSEEEEEEEEEEGGGGGGSSTT..STTTTTT....TT..EEEEEEE.TTTT'	'RKRISNCVADYSVLYNSASFSTFKDYGVSPTKLNDLEFTNVYADSFVIRGDEVRQIAPGQTGKIADYNYKLPDDFTGDVIAWNSNNLD'	'434/}V1/[]$$!""$%}MN[U2133UUR}NNVLOOZ]*U3/21321//49::6;:RTNN]}UOKMONO}]Z}OO[}23//123}OOLO'	'5450342024330134323233244330333414414234032432005344054023343340243434134423340023434414']	['SEEEEEEEE...S.SS..S..SPPP....SSS.B...TTS.....B..B......TT..EE..TTS'	'QPYRVVVLSFELLNAPATVCGPKLSTDLIKNQOVNFNFNGLTGTGVLTPSSKRFQPFQQFGRDVSD'	'V224///02[]ZS]TU[}R[}UHEG}]ZYVVV_(][]MOUZ}}}}(Z}+}}]^[]NM]]12^]KNV'	'433500013241142323023341334104446042424313333013333452432442354034'	'SEEEEEEEEEE.SSS...EE.S........SSEEEEEETTEEEEEEEEE......TT..EEE.TTS'	'QPYRVVVLSFELLHAPATVEGPKKSTNLVKNKFVNFNFNGLTGTGVLTESNKKFLPFQQFGRDIAD'	'V224///0213ZSVT}[}/3}U]]}}]ZY]VV1/3131ON02222/023}]]][ZNM]]124]KMV'	'433500013241142323043344334104442042424313333013434442132442354024']	['S.S.HHHHH'	'ISSVLNDIL'	'R}UY""%%!""'	'033014401'	'S.S.HHHHH'	'ISSVLNDIL'	'R}UY""%%!""'	'033014401']]" 0 0 0.2632134061955094 0.7367865938044905
1W39_A 0.0070792679211669 0.7266975601591622 0.0425894378194204 [[178	180]	[32	39]	[177	180]] [4	0	3] [[200	202]	[394	401]	[513	516]] [['EEE'	'SMH'	'213'	'324'	'EEE'	'YFK'	'213'	'324']	['EEEEEEEE'	'KQPFQSEV'	'3321323/'	'44324340'	'EEEEEEEE'	'NVYADSFV'	'3/21321/'	'40324320']	['EEEE'	'LSMH'	'0213'	'1324'	'EEEE'	'LSFE'	'0213'	'1324']] 0 0 0.2632134061955094 0.7367865938044905
6ZGF_B 0.006584485348384 0.5062601942858124 0.0538599640933574 [[197	202]	[355	438]	[506	571]	[978	988]] [4	0	3	1] [[197	202]	[355	438]	[506	571]	[982	992]] "[['ETTEEE'	'IDGYFK'	'/ON213'	'043324'	'ETTEEE'	'IDGYFK'	'/ON213'	'043324']	['EEEE.SEE..GGGGTTT...SEEEESSS.GGGSSS.EESEEEEEEEEEEGGGGGGSSTT..SSHHHHT....SS..EEEEEEE.'	'RKRISNSVADYSVLYNSTSFSTFKTYGVSPTKLNDLUFTNVYADSFVITGDEVRQIAPGQTGKIADYNYKLPDDFTGTVIAWNS'	'434/}V2/[]9967NON}}[U2132UUR}99:SVVZ51U3/21321//29::6;:RTNN]}UV!#%$O}]Z}VV[}22//123}'	'545034302433013433323324333033341441623403243200334405402334334024343413442333002343'	'EEEE.SEE..HHHHHH.TT.SEEEESSS.TTSTTT..BSEEEEEEEEEEGGGGGGSSTT..STTTTTT....TT..EEEEEEE.'	'RKRISNCVADYSVLYNSASFSTFKDYGVSPTKLNDLEFTNVYADSFVIRGDEVRQIAPGQTGKIADYNYKLPDDFTGDVIAWNS'	'434/}V1/[]$$!""$%}MN[U2133UUR}NNVLOOZ]*U3/21321//49::6;:RTNN]}UOKMONO}]Z}OO[}23//123}'	'545034202433013432323324433033341441423403243200534405402334334024343413442334002343']	['SEEEEEEEEEE..SS..SEE.S........SSEEEEEETTEEEEEEEEE......SS..EEE.TTS'	'QPYRVVVLSFELLNAPATVUGPKKSTNLVKNKWVNFNFNGLTGTGVLTESNKKFLPFQQFGRDIAD'	'V224///0213ZZVT}[U/5}U]]}}]ZY]VV2/3131ON02222/023}]]][ZUT]]124]KMV'	'433500013241142323063344334104443042424313333013434442132442354024'	'SEEEEEEEEEE.SSS...EE.S........SSEEEEEETTEEEEEEEEE......TT..EEE.TTS'	'QPYRVVVLSFELLHAPATVEGPKKSTNLVKNKFVNFNFNGLTGTGVLTESNKKFLPFQQFGRDIAD'	'V224///0213ZSVT}[}/3}U]]}}]ZY]VV1/3131ON02222/023}]]][ZNM]]124]KMV'	'433500013241142323043344334104442042424313333013434442132442354024']	['TTS.HHHHHHH'	'SRLDPPEAEVQ'	'NPS]$$%#%!%'	'35143342404'	'TTS.HHHHHHH'	'SRLDPPEAEVQ'	'NPS]$$%#%!%'	'35143342404']]" 0 0 0.4092445872391844 0.5907554127608157
1FNU_A 0.0031865812803843 1.5496478658595327 0.0352733686067026 [[123	132]	[127	130]	[117	132]	[19	21]] [4	0	3	1] [[197	202]	[450	453]	[510	516]	[978	980]] [['ETTEEEEEEE'	'IDGIQSLSFD'	'/ON/320213'	'0430431324'	'ETTEEE'	'IDGYFK'	'/ON213'	'043324']	['EEEE'	'QSLS'	'3202'	'4313'	'EEEE'	'NYLY'	'3202'	'4313']	['EEEEEEETTEEEEEEE'	'IVVKVSIDGIQSLSFD'	'///3/2/ON/320213'	'0004030430431324'	'EEEEEEE'	'VVVLSFE'	'///0213'	'0001324']	['HHH'	'QNI'	'%%!'	'440'	'HHH'	'NDI'	'%%!'	'440']] 0 1 0.0 1.0
2FZ1_C 0.0033178190885697 1.0101032310346474 0.0830258302583026 [[178	180]	[32	39]	[177	180]] [4	0	3] [[200	202]	[394	401]	[513	516]] [['EEE'	'SMH'	'213'	'324'	'EEE'	'YFK'	'213'	'324']	['EEEEEEEE'	'KQPFQSEV'	'3321323/'	'44324340'	'EEEEEEEE'	'NVYADSFV'	'3/21321/'	'40324320']	['EEEE'	'LSMH'	'0213'	'1324'	'EEEE'	'LSFE'	'0213'	'1324']] 0 0 0.21449033236857173 0.7855096676314283
1FNW_G 0.0032974939254829 1.666066403632056 0.0334507042253522 [[1923	1932]	[1927	1930]	[1917	1932]	[1819	1821]] [4	0	3	1] [[197	202]	[450	453]	[510	516]	[978	980]] [['ETTEEEEEEE'	'IDGIQSLSFD'	'/ON/320213'	'0430431324'	'ETTEEE'	'IDGYFK'	'/ON213'	'043324']	['EEEE'	'QSLS'	'3202'	'4313'	'EEEE'	'NYLY'	'3202'	'4313']	['EEEEEEETTEEEEEEE'	'IVVKVSIDGIQSLSFD'	'///3/2/ON/320213'	'0004030430431324'	'EEEEEEE'	'VVVLSFE'	'///0213'	'0001324']	['HHH'	'QNI'	'%%!'	'440'	'HHH'	'NDI'	'%%!'	'440']] 0 1 0.0 1.0
6CRX_C 0.004213730007685 2.1393685132478084 0.0102214650766609 [[160	162]	[345	389]	[492	554]	[955	974]] [4	0	3	1] [[200	202]	[358	402]	[506	568]	[973	992]] "[['EEE'	'TFE'	'213'	'324'	'EEE'	'YFK'	'213'	'324']	['E.S.B...HHHHS.SSBS..EE.---.TTTTS..BSSEE.EEEEE'	'ISNSVADYSVLYNSTFFSTFKTY---ATKLNDLUFSNVYADSFVV'	'/}V}([]}$!""$V}UT*U}[32}---[NOLOVZ_*UV/2[321//'	'03430243301343322332433---2341441623403243200'	'E.SEE..HHHHHH.TT.SEEEESSS.TTSTTT..BSEEEEEEEEE'	'ISNCVADYSVLYNSASFSTFKDYGVSPTKLNDLEFTNVYADSFVI'	'/}V1/[]$$!""$%}MN[U2133UUR}NNVLOOZ]*U3/21321//'	'034202433013432323324433033341441423403243200']	['SEEEEEE..B.------.B.SS........SSEEEEE.SS.EEEEEEEE......TT..EEE.'	'QPYRVVVLSFE------TVUGPKLSTDLIKNQWVNFNFNGLTGTGVLTPSSKRFQPFQQFGRD'	'V224///Z}*]------}(_UU]Z}}]ZY]VV2/313[VUZ2222/022}}]^[]NM]]124]'	'43350001324------3063341334104443042424313333013333452432442354'	'SEEEEEEEEEE.SSS...EE.S........SSEEEEEETTEEEEEEEEE......TT..EEE.'	'QPYRVVVLSFELLHAPATVEGPKKSTNLVKNKFVNFNFNGLTGTGVLTESNKKFLPFQQFGRD'	'V224///0213ZSVT}[}/3}U]]}}]ZY]VV1/3131ON02222/023}]]][ZNM]]124]'	'433500013241142323043344334104442042424313333013434442132442354']	['S.S.SHHHHTTS.HHHHHHH'	'ISSVLNDILSRLDPPEAEVQ'	'R}UYS%%!""NPS]$$%#%!%'	'03301440135143342404'	'S.S.HHHHHTTS.HHHHHHH'	'ISSVLNDILSRLDPPEAEVQ'	'R}UY""%%!""NPS]$$%#%!%'	'03301440135143342404']]" 0 1 0.0 1.0
3EVF_A 0.0230089077156589 0.6717110375404975 0.0136286201022137 [[125	127]	[124	127]	[215	220]	[19	25]] [4	0	3	1] [[200	202]	[395	398]	[561	566]	[984	990]] [['EEE'	'TFK'	'213'	'324'	'EEE'	'YFK'	'213'	'324']	['EEEE'	'ITFK'	'/213'	'0324'	'EEEE'	'VYAD'	'/213'	'0324']	['T...EE'	'STHEMY'	'N}]]12'	'334423'	'TT..EE'	'PFQQFG'	'NM]]12'	'324423']	['S.HHHHH'	'LDKRQFE'	'S]%&%#%'	'1445424'	'S.HHHHH'	'LDPPEAE'	'S]$$%#%'	'1433424']] 0 0 0.2632134061955094 0.7367865938044905
6E5U_B 0.0048074009007067 1.1729089788636848 0.0306643952299821 [[116	118]	[128	131]	[114	118]	[25	29]] [4	0	3	1] [[200	202]	[434	437]	[512	516]	[986	990]] [['EEE'	'TAQ'	'213'	'324'	'EEE'	'YFK'	'213'	'324']	['EEEE'	'IASD'	'/123'	'0234'	'EEEE'	'IAWN'	'/123'	'0234']	['EEEEE'	'ILTAQ'	'/0213'	'01324'	'EEEEE'	'VLSFE'	'/0213'	'01324']	['HHHHH'	'YTTMD'	'$$$#%'	'33324'	'HHHHH'	'PPEAE'	'$$%#%'	'33424']] 0 0 0.0 1.0
6STU_F 0.0033894419207422 2.916940841677316 0.0051107325383297 [[352	354]	[351	356]	[209	214]] [4	0	3] [[200	202]	[395	400]	[549	554]] [['EEE'	'TFD'	'213'	'324'	'EEE'	'YFK'	'213'	'324']	['EEEEEE'	'ITFDFA'	'/21311'	'032422'	'EEEEEE'	'VYADSF'	'/21321'	'032432']	['EEEEEE'	'TLVLTK'	'20/023'	'310134'	'EEEEEE'	'TGVLTE'	'22/023'	'330134']] 0 1 0.0 1.0
6B6I_F 0.0021041462762103 1.5168810112183178 0.052810902896081 [[106	108]	[154	159]	[107	116]	[20	22]] [4	0	3	1] [[200	202]	[395	400]	[541	550]	[973	975]] [['EEE'	'TMK'	'213'	'324'	'EEE'	'YFK'	'213'	'324']	['EEEEEE'	'IGVHTA'	'/2/321'	'030432'	'EEEEEE'	'VYADSF'	'/21321'	'032432']	['EEETTEEEEE'	'MKIQGRTVGG'	'13/ON42/22'	'2404353033'	'EEETTEEEEE'	'FNFNGLTGTG'	'131ON02222'	'2424313333']	['SSS'	'VSP'	'RUU'	'033'	'S.S'	'ISS'	'R}U'	'033']] 0 1 0.0 1.0
6S44_A 0.016494900886561 0.7238032016884035 0.0272572402044293 [[133	135]	[133	138]	[31	35]	[91	93]] [4	0	3	1] [[200	202]	[396	401]	[508	512]	[973	975]] [['EEE'	'SFN'	'213'	'324'	'EEE'	'YFK'	'213'	'324']	['EEEEEE'	'SFNKFI'	'21331/'	'324420'	'EEEEEE'	'YADSFV'	'21321/'	'324320']	['EEEEE'	'TRVVV'	'24///'	'35000'	'EEEEE'	'YRVVV'	'24///'	'35000']	['S.S'	'VNW'	'R]U'	'043'	'S.S'	'ISS'	'R}U'	'033']] 0 0 0.2632134061955094 0.7367865938044905
5TG9_A 0.0053098103180431 0.7995496129002893 0.0538599640933574 [[137	139]	[230	235]	[230	233]	[185	190]] [4	0	3	1] [[200	202]	[395	400]	[539	542]	[974	979]] "[['EEE'	'SAD'	'213'	'324'	'EEE'	'YFK'	'213'	'324']	['EEEEEE'	'IDFHWM'	'/31321'	'042432'	'EEEEEE'	'VYADSF'	'/21321'	'032432']	['EEEE'	'IDFH'	'/313'	'0424'	'EEEE'	'VNFN'	'/313'	'0424']	['.SSHHH'	'SSSLDE'	'}UU""%%'	'333144'	'.S.HHH'	'SSVLND'	'}UY""%%'	'330144']]" 0 0 0.22572141117030628 0.7742785888296937
4WME_B 0.0040830193648421 1.1630686599100588 0.0425894378194204 [[164	166]	[28	31]	[165	178]	[12	14]] [4	0	3	1] [[200	202]	[450	453]	[538	550]	[990	992]] [['EEE'	'YMH'	'213'	'324'	'EEE'	'YFK'	'213'	'324']	['EEEE'	'NGLW'	'3202'	'4313'	'EEEE'	'NYLY'	'3202'	'4313']	['EEEEEEETTEEEEE'	'MHQMELANGTHTGS'	'1331301ON23222'	'24424124334333'	'EEEEEETTEEEEE'	'FVNFNFNGLTGTG'	'1/3131ON02222'	'2042424313333']	['HHH'	'DVE'	'%!%'	'404'	'HHH'	'EVQ'	'%!%'	'404']] 0 0 0.0 1.0
2BZV_A 0.0042520713800365 1.121919353170126 0.0444839857651251 [[363	365]	[363	366]	[264	271]] [4	0	3] [[200	202]	[396	399]	[546	553]] [['EEE'	'TFK'	'213'	'324'	'EEE'	'YFK'	'213'	'324']	['EEEE'	'TFKW'	'2132'	'3243'	'EEEE'	'YADS'	'2132'	'3243']	['EEEEEEEE'	'LGTITIKG'	'022/2/32'	'13303043'	'EEEEEEEE'	'LTGTGVLT'	'02222/02'	'13333013']] 0 0 0.0 1.0
6BJG_B 0.0160566555321604 1.0028276747183933 0.0119250425894377 [[109	111]	[109	114]	[33	35]	[83	88]] [4	0	3	1] [[200	202]	[396	401]	[555	557]	[977	982]] "[['EEE'	'GCH'	'213'	'324'	'EEE'	'YFK'	'213'	'324']	['EEEEEE'	'GCHYSI'	'21322/'	'324330'	'EEEEEE'	'YADSFV'	'21321/'	'324320']	['...'	'PDE'	'}]]'	'344'	'...'	'SNK'	'}]]'	'344']	['HHHHHT'	'LHRVLG'	'""%&!""N'	'145013'	'HHHHHT'	'LNDILS'	'""%%!""N'	'144013']]" 0 0 0.21449033236857173 0.7855096676314283
3EVB_A 0.0249580111854384 0.8839109683297741 0.0034188034188034 [[125	127]	[124	127]	[215	220]	[23	25]] [4	0	3	1] [[200	202]	[395	398]	[561	566]	[988	990]] [['EEE'	'TFK'	'213'	'324'	'EEE'	'YFK'	'213'	'324']	['EEEE'	'ITFK'	'/213'	'0324'	'EEEE'	'VYAD'	'/213'	'0324']	['T...EE'	'STHEMY'	'N}]]12'	'334423'	'TT..EE'	'PFQQFG'	'NM]]12'	'324423']	['HHH'	'QFE'	'%#%'	'424'	'HHH'	'EAE'	'%#%'	'424']] 0 0 0.21449033236857173 0.7855096676314283
6QPN_D 0.0008234992456711 3.0224208495996736 0.0352733686067026 [[565	567]	[564	569]	[422	427]] [4	0	3] [[200	202]	[395	400]	[549	554]] [['EEE'	'TFD'	'213'	'324'	'EEE'	'YFK'	'213'	'324']	['EEEEEE'	'ITFDFA'	'/21311'	'032422'	'EEEEEE'	'VYADSF'	'/21321'	'032432']	['EEEEEE'	'TLVLTK'	'20/023'	'310134'	'EEEEEE'	'TGVLTE'	'22/023'	'330134']] 0 1 0.0 1.0
5TG9_C 0.0065790713812593 0.530264121315066 0.087037037037037 [[149	152]	[228	235]	[230	233]	[185	190]] [4	0	3	1] [[199	202]	[393	400]	[539	542]	[974	979]] "[['TTEE'	'SEMK'	'NO13'	'3424'	'TEEE'	'GYFK'	'N213'	'3324']	['SEEEEEEE'	'GRIDFHWM'	'U4/31321'	'35042432'	'SEEEEEEE'	'TNVYADSF'	'U3/21321'	'34032432']	['EEEE'	'IDFH'	'/313'	'0424'	'EEEE'	'VNFN'	'/313'	'0424']	['.SSHHH'	'SSSLDE'	'}UU""%%'	'333144'	'.S.HHH'	'SSVLND'	'}UY""%%'	'330144']]" 0 0 0.4092445872391844 0.5907554127608157
1W39_B 0.0047778033255207 0.8378876063864089 0.0810313075506452 [[178	180]	[32	39]	[177	180]] [4	0	3] [[200	202]	[394	401]	[513	516]] [['EEE'	'SMH'	'213'	'324'	'EEE'	'YFK'	'213'	'324']	['EEEEEEEE'	'KQPFQSEV'	'3321323/'	'44324340'	'EEEEEEEE'	'NVYADSFV'	'3/21321/'	'40324320']	['EEEE'	'LSMH'	'0213'	'1324'	'EEEE'	'LSFE'	'0213'	'1324']] 0 0 0.21449033236857173 0.7855096676314283
6E5U_D 0.0047323731655677 1.225314254085203 0.0323679727427592 [[116	118]	[128	131]	[114	118]	[25	29]] [4	0	3	1] [[200	202]	[434	437]	[512	516]	[986	990]] [['EEE'	'TAQ'	'213'	'324'	'EEE'	'YFK'	'213'	'324']	['EEEE'	'IASD'	'/123'	'0234'	'EEEE'	'IAWN'	'/123'	'0234']	['EEEEE'	'ILTAQ'	'/0213'	'01324'	'EEEEE'	'VLSFE'	'/0213'	'01324']	['HHHHH'	'YTTMD'	'$$$#%'	'33324'	'HHHHH'	'PPEAE'	'$$%#%'	'33424']] 0 0 0.20765153450056859 0.7923484654994314
6V49_E 0.0207082631776008 0.5831379334124961 0.0316344463971884 [[138	141]	[221	226]	[221	224]	[176	181]] [4	0	3	1] [[199	202]	[395	400]	[539	542]	[974	979]] "[['TTEE'	'SEMK'	'NO13'	'3424'	'TEEE'	'GYFK'	'N213'	'3324']	['EEEEEE'	'IDFHWM'	'/31321'	'042432'	'EEEEEE'	'VYADSF'	'/21321'	'032432']	['EEEE'	'IDFH'	'/313'	'0424'	'EEEE'	'VNFN'	'/313'	'0424']	['.SSHHH'	'SSSLDE'	'}UU""%%'	'333144'	'.S.HHH'	'SSVLND'	'}UY""%%'	'330144']]" 0 0 0.4980813033103356 0.5019186966896644
6B6I_D 0.0028962164825557 1.4803802547819394 0.0494037478705273 [[106	108]	[154	159]	[107	116]	[20	22]] [4	0	3	1] [[200	202]	[395	400]	[541	550]	[973	975]] [['EEE'	'TMK'	'213'	'324'	'EEE'	'YFK'	'213'	'324']	['EEEEEE'	'IGVHTA'	'/2/321'	'030432'	'EEEEEE'	'VYADSF'	'/21321'	'032432']	['EEETTEEEEE'	'MKIQGRTVGG'	'13/ON42/22'	'2404353033'	'EEETTEEEEE'	'FNFNGLTGTG'	'131ON02222'	'2424313333']	['SSS'	'VSP'	'RUU'	'033'	'S.S'	'ISS'	'R}U'	'033']] 0 1 0.0 1.0
3P4N_A 0.0074175617478886 0.9732474259658224 0.0426287744227353 [[100	102]	[7	12]	[97	102]	[64	70]] [4	0	3	1] [[200	202]	[396	401]	[511	516]	[986	992]] [['EEE'	'GAE'	'213'	'324'	'EEE'	'YFK'	'213'	'324']	['EEEEEE'	'YFVTAV'	'21/21/'	'320320'	'EEEEEE'	'YADSFV'	'21321/'	'324320']	['EEEEEE'	'VISGAE'	'//2213'	'003324'	'EEEEEE'	'VVLSFE'	'//0213'	'001324']	['HHHHHHH'	'TQKAKGN'	'$%%#%$%'	'3442434'	'HHHHHHH'	'PPEAEVQ'	'$$%#%!%'	'3342404']] 0 0 0.21449033236857173 0.7855096676314283
3D23_B 0.0035037907049406 1.3318755538210263 0.0408858603066439 [[161	163]	[28	31]	[159	175]	[227	232]] [4	0	3	1] [[200	202]	[450	453]	[538	550]	[986	991]] [['EEE'	'YMH'	'213'	'324'	'EEE'	'YFK'	'213'	'324']	['EEEE'	'NGLW'	'3202'	'4313'	'EEEE'	'NYLY'	'3202'	'4313']	['EEEEEEEEEETTEEEEE'	'FVYMHQLELSTGCHTGT'	'1/21330302NN13222'	'20324414133324333'	'EEEEEETTEEEEE'	'FVNFNFNGLTGTG'	'1/3131ON02222'	'2042424313333']	['HHHHHH'	'TEDFNV'	'$%%#%!'	'344240'	'HHHHHH'	'PPEAEV'	'$$%#%!'	'334240']] 0 0 0.14233737941777727 0.8576626205822228
6NB7_B 0.0026073786072646 0.4814265169669115 0.3877068557919632 [[72	76]	[342	440]	[493	554]	[955	974]] [4	0	3	1] [[197	201]	[355	449]	[507	568]	[973	992]] "[['ETTEE'	'INHTF'	'/OO21'	'04432'	'ETTEE'	'IDGYF'	'/ON21'	'04332']	['EEEE.SEE...HHHHT.SS.SEEEEESS.GGGGGG..BS.EEEEEEEEEGGGGGGSSTT..SHHHHHT.B..SS.EEEEEEEE.TTTT..TT..TT.EE'	'RKKISNSVADYSVLYNSTFFSTFKTYGVSATKLNDLUFSNVYADSFVVKGDDVRQIAPGQTGVIADYNYKLPDDFMGTVLAWNTRNIDATSTGNYNYKY'	'433/}V2/[]}$!""$O}UT[U21322UR}89:7::Z_*U]/21321//39::6;:RTNN]}U!!#%$O}	Z}VV[122/0123}POKO[}NN}]NO}32'	'544034302433013433223324333032341441623403243200434405402334330024343413442233012343540423333434343'	'EEEE.SEE..HHHHHH.TT.SEEEESSS.TTSTTT..BSEEEEEEEEEEGGGGGGSSTT..STTTTTT....TT..EEEEEEE.TTTT..--.EE'	'RKRISNCVADYSVLYNSASFSTFKDYGVSPTKLNDLEFTNVYADSFVIRGDEVRQIAPGQTGKIADYNYKLPDDFTGDVIAWNSNNLDSK--GNY'	'434/}V1/[]$$!""$%}MN[U2133UUR}NNVLOOZ]*U3/21321//49::6;:RTNN]}UOKMONO}]Z}OO[}23//123}OOLO}]--}32'	'545034202433013432323324433033341441423403243200534405402334334024343413442334002343441434--343']	['EEEEEEEEE.------.EE.........TTSEEEEEETTEEEEEEEEE......TT..EEE.'	'PYRVVVLSFE------TVUGPKLSTDLIKNQWVNFNFNGLTGTGVLTPSSKRFQPFQQFGRD'	'224///021]------}/5}}]Z}}]ZYOOV2/3131ON02222/022}}]^[]NM]]124]'	'3350001324------3063341334104443042424313333013333452432442354'	'EEEEEEEEEE.SSS...EE.S........SSEEEEEETTEEEEEEEEE......TT..EEE.'	'PYRVVVLSFELLHAPATVEGPKKSTNLVKNKFVNFNFNGLTGTGVLTESNKKFLPFQQFGRD'	'224///0213ZSVT}[}/3}U]]}}]ZY]VV1/3131ON02222/023}]]][ZNM]]124]'	'33500013241142323043344334104442042424313333013434442132442354']	['S.SSTHHHHTTS.HHHHHHH'	'ISSVLNDILSRLDPPEAEVQ'	'R}URL%%!""NPS]$$%#%!%'	'03301440135143342404'	'S.S.HHHHHTTS.HHHHHHH'	'ISSVLNDILSRLDPPEAEVQ'	'R}UY""%%!""NPS]$$%#%!%'	'03301440135143342404']]" 0 -1 0.42237730854001204 0.0
6B6I_B 0.0048972426014257 1.4985075881975936 0.0244328097731238 [[106	108]	[154	159]	[107	116]	[20	22]] [4	0	3	1] [[200	202]	[395	400]	[541	550]	[973	975]] [['EEE'	'TMK'	'213'	'324'	'EEE'	'YFK'	'213'	'324']	['EEEEEE'	'IGVHTA'	'/2/321'	'030432'	'EEEEEE'	'VYADSF'	'/21321'	'032432']	['EEETTEEEEE'	'MKIQGRTVGG'	'13/ON42/22'	'2404353033'	'EEETTEEEEE'	'FNFNGLTGTG'	'131ON02222'	'2424313333']	['SSS'	'VSP'	'RUU'	'033'	'S.S'	'ISS'	'R}U'	'033']] 0 1 0.0 1.0
6NB6_B 0.0028184456991885 0.5214086913622478 0.3371298405466973 [[72	76]	[342	440]	[493	554]	[955	974]] [4	0	3	1] [[197	201]	[355	449]	[507	568]	[973	992]] "[['ETTEE'	'INHTF'	'/OO21'	'04432'	'ETTEE'	'IDGYF'	'/ON21'	'04332']	['EEEE.SEE...HHHHT.SS.SEEEEESS.GGGGGG..BS.EEEEEEEEEGGGGGGSSBT..SHHHHHT..B.SS.EEEEEEEE.TTTT..TT..TT.EE'	'RKKISNSVADYSVLYNSTFFSTFKTYGVSATKLNDLUFSNVYADSFVVKGDDVRQIAPGQTGVIADYNYKLPDDFMGTVLAWNTRNIDATSTGNYNYKY'	'433/}V2/[]}$!""$O}UT[U21322UR}89:7::Z_*U]/21321//39::6;:RT+N]}U!!#%$O}])}VV[122/0123}POKO[}NN}]NO}32'	'544034302433013433223324333032341441623403243200434405402334330024343413442233012343540423333434343'	'EEEE.SEE..HHHHHH.TT.SEEEESSS.TTSTTT..BSEEEEEEEEEEGGGGGGSSTT..STTTTTT....TT..EEEEEEE.TTTT..--.EE'	'RKRISNCVADYSVLYNSASFSTFKDYGVSPTKLNDLEFTNVYADSFVIRGDEVRQIAPGQTGKIADYNYKLPDDFTGDVIAWNSNNLDSK--GNY'	'434/}V1/[]$$!""$%}MN[U2133UUR}NNVLOOZ]*U3/21321//49::6;:RTNN]}UOKMONO}]Z}OO[}23//123}OOLO}]--}32'	'545034202433013432323324433033341441423403243200534405402334334024343413442334002343441434--343']	['EEEEEEEEE.------.EE.PPPP....TTSEEEEEETTEEEEEEEEE......TT..EEE.'	'PYRVVVLSFE------TVUGPKLSTDLIKNQWVNFNFNGLTGTGVLTPSSKRFQPFQQFGRD'	'224///021]------}/5}GHEG}]ZYOOV2/3131ON02222/022}}]^[]NM]]124]'	'3350001324------3063341334104443042424313333013333452432442354'	'EEEEEEEEEE.SSS...EE.S........SSEEEEEETTEEEEEEEEE......TT..EEE.'	'PYRVVVLSFELLHAPATVEGPKKSTNLVKNKFVNFNFNGLTGTGVLTESNKKFLPFQQFGRD'	'224///0213ZSVT}[}/3}U]]}}]ZY]VV1/3131ON02222/023}]]][ZNM]]124]'	'33500013241142323043344334104442042424313333013434442132442354']	['S.S.THHHHTTS.HHHHHHH'	'ISSVLNDILSRLDPPEAEVQ'	'R}UYL%%!""NPS]$$%#%!%'	'03301440135143342404'	'S.S.HHHHHTTS.HHHHHHH'	'ISSVLNDILSRLDPPEAEVQ'	'R}UY""%%!""NPS]$$%#%!%'	'03301440135143342404']]" 0 -1 0.25930391677901143 0.0
5X5B_B 0.0056475613703049 0.7057551970389094 0.0971962616822437 [[383	385]	[342	429]	[492	557]	[955	963]] [4	0	3	1] [[200	202]	[355	442]	[506	571]	[973	981]] "[['EEE'	'YAD'	'213'	'324'	'EEE'	'YFK'	'213'	'324']	['EEE..SEE..HHHHHHS...SB....SS.HHHHTT...S..EEEEEEEEGGGSTTSSSS.TTSSTTTSS...SSS...EEEEE.TTTT'	'RKKISNCVADYSVLYNSTFFSTFKCYGVSATKLNDLCFSNVYADSFVVKGDDVRQIAPGQTGVIADYNYKLPDDFMGCVLAWNTRNID'	'433Y}V1/[]$$!""$%U}[[U+[][}UR}#$%""OOZ[[U]Y21321//39::RPORTUU]NNRRMONVU]Z}VVT[}[/0123}POKO'	'5440342024330134332233242330323414412234032432004344054023343300243434134422320123435404'	'EEEE.SEE..HHHHHH.TT.SEEEESSS.TTSTTT..BSEEEEEEEEEEGGGGGGSSTT..STTTTTT....TT..EEEEEEE.TTTT'	'RKRISNCVADYSVLYNSASFSTFKDYGVSPTKLNDLEFTNVYADSFVIRGDEVRQIAPGQTGKIADYNYKLPDDFTGDVIAWNSNNLD'	'434/}V1/[]$$!""$%}MN[U2133UUR}NNVLOOZ]*U3/21321//49::6;:RTNN]}UOKMONO}]Z}OO[}23//123}OOLO'	'5450342024330134323233244330333414414234032432005344054023343340243434134423340023434414']	['SEEEEEEEE...S.SS..S..SPPP....SSS.B...TTS.....B..B......TT..EE..TTS'	'QPYRVVVLSFELLNAPATVCGPKLSTDLIKNQIVNFNFNGLTGTGVLTPSSKRFQPFQQFGRDVSD'	'V224///02[]ZS]TU[}R[}UHEG}]ZYVVVY(][]MOUZ}}}}(Z}+}}]^[]NM]]12^]KNV'	'433500013241142323023341334104440042424313333013333452432442354034'	'SEEEEEEEEEE.SSS...EE.S........SSEEEEEETTEEEEEEEEE......TT..EEE.TTS'	'QPYRVVVLSFELLHAPATVEGPKKSTNLVKNKFVNFNFNGLTGTGVLTESNKKFLPFQQFGRDIAD'	'V224///0213ZSVT}[}/3}U]]}}]ZY]VV1/3131ON02222/023}]]][ZNM]]124]KMV'	'433500013241142323043344334104442042424313333013434442132442354024']	['S.S.HHHHH'	'ISSVLNDIL'	'R}UY""%%!""'	'033014401'	'S.S.HHHHH'	'ISSVLNDIL'	'R}UY""%%!""'	'033014401']]" 0 0 0.3661091682323743 0.6338908317676256
2P84_A 0.006562203160335 1.868095538474575 0.0155709342560554 [[92	95]	[116	120]	[116	121]	[13	15]] [4	0	3	1] [[198	201]	[449	453]	[549	554]	[990	992]] [['TTEE'	'DGSF'	'ON21'	'4332'	'TTEE'	'DGYF'	'ON21'	'4332']	['EEEEE'	'YEVLG'	'23/02'	'34013'	'EEEEE'	'YNYLY'	'23202'	'34313']	['EEEEEE'	'YEVLGN'	'23/023'	'340134'	'EEEEEE'	'TGVLTE'	'22/023'	'330134']	['HHH'	'ERH'	'%&%'	'454'	'HHH'	'EVQ'	'%!%'	'404']] 0 1 0.0 1.0
6E5U_H 0.0049986266436485 1.1467966483228875 0.0426287744227353 [[116	118]	[128	131]	[114	118]	[25	29]] [4	0	3	1] [[200	202]	[434	437]	[512	516]	[986	990]] [['EEE'	'TAQ'	'213'	'324'	'EEE'	'YFK'	'213'	'324']	['EEEE'	'IASD'	'/123'	'0234'	'EEEE'	'IAWN'	'/123'	'0234']	['EEEEE'	'ILTAQ'	'/0213'	'01324'	'EEEEE'	'VLSFE'	'/0213'	'01324']	['HHHHH'	'YTTMD'	'$$$#%'	'33324'	'HHHHH'	'PPEAE'	'$$%#%'	'33424']] 0 0 0.0 1.0
6ZGF_C 0.0065873960802944 0.5062875497822155 0.1117424242424247 [[197	202]	[355	438]	[506	571]	[978	988]] [4	0	3	1] [[197	202]	[355	438]	[506	571]	[982	992]] "[['ETTEEE'	'IDGYFK'	'/ON213'	'043324'	'ETTEEE'	'IDGYFK'	'/ON213'	'043324']	['EEEE.SEE..GGGGTTT...SEEEESSS.GGGSSS.EESEEEEEEEEEEGGGGGGSSTT..SSHHHHT....SS..EEEEEEE.'	'RKRISNHVADYSVLYNSTSFSTFKIYGVSPTKLNDLJFTNVYADSFVITGDEVRQIAPGQTGKIADYNYKLPDDFTGIVIAWNS'	'434/}V3/[]9967NON}}[U213/UUR}99:SVVZ51U3/21321//29::6;:RTNN]}UV!#%$O}]Z}VV[}2///123}'	'545034402433013433323324033033341441623403243200334405402334334024343413442330002343'	'EEEE.SEE..HHHHHH.TT.SEEEESSS.TTSTTT..BSEEEEEEEEEEGGGGGGSSTT..STTTTTT....TT..EEEEEEE.'	'RKRISNCVADYSVLYNSASFSTFKDYGVSPTKLNDLEFTNVYADSFVIRGDEVRQIAPGQTGKIADYNYKLPDDFTGDVIAWNS'	'434/}V1/[]$$!""$%}MN[U2133UUR}NNVLOOZ]*U3/21321//49::6;:RTNN]}UOKMONO}]Z}OO[}23//123}'	'545034202433013432323324433033341441423403243200534405402334334024343413442334002343']	['SEEEEEEEEEE..SS..SEE.S........SSEEEEEETTEEEEEEEEE......SS..EEE.TTS'	'QPYRVVVLSFELLNAPATVJGPKKSTNLVKNKLVNFNFNGLTGTGVLTESNKKFLPFQQFGRDIAD'	'V224///0213ZZVT}[U/5}U]]}}]ZY]VV0/3131ON02222/023}]]][ZUT]]124]KMV'	'433500013241142323063344334104441042424313333013434442132442354024'	'SEEEEEEEEEE.SSS...EE.S........SSEEEEEETTEEEEEEEEE......TT..EEE.TTS'	'QPYRVVVLSFELLHAPATVEGPKKSTNLVKNKFVNFNFNGLTGTGVLTESNKKFLPFQQFGRDIAD'	'V224///0213ZSVT}[}/3}U]]}}]ZY]VV1/3131ON02222/023}]]][ZNM]]124]KMV'	'433500013241142323043344334104442042424313333013434442132442354024']	['TTS.HHHHHHH'	'SRLDPPEAEVQ'	'NPS]$$%#%!%'	'35143342404'	'TTS.HHHHHHH'	'SRLDPPEAEVQ'	'NPS]$$%#%!%'	'35143342404']]" 0 0 0.4092445872391844 0.5907554127608157
2X5I_A 0.0032095380826214 3.9587737629036335 0.0119250425894377 [[239	241]	[238	246]	[233	236]	[65	68]] [4	0	3	1] [[200	202]	[395	403]	[548	551]	[978	981]] "[['EEE'	'YFK'	'213'	'324'	'EEE'	'YFK'	'213'	'324']	['EEEEEEEEE'	'VYFKPKHIR'	'/213233/4'	'032434405'	'EEEEEEEEE'	'VYADSFVIR'	'/21321//4'	'032432005']	['EEEE'	'SSTI'	'222/'	'3330'	'EEEE'	'GTGV'	'222/'	'3330']	['HHHH'	'ENFL'	'%%#""'	'4421'	'HHHH'	'NDIL'	'%%!""'	'4401']]" 0 -1 0.11207060503516789 0.0
6CRW_C 0.0044455463137393 2.19108310419243 0.0262237762237766 [[383	385]	[342	389]	[492	554]	[955	974]] [4	0	3	1] [[200	202]	[355	402]	[506	568]	[973	992]] "[['EEE'	'YAD'	'213'	'324'	'EEE'	'YFK'	'213'	'324']	['EEEE.SB...SHHHHS.SSBS..B.----.THHHH..BS.EEEEEEEE'	'RKKISNHVADYSVLYNSTFFSTFKI----ATKLNDLJFSNVYADSFVV'	'433/}V	Y[]U$!""$V}UT*U}[	Y----[N%""%%Z_*U]/21321//'	'5440344024330134332233240----2341441623403243200'	'EEEE.SEE..HHHHHH.TT.SEEEESSS.TTSTTT..BSEEEEEEEEE'	'RKRISNCVADYSVLYNSASFSTFKDYGVSPTKLNDLEFTNVYADSFVI'	'434/}V1/[]$$!""$%}MN[U2133UUR}NNVLOOZ]*U3/21321//'	'545034202433013432323324433033341441423403243200']	['S.EEEEEEEE.------.B.SS........SSEEEEEETTEEEEEEEEE......TT..EE..'	'QPYRVVVLSFE------TVJGPKLSTDLIKNQLVNFNFNGLTGTGVLTPSSKRFQPFQQFGRD'	'V}24///021]------}(_UU]Z}}]ZY]VV0/3131ON02222/022}}]^[]NM]]12^]'	'43350001324------3063341334104441042424313333013333452432442354'	'SEEEEEEEEEE.SSS...EE.S........SSEEEEEETTEEEEEEEEE......TT..EEE.'	'QPYRVVVLSFELLHAPATVEGPKKSTNLVKNKFVNFNFNGLTGTGVLTESNKKFLPFQQFGRD'	'V224///0213ZSVT}[}/3}U]]}}]ZY]VV1/3131ON02222/023}]]][ZNM]]124]'	'433500013241142323043344334104442042424313333013434442132442354']	['S.S.HHHHHHHS.HHHHHHH'	'ISSVLNDILSRLDPPEAEVQ'	'R}UY""%%!""$&S]$$%#%!%'	'03301440135143342404'	'S.S.HHHHHTTS.HHHHHHH'	'ISSVLNDILSRLDPPEAEVQ'	'R}UY""%%!""NPS]$$%#%!%'
6G47_A 0.0027259086785274 0.9493603350098786 0.2462845010615715 [[339	341]	[339	342]	[250	255]] [4	0	3] [[200	202]	[396	399]	[538	543]] [['EEE'	'SFK'	'213'	'324'	'EEE'	'YFK'	'213'	'324']	['EEEE'	'SFKW'	'2132'	'3243'	'EEEE'	'YADS'	'2132'	'3243']	['EEEEEE'	'AIEFTF'	'1/3121'	'204232'	'EEEEEE'	'FVNFNF'	'1/3131'	'204242']] 0 0 0.6067944448558854 0.3932055551441146
3TGS_A 0.0073009409517578 2.187643262767911 0.008591065292097 [[444	446]	[441	449]	[404	407]	[342	345]] [4	0	3	1] [[200	202]	[393	401]	[528	531]	[977	980]] "[['EEE'	'TFN'	'213'	'324'	'EEE'	'YFK'	'213'	'324']	['S.EEEEEEE'	'GEITFNSNI'	'U]/21323/'	'340324340'	'SEEEEEEEE'	'TNVYADSFV'	'U3/21321/'	'340324320']	['....'	'NHTG'	']]}}'	'4433'	'....'	'KKST'	']]}}'	'4433']	['HHHH'	'LQKV'	'""%%!'	'1440'	'HHHH'	'LNDI'	'""%%!'	'1440']]" 0 1 0.0 1.0
2VO9_A 0.0294241001285613 0.9980820757737364 0.0034188034188034 [[132	135]	[18	22]	[133	135]	[11	15]] [4	0	3	1] [[199	202]	[411	415]	[540	542]	[988	992]] [['TEEE'	'PHFE'	'N313'	'3424'	'TEEE'	'GYFK'	'N213'	'3324']	['STTS.'	'AGGMY'	'TNNT}'	'23323'	'STT..'	'APGQT'	'TNN]}'	'23343']	['EEE'	'HFE'	'313'	'424'	'EEE'	'NFN'	'313'	'424']	['HHHHH'	'KANRK'	'%#%&%'	'42454'	'HHHHH'	'EAEVQ'	'%#%!%'	'42404']] 0 0 0.21449033236857173 0.7855096676314283
3EVC_A 0.0243341303979263 0.9660720999507356 0.0155709342560554 [[125	127]	[124	127]	[215	220]	[23	25]] [4	0	3	1] [[200	202]	[395	398]	[561	566]	[988	990]] [['EEE'	'TFK'	'213'	'324'	'EEE'	'YFK'	'213'	'324']	['EEEE'	'ITFK'	'/213'	'0324'	'EEEE'	'VYAD'	'/213'	'0324']	['T...EE'	'STHEMY'	'N}]]12'	'334423'	'TT..EE'	'PFQQFG'	'NM]]12'	'324423']	['HHH'	'QFE'	'%#%'	'424'	'HHH'	'EAE'	'%#%'	'424']] 0 0 0.21449033236857173 0.7855096676314283
1OOP_A 0.0027401674199326 9.38284766038854 0.001706484641639 [[238	240]	[237	241]	[38	43]	[65	68]] [4	0	3	1] [[200	202]	[395	399]	[529	534]	[978	981]] "[['EEE'	'YFK'	'213'	'324'	'EEE'	'YFK'	'213'	'324']	['EEEEE'	'IYFKP'	'/2132'	'03243'	'EEEEE'	'VYADS'	'/2132'	'03243']	['......'	'HTSQVV'	']}}]YY'	'433400'	'......'	'KSTNLV'	']}}]ZY'	'433410']	['HHHH'	'ENFL'	'%%#""'	'4421'	'HHHH'	'NDIL'	'%%!""'	'4401']]" 0 -1 0.766798389312781 0.0
2DD8_S 0.0009720668439835 3.745249424016591 0.039182282793867 [[500	502]	[342	425]	[492	512]	[427	429]] [4	0	3	1] [[200	202]	[355	438]	[506	526]	[990	992]] "[['EEE'	'SFE'	'213'	'324'	'EEE'	'YFK'	'213'	'324']	['EEEE.SEE..THHHHS.TT.SEEEEESS.GGGSSS.EESEEEEEEEEEEGGGGGGSSTT..SHHHHHT....SS..EEEEEEE.'	'RKKISNFVADYSVLYNSTFFSTFKGYGVSATKLNDLHFSNVYADSFVVKGDDVRQIAPGQTGVIADYNYKLPDDFMGGVLAWNT'	'433/}V1/[]N$!""$V}NM[U21322UR}89:SVVZ31U3/21321//39::6;:RTNN]}U!!#%$O}]Z}VV[[22/0123}'	'544034202433013433223324333032341441423403243200434405402334330024343413442233012343'	'EEEE.SEE..HHHHHH.TT.SEEEESSS.TTSTTT..BSEEEEEEEEEEGGGGGGSSTT..STTTTTT....TT..EEEEEEE.'	'RKRISNCVADYSVLYNSASFSTFKDYGVSPTKLNDLEFTNVYADSFVIRGDEVRQIAPGQTGKIADYNYKLPDDFTGDVIAWNS'	'434/}V1/[]$$!""$%}MN[U2133UUR}NNVLOOZ]*U3/21321//49::6;:RTNN]}UOKMONO}]Z}OO[}23//123}'	'545034202433013432323324433033341441423403243200534405402334334024343413442334002343']	['SEEEEEEEEEE..SS..SEE.'	'QPYRVVVLSFELLNAPATVHG'	'V224///0213ZZVT}[U/3}'	'433500013241142323043'	'SEEEEEEEEEE.SSS...EE.'	'QPYRVVVLSFELLHAPATVEG'	'V224///0213ZSVT}[}/3}'	'433500013241142323043']	['HHH'	'NID'	'%!%'	'404'	'HHH'	'EVQ'	'%!%'	'404']]" 0 1 0.11928302988232937 0.8807169701176706
5XHV_A 0.0011409417419314 2.827602163969818 0.071550255536626 [[241	243]	[239	243]	[308	312]	[61	63]] [4	0	3	1] [[200	202]	[394	398]	[529	533]	[980	982]] "[['EEE'	'TFE'	'213'	'324'	'EEE'	'YFK'	'213'	'324']	['EEEEE'	'KITFE'	'3/213'	'40324'	'EEEEE'	'NVYAD'	'3/213'	'40324']	['.....'	'KSTKL'	']}}]Z'	'43341'	'.....'	'KSTNL'	']}}]Z'	'43341']	['HHT'	'ILG'	'!""N'	'013'	'HHT'	'ILS'	'!""N'	'013']]" 0 1 0.0 1.0
6B6I_A 0.0048485932823323 1.1219325403615397 0.0647359454855187 [[106	108]	[154	159]	[107	116]	[5	8]] [4	0	3	1] [[200	202]	[395	400]	[541	550]	[980	983]] "[['EEE'	'TMK'	'213'	'324'	'EEE'	'YFK'	'213'	'324']	['EEEEEE'	'IGVHTA'	'/2/321'	'030432'	'EEEEEE'	'VYADSF'	'/21321'	'032432']	['EEETTEEEEE'	'MKIQGRTVGG'	'13/ON42/22'	'2404353033'	'EEETTEEEEE'	'FNFNGLTGTG'	'131ON02222'	'2424313333']	['HHTT'	'IWSR'	'!$NP'	'0335'	'HHTT'	'ILSR'	'!""NP'	'0135']]" 0 0 0.0 1.0
6QPN_A 0.0007304436402032 2.949244974833763 0.0545144804088584 [[565	567]	[564	569]	[422	427]] [4	0	3] [[200	202]	[395	400]	[549	554]] [['EEE'	'TFD'	'213'	'324'	'EEE'	'YFK'	'213'	'324']	['EEEEEE'	'ITFDFA'	'/21311'	'032422'	'EEEEEE'	'VYADSF'	'/21321'	'032432']	['EEEEEE'	'TLVLTK'	'20/023'	'310134'	'EEEEEE'	'TGVLTE'	'22/023'	'330134']] 0 1 0.0 1.0
1RJZ_A 0.0205151083479928 1.101881299110877 0.0226480836236941 [[100	102]	[7	14]	[97	102]	[64	70]] [4	0	3	1] [[200	202]	[396	403]	[511	516]	[986	992]] [['EEE'	'GAE'	'213'	'324'	'EEE'	'YFK'	'213'	'324']	['EEEEEEEE'	'YFVTAVSR'	'21/21/24'	'32032035'	'EEEEEEEE'	'YADSFVIR'	'21321//4'	'32432005']	['EEEEEE'	'VISGAE'	'//2213'	'003324'	'EEEEEE'	'VVLSFE'	'//0213'	'001324']	['HHHHHHH'	'TQKAKGN'	'$%%#%$%'	'3442434'	'HHHHHHH'	'PPEAEVQ'	'$$%#%!%'	'3342404']] 0 0 0.1732616247424319 0.8267383752575681
5XS4_C 0.0077413126662342 0.9159233485286788 0.0750915750915752 [[83	85]	[211	214]	[212	217]] [4	0	3] [[200	202]	[432	435]	[510	515]] [['EEE'	'SFQ'	'213'	'324'	'EEE'	'YFK'	'213'	'324']	['EEEE'	'NIIA'	'3//1'	'4002'	'EEEE'	'DVIA'	'3//1'	'4002']	['EEEEEE'	'IIALGA'	'//1021'	'002132'	'EEEEEE'	'VVVLSF'	'///021'	'000132']] 0 0 0.21449033236857173 0.7855096676314283
4I53_B 0.005756860601214 1.811685815799432 0.0298245614035088 [[444	446]	[441	449]	[295	300]	[342	345]] [4	0	3	1] [[200	202]	[393	401]	[551	556]	[977	980]] "[['EEE'	'TMN'	'213'	'324'	'EEE'	'YFK'	'213'	'324']	['S.EEEEEEE'	'GEITMNSNI'	'U]/21323/'	'340324340'	'SEEEEEEEE'	'TNVYADSFV'	'U3/21321/'	'340324320']	['EEEE..'	'VLTRPN'	'/024}]'	'013534'	'EEEE..'	'VLTESN'	'/023}]'	'013434']	['HHHH'	'LQKV'	'""%%!'	'1440'	'HHHH'	'LNDI'	'""%%!'	'1440']]" 0 1 0.0 1.0
3EVE_A 0.0241087266067511 0.9694788917119423 0.0226480836236941 [[125	127]	[124	127]	[215	220]	[23	25]] [4	0	3	1] [[200	202]	[395	398]	[561	566]	[988	990]] [['EEE'	'TFK'	'213'	'324'	'EEE'	'YFK'	'213'	'324']	['EEEE'	'ITFK'	'/213'	'0324'	'EEEE'	'VYAD'	'/213'	'0324']	['T...EE'	'STHEMY'	'N}]]12'	'334423'	'TT..EE'	'PFQQFG'	'NM]]12'	'324423']	['HHH'	'QFE'	'%#%'	'424'	'HHH'	'EAE'	'%#%'	'424']] 0 0 0.21449033236857173 0.7855096676314283
5WMF_C 0.0521296448631678 0.6671092976215569 0.0119250425894377 [[599	601]	[498	506]	[594	601]	[572	574]] [4	0	3	1] [[200	202]	[426	436]	[509	516]	[989	991]] [['EEE'	'SFD'	'213'	'324'	'EEE'	'YFK'	'213'	'324']	['.TT..EEEE'	'TDEGTWVAG'	'}OO}}2/12'	'344333023'	'.TT..EEEEEE'	'PDDFTGDVIAW'	'}OO[}23//12'	'34423340023']	['EEEEEEEE'	'RVTVCSFD'	'4/2/1213'	'50302324'	'EEEEEEEE'	'RVVVLSFE'	'4///0213'	'50001324']	['HHH'	'AEV'	'#%!'	'240'	'HHH'	'AEV'	'#%!'	'240']] 0 0 0.4310046204425895 0.5689953795574104
6BJG_A 0.0375216446036258 1.0284674041319537 0.001706484641639 [[109	111]	[109	114]	[33	35]	[83	88]] [4	0	3	1] [[200	202]	[396	401]	[555	557]	[977	982]] "[['EEE'	'GCH'	'213'	'324'	'EEE'	'YFK'	'213'	'324']	['EEEEEE'	'GCHYSI'	'21322/'	'324330'	'EEEEEE'	'YADSFV'	'21321/'	'324320']	['...'	'PDE'	'}]]'	'344'	'...'	'SNK'	'}]]'	'344']	['HHHHHT'	'LHRVLG'	'""%&!""N'	'145013'	'HHHHHT'	'LNDILS'	'""%%!""N'	'144013']]" 0 0 0.21449033236857173 0.7855096676314283
3EVA_A 0.0249882659943742 1.0051207169107252 0.0173310225303293 [[125	127]	[124	127]	[215	220]	[23	25]] [4	0	3	1] [[200	202]	[395	398]	[561	566]	[988	990]] [['EEE'	'TFK'	'213'	'324'	'EEE'	'YFK'	'213'	'324']	['EEEE'	'ITFK'	'/213'	'0324'	'EEEE'	'VYAD'	'/213'	'0324']	['T...EE'	'STHEMY'	'N}]]12'	'334423'	'TT..EE'	'PFQQFG'	'NM]]12'	'324423']	['HHH'	'QFE'	'%#%'	'424'	'HHH'	'EAE'	'%#%'	'424']] 0 0 0.21449033236857173 0.7855096676314283
6N9X_E 0.0249752978841851 0.9602363470252976 0.0208695652173913 [[532	534]	[529	537]	[420	423]	[451	454]] [4	0	3	1] [[200	202]	[434	440]	[510	513]	[987	990]] [['EEE'	'YME'	'213'	'324'	'EEE'	'YFK'	'213'	'324']	['EEEEEE.TT'	'IAGYMEYNK'	'/12213}OO'	'023324344'	'EEEE.TT'	'IAWNSNN'	'/123}OO'	'0234344']	['EEEE'	'VIIL'	'///0'	'0001'	'EEEE'	'VVVL'	'///0'	'0001']	['HHHH'	'GFAK'	'$##%'	'3224'	'HHHH'	'PEAE'	'$%#%'	'3424']] 0 0 0.21449033236857173 0.7855096676314283
5IBL_B 0.0026069805831394 10.899961627247446 0.0051369863013701 [[244	246]	[242	246]	[20	24]	[191	195]] [4	0	3	1] [[200	202]	[394	398]	[528	532]	[978	982]] "[['EEE'	'TFE'	'213'	'324'	'EEE'	'YFK'	'213'	'324']	['EEEEE'	'KITFE'	'3/213'	'40324'	'EEEEE'	'NVYAD'	'3/213'	'40324']	['.....'	'NNSTD'	']]}}]'	'44334'	'.....'	'KKSTN'	']]}}]'	'44334']	['HHHHT'	'QQSLY'	'%%$""N'	'44313'	'HHHHT'	'NDILS'	'%%!""N'	'44013']]" 0 -1 0.766798389312781 0.0
4XL8_A 0.0027022126357541 0.9574431162459348 0.287280701754387 [[339	341]	[339	342]	[250	255]] [4	0	3] [[200	202]	[396	399]	[538	543]] [['EEE'	'SFK'	'213'	'324'	'EEE'	'YFK'	'213'	'324']	['EEEE'	'SFKW'	'2132'	'3243'	'EEEE'	'YADS'	'2132'	'3243']	['EEEEEE'	'AIEFTF'	'1/3121'	'204232'	'EEEEEE'	'FVNFNF'	'1/3131'	'204242']] 0 0 0.6471067001486133 0.35289329985138673
1AUY_C 0.0056027104069285 0.9026917082109888 0.1054613935969872 [[178	180]	[32	39]	[177	180]] [4	0	3] [[200	202]	[394	401]	[513	516]] [['EEE'	'SMH'	'213'	'324'	'EEE'	'YFK'	'213'	'324']	['EEEEEEEE'	'KQPFQSEV'	'3321323/'	'44324340'	'EEEEEEEE'	'NVYADSFV'	'3/21321/'	'40324320']	['EEEE'	'LSMH'	'0213'	'1324'	'EEEE'	'LSFE'	'0213'	'1324']] 0 0 0.21449033236857173 0.7855096676314283
6QPO_D 0.0011376532494857 3.0171633655278094 0.0482142857142862 [[565	567]	[564	569]	[422	427]] [4	0	3] [[200	202]	[395	400]	[549	554]] [['EEE'	'TFD'	'213'	'324'	'EEE'	'YFK'	'213'	'324']	['EEEEEE'	'ITFDFA'	'/21311'	'032422'	'EEEEEE'	'VYADSF'	'/21321'	'032432']	['EEEEEE'	'TLVLTK'	'20/023'	'310134'	'EEEEEE'	'TGVLTE'	'22/023'	'330134']] 0 1 0.0 1.0
6OJ0_U 0.0059165114822345 1.3255995885760723 0.0340715502555364 [[338	340]	[338	341]	[225	230]	[205	209]] [4	0	3	1] [[200	202]	[396	399]	[548	553]	[976	980]] "[['EEE'	'YFN'	'213'	'324'	'EEE'	'YFK'	'213'	'324']	['EEEE'	'YFNP'	'2132'	'3243'	'EEEE'	'YADS'	'2132'	'3243']	['EEEEEE'	'YSTNLT'	'222302'	'333413'	'EEEEEE'	'GTGVLT'	'222/02'	'333013']	['.HHHH'	'VTQQV'	'Y$%%!'	'03440'	'.HHHH'	'VLNDI'	'Y""%%!'	'01440']]" 0 0 0.1338208658035141 0.866179134196486
6STU_A 0.001173671952253 2.9413359329646847 0.0579216354344118 [[352	354]	[351	356]	[209	214]] [4	0	3] [[200	202]	[395	400]	[549	554]] [['EEE'	'TFD'	'213'	'324'	'EEE'	'YFK'	'213'	'324']	['EEEEEE'	'ITFDFA'	'/21311'	'032422'	'EEEEEE'	'VYADSF'	'/21321'	'032432']	['EEEEEE'	'TLVLTK'	'20/023'	'310134'	'EEEEEE'	'TGVLTE'	'22/023'	'330134']] 0 1 0.0 1.0
4HF5_A 0.0013905695479068 2.1033527684180653 0.1226575809199315 [[257	259]	[243	247]	[243	246]	[108	112]] [4	0	3	1] [[200	202]	[395	399]	[539	542]	[977	981]] "[['EEE'	'GFK'	'213'	'324'	'EEE'	'YFK'	'213'	'324']	['EEEEE'	'INFES'	'/3132'	'04243'	'EEEEE'	'VYADS'	'/2132'	'03243']	['EEEE'	'INFE'	'/313'	'0424'	'EEEE'	'VNFN'	'/313'	'0424']	['HHHHH'	'LKHLL'	'""%%""""'	'14411'	'HHHHH'	'LNDIL'	'""%%!""'	'14401']]" 0 1 0.0 1.0
6OJ0_H 0.0058697622022566 1.146687379220476 0.0579216354344118 [[138	140]	[138	141]	[25	30]	[81	83]] [4	0	3	1] [[200	202]	[396	399]	[548	553]	[986	988]] [['EEE'	'YFN'	'213'	'324'	'EEE'	'YFK'	'213'	'324']	['EEEE'	'YFNP'	'2132'	'3243'	'EEEE'	'YADS'	'2132'	'3243']	['EEEEEE'	'YSTNLT'	'222302'	'333413'	'EEEEEE'	'GTGVLT'	'222/02'	'333013']	['HHH'	'YTN'	'$$%'	'334'	'HHH'	'PPE'	'$$%'	'334']] 0 0 0.0 1.0
6A3A_B 0.0105856715037267 2.3850185954987646 0.0034188034188034 [[161	163]	[157	162]	[85	88]	[186	190]] [4	0	3	1] [[200	202]	[395	400]	[551	554]	[988	992]] [['EEE'	'TAD'	'213'	'324'	'EEE'	'YFK'	'213'	'324']	['EEEEEE'	'VYACTA'	'/21121'	'032232'	'EEEEEE'	'VYADSF'	'/21321'	'032432']	['EEEE'	'VLYK'	'/023'	'0134'	'EEEE'	'VLTE'	'/023'	'0134']	['HHHHH'	'KFKEE'	'%#%%%'	'42444'	'HHHHH'	'EAEVQ'	'%#%!%'	'42404']] 0 1 0.0 1.0
1FNU_C 0.0012826773773826 1.574374207056582 0.1623762376237634 [[723	732]	[727	730]	[717	732]	[619	621]] [4	0	3	1] [[197	202]	[450	453]	[510	516]	[978	980]] [['ETTEEEEEEE'	'IDGIQSLSFD'	'/ON/320213'	'0430431324'	'ETTEEE'	'IDGYFK'	'/ON213'	'043324']	['EEEE'	'QSLS'	'3202'	'4313'	'EEEE'	'NYLY'	'3202'	'4313']	['EEEEEEETTEEEEEEE'	'IVVKVSIDGIQSLSFD'	'///3/2/ON/320213'	'0004030430431324'	'EEEEEEE'	'VVVLSFE'	'///0213'	'0001324']	['HHH'	'QNI'	'%%!'	'440'	'HHH'	'NDI'	'%%!'	'440']] 0 -1 0.07613250256466028 0.0
2FZ2_C 0.0049828834390839 0.9886653487363616 0.1013133208255165 [[178	180]	[32	39]	[177	180]] [4	0	3] [[200	202]	[394	401]	[513	516]] [['EEE'	'SMH'	'213'	'324'	'EEE'	'YFK'	'213'	'324']	['EEEEEEEE'	'KQPFQSEV'	'3321323/'	'44324340'	'EEEEEEEE'	'NVYADSFV'	'3/21321/'	'40324320']	['EEEE'	'LSMH'	'0213'	'1324'	'EEEE'	'LSFE'	'0213'	'1324']] 0 0 0.21449033236857173 0.7855096676314283
5NO1_B 0.0753906171670692 0.8588677417812414 0.0034188034188034 [[241	245]	[155	158]	[241	244]] [0	3	1] [[364	368]	[546	549]	[985	988]] "[['.HHHH'	'KWYDL'	']$$%""'	'43341'	'.HHHH'	'DYSVL'	']$$!""'	'43301']	['EEEE'	'LYPT'	'0222'	'1333'	'EEEE'	'LTGT'	'0222'	'1333']	['.HHH'	'KWYD'	']$$%'	'4334'	'.HHH'	'DPPE'	']$$%'	'4334']]" 0 0 0.21449033236857173 0.7855096676314283
6A67_H 0.0052488153062686 3.4020533616386777 0.0017035775127764 [[111	113]	[109	112]	[35	39]	[85	87]] [4	0	3	1] [[200	202]	[397	400]	[547	551]	[974	976]] [['EEE'	'GFD'	'213'	'324'	'EEE'	'YFK'	'213'	'324']	['EEEE'	'AEGF'	'1321'	'2432'	'EEEE'	'ADSF'	'1321'	'2432']	['EEEEE'	'YWSWI'	'2222/'	'33330'	'EEEEE'	'TGTGV'	'2222/'	'33330']	['.S.'	'SSV'	'}UY'	'330'	'.S.'	'SSV'	'}UY'	'330']] 0 1 0.26962703048509434 0.7303729695149056
5X6Z_D 0.0108423767733241 2.452938439451474 0.0051107325383297 [[392	394]	[391	395]	[222	229]	[504	507]] [4	0	3	1] [[200	202]	[395	399]	[544	551]	[987	990]] [['EEE'	'SMK'	'213'	'324'	'EEE'	'YFK'	'213'	'324']	['EEEEE'	'ISMKW'	'/2132'	'03243'	'EEEEE'	'VYADS'	'/2132'	'03243']	['TT.EEEEE'	'HGIRPTYI'	'ONY4222/'	'43053330'	'TTEEEEEE'	'NGLTGTGV'	'ON02222/'	'43133330']	['HHHH'	'SDAN'	'$%#%'	'3424'	'HHHH'	'PEAE'	'$%#%'	'3424']] 0 1 0.0 1.0
6ACG_A 0.0273061127758948 0.6870812141197202 0.0352733686067026 [[383	385]	[345	427]	[491	550]	[955	974]] [4	0	3	1] [[200	202]	[358	440]	[505	564]	[973	992]] "[['EEE'	'YAD'	'213'	'324'	'EEE'	'YFK'	'213'	'324']	['E.S.B...HHHHS.SS.SEEEESSS.SGGGTT..B.SEEEEEEEE.SSHHHHSSSS...STTTSS....SS...EEEEEE.TT'	'ISNCVADYSVLYNSTFFSTFKDYGVSATKLNDLEFSNVYADSFVVKGDDVRQIAPGQTGVIADYNYKLPDDFMGDVLAWNTRN'	'/}V[([]}$!""$V}UT[U2133UUR}T9:7OOZ]*}V/21321//]UV%!&%RTUU]}}RKMOUV}]Z}VV[[}3/0123}PO'	'03420243301343322332443303234144142340324320043440540233433002434341344223401234354'	'E.SEE..HHHHHH.TT.SEEEESSS.TTSTTT..BSEEEEEEEEEEGGGGGGSSTT..STTTTTT....TT..EEEEEEE.TT'	'ISNCVADYSVLYNSASFSTFKDYGVSPTKLNDLEFTNVYADSFVIRGDEVRQIAPGQTGKIADYNYKLPDDFTGDVIAWNSNN'	'/}V1/[]$$!""$%}MN[U2133UUR}NNVLOOZ]*U3/21321//49::6;:RTNN]}UOKMONO}]Z}OO[}23//123}OO'	'03420243301343232332443303334144142340324320053440540233433402434341344233400234344']	['TS.EEEEEEE..TT.SS..BB.S........SS.EEEE.SS.EEEEEEEE..S...TT..'	'YQPYRVVVLSFELLNAPATVEGPKLSTDLIKNQGVNFNFNGLTGTGVLTPSSKRFQPFQQ'	'NV}24///02[]LL]TU[}(	}U]Z}}]ZY]VV}/313[VUZ2222/022}}V^[]NM]]'	'343350001324114232304334133410444304242431333301333345243244'	'TSEEEEEEEEEE.SSS...EE.S........SSEEEEEETTEEEEEEEEE......TT..'	'YQPYRVVVLSFELLHAPATVEGPKKSTNLVKNKFVNFNFNGLTGTGVLTESNKKFLPFQQ'	'NV224///0213ZSVT}[}/3}U]]}}]ZY]VV1/3131ON02222/023}]]][ZNM]]'	'343350001324114232304334433410444204242431333301343444213244']	['S.SSTTHHHHH..STHHHHH'	'ISSVLNDILSRLDKVEAEVQ'	'R}URLO%!""$&Z]VK%#%!%'	'03301440135144042404'	'S.S.HHHHHTTS.HHHHHHH'	'ISSVLNDILSRLDPPEAEVQ'	'R}UY""%%!""NPS]$$%#%!%'	'03301440135143342404']]" 0 0 0.2632134061955094 0.7367865938044905
6E5U_F 0.0050041201688197 1.1725316537710926 0.0732538330494034 [[116	118]	[128	131]	[114	118]	[25	29]] [4	0	3	1] [[200	202]	[434	437]	[512	516]	[986	990]] [['EEE'	'TAQ'	'213'	'324'	'EEE'	'YFK'	'213'	'324']	['EEEE'	'IASD'	'/123'	'0234'	'EEEE'	'IAWN'	'/123'	'0234']	['EEEEE'	'ILTAQ'	'/0213'	'01324'	'EEEEE'	'VLSFE'	'/0213'	'01324']	['HHHHH'	'YTTMD'	'$$$#%'	'33324'	'HHHHH'	'PPEAE'	'$$%#%'	'33424']] 0 0 0.0 1.0
4HG4_G 0.000508162399551 2.060667767713978 0.1873935264054513 [[257	259]	[243	247]	[243	246]	[108	113]] [4	0	3	1] [[200	202]	[395	399]	[539	542]	[977	982]] "[['EEE'	'GFK'	'213'	'324'	'EEE'	'YFK'	'213'	'324']	['EEEEE'	'INFES'	'/3132'	'04243'	'EEEEE'	'VYADS'	'/2132'	'03243']	['EEEE'	'INFE'	'/313'	'0424'	'EEEE'	'VNFN'	'/313'	'0424']	['HHHHHT'	'LKYLLS'	'""%$""""N'	'143113'	'HHHHHT'	'LNDILS'	'""%%!""N'	'144013']]" 0 1 0.0 1.0
4JU0_A 0.0252331842972993 1.2315492412782034 0.0 [[247	249]	[245	249]	[167	172]	[194	198]] [4	0	3	1] [[200	202]	[394	398]	[546	551]	[978	982]] "[['EEE'	'TFE'	'213'	'324'	'EEE'	'YFK'	'213'	'324']	['EEEEE'	'KITFE'	'3/213'	'40324'	'EEEEE'	'NVYAD'	'3/213'	'40324']	['EEEEEE'	'LSKSYI'	'02322/'	'134330'	'EEEEEE'	'LTGTGV'	'02222/'	'133330']	['HHHHT'	'QQSLY'	'%%$""N'	'44313'	'HHHHT'	'NDILS'	'%%!""N'	'44013']]" 0 0 0.38299497108915037 0.6170050289108496
2NX5_E 0.0028732214759345 1.6965766027596865 0.1075471698113212 [[239	241]	[235	241]	[224	228]	[135	138]] [4	0	3	1] [[200	202]	[393	398]	[528	532]	[988	991]] [['EEE'	'SAE'	'213'	'324'	'EEE'	'YFK'	'213'	'324']	['SEEEEEE'	'TQIVSAE'	'U3//213'	'3400324'	'SEEEEE'	'TNVYAD'	'U3/213'	'340324']	['.....'	'DEWTQ'	']]}}]'	'44334'	'.....'	'KKSTN'	']]}}]'	'44334']	['HHHH'	'EAEI'	'%#%!'	'4240'	'HHHH'	'EAEV'	'%#%!'	'4240']] 0 1 0.17206932711576856 0.8279306728842315
6QPO_A 0.0011204386869837 3.003756868775963 0.0766609880749573 [[565	567]	[564	569]	[422	427]] [4	0	3] [[200	202]	[395	400]	[549	554]] [['EEE'	'TFD'	'213'	'324'	'EEE'	'YFK'	'213'	'324']	['EEEEEE'	'ITFDFA'	'/21311'	'032422'	'EEEEEE'	'VYADSF'	'/21321'	'032432']	['EEEEEE'	'TLVLTK'	'20/023'	'310134'	'EEEEEE'	'TGVLTE'	'22/023'	'330134']] 0 1 0.0 1.0
6OJ0_T 0.003776474359299 1.2391673676590864 0.0936967632027254 [[138	140]	[138	141]	[25	30]	[5	9]] [4	0	3	1] [[200	202]	[396	399]	[548	553]	[976	980]] "[['EEE'	'YFN'	'213'	'324'	'EEE'	'YFK'	'213'	'324']	['EEEE'	'YFNP'	'2132'	'3243'	'EEEE'	'YADS'	'2132'	'3243']	['EEEEEE'	'YSTNLT'	'222302'	'333413'	'EEEEEE'	'GTGVLT'	'222/02'	'333013']	['.HHHH'	'VTQQV'	'Y$%%!'	'03440'	'.HHHH'	'VLNDI'	'Y""%%!'	'01440']]" 0 0 0.0 1.0
6A3C_B 0.0113198904500058 2.354391831268652 0.0068143100511073 [[161	163]	[157	162]	[85	88]	[186	190]] [4	0	3	1] [[200	202]	[395	400]	[551	554]	[988	992]] [['EEE'	'TAD'	'213'	'324'	'EEE'	'YFK'	'213'	'324']	['EEEEEE'	'VYACTA'	'/21121'	'032232'	'EEEEEE'	'VYADSF'	'/21321'	'032432']	['EEEE'	'VLYK'	'/023'	'0134'	'EEEE'	'VLTE'	'/023'	'0134']	['HHHHH'	'KFKEE'	'%#%%%'	'42444'	'HHHHH'	'EAEVQ'	'%#%!%'	'42404']] 0 1 0.0 1.0
6TJW_E 0.0023349364708057 2.1910451422129897 0.1158432708688239 [[217	219]	[235	240]	[216	221]	[101	103]] [4	0	3	1] [[197	199]	[432	437]	[542	547]	[978	980]] [['ETT'	'VNG'	'/ON'	'043'	'ETT'	'IDG'	'/ON'	'043']	['EEEEEE'	'KITFSH'	'3/2123'	'403234'	'EEEEEE'	'DVIAWN'	'3//123'	'400234']	['EETTEE'	'QVNGLS'	'3/ON02'	'404313'	'EETTEE'	'NFNGLT'	'31ON02'	'424313']	['HHH'	'QKI'	'%%!'	'440'	'HHH'	'NDI'	'%%!'	'440']] 0 1 0.0 1.0
5F4P_A 0.0047173529676005 1.9102917983728955 0.039182282793867 [[444	446]	[441	449]	[295	300]	[342	345]] [4	0	3	1] [[200	202]	[393	401]	[551	556]	[977	980]] "[['EEE'	'TMN'	'213'	'324'	'EEE'	'YFK'	'213'	'324']	['S.EEEEEEE'	'GEITMNSNI'	'U]/21323/'	'340324340'	'SEEEEEEEE'	'TNVYADSFV'	'U3/21321/'	'340324320']	['EEEE..'	'VLTRPN'	'/024}]'	'013534'	'EEEE..'	'VLTESN'	'/023}]'	'013434']	['HHHH'	'LQKV'	'""%%!'	'1440'	'HHHH'	'LNDI'	'""%%!'	'1440']]" 0 1 0.0 1.0
4HKJ_A 0.0324991231128473 0.8782112313350701 0.0262237762237766 [[100	102]	[7	12]	[97	102]	[64	70]] [4	0	3	1] [[200	202]	[396	401]	[511	516]	[986	992]] [['EEE'	'GAE'	'213'	'324'	'EEE'	'YFK'	'213'	'324']	['EEEEEE'	'YFVTAV'	'21/21/'	'320320'	'EEEEEE'	'YADSFV'	'21321/'	'324320']	['EEEEEE'	'VISGAE'	'//2213'	'003324'	'EEEEEE'	'VVLSFE'	'//0213'	'001324']	['HHHHHHH'	'TQKAKGN'	'$%%#%$%'	'3442434'	'HHHHHHH'	'PPEAEVQ'	'$$%#%!%'	'3342404']] 0 0 0.21449033236857173 0.7855096676314283
4HG4_H 0.0007853872120938 2.027439817092984 0.1993185689948886 [[257	259]	[243	247]	[243	246]	[108	113]] [4	0	3	1] [[200	202]	[395	399]	[539	542]	[977	982]] "[['EEE'	'GFK'	'213'	'324'	'EEE'	'YFK'	'213'	'324']	['EEEEE'	'INFES'	'/3132'	'04243'	'EEEEE'	'VYADS'	'/2132'	'03243']	['EEEE'	'INFE'	'/313'	'0424'	'EEEE'	'VNFN'	'/313'	'0424']	['HHHHHT'	'LKYLLS'	'""%$""""N'	'143113'	'HHHHHT'	'LNDILS'	'""%%!""N'	'144013']]" 0 1 0.0 1.0
3QQE_A 0.0033929983519495 1.9771852141731523 0.0800681431005105 [[257	259]	[243	247]	[243	246]	[108	113]] [4	0	3	1] [[200	202]	[395	399]	[539	542]	[977	982]] "[['EEE'	'GFK'	'213'	'324'	'EEE'	'YFK'	'213'	'324']	['EEEEE'	'INFES'	'/3132'	'04243'	'EEEEE'	'VYADS'	'/2132'	'03243']	['EEEE'	'INFE'	'/313'	'0424'	'EEEE'	'VNFN'	'/313'	'0424']	['HHHHHT'	'LKHLLS'	'""%%""""N'	'144113'	'HHHHHT'	'LNDILS'	'""%%!""N'	'144013']]" 0 1 0.0 1.0
3P4O_A 0.0087048422533114 0.9681076685020812 0.087037037037037 [[100	102]	[7	12]	[97	102]	[64	70]] [4	0	3	1] [[200	202]	[396	401]	[511	516]	[986	992]] [['EEE'	'GAE'	'213'	'324'	'EEE'	'YFK'	'213'	'324']	['EEEEEE'	'YFVTAV'	'21/21/'	'320320'	'EEEEEE'	'YADSFV'	'21321/'	'324320']	['EEEEEE'	'VISGAE'	'//2213'	'003324'	'EEEEEE'	'VVLSFE'	'//0213'	'001324']	['HHHHHHH'	'TQKAKGN'	'$%%#%$%'	'3442434'	'HHHHHHH'	'PPEAEVQ'	'$$%#%!%'	'3342404']] 0 0 0.21449033236857173 0.7855096676314283
1Z7S_1 0.0010372086019005 8.965647140390848 0.0352733686067026 [[255	257]	[254	262]	[87	90]	[52	54]] [4	0	3	1] [[200	202]	[395	403]	[552	555]	[986	988]] [['EEE'	'YMK'	'213'	'324'	'EEE'	'YFK'	'213'	'324']	['EEEEEEEEE'	'VYMKPKHIR'	'/213233/4'	'032434405'	'EEEEEEEEE'	'VYADSFVIR'	'/21321//4'	'032432005']	['EEE.'	'LTNS'	'023}'	'1343'	'EEE.'	'LTES'	'023}'	'1343']	['HHH'	'PSD'	'$$%'	'334'	'HHH'	'PPE'	'$$%'	'334']] 0 -1 0.766798389312781 0.0
5X5W_A 0.0037011649664252 1.924400870180052 0.0653357531760445 [[114	116]	[34	38]	[111	119]	[228	233]] [4	0	3	1] [[200	202]	[447	451]	[538	545]	[986	991]] [['EEE'	'YAD'	'213'	'324'	'EEE'	'YFK'	'213'	'324']	['..EEE'	'PYTES'	'}}232'	'33343'	'.EEEE'	'GNYNY'	'}3232'	'34343']	['EEEEEEE.T'	'FIEYADCDP'	'1/32131]N'	'204324243'	'EEEEEETT'	'FVNFNFNG'	'1/3131ON'	'20424243']	['HHHHHH'	'PPHREV'	'$$%&%!'	'334540'	'HHHHHH'	'PPEAEV'	'$$%#%!'	'334240']] 0 1 0.0 1.0
7C4W_A 0.0066052693968913 1.0541602413045403 0.0951492537313436 [[251	253]	[250	253]	[131	134]] [4	0	3] [[200	202]	[395	398]	[540	543]] [['EEE'	'YMK'	'213'	'324'	'EEE'	'YFK'	'213'	'324']	['EEEE'	'VYMK'	'/213'	'0324'	'EEEE'	'VYAD'	'/213'	'0324']	['EEEE'	'NAEF'	'3131'	'4242'	'EEEE'	'NFNF'	'3131'	'4242']] 0 0 0.21449033236857173 0.7855096676314283
6N7V_E 0.0088221759915606 0.5957639780723932 0.142023346303503 [[532	534]	[529	537]	[451	454]] [4	0	1] [[200	202]	[434	440]	[987	990]] [['EEE'	'YME'	'213'	'324'	'EEE'	'YFK'	'213'	'324']	['EEEEEE.TT'	'IAGYMEYNK'	'/12213}OO'	'023324344'	'EEEE.TT'	'IAWNSNN'	'/123}OO'	'0234344']	['HHHH'	'GFAK'	'$##%'	'3224'	'HHHH'	'PEAE'	'$%#%'	'3424']] 0 0 0.4092445872391844 0.5907554127608157
6QPN_B 0.0054860093955849 3.138857203242976 0.0068610634648376 [[565	567]	[564	569]	[422	427]] [4	0	3] [[200	202]	[395	400]	[549	554]] [['EEE'	'TFD'	'213'	'324'	'EEE'	'YFK'	'213'	'324']	['EEEEEE'	'ITFDFA'	'/21311'	'032422'	'EEEEEE'	'VYADSF'	'/21321'	'032432']	['EEEEEE'	'TLVLTK'	'20/023'	'310134'	'EEEEEE'	'TGVLTE'	'22/023'	'330134']] 0 1 0.0 1.0
5VMJ_A 0.0103959350647052 1.173197360867328 0.0426287744227353 [[240	242]	[240	245]	[228	233]	[184	188]] [4	0	3	1] [[200	202]	[376	381]	[547	552]	[986	990]] [['EEE'	'TFE'	'213'	'324'	'EEE'	'YFK'	'213'	'324']	['EEEESS'	'TFEATG'	'2131UU'	'324233'	'EEEESS'	'TFKDYG'	'2133UU'	'324433']	['EEEEEE'	'YYWTLL'	'222200'	'333311'	'EEEEEE'	'TGTGVL'	'2222/0'	'333301']	['HHHHH'	'GTEQQ'	'$$%%%'	'33444'	'HHHHH'	'PPEAE'	'$$%#%'	'33424']] 0 0 0.0 1.0
5X6Y_C 0.0166900932142568 1.965520350624148 0.0051369863013701 [[392	394]	[391	395]	[222	229]	[504	507]] [4	0	3	1] [[200	202]	[395	399]	[544	551]	[987	990]] [['EEE'	'SMK'	'213'	'324'	'EEE'	'YFK'	'213'	'324']	['EEEEE'	'ISMKW'	'/2132'	'03243'	'EEEEE'	'VYADS'	'/2132'	'03243']	['TT.EEEEE'	'HGIRPTYI'	'ONY4222/'	'43053330'	'TTEEEEEE'	'NGLTGTGV'	'ON02222/'	'43133330']	['HHHH'	'SDAN'	'$%#%'	'3424'	'HHHH'	'PEAE'	'$%#%'	'3424']] 0 1 0.0 1.0
3OYL_B 0.0759286906322141 0.7318828875805428 0.0208695652173913 [[241	245]	[155	158]	[241	244]] [0	3	1] [[364	368]	[546	549]	[985	988]] "[['.HHHH'	'KWYDL'	']$$%""'	'43341'	'.HHHH'	'DYSVL'	']$$!""'	'43301']	['EEEE'	'LYPT'	'0222'	'1333'	'EEEE'	'LTGT'	'0222'	'1333']	['.HHH'	'KWYD'	']$$%'	'4334'	'.HHH'	'DPPE'	']$$%'	'4334']]" 0 0 0.37463904238058054 0.6253609576194195
6STU_C 0.0048713974372348 3.0447267642266858 0.0136286201022137 [[352	354]	[351	356]	[209	214]] [4	0	3] [[200	202]	[395	400]	[549	554]] [['EEE'	'TFD'	'213'	'324'	'EEE'	'YFK'	'213'	'324']	['EEEEEE'	'ITFDFA'	'/21311'	'032422'	'EEEEEE'	'VYADSF'	'/21321'	'032432']	['EEEEEE'	'TLVLTK'	'20/023'	'310134'	'EEEEEE'	'TGVLTE'	'22/023'	'330134']] 0 1 0.0 1.0
5MMA_B 0.080768920478747 0.854131374249257 0.0136286201022137 [[241	245]	[155	158]	[241	244]] [0	3	1] [[364	368]	[546	549]	[985	988]] "[['.HHHH'	'KWYDL'	']$$%""'	'43341'	'.HHHH'	'DYSVL'	']$$!""'	'43301']	['EEEE'	'LYPT'	'0222'	'1333'	'EEEE'	'LTGT'	'0222'	'1333']	['.HHH'	'KWYD'	']$$%'	'4334'	'.HHH'	'DPPE'	']$$%'	'4334']]" 0 0 0.21449033236857173 0.7855096676314283
6QPO_B 0.0065983075463428 3.1264538719367003 0.0051369863013701 [[565	567]	[564	569]	[422	427]] [4	0	3] [[200	202]	[395	400]	[549	554]] [['EEE'	'TFD'	'213'	'324'	'EEE'	'YFK'	'213'	'324']	['EEEEEE'	'ITFDFA'	'/21311'	'032422'	'EEEEEE'	'VYADSF'	'/21321'	'032432']	['EEEEEE'	'TLVLTK'	'20/023'	'310134'	'EEEEEE'	'TGVLTE'	'22/023'	'330134']] 0 1 0.0 1.0
4XL8_B 0.0012934929027887 1.4048835319650883 0.2515991471215357 [[339	341]	[339	342]	[250	255]] [4	0	3] [[200	202]	[396	399]	[538	543]] [['EEE'	'SFK'	'213'	'324'	'EEE'	'YFK'	'213'	'324']	['EEEE'	'SFKW'	'2132'	'3243'	'EEEE'	'YADS'	'2132'	'3243']	['EEEEEE'	'AIEFTF'	'1/3121'	'204232'	'EEEEEE'	'FVNFNF'	'1/3131'	'204242']] 0 -1 0.19765361925069233 0.0
5LVC_b 0.0092050710893227 0.971676568335246 0.0951492537313436 [[360	362]	[358	363]	[253	258]	[280	282]] [4	0	3	1] [[200	202]	[394	399]	[507	512]	[987	989]] [['EEE'	'SFH'	'213'	'324'	'EEE'	'YFK'	'213'	'324']	['EEEEEE'	'DSSFHG'	'322132'	'433243'	'EEEEEE'	'NVYADS'	'3/2132'	'403243']	['EEEEEE'	'GWRVQV'	'224/3/'	'335040'	'EEEEEE'	'PYRVVV'	'224///'	'335000']	['HHH'	'THA'	'$%#'	'342'	'HHH'	'PEA'	'$%#'	'342']] 0 0 0.21449033236857173 0.7855096676314283
6Y9M_C 0.0066383407179047 1.123223740810251 0.0951492537313436 [[205	207]	[213	217]	[205	213]	[112	121]] [4	0	3	1] [[198	200]	[395	399]	[544	551]	[978	985]] "[['TTE'	'NSY'	'ON2'	'433'	'TTE'	'DGY'	'ON2'	'433']	['EEEEE'	'VSLQT'	'/2032'	'03143'	'EEEEE'	'VYADS'	'/2132'	'03243']	['TTEEEEEEE'	'NSYPTNGTV'	'ON222322/'	'433334330'	'TTEEEEEE'	'NGLTGTGV'	'ON02222/'	'43133330']	['HHHH.TTTS.'	'NNHLNASSLK'	'%%%""]MNNS]'	'4441423314'	'HHHHTTS.'	'NDILSRLD'	'%%!""NPS]'	'44013514']]" 0 0 0.0 1.0
1QXM_B 0.0115739634211385 2.347235474461144 0.013816925734025 [[237	252]	[241	247]	[144	146]] [0	3	1] [[427	450]	[548	554]	[987	989]] [['TTEEEEEEEEETTEEE'	'DNDASKYILYNLQDTN'	'OO31232/023LO323'	'4442343013414434'	'TT..EEEEEEE.TTTT..--.EEE'	'DDFTGDVIAWNSNNLDSK--GNYN'	'OO[}23//123}OOLO}]--}323'	'442334002343441434--3434']	['EEEEEEE'	'SKYILYN'	'232/023'	'3430134'	'EEEEEEE'	'GTGVLTE'	'222/023'	'3330134']	['HHH'	'YEA'	'$%#'	'342'	'HHH'	'PEA'	'$%#'	'342']] 0 1 0.0 1.0
4BIQ_C 0.0110358558859684 1.5473946859781882 0.0298245614035088 [[219	221]	[153	156]	[214	221]	[95	97]] [4	0	3	1] [[200	202]	[431	434]	[510	516]	[986	988]] [['EEE'	'SAQ'	'213'	'324'	'EEE'	'YFK'	'213'	'324']	['EEEE'	'THVI'	'23//'	'3400'	'EEEE'	'GDVI'	'23//'	'3400']	['EEEEEEEE'	'IVVLGSAQ'	'///02213'	'00013324'	'EEEEEEE'	'VVVLSFE'	'///0213'	'0001324']	['HHH'	'PWQ'	'$$%'	'334'	'HHH'	'PPE'	'$$%'	'334']] 0 1 0.0 1.0
5UOP_B 0.0809325454040647 0.8757392469154784 0.013816925734025 [[241	245]	[155	158]	[241	244]] [0	3	1] [[364	368]	[546	549]	[985	988]] "[['.HHHH'	'KWYDL'	']$$%""'	'43341'	'.HHHH'	'DYSVL'	']$$!""'	'43301']	['EEEE'	'LYPT'	'0222'	'1333'	'EEEE'	'LTGT'	'0222'	'1333']	['.HHH'	'KWYD'	']$$%'	'4334'	'.HHH'	'DPPE'	']$$%'	'4334']]" 0 0 0.21449033236857173 0.7855096676314283
6CBP_A 0.0081977220498689 0.5653567637160529 0.1906693711967553 [[231	233]	[229	235]	[98	101]] [4	0	3] [[200	202]	[394	400]	[547	550]] [['EEE'	'YCD'	'213'	'324'	'EEE'	'YFK'	'213'	'324']	['EEEEEEE'	'DYYCDSF'	'3221321'	'4332432'	'EEEEEEE'	'NVYADSF'	'3/21321'	'4032432']	['EEEE'	'TGGW'	'2222'	'3333'	'EEEE'	'TGTG'	'2222'	'3333']] 0 0 0.4092445872391844 0.5907554127608157
6RIC_I 0.0109843074555459 0.7322722152144328 0.1180952380952387 [[217	219]	[108	113]	[216	225]] [4	0	3] [[197	199]	[365	370]	[542	551]] "[['ETT'	'IDG'	'/ON'	'043'	'ETT'	'IDG'	'/ON'	'043']	['HHHHHH'	'TYNLYD'	'$$%""$%'	'334134'	'HHHHHH'	'YSVLYN'	'$$!""$%'	'330134']	['EETTEEEEEE'	'KIDGLSIPII'	'3/ON02/2//'	'4043130300'	'EETTEEEEEE'	'NFNGLTGTGV'	'31ON02222/'	'4243133330']]" 0 0 0.3664526909691055 0.6335473090308945
3S3M_B 0.0775017080770322 0.8524058622051396 0.0204429301533215 [[241	245]	[155	158]	[241	244]] [0	3	1] [[364	368]	[546	549]	[985	988]] "[['.HHHH'	'KWYDL'	']$$%""'	'43341'	'.HHHH'	'DYSVL'	']$$!""'	'43301']	['EEEE'	'LYPT'	'0222'	'1333'	'EEEE'	'LTGT'	'0222'	'1333']	['.HHH'	'KWYD'	']$$%'	'4334'	'.HHH'	'DPPE'	']$$%'	'4334']]" 0 0 0.21449033236857173 0.7855096676314283
4KPQ_E 0.0041491657735708 1.3229947435904243 0.0834752981260646 [[244	246]	[243	247]	[137	140]] [4	0	3] [[200	202]	[395	399]	[565	568]] [['EEE'	'TFE'	'213'	'324'	'EEE'	'YFK'	'213'	'324']	['EEEEE'	'ITFES'	'/2132'	'03243'	'EEEEE'	'VYADS'	'/2132'	'03243']	['EEE.'	'APRD'	'124]'	'2354'	'EEE.'	'FGRD'	'124]'	'2354']] 0 0 0.28244213815254426 0.7175578618474557
3ROL_A 0.0370426309772551 0.9972922886097008 0.0255536626916519 [[100	102]	[7	12]	[97	102]	[64	70]] [4	0	3	1] [[200	202]	[396	401]	[511	516]	[986	992]] [['EEE'	'GAE'	'213'	'324'	'EEE'	'YFK'	'213'	'324']	['EEEEEE'	'YFVTAV'	'21/21/'	'320320'	'EEEEEE'	'YADSFV'	'21321/'	'324320']	['EEEEEE'	'VISGAE'	'//2213'	'003324'	'EEEEEE'	'VVLSFE'	'//0213'	'001324']	['HHHHHHH'	'TQKAKGN'	'$%%#%$%'	'3442434'	'HHHHHHH'	'PPEAEVQ'	'$$%#%!%'	'3342404']] 0 0 0.21449033236857173 0.7855096676314283
5AOO_B 0.0129137347189509 0.937642050064416 0.0830258302583026 [[360	362]	[358	363]	[253	258]	[280	282]] [4	0	3	1] [[200	202]	[394	399]	[507	512]	[987	989]] [['EEE'	'SFH'	'213'	'324'	'EEE'	'YFK'	'213'	'324']	['EEEEEE'	'DSSFHG'	'322132'	'433243'	'EEEEEE'	'NVYADS'	'3/2132'	'403243']	['EEEEEE'	'GWRVQV'	'224/3/'	'335040'	'EEEEEE'	'PYRVVV'	'224///'	'335000']	['HHH'	'THA'	'$%#'	'342'	'HHH'	'PEA'	'$%#'	'342']] 0 0 0.21449033236857173 0.7855096676314283
2FZ1_A 0.0219392578753636 0.8468790821698557 0.0482142857142862 [[178	180]	[32	39]	[177	180]] [4	0	3] [[200	202]	[394	401]	[513	516]] [['EEE'	'SMH'	'213'	'324'	'EEE'	'YFK'	'213'	'324']	['EEEEEEEE'	'KQPFQSEV'	'3321323/'	'44324340'	'EEEEEEEE'	'NVYADSFV'	'3/21321/'	'40324320']	['EEEE'	'LSMH'	'0213'	'1324'	'EEEE'	'LSFE'	'0213'	'1324']] 0 0 0.21449033236857173 0.7855096676314283
6N7T_D 0.018144063793118 0.894930606475649 0.052810902896081 [[532	534]	[529	537]	[420	423]	[451	454]] [4	0	3	1] [[200	202]	[434	440]	[510	513]	[987	990]] [['EEE'	'YME'	'213'	'324'	'EEE'	'YFK'	'213'	'324']	['EEEEEE.TT'	'IAGYMEYNK'	'/12213}OO'	'023324344'	'EEEE.TT'	'IAWNSNN'	'/123}OO'	'0234344']	['EEEE'	'VIIL'	'///0'	'0001'	'EEEE'	'VVVL'	'///0'	'0001']	['HHHH'	'GFAK'	'$##%'	'3224'	'HHHH'	'PEAE'	'$%#%'	'3424']] 0 0 0.21449033236857173 0.7855096676314283
3TIE_A 0.0295260989952713 0.9413895986687452 0.0334507042253522 [[100	102]	[7	12]	[97	102]	[64	70]] [4	0	3	1] [[200	202]	[396	401]	[511	516]	[986	992]] [['EEE'	'GAE'	'213'	'324'	'EEE'	'YFK'	'213'	'324']	['EEEEEE'	'YFVTAV'	'21/21/'	'320320'	'EEEEEE'	'YADSFV'	'21321/'	'324320']	['EEEEEE'	'VISGAE'	'//2213'	'003324'	'EEEEEE'	'VVLSFE'	'//0213'	'001324']	['HHHHHHH'	'TQKAKGN'	'$%%#%$%'	'3442434'	'HHHHHHH'	'PPEAEVQ'	'$$%#%!%'	'3342404']] 0 0 0.21449033236857173 0.7855096676314283
1KBG_H 0.0121432705129618 0.8322037351869893 0.1117424242424247 [[100	102]	[7	12]	[97	102]	[64	70]] [4	0	3	1] [[200	202]	[396	401]	[511	516]	[986	992]] [['EEE'	'GAE'	'213'	'324'	'EEE'	'YFK'	'213'	'324']	['EEEEEE'	'YFVTAV'	'21/21/'	'320320'	'EEEEEE'	'YADSFV'	'21321/'	'324320']	['EEEEEE'	'VISGAE'	'//2213'	'003324'	'EEEEEE'	'VVLSFE'	'//0213'	'001324']	['HHHHHHH'	'TQKAKGN'	'$%%#%$%'	'3442434'	'HHHHHHH'	'PPEAEVQ'	'$$%#%!%'	'3342404']] 0 0 0.2330716764316107 0.7669283235683892
2FZ2_B 0.0160092109685056 0.9016883853966609 0.071550255536626 [[178	180]	[32	39]	[177	180]] [4	0	3] [[200	202]	[394	401]	[513	516]] [['EEE'	'SMH'	'213'	'324'	'EEE'	'YFK'	'213'	'324']	['EEEEEEEE'	'KQPFQSEV'	'3321323/'	'44324340'	'EEEEEEEE'	'NVYADSFV'	'3/21321/'	'40324320']	['EEEE'	'LSMH'	'0213'	'1324'	'EEEE'	'LSFE'	'0213'	'1324']] 0 0 0.21449033236857173 0.7855096676314283
3ROO_A 0.0384270946141818 0.8749671989704058 0.0334507042253522 [[100	102]	[7	12]	[97	102]	[64	70]] [4	0	3	1] [[200	202]	[396	401]	[511	516]	[986	992]] [['EEE'	'GAE'	'213'	'324'	'EEE'	'YFK'	'213'	'324']	['EEEEEE'	'YFVTAV'	'21/21/'	'320320'	'EEEEEE'	'YADSFV'	'21321/'	'324320']	['EEEEEE'	'VISGAE'	'//2213'	'003324'	'EEEEEE'	'VVLSFE'	'//0213'	'001324']	['HHHHHHH'	'TQKAKGN'	'$%%#%$%'	'3442434'	'HHHHHHH'	'PPEAEVQ'	'$$%#%!%'	'3342404']] 0 0 0.21449033236857173 0.7855096676314283
6ACC_C 0.0234115715208515 0.4308849138984302 0.0910780669144983 [[383	385]	[361	440]	[492	550]	[970	974]] [4	0	3	1] [[200	202]	[374	449]	[506	564]	[988	992]] [['EEE'	'YAD'	'213'	'324'	'EEE'	'YFK'	'213'	'324']	['.SEEEESSS.STTGGG..BSSEEEEEEEE.SSGGGG.SSS..TTTTTTS....SSS..EEEEEE.TTTT..TT.....EE'	'FSTFKDYGVSATKLNDLEFSNVYADSFVVKGDDVRQIAPGQTGVIADYNYKLPDDFMGDVLAWNTRNIDATSTGNYNYKY'	'[U2133UUR}TNO7::Z]*UV/21321//]UV:6;:YTUU]}NKKMONV}]Z}VVT[}3/0123}POKO[}NN}]}]}32'	'23324433032341441423403243200434405402334330024343413442234012343540423333434343'	'.SEEEESSS.TTSTTT..BSEEEEEEEEEEGGGGGGSSTT..STTTTTT....TT..EEEEEEE.TTTT..--.EE'	'FSTFKDYGVSPTKLNDLEFTNVYADSFVIRGDEVRQIAPGQTGKIADYNYKLPDDFTGDVIAWNSNNLDSK--GNY'	'[U2133UUR}NNVLOOZ]*U3/21321//49::6;:RTNN]}UOKMONO}]Z}OO[}23//123}OOLO}]--}32'	'23324433033341441423403243200534405402334334024343413442334002343441434--343']	['S.EEEEEEE....SSS..BB.S.......TTSEEEEE.SS.EEEEEEEE......TT..'	'QPYRVVVLSFELLNAPATVEGPKLSTDLIKNQGVNFNFNGLTGTGVLTPSSKRFQPFQQ'	'V}24///02[]ZZVTU[}(	}U]Z}}]ZYOOV2/313[VUZ2222/022}}]^[]NM]]'	'43350001324114232304334133410444304242431333301333345243244'	'SEEEEEEEEEE.SSS...EE.S........SSEEEEEETTEEEEEEEEE......TT..'	'QPYRVVVLSFELLHAPATVEGPKKSTNLVKNKFVNFNFNGLTGTGVLTESNKKFLPFQQ'	'V224///0213ZSVT}[}/3}U]]}}]ZY]VV1/3131ON02222/023}]]][ZNM]]'	'43350001324114232304334433410444204242431333301343444213244']	['HHHHH'	'EAEVQ'	'%#%!%'	'42404'	'HHHHH'	'EAEVQ'	'%#%!%'	'42404']] 0 0 0.5440660940740947 0.4559339059259054
7C4T_A 0.0078748869464852 1.0088061052225383 0.1266794625719773 [[251	253]	[250	253]	[131	134]] [4	0	3] [[200	202]	[395	398]	[540	543]] [['EEE'	'YMK'	'213'	'324'	'EEE'	'YFK'	'213'	'324']	['EEEE'	'VYMK'	'/213'	'0324'	'EEEE'	'VYAD'	'/213'	'0324']	['EEEE'	'NAEF'	'3131'	'4242'	'EEEE'	'NFNF'	'3131'	'4242']] 0 0 0.21449033236857173 0.7855096676314283
6PNS_E 0.1285909498386085 0.5852043736904744 0.0298245614035088 [[704	706]	[703	706]	[853	859]	[608	613]] [4	0	3	1] [[200	202]	[395	398]	[534	540]	[987	992]] [['EEE'	'YMH'	'213'	'324'	'EEE'	'YFK'	'213'	'324']	['EEEE'	'VYMH'	'/213'	'0324'	'EEEE'	'VYAD'	'/213'	'0324']	['..S.SEE'	'INKRIVE'	'Y]V^R/3'	'0445004'	'..SSEEE'	'VKNKFVN'	'Y]VV1/3'	'0444204']	['HHHHHH'	'SVMKVD'	'$!#%!%'	'302404'	'HHHHHH'	'PEAEVQ'	'$%#%!%'	'342404']] 0 0 0.6349659216419377 0.36503407835806234
4PGB_A 0.0214635654292386 0.8677812667463018 0.0614828209764919 [[100	102]	[7	12]	[97	102]	[64	70]] [4	0	3	1] [[200	202]	[396	401]	[511	516]	[986	992]] [['EEE'	'GAE'	'213'	'324'	'EEE'	'YFK'	'213'	'324']	['EEEEEE'	'YFVTAV'	'21/21/'	'320320'	'EEEEEE'	'YADSFV'	'21321/'	'324320']	['EEEEEE'	'VISGAE'	'//2213'	'003324'	'EEEEEE'	'VVLSFE'	'//0213'	'001324']	['HHHHHHH'	'TQKAKGN'	'$%%#%$%'	'3442434'	'HHHHHHH'	'PPEAEVQ'	'$$%#%!%'	'3342404']] 0 0 0.21449033236857173 0.7855096676314283
1L1N_A 0.0156198997809651 1.1921098038873466 0.0389380530973459 [[159	161]	[158	161]	[58	61]	[90	92]] [4	0	3	1] [[200	202]	[395	398]	[540	543]	[973	975]] [['EEE'	'GMH'	'213'	'324'	'EEE'	'YFK'	'213'	'324']	['EEEE'	'IGMH'	'/213'	'0324'	'EEEE'	'VYAD'	'/213'	'0324']	['EEEE'	'DAKA'	'3131'	'4242'	'EEEE'	'NFNF'	'3131'	'4242']	['S.S'	'IPT'	'R}U'	'033'	'S.S'	'ISS'	'R}U'	'033']] 0 0 0.0 1.0
4YLU_A 0.0032115594449642 1.182671377979177 0.2708688245315152 [[164	166]	[28	31]	[165	178]	[12	14]] [4	0	3	1] [[200	202]	[450	453]	[538	550]	[990	992]] [['EEE'	'YMH'	'213'	'324'	'EEE'	'YFK'	'213'	'324']	['EEEE'	'NGLW'	'3202'	'4313'	'EEEE'	'NYLY'	'3202'	'4313']	['EEEEEEETTEEEEE'	'MHQMELANGTHTGS'	'1331301ON23222'	'24424124334333'	'EEEEEETTEEEEE'	'FVNFNFNGLTGTG'	'1/3131ON02222'	'2042424313333']	['HHH'	'DVE'	'%!%'	'404'	'HHH'	'EVQ'	'%!%'	'404']] 0 0 0.0 1.0
4WHT_Y 0.0099342372015665 0.7756619338910166 0.1693227091633473 [[212	214]	[104	107]	[209	214]] [4	0	3] [[200	202]	[429	432]	[511	516]] [['EEE'	'SFN'	'213'	'324'	'EEE'	'YFK'	'213'	'324']	['..EE'	'AGTK'	'[}23'	'2334'	'..EE'	'FTGD'	'[}23'	'2334']	['EEEEEE'	'VVKSFN'	'//3213'	'004324'	'EEEEEE'	'VVLSFE'	'//0213'	'001324']] 0 0 0.5018306571585072 0.4981693428414929
4PGD_A 0.0566358119141634 0.8277988513224349 0.0316344463971884 [[100	102]	[7	12]	[97	102]	[64	70]] [4	0	3	1] [[200	202]	[396	401]	[511	516]	[986	992]] [['EEE'	'GAE'	'213'	'324'	'EEE'	'YFK'	'213'	'324']	['EEEEEE'	'YFVTAV'	'21/21/'	'320320'	'EEEEEE'	'YADSFV'	'21321/'	'324320']	['EEEEEE'	'VISGAE'	'//2213'	'003324'	'EEEEEE'	'VVLSFE'	'//0213'	'001324']	['HHHHHHH'	'TQKAKGN'	'$%%#%$%'	'3442434'	'HHHHHHH'	'PPEAEVQ'	'$$%#%!%'	'3342404']] 0 0 0.21449033236857173 0.7855096676314283
6ACC_A 0.0234085665411622 0.4309082780174452 0.0971962616822437 [[383	385]	[361	440]	[492	550]	[970	974]] [4	0	3	1] [[200	202]	[374	449]	[506	564]	[988	992]] [['EEE'	'YAD'	'213'	'324'	'EEE'	'YFK'	'213'	'324']	['.SEEEESSS.STTGGG..BSSEEEEEEEE.SSGGGG.SSS..TTTTTTS....SSS..EEEEEE.TTTT..TT.....EE'	'FSTFKDYGVSATKLNDLEFSNVYADSFVVKGDDVRQIAPGQTGVIADYNYKLPDDFMGDVLAWNTRNIDATSTGNYNYKY'	'[U2133UUR}TNO7::Z]*UV/21321//]UV:6;:YTUU]}NKKMONV}]Z}VVT[}3/0123}POKO[}NN}]}]}32'	'23324433032341441423403243200434405402334330024343413442234012343540423333434343'	'.SEEEESSS.TTSTTT..BSEEEEEEEEEEGGGGGGSSTT..STTTTTT....TT..EEEEEEE.TTTT..--.EE'	'FSTFKDYGVSPTKLNDLEFTNVYADSFVIRGDEVRQIAPGQTGKIADYNYKLPDDFTGDVIAWNSNNLDSK--GNY'	'[U2133UUR}NNVLOOZ]*U3/21321//49::6;:RTNN]}UOKMONO}]Z}OO[}23//123}OOLO}]--}32'	'23324433033341441423403243200534405402334334024343413442334002343441434--343']	['S.EEEEEEE....SSS..BB.S.......TTSEEEEE.SS.EEEEEEEE......TT..'	'QPYRVVVLSFELLNAPATVEGPKLSTDLIKNQGVNFNFNGLTGTGVLTPSSKRFQPFQQ'	'V}24///02[]ZZVTU[}(	}U]Z}}]ZYOOV2/313[VUZ2222/022}}]^[]NM]]'	'43350001324114232304334133410444304242431333301333345243244'	'SEEEEEEEEEE.SSS...EE.S........SSEEEEEETTEEEEEEEEE......TT..'	'QPYRVVVLSFELLHAPATVEGPKKSTNLVKNKFVNFNFNGLTGTGVLTESNKKFLPFQQ'	'V224///0213ZSVT}[}/3}U]]}}]ZY]VV1/3131ON02222/023}]]][ZNM]]'	'43350001324114232304334433410444204242431333301343444213244']	['HHHHH'	'EAEVQ'	'%#%!%'	'42404'	'HHHHH'	'EAEVQ'	'%#%!%'	'42404']] 0 0 0.5398489142332917 0.4601510857667083
1W4B_B 0.0261747588068479 1.3519303662959503 0.0068143100511073 [[88	92]	[266	271]	[267	273]	[169	171]] [4	0	3	1] [[198	202]	[448	453]	[549	555]	[989	991]] [['TTEEE'	'NGFMK'	'ON113'	'43224'	'TTEEE'	'DGYFK'	'ON213'	'43324']	['EEEEEE'	'EWQVLT'	'323/02'	'434013'	'EEEEEE'	'NYNYLY'	'323202'	'434313']	['EEEEEE.'	'WQVLTRT'	'23/024}'	'3401353'	'EEEEEE.'	'TGVLTES'	'22/023}'	'3301343']	['HHH'	'FNV'	'#%!'	'240'	'HHH'	'AEV'	'#%!'	'240']] 0 0 0.49273122939012065 0.5072687706098793
1S7R_A 0.0242355356010848 0.9379869944101256 0.0444839857651251 [[100	102]	[7	12]	[97	102]	[64	70]] [4	0	3	1] [[200	202]	[396	401]	[511	516]	[986	992]] [['EEE'	'GAE'	'213'	'324'	'EEE'	'YFK'	'213'	'324']	['EEEEEE'	'YFVTAV'	'21/21/'	'320320'	'EEEEEE'	'YADSFV'	'21321/'	'324320']	['EEEEEE'	'VISGAE'	'//2213'	'003324'	'EEEEEE'	'VVLSFE'	'//0213'	'001324']	['HHHHHHH'	'TQKAKGN'	'$%%#%$%'	'3442434'	'HHHHHHH'	'PPEAEVQ'	'$$%#%!%'	'3342404']] 0 0 0.21449033236857173 0.7855096676314283
6B6I_C 0.013748620156155 1.0990756965138446 0.0749574105621797 [[106	108]	[154	159]	[107	116]	[5	8]] [4	0	3	1] [[200	202]	[395	400]	[541	550]	[980	983]] "[['EEE'	'TMK'	'213'	'324'	'EEE'	'YFK'	'213'	'324']	['EEEEEE'	'IGVHTA'	'/2/321'	'030432'	'EEEEEE'	'VYADSF'	'/21321'	'032432']	['EEETTEEEEE'	'MKIQGRTVGG'	'13/ON42/22'	'2404353033'	'EEETTEEEEE'	'FNFNGLTGTG'	'131ON02222'	'2424313333']	['HHTT'	'IWSR'	'!$NP'	'0335'	'HHTT'	'ILSR'	'!""NP'	'0135']]" 0 0 0.0 1.0
2YEW_A 0.0263619118493396 0.7027318160724398 0.0519713261648751 [[223	225]	[223	227]	[219	225]	[138	143]] [4	0	3	1] [[200	202]	[376	380]	[511	516]	[985	990]] "[['EEE'	'GAN'	'213'	'324'	'EEE'	'YFK'	'213'	'324']	['EEE.S'	'GANEG'	'213]U'	'32443'	'EEEES'	'TFKDY'	'2133U'	'32443']	['EEEEEEE'	'IVLGGAN'	'//02213'	'0013324'	'EEEEEE'	'VVLSFE'	'//0213'	'001324']	['.HHHHH'	'NPELAK'	']$%""#%'	'434124'	'.HHHHH'	'DPPEAE'	']$$%#%'	'433424']]" 0 0 0.2632134061955094 0.7367865938044905
6OJ0_l 0.0109135740840077 1.3102007503884578 0.039182282793867 [[938	940]	[938	941]	[825	830]	[805	809]] [4	0	3	1] [[200	202]	[396	399]	[548	553]	[976	980]] "[['EEE'	'YFN'	'213'	'324'	'EEE'	'YFK'	'213'	'324']	['EEEE'	'YFNP'	'2132'	'3243'	'EEEE'	'YADS'	'2132'	'3243']	['EEE.EE'	'YSTNLT'	'222]02'	'333413'	'EEEEEE'	'GTGVLT'	'222/02'	'333013']	['.HHHH'	'VTQQV'	'Y$%%!'	'03440'	'.HHHH'	'VLNDI'	'Y""%%!'	'01440']]" 0 0 0.009455961739776472 0.9905440382602235
3L2U_B 0.0824750868282988 0.8808454048564204 0.0262237762237766 [[241	245]	[155	158]	[241	244]] [0	3	1] [[364	368]	[546	549]	[985	988]] "[['.HHHH'	'KWYDL'	']$$%""'	'43341'	'.HHHH'	'DYSVL'	']$$!""'	'43301']	['EEEE'	'LYPT'	'0222'	'1333'	'EEEE'	'LTGT'	'0222'	'1333']	['.HHH'	'KWYD'	']$$%'	'4334'	'.HHH'	'DPPE'	']$$%'	'4334']]" 0 0 0.21449033236857173 0.7855096676314283
6NK7_K 0.0356001934240953 0.7955976267204516 0.0425894378194204 [[231	233]	[242	248]	[227	233]	[142	144]] [4	0	3	1] [[200	202]	[433	439]	[511	516]	[974	976]] [['EEE'	'GAN'	'213'	'324'	'EEE'	'YFK'	'213'	'324']	['EEEEETT'	'VVTWNKD'	'//223OO'	'0033444'	'EEEEE.T'	'VIAWNSN'	'//123}O'	'0023434']	['EEEEEEE'	'IVLGGAN'	'//02213'	'0013324'	'EEEEEE'	'VVLSFE'	'//0213'	'001324']	['...'	'GTI'	'}}Y'	'330'	'.S.'	'SSV'	'}UY'	'330']] 0 0 0.21767872326503387 0.7823212767349661
5VMG_E 0.007694264698622 1.1741565827996017 0.1013133208255165 [[240	242]	[240	245]	[228	233]	[184	188]] [4	0	3	1] [[200	202]	[376	381]	[547	552]	[986	990]] [['EEE'	'TFE'	'213'	'324'	'EEE'	'YFK'	'213'	'324']	['EEEESS'	'TFEATG'	'2131UU'	'324233'	'EEEESS'	'TFKDYG'	'2133UU'	'324433']	['EEEEEE'	'YYWTLL'	'222200'	'333311'	'EEEEEE'	'TGTGVL'	'2222/0'	'333301']	['HHHHH'	'GTEQQ'	'$$%%%'	'33444'	'HHHHH'	'PPEAE'	'$$%#%'	'33424']] 0 0 0.0 1.0
6B6I_E 0.0119003771767954 1.136993727534529 0.0783645655877334 [[106	108]	[154	159]	[107	116]	[5	8]] [4	0	3	1] [[200	202]	[395	400]	[541	550]	[980	983]] "[['EEE'	'TMK'	'213'	'324'	'EEE'	'YFK'	'213'	'324']	['EEEEEE'	'IGVHTA'	'/2/321'	'030432'	'EEEEEE'	'VYADSF'	'/21321'	'032432']	['EEETTEEEEE'	'MKIQGRTVGG'	'13/ON42/22'	'2404353033'	'EEETTEEEEE'	'FNFNGLTGTG'	'131ON02222'	'2424313333']	['HHTT'	'IWSR'	'!$NP'	'0335'	'HHTT'	'ILSR'	'!""NP'	'0135']]" 0 0 0.0 1.0
4JUH_C 0.0046622825374456 1.1796601201860546 0.1509803921568633 [[244	246]	[244	249]	[232	237]	[188	192]] [4	0	3	1] [[200	202]	[376	381]	[547	552]	[986	990]] [['EEE'	'TFE'	'213'	'324'	'EEE'	'YFK'	'213'	'324']	['EEEESS'	'TFEATG'	'2131UU'	'324233'	'EEEESS'	'TFKDYG'	'2133UU'	'324433']	['EEEEEE'	'YYWTLL'	'222200'	'333311'	'EEEEEE'	'TGTGVL'	'2222/0'	'333301']	['HHHHH'	'GTDQQ'	'$$%%%'	'33444'	'HHHHH'	'PPEAE'	'$$%#%'	'33424']] 0 0 0.0 1.0
6V49_A 0.0227545447960801 0.5689404055240371 0.0992509363295881 [[138	141]	[221	226]	[221	224]	[176	181]] [4	0	3	1] [[199	202]	[395	400]	[539	542]	[974	979]] "[['TTEE'	'SEMK'	'NO13'	'3424'	'TEEE'	'GYFK'	'N213'	'3324']	['EEEEEE'	'IDFHWM'	'/31321'	'042432'	'EEEEEE'	'VYADSF'	'/21321'	'032432']	['EEEE'	'IDFH'	'/313'	'0424'	'EEEE'	'VNFN'	'/313'	'0424']	['.SSHHH'	'SSSLDE'	'}UU""%%'	'333144'	'.S.HHH'	'SSVLND'	'}UY""%%'	'330144']]" 0 0 0.4092445872391844 0.5907554127608157
3S3N_B 0.0503538647115305 0.7671498002980438 0.0371024734982334 [[241	245]	[155	158]	[241	244]] [0	3	1] [[364	368]	[546	549]	[985	988]] "[['.HHHH'	'KWYDL'	']$$%""'	'43341'	'.HHHH'	'DYSVL'	']$$!""'	'43301']	['EEEE'	'LYPT'	'0222'	'1333'	'EEEE'	'LTGT'	'0222'	'1333']	['.HHH'	'KWYD'	']$$%'	'4334'	'.HHH'	'DPPE'	']$$%'	'4334']]" 0 0 0.21767872326503387 0.7823212767349661
4ZTF_B 0.0804578157017456 0.8700705824208148 0.0298245614035088 [[241	245]	[155	158]	[241	244]] [0	3	1] [[364	368]	[546	549]	[985	988]] "[['.HHHH'	'KWYDL'	']$$%""'	'43341'	'.HHHH'	'DYSVL'	']$$!""'	'43301']	['EEEE'	'LYPT'	'0222'	'1333'	'EEEE'	'LTGT'	'0222'	'1333']	['.HHH'	'KWYD'	']$$%'	'4334'	'.HHH'	'DPPE'	']$$%'	'4334']]" 0 0 0.21449033236857173 0.7855096676314283
2VO9_B 0.0294610276768461 1.0262405081070531 0.0357751277683133 [[132	135]	[92	94]	[133	135]	[11	15]] [4	0	3	1] [[199	202]	[438	440]	[540	542]	[988	992]] [['TEEE'	'PHFE'	'N313'	'3424'	'TEEE'	'GYFK'	'N213'	'3324']	['.TT'	'TND'	'}OO'	'344'	'.TT'	'SNN'	'}OO'	'344']	['EEE'	'HFE'	'313'	'424'	'EEE'	'NFN'	'313'	'424']	['HHHHH'	'KANRK'	'%#%&%'	'42454'	'HHHHH'	'EAEVQ'	'%#%!%'	'42404']] 0 0 0.21449033236857173 0.7855096676314283
6NPP_B 0.0239349978295078 0.5178470455755965 0.1022146507666088 [[599	601]	[558	561]	[594	601]	[476	479]] [4	0	3	1] [[200	202]	[433	436]	[509	516]	[987	990]] [['EEE'	'SFD'	'213'	'324'	'EEE'	'YFK'	'213'	'324']	['EEEE'	'IVCY'	'//12'	'0023'	'EEEE'	'VIAW'	'//12'	'0023']	['EEEEEEEE'	'RVTVCSFD'	'4/2/1213'	'50302324'	'EEEEEEEE'	'RVVVLSFE'	'4///0213'	'50001324']	['HHHH'	'PKFE'	'$%#%'	'3424'	'HHHH'	'PEAE'	'$%#%'	'3424']] 0 0 0.4092445872391844 0.5907554127608157
6OJ0_q 0.0089218096457208 1.2754269438085266 0.0494037478705273 [[738	740]	[738	741]	[734	737]	[605	609]] [4	0	3	1] [[200	202]	[396	399]	[512	515]	[976	980]] "[['EEE'	'YFN'	'213'	'324'	'EEE'	'YFK'	'213'	'324']	['EEEE'	'YFNP'	'2132'	'3243'	'EEEE'	'YADS'	'2132'	'3243']	['EEEE'	'ILTM'	'/021'	'0132'	'EEEE'	'VLSF'	'/021'	'0132']	['.HHHH'	'VTQQV'	'Y$%%!'	'03440'	'.HHHH'	'VLNDI'	'Y""%%!'	'01440']]" 0 0 0.009455961739776472 0.9905440382602235
1RJY_A 0.025841145339531 1.0093730616478531 0.0407801418439717 [[100	102]	[7	12]	[97	102]	[64	70]] [4	0	3	1] [[200	202]	[396	401]	[511	516]	[986	992]] [['EEE'	'GAE'	'213'	'324'	'EEE'	'YFK'	'213'	'324']	['EEEEEE'	'YFVTAV'	'21/21/'	'320320'	'EEEEEE'	'YADSFV'	'21321/'	'324320']	['EEEEEE'	'VISGAE'	'//2213'	'003324'	'EEEEEE'	'VVLSFE'	'//0213'	'001324']	['HHHHHHH'	'TQKAKGN'	'$%%#%$%'	'3442434'	'HHHHHHH'	'PPEAEVQ'	'$$%#%!%'	'3342404']] 0 0 0.21449033236857173 0.7855096676314283
6CH9_Q 0.003816114759622 1.2804689975576051 0.1487279843444231 [[116	118]	[116	126]	[35	38]] [4	0	3] [[200	202]	[396	401]	[548	551]] [['EEE'	'GMD'	'213'	'324'	'EEE'	'YFK'	'213'	'324']	['EEEEE...EEE'	'GMDVWGQGTAV'	'213/2}]}21/'	'32403343320'	'EEEEEE'	'YADSFV'	'21321/'	'324320']	['EEEE'	'WTWV'	'222/'	'3330'	'EEEE'	'GTGV'	'222/'	'3330']] 0 0 0.0 1.0
6OJ0_G 0.0061336500489252 1.2686645619659955 0.0868824531516179 [[1138	1140]	[1138	1141]	[1025	1030]	[1005	1009]] [4	0	3	1] [[200	202]	[396	399]	[548	553]	[976	980]] "[['EEE'	'YFN'	'213'	'324'	'EEE'	'YFK'	'213'	'324']	['EEEE'	'YFNP'	'2132'	'3243'	'EEEE'	'YADS'	'2132'	'3243']	['EEEEEE'	'YSTNLT'	'222302'	'333413'	'EEEEEE'	'GTGVLT'	'222/02'	'333013']	['.HHHH'	'VTQQV'	'Y$%%!'	'03440'	'.HHHH'	'VLNDI'	'Y""%%!'	'01440']]" 0 0 0.0 1.0
4F2M_B 0.0113130190071112 0.9128765195036264 0.1442495126705658 [[199	201]	[100	103]	[195	205]] [4	0	3] [[198	200]	[429	432]	[540	551]] [['TTE'	'KTS'	'ON2'	'433'	'TTE'	'DGY'	'ON2'	'433']	['..EE'	'AGTK'	'[}23'	'2334'	'..EE'	'FTGD'	'[}23'	'2334']	['EEEETTEEEEE'	'EATHKTSTSPI'	'3123ON2222/'	'42344333330'	'EEEETTEEEEEE'	'NFNFNGLTGTGV'	'3131ON02222/'	'424243133330']] 0 0 0.27126318156751605 0.728736818432484
3FZ2_H 0.0303461992566417 0.6121083210513887 0.0711678832116788 [[123	125]	[51	59]	[121	127]	[17	19]] [4	0	3	1] [[200	202]	[436	444]	[547	553]	[977	979]] "[['EEE'	'SAD'	'213'	'324'	'EEE'	'YFK'	'213'	'324']	['E..TTTT..'	'YTGEELDSD'	'2}}OOLO}]'	'333441434'	'EE.TTTT..'	'WNSNNLDSK'	'23}OOLO}]'	'343441434']	['EEEEEEE'	'WSSADLT'	'2221302'	'3332413'	'EEEEEEE'	'TGTGVLT'	'2222/02'	'3333013']	['HHH'	'LEK'	'""%%'	'144'	'HHH'	'LND'	'""%%'	'144']]" 0 0 0.4092445872391844 0.5907554127608157
3PRP_C 0.0175121003353176 1.1187357346750288 0.0596252129471885 [[149	153]	[9	13]	[151	154]	[86	90]] [4	0	3	1] [[198	202]	[430	434]	[540	543]	[977	981]] "[['TTEEE'	'QTHFD'	'ON313'	'43424'	'TTEEE'	'DGYFK'	'ON213'	'43324']	['.EEEE'	'WTQVI'	'}23//'	'33400'	'.EEEE'	'TGDVI'	'}23//'	'33400']	['EEEE'	'HFDA'	'3131'	'4242'	'EEEE'	'NFNF'	'3131'	'4242']	['HHHHH'	'LEDYL'	'""%%$""'	'14431'	'HHHHH'	'LNDIL'	'""%%!""'	'14401']]" 0 0 0.0 1.0
4F15_A 0.0211884570800635 1.2569711004979638 0.0323679727427592 [[241	243]	[239	243]	[161	166]	[188	192]] [4	0	3	1] [[200	202]	[394	398]	[546	551]	[978	982]] "[['EEE'	'TFE'	'213'	'324'	'EEE'	'YFK'	'213'	'324']	['EEEEE'	'KITFE'	'3/213'	'40324'	'EEEEE'	'NVYAD'	'3/213'	'40324']	['EEEEEE'	'LSKSYI'	'02322/'	'134330'	'EEEEEE'	'LTGTGV'	'02222/'	'133330']	['HHHHT'	'QQSLY'	'%%$""N'	'44313'	'HHHHT'	'NDILS'	'%%!""N'	'44013']]" 0 0 0.1334145107277236 0.8665854892722764
6ACD_A 0.0229350609500209 0.9545008963278204 0.0653357531760445 [[383	385]	[342	429]	[494	550]	[964	974]] [4	0	3	1] [[200	202]	[355	442]	[508	564]	[982	992]] "[['EEE'	'YAD'	'213'	'324'	'EEE'	'YFK'	'213'	'324']	['EEEE.SEE....TTTS.S..SEEEESSS.SGGGGGS.BSSEEEEEEEE.SSTTTT.SSS...SHHHHT....SSS..EEEEEE.TTTT'	'RKKISNCVADYSVLYNSTFFSTFKDYGVSATKLNDLEFSNVYADSFVVKGDDVRQIAPGQTGVIADYNYKLPDDFMGDVLAWNTRNID'	'433/}V1/[]}}KLNV}U[[U2133UUR}T9:7::S]*UV/21321//]UVOKPOYTUU]}}R!#%$O}]Z}VVT[}3/0123}POKO'	'5440342024330134332233244330323414414234032432004344054023343300243434134422340123435404'	'EEEE.SEE..HHHHHH.TT.SEEEESSS.TTSTTT..BSEEEEEEEEEEGGGGGGSSTT..STTTTTT....TT..EEEEEEE.TTTT'	'RKRISNCVADYSVLYNSASFSTFKDYGVSPTKLNDLEFTNVYADSFVIRGDEVRQIAPGQTGKIADYNYKLPDDFTGDVIAWNSNNLD'	'434/}V1/[]$$!""$%}MN[U2133UUR}NNVLOOZ]*U3/21321//49::6;:RTNN]}UOKMONO}]Z}OO[}23//123}OOLO'	'5450342024330134323233244330333414414234032432005344054023343340243434134423340023434414']	['EEEEEEE..TTSSS..EE.S.......BSS.EEEE.SS.EEEEEEEE......TT..'	'YRVVVLSFELLNAPATVEGPKLSTDLIKNQGVNFNFNGLTGTGVLTPSSKRFQPFQQ'	'24///02[]LLVTU[}/3}U]Z}}]ZY	VV}/313[VUZ2222/022}}]^[]NM]]'	'350001324114232304334133410444304242431333301333345243244'	'EEEEEEEEE.SSS...EE.S........SSEEEEEETTEEEEEEEEE......TT..'	'YRVVVLSFELLHAPATVEGPKKSTNLVKNKFVNFNFNGLTGTGVLTESNKKFLPFQQ'	'24///0213ZSVT}[}/3}U]]}}]ZY]VV1/3131ON02222/023}]]][ZNM]]'	'350001324114232304334433410444204242431333301343444213244']	['TT..STHHHHH'	'SRLDKVEAEVQ'	'NPZ]VK%#%!%'	'35144042404'	'TTS.HHHHHHH'	'SRLDPPEAEVQ'	'NPS]$$%#%!%'	'35143342404']]" 0 0 0.21449033236857173 0.7855096676314283
6V49_C 0.0201426922684002 0.5724965076610975 0.1353965183752421 [[138	141]	[221	226]	[221	224]	[176	181]] [4	0	3	1] [[199	202]	[395	400]	[539	542]	[974	979]] "[['TTEE'	'SEMK'	'NO13'	'3424'	'TEEE'	'GYFK'	'N213'	'3324']	['EEEEEE'	'IDFHWM'	'/31321'	'042432'	'EEEEEE'	'VYADSF'	'/21321'	'032432']	['EEEE'	'IDFH'	'/313'	'0424'	'EEEE'	'VNFN'	'/313'	'0424']	['.SSHHH'	'SSSLDE'	'}UU""%%'	'333144'	'.S.HHH'	'SSVLND'	'}UY""%%'	'330144']]" 0 0 0.4092445872391844 0.5907554127608157
6OJ0_n 0.0066866824495313 1.248183067858849 0.0988074957410558 [[138	140]	[138	141]	[25	30]	[5	9]] [4	0	3	1] [[200	202]	[396	399]	[548	553]	[976	980]] "[['EEE'	'YFN'	'213'	'324'	'EEE'	'YFK'	'213'	'324']	['EEEE'	'YFNP'	'2132'	'3243'	'EEEE'	'YADS'	'2132'	'3243']	['EEEEEE'	'YSTNLT'	'222302'	'333413'	'EEEEEE'	'GTGVLT'	'222/02'	'333013']	['.HHHH'	'VTQQV'	'Y$%%!'	'03440'	'.HHHH'	'VLNDI'	'Y""%%!'	'01440']]" 0 0 0.0 1.0
5VMJ_E 0.0099989100871913 1.1617293879953845 0.1117424242424247 [[240	242]	[240	245]	[228	233]	[184	188]] [4	0	3	1] [[200	202]	[376	381]	[547	552]	[986	990]] [['EEE'	'TFE'	'213'	'324'	'EEE'	'YFK'	'213'	'324']	['EEEESS'	'TFEATG'	'2131UU'	'324233'	'EEEESS'	'TFKDYG'	'2133UU'	'324433']	['EEEEEE'	'YYWTLL'	'222200'	'333311'	'EEEEEE'	'TGTGVL'	'2222/0'	'333301']	['HHHHH'	'GTEQQ'	'$$%%%'	'33444'	'HHHHH'	'PPEAE'	'$$%#%'	'33424']] 0 0 0.0 1.0
3PHU_B 0.0296816304612205 1.146367074957769 0.0357751277683133 [[149	153]	[9	13]	[151	154]	[86	90]] [4	0	3	1] [[198	202]	[430	434]	[540	543]	[977	981]] "[['TTEEE'	'QTHFD'	'ON313'	'43424'	'TTEEE'	'DGYFK'	'ON213'	'43324']	['.EEEE'	'WTQVI'	'}23//'	'33400'	'.EEEE'	'TGDVI'	'}23//'	'33400']	['EEEE'	'HFDA'	'3131'	'4242'	'EEEE'	'NFNF'	'3131'	'4242']	['HHHHH'	'LEDYL'	'""%%$""'	'14431'	'HHHHH'	'LNDIL'	'""%%!""'	'14401']]" 0 0 0.0 1.0
6OJ0_k 0.0166067539542785 1.2818902578103002 0.0374787052810901 [[738	740]	[738	741]	[625	630]	[605	609]] [4	0	3	1] [[200	202]	[396	399]	[548	553]	[976	980]] "[['EEE'	'YFN'	'213'	'324'	'EEE'	'YFK'	'213'	'324']	['EEEE'	'YFNP'	'2132'	'3243'	'EEEE'	'YADS'	'2132'	'3243']	['EEE.EE'	'YSTNLT'	'222]02'	'333413'	'EEEEEE'	'GTGVLT'	'222/02'	'333013']	['.HHHH'	'VTQQV'	'Y$%%!'	'03440'	'.HHHH'	'VLNDI'	'Y""%%!'	'01440']]" 0 0 0.1338208658035141 0.866179134196486
5W1V_A 0.018243430327313 0.7887076575762564 0.1375968992248066 [[100	102]	[97	101]	[24	28]	[59	73]] [4	0	3	1] [[200	202]	[396	400]	[547	551]	[986	991]] [['EEE'	'GAE'	'213'	'324'	'EEE'	'YFK'	'213'	'324']	['EEEEE'	'WMHGA'	'21321'	'32432'	'EEEEE'	'YADSF'	'21321'	'32432']	['EEEEE'	'SVGYV'	'2/22/'	'30330'	'EEEEE'	'TGTGV'	'2222/'	'33330']	['HHHHHHHHHHHHHHH'	'YWDRETRSARDTAQI'	'$$%&%$&$#&%$#%!'	'334543532543240'	'HHHHHH'	'PPEAEV'	'$$%#%!'	'334240']] 0 0 0.3475813832769424 0.6524186167230576
4JPJ_C 0.0222260351725936 1.0295938102836053 0.0698466780238495 [[148	150]	[148	153]	[20	25]	[116	119]] [4	0	3	1] [[200	202]	[376	381]	[548	553]	[977	980]] "[['EEE'	'SFN'	'213'	'324'	'EEE'	'YFK'	'213'	'324']	['EEESSS'	'SFNJGG'	'213XUU'	'324633'	'EEEESS'	'TFKDYG'	'2133UU'	'324433']	['EEEEEE'	'TGLILT'	'220/02'	'331013'	'EEEEEE'	'GTGVLT'	'222/02'	'333013']	['HHHH'	'LKQI'	'""%%!'	'1440'	'HHHH'	'LNDI'	'""%%!'	'1440']]" 0 0 0.21449033236857173 0.7855096676314283
3LZG_C 0.0100154406749896 1.237239824788262 0.0850277264325332 [[244	246]	[242	246]	[164	169]	[189	192]] [4	0	3	1] [[200	202]	[394	398]	[546	551]	[989	992]] [['EEE'	'TFE'	'213'	'324'	'EEE'	'YFK'	'213'	'324']	['EEEEE'	'KITFE'	'3/213'	'40324'	'EEEEE'	'NVYAD'	'3/213'	'40324']	['EEEEEE'	'LSKSYI'	'02322/'	'134330'	'EEEEEE'	'LTGTGV'	'02222/'	'133330']	['HHHH'	'ADQQ'	'#%%%'	'2444'	'HHHH'	'AEVQ'	'#%!%'	'2404']] 0 0 0.0 1.0
2VAA_A 0.0139346199928172 0.8529202912495111 0.1669980119284297 [[100	102]	[7	12]	[97	102]	[64	70]] [4	0	3	1] [[200	202]	[396	401]	[511	516]	[986	992]] [['EEE'	'GAE'	'213'	'324'	'EEE'	'YFK'	'213'	'324']	['EEEEEE'	'YFVTAV'	'21/21/'	'320320'	'EEEEEE'	'YADSFV'	'21321/'	'324320']	['EEEEEE'	'VISGAE'	'//2213'	'003324'	'EEEEEE'	'VVLSFE'	'//0213'	'001324']	['HHHHHHH'	'TQKAKGN'	'$%%#%$%'	'3442434'	'HHHHHHH'	'PPEAEVQ'	'$$%#%!%'	'3342404']] 0 0 0.4479641331440673 0.5520358668559326
6PNS_I 0.1558664704984268 0.5679055348256229 0.0389380530973459 [[704	706]	[703	706]	[853	859]	[608	613]] [4	0	3	1] [[200	202]	[395	398]	[534	540]	[987	992]] [['EEE'	'YMH'	'213'	'324'	'EEE'	'YFK'	'213'	'324']	['EEEE'	'VYMH'	'/213'	'0324'	'EEEE'	'VYAD'	'/213'	'0324']	['..S..EE'	'INKRIVE'	'Y]V^Y/3'	'0445004'	'..SSEEE'	'VKNKFVN'	'Y]VV1/3'	'0444204']	['HHHHHH'	'SVMKVD'	'$!#%!%'	'302404'	'HHHHHH'	'PEAEVQ'	'$%#%!%'	'342404']] 0 0 0.6776809428756427 0.3223190571243572
3PRM_C 0.0201759821108148 1.1186109536846658 0.0749574105621797 [[149	153]	[9	13]	[151	154]	[86	90]] [4	0	3	1] [[198	202]	[430	434]	[540	543]	[977	981]] "[['TTEEE'	'QTHFD'	'ON313'	'43424'	'TTEEE'	'DGYFK'	'ON213'	'43324']	['.EEEE'	'WTQVI'	'}23//'	'33400'	'.EEEE'	'TGDVI'	'}23//'	'33400']	['EEEE'	'HFDA'	'3131'	'4242'	'EEEE'	'NFNF'	'3131'	'4242']	['HHHHH'	'LEDYL'	'""%%$""'	'14431'	'HHHHH'	'LNDIL'	'""%%!""'	'14401']]" 0 0 0.0 1.0
1WBZ_A 0.0210301713821136 0.9543901309633348 0.0951492537313436 [[100	102]	[7	12]	[97	102]	[64	70]] [4	0	3	1] [[200	202]	[396	401]	[511	516]	[986	992]] [['EEE'	'GAE'	'213'	'324'	'EEE'	'YFK'	'213'	'324']	['EEEEEE'	'YFVTAV'	'21/21/'	'320320'	'EEEEEE'	'YADSFV'	'21321/'	'324320']	['EEEEEE'	'VISGAE'	'//2213'	'003324'	'EEEEEE'	'VVLSFE'	'//0213'	'001324']	['HHHHHHH'	'TQKAKGN'	'$%%#%$%'	'3442434'	'HHHHHHH'	'PPEAEVQ'	'$$%#%!%'	'3342404']] 0 0 0.21449033236857173 0.7855096676314283
1S7Q_A 0.0386686208178682 0.92356952797729 0.0444839857651251 [[100	102]	[7	12]	[97	102]	[64	70]] [4	0	3	1] [[200	202]	[396	401]	[511	516]	[986	992]] [['EEE'	'GAE'	'213'	'324'	'EEE'	'YFK'	'213'	'324']	['EEEEEE'	'YFVTAV'	'21/21/'	'320320'	'EEEEEE'	'YADSFV'	'21321/'	'324320']	['EEEEEE'	'VISGAE'	'//2213'	'003324'	'EEEEEE'	'VVLSFE'	'//0213'	'001324']	['HHHHHHH'	'TQKAKGN'	'$%%#%$%'	'3442434'	'HHHHHHH'	'PPEAEVQ'	'$$%#%!%'	'3342404']] 0 0 0.21449033236857173 0.7855096676314283
4JUG_E 0.0059410168093573 1.2187748416970918 0.1464843750000004 [[244	246]	[244	249]	[232	237]	[188	192]] [4	0	3	1] [[200	202]	[376	381]	[547	552]	[986	990]] [['EEE'	'TFE'	'213'	'324'	'EEE'	'YFK'	'213'	'324']	['EEEESS'	'TFEATG'	'2131UU'	'324233'	'EEEESS'	'TFKDYG'	'2133UU'	'324433']	['EEEEEE'	'YYWTLL'	'222200'	'333311'	'EEEEEE'	'TGTGVL'	'2222/0'	'333301']	['HHHHH'	'GTDQQ'	'$$%%%'	'33444'	'HHHHH'	'PPEAE'	'$$%#%'	'33424']] 0 0 0.0 1.0
4JUG_I 0.0057557613547564 1.2482601420096957 0.1332046332046339 [[244	246]	[244	249]	[232	237]	[188	192]] [4	0	3	1] [[200	202]	[376	381]	[547	552]	[986	990]] [['EEE'	'TFE'	'213'	'324'	'EEE'	'YFK'	'213'	'324']	['EEEESS'	'TFEATG'	'2131UU'	'324233'	'EEEESS'	'TFKDYG'	'2133UU'	'324433']	['EEEEEE'	'YYWTLL'	'222200'	'333311'	'EEEEEE'	'TGTGVL'	'2222/0'	'333301']	['HHHHH'	'GTDQQ'	'$$%%%'	'33444'	'HHHHH'	'PPEAE'	'$$%#%'	'33424']] 0 0 0.0 1.0
1S7T_A 0.0254840916104885 0.8974028272540344 0.0770642201834868 [[100	102]	[7	12]	[97	102]	[64	70]] [4	0	3	1] [[200	202]	[396	401]	[511	516]	[986	992]] [['EEE'	'GAE'	'213'	'324'	'EEE'	'YFK'	'213'	'324']	['EEEEEE'	'YFVTAV'	'21/21/'	'320320'	'EEEEEE'	'YADSFV'	'21321/'	'324320']	['EEEEEE'	'VISGAE'	'//2213'	'003324'	'EEEEEE'	'VVLSFE'	'//0213'	'001324']	['HHHHHHH'	'TQKAKGN'	'$%%#%$%'	'3442434'	'HHHHHHH'	'PPEAEVQ'	'$$%#%!%'	'3342404']] 0 0 0.21449033236857173 0.7855096676314283
5CAY_G 0.0118966142745231 1.0618729421315036 0.1375968992248066 [[431	433]	[430	433]	[438	441]	[349	358]] [4	0	3	1] [[200	202]	[395	398]	[524	527]	[985	992]] [['EEE'	'PFH'	'213'	'324'	'EEE'	'YFK'	'213'	'324']	['EEEE'	'VPFH'	'/213'	'0324'	'EEEE'	'VYAD'	'/213'	'0324']	['EE.S'	'INTW'	'/3}U'	'0433'	'EE.S'	'VEGP'	'/3}U'	'0433']	['.HHHHHHHHH'	'EWKEAMKEVK'	']$%%##%%!%'	'4344224404'	'.HHHHHHH'	'DPPEAEVQ'	']$$%#%!%'	'43342404']] 0 0 0.3407903414350116 0.6592096585649884
6OJ0_N 0.0085954092287715 1.2539320943831935 0.0954003407155019 [[138	140]	[138	141]	[25	30]	[5	9]] [4	0	3	1] [[200	202]	[396	399]	[548	553]	[976	980]] "[['EEE'	'YFN'	'213'	'324'	'EEE'	'YFK'	'213'	'324']	['EEEE'	'YFNP'	'2132'	'3243'	'EEEE'	'YADS'	'2132'	'3243']	['EEEEEE'	'YSTNLT'	'222302'	'333413'	'EEEEEE'	'GTGVLT'	'222/02'	'333013']	['.HHHH'	'VTQQV'	'Y$%%!'	'03440'	'.HHHH'	'VLNDI'	'Y""%%!'	'01440']]" 0 0 0.0 1.0
1RUZ_H 0.007859445896375 1.1147539458217417 0.2053388090349082 [[244	246]	[244	249]	[232	237]	[188	192]] [4	0	3	1] [[200	202]	[376	381]	[547	552]	[986	990]] [['EEE'	'TFE'	'213'	'324'	'EEE'	'YFK'	'213'	'324']	['EEEESS'	'TFEATG'	'2131UU'	'324233'	'EEEESS'	'TFKDYG'	'2133UU'	'324433']	['EEEEEE'	'YYWTLL'	'222200'	'333311'	'EEEEEE'	'TGTGVL'	'2222/0'	'333301']	['HHHHH'	'GTDQQ'	'$$%%%'	'33444'	'HHHHH'	'PPEAE'	'$$%#%'	'33424']] 0 0 0.21367227191128305 0.786327728088717
1RK0_A 0.0380506352613498 0.880051945561928 0.0482142857142862 [[100	102]	[7	12]	[97	102]	[64	70]] [4	0	3	1] [[200	202]	[396	401]	[511	516]	[986	992]] [['EEE'	'GAE'	'213'	'324'	'EEE'	'YFK'	'213'	'324']	['EEEEEE'	'YFVTAV'	'21/21/'	'320320'	'EEEEEE'	'YADSFV'	'21321/'	'324320']	['EEEEEE'	'VISGAE'	'//2213'	'003324'	'EEEEEE'	'VVLSFE'	'//0213'	'001324']	['HHHHHHH'	'TQKAKGN'	'$%%#%$%'	'3442434'	'HHHHHHH'	'PPEAEVQ'	'$$%#%!%'	'3342404']] 0 0 0.21449033236857173 0.7855096676314283
3QR8_A 0.0048373401971139 1.199238057790594 0.2028688524590174 [[115	118]	[21	29]	[110	122]] [4	0	3] [[198	201]	[431	439]	[539	549]] [['TTTE'	'ETSA'	'ONN1'	'4332'	'TTEE'	'DGYF'	'ON21'	'4332']	['EEEEEEETT'	'GIIVETDLN'	'2///323LO'	'300043414'	'EEEEEEE.T'	'GDVIAWNSN'	'23//123}O'	'340023434']	['EEEETTTTEEEEE'	'IEYEPETSALTVS'	'/323NONN102/2'	'0434343321303'	'EEEEETTEEEE'	'VNFNFNGLTGT'	'/3131ON0222'	'04242431333']] 0 0 0.0 1.0
5VMC_E 0.0086137183297716 1.1968921491479982 0.1266794625719773 [[240	242]	[240	245]	[228	233]	[184	188]] [4	0	3	1] [[200	202]	[376	381]	[547	552]	[986	990]] [['EEE'	'TFE'	'213'	'324'	'EEE'	'YFK'	'213'	'324']	['EEEESS'	'TFEATG'	'2131UU'	'324233'	'EEEESS'	'TFKDYG'	'2133UU'	'324433']	['EEEEEE'	'YYWTLL'	'222200'	'333311'	'EEEEEE'	'TGTGVL'	'2222/0'	'333301']	['HHHHH'	'GTDQQ'	'$$%%%'	'33444'	'HHHHH'	'PPEAE'	'$$%#%'	'33424']] 0 0 0.0 1.0
1RK1_A 0.0371710855404643 0.8827029478698152 0.0500894454382829 [[100	102]	[7	12]	[97	102]	[64	70]] [4	0	3	1] [[200	202]	[396	401]	[511	516]	[986	992]] [['EEE'	'GAE'	'213'	'324'	'EEE'	'YFK'	'213'	'324']	['EEEEEE'	'YFVTAV'	'21/21/'	'320320'	'EEEEEE'	'YADSFV'	'21321/'	'324320']	['EEEEEE'	'VISGAE'	'//2213'	'003324'	'EEEEEE'	'VVLSFE'	'//0213'	'001324']	['HHHHHHH'	'TQKAKGN'	'$%%#%$%'	'3442434'	'HHHHHHH'	'PPEAEVQ'	'$$%#%!%'	'3342404']] 0 0 0.21449033236857173 0.7855096676314283
5WMF_D 0.0638943268491226 0.4889087647891623 0.071550255536626 [[599	601]	[558	561]	[594	601]	[476	479]] [4	0	3	1] [[200	202]	[433	436]	[509	516]	[987	990]] [['EEE'	'SFD'	'213'	'324'	'EEE'	'YFK'	'213'	'324']	['EEEE'	'IVCY'	'//12'	'0023'	'EEEE'	'VIAW'	'//12'	'0023']	['EEEEEEEE'	'RVTVCSFD'	'4/2/1213'	'50302324'	'EEEEEEEE'	'RVVVLSFE'	'4///0213'	'50001324']	['HHHH'	'PKFE'	'$%#%'	'3424'	'HHHH'	'PEAE'	'$%#%'	'3424']] 0 0 0.4092445872391844 0.5907554127608157
6PW2_K 0.0247584132111598 0.5418481099156748 0.142023346303503 [[599	601]	[558	561]	[594	601]	[476	479]] [4	0	3	1] [[200	202]	[433	436]	[509	516]	[987	990]] [['EEE'	'SFD'	'213'	'324'	'EEE'	'YFK'	'213'	'324']	['EEEE'	'IVCY'	'//12'	'0023'	'EEEE'	'VIAW'	'//12'	'0023']	['EEEEEEEE'	'RVTVCSFD'	'4/2/1213'	'50302324'	'EEEEEEEE'	'RVVVLSFE'	'4///0213'	'50001324']	['HHHH'	'PKFE'	'$%#%'	'3424'	'HHHH'	'PEAE'	'$%#%'	'3424']] 0 0 0.4092445872391844 0.5907554127608157
1RUZ_J 0.0079026428523318 1.11531361589792 0.2229166666666671 [[244	246]	[244	249]	[232	237]	[188	192]] [4	0	3	1] [[200	202]	[376	381]	[547	552]	[986	990]] [['EEE'	'TFE'	'213'	'324'	'EEE'	'YFK'	'213'	'324']	['EEEESS'	'TFEATG'	'2131UU'	'324233'	'EEEESS'	'TFKDYG'	'2133UU'	'324433']	['EEEEEE'	'YYWTLL'	'222200'	'333311'	'EEEEEE'	'TGTGVL'	'2222/0'	'333301']	['HHHHH'	'GTDQQ'	'$$%%%'	'33444'	'HHHHH'	'PPEAE'	'$$%#%'	'33424']] 0 0 0.20072434441440443 0.7992756555855955
6PW2_B 0.0493191834314506 0.5328371460005452 0.0850277264325332 [[599	601]	[558	561]	[594	601]	[476	479]] [4	0	3	1] [[200	202]	[433	436]	[509	516]	[987	990]] [['EEE'	'SFD'	'213'	'324'	'EEE'	'YFK'	'213'	'324']	['EEEE'	'IVCY'	'//12'	'0023'	'EEEE'	'VIAW'	'//12'	'0023']	['EEEEEEEE'	'RVTVCSFD'	'4/2/1213'	'50302324'	'EEEEEEEE'	'RVVVLSFE'	'4///0213'	'50001324']	['HHHH'	'PKFE'	'$%#%'	'3424'	'HHHH'	'PEAE'	'$%#%'	'3424']] 0 0 0.4092445872391844 0.5907554127608157
1RUZ_L 0.0080191218753509 1.114557503286779 0.2229166666666671 [[244	246]	[244	249]	[232	237]	[188	192]] [4	0	3	1] [[200	202]	[376	381]	[547	552]	[986	990]] [['EEE'	'TFE'	'213'	'324'	'EEE'	'YFK'	'213'	'324']	['EEEESS'	'TFEATG'	'2131UU'	'324233'	'EEEESS'	'TFKDYG'	'2133UU'	'324433']	['EEEEEE'	'YYWTLL'	'222200'	'333311'	'EEEEEE'	'TGTGVL'	'2222/0'	'333301']	['HHHHH'	'GTDQQ'	'$$%%%'	'33444'	'HHHHH'	'PPEAE'	'$$%#%'	'33424']] 0 0 0.20805895428370771 0.7919410457162923
1S7S_A 0.0261580766940776 0.9286302702002994 0.0810313075506452 [[100	102]	[7	12]	[97	102]	[64	70]] [4	0	3	1] [[200	202]	[396	401]	[511	516]	[986	992]] [['EEE'	'GAE'	'213'	'324'	'EEE'	'YFK'	'213'	'324']	['EEEEEE'	'YFVTAV'	'21/21/'	'320320'	'EEEEEE'	'YADSFV'	'21321/'	'324320']	['EEEEEE'	'VISGAE'	'//2213'	'003324'	'EEEEEE'	'VVLSFE'	'//0213'	'001324']	['HHHHHHH'	'TQKAKGN'	'$%%#%$%'	'3442434'	'HHHHHHH'	'PPEAEVQ'	'$$%#%!%'	'3342404']] 0 0 0.21449033236857173 0.7855096676314283
1FZK_A 0.0478392032705984 0.7629389843839786 0.067272727272728 [[100	102]	[7	12]	[97	102]	[64	70]] [4	0	3	1] [[200	202]	[396	401]	[511	516]	[986	992]] [['EEE'	'GAE'	'213'	'324'	'EEE'	'YFK'	'213'	'324']	['EEEEEE'	'YFVTAV'	'21/21/'	'320320'	'EEEEEE'	'YADSFV'	'21321/'	'324320']	['EEEEEE'	'VISGAE'	'//2213'	'003324'	'EEEEEE'	'VVLSFE'	'//0213'	'001324']	['HHHHHHH'	'TQKAKGN'	'$%%#%$%'	'3442434'	'HHHHHHH'	'PPEAEVQ'	'$$%#%!%'	'3342404']] 0 0 0.2185136574382445 0.7814863425617555
4PGC_A 0.0290644792029281 0.8914394216953523 0.0830258302583026 [[100	102]	[7	12]	[97	102]	[64	70]] [4	0	3	1] [[200	202]	[396	401]	[511	516]	[986	992]] [['EEE'	'GAE'	'213'	'324'	'EEE'	'YFK'	'213'	'324']	['EEEEEE'	'YFVTAV'	'21/21/'	'320320'	'EEEEEE'	'YADSFV'	'21321/'	'324320']	['EEEEEE'	'VISGAE'	'//2213'	'003324'	'EEEEEE'	'VVLSFE'	'//0213'	'001324']	['HHHHHHH'	'TQKAKGN'	'$%%#%$%'	'3442434'	'HHHHHHH'	'PPEAEVQ'	'$$%#%!%'	'3342404']] 0 0 0.21449033236857173 0.7855096676314283
3P4M_A 0.0261823058104278 0.9496865888890116 0.0830258302583026 [[100	102]	[7	12]	[97	102]	[64	70]] [4	0	3	1] [[200	202]	[396	401]	[511	516]	[986	992]] [['EEE'	'GAE'	'213'	'324'	'EEE'	'YFK'	'213'	'324']	['EEEEEE'	'YFVTAV'	'21/21/'	'320320'	'EEEEEE'	'YADSFV'	'21321/'	'324320']	['EEEEEE'	'VISGAE'	'//2213'	'003324'	'EEEEEE'	'VVLSFE'	'//0213'	'001324']	['HHHHHHH'	'TQKAKGN'	'$%%#%$%'	'3442434'	'HHHHHHH'	'PPEAEVQ'	'$$%#%!%'	'3342404']] 0 0 0.21449033236857173 0.7855096676314283
3OYJ_B 0.0812192163430315 0.7258288459233917 0.0482142857142862 [[241	245]	[155	158]	[241	244]] [0	3	1] [[364	368]	[546	549]	[985	988]] "[['.HHHH'	'KWYDL'	']$$%""'	'43341'	'.HHHH'	'DYSVL'	']$$!""'	'43301']	['EEEE'	'LYPT'	'0222'	'1333'	'EEEE'	'LTGT'	'0222'	'1333']	['.HHH'	'KWYD'	']$$%'	'4334'	'.HHH'	'DPPE'	']$$%'	'4334']]" 0 0 0.2684142133442214 0.7315857866557786
2FZ1_B 0.0164080007989812 0.9247815484580124 0.155025553662691 [[178	180]	[32	39]	[177	180]] [4	0	3] [[200	202]	[394	401]	[513	516]] [['EEE'	'SMH'	'213'	'324'	'EEE'	'YFK'	'213'	'324']	['EEEEEEEE'	'KQPFQSEV'	'3321323/'	'44324340'	'EEEEEEEE'	'NVYADSFV'	'3/21321/'	'40324320']	['EEEE'	'LSMH'	'0213'	'1324'	'EEEE'	'LSFE'	'0213'	'1324']] 0 0 0.2935452752437446 0.7064547247562555
6OJ0_Q 0.0064562792188968 1.2810934418985147 0.1413969335604765 [[738	740]	[738	741]	[734	737]	[605	609]] [4	0	3	1] [[200	202]	[396	399]	[512	515]	[976	980]] "[['EEE'	'YFN'	'213'	'324'	'EEE'	'YFK'	'213'	'324']	['EEEE'	'YFNP'	'2132'	'3243'	'EEEE'	'YADS'	'2132'	'3243']	['EEEE'	'ILTM'	'/021'	'0132'	'EEEE'	'VLSF'	'/021'	'0132']	['.HHHH'	'VTQQV'	'Y$%%!'	'03440'	'.HHHH'	'VLNDI'	'Y""%%!'	'01440']]" 0 0 0.0 1.0
3F1J_A 0.0058994448260287 1.138861076136605 0.2760869565217392 [[76	78]	[74	78]	[4	7]	[134	136]] [4	0	3	1] [[200	202]	[394	398]	[528	531]	[986	988]] [['EEE'	'YFQ'	'213'	'324'	'EEE'	'YFK'	'213'	'324']	['EEEEE'	'NIYFQ'	'3/213'	'40324'	'EEEEE'	'NVYAD'	'3/213'	'40324']	['....'	'KHSY'	']]}}'	'4433'	'....'	'KKST'	']]}}'	'4433']	['HHH'	'GPD'	'$$%'	'334'	'HHH'	'PPE'	'$$%'	'334']] 0 0 0.0 1.0
6VH6_B 0.0379635898073319 0.5156806516617235 0.1124361158432705 [[599	601]	[558	561]	[594	601]	[476	479]] [4	0	3	1] [[200	202]	[433	436]	[509	516]	[987	990]] [['EEE'	'SFD'	'213'	'324'	'EEE'	'YFK'	'213'	'324']	['EEEE'	'IVCY'	'//12'	'0023'	'EEEE'	'VIAW'	'//12'	'0023']	['EEEEEEEE'	'RVTVCSFD'	'4/2/1213'	'50302324'	'EEEEEEEE'	'RVVVLSFE'	'4///0213'	'50001324']	['HHHH'	'PKFE'	'$%#%'	'3424'	'HHHH'	'PEAE'	'$%#%'	'3424']] 0 0 0.4092445872391844 0.5907554127608157
4JPJ_A 0.0155323240198793 1.109890198374306 0.1243611584327082 [[148	150]	[148	153]	[20	25]	[116	119]] [4	0	3	1] [[200	202]	[376	381]	[548	553]	[977	980]] "[['EEE'	'SFN'	'213'	'324'	'EEE'	'YFK'	'213'	'324']	['EEESSS'	'SFNBGG'	'213XUU'	'324633'	'EEEESS'	'TFKDYG'	'2133UU'	'324433']	['EEEEEE'	'TGLILT'	'220/02'	'331013'	'EEEEEE'	'GTGVLT'	'222/02'	'333013']	['HHHH'	'LKQI'	'""%%!'	'1440'	'HHHH'	'LNDI'	'""%%!'	'1440']]" 0 0 0.03535152959438523 0.9646484704056147
1B3T_B 0.0559926647850888 0.6012407760390954 0.0770642201834868 [[599	601]	[558	561]	[594	601]	[476	479]] [4	0	3	1] [[200	202]	[433	436]	[509	516]	[987	990]] [['EEE'	'SFD'	'213'	'324'	'EEE'	'YFK'	'213'	'324']	['EEEE'	'IVCY'	'//12'	'0023'	'EEEE'	'VIAW'	'//12'	'0023']	['EEEEEEEE'	'RVTVASFD'	'4/2/1213'	'50302324'	'EEEEEEEE'	'RVVVLSFE'	'4///0213'	'50001324']	['HHHH'	'PKFE'	'$%#%'	'3424'	'HHHH'	'PEAE'	'$%#%'	'3424']] 0 0 0.4092445872391844 0.5907554127608157
2VAB_A 0.0507317018375189 0.7516957556617356 0.0750915750915752 [[100	102]	[7	12]	[97	102]	[64	70]] [4	0	3	1] [[200	202]	[396	401]	[511	516]	[986	992]] [['EEE'	'GAE'	'213'	'324'	'EEE'	'YFK'	'213'	'324']	['EEEEEE'	'YFVTAV'	'21/21/'	'320320'	'EEEEEE'	'YADSFV'	'21321/'	'324320']	['EEEEEE'	'VISGAE'	'//2213'	'003324'	'EEEEEE'	'VVLSFE'	'//0213'	'001324']	['HHHHHHH'	'TQKAKGN'	'$%%#%$%'	'3442434'	'HHHHHHH'	'PPEAEVQ'	'$$%#%!%'	'3342404']] 0 0 0.22923354302973187 0.7707664569702681
4F3Z_A 0.0083827233366346 1.205985718186512 0.1600790513833994 [[244	246]	[242	246]	[164	169]	[191	195]] [4	0	3	1] [[200	202]	[394	398]	[546	551]	[978	982]] "[['EEE'	'TFE'	'213'	'324'	'EEE'	'YFK'	'213'	'324']	['EEEEE'	'KITFE'	'3/213'	'40324'	'EEEEE'	'NVYAD'	'3/213'	'40324']	['EEEEEE'	'LSKSYI'	'02322/'	'134330'	'EEEEEE'	'LTGTGV'	'02222/'	'133330']	['HHHHT'	'QQSLY'	'%%$""N'	'44313'	'HHHHT'	'NDILS'	'%%!""N'	'44013']]" 0 0 0.0 1.0
7C4Z_A 0.0079524886630843 1.2125719385626272 0.1623762376237634 [[251	253]	[250	253]	[131	140]] [4	0	3] [[200	202]	[395	398]	[540	549]] [['EEE'	'YMK'	'213'	'324'	'EEE'	'YFK'	'213'	'324']	['EEEE'	'VYMK'	'/213'	'0324'	'EEEE'	'VYAD'	'/213'	'0324']	['EEEEEEEEEE'	'NAEFTFVTTT'	'313121/222'	'4242320333'	'EEEETTEEEE'	'NFNFNGLTGT'	'3131ON0222'	'4242431333']] 0 0 0.0 1.0
1T0N_A 0.0241455970389817 0.9973316494932852 0.1033834586466166 [[100	102]	[7	12]	[97	102]	[64	70]] [4	0	3	1] [[200	202]	[396	401]	[511	516]	[986	992]] [['EEE'	'GAE'	'213'	'324'	'EEE'	'YFK'	'213'	'324']	['EEEEEE'	'YFVTAV'	'21/21/'	'320320'	'EEEEEE'	'YADSFV'	'21321/'	'324320']	['EEEEEE'	'VISGAE'	'//2213'	'003324'	'EEEEEE'	'VVLSFE'	'//0213'	'001324']	['HHHHHHH'	'TQKAKGN'	'$%%#%$%'	'3442434'	'HHHHHHH'	'PPEAEVQ'	'$$%#%!%'	'3342404']] 0 0 0.21449033236857173 0.7855096676314283
3OYK_B 0.0863347228310334 0.740282408826906 0.0519713261648751 [[241	245]	[155	158]	[241	244]] [0	3	1] [[364	368]	[546	549]	[985	988]] "[['.HHHH'	'KWYDL'	']$$%""'	'43341'	'.HHHH'	'DYSVL'	']$$!""'	'43301']	['EEEE'	'LYPT'	'0222'	'1333'	'EEEE'	'LTGT'	'0222'	'1333']	['.HHH'	'KWYD'	']$$%'	'4334'	'.HHH'	'DPPE'	']$$%'	'4334']]" 0 0 0.21767872326503387 0.7823212767349661
1KPU_A 0.0394900559044101 0.8544861541278151 0.0830258302583026 [[100	102]	[7	12]	[97	102]	[64	70]] [4	0	3	1] [[200	202]	[396	401]	[511	516]	[986	992]] [['EEE'	'GAE'	'213'	'324'	'EEE'	'YFK'	'213'	'324']	['EEEEEE'	'YFVTAV'	'21/21/'	'320320'	'EEEEEE'	'YADSFV'	'21321/'	'324320']	['EEEEEE'	'VISGAE'	'//2213'	'003324'	'EEEEEE'	'VVLSFE'	'//0213'	'001324']	['HHHHHHH'	'TQKAKGN'	'$%%#%$%'	'3442434'	'HHHHHHH'	'PPEAEVQ'	'$$%#%!%'	'3342404']] 0 0 0.21449033236857173 0.7855096676314283
6PW2_A 0.0247823532306601 0.5393436998265395 0.1834677419354848 [[599	601]	[558	561]	[594	601]	[476	479]] [4	0	3	1] [[200	202]	[433	436]	[509	516]	[987	990]] [['EEE'	'SFD'	'213'	'324'	'EEE'	'YFK'	'213'	'324']	['EEEE'	'IVCY'	'//12'	'0023'	'EEEE'	'VIAW'	'//12'	'0023']	['EEEEEEEE'	'RVTVCSFD'	'4/2/1213'	'50302324'	'EEEEEEEE'	'RVVVLSFE'	'4///0213'	'50001324']	['HHHH'	'PKFE'	'$%#%'	'3424'	'HHHH'	'PEAE'	'$%#%'	'3424']] 0 0 0.4162193352103148 0.5837806647896852
4LVH_J 0.0163230155700796 1.1679852133331017 0.103918228279386 [[241	243]	[241	246]	[161	165]	[186	189]] [4	0	3	1] [[200	202]	[376	381]	[546	550]	[989	992]] [['EEE'	'TFE'	'213'	'324'	'EEE'	'YFK'	'213'	'324']	['EEEESS'	'TFEATG'	'2131UU'	'324233'	'EEEESS'	'TFKDYG'	'2133UU'	'324433']	['EEEEE'	'LSKSY'	'02322'	'13433'	'EEEEE'	'LTGTG'	'02222'	'13333']	['HHHH'	'ADQQ'	'#%%%'	'2444'	'HHHH'	'AEVQ'	'#%!%'	'2404']] 0 0 0.0 1.0
6OJ0_j 0.0119938554944407 1.2615301331937725 0.0919931856899483 [[538	540]	[538	541]	[425	432]	[405	409]] [4	0	3	1] [[200	202]	[396	399]	[548	555]	[976	980]] "[['EEE'	'YFN'	'213'	'324'	'EEE'	'YFK'	'213'	'324']	['EEEE'	'YFNP'	'2132'	'3243'	'EEEE'	'YADS'	'2132'	'3243']	['EEE.EEE.'	'YSTNLTAS'	'222]021}'	'33341323'	'EEEEEEE.'	'GTGVLTES'	'222/023}'	'33301343']	['.HHHH'	'VTQQV'	'Y$%%!'	'03440'	'.HHHH'	'VLNDI'	'Y""%%!'	'01440']]" 0 0 0.0 1.0
4JUJ_C 0.010534070380606 1.1618722698932078 0.1740000000000008 [[244	246]	[244	249]	[232	237]	[188	192]] [4	0	3	1] [[200	202]	[376	381]	[547	552]	[986	990]] [['EEE'	'TFE'	'213'	'324'	'EEE'	'YFK'	'213'	'324']	['EEEESS'	'TFEATG'	'2131UU'	'324233'	'EEEESS'	'TFKDYG'	'2133UU'	'324433']	['EEEEEE'	'YYWTLL'	'222200'	'333311'	'EEEEEE'	'TGTGVL'	'2222/0'	'333301']	['HHHHH'	'GTDQQ'	'$$%%%'	'33444'	'HHHHH'	'PPEAE'	'$$%#%'	'33424']] 0 0 0.0 1.0
3PRM_A 0.0195539945501658 1.1369652603260512 0.1073253833049399 [[149	153]	[9	13]	[151	154]	[86	90]] [4	0	3	1] [[198	202]	[430	434]	[540	543]	[977	981]] "[['TTEEE'	'QTHFD'	'ON313'	'43424'	'TTEEE'	'DGYFK'	'ON213'	'43324']	['.EEEE'	'WTQVI'	'}23//'	'33400'	'.EEEE'	'TGDVI'	'}23//'	'33400']	['EEEE'	'HFDA'	'3131'	'4242'	'EEEE'	'NFNF'	'3131'	'4242']	['HHHHH'	'LEDYL'	'""%%$""'	'14431'	'HHHHH'	'LNDIL'	'""%%!""'	'14401']]" 0 0 0.0 1.0
2VO9_C 0.0307873409427072 1.0162284543523483 0.0766609880749573 [[132	135]	[75	77]	[133	135]	[11	15]] [4	0	3	1] [[199	202]	[384	386]	[540	542]	[988	992]] [['TEEE'	'PHFE'	'N313'	'3424'	'TEEE'	'GYFK'	'N213'	'3324']	['TTS'	'GGQ'	'NNV'	'334'	'TTS'	'PTK'	'NNV'	'334']	['EEE'	'HFE'	'313'	'424'	'EEE'	'NFN'	'313'	'424']	['HHHHH'	'KANRK'	'%#%&%'	'42454'	'HHHHH'	'EAEVQ'	'%#%!%'	'42404']] 0 0 0.21449033236857173 0.7855096676314283
6PW2_C 0.0317001523006209 0.549458054653098 0.142023346303503 [[599	601]	[558	561]	[594	601]	[476	479]] [4	0	3	1] [[200	202]	[433	436]	[509	516]	[987	990]] [['EEE'	'SFD'	'213'	'324'	'EEE'	'YFK'	'213'	'324']	['EEEE'	'IVCY'	'//12'	'0023'	'EEEE'	'VIAW'	'//12'	'0023']	['EEEEEEEE'	'RVTVCSFD'	'4/2/1213'	'50302324'	'EEEEEEEE'	'RVVVLSFE'	'4///0213'	'50001324']	['HHHH'	'PKFE'	'$%#%'	'3424'	'HHHH'	'PEAE'	'$%#%'	'3424']] 0 0 0.4092445872391844 0.5907554127608157
3PHU_A 0.0241659791457981 1.1300510995633235 0.0902896081771715 [[149	153]	[9	13]	[151	154]	[86	90]] [4	0	3	1] [[198	202]	[430	434]	[540	543]	[977	981]] "[['TTEEE'	'QTHFD'	'ON313'	'43424'	'TTEEE'	'DGYFK'	'ON213'	'43324']	['.EEEE'	'WTQVI'	'}23//'	'33400'	'.EEEE'	'TGDVI'	'}23//'	'33400']	['EEEE'	'HFDA'	'3131'	'4242'	'EEEE'	'NFNF'	'3131'	'4242']	['HHHHH'	'LEDYL'	'""%%$""'	'14431'	'HHHHH'	'LNDIL'	'""%%!""'	'14401']]" 0 0 0.0 1.0
3PRP_A 0.0181522129769493 1.1164751687384356 0.1328790459965925 [[149	153]	[9	13]	[151	154]	[86	90]] [4	0	3	1] [[198	202]	[430	434]	[540	543]	[977	981]] "[['TTEEE'	'QTHFD'	'ON313'	'43424'	'TTEEE'	'DGYFK'	'ON213'	'43324']	['.EEEE'	'WTQVI'	'}23//'	'33400'	'.EEEE'	'TGDVI'	'}23//'	'33400']	['EEEE'	'HFDA'	'3131'	'4242'	'EEEE'	'NFNF'	'3131'	'4242']	['HHHHH'	'LEDYL'	'""%%$""'	'14431'	'HHHHH'	'LNDIL'	'""%%!""'	'14401']]" 0 0 0.13338155225895093 0.8666184477410491
2YEW_J 0.0539358200378888 0.6670801275281603 0.0931098696461825 [[223	225]	[223	227]	[219	225]	[138	143]] [4	0	3	1] [[200	202]	[376	380]	[511	516]	[985	990]] "[['EEE'	'GAN'	'213'	'324'	'EEE'	'YFK'	'213'	'324']	['EEE.S'	'GANEG'	'213]U'	'32443'	'EEEES'	'TFKDY'	'2133U'	'32443']	['EEEEEEE'	'IVLGGAN'	'//02213'	'0013324'	'EEEEEE'	'VVLSFE'	'//0213'	'001324']	['.HHHHH'	'NPELAK'	']$%""#%'	'434124'	'.HHHHH'	'DPPEAE'	']$$%#%'	'433424']]" 0 0 0.4234665464120742 0.5765334535879258
6OJ0_g 0.0090655652990932 1.2636603219008675 0.1345826235093694 [[1138	1140]	[1138	1141]	[1025	1030]	[1005	1009]] [4	0	3	1] [[200	202]	[396	399]	[548	553]	[976	980]] "[['EEE'	'YFN'	'213'	'324'	'EEE'	'YFK'	'213'	'324']	['EEEE'	'YFNP'	'2132'	'3243'	'EEEE'	'YADS'	'2132'	'3243']	['EEEEEE'	'YSTNLT'	'222302'	'333413'	'EEEEEE'	'GTGVLT'	'222/02'	'333013']	['.HHHH'	'VTQQV'	'Y$%%!'	'03440'	'.HHHH'	'VLNDI'	'Y""%%!'	'01440']]" 0 0 0.0 1.0
1FZJ_A 0.0441007111522254 0.8981597399098334 0.0790441176470595 [[100	102]	[7	12]	[97	102]	[64	70]] [4	0	3	1] [[200	202]	[396	401]	[511	516]	[986	992]] [['EEE'	'GAE'	'213'	'324'	'EEE'	'YFK'	'213'	'324']	['EEEEEE'	'YFVTAV'	'21/21/'	'320320'	'EEEEEE'	'YADSFV'	'21321/'	'324320']	['EEEEEE'	'VISGAE'	'//2213'	'003324'	'EEEEEE'	'VVLSFE'	'//0213'	'001324']	['HHHHHHH'	'TQKAKGN'	'$%%#%$%'	'3442434'	'HHHHHHH'	'PPEAEVQ'	'$$%#%!%'	'3342404']] 0 0 0.21449033236857173 0.7855096676314283
1FZO_A 0.0534702702874038 0.9000134556641526 0.0595667870036102 [[100	102]	[7	12]	[97	102]	[64	70]] [4	0	3	1] [[200	202]	[396	401]	[511	516]	[986	992]] [['EEE'	'GAE'	'213'	'324'	'EEE'	'YFK'	'213'	'324']	['EEEEEE'	'YFVTAV'	'21/21/'	'320320'	'EEEEEE'	'YADSFV'	'21321/'	'324320']	['EEEEEE'	'VISGAE'	'//2213'	'003324'	'EEEEEE'	'VVLSFE'	'//0213'	'001324']	['HHHHHHH'	'TQKAKGN'	'$%%#%$%'	'3442434'	'HHHHHHH'	'PPEAEVQ'	'$$%#%!%'	'3342404']] 0 0 0.21449033236857173 0.7855096676314283
6PNS_K 0.146654446115271 0.6120570965011151 0.0595667870036102 [[704	706]	[703	706]	[821	825]	[608	613]] [4	0	3	1] [[200	202]	[395	398]	[549	553]	[987	992]] [['EEE'	'YMH'	'213'	'324'	'EEE'	'YFK'	'213'	'324']	['EEEE'	'VYMH'	'/213'	'0324'	'EEEE'	'VYAD'	'/213'	'0324']	['EEEEE'	'TTIFY'	'22/12'	'33023'	'EEEEE'	'TGVLT'	'22/02'	'33013']	['HHHHHH'	'SVMKVD'	'$!#%!%'	'302404'	'HHHHHH'	'PEAEVQ'	'$%#%!%'	'342404']] 0 0 0.6464105104807677 0.35358948951923225
1KPV_A 0.0495251738373088 0.8820343451498336 0.0770642201834868 [[100	102]	[7	12]	[97	102]	[64	70]] [4	0	3	1] [[200	202]	[396	401]	[511	516]	[986	992]] [['EEE'	'GAE'	'213'	'324'	'EEE'	'YFK'	'213'	'324']	['EEEEEE'	'YFVTAV'	'21/21/'	'320320'	'EEEEEE'	'YADSFV'	'21321/'	'324320']	['EEEEEE'	'VISGAE'	'//2213'	'003324'	'EEEEEE'	'VVLSFE'	'//0213'	'001324']	['HHHHHHH'	'TQKAKGN'	'$%%#%$%'	'3442434'	'HHHHHHH'	'PPEAEVQ'	'$$%#%!%'	'3342404']] 0 0 0.21449033236857173 0.7855096676314283
6OJ0_h 0.0137346527913635 1.2613404072901695 0.0919931856899483 [[138	140]	[138	141]	[25	30]	[5	9]] [4	0	3	1] [[200	202]	[396	399]	[548	553]	[976	980]] "[['EEE'	'YFN'	'213'	'324'	'EEE'	'YFK'	'213'	'324']	['EEEE'	'YFNP'	'2132'	'3243'	'EEEE'	'YADS'	'2132'	'3243']	['EEEEEE'	'YSTNLT'	'222302'	'333413'	'EEEEEE'	'GTGVLT'	'222/02'	'333013']	['.HHHH'	'VTQQV'	'Y$%%!'	'03440'	'.HHHH'	'VLNDI'	'Y""%%!'	'01440']]" 0 0 0.0 1.0
6ACK_B 0.0340895295952075 0.7798460172217945 0.1138519924098673 [[383	385]	[361	440]	[494	550]	[955	974]] [4	0	3	1] [[200	202]	[374	449]	[508	564]	[973	992]] "[['EEE'	'YAD'	'213'	'324'	'EEE'	'YFK'	'213'	'324']	['.S..EESSS.STTGGGS.BS.EEEEEEEE.TTTTTT.SSS..TTHHHHT....SS...EEEEEE.TTTTS.TT...S.EE'	'FSTFKQYGVSATKLNDLRFSNVYADSFVVKGDDVRQIAPGQTGVIADYNYKLPDDFMGQVLAWNTRNIDATSTGNYNYKY'	'[U}[33UUR}TNO7::S^*U]/21321//]NOOKPOYTUU]}NK!#%$O}]Z}VV[[}3/0123}POKOT}NN}]}V}32'	'23324433032341441523403243200434405402334330024343413442234012343540423333434343'	'.SEEEESSS.TTSTTT..BSEEEEEEEEEEGGGGGGSSTT..STTTTTT....TT..EEEEEEE.TTTT..--.EE'	'FSTFKDYGVSPTKLNDLEFTNVYADSFVIRGDEVRQIAPGQTGKIADYNYKLPDDFTGDVIAWNSNNLDSK--GNY'	'[U2133UUR}NNVLOOZ]*U3/21321//49::6;:RTNN]}UOKMONO}]Z}OO[}23//123}OOLO}]--}32'	'23324433033341441423403243200534405402334334024343413442334002343441434--343']	['EEEEEEEE...SSS..BB.S.......SSSEEEEE.SS.EEEEEEEE......TT..'	'YRVVVLSFELLNAPATVRGPKLSTDLIKNQTVNFNFNGLTGTGVLTPSSKRFQPFQQ'	'24///021]ZZVTU[}(~}U]Z}}]ZYVVV2/313[VUZ2222/022}}]^[]NM]]'	'350001324114232305334133410444304242431333301333345243244'	'EEEEEEEEE.SSS...EE.S........SSEEEEEETTEEEEEEEEE......TT..'	'YRVVVLSFELLHAPATVEGPKKSTNLVKNKFVNFNFNGLTGTGVLTESNKKFLPFQQ'	'24///0213ZSVT}[}/3}U]]}}]ZY]VV1/3131ON02222/023}]]][ZNM]]'	'350001324114232304334433410444204242431333301343444213244']	['S.SSHHHHHHT..SHHHHHH'	'ISSVLNDILSRLDKVEAEVQ'	'R}UR""%%!""$PZ]V!%#%!%'	'03301440135144042404'	'S.S.HHHHHTTS.HHHHHHH'	'ISSVLNDILSRLDPPEAEVQ'	'R}UY""%%!""NPS]$$%#%!%'	'03301440135143342404']]" 0 0 0.2633009687372507 0.7366990312627494
5TG8_A 0.0455426039759094 0.5615548730847542 0.1159695817490495 [[149	152]	[230	235]	[230	233]	[185	190]] [4	0	3	1] [[199	202]	[395	400]	[539	542]	[974	979]] "[['TTEE'	'SEMK'	'NO13'	'3424'	'TEEE'	'GYFK'	'N213'	'3324']	['EEEEEE'	'IDFHWM'	'/31321'	'042432'	'EEEEEE'	'VYADSF'	'/21321'	'032432']	['EEEE'	'IDFH'	'/313'	'0424'	'EEEE'	'VNFN'	'/313'	'0424']	['.SSHHH'	'SSSLDE'	'}UU""%%'	'333144'	'.S.HHH'	'SSVLND'	'}UY""%%'	'330144']]" 0 0 0.4092445872391844 0.5907554127608157
1RUY_H 0.0103263008938069 1.203181708322695 0.1577909270216961 [[244	246]	[244	249]	[232	237]	[188	192]] [4	0	3	1] [[200	202]	[376	381]	[547	552]	[986	990]] [['EEE'	'TFE'	'213'	'324'	'EEE'	'YFK'	'213'	'324']	['EEEESS'	'TFEATG'	'2131UU'	'324233'	'EEEESS'	'TFKDYG'	'2133UU'	'324433']	['EEEEEE'	'YYWTLL'	'222200'	'333311'	'EEEEEE'	'TGTGVL'	'2222/0'	'333301']	['HHHHH'	'STDQQ'	'$$%%%'	'33444'	'HHHHH'	'PPEAE'	'$$%#%'	'33424']] 0 0 0.0 1.0
1RVT_L 0.0075546015203778 1.208320410860841 0.2178423236514528 [[244	246]	[244	249]	[232	237]	[188	192]] [4	0	3	1] [[200	202]	[376	381]	[547	552]	[986	990]] [['EEE'	'TFE'	'213'	'324'	'EEE'	'YFK'	'213'	'324']	['EEEESS'	'TFEATG'	'2131UU'	'324233'	'EEEESS'	'TFKDYG'	'2133UU'	'324433']	['EEEEEE'	'YYWTLL'	'222200'	'333311'	'EEEEEE'	'TGTGVL'	'2222/0'	'333301']	['HHHHH'	'STDQQ'	'$$%%%'	'33444'	'HHHHH'	'PPEAE'	'$$%#%'	'33424']] 0 0 0.0 1.0
3PSE_A 0.0222040727828878 1.129370075805348 0.1056218057921627 [[149	153]	[9	13]	[151	154]	[86	90]] [4	0	3	1] [[198	202]	[430	434]	[540	543]	[977	981]] "[['TTEEE'	'QTHFD'	'ON313'	'43424'	'TTEEE'	'DGYFK'	'ON213'	'43324']	['.EEEE'	'WTQVI'	'}23//'	'33400'	'.EEEE'	'TGDVI'	'}23//'	'33400']	['EEEE'	'HFDA'	'3131'	'4242'	'EEEE'	'NFNF'	'3131'	'4242']	['HHHHH'	'LEDYL'	'""%%$""'	'14431'	'HHHHH'	'LNDIL'	'""%%!""'	'14401']]" 0 0 0.0 1.0
3PT2_A 0.0256618784442836 1.1545848568026305 0.0766609880749573 [[149	153]	[9	13]	[151	154]	[86	90]] [4	0	3	1] [[198	202]	[430	434]	[540	543]	[977	981]] "[['TTEEE'	'QTHFD'	'ON313'	'43424'	'TTEEE'	'DGYFK'	'ON213'	'43324']	['.EEEE'	'WTQVI'	'}23//'	'33400'	'.EEEE'	'TGDVI'	'}23//'	'33400']	['EEEE'	'HFDA'	'3131'	'4242'	'EEEE'	'NFNF'	'3131'	'4242']	['HHHHH'	'LEDYL'	'""%%$""'	'14431'	'HHHHH'	'LNDIL'	'""%%!""'	'14401']]" 0 0 0.0 1.0
6NPI_B 0.0607747796419894 0.5079917418984873 0.1056218057921627 [[599	601]	[558	561]	[594	601]	[476	479]] [4	0	3	1] [[200	202]	[433	436]	[509	516]	[987	990]] [['EEE'	'SFD'	'213'	'324'	'EEE'	'YFK'	'213'	'324']	['EEEE'	'IVCY'	'//12'	'0023'	'EEEE'	'VIAW'	'//12'	'0023']	['EEEEEEEE'	'RVTVCSFD'	'4/2/1213'	'50302324'	'EEEEEEEE'	'RVVVLSFE'	'4///0213'	'50001324']	['HHHH'	'PKFE'	'$%#%'	'3424'	'HHHH'	'PEAE'	'$%#%'	'3424']] 0 0 0.4092445872391844 0.5907554127608157
6NB7_A 0.0034963464953033 1.2517169358242608 0.4178743961352664 [[72	76]	[342	440]	[492	554]	[955	974]] [4	0	3	1] [[197	201]	[355	449]	[506	568]	[973	992]] "[['ETTEE'	'INHTF'	'/OO21'	'04432'	'ETTEE'	'IDGYF'	'/ON21'	'04332']	['EEEE.SEE..TTTTTSS...SEEEE.SS.TGGGGG..BSEEEEEEEEEEHHHHTTSSTT..SHHHHHT....SS..SEEEEEE.TTTT.BTT.B...EE'	'RKKISNDVADYSVLYNSTFFSTFKEYGVSATKLNDLFFSNVYADSFVVKGDDVRQIAPGQTGVIADYNYKLPDDFMGEVLAWNTRNIDATSTGNYNYKY'	'433/}V3/[]NNKLNVU}[[U2133}UR}M9:7::Z[*U3/21321//3$%%!PORTNN]}U!!#%$O}]Z}VV[[U3/0123}POKO[+NN}	}]}32'	'544034402433013433223324433032341441223403243200434405402334330024343413442234012343540423333434343'	'EEEE.SEE..HHHHHH.TT.SEEEESSS.TTSTTT..BSEEEEEEEEEEGGGGGGSSTT..STTTTTT....TT..EEEEEEE.TTTT..--.EE'	'RKRISNCVADYSVLYNSASFSTFKDYGVSPTKLNDLEFTNVYADSFVIRGDEVRQIAPGQTGKIADYNYKLPDDFTGDVIAWNSNNLDSK--GNY'	'434/}V1/[]$$!""$%}MN[U2133UUR}NNVLOOZ]*U3/21321//49::6;:RTNN]}UOKMONO}]Z}OO[}23//123}OOLO}]--}32'	'545034202433013432323324433033341441423403243200534405402334334024343413442334002343441434--343']	['SEEEEEEEEEE.SSSSP.EE..........SSEEEEEETTEEEEEEEEE......TT..EEE.'	'QPYRVVVLSFELLNAPATVFGPKLSTDLIKNQHVNFNFNGLTGTGVLTPSSKRFQPFQQFGRD'	'V224///0213ZSVTUF}/1}}]Z}}]ZY]VV3/3131ON02222/022}}]^[]NM]]124]'	'433500013241142323023341334104444042424313333013333452432442354'	'SEEEEEEEEEE.SSS...EE.S........SSEEEEEETTEEEEEEEEE......TT..EEE.'	'QPYRVVVLSFELLHAPATVEGPKKSTNLVKNKFVNFNFNGLTGTGVLTESNKKFLPFQQFGRD'	'V224///0213ZSVT}[}/3}U]]}}]ZY]VV1/3131ON02222/023}]]][ZNM]]124]'	'433500013241142323043344334104442042424313333013434442132442354']	['S.S.SHHHHTTS.HHHHHHH'	'ISSVLNDILSRLDPPEAEVQ'	'R}UYS%%!""NPS]$$%#%!%'	'03301440135143342404'	'S.S.HHHHHTTS.HHHHHHH'	'ISSVLNDILSRLDPPEAEVQ'	'R}UY""%%!""NPS]$$%#%!%'	'03301440135143342404']]" 0 0 0.3431109848463381 0.6568890151536619
5TG8_C 0.0448202967135056 0.5580187787995663 0.1223709369024856 [[149	152]	[230	235]	[230	233]	[185	190]] [4	0	3	1] [[199	202]	[395	400]	[539	542]	[974	979]] "[['TTEE'	'SEMK'	'NO13'	'3424'	'TEEE'	'GYFK'	'N213'	'3324']	['EEEEEE'	'IDFHWM'	'/31321'	'042432'	'EEEEEE'	'VYADSF'	'/21321'	'032432']	['EEEE'	'IDFH'	'/313'	'0424'	'EEEE'	'VNFN'	'/313'	'0424']	['.SSHHH'	'SSSLDE'	'}UU""%%'	'333144'	'.S.HHH'	'SSVLND'	'}UY""%%'	'330144']]" 0 0 0.4092445872391844 0.5907554127608157
1B3T_A 0.0536638526554744 0.5737602197560706 0.1054613935969872 [[599	601]	[558	561]	[594	601]	[476	479]] [4	0	3	1] [[200	202]	[433	436]	[509	516]	[987	990]] [['EEE'	'SFD'	'213'	'324'	'EEE'	'YFK'	'213'	'324']	['EEEE'	'IVCY'	'//12'	'0023'	'EEEE'	'VIAW'	'//12'	'0023']	['EEEEEEEE'	'RVTVASFD'	'4/2/1213'	'50302324'	'EEEEEEEE'	'RVVVLSFE'	'4///0213'	'50001324']	['HHHH'	'PKFE'	'$%#%'	'3424'	'HHHH'	'PEAE'	'$%#%'	'3424']] 0 0 0.4092445872391844 0.5907554127608157
4E7L_B 0.1076763650419689 0.8632329004146935 0.0500894454382829 [[241	245]	[155	158]	[241	244]] [0	3	1] [[364	368]	[546	549]	[985	988]] "[['.HHHH'	'KWYDL'	']$$%""'	'43341'	'.HHHH'	'DYSVL'	']$$!""'	'43301']	['EEEE'	'LYPT'	'0222'	'1333'	'EEEE'	'LTGT'	'0222'	'1333']	['.HHH'	'KWYD'	']$$%'	'4334'	'.HHH'	'DPPE'	']$$%'	'4334']]" 0 0 0.21449033236857173 0.7855096676314283
1RUY_L 0.0073055900309329 1.2030824275293068 0.2357894736842107 [[244	246]	[244	249]	[232	237]	[188	192]] [4	0	3	1] [[200	202]	[376	381]	[547	552]	[986	990]] [['EEE'	'TFE'	'213'	'324'	'EEE'	'YFK'	'213'	'324']	['EEEESS'	'TFEATG'	'2131UU'	'324233'	'EEEESS'	'TFKDYG'	'2133UU'	'324433']	['EEEEEE'	'YYWTLL'	'222200'	'333311'	'EEEEEE'	'TGTGVL'	'2222/0'	'333301']	['HHHHH'	'STDQQ'	'$$%%%'	'33444'	'HHHHH'	'PPEAE'	'$$%#%'	'33424']] 0 0 0.0 1.0
1L1N_B 0.0313299488509889 1.1860662356870373 0.0459965928449739 [[159	161]	[158	161]	[58	61]	[90	92]] [4	0	3	1] [[200	202]	[395	398]	[540	543]	[973	975]] [['EEE'	'GMH'	'213'	'324'	'EEE'	'YFK'	'213'	'324']	['EEEE'	'IGMH'	'/213'	'0324'	'EEEE'	'VYAD'	'/213'	'0324']	['EEEE'	'DAKA'	'3131'	'4242'	'EEEE'	'NFNF'	'3131'	'4242']	['S.S'	'IPT'	'R}U'	'033'	'S.S'	'ISS'	'R}U'	'033']] 0 0 0.0 1.0
5WMF_F 0.057245353101647 0.507638398366131 0.1107325383304937 [[599	601]	[558	561]	[594	601]	[476	479]] [4	0	3	1] [[200	202]	[433	436]	[509	516]	[987	990]] [['EEE'	'SFD'	'213'	'324'	'EEE'	'YFK'	'213'	'324']	['EEEE'	'IVCY'	'//12'	'0023'	'EEEE'	'VIAW'	'//12'	'0023']	['EEEEEEEE'	'RVTVCSFD'	'4/2/1213'	'50302324'	'EEEEEEEE'	'RVVVLSFE'	'4///0213'	'50001324']	['HHHH'	'PKFE'	'$%#%'	'3424'	'HHHH'	'PEAE'	'$%#%'	'3424']] 0 0 0.4092445872391844 0.5907554127608157
1RV0_H 0.0100977905894054 1.20988893470571 0.1716566866267472 [[244	246]	[244	249]	[232	237]	[188	192]] [4	0	3	1] [[200	202]	[376	381]	[547	552]	[986	990]] [['EEE'	'TFE'	'213'	'324'	'EEE'	'YFK'	'213'	'324']	['EEEESS'	'TFEATG'	'2131UU'	'324233'	'EEEESS'	'TFKDYG'	'2133UU'	'324433']	['EEEEEE'	'YYWTLL'	'222200'	'333311'	'EEEEEE'	'TGTGVL'	'2222/0'	'333301']	['HHHHH'	'STDQQ'	'$$%%%'	'33444'	'HHHHH'	'PPEAE'	'$$%#%'	'33424']] 0 0 0.0 1.0
4JUG_A 0.0055586537947111 1.1948584908554567 0.3044444444444447 [[244	246]	[244	249]	[232	237]	[188	192]] [4	0	3	1] [[200	202]	[376	381]	[547	552]	[986	990]] [['EEE'	'TFE'	'213'	'324'	'EEE'	'YFK'	'213'	'324']	['EEEESS'	'TFEATG'	'2131UU'	'324233'	'EEEESS'	'TFKDYG'	'2133UU'	'324433']	['EEEEEE'	'YYWTLL'	'222200'	'333311'	'EEEEEE'	'TGTGVL'	'2222/0'	'333301']	['HHHHH'	'GTDQQ'	'$$%%%'	'33444'	'HHHHH'	'PPEAE'	'$$%#%'	'33424']] 0 0 0.0 1.0
2ZSV_A 0.025895762181587 0.9474037697785772 0.1202290076335883 [[100	102]	[7	12]	[97	102]	[64	70]] [4	0	3	1] [[200	202]	[396	401]	[511	516]	[986	992]] [['EEE'	'GAE'	'213'	'324'	'EEE'	'YFK'	'213'	'324']	['EEEEEE'	'YFVTAV'	'21/21/'	'320320'	'EEEEEE'	'YADSFV'	'21321/'	'324320']	['EEEEEE'	'VISGAE'	'//2213'	'003324'	'EEEEEE'	'VVLSFE'	'//0213'	'001324']	['HHHHHHH'	'TQKAKGN'	'$%%#%$%'	'3442434'	'HHHHHHH'	'PPEAEVQ'	'$$%#%!%'	'3342404']] 0 0 0.21449033236857173 0.7855096676314283
2ZSW_E 0.0247957548637709 0.9483054996605558 0.1353965183752421 [[100	102]	[7	12]	[97	102]	[64	70]] [4	0	3	1] [[200	202]	[396	401]	[511	516]	[986	992]] [['EEE'	'GCE'	'213'	'324'	'EEE'	'YFK'	'213'	'324']	['EEEEEE'	'YFVTAV'	'21/21/'	'320320'	'EEEEEE'	'YADSFV'	'21321/'	'324320']	['EEEEEE'	'VISGCE'	'//2213'	'003324'	'EEEEEE'	'VVLSFE'	'//0213'	'001324']	['HHHHHHH'	'TQKAKGN'	'$%%#%$%'	'3442434'	'HHHHHHH'	'PPEAEVQ'	'$$%#%!%'	'3342404']] 0 0 0.21449033236857173 0.7855096676314283
4PGE_A 0.0498526318448408 0.8381755463225771 0.0931098696461825 [[100	102]	[7	12]	[97	102]	[64	70]] [4	0	3	1] [[200	202]	[396	401]	[511	516]	[986	992]] [['EEE'	'GAE'	'213'	'324'	'EEE'	'YFK'	'213'	'324']	['EEEEEE'	'YFVTAV'	'21/21/'	'320320'	'EEEEEE'	'YADSFV'	'21321/'	'324320']	['EEEEEE'	'VISGAE'	'//2213'	'003324'	'EEEEEE'	'VVLSFE'	'//0213'	'001324']	['HHHHHHH'	'TQKAKGN'	'$%%#%$%'	'3442434'	'HHHHHHH'	'PPEAEVQ'	'$$%#%!%'	'3342404']] 0 0 0.21449033236857173 0.7855096676314283
6NPM_B 0.0693880724191432 0.5213046850629207 0.1107325383304937 [[599	601]	[558	561]	[594	601]	[476	479]] [4	0	3	1] [[200	202]	[433	436]	[509	516]	[987	990]] [['EEE'	'SFD'	'213'	'324'	'EEE'	'YFK'	'213'	'324']	['EEEE'	'IVCY'	'//12'	'0023'	'EEEE'	'VIAW'	'//12'	'0023']	['EEEEEEEE'	'RVTVCSFD'	'4/2/1213'	'50302324'	'EEEEEEEE'	'RVVVLSFE'	'4///0213'	'50001324']	['HHHH'	'PKFE'	'$%#%'	'3424'	'HHHH'	'PEAE'	'$%#%'	'3424']] 0 0 0.4092445872391844 0.5907554127608157
3FZB_H 0.009414639781742 1.1287617453560252 0.2844638949671783 [[123	125]	[48	51]	[121	127]	[78	81]] [4	0	3	1] [[200	202]	[396	399]	[547	553]	[987	990]] "[['EEE'	'SAD'	'213'	'324'	'EEE'	'YFK'	'213'	'324']	['EEEE'	'GAEY'	'2132'	'3243'	'EEEE'	'YADS'	'2132'	'3243']	['EEEEEEE'	'WSSADLT'	'2221302'	'3332413'	'EEEEEEE'	'TGTGVLT'	'2222/02'	'3333013']	['HHHH'	'SELD'	'$%""%'	'3414'	'HHHH'	'PEAE'	'$%#%'	'3424']]" 0 0 0.0 1.0
4DCD_A 0.0318350024011122 1.1795553341641132 0.0500894454382829 [[159	161]	[158	161]	[58	61]	[90	92]] [4	0	3	1] [[200	202]	[395	398]	[540	543]	[973	975]] [['EEE'	'GMH'	'213'	'324'	'EEE'	'YFK'	'213'	'324']	['EEEE'	'IGMH'	'/213'	'0324'	'EEEE'	'VYAD'	'/213'	'0324']	['EEEE'	'DAKA'	'3131'	'4242'	'EEEE'	'NFNF'	'3131'	'4242']	['S.S'	'IPT'	'R}U'	'033'	'S.S'	'ISS'	'R}U'	'033']] 0 0 0.0 1.0
2WRG_L 0.0108038700107847 1.169711241593915 0.230607966457023 [[244	246]	[244	249]	[232	237]	[188	192]] [4	0	3	1] [[200	202]	[376	381]	[547	552]	[986	990]] [['EEE'	'TFE'	'213'	'324'	'EEE'	'YFK'	'213'	'324']	['EEEESS'	'TFEATG'	'2131UU'	'324233'	'EEEESS'	'TFKDYG'	'2133UU'	'324433']	['EEEEEE'	'YYWTLL'	'222200'	'333311'	'EEEEEE'	'TGTGVL'	'2222/0'	'333301']	['HHHHH'	'GTDQQ'	'$$%%%'	'33444'	'HHHHH'	'PPEAE'	'$$%#%'	'33424']] 0 0 0.0 1.0
2WRG_J 0.0107362019493831 1.1727448572170336 0.230607966457023 [[244	246]	[244	249]	[232	237]	[188	192]] [4	0	3	1] [[200	202]	[376	381]	[547	552]	[986	990]] [['EEE'	'TFE'	'213'	'324'	'EEE'	'YFK'	'213'	'324']	['EEEESS'	'TFEATG'	'2131UU'	'324233'	'EEEESS'	'TFKDYG'	'2133UU'	'324433']	['EEEEEE'	'YYWTLL'	'222200'	'333311'	'EEEEEE'	'TGTGVL'	'2222/0'	'333301']	['HHHHH'	'GTDQQ'	'$$%%%'	'33444'	'HHHHH'	'PPEAE'	'$$%#%'	'33424']] 0 0 0.0 1.0
3PHW_C 0.0252635088661918 1.168590260810584 0.0902896081771715 [[149	153]	[9	13]	[151	154]	[86	90]] [4	0	3	1] [[198	202]	[430	434]	[540	543]	[977	981]] "[['TTEEE'	'QTHFD'	'ON313'	'43424'	'TTEEE'	'DGYFK'	'ON213'	'43324']	['.EEEE'	'WTQVI'	'}23//'	'33400'	'.EEEE'	'TGDVI'	'}23//'	'33400']	['EEEE'	'HFDA'	'3131'	'4242'	'EEEE'	'NFNF'	'3131'	'4242']	['HHHHH'	'LEDYL'	'""%%$""'	'14431'	'HHHHH'	'LNDIL'	'""%%!""'	'14401']]" 0 0 0.0 1.0
6P8N_A 0.0112430203231474 1.0858147279625163 0.2827938671209535 [[148	150]	[148	153]	[20	25]	[116	119]] [4	0	3	1] [[200	202]	[376	381]	[548	553]	[977	980]] "[['EEE'	'SFN'	'213'	'324'	'EEE'	'YFK'	'213'	'324']	['EEE.SS'	'SFNJGG'	'213_UU'	'324633'	'EEEESS'	'TFKDYG'	'2133UU'	'324433']	['EEEEEE'	'TGLILT'	'220/02'	'331013'	'EEEEEE'	'GTGVLT'	'222/02'	'333013']	['HHHH'	'LKQI'	'""%%!'	'1440'	'HHHH'	'LNDI'	'""%%!'	'1440']]" 0 0 0.2682816914935739 0.731718308506426
2WRG_H 0.010722938216931 1.169980321614143 0.2462845010615715 [[244	246]	[244	249]	[232	237]	[188	192]] [4	0	3	1] [[200	202]	[376	381]	[547	552]	[986	990]] [['EEE'	'TFE'	'213'	'324'	'EEE'	'YFK'	'213'	'324']	['EEEESS'	'TFEATG'	'2131UU'	'324233'	'EEEESS'	'TFKDYG'	'2133UU'	'324433']	['EEEEEE'	'YYWTLL'	'222200'	'333311'	'EEEEEE'	'TGTGVL'	'2222/0'	'333301']	['HHHHH'	'GTDQQ'	'$$%%%'	'33444'	'HHHHH'	'PPEAE'	'$$%#%'	'33424']] 0 0 0.0 1.0
4JUJ_A 0.0131834084176386 1.1819679496918425 0.1955193482688397 [[244	246]	[244	249]	[232	237]	[188	192]] [4	0	3	1] [[200	202]	[376	381]	[547	552]	[986	990]] [['EEE'	'TFE'	'213'	'324'	'EEE'	'YFK'	'213'	'324']	['EEEESS'	'TFEATG'	'2131UU'	'324233'	'EEEESS'	'TFKDYG'	'2133UU'	'324433']	['EEEEEE'	'YYWTLL'	'222200'	'333311'	'EEEEEE'	'TGTGVL'	'2222/0'	'333301']	['HHHHH'	'GTDQQ'	'$$%%%'	'33444'	'HHHHH'	'PPEAE'	'$$%#%'	'33424']] 0 0 0.0 1.0
4JUG_G 0.0080150208510823 1.2004176821481476 0.2705627705627713 [[244	246]	[244	249]	[232	237]	[188	192]] [4	0	3	1] [[200	202]	[376	381]	[547	552]	[986	990]] [['EEE'	'TFE'	'213'	'324'	'EEE'	'YFK'	'213'	'324']	['EEEESS'	'TFEATG'	'2131UU'	'324233'	'EEEESS'	'TFKDYG'	'2133UU'	'324433']	['EEEEEE'	'YYWTLL'	'222200'	'333311'	'EEEEEE'	'TGTGVL'	'2222/0'	'333301']	['HHHHH'	'GTDQQ'	'$$%%%'	'33444'	'HHHHH'	'PPEAE'	'$$%#%'	'33424']] 0 0 0.0 1.0
1RUY_J 0.0074589581355907 1.2037064246386864 0.2788671023965143 [[244	246]	[244	249]	[232	237]	[188	192]] [4	0	3	1] [[200	202]	[376	381]	[547	552]	[986	990]] [['EEE'	'TFE'	'213'	'324'	'EEE'	'YFK'	'213'	'324']	['EEEESS'	'TFEATG'	'2131UU'	'324233'	'EEEESS'	'TFKDYG'	'2133UU'	'324433']	['EEEEEE'	'YYWTLL'	'222200'	'333311'	'EEEEEE'	'TGTGVL'	'2222/0'	'333301']	['HHHHH'	'STDQQ'	'$$%%%'	'33444'	'HHHHH'	'PPEAE'	'$$%#%'	'33424']] 0 0 0.0 1.0
2ZSW_A 0.0239645771545909 0.9519796320382397 0.1787148594377514 [[100	102]	[7	12]	[97	102]	[64	70]] [4	0	3	1] [[200	202]	[396	401]	[511	516]	[986	992]] [['EEE'	'GAE'	'213'	'324'	'EEE'	'YFK'	'213'	'324']	['EEEEEE'	'YFVTAV'	'21/21/'	'320320'	'EEEEEE'	'YADSFV'	'21321/'	'324320']	['EEEEEE'	'VISGAE'	'//2213'	'003324'	'EEEEEE'	'VVLSFE'	'//0213'	'001324']	['HHHHHHH'	'TQKAKGN'	'$%%#%$%'	'3442434'	'HHHHHHH'	'PPEAEVQ'	'$$%#%!%'	'3342404']] 0 0 0.3340714872222963 0.6659285127777037
7JMS_A 0.0158484746799954 1.1533795207735429 0.1856899488926744 [[150	153]	[9	11]	[151	154]	[86	90]] [4	0	3	1] [[199	202]	[447	449]	[540	543]	[977	981]] "[['TEEE'	'THFD'	'N313'	'3424'	'TEEE'	'GYFK'	'N213'	'3324']	['.EE'	'WDS'	'}32'	'343'	'.EE'	'GNY'	'}32'	'343']	['EEEE'	'HFDA'	'3131'	'4242'	'EEEE'	'NFNF'	'3131'	'4242']	['HHHHH'	'LDEYL'	'""%%$""'	'14431'	'HHHHH'	'LNDIL'	'""%%!""'	'14401']]" 0 0 0.0 1.0
1RV0_L 0.0102874610436627 1.217784479946411 0.2254697286012534 [[244	246]	[244	249]	[232	237]	[188	192]] [4	0	3	1] [[200	202]	[376	381]	[547	552]	[986	990]] [['EEE'	'TFE'	'213'	'324'	'EEE'	'YFK'	'213'	'324']	['EEEESS'	'TFEATG'	'2131UU'	'324233'	'EEEESS'	'TFKDYG'	'2133UU'	'324433']	['EEEEEE'	'YYWTLL'	'222200'	'333311'	'EEEEEE'	'TGTGVL'	'2222/0'	'333301']	['HHHHH'	'STDQQ'	'$$%%%'	'33444'	'HHHHH'	'PPEAE'	'$$%#%'	'33424']] 0 0 0.0 1.0
1RV0_J 0.0085432735036358 1.2194511146045652 0.2596566523605157 [[244	246]	[244	249]	[232	237]	[188	192]] [4	0	3	1] [[200	202]	[376	381]	[547	552]	[986	990]] [['EEE'	'TFE'	'213'	'324'	'EEE'	'YFK'	'213'	'324']	['EEEESS'	'TFEATG'	'2131UU'	'324233'	'EEEESS'	'TFKDYG'	'2133UU'	'324433']	['EEEEEE'	'YYWTLL'	'222200'	'333311'	'EEEEEE'	'TGTGVL'	'2222/0'	'333301']	['HHHHH'	'STDQQ'	'$$%%%'	'33444'	'HHHHH'	'PPEAE'	'$$%#%'	'33424']] 0 0 0.0 1.0
4JUH_E 0.011240405495116 1.189847237665148 0.2331932773109253 [[244	246]	[244	249]	[232	237]	[188	192]] [4	0	3	1] [[200	202]	[376	381]	[547	552]	[986	990]] [['EEE'	'TFE'	'213'	'324'	'EEE'	'YFK'	'213'	'324']	['EEEESS'	'TFEATG'	'2131UU'	'324233'	'EEEESS'	'TFKDYG'	'2133UU'	'324433']	['EEEEEE'	'YYWTLL'	'222200'	'333311'	'EEEEEE'	'TGTGVL'	'2222/0'	'333301']	['HHHHH'	'GTDQQ'	'$$%%%'	'33444'	'HHHHH'	'PPEAE'	'$$%#%'	'33424']] 0 0 0.0 1.0
3PHX_A 0.0225618199831547 1.1617753863784095 0.1328790459965925 [[149	153]	[9	13]	[151	154]	[86	90]] [4	0	3	1] [[198	202]	[430	434]	[540	543]	[977	981]] "[['TTEEE'	'QTHFD'	'ON313'	'43424'	'TTEEE'	'DGYFK'	'ON213'	'43324']	['.EEEE'	'WTQVI'	'}23//'	'33400'	'.EEEE'	'TGDVI'	'}23//'	'33400']	['EEEE'	'HFDA'	'3131'	'4242'	'EEEE'	'NFNF'	'3131'	'4242']	['HHHHH'	'LEDYL'	'""%%$""'	'14431'	'HHHHH'	'LNDIL'	'""%%!""'	'14401']]" 0 0 0.0 1.0
4PG9_A 0.0546763828468951 0.8299174190625898 0.1138519924098673 [[100	102]	[7	12]	[97	102]	[64	70]] [4	0	3	1] [[200	202]	[396	401]	[511	516]	[986	992]] [['EEE'	'GAE'	'213'	'324'	'EEE'	'YFK'	'213'	'324']	['EEEEEE'	'YFVTAV'	'21/21/'	'320320'	'EEEEEE'	'YADSFV'	'21321/'	'324320']	['EEEEEE'	'VISGAE'	'//2213'	'003324'	'EEEEEE'	'VVLSFE'	'//0213'	'001324']	['HHHHHHH'	'TQKAKGN'	'$%%#%$%'	'3442434'	'HHHHHHH'	'PPEAEVQ'	'$$%#%!%'	'3342404']] 0 0 0.21449033236857173 0.7855096676314283
4JUG_C 0.0084229071284384 1.24167197261654 0.2489361702127663 [[244	246]	[244	249]	[232	237]	[188	192]] [4	0	3	1] [[200	202]	[376	381]	[547	552]	[986	990]] [['EEE'	'TFE'	'213'	'324'	'EEE'	'YFK'	'213'	'324']	['EEEESS'	'TFEATG'	'2131UU'	'324233'	'EEEESS'	'TFKDYG'	'2133UU'	'324433']	['EEEEEE'	'YYWTLL'	'222200'	'333311'	'EEEEEE'	'TGTGVL'	'2222/0'	'333301']	['HHHHH'	'GTDQQ'	'$$%%%'	'33444'	'HHHHH'	'PPEAE'	'$$%#%'	'33424']] 0 0 0.0 1.0
5MBV_D 0.1158217742806205 1.0044790674381137 0.0562180579216353 [[287	294]	[291	296]	[179	183]] [0	3	1] [[426	435]	[509	514]	[986	990]] [['.TT.EEEE'	'PDHARVIF'	'}OO[4//1'	'34425002'	'.TT..EEEEE'	'PDDFTGDVIA'	'}OO[}23//1'	'3442334002']	['EEEEEE'	'RVIFLG'	'4//102'	'500213'	'EEEEEE'	'RVVVLS'	'4///02'	'500013']	['HHHHH'	'TTVAK'	'$$!#%'	'33024'	'HHHHH'	'PPEAE'	'$$%#%'	'33424']] 0 0 0.5570457986106163 0.4429542013893837
7JMS_C 0.0260135849441336 1.1640250509892986 0.103918228279386 [[150	153]	[9	11]	[151	154]	[86	90]] [4	0	3	1] [[199	202]	[447	449]	[540	543]	[977	981]] "[['TEEE'	'THFD'	'N313'	'3424'	'TEEE'	'GYFK'	'N213'	'3324']	['.EE'	'WDS'	'}32'	'343'	'.EE'	'GNY'	'}32'	'343']	['EEEE'	'HFDA'	'3131'	'4242'	'EEEE'	'NFNF'	'3131'	'4242']	['HHHHH'	'LDEYL'	'""%%$""'	'14431'	'HHHHH'	'LNDIL'	'""%%!""'	'14401']]" 0 0 0.0 1.0
6PO2_K 0.1271297509937417 0.6301282344086524 0.1075471698113212 [[704	706]	[703	706]	[724	729]	[608	613]] [4	0	3	1] [[200	202]	[395	398]	[544	549]	[987	992]] [['EEE'	'YMH'	'213'	'324'	'EEE'	'YFK'	'213'	'324']	['EEEE'	'VYMH'	'/213'	'0324'	'EEEE'	'VYAD'	'/213'	'0324']	['TT.EEE'	'EGFYYT'	'ON[222'	'432333'	'TTEEEE'	'NGLTGT'	'ON0222'	'431333']	['HHHHHH'	'SVMKVD'	'$!#%!%'	'302404'	'HHHHHH'	'PEAEVQ'	'$%#%!%'	'342404']] 0 0 0.5779907878916042 0.42200921210839587
3AL4_C 0.0217242154362744 1.222623586863268 0.1075471698113212 [[247	249]	[245	249]	[167	172]	[194	198]] [4	0	3	1] [[200	202]	[394	398]	[546	551]	[978	982]] "[['EEE'	'TFE'	'213'	'324'	'EEE'	'YFK'	'213'	'324']	['EEEEE'	'KITFE'	'3/213'	'40324'	'EEEEE'	'NVYAD'	'3/213'	'40324']	['EEEEEE'	'LSKSYI'	'02322/'	'134330'	'EEEEEE'	'LTGTGV'	'02222/'	'133330']	['HHHHT'	'QQSLY'	'%%$""N'	'44313'	'HHHHT'	'NDILS'	'%%!""N'	'44013']]" 0 0 0.0 1.0
1T0M_A 0.0262643074997764 0.9984906291634096 0.1555118110236222 [[100	102]	[7	12]	[97	102]	[64	70]] [4	0	3	1] [[200	202]	[396	401]	[511	516]	[986	992]] [['EEE'	'GAE'	'213'	'324'	'EEE'	'YFK'	'213'	'324']	['EEEEEE'	'YFVTAV'	'21/21/'	'320320'	'EEEEEE'	'YADSFV'	'21321/'	'324320']	['EEEEEE'	'VISGAE'	'//2213'	'003324'	'EEEEEE'	'VVLSFE'	'//0213'	'001324']	['HHHHHHH'	'TQKAKGN'	'$%%#%$%'	'3442434'	'HHHHHHH'	'PPEAEVQ'	'$$%#%!%'	'3342404']] 0 0 0.3380604512855905 0.6619395487144095
4F3Z_C 0.008933874865987 1.2271359083178397 0.2674616695059617 [[244	246]	[242	246]	[164	169]	[108	113]] [4	0	3	1] [[200	202]	[394	398]	[546	551]	[977	982]] "[['EEE'	'TFE'	'213'	'324'	'EEE'	'YFK'	'213'	'324']	['EEEEE'	'KITFE'	'3/213'	'40324'	'EEEEE'	'NVYAD'	'3/213'	'40324']	['EEEEEE'	'LSKSYI'	'02322/'	'134330'	'EEEEEE'	'LTGTGV'	'02222/'	'133330']	['HHHHHT'	'LREQLS'	'""&%%""N'	'154413'	'HHHHHT'	'LNDILS'	'""%%!""N'	'144013']]" 0 0 0.0 1.0
3UBJ_E 0.0219883929354026 1.246211755568316 0.1054613935969872 [[244	246]	[242	246]	[164	169]	[189	192]] [4	0	3	1] [[200	202]	[394	398]	[546	551]	[989	992]] [['EEE'	'TFE'	'213'	'324'	'EEE'	'YFK'	'213'	'324']	['EEEEE'	'KITFE'	'3/213'	'40324'	'EEEEE'	'NVYAD'	'3/213'	'40324']	['EEEEEE'	'LSKSYI'	'02322/'	'134330'	'EEEEEE'	'LTGTGV'	'02222/'	'133330']	['HHHH'	'ADQQ'	'#%%%'	'2444'	'HHHH'	'AEVQ'	'#%!%'	'2404']] 0 0 0.0 1.0
3UBN_K 0.020663147890596 1.2460632017170072 0.1117424242424247 [[244	246]	[242	246]	[164	169]	[191	195]] [4	0	3	1] [[200	202]	[394	398]	[546	551]	[978	982]] "[['EEE'	'TFE'	'213'	'324'	'EEE'	'YFK'	'213'	'324']	['EEEEE'	'KITFE'	'3/213'	'40324'	'EEEEE'	'NVYAD'	'3/213'	'40324']	['EEEEEE'	'LSKSYI'	'02322/'	'134330'	'EEEEEE'	'LTGTGV'	'02222/'	'133330']	['HHHHT'	'QQSLY'	'%%$""N'	'44313'	'HHHHT'	'NDILS'	'%%!""N'	'44013']]" 0 0 0.0 1.0
6PW2_L 0.0373665115297609 0.6494410197281993 0.2203742203742209 [[599	601]	[498	506]	[594	601]	[572	574]] [4	0	3	1] [[200	202]	[426	436]	[509	516]	[989	991]] [['EEE'	'SFD'	'213'	'324'	'EEE'	'YFK'	'213'	'324']	['.TT..EEEE'	'TDEGTWVAG'	'}OO}}2/12'	'344333023'	'.TT..EEEEEE'	'PDDFTGDVIAW'	'}OO[}23//12'	'34423340023']	['EEEEEEEE'	'RVTVCSFD'	'4/2/1213'	'50302324'	'EEEEEEEE'	'RVVVLSFE'	'4///0213'	'50001324']	['HHH'	'AEV'	'#%!'	'240'	'HHH'	'AEV'	'#%!'	'240']] 0 0 0.6653415054919624 0.33465849450803764
3ZNH_A 0.0228972377920514 1.2382401507854626 0.1056218057921627 [[149	153]	[9	13]	[151	154]	[86	90]] [4	0	3	1] [[198	202]	[430	434]	[540	543]	[977	981]] "[['TTEEE'	'QTHFD'	'ON313'	'43424'	'TTEEE'	'DGYFK'	'ON213'	'43324']	['.EEEE'	'WTQVI'	'}23//'	'33400'	'.EEEE'	'TGDVI'	'}23//'	'33400']	['EEEE'	'HFDA'	'3131'	'4242'	'EEEE'	'NFNF'	'3131'	'4242']	['HHHHH'	'LEDYL'	'""%%$""'	'14431'	'HHHHH'	'LNDIL'	'""%%!""'	'14401']]" 0 0 0.0 1.0
4JK0_D 0.0201925947034394 1.0723363884624637 0.2383966244725748 [[87	89]	[87	92]	[11	13]	[61	66]] [4	0	3	1] [[200	202]	[396	401]	[555	557]	[977	982]] "[['EEE'	'GCQ'	'213'	'324'	'EEE'	'YFK'	'213'	'324']	['EEEEEE'	'GCQYSI'	'21322/'	'324330'	'EEEEEE'	'YADSFV'	'21321/'	'324320']	['...'	'PDE'	'}]]'	'344'	'...'	'SNK'	'}]]'	'344']	['HHHHHT'	'LHRVLG'	'""%&!""N'	'145013'	'HHHHHT'	'LNDILS'	'""%%!""N'	'144013']]" 0 0 0.20072434441440443 0.7992756555855955
4JUH_A 0.0093607039942436 1.2024149564355393 0.313199105145415 [[244	246]	[244	249]	[232	237]	[188	192]] [4	0	3	1] [[200	202]	[376	381]	[547	552]	[986	990]] [['EEE'	'TFE'	'213'	'324'	'EEE'	'YFK'	'213'	'324']	['EEEESS'	'TFEATG'	'2131UU'	'324233'	'EEEESS'	'TFKDYG'	'2133UU'	'324433']	['EEEEEE'	'YYWTLL'	'222200'	'333311'	'EEEEEE'	'TGTGVL'	'2222/0'	'333301']	['HHHHH'	'GTDQQ'	'$$%%%'	'33444'	'HHHHH'	'PPEAE'	'$$%#%'	'33424']] 0 0 0.0 1.0
4JUJ_E 0.009951199553622 1.1840566382122808 0.3371298405466973 [[244	246]	[244	249]	[232	237]	[188	192]] [4	0	3	1] [[200	202]	[376	381]	[547	552]	[986	990]] [['EEE'	'TFE'	'213'	'324'	'EEE'	'YFK'	'213'	'324']	['EEEESS'	'TFEATG'	'2131UU'	'324233'	'EEEESS'	'TFKDYG'	'2133UU'	'324433']	['EEEEEE'	'YYWTLL'	'222200'	'333311'	'EEEEEE'	'TGTGVL'	'2222/0'	'333301']	['HHHHH'	'GTDQQ'	'$$%%%'	'33444'	'HHHHH'	'PPEAE'	'$$%#%'	'33424']] 0 0 0.02907608796694031 0.9709239120330597
4JU0_C 0.0244699556238189 1.231206805605348 0.1033834586466166 [[247	249]	[245	249]	[167	172]	[194	198]] [4	0	3	1] [[200	202]	[394	398]	[546	551]	[978	982]] "[['EEE'	'TFE'	'213'	'324'	'EEE'	'YFK'	'213'	'324']	['EEEEE'	'KITFE'	'3/213'	'40324'	'EEEEE'	'NVYAD'	'3/213'	'40324']	['EEEEEE'	'LSKSYI'	'02322/'	'134330'	'EEEEEE'	'LTGTGV'	'02222/'	'133330']	['HHHHT'	'QQSLY'	'%%$""N'	'44313'	'HHHHT'	'NDILS'	'%%!""N'	'44013']]" 0 0 0.0 1.0
3PHW_G 0.0233715274400176 1.1413684645609847 0.1720613287904595 [[149	153]	[9	13]	[151	154]	[86	90]] [4	0	3	1] [[198	202]	[430	434]	[540	543]	[977	981]] "[['TTEEE'	'QTHFD'	'ON313'	'43424'	'TTEEE'	'DGYFK'	'ON213'	'43324']	['.EEEE'	'WTQVI'	'}23//'	'33400'	'.EEEE'	'TGDVI'	'}23//'	'33400']	['EEEE'	'HFDA'	'3131'	'4242'	'EEEE'	'NFNF'	'3131'	'4242']	['HHHHH'	'LEDYL'	'""%%$""'	'14431'	'HHHHH'	'LNDIL'	'""%%!""'	'14401']]" 0 0 0.13803330174799724 0.8619666982520028
5V5G_A 0.0190786465593787 1.177332934461259 0.1873935264054513 [[149	153]	[9	13]	[151	154]	[86	90]] [4	0	3	1] [[198	202]	[430	434]	[540	543]	[977	981]] "[['TTEEE'	'QTHFD'	'ON313'	'43424'	'TTEEE'	'DGYFK'	'ON213'	'43324']	['.EEEE'	'WTQVI'	'}23//'	'33400'	'.EEEE'	'TGDVI'	'}23//'	'33400']	['EEEE'	'HFDA'	'3131'	'4242'	'EEEE'	'NFNF'	'3131'	'4242']	['HHHHH'	'LEDYL'	'""%%$""'	'14431'	'HHHHH'	'LNDIL'	'""%%!""'	'14401']]" 0 0 0.0 1.0
3PHW_A 0.0285090692495526 1.2526094872703752 0.0766609880749573 [[149	153]	[10	13]	[151	154]	[86	90]] [4	0	3	1] [[198	202]	[431	434]	[540	543]	[977	981]] "[['TTEEE'	'QTHFD'	'ON313'	'43424'	'TTEEE'	'DGYFK'	'ON213'	'43324']	['EEEE'	'TQVI'	'23//'	'3400'	'EEEE'	'GDVI'	'23//'	'3400']	['EEEE'	'HFDA'	'3131'	'4242'	'EEEE'	'NFNF'	'3131'	'4242']	['HHHHH'	'LEDYL'	'""%%$""'	'14431'	'HHHHH'	'LNDIL'	'""%%!""'	'14401']]" 0 0 0.0 1.0
6GL1_A 0.0833075645400589 0.8366462667969342 0.1202290076335883 [[100	102]	[97	101]	[24	28]	[152	156]] [4	0	3	1] [[200	202]	[396	400]	[547	551]	[988	992]] [['EEE'	'GAE'	'213'	'324'	'EEE'	'YFK'	'213'	'324']	['EEEEE'	'WMHGA'	'21321'	'32432'	'EEEEE'	'YADSF'	'21321'	'32432']	['EEEEE'	'SVGYV'	'2/22/'	'30330'	'EEEEE'	'TGTGV'	'2222/'	'33330']	['HHHHH'	'EAEHQ'	'%#%%%'	'42444'	'HHHHH'	'EAEVQ'	'%#%!%'	'42404']] 0 0 0.4507508808908383 0.5492491191091617
4JUG_K 0.009976829017509 1.2252777756688822 0.2788671023965143 [[244	246]	[244	249]	[232	237]	[188	192]] [4	0	3	1] [[200	202]	[376	381]	[547	552]	[986	990]] [['EEE'	'TFE'	'213'	'324'	'EEE'	'YFK'	'213'	'324']	['EEEESS'	'TFEATG'	'2131UU'	'324233'	'EEEESS'	'TFKDYG'	'2133UU'	'324433']	['EEEEEE'	'YYWTLL'	'222200'	'333311'	'EEEEEE'	'TGTGVL'	'2222/0'	'333301']	['HHHHH'	'GTDQQ'	'$$%%%'	'33444'	'HHHHH'	'PPEAE'	'$$%#%'	'33424']] 0 0 0.0 1.0
2WRH_L 0.0135467332326872 1.1870915023308024 0.2623655913978504 [[244	246]	[244	249]	[232	237]	[189	192]] [4	0	3	1] [[200	202]	[376	381]	[547	552]	[987	990]] [['EEE'	'TFE'	'213'	'324'	'EEE'	'YFK'	'213'	'324']	['EEEESS'	'TFEATG'	'2131UU'	'324233'	'EEEESS'	'TFKDYG'	'2133UU'	'324433']	['EEEEEE'	'YYWTLL'	'222200'	'333311'	'EEEEEE'	'TGTGVL'	'2222/0'	'333301']	['HHHH'	'SEQQ'	'$%%%'	'3444'	'HHHH'	'PEAE'	'$%#%'	'3424']] 0 0 0.0 1.0
5V5H_A 0.0200506017169199 1.168840740021047 0.2112436115843263 [[149	153]	[9	13]	[151	154]	[86	90]] [4	0	3	1] [[198	202]	[430	434]	[540	543]	[977	981]] "[['TTEEE'	'QTHFD'	'ON313'	'43424'	'TTEEE'	'DGYFK'	'ON213'	'43324']	['.EEEE'	'WTQVI'	'}23//'	'33400'	'.EEEE'	'TGDVI'	'}23//'	'33400']	['EEEE'	'HFDA'	'3131'	'4242'	'EEEE'	'NFNF'	'3131'	'4242']	['HHHHH'	'LEDYL'	'""%%$""'	'14431'	'HHHHH'	'LNDIL'	'""%%!""'	'14401']]" 0 0 0.0 1.0
3UBN_I 0.0115669414222031 1.2437010536601825 0.2436440677966109 [[244	246]	[242	246]	[164	169]	[189	192]] [4	0	3	1] [[200	202]	[394	398]	[546	551]	[989	992]] [['EEE'	'TFE'	'213'	'324'	'EEE'	'YFK'	'213'	'324']	['EEEEE'	'KITFE'	'3/213'	'40324'	'EEEEE'	'NVYAD'	'3/213'	'40324']	['EEEEEE'	'LSKSYI'	'02322/'	'134330'	'EEEEEE'	'LTGTGV'	'02222/'	'133330']	['HHHH'	'ADQQ'	'#%%%'	'2444'	'HHHH'	'AEVQ'	'#%!%'	'2404']] 0 0 0.0 1.0
2WRH_H 0.013460870618918 1.1861301189766866 0.2678185745140393 [[244	246]	[244	249]	[232	237]	[189	192]] [4	0	3	1] [[200	202]	[376	381]	[547	552]	[987	990]] [['EEE'	'TFE'	'213'	'324'	'EEE'	'YFK'	'213'	'324']	['EEEESS'	'TFEATG'	'2131UU'	'324233'	'EEEESS'	'TFKDYG'	'2133UU'	'324433']	['EEEEEE'	'YYWTLL'	'222200'	'333311'	'EEEEEE'	'TGTGVL'	'2222/0'	'333301']	['HHHH'	'SEQQ'	'$%%%'	'3444'	'HHHH'	'PEAE'	'$%#%'	'3424']] 0 0 0.0 1.0
6F9E_A 0.0136755939741425 1.1570161389136415 0.3073496659242762 [[256	258]	[256	259]	[307	310]	[201	204]] [4	0	3	1] [[200	202]	[396	399]	[555	558]	[987	990]] "[['EEE'	'SAH'	'213'	'324'	'EEE'	'YFK'	'213'	'324']	['EEEE'	'SAHY'	'2132'	'3243'	'EEEE'	'YADS'	'2132'	'3243']	['....'	'SEDD'	'}]]]'	'3444'	'....'	'SNKK'	'}]]]'	'3444']	['HHHH'	'PLFQ'	'$""#%'	'3124'	'HHHH'	'PEAE'	'$%#%'	'3424']]" 0 0 0.0 1.0
6F9E_E 0.013700943651948 1.15691867936337 0.3073496659242762 [[256	258]	[256	259]	[307	310]	[201	204]] [4	0	3	1] [[200	202]	[396	399]	[555	558]	[987	990]] "[['EEE'	'SAH'	'213'	'324'	'EEE'	'YFK'	'213'	'324']	['EEEE'	'SAHY'	'2132'	'3243'	'EEEE'	'YADS'	'2132'	'3243']	['....'	'SEDD'	'}]]]'	'3444'	'....'	'SNKK'	'}]]]'	'3444']	['HHHH'	'PLFQ'	'$""#%'	'3124'	'HHHH'	'PEAE'	'$%#%'	'3424']]" 0 0 0.0 1.0
2WRH_J 0.0133860876038759 1.1866164498326306 0.2705627705627713 [[244	246]	[244	249]	[232	237]	[189	192]] [4	0	3	1] [[200	202]	[376	381]	[547	552]	[987	990]] [['EEE'	'TFE'	'213'	'324'	'EEE'	'YFK'	'213'	'324']	['EEEESS'	'TFEATG'	'2131UU'	'324233'	'EEEESS'	'TFKDYG'	'2133UU'	'324433']	['EEEEEE'	'YYWTLL'	'222200'	'333311'	'EEEEEE'	'TGTGVL'	'2222/0'	'333301']	['HHHH'	'SEQQ'	'$%%%'	'3444'	'HHHH'	'PEAE'	'$%#%'	'3424']] 0 0 0.0 1.0
6HJP_A 0.0170041507414535 1.1050172795649074 0.2901098901098906 [[244	246]	[244	249]	[261	265]	[189	192]] [4	0	3	1] [[200	202]	[376	381]	[528	532]	[987	990]] [['EEE'	'TFE'	'213'	'324'	'EEE'	'YFK'	'213'	'324']	['EEEESS'	'TFEATG'	'2131UU'	'324233'	'EEEESS'	'TFKDYG'	'2133UU'	'324433']	['.....'	'NKGSD'	']]}}]'	'44334'	'.....'	'KKSTN'	']]}}]'	'44334']	['HHHH'	'SEQQ'	'$%%%'	'3444'	'HHHH'	'PEAE'	'$%#%'	'3424']] 0 0 0.12181297761338446 0.8781870223866155
3PHW_E 0.0264255648859679 1.197050994137819 0.1158432708688239 [[149	153]	[9	13]	[151	154]	[86	90]] [4	0	3	1] [[198	202]	[430	434]	[540	543]	[977	981]] "[['TTEEE'	'QTHFD'	'ON313'	'43424'	'TTEEE'	'DGYFK'	'ON213'	'43324']	['.EEEE'	'WTQVI'	'}23//'	'33400'	'.EEEE'	'TGDVI'	'}23//'	'33400']	['EEEE'	'HFDA'	'3131'	'4242'	'EEEE'	'NFNF'	'3131'	'4242']	['HHHHH'	'LEDYL'	'""%%$""'	'14431'	'HHHHH'	'LNDIL'	'""%%!""'	'14401']]" 0 0 0.0 1.0
3AM8_B 0.0889510837111137 0.8152981663667151 0.142023346303503 [[100	102]	[97	101]	[24	28]	[152	156]] [4	0	3	1] [[200	202]	[396	400]	[547	551]	[988	992]] [['EEE'	'GCE'	'213'	'324'	'EEE'	'YFK'	'213'	'324']	['EEEEE'	'WMHGC'	'21321'	'32432'	'EEEEE'	'YADSF'	'21321'	'32432']	['EEEEE'	'SVGYV'	'2/22/'	'30330'	'EEEEE'	'TGTGV'	'2222/'	'33330']	['HHHHH'	'EAEHQ'	'%#%%%'	'42444'	'HHHHH'	'EAEVQ'	'%#%!%'	'42404']] 0 0 0.4834590648002114 0.5165409351997886
1K3K_A 0.174935232041621 0.8511455920033266 0.103918228279386 [[82	92]	[2	6]	[83	87]] [0	3	1] [[363	369]	[556	560]	[985	989]] "[['..HHHHHHHHH'	'MNWGRALAILT'	'[]$$&#""#!""$'	'24335212013'	'..HHHHH'	'ADYSVLY'	'[]$$!""$'	'2433013']	['...S.'	'DEDVL'	']]]RZ'	'44401'	'.....'	'NKKFL'	']]][Z'	'44421']	['.HHHH'	'NWGRA'	']$$&#'	'43352'	'.HHHH'	'DPPEA'	']$$%#'	'43342']]" 0 0 0.6809735716599541 0.31902642834004596
4W8N_E 0.0094710016303832 1.2122607486076755 0.3682983682983687 [[252	254]	[238	242]	[238	241]	[183	185]] [4	0	3	1] [[200	202]	[395	399]	[539	542]	[988	990]] [['EEE'	'GFK'	'213'	'324'	'EEE'	'YFK'	'213'	'324']	['EEEEE'	'INFES'	'/3132'	'04243'	'EEEEE'	'VYADS'	'/2132'	'03243']	['EEEE'	'INFE'	'/313'	'0424'	'EEEE'	'VNFN'	'/313'	'0424']	['HHH'	'DAE'	'%#%'	'424'	'HHH'	'EAE'	'%#%'	'424']] 0 0 0.14547459156640993 0.85452540843359
6PO2_G 0.1255791156735754 0.5472246484804709 0.1763527054108218 [[704	706]	[703	706]	[724	729]	[608	613]] [4	0	3	1] [[200	202]	[395	398]	[544	549]	[987	992]] [['EEE'	'YMH'	'213'	'324'	'EEE'	'YFK'	'213'	'324']	['EEEE'	'VYMH'	'/213'	'0324'	'EEEE'	'VYAD'	'/213'	'0324']	['TT.EEE'	'EGFYYT'	'ON[222'	'432333'	'TTEEEE'	'NGLTGT'	'ON0222'	'431333']	['HHHHHH'	'SVMKVD'	'$!#%!%'	'302404'	'HHHHHH'	'PEAEVQ'	'$%#%!%'	'342404']] 0 0 0.6090607141049964 0.39093928589500354
1P75_D 0.0573654226484968 1.0339447384399674 0.1117424242424247 [[305	307]	[178	182]	[303	308]	[345	349]] [4	0	3	1] [[200	202]	[432	436]	[512	517]	[986	990]] [['EEE'	'SAD'	'213'	'324'	'EEE'	'YFK'	'213'	'324']	['EEEEE'	'NIVVT'	'3///2'	'40003'	'EEEEE'	'DVIAW'	'3//12'	'40023']	['EEEEE.'	'VFSADL'	'/1213Z'	'023241'	'EEEEE.'	'VLSFEL'	'/0213Z'	'013241']	['HHHHH'	'TFNAE'	'$#%#%'	'32424'	'HHHHH'	'PPEAE'	'$$%#%'	'33424']] 0 0 0.3200235739019303 0.6799764260980697
6F9E_I 0.0136984967581213 1.1569903526035703 0.3619489559164743 [[256	258]	[256	259]	[307	310]	[201	204]] [4	0	3	1] [[200	202]	[396	399]	[555	558]	[987	990]] "[['EEE'	'SAH'	'213'	'324'	'EEE'	'YFK'	'213'	'324']	['EEEE'	'SAHY'	'2132'	'3243'	'EEEE'	'YADS'	'2132'	'3243']	['....'	'SEDD'	'}]]]'	'3444'	'....'	'SNKK'	'}]]]'	'3444']	['HHHH'	'PLFQ'	'$""#%'	'3124'	'HHHH'	'PEAE'	'$%#%'	'3424']]" 0 0 0.28410107675985236 0.7158989232401477
5F9W_A 0.0082634444955736 1.2569884815578125 0.3587962962962974 [[417	419]	[486	489]	[414	419]	[339	342]] [4	0	3	1] [[200	202]	[431	434]	[511	516]	[978	981]] "[['EEE'	'PFK'	'213'	'324'	'EEE'	'YFK'	'213'	'324']	['EEEE'	'YKVV'	'23//'	'3400'	'EEEE'	'GDVI'	'23//'	'3400']	['EEEEEE'	'ITLPFK'	'/20213'	'031324'	'EEEEEE'	'VVLSFE'	'//0213'	'001324']	['HHHH'	'NKVL'	'%%!""'	'4401'	'HHHH'	'NDIL'	'%%!""'	'4401']]" 0 0 0.3622241534888385 0.6377758465111615
4W8N_A 0.0096646843664753 1.2239590102707023 0.3779342723004706 [[252	254]	[238	242]	[238	241]	[183	185]] [4	0	3	1] [[200	202]	[395	399]	[539	542]	[988	990]] [['EEE'	'GFK'	'213'	'324'	'EEE'	'YFK'	'213'	'324']	['EEEEE'	'INFES'	'/3132'	'04243'	'EEEEE'	'VYADS'	'/2132'	'03243']	['EEEE'	'INFE'	'/313'	'0424'	'EEEE'	'VNFN'	'/313'	'0424']	['HHH'	'DAE'	'%#%'	'424'	'HHH'	'EAE'	'%#%'	'424']] 0 0 0.2027530815934301 0.7972469184065699
4W8N_C 0.0094225768390588 1.2194955050154048 0.3909952606635072 [[252	254]	[238	242]	[238	241]	[183	185]] [4	0	3	1] [[200	202]	[395	399]	[539	542]	[988	990]] [['EEE'	'GFK'	'213'	'324'	'EEE'	'YFK'	'213'	'324']	['EEEEE'	'INFES'	'/3132'	'04243'	'EEEEE'	'VYADS'	'/2132'	'03243']	['EEEE'	'INFE'	'/313'	'0424'	'EEEE'	'VNFN'	'/313'	'0424']	['HHH'	'DAE'	'%#%'	'424'	'HHH'	'EAE'	'%#%'	'424']] 0 0 0.209317020343651 0.790682979656349
4FQM_K 0.0161458444345041 1.200314184618419 0.2542735042735053 [[189	191]	[246	249]	[242	255]	[194	198]] [4	0	3	1] [[200	202]	[398	401]	[509	530]	[985	989]] [['EEE'	'GFH'	'213'	'324'	'EEE'	'YFK'	'213'	'324']	['EEEE'	'DYMV'	'321/'	'4320'	'EEEE'	'DSFV'	'321/'	'4320']	['EEEEEEEEE.SS..'	'RIVVDYMVQKSGKT'	'4///321/3]UU]}'	'50004320443343'	'EEEEEEEE.SSS...EE.S...'	'RVVVLSFELLHAPATVEGPKKS'	'4///0213ZSVT}[}/3}U]]}'	'5000132411423230433443']	['.HHHH'	'NETQM'	']%$%#'	'44342'	'.HHHH'	'DPPEA'	']$$%#'	'43342']] 0 0 0.0 1.0
2W2S_A 0.0277921747760729 1.2637424629054497 0.0992509363295881 [[158	160]	[157	160]	[54	58]	[72	76]] [4	0	3	1] [[200	202]	[395	398]	[538	542]	[977	981]] "[['EEE'	'SAK'	'213'	'324'	'EEE'	'YFK'	'213'	'324']	['EEEE'	'VSAK'	'/213'	'0324'	'EEEE'	'VYAD'	'/213'	'0324']	['EEEEE'	'AINGE'	'1/323'	'20434'	'EEEEE'	'FVNFN'	'1/313'	'20424']	['HHHHH'	'LRHIL'	'""&%!""'	'15401'	'HHHHH'	'LNDIL'	'""%%!""'	'14401']]" 0 0 0.0 1.0
6HJP_C 0.0170147625582413 1.105271443450903 0.3682983682983687 [[244	246]	[244	249]	[261	265]	[189	192]] [4	0	3	1] [[200	202]	[376	381]	[528	532]	[987	990]] [['EEE'	'TFE'	'213'	'324'	'EEE'	'YFK'	'213'	'324']	['EEEESS'	'TFEATG'	'2131UU'	'324233'	'EEEESS'	'TFKDYG'	'2133UU'	'324433']	['.....'	'NKGSD'	']]}}]'	'44334'	'.....'	'KKSTN'	']]}}]'	'44334']	['HHHH'	'SEQQ'	'$%%%'	'3444'	'HHHH'	'PEAE'	'$%#%'	'3424']] 0 0 0.5000878039100108 0.4999121960899892
3UYW_C 0.0220137193183704 1.254745744453998 0.1600790513833994 [[247	249]	[245	249]	[167	172]	[194	198]] [4	0	3	1] [[200	202]	[394	398]	[546	551]	[978	982]] "[['EEE'	'TFE'	'213'	'324'	'EEE'	'YFK'	'213'	'324']	['EEEEE'	'KITFE'	'3/213'	'40324'	'EEEEE'	'NVYAD'	'3/213'	'40324']	['EEEEEE'	'LSKSYI'	'02322/'	'134330'	'EEEEEE'	'LTGTGV'	'02222/'	'133330']	['HHHHT'	'QQSLY'	'%%$""N'	'44313'	'HHHHT'	'NDILS'	'%%!""N'	'44013']]" 0 0 0.0 1.0
6F9B_M 0.0201548358654614 1.148581493975316 0.2986725663716825 [[256	258]	[256	259]	[307	310]	[201	204]] [4	0	3	1] [[200	202]	[396	399]	[555	558]	[987	990]] "[['EEE'	'SAH'	'213'	'324'	'EEE'	'YFK'	'213'	'324']	['EEEE'	'SAHY'	'2132'	'3243'	'EEEE'	'YADS'	'2132'	'3243']	['....'	'SEDD'	'}]]]'	'3444'	'....'	'SNKK'	'}]]]'	'3444']	['HHHH'	'PLFQ'	'$""#%'	'3124'	'HHHH'	'PEAE'	'$%#%'	'3424']]" 0 0 0.0 1.0
1RD8_C 0.015445040985429 1.1953263447707905 0.2929515418502202 [[244	246]	[244	249]	[232	237]	[188	192]] [4	0	3	1] [[200	202]	[376	381]	[547	552]	[986	990]] [['EEE'	'TFE'	'213'	'324'	'EEE'	'YFK'	'213'	'324']	['EEEESS'	'TFEATG'	'2131UU'	'324233'	'EEEESS'	'TFKDYG'	'2133UU'	'324433']	['EEEEEE'	'YYWTLL'	'222200'	'333311'	'EEEEEE'	'TGTGVL'	'2222/0'	'333301']	['HHHHH'	'GTDQQ'	'$$%%%'	'33444'	'HHHHH'	'PPEAE'	'$$%#%'	'33424']] 0 0 0.0 1.0
1RD8_E 0.0258701498167475 1.192547138785264 0.1646825396825399 [[244	246]	[244	249]	[232	237]	[188	192]] [4	0	3	1] [[200	202]	[376	381]	[547	552]	[986	990]] [['EEE'	'TFE'	'213'	'324'	'EEE'	'YFK'	'213'	'324']	['EEEESS'	'TFEATG'	'2131UU'	'324233'	'EEEESS'	'TFKDYG'	'2133UU'	'324433']	['EEEEEE'	'YYWTLL'	'222200'	'333311'	'EEEEEE'	'TGTGVL'	'2222/0'	'333301']	['HHHHH'	'GTDQQ'	'$$%%%'	'33444'	'HHHHH'	'PPEAE'	'$$%#%'	'33424']] 0 0 0.0 1.0
6PO2_E 0.1216781496477632 0.6063555319071228 0.2153209109730858 [[704	706]	[703	706]	[724	729]	[608	613]] [4	0	3	1] [[200	202]	[395	398]	[544	549]	[987	992]] [['EEE'	'YMH'	'213'	'324'	'EEE'	'YFK'	'213'	'324']	['EEEE'	'VYMH'	'/213'	'0324'	'EEEE'	'VYAD'	'/213'	'0324']	['TT.EEE'	'EGFYYT'	'ON[222'	'432333'	'TTEEEE'	'NGLTGT'	'ON0222'	'431333']	['HHHHHH'	'SVMKVD'	'$!#%!%'	'302404'	'HHHHHH'	'PEAEVQ'	'$%#%!%'	'342404']] 0 0 0.679717626794525 0.32028237320547503
5V5I_A 0.0267528774206832 1.1597796313193822 0.2146507666098804 [[149	153]	[9	13]	[151	154]	[86	90]] [4	0	3	1] [[198	202]	[430	434]	[540	543]	[977	981]] "[['TTEEE'	'QTHFD'	'ON313'	'43424'	'TTEEE'	'DGYFK'	'ON213'	'43324']	['.EEEE'	'WTQVI'	'}23//'	'33400'	'.EEEE'	'TGDVI'	'}23//'	'33400']	['EEEE'	'HFDA'	'3131'	'4242'	'EEEE'	'NFNF'	'3131'	'4242']	['HHHHH'	'LEDYL'	'""%%$""'	'14431'	'HHHHH'	'LNDIL'	'""%%!""'	'14401']]" 0 0 0.0 1.0
3UBE_E 0.0233941061009963 1.2529058654639995 0.1693227091633473 [[244	246]	[242	246]	[164	169]	[189	192]] [4	0	3	1] [[200	202]	[394	398]	[546	551]	[989	992]] [['EEE'	'TFE'	'213'	'324'	'EEE'	'YFK'	'213'	'324']	['EEEEE'	'KITFE'	'3/213'	'40324'	'EEEEE'	'NVYAD'	'3/213'	'40324']	['EEEEEE'	'LSKSYI'	'02322/'	'134330'	'EEEEEE'	'LTGTGV'	'02222/'	'133330']	['HHHH'	'ADQQ'	'#%%%'	'2444'	'HHHH'	'AEVQ'	'#%!%'	'2404']] 0 0 0.0 1.0
6AKT_A 0.0222548033543491 1.2790652874735264 0.1646825396825399 [[251	253]	[250	253]	[131	140]] [4	0	3] [[200	202]	[395	398]	[540	549]] [['EEE'	'YMK'	'213'	'324'	'EEE'	'YFK'	'213'	'324']	['EEEE'	'VYMK'	'/213'	'0324'	'EEEE'	'VYAD'	'/213'	'0324']	['EEEEEEEEEE'	'NAEFTFVTTT'	'313121/222'	'4242320333'	'EEEETTEEEE'	'NFNFNGLTGT'	'3131ON0222'	'4242431333']] 0 0 0.0 1.0
6HJR_A 0.0135831312751247 1.1186951397253566 0.4711779448621553 [[244	246]	[244	249]	[261	265]	[191	195]] [4	0	3	1] [[200	202]	[376	381]	[528	532]	[978	982]] "[['EEE'	'TFE'	'213'	'324'	'EEE'	'YFK'	'213'	'324']	['EEEESS'	'TFEATG'	'2131UU'	'324233'	'EEEESS'	'TFKDYG'	'2133UU'	'324433']	['.....'	'NKGSD'	']]}}]'	'44334'	'.....'	'KKSTN'	']]}}]'	'44334']	['HHHHT'	'QQSLY'	'%%$""N'	'44313'	'HHHHT'	'NDILS'	'%%!""N'	'44013']]" 0 0 0.5323366322509173 0.46766336774908274
3NAP_C 0.0249937812825296 1.1794483595662686 0.2254697286012534 [[140	142]	[138	143]	[81	85]	[240	242]] [4	0	3	1] [[200	202]	[394	399]	[546	550]	[973	975]] [['EEE'	'TFH'	'213'	'324'	'EEE'	'YFK'	'213'	'324']	['EEEEEE'	'QITFHP'	'3/2132'	'403243'	'EEEEEE'	'NVYADS'	'3/2132'	'403243']	['EEEEE'	'LWTSP'	'02222'	'13333'	'EEEEE'	'LTGTG'	'02222'	'13333']	['S.S'	'VSS'	'R}U'	'033'	'S.S'	'ISS'	'R}U'	'033']] 0 0 0.0 1.0
1RD8_A 0.0156457965023499 1.19492948989354 0.3432494279176208 [[244	246]	[244	249]	[232	237]	[188	192]] [4	0	3	1] [[200	202]	[376	381]	[547	552]	[986	990]] [['EEE'	'TFE'	'213'	'324'	'EEE'	'YFK'	'213'	'324']	['EEEESS'	'TFEATG'	'2131UU'	'324233'	'EEEESS'	'TFKDYG'	'2133UU'	'324433']	['EEEEEE'	'YYWTLL'	'222200'	'333311'	'EEEEEE'	'TGTGVL'	'2222/0'	'333301']	['HHHHH'	'GTDQQ'	'$$%%%'	'33444'	'HHHHH'	'PPEAE'	'$$%#%'	'33424']] 0 0 0.07421235930005292 0.9257876406999471
3FZB_J 0.0356000638413041 1.0425858418262206 0.2357894736842107 [[123	125]	[48	51]	[121	127]	[78	81]] [4	0	3	1] [[200	202]	[396	399]	[547	553]	[987	990]] "[['EEE'	'SAD'	'213'	'324'	'EEE'	'YFK'	'213'	'324']	['EEEE'	'GAEY'	'2132'	'3243'	'EEEE'	'YADS'	'2132'	'3243']	['EEEEEEE'	'WSSADLT'	'2221302'	'3332413'	'EEEEEEE'	'TGTGVLT'	'2222/02'	'3333013']	['HHHH'	'SELD'	'$%""%'	'3414'	'HHHH'	'PEAE'	'$%#%'	'3424']]" 0 0 0.42810729368259604 0.571892706317404
3HTQ_A 0.0194124788234775 1.2490972132626563 0.2436440677966109 [[244	246]	[244	249]	[232	237]	[189	192]] [4	0	3	1] [[200	202]	[376	381]	[547	552]	[987	990]] [['EEE'	'TFE'	'213'	'324'	'EEE'	'YFK'	'213'	'324']	['EEEESS'	'TFEATG'	'2131UU'	'324233'	'EEEESS'	'TFKDYG'	'2133UU'	'324433']	['EEEEEE'	'YYWTLL'	'222200'	'333311'	'EEEEEE'	'TGTGVL'	'2222/0'	'333301']	['HHHH'	'SEQQ'	'$%%%'	'3444'	'HHHH'	'PEAE'	'$%#%'	'3424']] 0 0 0.0 1.0
2ESV_A 0.1076322310037545 1.0208987013110566 0.142023346303503 [[100	102]	[97	101]	[33	39]	[152	156]] [4	0	3	1] [[200	202]	[396	400]	[538	544]	[988	992]] [['EEE'	'GAE'	'213'	'324'	'EEE'	'YFK'	'213'	'324']	['EEEEE'	'WMHGA'	'21321'	'32432'	'EEEEE'	'YADSF'	'21321'	'32432']	['EEEEETT'	'FVRFDND'	'1/413OO'	'2052444'	'EEEEEET'	'FVNFNFN'	'1/3131O'	'2042424']	['HHHHH'	'EAEHQ'	'%#%%%'	'42444'	'HHHHH'	'EAEVQ'	'%#%!%'	'42404']] 0 0 0.5884027339727912 0.41159726602720875
3AM8_A 0.1102974785185584 1.0015680387227792 0.153241650294696 [[100	102]	[97	101]	[33	39]	[152	156]] [4	0	3	1] [[200	202]	[396	400]	[538	544]	[988	992]] [['EEE'	'GAE'	'213'	'324'	'EEE'	'YFK'	'213'	'324']	['EEEEE'	'WMHGA'	'21321'	'32432'	'EEEEE'	'YADSF'	'21321'	'32432']	['EEEEETT'	'FVRFDND'	'1/413OO'	'2052444'	'EEEEEET'	'FVNFNFN'	'1/3131O'	'2042424']	['HHHHH'	'EAEHQ'	'%#%%%'	'42444'	'HHHHH'	'EAEVQ'	'%#%!%'	'42404']] 0 0 0.6076685508393523 0.3923314491606477
5V5I_C 0.0302620700958902 1.1527631303672583 0.2316865417376488 [[149	153]	[9	13]	[151	154]	[86	90]] [4	0	3	1] [[198	202]	[430	434]	[540	543]	[977	981]] "[['TTEEE'	'QTHFD'	'ON313'	'43424'	'TTEEE'	'DGYFK'	'ON213'	'43324']	['.EEEE'	'WTQVI'	'}23//'	'33400'	'.EEEE'	'TGDVI'	'}23//'	'33400']	['EEEE'	'HFDA'	'3131'	'4242'	'EEEE'	'NFNF'	'3131'	'4242']	['HHHHH'	'LEDYL'	'""%%$""'	'14431'	'HHHHH'	'LNDIL'	'""%%!""'	'14401']]" 0 0 0.0 1.0
4BLS_B 0.0300298971335537 1.2660040488721118 0.1245210727969357 [[88	92]	[119	127]	[236	239]	[236	242]] [4	0	3	1] [[198	202]	[394	402]	[526	529]	[974	980]] "[['TTEEE'	'NGFMK'	'ON113'	'43224'	'TTEEE'	'DGYFK'	'ON213'	'43324']	['EEEESEEEE'	'HRYASGMVI'	'3421U21//'	'453233200'	'EEEEEEEEE'	'NVYADSFVI'	'3/21321//'	'403243200']	['.S..'	'TSND'	'}U]]'	'3344'	'.S..'	'GPKK'	'}U]]'	'3344']	['.S..HHH'	'TSNDDKI'	'}U]]%%!'	'3344440'	'.S.HHHH'	'SSVLNDI'	'}UY""%%!'	'3301440']]" 0 0 0.0 1.0
3UBE_I 0.0188106770203493 1.2520243187828997 0.2623655913978504 [[244	246]	[242	246]	[164	169]	[189	192]] [4	0	3	1] [[200	202]	[394	398]	[546	551]	[989	992]] [['EEE'	'TFE'	'213'	'324'	'EEE'	'YFK'	'213'	'324']	['EEEEE'	'KITFE'	'3/213'	'40324'	'EEEEE'	'NVYAD'	'3/213'	'40324']	['EEEEEE'	'LSKSYI'	'02322/'	'134330'	'EEEEEE'	'LTGTGV'	'02222/'	'133330']	['HHHH'	'ADQQ'	'#%%%'	'2444'	'HHHH'	'AEVQ'	'#%!%'	'2404']] 0 0 0.0 1.0
3UBN_E 0.0270290237887053 1.2567393283373738 0.153241650294696 [[244	246]	[242	246]	[164	169]	[189	192]] [4	0	3	1] [[200	202]	[394	398]	[546	551]	[989	992]] [['EEE'	'TFE'	'213'	'324'	'EEE'	'YFK'	'213'	'324']	['EEEEE'	'KITFE'	'3/213'	'40324'	'EEEEE'	'NVYAD'	'3/213'	'40324']	['EEEEEE'	'LSKSYI'	'02322/'	'134330'	'EEEEEE'	'LTGTGV'	'02222/'	'133330']	['HHHH'	'ADQQ'	'#%%%'	'2444'	'HHHH'	'AEVQ'	'#%!%'	'2404']] 0 0 0.0 1.0
6HJP_E 0.0170256028887509 1.1052879809536051 0.452970297029704 [[244	246]	[244	249]	[261	265]	[189	192]] [4	0	3	1] [[200	202]	[376	381]	[528	532]	[987	990]] [['EEE'	'TFE'	'213'	'324'	'EEE'	'YFK'	'213'	'324']	['EEEESS'	'TFEATG'	'2131UU'	'324233'	'EEEESS'	'TFKDYG'	'2133UU'	'324433']	['.....'	'NKGSD'	']]}}]'	'44334'	'.....'	'KKSTN'	']]}}]'	'44334']	['HHHH'	'SEQQ'	'$%%%'	'3444'	'HHHH'	'PEAE'	'$%#%'	'3424']] 0 0 0.579172814447633 0.420827185552367
4JU0_I 0.0251348557008214 1.2307231785073265 0.2078189300411528 [[247	249]	[245	249]	[167	172]	[194	198]] [4	0	3	1] [[200	202]	[394	398]	[546	551]	[978	982]] "[['EEE'	'TFE'	'213'	'324'	'EEE'	'YFK'	'213'	'324']	['EEEEE'	'KITFE'	'3/213'	'40324'	'EEEEE'	'NVYAD'	'3/213'	'40324']	['EEEEEE'	'LSKSYI'	'02322/'	'134330'	'EEEEEE'	'LTGTGV'	'02222/'	'133330']	['HHHHT'	'QQSLY'	'%%$""N'	'44313'	'HHHHT'	'NDILS'	'%%!""N'	'44013']]" 0 0 0.03360818668391588 0.9663918133160841
4JU0_E 0.0248868540219775 1.2304961127071787 0.2153209109730858 [[247	249]	[245	249]	[167	172]	[194	198]] [4	0	3	1] [[200	202]	[394	398]	[546	551]	[978	982]] "[['EEE'	'TFE'	'213'	'324'	'EEE'	'YFK'	'213'	'324']	['EEEEE'	'KITFE'	'3/213'	'40324'	'EEEEE'	'NVYAD'	'3/213'	'40324']	['EEEEEE'	'LSKSYI'	'02322/'	'134330'	'EEEEEE'	'LTGTGV'	'02222/'	'133330']	['HHHHT'	'QQSLY'	'%%$""N'	'44313'	'HHHHT'	'NDILS'	'%%!""N'	'44013']]" 0 0 0.0 1.0
5V5G_C 0.0299462724395853 1.1477522910149232 0.2521294718909703 [[149	153]	[9	13]	[151	154]	[86	90]] [4	0	3	1] [[198	202]	[430	434]	[540	543]	[977	981]] "[['TTEEE'	'QTHFD'	'ON313'	'43424'	'TTEEE'	'DGYFK'	'ON213'	'43324']	['.EEEE'	'WTQVI'	'}23//'	'33400'	'.EEEE'	'TGDVI'	'}23//'	'33400']	['EEEE'	'HFDA'	'3131'	'4242'	'EEEE'	'NFNF'	'3131'	'4242']	['HHHHH'	'LEDYL'	'""%%$""'	'14431'	'HHHHH'	'LNDIL'	'""%%!""'	'14401']]" 0 0 0.0 1.0
1CKM_B 0.0426912336989538 1.0559571115646469 0.2515991471215357 [[286	290]	[214	219]	[280	294]	[313	315]] [4	0	3	1] [[198	202]	[431	436]	[539	553]	[990	992]] [['TTEEE'	'DGTWK'	'ON223'	'43334'	'TTEEE'	'DGYFK'	'ON213'	'43324']	['EEEEEE'	'GLIIMS'	'20//12'	'310023'	'EEEEEE'	'GDVIAW'	'23//12'	'340023']	['EEEEEETTEEEEEEE'	'VECGFADGTWKYIQG'	'/31211ON2232/32'	'042322433343043'	'EEEEETTEEEEEEEE'	'VNFNFNGLTGTGVLT'	'/3131ON02222/02'	'042424313333013']	['HHH'	'NIE'	'%!%'	'404'	'HHH'	'EVQ'	'%!%'	'404']] 0 0 0.34927621413166837 0.6507237858683317
3UBJ_K 0.0292362755927195 1.2481422505120188 0.1693227091633473 [[244	246]	[242	246]	[164	169]	[189	192]] [4	0	3	1] [[200	202]	[394	398]	[546	551]	[989	992]] [['EEE'	'TFE'	'213'	'324'	'EEE'	'YFK'	'213'	'324']	['EEEEE'	'KITFE'	'3/213'	'40324'	'EEEEE'	'NVYAD'	'3/213'	'40324']	['EEEEEE'	'LSKSYI'	'02322/'	'134330'	'EEEEEE'	'LTGTGV'	'02222/'	'133330']	['HHHH'	'ADQQ'	'#%%%'	'2444'	'HHHH'	'AEVQ'	'#%!%'	'2404']] 0 0 0.07000213333842129 0.9299978666615787
6EWB_I 0.0338925423508533 1.0587372169976943 0.3015521064301552 [[149	152]	[99	102]	[145	166]	[122	125]] [4	0	3	1] [[197	200]	[429	432]	[539	558]	[979	982]] "[['ETTE'	'IDGS'	'/ON2'	'0433'	'ETTE'	'IDGY'	'/ON2'	'0433']	['..EE'	'AGTK'	'[}23'	'2334'	'..EE'	'FTGD'	'[}23'	'2334']	['EEEEETTEEE.TTEEEEE....'	'VKWKIDGSERQNGVLNSWTDQD'	'/323/ON234]ON/0322}]]]'	'0434043345443014333444'	'EEEEETTEEEEEEEEE....'	'VNFNFNGLTGTGVLTESNKK'	'/3131ON02222/023}]]]'	'04242431333301343444']	['HHHT'	'EQLT'	'%%""N'	'4413'	'HHHT'	'DILS'	'%!""N'	'4013']]" 0 0 0.4229637199811855 0.5770362800188145
1ZTX_L 0.0589255321637687 0.998185984940902 0.2489361702127663 [[150	153]	[100	103]	[146	167]	[123	126]] [4	0	3	1] [[197	200]	[429	432]	[539	558]	[979	982]] "[['ETTE'	'IDGS'	'/ON2'	'0433'	'ETTE'	'IDGY'	'/ON2'	'0433']	['..EE'	'AGTK'	'[}23'	'2334'	'..EE'	'FTGD'	'[}23'	'2334']	['EEEEETTEEE.TTEEEEE....'	'VKWKIDGSERQNGVLNSWTDQD'	'/323/ON234]ON/0322}]]]'	'0434043345443014333444'	'EEEEETTEEEEEEEEE....'	'VNFNFNGLTGTGVLTESNKK'	'/3131ON02222/023}]]]'	'04242431333301343444']	['HHHT'	'EQLT'	'%%""N'	'4413'	'HHHT'	'DILS'	'%!""N'	'4013']]" 0 0 0.5348541942842067 0.46514580571579334
6ACD_B 0.0312773692909852 1.1429405695420036 0.3044444444444447 [[383	385]	[361	429]	[492	545]	[964	974]] [4	0	3	1] [[200	202]	[374	442]	[506	559]	[982	992]] [['EEE'	'YAD'	'213'	'324'	'EEE'	'YFK'	'213'	'324']	['.SEEEESSS.STTGGGS.BSSEEEEEEEE.SSTTTT.SSS..TTHHHHT....SS...EEEEEE.TTTT'	'FSTFKQYGVSATKLNDLRFSNVYADSFVVKGDDVRQIAPGQTGVIADYNYKLPDDFMGQVLAWNTRNID'	'[U2133UUR}TNO7::S^*UV/21321//]UVOKPOYTUU]}NK!#%$O}]Z}VV[[}3/0123}POKO'	'233244330323414415234032432004344054023343300243434134422340123435404'	'.SEEEESSS.TTSTTT..BSEEEEEEEEEEGGGGGGSSTT..STTTTTT....TT..EEEEEEE.TTTT'	'FSTFKDYGVSPTKLNDLEFTNVYADSFVIRGDEVRQIAPGQTGKIADYNYKLPDDFTGDVIAWNSNNLD'	'[U2133UUR}NNVLOOZ]*U3/21321//49::6;:RTNN]}UOKMONO}]Z}OO[}23//123}OOLO'	'233244330333414414234032432005344054023343340243434134423340023434414']	['S.EEEEEEE..TTSSS..BB.S.......BTS.EEEE.SS.EEEEEEEE.....'	'QPYRVVVLSFELLNAPATVRGPKLSTDLIKNQTVNFNFNGLTGTGVLTPSSKRF'	'V}24///02[]LLVTU[}(~}U]Z}}]ZY	OV}/313[VUZ2222/022}}]^['	'433500013241142323053341334104443042424313333013333452'	'SEEEEEEEEEE.SSS...EE.S........SSEEEEEETTEEEEEEEEE.....'	'QPYRVVVLSFELLHAPATVEGPKKSTNLVKNKFVNFNFNGLTGTGVLTESNKKF'	'V224///0213ZSVT}[}/3}U]]}}]ZY]VV1/3131ON02222/023}]]]['	'433500013241142323043344334104442042424313333013434442']	['TT..SHHHHHH'	'SRLDKVEAEVQ'	'NPZ]V!%#%!%'	'35144042404'	'TTS.HHHHHHH'	'SRLDPPEAEVQ'	'NPS]$$%#%!%'	'35143342404']] 0 0 0.0 1.0
5XHV_E 0.0112298353071971 1.2380019124663528 0.5695187165775402 [[241	243]	[239	243]	[306	312]	[188	192]] [4	0	3	1] [[200	202]	[394	398]	[527	533]	[978	982]] "[['EEE'	'TFE'	'213'	'324'	'EEE'	'YFK'	'213'	'324']	['EEEEE'	'KITFE'	'3/213'	'40324'	'EEEEE'	'NVYAD'	'3/213'	'40324']	['S......'	'YVKSTKL'	'UY]}}]Z'	'3043341'	'S......'	'PKKSTNL'	'U]]}}]Z'	'3443341']	['HHHHT'	'QQSLY'	'%%$""N'	'44313'	'HHHHT'	'NDILS'	'%%!""N'	'44013']]" 0 0 0.6793434438928907 0.3206565561071094
5A20_G 0.0224409282990343 1.1045364914040656 0.552910052910053 [[65	67]	[64	67]	[62	68]	[12	16]] [4	0	3	1] [[200	202]	[395	398]	[537	543]	[988	992]] [['EEE'	'TMD'	'213'	'324'	'EEE'	'YFK'	'213'	'324']	['EEEE'	'ITMD'	'/213'	'0324'	'EEEE'	'VYAD'	'/213'	'0324']	['SSEEEEE'	'ENITMDF'	'VV/2131'	'4403242'	'SEEEEEE'	'KFVNFNF'	'V1/3131'	'4204242']	['HHHHH'	'KATVE'	'%#$!%'	'42304'	'HHHHH'	'EAEVQ'	'%#%!%'	'42404']] 0 0 0.633820031871336 0.36617996812866416
4WSE_B 0.0423278918971171 1.025224077344873 0.3747072599531618 [[141	143]	[370	374]	[130	143]	[33	37]] [4	0	3	1] [[200	202]	[447	451]	[506	516]	[988	992]] [['EEE'	'YCD'	'213'	'324'	'EEE'	'YFK'	'213'	'324']	['.EEEE'	'YEYKY'	'}3232'	'34343'	'.EEEE'	'GNYNY'	'}3232'	'34343']	['SEEEEEESS.EEEE'	'ETYSIFVNFQLYCD'	'V222/1/VT]0213'	'43330204241324'	'SEEEEEEEEEE'	'QPYRVVVLSFE'	'V224///0213'	'43350001324']	['HHHHH'	'DAEIK'	'%#%!%'	'42404'	'HHHHH'	'EAEVQ'	'%#%!%'	'42404']] 0 0 0.6594705939130091 0.34052940608699095
6EWB_L 0.0347661759398011 1.078624162204752 0.4009546539379482 [[149	152]	[99	102]	[145	166]	[122	125]] [4	0	3	1] [[197	200]	[429	432]	[539	558]	[979	982]] "[['ETTE'	'IDGS'	'/ON2'	'0433'	'ETTE'	'IDGY'	'/ON2'	'0433']	['..EE'	'AGTK'	'[}23'	'2334'	'..EE'	'FTGD'	'[}23'	'2334']	['EEEEETTEE..TTEEEEE....'	'VKWKIDGSERQNGVLNSWTDQD'	'/323/ON23^]ON/0322}]]]'	'0434043345443014333444'	'EEEEETTEEEEEEEEE....'	'VNFNFNGLTGTGVLTESNKK'	'/3131ON02222/023}]]]'	'04242431333301343444']	['HHHT'	'EQLT'	'%%""N'	'4413'	'HHHT'	'DILS'	'%!""N'	'4013']]" 0 0 0.5658690774207209 0.43413092257927915
3LZG_E 0.0283590675493118 1.2377627753870175 0.2901098901098906 [[244	246]	[242	246]	[164	169]	[189	192]] [4	0	3	1] [[200	202]	[394	398]	[546	551]	[989	992]] [['EEE'	'TFE'	'213'	'324'	'EEE'	'YFK'	'213'	'324']	['EEEEE'	'KITFE'	'3/213'	'40324'	'EEEEE'	'NVYAD'	'3/213'	'40324']	['EEEEEE'	'LSKSYI'	'02322/'	'134330'	'EEEEEE'	'LTGTGV'	'02222/'	'133330']	['HHHH'	'ADQQ'	'#%%%'	'2444'	'HHHH'	'AEVQ'	'#%!%'	'2404']] 0 0 0.05834922822717822 0.9416507717728217
6F9B_G 0.0412637585301979 1.161941877541259 0.3494252873563221 [[256	258]	[256	259]	[305	308]	[201	204]] [4	0	3	1] [[200	202]	[396	399]	[529	532]	[987	990]] "[['EEE'	'SAH'	'213'	'324'	'EEE'	'YFK'	'213'	'324']	['EEEE'	'SAHY'	'2132'	'3243'	'EEEE'	'YADS'	'2132'	'3243']	['....'	'QSSE'	']}}]'	'4334'	'....'	'KSTN'	']}}]'	'4334']	['HHHH'	'PLFQ'	'$""#%'	'3124'	'HHHH'	'PEAE'	'$%#%'	'3424']]" 0 0 0.22675359186996485 0.7732464081300352
3HTO_A 0.0391100421300318 1.2587057337648204 0.2515991471215357 [[244	246]	[244	249]	[232	237]	[189	192]] [4	0	3	1] [[200	202]	[376	381]	[547	552]	[987	990]] [['EEE'	'TFE'	'213'	'324'	'EEE'	'YFK'	'213'	'324']	['EEEESS'	'TFEATG'	'2131UU'	'324233'	'EEEESS'	'TFKDYG'	'2133UU'	'324433']	['EEEEEE'	'YYWTLL'	'222200'	'333311'	'EEEEEE'	'TGTGVL'	'2222/0'	'333301']	['HHHH'	'SEQQ'	'$%%%'	'3444'	'HHHH'	'PEAE'	'$%#%'	'3424']] 0 0 0.13400640729227944 0.8659935927077206
5F9O_G 0.0292631316310476 1.19591303887568 0.431707317073172 [[417	419]	[486	489]	[414	419]	[339	342]] [4	0	3	1] [[200	202]	[431	434]	[511	516]	[978	981]] "[['EEE'	'PFK'	'213'	'324'	'EEE'	'YFK'	'213'	'324']	['EEEE'	'YKVV'	'23//'	'3400'	'EEEE'	'GDVI'	'23//'	'3400']	['EEEEEE'	'ITLPFK'	'/20213'	'031324'	'EEEEEE'	'VVLSFE'	'//0213'	'001324']	['HHHH'	'NKVL'	'%%!""'	'4401'	'HHHH'	'NDIL'	'%%!""'	'4401']]" 0 0 0.3867221416011708 0.6132778583988292
2GNN_C 0.0351846791343587 1.155989696409674 0.5286458333333337 [[77	79]	[75	79]	[28	34]	[17	19]] [4	0	3	1] [[200	202]	[394	398]	[508	514]	[986	988]] [['EEE'	'TME'	'213'	'324'	'EEE'	'YFK'	'213'	'324']	['EEEEE'	'NVTME'	'3/213'	'40324'	'EEEEE'	'NVYAD'	'3/213'	'40324']	['EEEEEEE'	'PRPIVVP'	'242///2'	'3530003'	'EEEEEEE'	'YRVVVLS'	'24///02'	'3500013']	['HHH'	'WSE'	'$$%'	'334'	'HHH'	'PPE'	'$$%'	'334']] 0 0 0.579172814447633 0.420827185552367
5K9O_F 0.0247134125402069 1.2549050818140273 0.456575682382135 [[244	246]	[242	246]	[164	169]	[422	426]] [4	0	3	1] [[200	202]	[394	398]	[546	551]	[986	990]] [['EEE'	'TFE'	'213'	'324'	'EEE'	'YFK'	'213'	'324']	['EEEEE'	'KITFE'	'3/213'	'40324'	'EEEEE'	'NVYAD'	'3/213'	'40324']	['EEEEEE'	'LSKSYI'	'02322/'	'134330'	'EEEEEE'	'LTGTGV'	'02222/'	'133330']	['HHHHH'	'TYNAE'	'$$%#%'	'33424'	'HHHHH'	'PPEAE'	'$$%#%'	'33424']] 0 0 0.5435454242233481 0.45645457577665194
6F9B_U 0.0436047441203177 1.276342935050793 0.3102678571428579 [[256	258]	[256	259]	[307	314]	[201	204]] [4	0	3	1] [[200	202]	[396	399]	[526	533]	[987	990]] "[['EEE'	'SAH'	'213'	'324'	'EEE'	'YFK'	'213'	'324']	['EEEE'	'SAHY'	'2132'	'3243'	'EEEE'	'YADS'	'2132'	'3243']	['......S.'	'SEDDGSKL'	'}]]]}}VZ'	'34443341'	'.S......'	'GPKKSTNL'	'}U]]}}]Z'	'33443341']	['HHHH'	'PLFQ'	'$""#%'	'3124'	'HHHH'	'PEAE'	'$%#%'	'3424']]" 0 0 0.38031210692266476 0.6196878930773353
2CJR_E 0.0443171364104826 1.286662742379749 0.3191011235955061 [[333	338]	[332	336]	[270	274]] [0	3	1] [[396	401]	[546	550]	[985	989]] [['EEEEEE'	'TYHGAI'	'22321/'	'334320'	'EEEEEE'	'YADSFV'	'21321/'	'324320']	['EEEEE'	'LTYHG'	'02232'	'13343'	'EEEEE'	'LTGTG'	'02222'	'13333']	['.HHHH'	'NVTQA'	']!$%#'	'40342'	'.HHHH'	'DPPEA'	']$$%#'	'43342']] 0 0 0.46636436673884657 0.5336356332611534
7JQB_E 0.0439685444020569 1.1744212438455155 0.4785894206549117 [[133	135]	[130	135]	[213	218]	[18	22]] [4	0	3	1] [[200	202]	[373	378]	[555	560]	[988	992]] "[['EEE'	'GCE'	'213'	'324'	'EEE'	'YFK'	'213'	'324']	['T.SEEE'	'GAKGCE'	'N[V213'	'324324'	'T.SEEE'	'SFSTFK'	'N[U213'	'323324']	['......'	'PKDEIL'	'}]]]YZ'	'344401'	'......'	'SNKKFL'	'}]]][Z'	'344421']	['HHHHH'	'KAELN'	'%#%""%'	'42414'	'HHHHH'	'EAEVQ'	'%#%!%'	'42404']]" 0 0 0.5020455859318584 0.4979544140681415
2CJR_B 0.0474737907028394 1.226853272084479 0.4110576923076927 [[322	324]	[333	338]	[321	331]	[270	274]] [4	0	3	1] [[200	202]	[396	401]	[539	549]	[985	989]] [['EEE'	'GME'	'213'	'324'	'EEE'	'YFK'	'213'	'324']	['EEEEEE'	'TYHGAI'	'22321/'	'334320'	'EEEEEE'	'YADSFV'	'21321/'	'324320']	['EEEEEETTEEE'	'IGMEVTPSGTW'	'/213/2NN222'	'03240333333'	'EEEEETTEEEE'	'VNFNFNGLTGT'	'/3131ON0222'	'04242431333']	['.HHHH'	'NVTQA'	']!$%#'	'40342'	'.HHHH'	'DPPEA'	']$$%#'	'43342']] 0 0 0.32735730109453154 0.6726426989054685
5VK2_a 0.1070508708759351 1.2060503182115268 0.501278772378517 [[371	373]	[368	372]	[369	371]	[317	321]] [4	0	3	1] [[200	202]	[448	452]	[548	550]	[988	992]] [['EEE'	'YLN'	'203'	'314'	'EEE'	'YFK'	'213'	'324']	['EEEEE'	'KYWYL'	'32220'	'43331'	'EEEEE'	'NYNYL'	'32320'	'43431']	['EEE'	'YWY'	'222'	'333'	'EEE'	'GTG'	'222'	'333']	['HHHHH'	'DFNKQ'	'%#%%%'	'42444'	'HHHHH'	'EAEVQ'	'%#%!%'	'42404']] 0 0 0.6449814627294284 0.35501853727057164
[truncated: 1 more columns]
