# Supplementary material for: Identifying and profiling structural similarities between Spike of SARS-CoV-2 and other viral or host proteins with Machaon
Source: Commun Biol. 2023 Jul 19;6:752. doi: 10.1038/s42003-023-05076-7 (PMC10356814; doi:10.1038/s42003-023-05076-7)
Supplement: Supplementary file 7 — Supplementary Data 4 [file 42003_2023_5076_MOESM7_ESM.zip › 6VXX_A_segment/candidates/6VXX_A_site4-metrics-merged-enriched.csv]

pdbId chainId chainLength resolution geneId taxonomy molecularFunction cellularComponent biologicalProcess b-phipsi w-rdist t-alpha alignedRange referenceSegmentIndex referenceRange alignedSequences
6VXX A 972.0 2.8 43740568 2697049 0046789#0042802 0030666#0005788#0005793#0044173#0020002#0016021#0019031#0055036 0075509#0039654#0019064#0009405#0046813#0039587#0039502#0046718#0019082#0019081 0.0001564400137733 0.0958568629892311 0.0068143100511073 [[197	202]	[355	454]	[505	571]	[973	992]] [4	0	3	1] [[197	202]	[355	454]	[505	571]	[973	992]] "[['ETTEEE'	'IDGYFK'	'/ON213'	'043324'	'ETTEEE'	'IDGYFK'	'/ON213'	'043324']	['EEEE.SEE..HHHHHH.TT.SEEEESSS.TTSTTT..BSEEEEEEEEEEGGGGGGSSTT..STTTTTT....TT..EEEEEEE.TTTT..--.EEEEEE.'	'RKRISNCVADYSVLYNSASFSTFKDYGVSPTKLNDLEFTNVYADSFVIRGDEVRQIAPGQTGKIADYNYKLPDDFTGDVIAWNSNNLDSK--GNYNYLYR'	'434/}V1/[]$$!""$%}MN[U2133UUR}NNVLOOZ]*U3/21321//49::6;:RTNN]}UOKMONO}]Z}OO[}23//123}OOLO}]--}323202^'	'545034202433013432323324433033341441423403243200534405402334334024343413442334002343441434--34343135'	'EEEE.SEE..HHHHHH.TT.SEEEESSS.TTSTTT..BSEEEEEEEEEEGGGGGGSSTT..STTTTTT....TT..EEEEEEE.TTTT..--.EEEEEE.'	'RKRISNCVADYSVLYNSASFSTFKDYGVSPTKLNDLEFTNVYADSFVIRGDEVRQIAPGQTGKIADYNYKLPDDFTGDVIAWNSNNLDSK--GNYNYLYR'	'434/}V1/[]$$!""$%}MN[U2133UUR}NNVLOOZ]*U3/21321//49::6;:RTNN]}UOKMONO}]Z}OO[}23//123}OOLO}]--}323202^'	'545034202433013432323324433033341441423403243200534405402334334024343413442334002343441434--34343135']	['TSEEEEEEEEEE.SSS...EE.S........SSEEEEEETTEEEEEEEEE......TT..EEE.TTS'	'YQPYRVVVLSFELLHAPATVEGPKKSTNLVKNKFVNFNFNGLTGTGVLTESNKKFLPFQQFGRDIAD'	'NV224///0213ZSVT}[}/3}U]]}}]ZY]VV1/3131ON02222/023}]]][ZNM]]124]KMV'	'3433500013241142323043344334104442042424313333013434442132442354024'	'TSEEEEEEEEEE.SSS...EE.S........SSEEEEEETTEEEEEEEEE......TT..EEE.TTS'	'YQPYRVVVLSFELLHAPATVEGPKKSTNLVKNKFVNFNFNGLTGTGVLTESNKKFLPFQQFGRDIAD'	'NV224///0213ZSVT}[}/3}U]]}}]ZY]VV1/3131ON02222/023}]]][ZNM]]124]KMV'	'3433500013241142323043344334104442042424313333013434442132442354024']	['S.S.HHHHHTTS.HHHHHHH'	'ISSVLNDILSRLDPPEAEVQ'	'R}UY""%%!""NPS]$$%#%!%'	'03301440135143342404'	'S.S.HHHHHTTS.HHHHHHH'	'ISSVLNDILSRLDPPEAEVQ'	'R}UY""%%!""NPS]$$%#%!%'	'03301440135143342404']]"
2BZU A 159.0 1.5 # 10524 # 0042025#0019028 0098671#0007155#0046718 0.0024393497604401 0.869500643094751 0.008591065292097 [[363	365]	[363	366]	[264	271]] [4	0	3] [[200	202]	[396	399]	[546	553]] [['EEE'	'TFK'	'213'	'324'	'EEE'	'YFK'	'213'	'324']	['EEEE'	'TFKW'	'2132'	'3243'	'EEEE'	'YADS'	'2132'	'3243']	['EEEEEEEE'	'LGTITIKG'	'022/2/32'	'13303043'	'EEEEEEEE'	'LTGTGVLT'	'02222/02'	'13333013']]
1W39 C 189.0 3.75 951157 12154 0005198 0039617 # 0.0026167807662444 0.8734546020341756 0.0068143100511073 [[178	180]	[32	39]	[177	180]] [4	0	3] [[200	202]	[394	401]	[513	516]] [['EEE'	'SMH'	'213'	'324'	'EEE'	'YFK'	'213'	'324']	['EEEEEEEE'	'KQPFQSEV'	'3321323/'	'44324340'	'EEEEEEEE'	'NVYADSFV'	'3/21321/'	'40324320']	['EEEE'	'LSMH'	'0213'	'1324'	'EEEE'	'LSFE'	'0213'	'1324']]
3EVD A 261.0 1.5 1502173 11090 0005524#0003725#0005525#0046872#0004482#0004483#0017111#0046983#0003724#0003968#0004252#0005198 0005576#0044167#0042025#0044220#0016021#0019028#0019031#0055036 0075512#0039654#0039520#1900369#0039564#0039502#0046762#0039694#0019062 0.0243544197698978 0.5871457224913167 0.0051107325383297 [[125	127]	[124	127]	[215	220]	[19	25]] [4	0	3	1] [[200	202]	[395	398]	[561	566]	[984	990]] [['EEE'	'TFK'	'213'	'324'	'EEE'	'YFK'	'213'	'324']	['EEEE'	'ITFK'	'/213'	'0324'	'EEEE'	'VYAD'	'/213'	'0324']	['T...EE'	'STHEMY'	'N}]]12'	'334423'	'TT..EE'	'PFQQFG'	'NM]]12'	'324423']	['S.HHHHH'	'LDKRQFE'	'S]%&%#%'	'1445424'	'S.HHHHH'	'LDPPEAE'	'S]$$%#%'	'1433424']]
5X5B C 1053.0 3.7 1489668 694009 0046789#0042802 0044173#0020002#0016021#0019031#0055036 0075509#0039654#0019064#0009405#0046813#0039587#0039502#0019082#0019081 0.0056456855654238 0.7057693455582845 0.0463458110516941 [[383	385]	[342	429]	[492	557]	[955	963]] [4	0	3	1] [[200	202]	[355	442]	[506	571]	[973	981]] "[['EEE'	'YAD'	'213'	'324'	'EEE'	'YFK'	'213'	'324']	['EEE..SEE..HHHHHHS...SB....SS.HHHHTT...S..EEEEEEEEGGGSTTSSSS.TTSSTTTSS...SSS...EEEEE.TTTT'	'RKKISNCVADYSVLYNSTFFSTFKCYGVSATKLNDLCFSNVYADSFVVKGDDVRQIAPGQTGVIADYNYKLPDDFMGCVLAWNTRNID'	'433Y}V1/[]$$!""$%U}[[U+[][}UR}#$%""OOZ[[U]Y21321//39::RPORTUU]NNRRMONVU]Z}VVT[}[/0123}POKO'	'5440342024330134332233242330323414412234032432004344054023343300243434134422320123435404'	'EEEE.SEE..HHHHHH.TT.SEEEESSS.TTSTTT..BSEEEEEEEEEEGGGGGGSSTT..STTTTTT....TT..EEEEEEE.TTTT'	'RKRISNCVADYSVLYNSASFSTFKDYGVSPTKLNDLEFTNVYADSFVIRGDEVRQIAPGQTGKIADYNYKLPDDFTGDVIAWNSNNLD'	'434/}V1/[]$$!""$%}MN[U2133UUR}NNVLOOZ]*U3/21321//49::6;:RTNN]}UOKMONO}]Z}OO[}23//123}OOLO'	'5450342024330134323233244330333414414234032432005344054023343340243434134423340023434414']	['SEEEEEEEE...S.SS..S..SPPP....SSS.B...TTS.....B..B......TT..EE..TTS'	'QPYRVVVLSFELLNAPATVCGPKLSTDLIKNQOVNFNFNGLTGTGVLTPSSKRFQPFQQFGRDVSD'	'V224///02[]ZS]TU[}R[}UHEG}]ZYVVV_(][]MOUZ}}}}(Z}+}}]^[]NM]]12^]KNV'	'433500013241142323023341334104446042424313333013333452432442354034'	'SEEEEEEEEEE.SSS...EE.S........SSEEEEEETTEEEEEEEEE......TT..EEE.TTS'	'QPYRVVVLSFELLHAPATVEGPKKSTNLVKNKFVNFNFNGLTGTGVLTESNKKFLPFQQFGRDIAD'	'V224///0213ZSVT}[}/3}U]]}}]ZY]VV1/3131ON02222/023}]]][ZNM]]124]KMV'	'433500013241142323043344334104442042424313333013434442132442354024']	['S.S.HHHHH'	'ISSVLNDIL'	'R}UY""%%!""'	'033014401'	'S.S.HHHHH'	'ISSVLNDIL'	'R}UY""%%!""'	'033014401']]"
5SWS A 273.0 2.86 14964 10090 0030881#0042610#0042605#0042277#0044877#0005102#0042608#0046977#0062061 0009986#0005783#0070971#0009897#0005615#0005794#0005797#0071556#0042824#0042612#0030670#0005886 0002485#0002476#0006955#0010977#0001916 0.0098708628733908 0.7515497367663486 0.0280210157618214 [[100	102]	[7	12]	[100	103]	[64	70]] [4	0	3	1] [[200	202]	[396	401]	[514	517]	[986	992]] [['EEE'	'GCD'	'213'	'324'	'EEE'	'YFK'	'213'	'324']	['EEEEEE'	'YFETAV'	'21321/'	'324320'	'EEEEEE'	'YADSFV'	'21321/'	'324320']	['EEE.'	'GCDL'	'213Z'	'3241'	'EEE.'	'SFEL'	'213Z'	'3241']	['HHHHHHH'	'TQKAKGQ'	'$%%#%$%'	'3442434'	'HHHHHHH'	'PPEAEVQ'	'$$%#%!%'	'3342404']]
6S44 A 146.0 3.19 8303646 283824 # # # 0.016494900886561 0.7238032016884035 0.0272572402044293 [[133	135]	[133	138]	[31	35]	[91	93]] [4	0	3	1] [[200	202]	[396	401]	[508	512]	[973	975]] [['EEE'	'SFN'	'213'	'324'	'EEE'	'YFK'	'213'	'324']	['EEEEEE'	'SFNKFI'	'21331/'	'324420'	'EEEEEE'	'YADSFV'	'21321/'	'324320']	['EEEEE'	'TRVVV'	'24///'	'35000'	'EEEEE'	'YRVVV'	'24///'	'35000']	['S.S'	'VNW'	'R]U'	'043'	'S.S'	'ISS'	'R}U'	'033']]
1N59 A 276.0 2.95 14972 10090 0030881#0042610#0042605#0042277#0044877#0005102#0042608#0046977#0062061 0009986#0005783#0070971#0009897#0005615#0005794#0005797#0071556#0042824#0042612#0030670#0005886 0002485#0002476#0042590#0042742#0006955#0048839#0010977#0001916 0.021538406978103 0.8735587461401908 0.0034071550255532 [[100	102]	[7	12]	[97	102]	[64	70]] [4	0	3	1] [[200	202]	[396	401]	[511	516]	[986	992]] [['EEE'	'GAE'	'213'	'324'	'EEE'	'YFK'	'213'	'324']	['EEEEEE'	'YFVTAV'	'21/21/'	'320320'	'EEEEEE'	'YADSFV'	'21321/'	'324320']	['EEEEEE'	'VISGAE'	'//2213'	'003324'	'EEEEEE'	'VVLSFE'	'//0213'	'001324']	['HHHHHHH'	'TQKAKGN'	'$%%#%$%'	'3442434'	'HHHHHHH'	'PPEAEVQ'	'$$%#%!%'	'3342404']]
6N7V E 259.0 3.8 1261046; 1261048 10760 0005524#0003678#0003896#0042802#0008270 # # 0.0088221759915606 0.5957639780723932 0.142023346303503 [[532	534]	[529	537]	[451	454]] [4	0	1] [[200	202]	[434	440]	[987	990]] [['EEE'	'YME'	'213'	'324'	'EEE'	'YFK'	'213'	'324']	['EEEEEE.TT'	'IAGYMEYNK'	'/12213}OO'	'023324344'	'EEEE.TT'	'IAWNSNN'	'/123}OO'	'0234344']	['HHHH'	'GFAK'	'$##%'	'3224'	'HHHH'	'PEAE'	'$%#%'	'3424']]
7JZT C 233.0 3.77 911825 128952 0042802#0003723#0039660 0005576#0033645#0044185#0020002#0044385#0045121#0055036 0075733#0030683#0044414#0046755#0046761#0039702 0.0009138873775466 0.8510539801040209 0.1890971039182278 [[173	175]	[301	304]	[300	303]	[236	238]] [4	0	3	1] [[200	202]	[423	426]	[530	533]	[990	992]] [['EEE'	'TFD'	'213'	'324'	'EEE'	'YFK'	'213'	'324']	['....'	'GDLT'	'}]Z}'	'3413'	'....'	'YKLP'	'}]Z}'	'3413']	['....'	'PGDL'	'}}]Z'	'3341'	'....'	'STNL'	'}}]Z'	'3341']	['HHH'	'KIQ'	'%!%'	'404'	'HHH'	'EVQ'	'%!%'	'404']]
6A3B B 129.0 2.51 851565 559292 0005096#0031267 0005737#0005643#0005634 0000082#0043547#0006606#0006405#0006511 0.0037865685736181 2.357049347604101 0.0 [[161	163]	[157	162]	[85	88]	[186	190]] [4	0	3	1] [[200	202]	[395	400]	[551	554]	[988	992]] [['EEE'	'TAD'	'213'	'324'	'EEE'	'YFK'	'213'	'324']	['EEEEEE'	'VYACTA'	'/21121'	'032232'	'EEEEEE'	'VYADSF'	'/21321'	'032432']	['EEEE'	'VLYK'	'/023'	'0134'	'EEEE'	'VLTE'	'/023'	'0134']	['HHHHH'	'KFKEE'	'%#%%%'	'42444'	'HHHHH'	'EAEVQ'	'%#%!%'	'42404']]
6BJG B 146.0 2.29 935442 39443 0003723 0019012 # 0.0160566555321604 1.0028276747183933 0.0119250425894377 [[109	111]	[109	114]	[33	35]	[83	88]] [4	0	3	1] [[200	202]	[396	401]	[555	557]	[977	982]] "[['EEE'	'GCH'	'213'	'324'	'EEE'	'YFK'	'213'	'324']	['EEEEEE'	'GCHYSI'	'21322/'	'324330'	'EEEEEE'	'YADSFV'	'21321/'	'324320']	['...'	'PDE'	'}]]'	'344'	'...'	'SNK'	'}]]'	'344']	['HHHHHT'	'LHRVLG'	'""%&!""N'	'145013'	'HHHHHT'	'LNDILS'	'""%%!""N'	'144013']]"
6NPP B 134.0 1.35 3783774 10377 0003677#0003700 0042025 0045893#0006275#0039504#0039588#0039644#0019042 0.0239349978295078 0.5178470455755965 0.1022146507666088 [[599	601]	[558	561]	[594	601]	[476	479]] [4	0	3	1] [[200	202]	[433	436]	[509	516]	[987	990]] [['EEE'	'SFD'	'213'	'324'	'EEE'	'YFK'	'213'	'324']	['EEEE'	'IVCY'	'//12'	'0023'	'EEEE'	'VIAW'	'//12'	'0023']	['EEEEEEEE'	'RVTVCSFD'	'4/2/1213'	'50302324'	'EEEEEEEE'	'RVVVLSFE'	'4///0213'	'50001324']	['HHHH'	'PKFE'	'$%#%'	'3424'	'HHHH'	'PEAE'	'$%#%'	'3424']]
2VO9 A 149.0 1.8 5601386 40522 0008233 0005576 0071555 0.0294241001285613 0.9980820757737364 0.0034188034188034 [[132	135]	[18	22]	[133	135]	[11	15]] [4	0	3	1] [[199	202]	[411	415]	[540	542]	[988	992]] [['TEEE'	'PHFE'	'N313'	'3424'	'TEEE'	'GYFK'	'N213'	'3324']	['STTS.'	'AGGMY'	'TNNT}'	'23323'	'STT..'	'APGQT'	'TNN]}'	'23343']	['EEE'	'HFE'	'313'	'424'	'EEE'	'NFN'	'313'	'424']	['HHHHH'	'KANRK'	'%#%&%'	'42454'	'HHHHH'	'EAEVQ'	'%#%!%'	'42404']]
6E5U B 138.0 3.8 29107 9606 0031267 0005737#0005829#0005643#0044613#0016607#0005654 0006406#0006913#0006606 0.0048074009007067 1.1729089788636848 0.0306643952299821 [[116	118]	[128	131]	[114	118]	[25	29]] [4	0	3	1] [[200	202]	[434	437]	[512	516]	[986	990]] [['EEE'	'TAQ'	'213'	'324'	'EEE'	'YFK'	'213'	'324']	['EEEE'	'IASD'	'/123'	'0234'	'EEEE'	'IAWN'	'/123'	'0234']	['EEEEE'	'ILTAQ'	'/0213'	'01324'	'EEEEE'	'VLSFE'	'/0213'	'01324']	['HHHHH'	'YTTMD'	'$$$#%'	'33324'	'HHHHH'	'PPEAE'	'$$%#%'	'33424']]
5WMF C 138.0 1.9 3783709; 3783774 10377 0003677#0003700 0042025 0045893#0006275#0039504#0039588#0039644#0019042 0.0521296448631678 0.6671092976215569 0.0119250425894377 [[599	601]	[498	506]	[594	601]	[572	574]] [4	0	3	1] [[200	202]	[426	436]	[509	516]	[989	991]] [['EEE'	'SFD'	'213'	'324'	'EEE'	'YFK'	'213'	'324']	['.TT..EEEE'	'TDEGTWVAG'	'}OO}}2/12'	'344333023'	'.TT..EEEEEE'	'PDDFTGDVIAW'	'}OO[}23//12'	'34423340023']	['EEEEEEEE'	'RVTVCSFD'	'4/2/1213'	'50302324'	'EEEEEEEE'	'RVVVLSFE'	'4///0213'	'50001324']	['HHH'	'AEV'	'#%!'	'240'	'HHH'	'AEV'	'#%!'	'240']]
2YEW A 171.0 5.0 1489701 11020 0003723#0004252#0005198 0030430#0042025#0020002#0016021#0039619#0055036 0039654#0019062 0.0263619118493396 0.7027318160724398 0.0519713261648751 [[223	225]	[223	227]	[219	225]	[138	143]] [4	0	3	1] [[200	202]	[376	380]	[511	516]	[985	990]] "[['EEE'	'GAN'	'213'	'324'	'EEE'	'YFK'	'213'	'324']	['EEE.S'	'GANEG'	'213]U'	'32443'	'EEEES'	'TFKDY'	'2133U'	'32443']	['EEEEEEE'	'IVLGGAN'	'//02213'	'0013324'	'EEEEEE'	'VVLSFE'	'//0213'	'001324']	['.HHHHH'	'NPELAK'	']$%""#%'	'434124'	'.HHHHH'	'DPPEAE'	']$$%#%'	'433424']]"
3FZ2 H 128.0 2.7 2703486 10710 # 0030430#0098015 0099001#0098003 0.0303461992566417 0.6121083210513887 0.0711678832116788 [[123	125]	[51	59]	[121	127]	[17	19]] [4	0	3	1] [[200	202]	[436	444]	[547	553]	[977	979]] "[['EEE'	'SAD'	'213'	'324'	'EEE'	'YFK'	'213'	'324']	['E..TTTT..'	'YTGEELDSD'	'2}}OOLO}]'	'333441434'	'EE.TTTT..'	'WNSNNLDSK'	'23}OOLO}]'	'343441434']	['EEEEEEE'	'WSSADLT'	'2221302'	'3332413'	'EEEEEEE'	'TGTGVLT'	'2222/02'	'3333013']	['HHH'	'LEK'	'""%%'	'144'	'HHH'	'LND'	'""%%'	'144']]"
5W1V A 272.0 3.31 3133 9606 0030881#0042288#0046703#0042605#0005102#0042608 0009986#0031901#0012507#0009897#0070062#0005615#0000139#0071556#0042612#0032398#0030670#0005886#0055038 0002250#0019731#0002476#0002479#0002480#0002477#0002474#0036037#0050830#0045087#0060333#0002519#0045953#0001815#2001187#2000566#0002639#0032736#0032753#0002729#0045954#0002717#0032819#0001916#0032759#0032760#0042270#005…	102]	[97	101]	[24	28]	[59	73]] [4	0	3	1] [[200	202]	[396	400]	[547	551]	[986	991]] [['EEE'	'GAE'	'213'	'324'	'EEE'	'YFK'	'213'	'324']	['EEEEE'	'WMHGA'	'21321'	'32432'	'EEEEE'	'YADSF'	'21321'	'32432']	['EEEEE'	'SVGYV'	'2/22/'	'30330'	'EEEEE'	'TGTGV'	'2222/'	'33330']	['HHHHHHHHHHHHHHH'	'YWDRETRSARDTAQI'	'$$%&%$&$#&%$#%!'	'334543532543240'	'HHHHHH'	'PPEAEV'	'$$%#%!'	'334240']]
1L1N A 180.0 2.1 919920 12081 0005524#0004197#0005216#0046872#0017111#0003723#0003724#0003968#0005198 0044162#0042025#0044385#0016020#0039618#0019028 0075509#0039520#0039707#0044694#0039690#0051259#0018144#0039545#0039554#0039522#0039540#0039611#0006351#0039694#0019068#0019062 0.0156198997809651 1.1921098038873466 0.0389380530973459 [[159	161]	[158	161]	[58	61]	[90	92]] [4	0	3	1] [[200	202]	[395	398]	[540	543]	[973	975]] [['EEE'	'GMH'	'213'	'324'	'EEE'	'YFK'	'213'	'324']	['EEEE'	'IGMH'	'/213'	'0324'	'EEEE'	'VYAD'	'/213'	'0324']	['EEEE'	'DAKA'	'3131'	'4242'	'EEEE'	'NFNF'	'3131'	'4242']	['S.S'	'IPT'	'R}U'	'033'	'S.S'	'ISS'	'R}U'	'033']]
1QXM B 283.0 1.7 3772939 12336 0030246 0005576 0009405 0.0115739634211385 2.347235474461144 0.013816925734025 [[237	252]	[241	247]	[144	146]] [0	3	1] [[427	450]	[548	554]	[987	989]] [['TTEEEEEEEEETTEEE'	'DNDASKYILYNLQDTN'	'OO31232/023LO323'	'4442343013414434'	'TT..EEEEEEE.TTTT..--.EEE'	'DDFTGDVIAWNSNNLDSK--GNYN'	'OO[}23//123}OOLO}]--}323'	'442334002343441434--3434']	['EEEEEEE'	'SKYILYN'	'232/023'	'3430134'	'EEEEEEE'	'GTGVLTE'	'222/023'	'3330134']	['HHH'	'YEA'	'$%#'	'342'	'HHH'	'PEA'	'$%#'	'342']]
4JPJ C 157.0 2.5 155971 11706 0042802#0005198 0044175#0020002#0016021#0019031#0019012#0055036 0090527#0075512#0044409#0039654#0019064#0030683#1903905#1903908#1903911#0002223#0019058#0019082#0019068#0019062 0.0222260351725936 1.0295938102836053 0.0698466780238495 [[148	150]	[148	153]	[20	25]	[116	119]] [4	0	3	1] [[200	202]	[376	381]	[548	553]	[977	980]] "[['EEE'	'SFN'	'213'	'324'	'EEE'	'YFK'	'213'	'324']	['EEESSS'	'SFNJGG'	'213XUU'	'324633'	'EEEESS'	'TFKDYG'	'2133UU'	'324433']	['EEEEEE'	'TGLILT'	'220/02'	'331013'	'EEEEEE'	'GTGVLT'	'222/02'	'333013']	['HHHH'	'LKQI'	'""%%!'	'1440'	'HHHH'	'LNDI'	'""%%!'	'1440']]"
3F1J A 138.0 2.65 26799165 1714621 0042802#0039660 0030430#0020002#0016020#0019012 # 0.0058994448260287 1.138861076136605 0.2760869565217392 [[76	78]	[74	78]	[4	7]	[134	136]] [4	0	3	1] [[200	202]	[394	398]	[528	531]	[986	988]] [['EEE'	'YFQ'	'213'	'324'	'EEE'	'YFK'	'213'	'324']	['EEEEE'	'NIYFQ'	'3/213'	'40324'	'EEEEE'	'NVYAD'	'3/213'	'40324']	['....'	'KHSY'	']]}}'	'4433'	'....'	'KKST'	']]}}'	'4433']	['HHH'	'GPD'	'$$%'	'334'	'HHH'	'PPE'	'$$%'	'334']]
3QR8 A 154.0 2.03 1261526 10679 0046872 0098025 0098670#0044694#0098003 0.0048373401971139 1.199238057790594 0.2028688524590174 [[115	118]	[21	29]	[110	122]] [4	0	3] [[198	201]	[431	439]	[539	549]] [['TTTE'	'ETSA'	'ONN1'	'4332'	'TTEE'	'DGYF'	'ON21'	'4332']	['EEEEEEETT'	'GIIVETDLN'	'2///323LO'	'300043414'	'EEEEEEE.T'	'GDVIAWNSN'	'23//123}O'	'340023434']	['EEEETTTTEEEEE'	'IEYEPETSALTVS'	'/323NONN102/2'	'0434343321303'	'EEEEETTEEEE'	'VNFNFNGLTGT'	'/3131ON0222'	'04242431333']]
1K3K A 146.0 -1.0 4961447 37296 # 0016021 0033668 0.174935232041621 0.8511455920033266 0.103918228279386 [[82	92]	[2	6]	[83	87]] [0	3	1] [[363	369]	[556	560]	[985	989]] "[['..HHHHHHHHH'	'MNWGRALAILT'	'[]$$&#""#!""$'	'24335212013'	'..HHHHH'	'ADYSVLY'	'[]$$!""$'	'2433013']	['...S.'	'DEDVL'	']]]RZ'	'44401'	'.....'	'NKKFL'	']]][Z'	'44421']	['.HHHH'	'NWGRA'	']$$&#'	'43352'	'.HHHH'	'DPPEA'	']$$%#'	'43342']]"
5MBV D 593.0 3.8 947287 83333 0043139#0005524#0003677#0008854#0004386#0017116 0009338 0006974#0006310#0000724 0.1158217742806205 1.0044790674381137 0.0562180579216353 [[287	294]	[291	296]	[179	183]] [0	3	1] [[426	435]	[509	514]	[986	990]] [['.TT.EEEE'	'PDHARVIF'	'}OO[4//1'	'34425002'	'.TT..EEEEE'	'PDDFTGDVIA'	'}OO[}23//1'	'3442334002']	['EEEEEE'	'RVIFLG'	'4//102'	'500213'	'EEEEEE'	'RVVVLS'	'4///02'	'500013']	['HHHHH'	'TTVAK'	'$$!#%'	'33024'	'HHHHH'	'PPEAE'	'$$%#%'	'33424']]
5A20 G 133.0 7.6 955319 10724 # 0098015 0098004 0.0224409282990343 1.1045364914040656 0.552910052910053 [[65	67]	[64	67]	[62	68]	[12	16]] [4	0	3	1] [[200	202]	[395	398]	[537	543]	[988	992]] [['EEE'	'TMD'	'213'	'324'	'EEE'	'YFK'	'213'	'324']	['EEEE'	'ITMD'	'/213'	'0324'	'EEEE'	'VYAD'	'/213'	'0324']	['SSEEEEE'	'ENITMDF'	'VV/2131'	'4403242'	'SEEEEEE'	'KFVNFNF'	'V1/3131'	'4204242']	['HHHHH'	'KATVE'	'%#$!%'	'42304'	'HHHHH'	'EAEVQ'	'%#%!%'	'42404']]
4WSE B 495.0 2.84 9924958 212035 0005524#0004652 0019012 0006397 0.0423278918971171 1.025224077344873 0.3747072599531618 [[141	143]	[370	374]	[130	143]	[33	37]] [4	0	3	1] [[200	202]	[447	451]	[506	516]	[988	992]] [['EEE'	'YCD'	'213'	'324'	'EEE'	'YFK'	'213'	'324']	['.EEEE'	'YEYKY'	'}3232'	'34343'	'.EEEE'	'GNYNY'	'}3232'	'34343']	['SEEEEEESS.EEEE'	'ETYSIFVNFQLYCD'	'V222/1/VT]0213'	'43330204241324'	'SEEEEEEEEEE'	'QPYRVVVLSFE'	'V224///0213'	'43350001324']	['HHHHH'	'DAEIK'	'%#%!%'	'42404'	'HHHHH'	'EAEVQ'	'%#%!%'	'42404']]
1CKM B 317.0 2.5 918242 10506 0005525#0004484 # 0006370 0.0426912336989538 1.0559571115646469 0.2515991471215357 [[286	290]	[214	219]	[280	294]	[313	315]] [4	0	3	1] [[198	202]	[431	436]	[539	553]	[990	992]] [['TTEEE'	'DGTWK'	'ON223'	'43334'	'TTEEE'	'DGYFK'	'ON213'	'43324']	['EEEEEE'	'GLIIMS'	'20//12'	'310023'	'EEEEEE'	'GDVIAW'	'23//12'	'340023']	['EEEEEETTEEEEEEE'	'VECGFADGTWKYIQG'	'/31211ON2232/32'	'042322433343043'	'EEEEETTEEEEEEEE'	'VNFNFNGLTGTGVLT'	'/3131ON02222/02'	'042424313333013']	['HHH'	'NIE'	'%!%'	'404'	'HHH'	'EVQ'	'%!%'	'404']]
4BLS B 303.0 2.6 984328 161736 0005524 # 0019072 0.0300298971335537 1.2660040488721118 0.1245210727969357 [[88	92]	[119	127]	[236	239]	[236	242]] [4	0	3	1] [[198	202]	[394	402]	[526	529]	[974	980]] "[['TTEEE'	'NGFMK'	'ON113'	'43224'	'TTEEE'	'DGYFK'	'ON213'	'43324']	['EEEESEEEE'	'HRYASGMVI'	'3421U21//'	'453233200'	'EEEEEEEEE'	'NVYADSFVI'	'3/21321//'	'403243200']	['.S..'	'TSND'	'}U]]'	'3344'	'.S..'	'GPKK'	'}U]]'	'3344']	['.S..HHH'	'TSNDDKI'	'}U]]%%!'	'3344440'	'.S.HHHH'	'SSVLNDI'	'}UY""%%!'	'3301440']]"
7JQB E 228.0 2.7 100356638 # # # # 0.0439685444020569 1.1744212438455155 0.4785894206549117 [[133	135]	[130	135]	[213	218]	[18	22]] [4	0	3	1] [[200	202]	[373	378]	[555	560]	[988	992]] "[['EEE'	'GCE'	'213'	'324'	'EEE'	'YFK'	'213'	'324']	['T.SEEE'	'GAKGCE'	'N[V213'	'324324'	'T.SEEE'	'SFSTFK'	'N[U213'	'323324']	['......'	'PKDEIL'	'}]]]YZ'	'344401'	'......'	'SNKKFL'	'}]]][Z'	'344421']	['HHHHH'	'KAELN'	'%#%""%'	'42414'	'HHHHH'	'EAEVQ'	'%#%!%'	'42404']]"
2CJR B 113.0 2.5 1489678 694009 0042802#0003723 0044172#0044177#0044220#0019028#0019013 0019082#0019081 0.0474737907028394 1.226853272084479 0.4110576923076927 [[322	324]	[333	338]	[321	331]	[270	274]] [4	0	3	1] [[200	202]	[396	401]	[539	549]	[985	989]] [['EEE'	'GME'	'213'	'324'	'EEE'	'YFK'	'213'	'324']	['EEEEEE'	'TYHGAI'	'22321/'	'334320'	'EEEEEE'	'YADSFV'	'21321/'	'324320']	['EEEEEETTEEE'	'IGMEVTPSGTW'	'/213/2NN222'	'03240333333'	'EEEEETTEEEE'	'VNFNFNGLTGT'	'/3131ON0222'	'04242431333']	['.HHHH'	'NVTQA'	']!$%#'	'40342'	'.HHHH'	'DPPEA'	']$$%#'	'43342']]
5VK2 a 155.0 3.2 956585 11622 0046872 0044167#0044178#0020002#0016021#0019031#0055036 0039654#0019065#0019062 0.1070508708759351 1.2060503182115268 0.501278772378517 [[371	373]	[368	372]	[369	371]	[317	321]] [4	0	3	1] [[200	202]	[448	452]	[548	550]	[988	992]] [['EEE'	'YLN'	'203'	'314'	'EEE'	'YFK'	'213'	'324']	['EEEEE'	'KYWYL'	'32220'	'43331'	'EEEEE'	'NYNYL'	'32320'	'43431']	['EEE'	'YWY'	'222'	'333'	'EEE'	'GTG'	'222'	'333']	['HHHHH'	'DFNKQ'	'%#%%%'	'42444'	'HHHHH'	'EAEVQ'	'%#%!%'	'42404']]
