# Supplementary material for: Identifying and profiling structural similarities between Spike of SARS-CoV-2 and other viral or host proteins with Machaon
Source: Commun Biol. 2023 Jul 19;6:752. doi: 10.1038/s42003-023-05076-7 (PMC10356814; doi:10.1038/s42003-023-05076-7)
Supplement: Supplementary file 7 — Supplementary Data 4 [file 42003_2023_5076_MOESM7_ESM.zip › 6VXX_A_segment/candidates/6VXX_A_site4-metrics-merged-enriched_eval_full.csv]

pdbId chainId chainLength resolution geneId taxonomy molecularFunction cellularComponent biologicalProcess b-phipsi w-rdist t-alpha alignedRange referenceSegmentIndex referenceRange alignedSequences 1D-score 1D-identity 1D-identity-ng 1D-identity-gaps 1DPDB-score 1DPDB-identity 1DPDB-identity-ng 1DPDB-identity-gaps 2D-score 2D-identity 2D-identity-ng 2D-identity-gaps 5UTR-score 5UTR-identity 5UTR…
6VXX A 972.0 2.8 43740568 2697049 0046789#0042802 0030666#0005788#0005793#0044173#0020002#0016021#0019031#0055036 0075509#0039654#0019064#0009405#0046813#0039587#0039502#0046718#0019082#0019081 0.0001564400137733 0.0958568629892311 0.0068143100511073 [[197	202]	[355	454]	[505	571]	[973	992]] [4	0	3	1] [[197	202]	[355	454]	[505	571]	[973	992]] "[['ETTEEE'	'IDGYFK'	'/ON213'	'043324'	'ETTEEE'	'IDGYFK'	'/ON213'	'043324']	['EEEE.SEE..HHHHHH.TT.SEEEESSS.TTSTTT..BSEEEEEEEEEEGGGGGGSSTT..STTTTTT....TT..EEEEEEE.TTTT..--.EEEEEE.'	'RKRISNCVADYSVLYNSASFSTFKDYGVSPTKLNDLEFTNVYADSFVIRGDEVRQIAPGQTGKIADYNYKLPDDFTGDVIAWNSNNLDSK--GNYNYLYR'	'434/}V1/[]$$!""$%}MN[U2133UUR}NNVLOOZ]*U3/21321//49::6;:RTNN]}UOKMONO}]Z}OO[}23//123}OOLO}]--}323202^'	'545034202433013432323324433033341441423403243200534405402334334024343413442334002343441434--34343135'	'EEEE.SEE..HHHHHH.TT.SEEEESSS.TTSTTT..BSEEEEEEEEEEGGGGGGSSTT..STTTTTT....TT..EEEEEEE.TTTT..--.EEEEEE.'	'RKRISNCVADYSVLYNSASFSTFKDYGVSPTKLNDLEFTNVYADSFVIRGDEVRQIAPGQTGKIADYNYKLPDDFTGDVIAWNSNNLDSK--GNYNYLYR'	'434/}V1/[]$$!""$%}MN[U2133UUR}NNVLOOZ]*U3/21321//49::6;:RTNN]}UOKMONO}]Z}OO[}23//123}OOLO}]--}323202^'	'545034202433013432323324433033341441423403243200534405402334334024343413442334002343441434--34343135']	['TSEEEEEEEEEE.SSS...EE.S........SSEEEEEETTEEEEEEEEE......TT..EEE.TTS'	'YQPYRVVVLSFELLHAPATVEGPKKSTNLVKNKFVNFNFNGLTGTGVLTESNKKFLPFQQFGRDIAD'	'NV224///0213ZSVT}[}/3}U]]}}]ZY]VV1/3131ON02222/023}]]][ZNM]]124]KMV'	'3433500013241142323043344334104442042424313333013434442132442354024'	'TSEEEEEEEEEE.SSS...EE.S........SSEEEEEETTEEEEEEEEE......TT..EEE.TTS'	'YQPYRVVVLSFELLHAPATVEGPKKSTNLVKNKFVNFNFNGLTGTGVLTESNKKFLPFQQFGRDIAD'	'NV224///0213ZSVT}[}/3}U]]}}]ZY]VV1/3131ON02222/023}]]][ZNM]]124]KMV'	'3433500013241142323043344334104442042424313333013434442132442354024']	['S.S.HHHHHTTS.HHHHHHH'	'ISSVLNDILSRLDPPEAEVQ'	'R}UY""%%!""NPS]$$%#%!%'	'03301440135143342404'	'S.S.HHHHHTTS.HHHHHHH'	'ISSVLNDILSRLDPPEAEVQ'	'R}UY""%%!""NPS]$$%#%!%'	'03301440135143342404']]" # # # #
2BZU A 159.0 1.5 # 10524 # 0042025#0019028 0098671#0007155#0046718 0.0024393497604401 0.869500643094751 0.008591065292097 [[363	365]	[363	366]	[264	271]] [4	0	3] [[200	202]	[396	399]	[546	553]] [['EEE'	'TFK'	'213'	'324'	'EEE'	'YFK'	'213'	'324']	['EEEE'	'TFKW'	'2132'	'3243'	'EEEE'	'YADS'	'2132'	'3243']	['EEEEEEEE'	'LGTITIKG'	'022/2/32'	'13303043'	'EEEEEEEE'	'LTGTGVLT'	'02222/02'	'13333013']] 58.0 0.0664675130694548 0.2772585669781931 1018.0 5.0 0.0008764241893076 1.0 1140.0 261.5 0.1198019801980198 0.9166666666666666 878.0 0.0 -1.0 -1.0 -1.0 0.0 -1.0 -1.0 -1.0 0.0 -1.0 -1.0 -1.0 0.0801 0.323 159.0 0.8338658146964856 0.0 0.0 0.1 - - P16883 Fiber protein 2 # Human adenovirus F serotype 41
1W39 C 189.0 3.75 951157 12154 0005198 0039617 # 0.0026167807662444 0.8734546020341756 0.0068143100511073 [[178	180]	[32	39]	[177	180]] [4	0	3] [[200	202]	[394	401]	[513	516]] [['EEE'	'SMH'	'213'	'324'	'EEE'	'YFK'	'213'	'324']	['EEEEEEEE'	'KQPFQSEV'	'3321323/'	'44324340'	'EEEEEEEE'	'NVYADSFV'	'3/21321/'	'40324320']	['EEEE'	'LSMH'	'0213'	'1324'	'EEEE'	'LSFE'	'0213'	'1324']] 38.5 0.0338983050847457 0.2682926829268293 1134.0 0.0 0.0 0.0 1172.0 314.5 0.1316306483300589 0.8701298701298701 864.0 0.0 -1.0 -1.0 -1.0 497.0 0.0911405295315682 0.771551724137931 3464.0 0.0 -1.0 -1.0 -1.0 0.0954 0.3877 189.0 0.8417037507946599 0.0 0.0 0.0 6318 NC_004063 P03608 Coat protein # Turnip yellow mosaic virus
3EVD A 261.0 1.5 1502173 11090 0005524#0003725#0005525#0046872#0004482#0004483#0017111#0046983#0003724#0003968#0004252#0005198 0005576#0044167#0042025#0044220#0016021#0019028#0019031#0055036 0075512#0039654#0039520#1900369#0039564#0039502#0046762#0039694#0019062 0.0243544197698978 0.5871457224913167 0.0051107325383297 [[125	127]	[124	127]	[215	220]	[19	25]] [4	0	3	1] [[200	202]	[395	398]	[561	566]	[984	990]] [['EEE'	'TFK'	'213'	'324'	'EEE'	'YFK'	'213'	'324']	['EEEE'	'ITFK'	'/213'	'0324'	'EEEE'	'VYAD'	'/213'	'0324']	['T...EE'	'STHEMY'	'N}]]12'	'334423'	'TT..EE'	'PFQQFG'	'NM]]12'	'324423']	['S.HHHHH'	'LDKRQFE'	'S]%&%#%'	'1445424'	'S.HHHHH'	'LDPPEAE'	'S]$$%#%'	'1433424']] 36.5 0.070493991989319 0.2811501597444089 2806.0 0.0 0.0 0.0 1244.0 348.5 0.1193490054249547 0.9565217391304348 968.0 0.0 -1.0 -1.0 -1.0 3689.0 0.2334131957242904 0.7900810979413599 7646.0 0.0 -1.0 -1.0 -1.0 0.0922 0.2547 261.0 0.8336134453781513 0.0 0.375 0.2 10862 NC_002031 P03314 Genome polyprotein # Yellow fever virus (strain 17D vaccine)
5X5B C 1053.0 3.7 1489668 694009 0046789#0042802 0044173#0020002#0016021#0019031#0055036 0075509#0039654#0019064#0009405#0046813#0039587#0039502#0019082#0019081 0.0056456855654238 0.7057693455582845 0.0463458110516941 [[383	385]	[342	429]	[492	557]	[955	963]] [4	0	3	1] [[200	202]	[355	442]	[506	571]	[973	981]] "[['EEE'	'YAD'	'213'	'324'	'EEE'	'YFK'	'213'	'324']	['EEE..SEE..HHHHHHS...SB....SS.HHHHTT...S..EEEEEEEEGGGSTTSSSS.TTSSTTTSS...SSS...EEEEE.TTTT'	'RKKISNCVADYSVLYNSTFFSTFKCYGVSATKLNDLCFSNVYADSFVVKGDDVRQIAPGQTGVIADYNYKLPDDFMGCVLAWNTRNID'	'433Y}V1/[]$$!""$%U}[[U+[][}UR}#$%""OOZ[[U]Y21321//39::RPORTUU]NNRRMONVU]Z}VVT[}[/0123}POKO'	'5440342024330134332233242330323414412234032432004344054023343300243434134422320123435404'	'EEEE.SEE..HHHHHH.TT.SEEEESSS.TTSTTT..BSEEEEEEEEEEGGGGGGSSTT..STTTTTT....TT..EEEEEEE.TTTT'	'RKRISNCVADYSVLYNSASFSTFKDYGVSPTKLNDLEFTNVYADSFVIRGDEVRQIAPGQTGKIADYNYKLPDDFTGDVIAWNSNNLD'	'434/}V1/[]$$!""$%}MN[U2133UUR}NNVLOOZ]*U3/21321//49::6;:RTNN]}UOKMONO}]Z}OO[}23//123}OOLO'	'5450342024330134323233244330333414414234032432005344054023343340243434134423340023434414']	['SEEEEEEEE...S.SS..S..SPPP....SSS.B...TTS.....B..B......TT..EE..TTS'	'QPYRVVVLSFELLNAPATVCGPKLSTDLIKNQOVNFNFNGLTGTGVLTPSSKRFQPFQQFGRDVSD'	'V224///02[]ZS]TU[}R[}UHEG}]ZYVVV_(][]MOUZ}}}}(Z}+}}]^[]NM]]12^]KNV'	'433500013241142323023341334104446042424313333013333452432442354034'	'SEEEEEEEEEE.SSS...EE.S........SSEEEEEETTEEEEEEEEE......TT..EEE.TTS'	'QPYRVVVLSFELLHAPATVEGPKKSTNLVKNKFVNFNFNGLTGTGVLTESNKKFLPFQQFGRDIAD'	'V224///0213ZSVT}[}/3}U]]}}]ZY]VV1/3131ON02222/023}]]][ZNM]]124]KMV'	'433500013241142323043344334104442042424313333013434442132442354024']	['S.S.HHHHH'	'ISSVLNDIL'	'R}UY""%%!""'	'033014401'	'S.S.HHHHH'	'ISSVLNDIL'	'R}UY""%%!""'	'033014401']]" 5230.0 0.7635082223962412 0.7793764988009593 26.0 2651.0 0.6742909423604757 0.7790697674418605 147.0 2087.5 0.5505709624796085 0.8302583025830258 413.0 1063.0 0.8851851851851852 0.9227799227799228 11.0 10394.0 0.7314532520325203 0.7879036672140121 282.0 1064.0 0.2238341968911917 0.9818181818181818 745.0 0.9477 0.8761 1053.0 0.860702875399361 1.0 0.625 0.9 29751 NC_004718 P59594 Spi…
5SWS A 273.0 2.86 14964 10090 0030881#0042610#0042605#0042277#0044877#0005102#0042608#0046977#0062061 0009986#0005783#0070971#0009897#0005615#0005794#0005797#0071556#0042824#0042612#0030670#0005886 0002485#0002476#0006955#0010977#0001916 0.0098708628733908 0.7515497367663486 0.0280210157618214 [[100	102]	[7	12]	[100	103]	[64	70]] [4	0	3	1] [[200	202]	[396	401]	[514	517]	[986	992]] [['EEE'	'GCD'	'213'	'324'	'EEE'	'YFK'	'213'	'324']	['EEEEEE'	'YFETAV'	'21321/'	'324320'	'EEEEEE'	'YADSFV'	'21321/'	'324320']	['EEE.'	'GCDL'	'213Z'	'3241'	'EEE.'	'SFEL'	'213Z'	'3241']	['HHHHHHH'	'TQKAKGQ'	'$%%#%$%'	'3442434'	'HHHHHHH'	'PPEAEVQ'	'$$%#%!%'	'3342404']] 15.5 0.066768994627782 0.2620481927710843 971.0 0.0 0.0 0.0 1258.0 462.0 0.1698292220113852 0.8774509803921569 850.0 0.0 -1.0 -1.0 -1.0 0.0 -1.0 -1.0 -1.0 0.0 -1.0 -1.0 -1.0 0.1083 0.282 273.0 0.855591054313099 0.0 0.0 0.0 - - P01899 H-2 class I histocompatibility antigen	D-B alpha chain H2-D1 Mus musculus
6S44 A 146.0 3.19 8303646 283824 # # # 0.016494900886561 0.7238032016884035 0.0272572402044293 [[133	135]	[133	138]	[31	35]	[91	93]] [4	0	3	1] [[200	202]	[396	401]	[508	512]	[973	975]] [['EEE'	'SFN'	'213'	'324'	'EEE'	'YFK'	'213'	'324']	['EEEEEE'	'SFNKFI'	'21331/'	'324420'	'EEEEEE'	'YADSFV'	'21321/'	'324320']	['EEEEE'	'TRVVV'	'24///'	'35000'	'EEEEE'	'YRVVV'	'24///'	'35000']	['S.S'	'VNW'	'R]U'	'043'	'S.S'	'ISS'	'R}U'	'033']] 38.0 0.0281155015197568 0.2868217054263566 1187.0 0.0 0.0 0.0 1129.0 342.0 0.1130952380952381 0.9421487603305784 887.0 0.0 -1.0 -1.0 -1.0 597.0 0.0988642230252968 0.8201284796573876 3407.0 0.0 -1.0 -1.0 -1.0 0.0875 0.4431 146.0 0.8313099041533546 0.0 0.0 0.0 992 NC_013095 C7DLN3 Capsid protein # Faba bean necrotic stunt virus
1N59 A 276.0 2.95 14972 10090 0030881#0042610#0042605#0042277#0044877#0005102#0042608#0046977#0062061 0009986#0005783#0070971#0009897#0005615#0005794#0005797#0071556#0042824#0042612#0030670#0005886 0002485#0002476#0042590#0042742#0006955#0048839#0010977#0001916 0.021538406978103 0.8735587461401908 0.0034071550255532 [[100	102]	[7	12]	[97	102]	[64	70]] [4	0	3	1] [[200	202]	[396	401]	[511	516]	[986	992]] [['EEE'	'GAE'	'213'	'324'	'EEE'	'YFK'	'213'	'324']	['EEEEEE'	'YFVTAV'	'21/21/'	'320320'	'EEEEEE'	'YADSFV'	'21321/'	'324320']	['EEEEEE'	'VISGAE'	'//2213'	'003324'	'EEEEEE'	'VVLSFE'	'//0213'	'001324']	['HHHHHHH'	'TQKAKGN'	'$%%#%$%'	'3442434'	'HHHHHHH'	'PPEAEVQ'	'$$%#%!%'	'3342404']] 5.0 0.0616740088105726 0.3 1082.0 0.0 0.0 0.0 1259.0 474.0 0.1826923076923076 0.867579908675799 821.0 0.0 -1.0 -1.0 -1.0 0.0 -1.0 -1.0 -1.0 0.0 -1.0 -1.0 -1.0 0.1002 0.2617 276.0 0.8549520766773163 0.0 0.0 0.0 - - P01901 H-2 class I histocompatibility antigen	K-B alpha chain H2-K1 Mus musculus
6N7V E 259.0 3.8 1261046; 1261048 10760 0005524#0003678#0003896#0042802#0008270 # # 0.0088221759915606 0.5957639780723932 0.142023346303503 [[532	534]	[529	537]	[451	454]] [4	0	1] [[200	202]	[434	440]	[987	990]] [['EEE'	'YME'	'213'	'324'	'EEE'	'YFK'	'213'	'324']	['EEEEEE.TT'	'IAGYMEYNK'	'/12213}OO'	'023324344'	'EEEE.TT'	'IAWNSNN'	'/123}OO'	'0234344']	['HHHH'	'GFAK'	'$##%'	'3224'	'HHHH'	'PEAE'	'$%#%'	'3424']] 50.5 0.1102886750555144 0.305327868852459 863.0 1.0 0.0008038585209003 0.5 1242.0 386.0 0.1520302171860245 0.8609625668449198 872.0 0.0 -1.0 -1.0 -1.0 1622.5 0.29082774049217 0.78 2523.0 0.0 -1.0 -1.0 -1.0 0.1027 0.2792 259.0 0.8320090805902384 0.5 0.0 0.0 39937 NC_001604 P03692 DNA primase/helicase 4 Escherichia phage T7
7JZT C 233.0 3.77 911825 128952 0042802#0003723#0039660 0005576#0033645#0044185#0020002#0044385#0045121#0055036 0075733#0030683#0044414#0046755#0046761#0039702 0.0009138873775466 0.8510539801040209 0.1890971039182278 [[173	175]	[301	304]	[300	303]	[236	238]] [4	0	3	1] [[200	202]	[423	426]	[530	533]	[990	992]] [['EEE'	'TFD'	'213'	'324'	'EEE'	'YFK'	'213'	'324']	['....'	'GDLT'	'}]Z}'	'3413'	'....'	'YKLP'	'}]Z}'	'3413']	['....'	'PGDL'	'}}]Z'	'3341'	'....'	'STNL'	'}}]Z'	'3341']	['HHH'	'KIQ'	'%!%'	'404'	'HHH'	'EVQ'	'%!%'	'404']] 56.5 0.063076923076923 0.2742474916387959 1001.0 1.0 0.0008210180623973 0.5 1216.0 304.5 0.1362346263008514 0.8834355828220859 894.0 60.5 0.1578947368421052 0.7777777777777778 212.0 984.5 0.1742886178861788 0.7912341407151096 3069.0 264.0 0.1986013986013986 0.743455497382199 524.0 0.0911 0.2551 233.0 0.823003194888179 0.5 0.25 0.0 18959 NC_002549 Q05128 Matrix protein VP40 VP40 Zaire ebol…
6A3B B 129.0 2.51 851565 559292 0005096#0031267 0005737#0005643#0005634 0000082#0043547#0006606#0006405#0006511 0.0037865685736181 2.357049347604101 0.0 [[161	163]	[157	162]	[85	88]	[186	190]] [4	0	3	1] [[200	202]	[395	400]	[551	554]	[988	992]] [['EEE'	'TAD'	'213'	'324'	'EEE'	'YFK'	'213'	'324']	['EEEEEE'	'VYACTA'	'/21121'	'032232'	'EEEEEE'	'VYADSF'	'/21321'	'032432']	['EEEE'	'VLYK'	'/023'	'0134'	'EEEE'	'VLTE'	'/023'	'0134']	['HHHHH'	'KFKEE'	'%#%%%'	'42444'	'HHHHH'	'EAEVQ'	'%#%!%'	'42404']] 30.0 0.0331023864511162 0.2457142857142857 1124.0 0.0 0.0 0.0 1113.0 288.5 0.1006979062811565 0.9181818181818182 893.0 0.0 -1.0 -1.0 -1.0 0.0 -1.0 -1.0 -1.0 0.0 -1.0 -1.0 -1.0 0.0675 0.3399 129.0 0.82555910543131 0.0 0.0 0.0 - - P41920 Ran-specific GTPase-activating protein 1 YRB1 Saccharomyces cerevisiae (strain ATCC 204508 / S288c)
6BJG B 146.0 2.29 935442 39443 0003723 0019012 # 0.0160566555321604 1.0028276747183933 0.0119250425894377 [[109	111]	[109	114]	[33	35]	[83	88]] [4	0	3	1] [[200	202]	[396	401]	[555	557]	[977	982]] "[['EEE'	'GCH'	'213'	'324'	'EEE'	'YFK'	'213'	'324']	['EEEEEE'	'GCHYSI'	'21322/'	'324330'	'EEEEEE'	'YADSFV'	'21321/'	'324320']	['...'	'PDE'	'}]]'	'344'	'...'	'SNK'	'}]]'	'344']	['HHHHHT'	'LHRVLG'	'""%&!""N'	'145013'	'HHHHHT'	'LNDILS'	'""%%!""N'	'144013']]" 35.5 0.0452065471551052 0.3580246913580246 1121.0 0.0 0.0 0.0 1130.0 225.0 0.0855199222546161 0.8712871287128713 928.0 0.0 -1.0 -1.0 -1.0 537.0 0.0920308483290488 0.7937915742793792 3439.0 0.0 -1.0 -1.0 -1.0 0.0718 0.3363 146.0 0.8293929712460064 0.0 0.0 0.0 4763 NC_003500 Q66104 RNA silencing suppressor p19 ORF4 Carnation Italian ringspot virus
6NPP B 134.0 1.35 3783774 10377 0003677#0003700 0042025 0045893#0006275#0039504#0039588#0039644#0019042 0.0239349978295078 0.5178470455755965 0.1022146507666088 [[599	601]	[558	561]	[594	601]	[476	479]] [4	0	3	1] [[200	202]	[433	436]	[509	516]	[987	990]] [['EEE'	'SFD'	'213'	'324'	'EEE'	'YFK'	'213'	'324']	['EEEE'	'IVCY'	'//12'	'0023'	'EEEE'	'VIAW'	'//12'	'0023']	['EEEEEEEE'	'RVTVCSFD'	'4/2/1213'	'50302324'	'EEEEEEEE'	'RVVVLSFE'	'4///0213'	'50001324']	['HHHH'	'PKFE'	'$%#%'	'3424'	'HHHH'	'PEAE'	'$%#%'	'3424']] 0.0 0.0 0.0 1914.0 5.0 0.0008960573476702 1.0 1115.0 192.5 0.0578747628083491 0.9682539682539684 991.0 0.0 -1.0 -1.0 -1.0 0.0 -1.0 -1.0 -1.0 0.0 -1.0 -1.0 -1.0 0.0651 0.2971 134.0 0.8398753894080997 0.0 0.0 0.0 171823 NC_007605 P03211 Epstein-Barr nuclear antigen 1 EBNA1 Epstein-Barr virus (strain B95-8)
2VO9 A 149.0 1.8 5601386 40522 0008233 0005576 0071555 0.0294241001285613 0.9980820757737364 0.0034188034188034 [[132	135]	[18	22]	[133	135]	[11	15]] [4	0	3	1] [[199	202]	[411	415]	[540	542]	[988	992]] [['TEEE'	'PHFE'	'N313'	'3424'	'TEEE'	'GYFK'	'N213'	'3324']	['STTS.'	'AGGMY'	'TNNT}'	'23323'	'STT..'	'APGQT'	'TNN]}'	'23343']	['EEE'	'HFE'	'313'	'424'	'EEE'	'NFN'	'313'	'424']	['HHHHH'	'KANRK'	'%#%&%'	'42454'	'HHHHH'	'EAEVQ'	'%#%!%'	'42404']] 27.0 0.0244584206848357 0.2671755725190839 1300.0 5.0 0.0008849557522123 1.0 1129.0 180.0 0.0600375234521576 0.9846153846153848 1001.0 0.0 -1.0 -1.0 -1.0 949.5 0.1538071065989847 0.8058510638297872 3188.0 0.0 -1.0 -1.0 -1.0 0.0735 0.3219 149.0 0.8077144502014968 0.0 0.0 0.0 38867 NC_009810 Q37979 L-alanyl-D-glutamate peptidase ply Listeria phage A500
6E5U B 138.0 3.8 29107 9606 0031267 0005737#0005829#0005643#0044613#0016607#0005654 0006406#0006913#0006606 0.0048074009007067 1.1729089788636848 0.0306643952299821 [[116	118]	[128	131]	[114	118]	[25	29]] [4	0	3	1] [[200	202]	[434	437]	[512	516]	[986	990]] [['EEE'	'TAQ'	'213'	'324'	'EEE'	'YFK'	'213'	'324']	['EEEE'	'IASD'	'/123'	'0234'	'EEEE'	'IAWN'	'/123'	'0234']	['EEEEE'	'ILTAQ'	'/0213'	'01324'	'EEEEE'	'VLSFE'	'/0213'	'01324']	['HHHHH'	'YTTMD'	'$$$#%'	'33324'	'HHHHH'	'PPEAE'	'$$%#%'	'33424']] 28.0 0.0303501945525291 0.3046875 1157.0 5.0 0.0008928571428571 1.0 1119.0 302.5 0.0932286555446516 0.931372549019608 917.0 0.0 -1.0 -1.0 -1.0 0.0 -1.0 -1.0 -1.0 0.0 -1.0 -1.0 -1.0 0.1228 0.266 38.0 -1.0 0.0 0.0 0.0 - - Q9UKK6 NTF2-related export protein 1 NXT1 Homo sapiens
5WMF C 138.0 1.9 3783709; 3783774 10377 0003677#0003700 0042025 0045893#0006275#0039504#0039588#0039644#0019042 0.0521296448631678 0.6671092976215569 0.0119250425894377 [[599	601]	[498	506]	[594	601]	[572	574]] [4	0	3	1] [[200	202]	[426	436]	[509	516]	[989	991]] [['EEE'	'SFD'	'213'	'324'	'EEE'	'YFK'	'213'	'324']	['.TT..EEEE'	'TDEGTWVAG'	'}OO}}2/12'	'344333023'	'.TT..EEEEEE'	'PDDFTGDVIAW'	'}OO[}23//12'	'34423340023']	['EEEEEEEE'	'RVTVCSFD'	'4/2/1213'	'50302324'	'EEEEEEEE'	'RVVVLSFE'	'4///0213'	'50001324']	['HHH'	'AEV'	'#%!'	'240'	'HHH'	'AEV'	'#%!'	'240']] 0.0 0.0 0.0 1914.0 0.0 0.0 0.0 1121.0 200.5 0.0834951456310679 0.945054945054945 939.0 0.0 -1.0 -1.0 -1.0 0.0 -1.0 -1.0 -1.0 0.0 -1.0 -1.0 -1.0 0.0661 0.2977 138.0 0.8351437699680511 0.0 0.0 0.0 171823 NC_007605 P03211 Epstein-Barr nuclear antigen 1 EBNA1 Epstein-Barr virus (strain B95-8)
2YEW A 171.0 5.0 1489701 11020 0003723#0004252#0005198 0030430#0042025#0020002#0016021#0039619#0055036 0039654#0019062 0.0263619118493396 0.7027318160724398 0.0519713261648751 [[223	225]	[223	227]	[219	225]	[138	143]] [4	0	3	1] [[200	202]	[376	380]	[511	516]	[985	990]] "[['EEE'	'GAN'	'213'	'324'	'EEE'	'YFK'	'213'	'324']	['EEE.S'	'GANEG'	'213]U'	'32443'	'EEEES'	'TFKDY'	'2133U'	'32443']	['EEEEEEE'	'IVLGGAN'	'//02213'	'0013324'	'EEEEEE'	'VVLSFE'	'//0213'	'001324']	['.HHHHH'	'NPELAK'	']$%""#%'	'434124'	'.HHHHH'	'DPPEAE'	']$$%#%'	'433424']]" 66.0 0.1554568527918781 0.2617521367521367 640.0 0.0 0.0 0.0 1154.0 243.0 0.1333333333333333 0.8993288590604027 856.0 0.0 -1.0 -1.0 -1.0 2868.5 0.4054435483870968 0.778853601859024 2378.0 0.0 -1.0 -1.0 -1.0 0.0693 0.263 171.0 0.8297604035308953 0.0 0.375 0.1 11488 NC_001786 P89946 Structural polyprotein # Barmah forest virus
3FZ2 H 128.0 2.7 2703486 10710 # 0030430#0098015 0099001#0098003 0.0303461992566417 0.6121083210513887 0.0711678832116788 [[123	125]	[51	59]	[121	127]	[17	19]] [4	0	3	1] [[200	202]	[436	444]	[547	553]	[977	979]] "[['EEE'	'SAD'	'213'	'324'	'EEE'	'YFK'	'213'	'324']	['E..TTTT..'	'YTGEELDSD'	'2}}OOLO}]'	'333441434'	'EE.TTTT..'	'WNSNNLDSK'	'23}OOLO}]'	'343441434']	['EEEEEEE'	'WSSADLT'	'2221302'	'3332413'	'EEEEEEE'	'TGTGVLT'	'2222/02'	'3333013']	['HHH'	'LEK'	'""%%'	'144'	'HHH'	'LND'	'""%%'	'144']]" 24.5 0.0257611241217798 0.2682926829268293 1158.0 5.0 0.0008976660682226 1.0 1113.0 207.0 0.0864440078585461 0.9072164948453608 921.0 0.0 -1.0 -1.0 -1.0 393.0 0.0641287685232498 0.8256578947368421 3610.0 0.0 -1.0 -1.0 -1.0 0.0634 0.3506 128.0 0.8172715894868585 0.0 0.0 0.0 48502 NC_001416 P03732 Tail tube terminator protein U Escherichia phage lambda
5W1V A 272.0 3.31 3133 9606 0030881#0042288#0046703#0042605#0005102#0042608 0009986#0031901#0012507#0009897#0070062#0005615#0000139#0071556#0042612#0032398#0030670#0005886#0055038 0002250#0019731#0002476#0002479#0002480#0002477#0002474#0036037#0050830#0045087#0060333#0002519#0045953#0001815#2001187#2000566#0002639#0032736#0032753#0002729#0045954#0002717#0032819#0001916#0032759#0032760#0042270#005…	102]	[97	101]	[24	28]	[59	73]] [4	0	3	1] [[200	202]	[396	400]	[547	551]	[986	991]] [['EEE'	'GAE'	'213'	'324'	'EEE'	'YFK'	'213'	'324']	['EEEEE'	'WMHGA'	'21321'	'32432'	'EEEEE'	'YADSF'	'21321'	'32432']	['EEEEE'	'SVGYV'	'2/22/'	'30330'	'EEEEE'	'TGTGV'	'2222/'	'33330']	['HHHHHHHHHHHHHHH'	'YWDRETRSARDTAQI'	'$$%&%$&$#&%$#%!'	'334543532543240'	'HHHHHH'	'PPEAEV'	'$$%#%!'	'334240']] 24.0 0.0464104423495286 0.2539682539682539 1127.0 5.0 0.0007968127490039 1.0 1254.0 414.5 0.1752873563218391 0.8632075471698113 832.0 33.5 0.0754716981132075 0.8695652173913043 242.0 806.0 0.1745911949685534 0.7510822510822511 3051.0 253.5 0.0986009327115256 0.8409090909090909 1325.0 0.0982 0.267 243.0 -1.0 0.0 0.0 0.0 2548 NM_005516 P13747 HLA class I histocompatibility antigen	alpha chain E HLA-E Homo sapiens
1L1N A 180.0 2.1 919920 12081 0005524#0004197#0005216#0046872#0017111#0003723#0003724#0003968#0005198 0044162#0042025#0044385#0016020#0039618#0019028 0075509#0039520#0039707#0044694#0039690#0051259#0018144#0039545#0039554#0039522#0039540#0039611#0006351#0039694#0019068#0019062 0.0156198997809651 1.1921098038873466 0.0389380530973459 [[159	161]	[158	161]	[58	61]	[90	92]] [4	0	3	1] [[200	202]	[395	398]	[540	543]	[973	975]] [['EEE'	'GMH'	'213'	'324'	'EEE'	'YFK'	'213'	'324']	['EEEE'	'IGMH'	'/213'	'0324'	'EEEE'	'VYAD'	'/213'	'0324']	['EEEE'	'DAKA'	'3131'	'4242'	'EEEE'	'NFNF'	'3131'	'4242']	['S.S'	'IPT'	'R}U'	'033'	'S.S'	'ISS'	'R}U'	'033']] 65.5 0.1075616659927213 0.263627353815659 1464.0 0.0 0.0 0.0 1163.0 370.5 0.1511511511511511 0.9207317073170732 835.0 264.0 0.2222222222222222 0.7767857142857143 559.0 3751.5 0.3651567944250871 0.7995117485505036 3898.0 0.0 -1.0 -1.0 -1.0 0.0746 0.2611 180.0 0.7335463258785943 0.0 0.0 0.1 7440 NC_002058 P03300 Genome polyprotein # Poliovirus type 1 (strain Mahoney)
1QXM B 283.0 1.7 3772939 12336 0030246 0005576 0009405 0.0115739634211385 2.347235474461144 0.013816925734025 [[237	252]	[241	247]	[144	146]] [0	3	1] [[427	450]	[548	554]	[987	989]] [['TTEEEEEEEEETTEEE'	'DNDASKYILYNLQDTN'	'OO31232/023LO323'	'4442343013414434'	'TT..EEEEEEE.TTTT..--.EEE'	'DDFTGDVIAWNSNNLDSK--GNYN'	'OO[}23//123}OOLO}]--}323'	'442334002343441434--3434']	['EEEEEEE'	'SKYILYN'	'232/023'	'3430134'	'EEEEEEE'	'GTGVLTE'	'222/023'	'3330134']	['HHH'	'YEA'	'$%#'	'342'	'HHH'	'PEA'	'$%#'	'342']] 62.0 0.055177626606198 0.3093220338983051 1087.0 0.0 0.0 0.0 1266.0 516.5 0.2060843964671246 0.8502024291497976 772.0 0.0 -1.0 -1.0 -1.0 1061.5 0.1649484536082474 0.797011207970112 3077.0 0.0 -1.0 -1.0 -1.0 0.0994 0.26 283.0 0.832274459974587 0.0 0.0 0.1 185683 NC_007581 P0DPR0 Main hemagglutinin component type C HA-33 Clostridium botulinum C phage
4JPJ C 157.0 2.5 155971 11706 0042802#0005198 0044175#0020002#0016021#0019031#0019012#0055036 0090527#0075512#0044409#0039654#0019064#0030683#1903905#1903908#1903911#0002223#0019058#0019082#0019068#0019062 0.0222260351725936 1.0295938102836053 0.0698466780238495 [[148	150]	[148	153]	[20	25]	[116	119]] [4	0	3	1] [[200	202]	[376	381]	[548	553]	[977	980]] "[['EEE'	'SFN'	'213'	'324'	'EEE'	'YFK'	'213'	'324']	['EEESSS'	'SFNJGG'	'213XUU'	'324633'	'EEEESS'	'TFKDYG'	'2133UU'	'324433']	['EEEEEE'	'TGLILT'	'220/02'	'331013'	'EEEEEE'	'GTGVLT'	'222/02'	'333013']	['HHHH'	'LKQI'	'""%%!'	'1440'	'HHHH'	'LNDI'	'""%%!'	'1440']]" 72.5 0.1269070735090152 0.2663755458515284 755.0 1.0 0.0008771929824561 0.5 1138.0 267.5 0.115079365079365 0.8656716417910447 874.0 95.5 0.2359550561797752 0.7590361445783133 184.0 2513.5 0.391578947368421 0.7903682719546742 2157.0 187.5 0.2362948960302457 0.8064516129032258 374.0 0.0863 0.3354 157.0 0.9814696485623003 0.5 0.5 0.3 9181 NC_001802 P04578 Envelope glycoprotein gp160 env Hu…
3F1J A 138.0 2.65 26799165 1714621 0042802#0039660 0030430#0020002#0016020#0019012 # 0.0058994448260287 1.138861076136605 0.2760869565217392 [[76	78]	[74	78]	[4	7]	[134	136]] [4	0	3	1] [[200	202]	[394	398]	[528	531]	[986	988]] [['EEE'	'YFQ'	'213'	'324'	'EEE'	'YFK'	'213'	'324']	['EEEEE'	'NIYFQ'	'3/213'	'40324'	'EEEEE'	'NVYAD'	'3/213'	'40324']	['....'	'KHSY'	']]}}'	'4433'	'....'	'KKST'	']]}}'	'4433']	['HHH'	'GPD'	'$$%'	'334'	'HHH'	'PPE'	'$$%'	'334']] 24.0 0.0240782543265613 0.3720930232558139 1243.0 5.0 0.0008912655971479 1.0 1121.0 233.0 0.1022840119165839 0.8879310344827587 891.0 0.0 -1.0 -1.0 -1.0 452.5 0.0790565059616381 0.7760814249363868 3465.0 0.0 -1.0 -1.0 -1.0 0.0685 0.3259 138.0 0.8446771378708552 0.5 0.125 0.0 8910 NC_001607 P0C794 Matrix protein M Borna disease virus 1
3QR8 A 154.0 2.03 1261526 10679 0046872 0098025 0098670#0044694#0098003 0.0048373401971139 1.199238057790594 0.2028688524590174 [[115	118]	[21	29]	[110	122]] [4	0	3] [[198	201]	[431	439]	[539	549]] [['TTTE'	'ETSA'	'ONN1'	'4332'	'TTEE'	'DGYF'	'ON21'	'4332']	['EEEEEEETT'	'GIIVETDLN'	'2///323LO'	'300043414'	'EEEEEEE.T'	'GDVIAWNSN'	'23//123}O'	'340023434']	['EEEETTTTEEEEE'	'IEYEPETSALTVS'	'/323NONN102/2'	'0434343321303'	'EEEEETTEEEE'	'VNFNFNGLTGT'	'/3131ON0222'	'04242431333']] 60.5 0.0384036144578313 0.3269230769230769 1172.0 0.0 0.0 0.0 1140.0 236.5 0.0925024342745861 0.8407079646017699 914.0 0.0 -1.0 -1.0 -1.0 537.5 0.1111965155008967 0.781981981981982 3348.0 0.0 -1.0 -1.0 -1.0 0.0693 0.2911 154.0 0.84098051539912 0.0 0.0 0.0 33593 NC_001895 P31340 Spike protein V Escherichia phage P2
1K3K A 146.0 -1.0 4961447 37296 # 0016021 0033668 0.174935232041621 0.8511455920033266 0.103918228279386 [[82	92]	[2	6]	[83	87]] [0	3	1] [[363	369]	[556	560]	[985	989]] "[['..HHHHHHHHH'	'MNWGRALAILT'	'[]$$&#""#!""$'	'24335212013'	'..HHHHH'	'ADYSVLY'	'[]$$!""$'	'2433013']	['...S.'	'DEDVL'	']]]RZ'	'44401'	'.....'	'NKKFL'	']]][Z'	'44421']	['.HHHH'	'NWGRA'	']$$&#'	'43352'	'.HHHH'	'DPPEA'	']$$%#'	'43342']]" 21.5 0.0348027842227378 0.2903225806451613 1138.0 3.0 0.0026642984014209 1.0 1123.0 349.0 0.1136590229312063 0.9047619047619048 877.0 0.0 -1.0 -1.0 -1.0 543.5 0.092497430626927 0.7860262008733624 3434.0 0.0 -1.0 -1.0 -1.0 0.0717 0.3205 146.0 0.8332268370607029 0.0 0.125 0.0 137969 NC_009333 Q76RI8 Bcl-2 ORF16 Human herpesvirus 8
5MBV D 593.0 3.8 947287 83333 0043139#0005524#0003677#0008854#0004386#0017116 0009338 0006974#0006310#0000724 0.1158217742806205 1.0044790674381137 0.0562180579216353 [[287	294]	[291	296]	[179	183]] [0	3	1] [[426	435]	[509	514]	[986	990]] [['.TT.EEEE'	'PDHARVIF'	'}OO[4//1'	'34425002'	'.TT..EEEEE'	'PDDFTGDVIA'	'}OO[}23//1'	'3442334002']	['EEEEEE'	'RVIFLG'	'4//102'	'500213'	'EEEEEE'	'RVVVLS'	'4///02'	'500013']	['HHHHH'	'TTVAK'	'$$!#%'	'33024'	'HHHHH'	'PPEAE'	'$$%#%'	'33424']] 34.5 0.1015339663988312 0.271484375 857.0 0.0 0.0 0.0 1578.0 728.0 0.2145684877276326 0.8603174603174604 948.0 0.0 -1.0 -1.0 -1.0 0.0 -1.0 -1.0 -1.0 0.0 -1.0 -1.0 -1.0 0.0527 0.4136 98.0 0.8345047923322684 0.0 0.0 0.0 - - P04993 RecBCD enzyme subunit RecD recD Escherichia coli (strain K12)
5A20 G 133.0 7.6 955319 10724 # 0098015 0098004 0.0224409282990343 1.1045364914040656 0.552910052910053 [[65	67]	[64	67]	[62	68]	[12	16]] [4	0	3	1] [[200	202]	[395	398]	[537	543]	[988	992]] [['EEE'	'TMD'	'213'	'324'	'EEE'	'YFK'	'213'	'324']	['EEEE'	'ITMD'	'/213'	'0324'	'EEEE'	'VYAD'	'/213'	'0324']	['SSEEEEE'	'ENITMDF'	'VV/2131'	'4403242'	'SEEEEEE'	'KFVNFNF'	'V1/3131'	'4204242']	['HHHHH'	'KATVE'	'%#$!%'	'42304'	'HHHHH'	'EAEVQ'	'%#%!%'	'42404']] 38.5 0.0263157894736842 0.2956521739130435 1177.0 0.0 0.0 0.0 1116.0 169.0 0.0676982591876208 0.8536585365853658 952.0 0.0 -1.0 -1.0 -1.0 425.5 0.0738916256157635 0.7702702702702703 3487.0 0.0 -1.0 -1.0 -1.0 0.1339 0.2494 161.0 -1.0 0.0 0.0 0.0 44010 NC_004166 O48448 Tail completion protein gp17 # Bacillus phage SPP1
4WSE B 495.0 2.84 9924958 212035 0005524#0004652 0019012 0006397 0.0423278918971171 1.025224077344873 0.3747072599531618 [[141	143]	[370	374]	[130	143]	[33	37]] [4	0	3	1] [[200	202]	[447	451]	[506	516]	[988	992]] [['EEE'	'YCD'	'213'	'324'	'EEE'	'YFK'	'213'	'324']	['.EEEE'	'YEYKY'	'}3232'	'34343'	'.EEEE'	'GNYNY'	'}3232'	'34343']	['SEEEEEESS.EEEE'	'ETYSIFVNFQLYCD'	'V222/1/VT]0213'	'43330204241324'	'SEEEEEEEEEE'	'QPYRVVVLSFE'	'V224///0213'	'43350001324']	['HHHHH'	'DAEIK'	'%#%!%'	'42404'	'HHHHH'	'EAEVQ'	'%#%!%'	'42404']] 56.0 0.0958904109589041 0.2829787234042553 917.0 0.0 0.0 0.0 1480.0 614.5 0.1895424836601307 0.90625 968.0 40.0 0.0814814814814814 0.8461538461538461 244.0 1996.5 0.3286183379641323 0.804079110012361 2341.0 0.0 -1.0 -1.0 -1.0 0.1483 0.2511 495.0 0.8575079872204473 0.0 0.0 0.0 1181549 NC_014649 Q5UQS6 Putative poly(A) polymerase catalytic subunit MIMI_R341 Acanthamoeba polyphaga mimivirus
1CKM B 317.0 2.5 918242 10506 0005525#0004484 # 0006370 0.0426912336989538 1.0559571115646469 0.2515991471215357 [[286	290]	[214	219]	[280	294]	[313	315]] [4	0	3	1] [[198	202]	[431	436]	[539	553]	[990	992]] [['TTEEE'	'DGTWK'	'ON223'	'43334'	'TTEEE'	'DGYFK'	'ON213'	'43324']	['EEEEEE'	'GLIIMS'	'20//12'	'310023'	'EEEEEE'	'GDVIAW'	'23//12'	'340023']	['EEEEEETTEEEEEEE'	'VECGFADGTWKYIQG'	'/31211ON2232/32'	'042322433343043'	'EEEEETTEEEEEEEE'	'VNFNFNGLTGTGVLT'	'/3131ON02222/02'	'042424313333013']	['HHH'	'NIE'	'%!%'	'404'	'HHH'	'EVQ'	'%!%'	'404']] 26.0 0.0431705590941259 0.3210526315789473 1223.0 0.0 0.0 0.0 1300.0 553.5 0.2009433962264151 0.8875 820.0 0.0 -1.0 -1.0 -1.0 960.5 0.163741223671013 0.7896009673518742 3161.0 0.0 -1.0 -1.0 -1.0 0.1248 0.2981 317.0 0.8462857142857143 0.0 0.0 0.0 330611 NC_000852 Q84424 mRNA-capping enzyme A103R Paramecium bursaria Chlorella virus 1
4BLS B 303.0 2.6 984328 161736 0005524 # 0019072 0.0300298971335537 1.2660040488721118 0.1245210727969357 [[88	92]	[119	127]	[236	239]	[236	242]] [4	0	3	1] [[198	202]	[394	402]	[526	529]	[974	980]] "[['TTEEE'	'NGFMK'	'ON113'	'43224'	'TTEEE'	'DGYFK'	'ON213'	'43324']	['EEEESEEEE'	'HRYASGMVI'	'3421U21//'	'453233200'	'EEEEEEEEE'	'NVYADSFVI'	'3/21321//'	'403243200']	['.S..'	'TSND'	'}U]]'	'3344'	'.S..'	'GPKK'	'}U]]'	'3344']	['.S..HHH'	'TSNDDKI'	'}U]]%%!'	'3344440'	'.S.HHHH'	'SSVLNDI'	'}UY""%%!'	'3301440']]" 73.0 0.0593093093093093 0.2904411764705882 1060.0 0.0 0.0 0.0 1288.0 412.5 0.1616161616161616 0.8844221105527639 890.0 0.0 -1.0 -1.0 -1.0 874.5 0.1645283018867924 0.7758007117437722 3132.0 0.0 -1.0 -1.0 -1.0 0.111 0.2716 303.0 0.8390216154721274 0.0 0.0 0.0 6751 NC_004173 Q94M05 NTPase P4 4 Pseudomonas phage phi12
7JQB E 228.0 2.7 100356638 # # # # 0.0439685444020569 1.1744212438455155 0.4785894206549117 [[133	135]	[130	135]	[213	218]	[18	22]] [4	0	3	1] [[200	202]	[373	378]	[555	560]	[988	992]] "[['EEE'	'GCE'	'213'	'324'	'EEE'	'YFK'	'213'	'324']	['T.SEEE'	'GAKGCE'	'N[V213'	'324324'	'T.SEEE'	'SFSTFK'	'N[U213'	'323324']	['......'	'PKDEIL'	'}]]]YZ'	'344401'	'......'	'SNKKFL'	'}]]][Z'	'344421']	['HHHHH'	'KAELN'	'%#%""%'	'42414'	'HHHHH'	'EAEVQ'	'%#%!%'	'42404']]" 27.0 0.0155884645362431 0.2702702702702703 1209.0 0.0 0.0 0.0 1211.0 340.0 0.122525918944392 0.8666666666666667 911.0 0.0 -1.0 -1.0 -1.0 0.0 -1.0 -1.0 -1.0 0.0 -1.0 -1.0 -1.0 0.1018 0.3435 213.0 0.8332268370607029 0.0 0.0 0.0 - - G1TZ76 40S ribosomal protein S27 # Oryctolagus cuniculus
2CJR B 113.0 2.5 1489678 694009 0042802#0003723 0044172#0044177#0044220#0019028#0019013 0019082#0019081 0.0474737907028394 1.226853272084479 0.4110576923076927 [[322	324]	[333	338]	[321	331]	[270	274]] [4	0	3	1] [[200	202]	[396	401]	[539	549]	[985	989]] [['EEE'	'GME'	'213'	'324'	'EEE'	'YFK'	'213'	'324']	['EEEEEE'	'TYHGAI'	'22321/'	'334320'	'EEEEEE'	'YADSFV'	'21321/'	'324320']	['EEEEEETTEEE'	'IGMEVTPSGTW'	'/213/2NN222'	'03240333333'	'EEEEETTEEEE'	'VNFNFNGLTGT'	'/3131ON0222'	'04242431333']	['.HHHH'	'NVTQA'	']!$%#'	'40342'	'.HHHH'	'DPPEA'	']$$%#'	'43342']] 16.5 0.0648215586307356 0.2763975155279503 1051.0 0.0 0.0 0.0 1096.0 171.0 0.0849150849150849 0.8947368421052632 906.0 1063.0 0.8851851851851852 0.9227799227799228 11.0 230.0 0.0433081137490216 0.8217821782178217 3631.0 1064.0 0.2238341968911917 0.9818181818181818 745.0 0.0575 0.2909 113.0 0.82453909726637 0.5 0.0 0.2 29751 NC_004718 P59595 Nucleoprotein N Severe acute respiratory syndr…
5VK2 a 155.0 3.2 956585 11622 0046872 0044167#0044178#0020002#0016021#0019031#0055036 0039654#0019065#0019062 0.1070508708759351 1.2060503182115268 0.501278772378517 [[371	373]	[368	372]	[369	371]	[317	321]] [4	0	3	1] [[200	202]	[448	452]	[548	550]	[988	992]] [['EEE'	'YLN'	'203'	'314'	'EEE'	'YFK'	'213'	'324']	['EEEEE'	'KYWYL'	'32220'	'43331'	'EEEEE'	'NYNYL'	'32320'	'43431']	['EEE'	'YWY'	'222'	'333'	'EEE'	'GTG'	'222'	'333']	['HHHHH'	'DFNKQ'	'%#%%%'	'42444'	'HHHHH'	'EAEVQ'	'%#%!%'	'42404']] 28.0 0.0142433234421364 0.3037974683544304 1606.0 0.0 0.0 0.0 1139.0 287.5 0.0913508260447036 0.8545454545454545 919.0 0.0 -1.0 -1.0 -1.0 1563.5 0.2544011901810067 0.8110671936758893 2768.0 0.0 -1.0 -1.0 -1.0 0.1027 0.3275 211.0 0.943202416918429 0.0 0.5 0.1 3402 NC_004296 P08669 Pre-glycoprotein polyprotein GP complex GPC Lassa virus (strain Mouse/Sierra Leone/Josiah/1976)
