# Supplementary material for: Identifying and profiling structural similarities between Spike of SARS-CoV-2 and other viral or host proteins with Machaon
Source: Commun Biol. 2023 Jul 19;6:752. doi: 10.1038/s42003-023-05076-7 (PMC10356814; doi:10.1038/s42003-023-05076-7)
Supplement: Supplementary file 7 — Supplementary Data 4 [file 42003_2023_5076_MOESM7_ESM.zip › 6VXX_A_segment/candidates/6VXX_A_site4-metrics-merged-filtered.csv]

structureId b-phipsi w-rdist t-alpha alignedRange referenceSegmentIndex referenceRange alignedSequences
2BZU_A 0.0024393497604401 0.869500643094751 0.008591065292097 [[363	365]	[363	366]	[264	271]] [4	0	3] [[200	202]	[396	399]	[546	553]] [['EEE'	'TFK'	'213'	'324'	'EEE'	'YFK'	'213'	'324']	['EEEE'	'TFKW'	'2132'	'3243'	'EEEE'	'YADS'	'2132'	'3243']	['EEEEEEEE'	'LGTITIKG'	'022/2/32'	'13303043'	'EEEEEEEE'	'LTGTGVLT'	'02222/02'	'13333013']]
1W39_C 0.0026167807662444 0.8734546020341756 0.0068143100511073 [[178	180]	[32	39]	[177	180]] [4	0	3] [[200	202]	[394	401]	[513	516]] [['EEE'	'SMH'	'213'	'324'	'EEE'	'YFK'	'213'	'324']	['EEEEEEEE'	'KQPFQSEV'	'3321323/'	'44324340'	'EEEEEEEE'	'NVYADSFV'	'3/21321/'	'40324320']	['EEEE'	'LSMH'	'0213'	'1324'	'EEEE'	'LSFE'	'0213'	'1324']]
3D23_A 0.0025370822284888 1.214898398838502 0.0238500851788752 [[161	163]	[28	31]	[159	175]	[227	232]] [4	0	3	1] [[200	202]	[450	453]	[538	550]	[986	991]] [['EEE'	'YMH'	'213'	'324'	'EEE'	'YFK'	'213'	'324']	['EEEE'	'NGLW'	'3202'	'4313'	'EEEE'	'NYLY'	'3202'	'4313']	['EEEEEEEEEETTEEEEE'	'FVYMHQLELSTGCHTGT'	'1/21330302NN13222'	'20324414133324333'	'EEEEEETTEEEEE'	'FVNFNFNGLTGTG'	'1/3131ON02222'	'2042424313333']	['HHHHHH'	'TEDFNV'	'$%%#%!'	'344240'	'HHHHHH'	'PPEAEV'	'$$%#%!'	'334240']]
1AUY_B 0.0034721586412298 0.8337098446280807 0.039182282793867 [[178	180]	[32	39]	[177	180]] [4	0	3] [[200	202]	[394	401]	[513	516]] [['EEE'	'SMH'	'213'	'324'	'EEE'	'YFK'	'213'	'324']	['EEEEEEEE'	'KQPFQSEV'	'3321323/'	'44324340'	'EEEEEEEE'	'NVYADSFV'	'3/21321/'	'40324320']	['EEEE'	'LSMH'	'0213'	'1324'	'EEEE'	'LSFE'	'0213'	'1324']]
6OJ0_O 0.0012530497952594 1.3139850794185248 0.0459965928449739 [[338	340]	[338	341]	[225	230]	[205	209]] [4	0	3	1] [[200	202]	[396	399]	[548	553]	[976	980]] "[['EEE'	'YFN'	'213'	'324'	'EEE'	'YFK'	'213'	'324']	['EEEE'	'YFNP'	'2132'	'3243'	'EEEE'	'YADS'	'2132'	'3243']	['EEEEEE'	'YSTNLT'	'222302'	'333413'	'EEEEEE'	'GTGVLT'	'222/02'	'333013']	['.HHHH'	'VTQQV'	'Y$%%!'	'03440'	'.HHHH'	'VLNDI'	'Y""%%!'	'01440']]"
6E5U_B 0.0048074009007067 1.1729089788636848 0.0306643952299821 [[116	118]	[128	131]	[114	118]	[25	29]] [4	0	3	1] [[200	202]	[434	437]	[512	516]	[986	990]] [['EEE'	'TAQ'	'213'	'324'	'EEE'	'YFK'	'213'	'324']	['EEEE'	'IASD'	'/123'	'0234'	'EEEE'	'IAWN'	'/123'	'0234']	['EEEEE'	'ILTAQ'	'/0213'	'01324'	'EEEEE'	'VLSFE'	'/0213'	'01324']	['HHHHH'	'YTTMD'	'$$$#%'	'33324'	'HHHHH'	'PPEAE'	'$$%#%'	'33424']]
6ZGF_A 0.0065864397389193 0.5062802513858916 0.0190972222222223 [[197	202]	[355	438]	[506	571]	[978	988]] [4	0	3	1] [[197	202]	[355	438]	[506	571]	[982	992]] "[['ETTEEE'	'IDGYFK'	'/ON213'	'043324'	'ETTEEE'	'IDGYFK'	'/ON213'	'043324']	['EEEE.SEE..GGGGTTT...SEEEESSS.GGGSSS.EESEEEEEEEEEEGGGGGGSSTT..SSHHHHT....SS..EEEEEEE.'	'RKRISNDVADYSVLYNSTSFSTFKEYGVSPTKLNDLFFTNVYADSFVITGDEVRQIAPGQTGKIADYNYKLPDDFTGEVIAWNS'	'434/}V3/[]9967NON}}[U2133UUR}99:SVVZ11U3/21321//29::6;:RTNN]}UV!#%$O}]Z}VV[}23//123}'	'545034402433013433323324433033341441223403243200334405402334334024343413442334002343'	'EEEE.SEE..HHHHHH.TT.SEEEESSS.TTSTTT..BSEEEEEEEEEEGGGGGGSSTT..STTTTTT....TT..EEEEEEE.'	'RKRISNCVADYSVLYNSASFSTFKDYGVSPTKLNDLEFTNVYADSFVIRGDEVRQIAPGQTGKIADYNYKLPDDFTGDVIAWNS'	'434/}V1/[]$$!""$%}MN[U2133UUR}NNVLOOZ]*U3/21321//49::6;:RTNN]}UOKMONO}]Z}OO[}23//123}'	'545034202433013432323324433033341441423403243200534405402334334024343413442334002343']	['SEEEEEEEEEE..SS..SEE.S........SSEEEEEETTEEEEEEEEE......SS..EEE.TTS'	'QPYRVVVLSFELLNAPATVFGPKKSTNLVKNKHVNFNFNGLTGTGVLTESNKKFLPFQQFGRDIAD'	'V224///0213ZZVT}[U/1}U]]}}]ZY]VV3/3131ON02222/023}]]][ZUT]]124]KMV'	'433500013241142323023344334104444042424313333013434442132442354024'	'SEEEEEEEEEE.SSS...EE.S........SSEEEEEETTEEEEEEEEE......TT..EEE.TTS'	'QPYRVVVLSFELLHAPATVEGPKKSTNLVKNKFVNFNFNGLTGTGVLTESNKKFLPFQQFGRDIAD'	'V224///0213ZSVT}[}/3}U]]}}]ZY]VV1/3131ON02222/023}]]][ZNM]]124]KMV'	'433500013241142323043344334104442042424313333013434442132442354024']	['TTS.HHHHHHH'	'SRLDPPEAEVQ'	'NPS]$$%#%!%'	'35143342404'	'TTS.HHHHHHH'	'SRLDPPEAEVQ'	'NPS]$$%#%!%'	'35143342404']]"
4WME_B 0.0040830193648421 1.1630686599100588 0.0425894378194204 [[164	166]	[28	31]	[165	178]	[12	14]] [4	0	3	1] [[200	202]	[450	453]	[538	550]	[990	992]] [['EEE'	'YMH'	'213'	'324'	'EEE'	'YFK'	'213'	'324']	['EEEE'	'NGLW'	'3202'	'4313'	'EEEE'	'NYLY'	'3202'	'4313']	['EEEEEEETTEEEEE'	'MHQMELANGTHTGS'	'1331301ON23222'	'24424124334333'	'EEEEEETTEEEEE'	'FVNFNFNGLTGTG'	'1/3131ON02222'	'2042424313333']	['HHH'	'DVE'	'%!%'	'404'	'HHH'	'EVQ'	'%!%'	'404']]
2BZV_A 0.0042520713800365 1.121919353170126 0.0444839857651251 [[363	365]	[363	366]	[264	271]] [4	0	3] [[200	202]	[396	399]	[546	553]] [['EEE'	'TFK'	'213'	'324'	'EEE'	'YFK'	'213'	'324']	['EEEE'	'TFKW'	'2132'	'3243'	'EEEE'	'YADS'	'2132'	'3243']	['EEEEEEEE'	'LGTITIKG'	'022/2/32'	'13303043'	'EEEEEEEE'	'LTGTGVLT'	'02222/02'	'13333013']]
5O36_A 0.0027509283288503 0.7667453047620261 0.0885860306643946 [[311	313]	[311	315]	[200	204]] [4	0	3] [[200	202]	[376	380]	[549	553]] [['EEE'	'WCD'	'213'	'324'	'EEE'	'YFK'	'213'	'324']	['EEESS'	'WCDRS'	'213WU'	'32453'	'EEEES'	'TFKDY'	'2133U'	'32443']	['EEEEE'	'YWIES'	'22/32'	'33043'	'EEEEE'	'TGVLT'	'22/02'	'33013']]
6B6I_G 0.0063791490080978 1.1016184954065384 0.0034188034188034 [[106	108]	[154	159]	[107	116]	[5	8]] [4	0	3	1] [[200	202]	[395	400]	[541	550]	[980	983]] "[['EEE'	'TMK'	'213'	'324'	'EEE'	'YFK'	'213'	'324']	['EEEEEE'	'IGVHTA'	'/2/321'	'030432'	'EEEEEE'	'VYADSF'	'/21321'	'032432']	['EEETTEEEEE'	'MKIQGRTVGG'	'13/ON42/22'	'2404353033'	'EEETTEEEEE'	'FNFNGLTGTG'	'131ON02222'	'2424313333']	['HHTT'	'IWSR'	'!$NP'	'0335'	'HHTT'	'ILSR'	'!""NP'	'0135']]"
6E5U_D 0.0047323731655677 1.225314254085203 0.0323679727427592 [[116	118]	[128	131]	[114	118]	[25	29]] [4	0	3	1] [[200	202]	[434	437]	[512	516]	[986	990]] [['EEE'	'TAQ'	'213'	'324'	'EEE'	'YFK'	'213'	'324']	['EEEE'	'IASD'	'/123'	'0234'	'EEEE'	'IAWN'	'/123'	'0234']	['EEEEE'	'ILTAQ'	'/0213'	'01324'	'EEEEE'	'VLSFE'	'/0213'	'01324']	['HHHHH'	'YTTMD'	'$$$#%'	'33324'	'HHHHH'	'PPEAE'	'$$%#%'	'33424']]
1FNU_A 0.0031865812803843 1.5496478658595327 0.0352733686067026 [[123	132]	[127	130]	[117	132]	[19	21]] [4	0	3	1] [[197	202]	[450	453]	[510	516]	[978	980]] [['ETTEEEEEEE'	'IDGIQSLSFD'	'/ON/320213'	'0430431324'	'ETTEEE'	'IDGYFK'	'/ON213'	'043324']	['EEEE'	'QSLS'	'3202'	'4313'	'EEEE'	'NYLY'	'3202'	'4313']	['EEEEEEETTEEEEEEE'	'IVVKVSIDGIQSLSFD'	'///3/2/ON/320213'	'0004030430431324'	'EEEEEEE'	'VVVLSFE'	'///0213'	'0001324']	['HHH'	'QNI'	'%%!'	'440'	'HHH'	'NDI'	'%%!'	'440']]
3D23_B 0.0035037907049406 1.3318755538210263 0.0408858603066439 [[161	163]	[28	31]	[159	175]	[227	232]] [4	0	3	1] [[200	202]	[450	453]	[538	550]	[986	991]] [['EEE'	'YMH'	'213'	'324'	'EEE'	'YFK'	'213'	'324']	['EEEE'	'NGLW'	'3202'	'4313'	'EEEE'	'NYLY'	'3202'	'4313']	['EEEEEEEEEETTEEEEE'	'FVYMHQLELSTGCHTGT'	'1/21330302NN13222'	'20324414133324333'	'EEEEEETTEEEEE'	'FVNFNFNGLTGTG'	'1/3131ON02222'	'2042424313333']	['HHHHHH'	'TEDFNV'	'$%%#%!'	'344240'	'HHHHHH'	'PPEAEV'	'$$%#%!'	'334240']]
5X5B_C 0.0056456855654238 0.7057693455582845 0.0463458110516941 [[383	385]	[342	429]	[492	557]	[955	963]] [4	0	3	1] [[200	202]	[355	442]	[506	571]	[973	981]] "[['EEE'	'YAD'	'213'	'324'	'EEE'	'YFK'	'213'	'324']	['EEE..SEE..HHHHHHS...SB....SS.HHHHTT...S..EEEEEEEEGGGSTTSSSS.TTSSTTTSS...SSS...EEEEE.TTTT'	'RKKISNCVADYSVLYNSTFFSTFKCYGVSATKLNDLCFSNVYADSFVVKGDDVRQIAPGQTGVIADYNYKLPDDFMGCVLAWNTRNID'	'433Y}V1/[]$$!""$%U}[[U+[][}UR}#$%""OOZ[[U]Y21321//39::RPORTUU]NNRRMONVU]Z}VVT[}[/0123}POKO'	'5440342024330134332233242330323414412234032432004344054023343300243434134422320123435404'	'EEEE.SEE..HHHHHH.TT.SEEEESSS.TTSTTT..BSEEEEEEEEEEGGGGGGSSTT..STTTTTT....TT..EEEEEEE.TTTT'	'RKRISNCVADYSVLYNSASFSTFKDYGVSPTKLNDLEFTNVYADSFVIRGDEVRQIAPGQTGKIADYNYKLPDDFTGDVIAWNSNNLD'	'434/}V1/[]$$!""$%}MN[U2133UUR}NNVLOOZ]*U3/21321//49::6;:RTNN]}UOKMONO}]Z}OO[}23//123}OOLO'	'5450342024330134323233244330333414414234032432005344054023343340243434134423340023434414']	['SEEEEEEEE...S.SS..S..SPPP....SSS.B...TTS.....B..B......TT..EE..TTS'	'QPYRVVVLSFELLNAPATVCGPKLSTDLIKNQOVNFNFNGLTGTGVLTPSSKRFQPFQQFGRDVSD'	'V224///02[]ZS]TU[}R[}UHEG}]ZYVVV_(][]MOUZ}}}}(Z}+}}]^[]NM]]12^]KNV'	'433500013241142323023341334104446042424313333013333452432442354034'	'SEEEEEEEEEE.SSS...EE.S........SSEEEEEETTEEEEEEEEE......TT..EEE.TTS'	'QPYRVVVLSFELLHAPATVEGPKKSTNLVKNKFVNFNFNGLTGTGVLTESNKKFLPFQQFGRDIAD'	'V224///0213ZSVT}[}/3}U]]}}]ZY]VV1/3131ON02222/023}]]][ZNM]]124]KMV'	'433500013241142323043344334104442042424313333013434442132442354024']	['S.S.HHHHH'	'ISSVLNDIL'	'R}UY""%%!""'	'033014401'	'S.S.HHHHH'	'ISSVLNDIL'	'R}UY""%%!""'	'033014401']]"
6E5U_H 0.0049986266436485 1.1467966483228875 0.0426287744227353 [[116	118]	[128	131]	[114	118]	[25	29]] [4	0	3	1] [[200	202]	[434	437]	[512	516]	[986	990]] [['EEE'	'TAQ'	'213'	'324'	'EEE'	'YFK'	'213'	'324']	['EEEE'	'IASD'	'/123'	'0234'	'EEEE'	'IAWN'	'/123'	'0234']	['EEEEE'	'ILTAQ'	'/0213'	'01324'	'EEEEE'	'VLSFE'	'/0213'	'01324']	['HHHHH'	'YTTMD'	'$$$#%'	'33324'	'HHHHH'	'PPEAE'	'$$%#%'	'33424']]
6B6I_F 0.0021041462762103 1.5168810112183178 0.052810902896081 [[106	108]	[154	159]	[107	116]	[20	22]] [4	0	3	1] [[200	202]	[395	400]	[541	550]	[973	975]] [['EEE'	'TMK'	'213'	'324'	'EEE'	'YFK'	'213'	'324']	['EEEEEE'	'IGVHTA'	'/2/321'	'030432'	'EEEEEE'	'VYADSF'	'/21321'	'032432']	['EEETTEEEEE'	'MKIQGRTVGG'	'13/ON42/22'	'2404353033'	'EEETTEEEEE'	'FNFNGLTGTG'	'131ON02222'	'2424313333']	['SSS'	'VSP'	'RUU'	'033'	'S.S'	'ISS'	'R}U'	'033']]
5TG9_A 0.0053098103180431 0.7995496129002893 0.0538599640933574 [[137	139]	[230	235]	[230	233]	[185	190]] [4	0	3	1] [[200	202]	[395	400]	[539	542]	[974	979]] "[['EEE'	'SAD'	'213'	'324'	'EEE'	'YFK'	'213'	'324']	['EEEEEE'	'IDFHWM'	'/31321'	'042432'	'EEEEEE'	'VYADSF'	'/21321'	'032432']	['EEEE'	'IDFH'	'/313'	'0424'	'EEEE'	'VNFN'	'/313'	'0424']	['.SSHHH'	'SSSLDE'	'}UU""%%'	'333144'	'.S.HHH'	'SSVLND'	'}UY""%%'	'330144']]"
1FNW_G 0.0032974939254829 1.666066403632056 0.0334507042253522 [[1923	1932]	[1927	1930]	[1917	1932]	[1819	1821]] [4	0	3	1] [[197	202]	[450	453]	[510	516]	[978	980]] [['ETTEEEEEEE'	'IDGIQSLSFD'	'/ON/320213'	'0430431324'	'ETTEEE'	'IDGYFK'	'/ON213'	'043324']	['EEEE'	'QSLS'	'3202'	'4313'	'EEEE'	'NYLY'	'3202'	'4313']	['EEEEEEETTEEEEEEE'	'IVVKVSIDGIQSLSFD'	'///3/2/ON/320213'	'0004030430431324'	'EEEEEEE'	'VVVLSFE'	'///0213'	'0001324']	['HHH'	'QNI'	'%%!'	'440'	'HHH'	'NDI'	'%%!'	'440']]
6B6I_D 0.0028962164825557 1.4803802547819394 0.0494037478705273 [[106	108]	[154	159]	[107	116]	[20	22]] [4	0	3	1] [[200	202]	[395	400]	[541	550]	[973	975]] [['EEE'	'TMK'	'213'	'324'	'EEE'	'YFK'	'213'	'324']	['EEEEEE'	'IGVHTA'	'/2/321'	'030432'	'EEEEEE'	'VYADSF'	'/21321'	'032432']	['EEETTEEEEE'	'MKIQGRTVGG'	'13/ON42/22'	'2404353033'	'EEETTEEEEE'	'FNFNGLTGTG'	'131ON02222'	'2424313333']	['SSS'	'VSP'	'RUU'	'033'	'S.S'	'ISS'	'R}U'	'033']]
6B6I_B 0.0048972426014257 1.4985075881975936 0.0244328097731238 [[106	108]	[154	159]	[107	116]	[20	22]] [4	0	3	1] [[200	202]	[395	400]	[541	550]	[973	975]] [['EEE'	'TMK'	'213'	'324'	'EEE'	'YFK'	'213'	'324']	['EEEEEE'	'IGVHTA'	'/2/321'	'030432'	'EEEEEE'	'VYADSF'	'/21321'	'032432']	['EEETTEEEEE'	'MKIQGRTVGG'	'13/ON42/22'	'2404353033'	'EEETTEEEEE'	'FNFNGLTGTG'	'131ON02222'	'2424313333']	['SSS'	'VSP'	'RUU'	'033'	'S.S'	'ISS'	'R}U'	'033']]
2FZ1_C 0.0033178190885697 1.0101032310346474 0.0830258302583026 [[178	180]	[32	39]	[177	180]] [4	0	3] [[200	202]	[394	401]	[513	516]] [['EEE'	'SMH'	'213'	'324'	'EEE'	'YFK'	'213'	'324']	['EEEEEEEE'	'KQPFQSEV'	'3321323/'	'44324340'	'EEEEEEEE'	'NVYADSFV'	'3/21321/'	'40324320']	['EEEE'	'LSMH'	'0213'	'1324'	'EEEE'	'LSFE'	'0213'	'1324']]
1W39_B 0.0047778033255207 0.8378876063864089 0.0810313075506452 [[178	180]	[32	39]	[177	180]] [4	0	3] [[200	202]	[394	401]	[513	516]] [['EEE'	'SMH'	'213'	'324'	'EEE'	'YFK'	'213'	'324']	['EEEEEEEE'	'KQPFQSEV'	'3321323/'	'44324340'	'EEEEEEEE'	'NVYADSFV'	'3/21321/'	'40324320']	['EEEE'	'LSMH'	'0213'	'1324'	'EEEE'	'LSFE'	'0213'	'1324']]
6B6I_A 0.0048485932823323 1.1219325403615397 0.0647359454855187 [[106	108]	[154	159]	[107	116]	[5	8]] [4	0	3	1] [[200	202]	[395	400]	[541	550]	[980	983]] "[['EEE'	'TMK'	'213'	'324'	'EEE'	'YFK'	'213'	'324']	['EEEEEE'	'IGVHTA'	'/2/321'	'030432'	'EEEEEE'	'VYADSF'	'/21321'	'032432']	['EEETTEEEEE'	'MKIQGRTVGG'	'13/ON42/22'	'2404353033'	'EEETTEEEEE'	'FNFNGLTGTG'	'131ON02222'	'2424313333']	['HHTT'	'IWSR'	'!$NP'	'0335'	'HHTT'	'ILSR'	'!""NP'	'0135']]"
6ZGF_B 0.006584485348384 0.5062601942858124 0.0538599640933574 [[197	202]	[355	438]	[506	571]	[978	988]] [4	0	3	1] [[197	202]	[355	438]	[506	571]	[982	992]] "[['ETTEEE'	'IDGYFK'	'/ON213'	'043324'	'ETTEEE'	'IDGYFK'	'/ON213'	'043324']	['EEEE.SEE..GGGGTTT...SEEEESSS.GGGSSS.EESEEEEEEEEEEGGGGGGSSTT..SSHHHHT....SS..EEEEEEE.'	'RKRISNSVADYSVLYNSTSFSTFKTYGVSPTKLNDLUFTNVYADSFVITGDEVRQIAPGQTGKIADYNYKLPDDFTGTVIAWNS'	'434/}V2/[]9967NON}}[U2132UUR}99:SVVZ51U3/21321//29::6;:RTNN]}UV!#%$O}]Z}VV[}22//123}'	'545034302433013433323324333033341441623403243200334405402334334024343413442333002343'	'EEEE.SEE..HHHHHH.TT.SEEEESSS.TTSTTT..BSEEEEEEEEEEGGGGGGSSTT..STTTTTT....TT..EEEEEEE.'	'RKRISNCVADYSVLYNSASFSTFKDYGVSPTKLNDLEFTNVYADSFVIRGDEVRQIAPGQTGKIADYNYKLPDDFTGDVIAWNS'	'434/}V1/[]$$!""$%}MN[U2133UUR}NNVLOOZ]*U3/21321//49::6;:RTNN]}UOKMONO}]Z}OO[}23//123}'	'545034202433013432323324433033341441423403243200534405402334334024343413442334002343']	['SEEEEEEEEEE..SS..SEE.S........SSEEEEEETTEEEEEEEEE......SS..EEE.TTS'	'QPYRVVVLSFELLNAPATVUGPKKSTNLVKNKWVNFNFNGLTGTGVLTESNKKFLPFQQFGRDIAD'	'V224///0213ZZVT}[U/5}U]]}}]ZY]VV2/3131ON02222/023}]]][ZUT]]124]KMV'	'433500013241142323063344334104443042424313333013434442132442354024'	'SEEEEEEEEEE.SSS...EE.S........SSEEEEEETTEEEEEEEEE......TT..EEE.TTS'	'QPYRVVVLSFELLHAPATVEGPKKSTNLVKNKFVNFNFNGLTGTGVLTESNKKFLPFQQFGRDIAD'	'V224///0213ZSVT}[}/3}U]]}}]ZY]VV1/3131ON02222/023}]]][ZNM]]124]KMV'	'433500013241142323043344334104442042424313333013434442132442354024']	['TTS.HHHHHHH'	'SRLDPPEAEVQ'	'NPS]$$%#%!%'	'35143342404'	'TTS.HHHHHHH'	'SRLDPPEAEVQ'	'NPS]$$%#%!%'	'35143342404']]"
6WAQ_B 0.0024952140376119 2.2405056390633384 0.0298245614035088 [[383	385]	[342	425]	[492	501]	[427	429]] [4	0	3	1] [[200	202]	[355	438]	[506	515]	[990	992]] "[['EEE'	'YAD'	'213'	'324'	'EEE'	'YFK'	'213'	'324']	['EEEE.SSB..THHHHS.SS.SEEEEESS.TT.GGG..S..EEEEEEEEEGGGGGGSSTT..SHHHHHT....TT..EEEEEEE.'	'RKKISNGVADYSVLYNSTFFSTFKHYGVSATKLNDLDFSNVYADSFVVKGDDVRQIAPGQTGVIADYNYKLPDDFMGHVLAWNT'	'433/}VU([]N$!""$V}UT[U21332UR}MN]7::Z]T}]/21321//39::6;:RTNN]}U!!#%$O}]Z}OO[[23/0123}'	'544034302433013433223324433032341441423403243200434405402334330024343413442234012343'	'EEEE.SEE..HHHHHH.TT.SEEEESSS.TTSTTT..BSEEEEEEEEEEGGGGGGSSTT..STTTTTT....TT..EEEEEEE.'	'RKRISNCVADYSVLYNSASFSTFKDYGVSPTKLNDLEFTNVYADSFVIRGDEVRQIAPGQTGKIADYNYKLPDDFTGDVIAWNS'	'434/}V1/[]$$!""$%}MN[U2133UUR}NNVLOOZ]*U3/21321//49::6;:RTNN]}UOKMONO}]Z}OO[}23//123}'	'545034202433013432323324433033341441423403243200534405402334334024343413442334002343']	['SEEEEEEEEE'	'QPYRVVVLSF'	'V224///021'	'4335000132'	'SEEEEEEEEE'	'QPYRVVVLSF'	'V224///021'	'4335000132']	['HHH'	'NID'	'%!%'	'404'	'HHH'	'EVQ'	'%!%'	'404']]"
6CRX_C 0.004213730007685 2.1393685132478084 0.0102214650766609 [[160	162]	[345	389]	[492	554]	[955	974]] [4	0	3	1] [[200	202]	[358	402]	[506	568]	[973	992]] "[['EEE'	'TFE'	'213'	'324'	'EEE'	'YFK'	'213'	'324']	['E.S.B...HHHHS.SSBS..EE.---.TTTTS..BSSEE.EEEEE'	'ISNSVADYSVLYNSTFFSTFKTY---ATKLNDLUFSNVYADSFVV'	'/}V}([]}$!""$V}UT*U}[32}---[NOLOVZ_*UV/2[321//'	'03430243301343322332433---2341441623403243200'	'E.SEE..HHHHHH.TT.SEEEESSS.TTSTTT..BSEEEEEEEEE'	'ISNCVADYSVLYNSASFSTFKDYGVSPTKLNDLEFTNVYADSFVI'	'/}V1/[]$$!""$%}MN[U2133UUR}NNVLOOZ]*U3/21321//'	'034202433013432323324433033341441423403243200']	['SEEEEEE..B.------.B.SS........SSEEEEE.SS.EEEEEEEE......TT..EEE.'	'QPYRVVVLSFE------TVUGPKLSTDLIKNQWVNFNFNGLTGTGVLTPSSKRFQPFQQFGRD'	'V224///Z}*]------}(_UU]Z}}]ZY]VV2/313[VUZ2222/022}}]^[]NM]]124]'	'43350001324------3063341334104443042424313333013333452432442354'	'SEEEEEEEEEE.SSS...EE.S........SSEEEEEETTEEEEEEEEE......TT..EEE.'	'QPYRVVVLSFELLHAPATVEGPKKSTNLVKNKFVNFNFNGLTGTGVLTESNKKFLPFQQFGRD'	'V224///0213ZSVT}[}/3}U]]}}]ZY]VV1/3131ON02222/023}]]][ZNM]]124]'	'433500013241142323043344334104442042424313333013434442132442354']	['S.S.SHHHHTTS.HHHHHHH'	'ISSVLNDILSRLDPPEAEVQ'	'R}UYS%%!""NPS]$$%#%!%'	'03301440135143342404'	'S.S.HHHHHTTS.HHHHHHH'	'ISSVLNDILSRLDPPEAEVQ'	'R}UY""%%!""NPS]$$%#%!%'	'03301440135143342404']]"
1W39_A 0.0070792679211669 0.7266975601591622 0.0425894378194204 [[178	180]	[32	39]	[177	180]] [4	0	3] [[200	202]	[394	401]	[513	516]] [['EEE'	'SMH'	'213'	'324'	'EEE'	'YFK'	'213'	'324']	['EEEEEEEE'	'KQPFQSEV'	'3321323/'	'44324340'	'EEEEEEEE'	'NVYADSFV'	'3/21321/'	'40324320']	['EEEE'	'LSMH'	'0213'	'1324'	'EEEE'	'LSFE'	'0213'	'1324']]
6OJ0_U 0.0059165114822345 1.3255995885760723 0.0340715502555364 [[338	340]	[338	341]	[225	230]	[205	209]] [4	0	3	1] [[200	202]	[396	399]	[548	553]	[976	980]] "[['EEE'	'YFN'	'213'	'324'	'EEE'	'YFK'	'213'	'324']	['EEEE'	'YFNP'	'2132'	'3243'	'EEEE'	'YADS'	'2132'	'3243']	['EEEEEE'	'YSTNLT'	'222302'	'333413'	'EEEEEE'	'GTGVLT'	'222/02'	'333013']	['.HHHH'	'VTQQV'	'Y$%%!'	'03440'	'.HHHH'	'VLNDI'	'Y""%%!'	'01440']]"
6KFT_B 0.0037865685736181 2.357049347604101 0.0 [[161	163]	[157	162]	[85	88]	[186	190]] [4	0	3	1] [[200	202]	[395	400]	[551	554]	[988	992]] [['EEE'	'TAD'	'213'	'324'	'EEE'	'YFK'	'213'	'324']	['EEEEEE'	'VYACTA'	'/21121'	'032232'	'EEEEEE'	'VYADSF'	'/21321'	'032432']	['EEEE'	'VLYK'	'/023'	'0134'	'EEEE'	'VLTE'	'/023'	'0134']	['HHHHH'	'KFKEE'	'%#%%%'	'42444'	'HHHHH'	'EAEVQ'	'%#%!%'	'42404']]
6A3B_B 0.0037865685736181 2.357049347604101 0.0 [[161	163]	[157	162]	[85	88]	[186	190]] [4	0	3	1] [[200	202]	[395	400]	[551	554]	[988	992]] [['EEE'	'TAD'	'213'	'324'	'EEE'	'YFK'	'213'	'324']	['EEEEEE'	'VYACTA'	'/21121'	'032232'	'EEEEEE'	'VYADSF'	'/21321'	'032432']	['EEEE'	'VLYK'	'/023'	'0134'	'EEEE'	'VLTE'	'/023'	'0134']	['HHHHH'	'KFKEE'	'%#%%%'	'42444'	'HHHHH'	'EAEVQ'	'%#%!%'	'42404']]
6E5U_F 0.0050041201688197 1.1725316537710926 0.0732538330494034 [[116	118]	[128	131]	[114	118]	[25	29]] [4	0	3	1] [[200	202]	[434	437]	[512	516]	[986	990]] [['EEE'	'TAQ'	'213'	'324'	'EEE'	'YFK'	'213'	'324']	['EEEE'	'IASD'	'/123'	'0234'	'EEEE'	'IAWN'	'/123'	'0234']	['EEEEE'	'ILTAQ'	'/0213'	'01324'	'EEEEE'	'VLSFE'	'/0213'	'01324']	['HHHHH'	'YTTMD'	'$$$#%'	'33324'	'HHHHH'	'PPEAE'	'$$%#%'	'33424']]
6OJ0_H 0.0058697622022566 1.146687379220476 0.0579216354344118 [[138	140]	[138	141]	[25	30]	[81	83]] [4	0	3	1] [[200	202]	[396	399]	[548	553]	[986	988]] [['EEE'	'YFN'	'213'	'324'	'EEE'	'YFK'	'213'	'324']	['EEEE'	'YFNP'	'2132'	'3243'	'EEEE'	'YADS'	'2132'	'3243']	['EEEEEE'	'YSTNLT'	'222302'	'333413'	'EEEEEE'	'GTGVLT'	'222/02'	'333013']	['HHH'	'YTN'	'$$%'	'334'	'HHH'	'PPE'	'$$%'	'334']]
6OJ0_S 0.0082574683642124 1.1240500545264287 0.0034188034188034 [[1138	1140]	[1138	1141]	[1025	1030]	[1081	1083]] [4	0	3	1] [[200	202]	[396	399]	[548	553]	[986	988]] [['EEE'	'YFN'	'213'	'324'	'EEE'	'YFK'	'213'	'324']	['EEEE'	'YFNP'	'2132'	'3243'	'EEEE'	'YADS'	'2132'	'3243']	['EEEEEE'	'YSTNLT'	'222302'	'333413'	'EEEEEE'	'GTGVLT'	'222/02'	'333013']	['HHH'	'YTN'	'$$%'	'334'	'HHH'	'PPE'	'$$%'	'334']]
5F4P_A 0.0047173529676005 1.9102917983728955 0.039182282793867 [[444	446]	[441	449]	[295	300]	[342	345]] [4	0	3	1] [[200	202]	[393	401]	[551	556]	[977	980]] "[['EEE'	'TMN'	'213'	'324'	'EEE'	'YFK'	'213'	'324']	['S.EEEEEEE'	'GEITMNSNI'	'U]/21323/'	'340324340'	'SEEEEEEEE'	'TNVYADSFV'	'U3/21321/'	'340324320']	['EEEE..'	'VLTRPN'	'/024}]'	'013534'	'EEEE..'	'VLTESN'	'/023}]'	'013434']	['HHHH'	'LQKV'	'""%%!'	'1440'	'HHHH'	'LNDI'	'""%%!'	'1440']]"
6CRW_C 0.0044455463137393 2.19108310419243 0.0262237762237766 [[383	385]	[342	389]	[492	554]	[955	974]] [4	0	3	1] [[200	202]	[355	402]	[506	568]	[973	992]] "[['EEE'	'YAD'	'213'	'324'	'EEE'	'YFK'	'213'	'324']	['EEEE.SB...SHHHHS.SSBS..B.----.THHHH..BS.EEEEEEEE'	'RKKISNHVADYSVLYNSTFFSTFKI----ATKLNDLJFSNVYADSFVV'	'433/}V	Y[]U$!""$V}UT*U}[	Y----[N%""%%Z_*U]/21321//'	'5440344024330134332233240----2341441623403243200'	'EEEE.SEE..HHHHHH.TT.SEEEESSS.TTSTTT..BSEEEEEEEEE'	'RKRISNCVADYSVLYNSASFSTFKDYGVSPTKLNDLEFTNVYADSFVI'	'434/}V1/[]$$!""$%}MN[U2133UUR}NNVLOOZ]*U3/21321//'	'545034202433013432323324433033341441423403243200']	['S.EEEEEEEE.------.B.SS........SSEEEEEETTEEEEEEEEE......TT..EE..'	'QPYRVVVLSFE------TVJGPKLSTDLIKNQLVNFNFNGLTGTGVLTPSSKRFQPFQQFGRD'	'V}24///021]------}(_UU]Z}}]ZY]VV0/3131ON02222/022}}]^[]NM]]12^]'	'43350001324------3063341334104441042424313333013333452432442354'	'SEEEEEEEEEE.SSS...EE.S........SSEEEEEETTEEEEEEEEE......TT..EEE.'	'QPYRVVVLSFELLHAPATVEGPKKSTNLVKNKFVNFNFNGLTGTGVLTESNKKFLPFQQFGRD'	'V224///0213ZSVT}[}/3}U]]}}]ZY]VV1/3131ON02222/023}]]][ZNM]]124]'	'433500013241142323043344334104442042424313333013434442132442354']	['S.S.HHHHHHHS.HHHHHHH'	'ISSVLNDILSRLDPPEAEVQ'	'R}UY""%%!""$&S]$$%#%!%'	'03301440135143342404'	'S.S.HHHHHTTS.HHHHHHH'	'ISSVLNDILSRLDPPEAEVQ'	'R}UY""%%!""NPS]$$%#%!%'
6OJ0_T 0.003776474359299 1.2391673676590864 0.0936967632027254 [[138	140]	[138	141]	[25	30]	[5	9]] [4	0	3	1] [[200	202]	[396	399]	[548	553]	[976	980]] "[['EEE'	'YFN'	'213'	'324'	'EEE'	'YFK'	'213'	'324']	['EEEE'	'YFNP'	'2132'	'3243'	'EEEE'	'YADS'	'2132'	'3243']	['EEEEEE'	'YSTNLT'	'222302'	'333413'	'EEEEEE'	'GTGVLT'	'222/02'	'333013']	['.HHHH'	'VTQQV'	'Y$%%!'	'03440'	'.HHHH'	'VLNDI'	'Y""%%!'	'01440']]"
4KPQ_E 0.0041491657735708 1.3229947435904243 0.0834752981260646 [[244	246]	[243	247]	[137	140]] [4	0	3] [[200	202]	[395	399]	[565	568]] [['EEE'	'TFE'	'213'	'324'	'EEE'	'YFK'	'213'	'324']	['EEEEE'	'ITFES'	'/2132'	'03243'	'EEEEE'	'VYADS'	'/2132'	'03243']	['EEE.'	'APRD'	'124]'	'2354'	'EEE.'	'FGRD'	'124]'	'2354']]
3P4N_A 0.0074175617478886 0.9732474259658224 0.0426287744227353 [[100	102]	[7	12]	[97	102]	[64	70]] [4	0	3	1] [[200	202]	[396	401]	[511	516]	[986	992]] [['EEE'	'GAE'	'213'	'324'	'EEE'	'YFK'	'213'	'324']	['EEEEEE'	'YFVTAV'	'21/21/'	'320320'	'EEEEEE'	'YADSFV'	'21321/'	'324320']	['EEEEEE'	'VISGAE'	'//2213'	'003324'	'EEEEEE'	'VVLSFE'	'//0213'	'001324']	['HHHHHHH'	'TQKAKGN'	'$%%#%$%'	'3442434'	'HHHHHHH'	'PPEAEVQ'	'$$%#%!%'	'3342404']]
6STU_D 0.0009969962166708 2.9273754282212536 0.001706484641639 [[352	354]	[351	356]	[209	214]] [4	0	3] [[200	202]	[395	400]	[549	554]] [['EEE'	'TFD'	'213'	'324'	'EEE'	'YFK'	'213'	'324']	['EEEEEE'	'ITFDFA'	'/21311'	'032422'	'EEEEEE'	'VYADSF'	'/21321'	'032432']	['EEEEEE'	'TLVLTK'	'20/023'	'310134'	'EEEEEE'	'TGVLTE'	'22/023'	'330134']]
5X5B_B 0.0056475613703049 0.7057551970389094 0.0971962616822437 [[383	385]	[342	429]	[492	557]	[955	963]] [4	0	3	1] [[200	202]	[355	442]	[506	571]	[973	981]] "[['EEE'	'YAD'	'213'	'324'	'EEE'	'YFK'	'213'	'324']	['EEE..SEE..HHHHHHS...SB....SS.HHHHTT...S..EEEEEEEEGGGSTTSSSS.TTSSTTTSS...SSS...EEEEE.TTTT'	'RKKISNCVADYSVLYNSTFFSTFKCYGVSATKLNDLCFSNVYADSFVVKGDDVRQIAPGQTGVIADYNYKLPDDFMGCVLAWNTRNID'	'433Y}V1/[]$$!""$%U}[[U+[][}UR}#$%""OOZ[[U]Y21321//39::RPORTUU]NNRRMONVU]Z}VVT[}[/0123}POKO'	'5440342024330134332233242330323414412234032432004344054023343300243434134422320123435404'	'EEEE.SEE..HHHHHH.TT.SEEEESSS.TTSTTT..BSEEEEEEEEEEGGGGGGSSTT..STTTTTT....TT..EEEEEEE.TTTT'	'RKRISNCVADYSVLYNSASFSTFKDYGVSPTKLNDLEFTNVYADSFVIRGDEVRQIAPGQTGKIADYNYKLPDDFTGDVIAWNSNNLD'	'434/}V1/[]$$!""$%}MN[U2133UUR}NNVLOOZ]*U3/21321//49::6;:RTNN]}UOKMONO}]Z}OO[}23//123}OOLO'	'5450342024330134323233244330333414414234032432005344054023343340243434134423340023434414']	['SEEEEEEEE...S.SS..S..SPPP....SSS.B...TTS.....B..B......TT..EE..TTS'	'QPYRVVVLSFELLNAPATVCGPKLSTDLIKNQIVNFNFNGLTGTGVLTPSSKRFQPFQQFGRDVSD'	'V224///02[]ZS]TU[}R[}UHEG}]ZYVVVY(][]MOUZ}}}}(Z}+}}]^[]NM]]12^]KNV'	'433500013241142323023341334104440042424313333013333452432442354034'	'SEEEEEEEEEE.SSS...EE.S........SSEEEEEETTEEEEEEEEE......TT..EEE.TTS'	'QPYRVVVLSFELLHAPATVEGPKKSTNLVKNKFVNFNFNGLTGTGVLTESNKKFLPFQQFGRDIAD'	'V224///0213ZSVT}[}/3}U]]}}]ZY]VV1/3131ON02222/023}]]][ZNM]]124]KMV'	'433500013241142323043344334104442042424313333013434442132442354024']	['S.S.HHHHH'	'ISSVLNDIL'	'R}UY""%%!""'	'033014401'	'S.S.HHHHH'	'ISSVLNDIL'	'R}UY""%%!""'	'033014401']]"
4I53_B 0.005756860601214 1.811685815799432 0.0298245614035088 [[444	446]	[441	449]	[295	300]	[342	345]] [4	0	3	1] [[200	202]	[393	401]	[551	556]	[977	980]] "[['EEE'	'TMN'	'213'	'324'	'EEE'	'YFK'	'213'	'324']	['S.EEEEEEE'	'GEITMNSNI'	'U]/21323/'	'340324340'	'SEEEEEEEE'	'TNVYADSFV'	'U3/21321/'	'340324320']	['EEEE..'	'VLTRPN'	'/024}]'	'013534'	'EEEE..'	'VLTESN'	'/023}]'	'013434']	['HHHH'	'LQKV'	'""%%!'	'1440'	'HHHH'	'LNDI'	'""%%!'	'1440']]"
2FZ2_C 0.0049828834390839 0.9886653487363616 0.1013133208255165 [[178	180]	[32	39]	[177	180]] [4	0	3] [[200	202]	[394	401]	[513	516]] [['EEE'	'SMH'	'213'	'324'	'EEE'	'YFK'	'213'	'324']	['EEEEEEEE'	'KQPFQSEV'	'3321323/'	'44324340'	'EEEEEEEE'	'NVYADSFV'	'3/21321/'	'40324320']	['EEEE'	'LSMH'	'0213'	'1324'	'EEEE'	'LSFE'	'0213'	'1324']]
5TG9_C 0.0065790713812593 0.530264121315066 0.087037037037037 [[149	152]	[228	235]	[230	233]	[185	190]] [4	0	3	1] [[199	202]	[393	400]	[539	542]	[974	979]] "[['TTEE'	'SEMK'	'NO13'	'3424'	'TEEE'	'GYFK'	'N213'	'3324']	['SEEEEEEE'	'GRIDFHWM'	'U4/31321'	'35042432'	'SEEEEEEE'	'TNVYADSF'	'U3/21321'	'34032432']	['EEEE'	'IDFH'	'/313'	'0424'	'EEEE'	'VNFN'	'/313'	'0424']	['.SSHHH'	'SSSLDE'	'}UU""%%'	'333144'	'.S.HHH'	'SSVLND'	'}UY""%%'	'330144']]"
5X5W_A 0.0037011649664252 1.924400870180052 0.0653357531760445 [[114	116]	[34	38]	[111	119]	[228	233]] [4	0	3	1] [[200	202]	[447	451]	[538	545]	[986	991]] [['EEE'	'YAD'	'213'	'324'	'EEE'	'YFK'	'213'	'324']	['..EEE'	'PYTES'	'}}232'	'33343'	'.EEEE'	'GNYNY'	'}3232'	'34343']	['EEEEEEE.T'	'FIEYADCDP'	'1/32131]N'	'204324243'	'EEEEEETT'	'FVNFNFNG'	'1/3131ON'	'20424243']	['HHHHHH'	'PPHREV'	'$$%&%!'	'334540'	'HHHHHH'	'PPEAEV'	'$$%#%!'	'334240']]
5F4L_B 0.0049559606368727 1.870053129852447 0.0500894454382829 [[444	446]	[441	449]	[295	300]	[342	345]] [4	0	3	1] [[200	202]	[393	401]	[551	556]	[977	980]] "[['EEE'	'TMN'	'213'	'324'	'EEE'	'YFK'	'213'	'324']	['S.EEEEEEE'	'GEITMNSNI'	'U]/21323/'	'340324340'	'SEEEEEEEE'	'TNVYADSFV'	'U3/21321/'	'340324320']	['EEEE..'	'VLTRPN'	'/024}]'	'013534'	'EEEE..'	'VLTESN'	'/023}]'	'013434']	['HHHH'	'LQKV'	'""%%!'	'1440'	'HHHH'	'LNDI'	'""%%!'	'1440']]"
2P84_A 0.006562203160335 1.868095538474575 0.0155709342560554 [[92	95]	[116	120]	[116	121]	[13	15]] [4	0	3	1] [[198	201]	[449	453]	[549	554]	[990	992]] [['TTEE'	'DGSF'	'ON21'	'4332'	'TTEE'	'DGYF'	'ON21'	'4332']	['EEEEE'	'YEVLG'	'23/02'	'34013'	'EEEEE'	'YNYLY'	'23202'	'34313']	['EEEEEE'	'YEVLGN'	'23/023'	'340134'	'EEEEEE'	'TGVLTE'	'22/023'	'330134']	['HHH'	'ERH'	'%&%'	'454'	'HHH'	'EVQ'	'%!%'	'404']]
1AUY_C 0.0056027104069285 0.9026917082109888 0.1054613935969872 [[178	180]	[32	39]	[177	180]] [4	0	3] [[200	202]	[394	401]	[513	516]] [['EEE'	'SMH'	'213'	'324'	'EEE'	'YFK'	'213'	'324']	['EEEEEEEE'	'KQPFQSEV'	'3321323/'	'44324340'	'EEEEEEEE'	'NVYADSFV'	'3/21321/'	'40324320']	['EEEE'	'LSMH'	'0213'	'1324'	'EEEE'	'LSFE'	'0213'	'1324']]
3QQE_A 0.0033929983519495 1.9771852141731523 0.0800681431005105 [[257	259]	[243	247]	[243	246]	[108	113]] [4	0	3	1] [[200	202]	[395	399]	[539	542]	[977	982]] "[['EEE'	'GFK'	'213'	'324'	'EEE'	'YFK'	'213'	'324']	['EEEEE'	'INFES'	'/3132'	'04243'	'EEEEE'	'VYADS'	'/2132'	'03243']	['EEEE'	'INFE'	'/313'	'0424'	'EEEE'	'VNFN'	'/313'	'0424']	['HHHHHT'	'LKHLLS'	'""%%""""N'	'144113'	'HHHHHT'	'LNDILS'	'""%%!""N'	'144013']]"
5F4U_B 0.0057391680223248 1.8735039972669232 0.0459965928449739 [[444	446]	[441	449]	[295	300]	[342	345]] [4	0	3	1] [[200	202]	[393	401]	[551	556]	[977	980]] "[['EEE'	'TMN'	'213'	'324'	'EEE'	'YFK'	'213'	'324']	['S.EEEEEEE'	'GEITMNSNI'	'U]/21323/'	'340324340'	'SEEEEEEEE'	'TNVYADSFV'	'U3/21321/'	'340324320']	['EEEE..'	'VLTRPN'	'/024}]'	'013534'	'EEEE..'	'VLTESN'	'/023}]'	'013434']	['HHHH'	'LQKV'	'""%%!'	'1440'	'HHHH'	'LNDI'	'""%%!'	'1440']]"
7JZT_C 0.0009138873775466 0.8510539801040209 0.1890971039182278 [[173	175]	[301	304]	[300	303]	[236	238]] [4	0	3	1] [[200	202]	[423	426]	[530	533]	[990	992]] [['EEE'	'TFD'	'213'	'324'	'EEE'	'YFK'	'213'	'324']	['....'	'GDLT'	'}]Z}'	'3413'	'....'	'YKLP'	'}]Z}'	'3413']	['....'	'PGDL'	'}}]Z'	'3341'	'....'	'STNL'	'}}]Z'	'3341']	['HHH'	'KIQ'	'%!%'	'404'	'HHH'	'EVQ'	'%!%'	'404']]
6STU_F 0.0033894419207422 2.916940841677316 0.0051107325383297 [[352	354]	[351	356]	[209	214]] [4	0	3] [[200	202]	[395	400]	[549	554]] [['EEE'	'TFD'	'213'	'324'	'EEE'	'YFK'	'213'	'324']	['EEEEEE'	'ITFDFA'	'/21311'	'032422'	'EEEEEE'	'VYADSF'	'/21321'	'032432']	['EEEEEE'	'TLVLTK'	'20/023'	'310134'	'EEEEEE'	'TGVLTE'	'22/023'	'330134']]
2NX5_E 0.0028732214759345 1.6965766027596865 0.1075471698113212 [[239	241]	[235	241]	[224	228]	[135	138]] [4	0	3	1] [[200	202]	[393	398]	[528	532]	[988	991]] [['EEE'	'SAE'	'213'	'324'	'EEE'	'YFK'	'213'	'324']	['SEEEEEE'	'TQIVSAE'	'U3//213'	'3400324'	'SEEEEE'	'TNVYAD'	'U3/213'	'340324']	['.....'	'DEWTQ'	']]}}]'	'44334'	'.....'	'KKSTN'	']]}}]'	'44334']	['HHHH'	'EAEI'	'%#%!'	'4240'	'HHHH'	'EAEV'	'%#%!'	'4240']]
1FNW_C 0.0048545125279366 1.660526324524254 0.0850277264325332 [[723	732]	[727	730]	[717	732]	[619	621]] [4	0	3	1] [[197	202]	[450	453]	[510	516]	[978	980]] [['ETTEEEEEEE'	'IDGIQSLSFD'	'/ON/320213'	'0430431324'	'ETTEEE'	'IDGYFK'	'/ON213'	'043324']	['EEEE'	'QSLS'	'3202'	'4313'	'EEEE'	'NYLY'	'3202'	'4313']	['EEEEEEETTEEEEEEE'	'IVVKVSIDGIQSLSFD'	'///3/2/ON/320213'	'0004030430431324'	'EEEEEEE'	'VVVLSFE'	'///0213'	'0001324']	['HHH'	'QNI'	'%%!'	'440'	'HHH'	'NDI'	'%%!'	'440']]
1AUY_A 0.0096453181535645 0.663692430094593 0.0352733686067026 [[178	180]	[32	39]	[177	180]] [4	0	3] [[200	202]	[394	401]	[513	516]] [['EEE'	'SMH'	'213'	'324'	'EEE'	'YFK'	'213'	'324']	['EEEEEEEE'	'KQPFQSEV'	'3321323/'	'44324340'	'EEEEEEEE'	'NVYADSFV'	'3/21321/'	'40324320']	['EEEE'	'LSMH'	'0213'	'1324'	'EEEE'	'LSFE'	'0213'	'1324']]
5SWS_A 0.0098708628733908 0.7515497367663486 0.0280210157618214 [[100	102]	[7	12]	[100	103]	[64	70]] [4	0	3	1] [[200	202]	[396	401]	[514	517]	[986	992]] [['EEE'	'GCD'	'213'	'324'	'EEE'	'YFK'	'213'	'324']	['EEEEEE'	'YFETAV'	'21321/'	'324320'	'EEEEEE'	'YADSFV'	'21321/'	'324320']	['EEE.'	'GCDL'	'213Z'	'3241'	'EEE.'	'SFEL'	'213Z'	'3241']	['HHHHHHH'	'TQKAKGQ'	'$%%#%$%'	'3442434'	'HHHHHHH'	'PPEAEVQ'	'$$%#%!%'	'3342404']]
6ZGF_C 0.0065873960802944 0.5062875497822155 0.1117424242424247 [[197	202]	[355	438]	[506	571]	[978	988]] [4	0	3	1] [[197	202]	[355	438]	[506	571]	[982	992]] "[['ETTEEE'	'IDGYFK'	'/ON213'	'043324'	'ETTEEE'	'IDGYFK'	'/ON213'	'043324']	['EEEE.SEE..GGGGTTT...SEEEESSS.GGGSSS.EESEEEEEEEEEEGGGGGGSSTT..SSHHHHT....SS..EEEEEEE.'	'RKRISNHVADYSVLYNSTSFSTFKIYGVSPTKLNDLJFTNVYADSFVITGDEVRQIAPGQTGKIADYNYKLPDDFTGIVIAWNS'	'434/}V3/[]9967NON}}[U213/UUR}99:SVVZ51U3/21321//29::6;:RTNN]}UV!#%$O}]Z}VV[}2///123}'	'545034402433013433323324033033341441623403243200334405402334334024343413442330002343'	'EEEE.SEE..HHHHHH.TT.SEEEESSS.TTSTTT..BSEEEEEEEEEEGGGGGGSSTT..STTTTTT....TT..EEEEEEE.'	'RKRISNCVADYSVLYNSASFSTFKDYGVSPTKLNDLEFTNVYADSFVIRGDEVRQIAPGQTGKIADYNYKLPDDFTGDVIAWNS'	'434/}V1/[]$$!""$%}MN[U2133UUR}NNVLOOZ]*U3/21321//49::6;:RTNN]}UOKMONO}]Z}OO[}23//123}'	'545034202433013432323324433033341441423403243200534405402334334024343413442334002343']	['SEEEEEEEEEE..SS..SEE.S........SSEEEEEETTEEEEEEEEE......SS..EEE.TTS'	'QPYRVVVLSFELLNAPATVJGPKKSTNLVKNKLVNFNFNGLTGTGVLTESNKKFLPFQQFGRDIAD'	'V224///0213ZZVT}[U/5}U]]}}]ZY]VV0/3131ON02222/023}]]][ZUT]]124]KMV'	'433500013241142323063344334104441042424313333013434442132442354024'	'SEEEEEEEEEE.SSS...EE.S........SSEEEEEETTEEEEEEEEE......TT..EEE.TTS'	'QPYRVVVLSFELLHAPATVEGPKKSTNLVKNKFVNFNFNGLTGTGVLTESNKKFLPFQQFGRDIAD'	'V224///0213ZSVT}[}/3}U]]}}]ZY]VV1/3131ON02222/023}]]][ZNM]]124]KMV'	'433500013241142323043344334104442042424313333013434442132442354024']	['TTS.HHHHHHH'	'SRLDPPEAEVQ'	'NPS]$$%#%!%'	'35143342404'	'TTS.HHHHHHH'	'SRLDPPEAEVQ'	'NPS]$$%#%!%'	'35143342404']]"
5XS4_C 0.0077413126662342 0.9159233485286788 0.0750915750915752 [[83	85]	[211	214]	[212	217]] [4	0	3] [[200	202]	[432	435]	[510	515]] [['EEE'	'SFQ'	'213'	'324'	'EEE'	'YFK'	'213'	'324']	['EEEE'	'NIIA'	'3//1'	'4002'	'EEEE'	'DVIA'	'3//1'	'4002']	['EEEEEE'	'IIALGA'	'//1021'	'002132'	'EEEEEE'	'VVVLSF'	'///021'	'000132']]
6OJ0_G 0.0061336500489252 1.2686645619659955 0.0868824531516179 [[1138	1140]	[1138	1141]	[1025	1030]	[1005	1009]] [4	0	3	1] [[200	202]	[396	399]	[548	553]	[976	980]] "[['EEE'	'YFN'	'213'	'324'	'EEE'	'YFK'	'213'	'324']	['EEEE'	'YFNP'	'2132'	'3243'	'EEEE'	'YADS'	'2132'	'3243']	['EEEEEE'	'YSTNLT'	'222302'	'333413'	'EEEEEE'	'GTGVLT'	'222/02'	'333013']	['.HHHH'	'VTQQV'	'Y$%%!'	'03440'	'.HHHH'	'VLNDI'	'Y""%%!'	'01440']]"
6QPN_D 0.0008234992456711 3.0224208495996736 0.0352733686067026 [[565	567]	[564	569]	[422	427]] [4	0	3] [[200	202]	[395	400]	[549	554]] [['EEE'	'TFD'	'213'	'324'	'EEE'	'YFK'	'213'	'324']	['EEEEEE'	'ITFDFA'	'/21311'	'032422'	'EEEEEE'	'VYADSF'	'/21321'	'032432']	['EEEEEE'	'TLVLTK'	'20/023'	'310134'	'EEEEEE'	'TGVLTE'	'22/023'	'330134']]
7C4W_A 0.0066052693968913 1.0541602413045403 0.0951492537313436 [[251	253]	[250	253]	[131	134]] [4	0	3] [[200	202]	[395	398]	[540	543]] [['EEE'	'YMK'	'213'	'324'	'EEE'	'YFK'	'213'	'324']	['EEEE'	'VYMK'	'/213'	'0324'	'EEEE'	'VYAD'	'/213'	'0324']	['EEEE'	'NAEF'	'3131'	'4242'	'EEEE'	'NFNF'	'3131'	'4242']]
6Y9M_C 0.0066383407179047 1.123223740810251 0.0951492537313436 [[205	207]	[213	217]	[205	213]	[112	121]] [4	0	3	1] [[198	200]	[395	399]	[544	551]	[978	985]] "[['TTE'	'NSY'	'ON2'	'433'	'TTE'	'DGY'	'ON2'	'433']	['EEEEE'	'VSLQT'	'/2032'	'03143'	'EEEEE'	'VYADS'	'/2132'	'03243']	['TTEEEEEEE'	'NSYPTNGTV'	'ON222322/'	'433334330'	'TTEEEEEE'	'NGLTGTGV'	'ON02222/'	'43133330']	['HHHH.TTTS.'	'NNHLNASSLK'	'%%%""]MNNS]'	'4441423314'	'HHHHTTS.'	'NDILSRLD'	'%%!""NPS]'	'44013514']]"
1FNW_H 0.0034760328167347 1.6547905409031256 0.1159695817490495 [[2223	2232]	[2227	2230]	[2217	2232]	[2119	2121]] [4	0	3	1] [[197	202]	[450	453]	[510	516]	[978	980]] [['ETTEEEEEEE'	'IDGIQSLSFD'	'/ON/320213'	'0430431324'	'ETTEEE'	'IDGYFK'	'/ON213'	'043324']	['EEEE'	'QSLS'	'3202'	'4313'	'EEEE'	'NYLY'	'3202'	'4313']	['EEEEEEETTEEEEEEE'	'IVVKVSIDGIQSLSFD'	'///3/2/ON/320213'	'0004030430431324'	'EEEEEEE'	'VVVLSFE'	'///0213'	'0001324']	['HHH'	'QNI'	'%%!'	'440'	'HHH'	'NDI'	'%%!'	'440']]
4WME_D 0.0075189315459441 1.437697219222828 0.0494037478705273 [[164	166]	[28	31]	[165	178]] [4	0	3] [[200	202]	[450	453]	[538	550]] [['EEE'	'YMH'	'213'	'324'	'EEE'	'YFK'	'213'	'324']	['EEEE'	'NGLW'	'3202'	'4313'	'EEEE'	'NYLY'	'3202'	'4313']	['EEEEEEETTEEEEE'	'MHQMELANGTHTGS'	'1331301ON23222'	'24424124334333'	'EEEEEETTEEEEE'	'FVNFNFNGLTGTG'	'1/3131ON02222'	'2042424313333']]
3TGS_A 0.0073009409517578 2.187643262767911 0.008591065292097 [[444	446]	[441	449]	[404	407]	[342	345]] [4	0	3	1] [[200	202]	[393	401]	[528	531]	[977	980]] "[['EEE'	'TFN'	'213'	'324'	'EEE'	'YFK'	'213'	'324']	['S.EEEEEEE'	'GEITFNSNI'	'U]/21323/'	'340324340'	'SEEEEEEEE'	'TNVYADSFV'	'U3/21321/'	'340324320']	['....'	'NHTG'	']]}}'	'4433'	'....'	'KKST'	']]}}'	'4433']	['HHHH'	'LQKV'	'""%%!'	'1440'	'HHHH'	'LNDI'	'""%%!'	'1440']]"
1FNV_B 0.0051134374284561 1.981989886504441 0.0810313075506452 [[423	432]	[427	430]	[417	432]	[319	321]] [4	0	3	1] [[197	202]	[450	453]	[510	516]	[978	980]] [['ETTEEEEEEE'	'IDGIQSLSFD'	'/ON/320213'	'0430431324'	'ETTEEE'	'IDGYFK'	'/ON213'	'043324']	['EEEE'	'QSLS'	'3202'	'4313'	'EEEE'	'NYLY'	'3202'	'4313']	['EEEEEEETTEEEEEEE'	'IVVKVSIDGIQSLSFD'	'///3/2/ON/320213'	'0004030430431324'	'EEEEEEE'	'VVVLSFE'	'///0213'	'0001324']	['HHH'	'QNI'	'%%!'	'440'	'HHH'	'NDI'	'%%!'	'440']]
6QPN_A 0.0007304436402032 2.949244974833763 0.0545144804088584 [[565	567]	[564	569]	[422	427]] [4	0	3] [[200	202]	[395	400]	[549	554]] [['EEE'	'TFD'	'213'	'324'	'EEE'	'YFK'	'213'	'324']	['EEEEEE'	'ITFDFA'	'/21311'	'032422'	'EEEEEE'	'VYADSF'	'/21321'	'032432']	['EEEEEE'	'TLVLTK'	'20/023'	'310134'	'EEEEEE'	'TGVLTE'	'22/023'	'330134']]
3V7A_H 0.0067396775430938 1.7048400024030388 0.0579216354344118 [[209	211]	[113	119]	[206	211]	[124	127]] [4	0	3	1] [[200	202]	[429	435]	[511	516]	[979	982]] "[['EEE'	'SFN'	'213'	'324'	'EEE'	'YFK'	'213'	'324']	['..EEEEE'	'APTVSIF'	'[}2/2/1'	'2330302'	'..EEEEE'	'FTGDVIA'	'[}23//1'	'2334002']	['EEEEEE'	'IVKSFN'	'//3213'	'004324'	'EEEEEE'	'VVLSFE'	'//0213'	'001324']	['HHHT'	'EQLT'	'%%""N'	'4413'	'HHHT'	'DILS'	'%!""N'	'4013']]"
4HF5_A 0.0013905695479068 2.1033527684180653 0.1226575809199315 [[257	259]	[243	247]	[243	246]	[108	112]] [4	0	3	1] [[200	202]	[395	399]	[539	542]	[977	981]] "[['EEE'	'GFK'	'213'	'324'	'EEE'	'YFK'	'213'	'324']	['EEEEE'	'INFES'	'/3132'	'04243'	'EEEEE'	'VYADS'	'/2132'	'03243']	['EEEE'	'INFE'	'/313'	'0424'	'EEEE'	'VNFN'	'/313'	'0424']	['HHHHH'	'LKHLL'	'""%%""""'	'14411'	'HHHHH'	'LNDIL'	'""%%!""'	'14401']]"
6QPO_D 0.0011376532494857 3.0171633655278094 0.0482142857142862 [[565	567]	[564	569]	[422	427]] [4	0	3] [[200	202]	[395	400]	[549	554]] [['EEE'	'TFD'	'213'	'324'	'EEE'	'YFK'	'213'	'324']	['EEEEEE'	'ITFDFA'	'/21311'	'032422'	'EEEEEE'	'VYADSF'	'/21321'	'032432']	['EEEEEE'	'TLVLTK'	'20/023'	'310134'	'EEEEEE'	'TGVLTE'	'22/023'	'330134']]
4JUH_C 0.0046622825374456 1.1796601201860546 0.1509803921568633 [[244	246]	[244	249]	[232	237]	[188	192]] [4	0	3	1] [[200	202]	[376	381]	[547	552]	[986	990]] [['EEE'	'TFE'	'213'	'324'	'EEE'	'YFK'	'213'	'324']	['EEEESS'	'TFEATG'	'2131UU'	'324233'	'EEEESS'	'TFKDYG'	'2133UU'	'324433']	['EEEEEE'	'YYWTLL'	'222200'	'333311'	'EEEEEE'	'TGTGVL'	'2222/0'	'333301']	['HHHHH'	'GTDQQ'	'$$%%%'	'33444'	'HHHHH'	'PPEAE'	'$$%#%'	'33424']]
1FNU_C 0.0012826773773826 1.574374207056582 0.1623762376237634 [[723	732]	[727	730]	[717	732]	[619	621]] [4	0	3	1] [[197	202]	[450	453]	[510	516]	[978	980]] [['ETTEEEEEEE'	'IDGIQSLSFD'	'/ON/320213'	'0430431324'	'ETTEEE'	'IDGYFK'	'/ON213'	'043324']	['EEEE'	'QSLS'	'3202'	'4313'	'EEEE'	'NYLY'	'3202'	'4313']	['EEEEEEETTEEEEEEE'	'IVVKVSIDGIQSLSFD'	'///3/2/ON/320213'	'0004030430431324'	'EEEEEEE'	'VVVLSFE'	'///0213'	'0001324']	['HHH'	'QNI'	'%%!'	'440'	'HHH'	'NDI'	'%%!'	'440']]
6STU_A 0.001173671952253 2.9413359329646847 0.0579216354344118 [[352	354]	[351	356]	[209	214]] [4	0	3] [[200	202]	[395	400]	[549	554]] [['EEE'	'TFD'	'213'	'324'	'EEE'	'YFK'	'213'	'324']	['EEEEEE'	'ITFDFA'	'/21311'	'032422'	'EEEEEE'	'VYADSF'	'/21321'	'032432']	['EEEEEE'	'TLVLTK'	'20/023'	'310134'	'EEEEEE'	'TGVLTE'	'22/023'	'330134']]
6CH9_Q 0.003816114759622 1.2804689975576051 0.1487279843444231 [[116	118]	[116	126]	[35	38]] [4	0	3] [[200	202]	[396	401]	[548	551]] [['EEE'	'GMD'	'213'	'324'	'EEE'	'YFK'	'213'	'324']	['EEEEE...EEE'	'GMDVWGQGTAV'	'213/2}]}21/'	'32403343320'	'EEEEEE'	'YADSFV'	'21321/'	'324320']	['EEEE'	'WTWV'	'222/'	'3330'	'EEEE'	'GTGV'	'222/'	'3330']]
5XHV_A 0.0011409417419314 2.827602163969818 0.071550255536626 [[241	243]	[239	243]	[308	312]	[61	63]] [4	0	3	1] [[200	202]	[394	398]	[529	533]	[980	982]] "[['EEE'	'TFE'	'213'	'324'	'EEE'	'YFK'	'213'	'324']	['EEEEE'	'KITFE'	'3/213'	'40324'	'EEEEE'	'NVYAD'	'3/213'	'40324']	['.....'	'KSTKL'	']}}]Z'	'43341'	'.....'	'KSTNL'	']}}]Z'	'43341']	['HHT'	'ILG'	'!""N'	'013'	'HHT'	'ILS'	'!""N'	'013']]"
6TJW_E 0.0023349364708057 2.1910451422129897 0.1158432708688239 [[217	219]	[235	240]	[216	221]	[101	103]] [4	0	3	1] [[197	199]	[432	437]	[542	547]	[978	980]] [['ETT'	'VNG'	'/ON'	'043'	'ETT'	'IDG'	'/ON'	'043']	['EEEEEE'	'KITFSH'	'3/2123'	'403234'	'EEEEEE'	'DVIAWN'	'3//123'	'400234']	['EETTEE'	'QVNGLS'	'3/ON02'	'404313'	'EETTEE'	'NFNGLT'	'31ON02'	'424313']	['HHH'	'QKI'	'%%!'	'440'	'HHH'	'NDI'	'%%!'	'440']]
1FNU_D 0.0055137690163102 1.514512284549359 0.1075471698113212 [[1023	1032]	[1027	1030]	[1017	1032]	[919	921]] [4	0	3	1] [[197	202]	[450	453]	[510	516]	[978	980]] [['ETTEEEEEEE'	'IDGIQSLSFD'	'/ON/320213'	'0430431324'	'ETTEEE'	'IDGYFK'	'/ON213'	'043324']	['EEEE'	'QSLS'	'3202'	'4313'	'EEEE'	'NYLY'	'3202'	'4313']	['EEEEEEETTEEEEEEE'	'IVVKVSIDGIQSLSFD'	'///3/2/ON/320213'	'0004030430431324'	'EEEEEEE'	'VVVLSFE'	'///0213'	'0001324']	['HHH'	'QNI'	'%%!'	'440'	'HHH'	'NDI'	'%%!'	'440']]
6STU_E 0.0034264036899001 2.907617747025702 0.0459965928449739 [[352	354]	[351	356]	[209	214]] [4	0	3] [[200	202]	[395	400]	[549	554]] [['EEE'	'TFD'	'213'	'324'	'EEE'	'YFK'	'213'	'324']	['EEEEEE'	'ITFDFA'	'/21311'	'032422'	'EEEEEE'	'VYADSF'	'/21321'	'032432']	['EEEEEE'	'TLVLTK'	'20/023'	'310134'	'EEEEEE'	'TGVLTE'	'22/023'	'330134']]
6OJ0_n 0.0066866824495313 1.248183067858849 0.0988074957410558 [[138	140]	[138	141]	[25	30]	[5	9]] [4	0	3	1] [[200	202]	[396	399]	[548	553]	[976	980]] "[['EEE'	'YFN'	'213'	'324'	'EEE'	'YFK'	'213'	'324']	['EEEE'	'YFNP'	'2132'	'3243'	'EEEE'	'YADS'	'2132'	'3243']	['EEEEEE'	'YSTNLT'	'222302'	'333413'	'EEEEEE'	'GTGVLT'	'222/02'	'333013']	['.HHHH'	'VTQQV'	'Y$%%!'	'03440'	'.HHHH'	'VLNDI'	'Y""%%!'	'01440']]"
6STU_C 0.0048713974372348 3.0447267642266858 0.0136286201022137 [[352	354]	[351	356]	[209	214]] [4	0	3] [[200	202]	[395	400]	[549	554]] [['EEE'	'TFD'	'213'	'324'	'EEE'	'YFK'	'213'	'324']	['EEEEEE'	'ITFDFA'	'/21311'	'032422'	'EEEEEE'	'VYADSF'	'/21321'	'032432']	['EEEEEE'	'TLVLTK'	'20/023'	'310134'	'EEEEEE'	'TGVLTE'	'22/023'	'330134']]
6W09_H 0.0062251231342067 2.3950836243235134 0.0374787052810901 [[69	73]	[121	124]	[122	127]	[3	7]] [4	0	3	1] [[198	202]	[435	438]	[553	558]	[985	989]] [['TEEEE'	'HMPAD'	'O1213'	'42324'	'TTEEE'	'DGYFK'	'ON213'	'43324']	['EEE.'	'CTHP'	'123}'	'2343'	'EEE.'	'AWNS'	'123}'	'2343']	['EE....'	'THPFHH'	'23}[]]'	'343244'	'EE....'	'TESNKK'	'23}]]]'	'343444']	['.HHHH'	'NVYKA'	']!$%#'	'40342'	'.HHHH'	'DPPEA'	']$$%#'	'43342']]
6OJ0_q 0.0089218096457208 1.2754269438085266 0.0494037478705273 [[738	740]	[738	741]	[734	737]	[605	609]] [4	0	3	1] [[200	202]	[396	399]	[512	515]	[976	980]] "[['EEE'	'YFN'	'213'	'324'	'EEE'	'YFK'	'213'	'324']	['EEEE'	'YFNP'	'2132'	'3243'	'EEEE'	'YADS'	'2132'	'3243']	['EEEE'	'ILTM'	'/021'	'0132'	'EEEE'	'VLSF'	'/021'	'0132']	['.HHHH'	'VTQQV'	'Y$%%!'	'03440'	'.HHHH'	'VLNDI'	'Y""%%!'	'01440']]"
6XRT_H 0.0056725451976734 2.6230165778861063 0.0371024734982334 [[90	92]	[89	92]	[19	22]] [4	0	3] [[200	202]	[395	398]	[551	554]] [['EEE'	'YFK'	'213'	'324'	'EEE'	'YFK'	'213'	'324']	['EEEE'	'VYFK'	'/213'	'0324'	'EEEE'	'VYAD'	'/213'	'0324']	['EEEE'	'VLTK'	'/023'	'0134'	'EEEE'	'VLTE'	'/023'	'0134']]
6IVZ_H 0.0066503862013505 2.230908636429512 0.0426287744227353 [[105	107]	[18	22]	[105	110]] [4	0	3] [[198	200]	[449	453]	[544	549]] [['TTE'	'NYY'	'ON2'	'433'	'TTE'	'DGY'	'ON2'	'433']	['EEEEE'	'TLSLT'	'20202'	'31313'	'EEEEE'	'YNYLY'	'23202'	'34313']	['TTEEEE'	'NYYYYS'	'ON2222'	'433333'	'TTEEEE'	'NGLTGT'	'ON0222'	'431333']]
4JUG_I 0.0057557613547564 1.2482601420096957 0.1332046332046339 [[244	246]	[244	249]	[232	237]	[188	192]] [4	0	3	1] [[200	202]	[376	381]	[547	552]	[986	990]] [['EEE'	'TFE'	'213'	'324'	'EEE'	'YFK'	'213'	'324']	['EEEESS'	'TFEATG'	'2131UU'	'324233'	'EEEESS'	'TFKDYG'	'2133UU'	'324433']	['EEEEEE'	'YYWTLL'	'222200'	'333311'	'EEEEEE'	'TGTGVL'	'2222/0'	'333301']	['HHHHH'	'GTDQQ'	'$$%%%'	'33444'	'HHHHH'	'PPEAE'	'$$%#%'	'33424']]
3P4O_A 0.0087048422533114 0.9681076685020812 0.087037037037037 [[100	102]	[7	12]	[97	102]	[64	70]] [4	0	3	1] [[200	202]	[396	401]	[511	516]	[986	992]] [['EEE'	'GAE'	'213'	'324'	'EEE'	'YFK'	'213'	'324']	['EEEEEE'	'YFVTAV'	'21/21/'	'320320'	'EEEEEE'	'YADSFV'	'21321/'	'324320']	['EEEEEE'	'VISGAE'	'//2213'	'003324'	'EEEEEE'	'VVLSFE'	'//0213'	'001324']	['HHHHHHH'	'TQKAKGN'	'$%%#%$%'	'3442434'	'HHHHHHH'	'PPEAEVQ'	'$$%#%!%'	'3342404']]
1FNV_A 0.0074351067114653 1.957747627245088 0.0500894454382829 [[123	132]	[127	130]	[117	132]	[19	21]] [4	0	3	1] [[197	202]	[450	453]	[510	516]	[978	980]] [['ETTEEEEEEE'	'IDGIQSLSFD'	'/ON/320213'	'0430431324'	'ETTEEE'	'IDGYFK'	'/ON213'	'043324']	['EEEE'	'QSLS'	'3202'	'4313'	'EEEE'	'NYLY'	'3202'	'4313']	['EEEEEEETTEEEEEEE'	'IVVKVSIDGIQSLSFD'	'///3/2/ON/320213'	'0004030430431324'	'EEEEEEE'	'VVVLSFE'	'///0213'	'0001324']	['HHH'	'QNI'	'%%!'	'440'	'HHH'	'NDI'	'%%!'	'440']]
5JZG_A 0.0058983405105052 2.2682677995978007 0.067272727272728 [[89	91]	[221	226]	[223	227]	[100	102]] [4	0	3	1] [[200	202]	[394	399]	[550	554]	[989	991]] [['EEE'	'YAK'	'213'	'324'	'EEE'	'YFK'	'213'	'324']	['EEEEEE'	'KIYVKP'	'3/2/32'	'403043'	'EEEEEE'	'NVYADS'	'3/2132'	'403243']	['EEEEE'	'YVKPK'	'2/323'	'30434'	'EEEEE'	'GVLTE'	'2/023'	'30134']	['HHH'	'AHI'	'#%!'	'240'	'HHH'	'AEV'	'#%!'	'240']]
6QPN_B 0.0054860093955849 3.138857203242976 0.0068610634648376 [[565	567]	[564	569]	[422	427]] [4	0	3] [[200	202]	[395	400]	[549	554]] [['EEE'	'TFD'	'213'	'324'	'EEE'	'YFK'	'213'	'324']	['EEEEEE'	'ITFDFA'	'/21311'	'032422'	'EEEEEE'	'VYADSF'	'/21321'	'032432']	['EEEEEE'	'TLVLTK'	'20/023'	'310134'	'EEEEEE'	'TGVLTE'	'22/023'	'330134']]
5VMG_E 0.007694264698622 1.1741565827996017 0.1013133208255165 [[240	242]	[240	245]	[228	233]	[184	188]] [4	0	3	1] [[200	202]	[376	381]	[547	552]	[986	990]] [['EEE'	'TFE'	'213'	'324'	'EEE'	'YFK'	'213'	'324']	['EEEESS'	'TFEATG'	'2131UU'	'324233'	'EEEESS'	'TFKDYG'	'2133UU'	'324433']	['EEEEEE'	'YYWTLL'	'222200'	'333311'	'EEEEEE'	'TGTGVL'	'2222/0'	'333301']	['HHHHH'	'GTEQQ'	'$$%%%'	'33444'	'HHHHH'	'PPEAE'	'$$%#%'	'33424']]
6QPO_A 0.0011204386869837 3.003756868775963 0.0766609880749573 [[565	567]	[564	569]	[422	427]] [4	0	3] [[200	202]	[395	400]	[549	554]] [['EEE'	'TFD'	'213'	'324'	'EEE'	'YFK'	'213'	'324']	['EEEEEE'	'ITFDFA'	'/21311'	'032422'	'EEEEEE'	'VYADSF'	'/21321'	'032432']	['EEEEEE'	'TLVLTK'	'20/023'	'310134'	'EEEEEE'	'TGVLTE'	'22/023'	'330134']]
6CRZ_C 0.0036379134253476 2.1864737764764497 0.1180952380952387 [[383	385]	[342	389]	[492	554]	[955	974]] [4	0	3	1] [[200	202]	[355	402]	[506	568]	[973	992]] "[['EEE'	'YAD'	'213'	'324'	'EEE'	'YFK'	'213'	'324']	['EEEE.SB...SHHHHS.SSBS..B.----.THHHH..BS.EEEEEEEE'	'RKKISNHVADYSVLYNSTFFSTFKI----ATKLNDLJFSNVYADSFVV'	'433/}V	Y[]U$!""$V}UT*U}[	Y----[N%""%%Z_*U]/21321//'	'5440344024330134332233240----2341441623403243200'	'EEEE.SEE..HHHHHH.TT.SEEEESSS.TTSTTT..BSEEEEEEEEE'	'RKRISNCVADYSVLYNSASFSTFKDYGVSPTKLNDLEFTNVYADSFVI'	'434/}V1/[]$$!""$%}MN[U2133UUR}NNVLOOZ]*U3/21321//'	'545034202433013432323324433033341441423403243200']	['S.EEEEEEEE.------.B.SS........SSEEEEEBTTB..EEEEEE......TT..EE..'	'QPYRVVVLSFE------TVJGPKLSTDLIKNQLVNFNFNGLTGTGVLTPSSKRFQPFQQFGRD'	'V}24///021]------}(_UU]Z}}]ZY]VV0/313*ON)}}22/022}}]^[]NM]]12^]'	'43350001324------3063341334104441042424313333013333452432442354'	'SEEEEEEEEEE.SSS...EE.S........SSEEEEEETTEEEEEEEEE......TT..EEE.'	'QPYRVVVLSFELLHAPATVEGPKKSTNLVKNKFVNFNFNGLTGTGVLTESNKKFLPFQQFGRD'	'V224///0213ZSVT}[}/3}U]]}}]ZY]VV1/3131ON02222/023}]]][ZNM]]124]'	'433500013241142323043344334104442042424313333013434442132442354']	['S.S.SHHHHTTS.HHHHHHH'	'ISSVLNDILSRLDPPEAEVQ'	'R}UYS%%!""NPS]$$%#%!%'	'03301440135143342404'	'S.S.HHHHHTTS.HHHHHHH'	'ISSVLNDILSRLDPPEAEVQ'	'R}UY""%%!""NPS]$$%#%!%'
6CS0_C 0.0036379134253476 2.1864737764764497 0.1180952380952387 [[383	385]	[342	389]	[492	554]	[955	974]] [4	0	3	1] [[200	202]	[355	402]	[506	568]	[973	992]] "[['EEE'	'YAD'	'213'	'324'	'EEE'	'YFK'	'213'	'324']	['EEEE.SB...SHHHHS.SSBS..B.----.THHHH..BS.EEEEEEEE'	'RKKISNHVADYSVLYNSTFFSTFKI----ATKLNDLJFSNVYADSFVV'	'433/}V	Y[]U$!""$V}UT*U}[	Y----[N%""%%Z_*U]/21321//'	'5440344024330134332233240----2341441623403243200'	'EEEE.SEE..HHHHHH.TT.SEEEESSS.TTSTTT..BSEEEEEEEEE'	'RKRISNCVADYSVLYNSASFSTFKDYGVSPTKLNDLEFTNVYADSFVI'	'434/}V1/[]$$!""$%}MN[U2133UUR}NNVLOOZ]*U3/21321//'	'545034202433013432323324433033341441423403243200']	['S.EEEEEEEE.------.B.SS........SSEEEEEBTTB..EEEEEE......TT..EE..'	'QPYRVVVLSFE------TVJGPKLSTDLIKNQLVNFNFNGLTGTGVLTPSSKRFQPFQQFGRD'	'V}24///021]------}(_UU]Z}}]ZY]VV0/313*ON)}}22/022}}]^[]NM]]12^]'	'43350001324------3063341334104441042424313333013333452432442354'	'SEEEEEEEEEE.SSS...EE.S........SSEEEEEETTEEEEEEEEE......TT..EEE.'	'QPYRVVVLSFELLHAPATVEGPKKSTNLVKNKFVNFNFNGLTGTGVLTESNKKFLPFQQFGRD'	'V224///0213ZSVT}[}/3}U]]}}]ZY]VV1/3131ON02222/023}]]][ZNM]]124]'	'433500013241142323043344334104442042424313333013434442132442354']	['S.S.SHHHHTTS.HHHHHHH'	'ISSVLNDILSRLDPPEAEVQ'	'R}UYS%%!""NPS]$$%#%!%'	'03301440135143342404'	'S.S.HHHHHTTS.HHHHHHH'	'ISSVLNDILSRLDPPEAEVQ'	'R}UY""%%!""NPS]$$%#%!%'
6G47_A 0.0027259086785274 0.9493603350098786 0.2462845010615715 [[339	341]	[339	342]	[250	255]] [4	0	3] [[200	202]	[396	399]	[538	543]] [['EEE'	'SFK'	'213'	'324'	'EEE'	'YFK'	'213'	'324']	['EEEE'	'SFKW'	'2132'	'3243'	'EEEE'	'YADS'	'2132'	'3243']	['EEEEEE'	'AIEFTF'	'1/3121'	'204232'	'EEEEEE'	'FVNFNF'	'1/3131'	'204242']]
4KPS_E 0.0076133949387165 1.3045136852692374 0.0919931856899483 [[244	246]	[243	247]	[137	140]] [4	0	3] [[200	202]	[395	399]	[565	568]] [['EEE'	'TFE'	'213'	'324'	'EEE'	'YFK'	'213'	'324']	['EEEEE'	'ITFES'	'/2132'	'03243'	'EEEEE'	'VYADS'	'/2132'	'03243']	['EEE.'	'APRD'	'124]'	'2354'	'EEE.'	'FGRD'	'124]'	'2354']]
5X58_C 0.0060681718991778 1.6248724665667102 0.1117424242424247 [[383	385]	[342	389]	[492	553]	[955	965]] [4	0	3	1] [[200	202]	[355	402]	[506	567]	[973	983]] "[['EEE'	'YAD'	'213'	'324'	'EEE'	'YFK'	'213'	'324']	['EEEE.SEE...STTTSS...SEEEESSS.SSTTTTS.BS.EEEEEEEE'	'RKKISNCVADYSVLYNSTFFSTFKCYGVSATKLNDLCFSNVYADSFVV'	'433/}V1/[]}UKLNVU}[[U2131UUR}TUOLOOS[*U]/21321//'	'544034202433013433223324233032341441223403243200'	'EEEE.SEE..HHHHHH.TT.SEEEESSS.TTSTTT..BSEEEEEEEEE'	'RKRISNCVADYSVLYNSASFSTFKDYGVSPTKLNDLEFTNVYADSFVI'	'434/}V1/[]$$!""$%}MN[U2133UUR}NNVLOOZ]*U3/21321//'	'545034202433013432323324433033341441423403243200']	['S.EEEEEEE...S.SS..B............SSEEE..SS....BEEEE......TT..EEE'	'QPYRVVVLSFELLNAPATVCGPKLSTDLIKNQOVNFNFNGLTGTGVLTPSSKRFQPFQQFGR'	'V}24///02[]ZS]TU[}([}}]Z}}]ZY]]VX/31][VUZ}}}+/022}}]^[]NM]]124'	'43350001324114232302334133410444604242431333301333345243244235'	'SEEEEEEEEEE.SSS...EE.S........SSEEEEEETTEEEEEEEEE......TT..EEE'	'QPYRVVVLSFELLHAPATVEGPKKSTNLVKNKFVNFNFNGLTGTGVLTESNKKFLPFQQFGR'	'V224///0213ZSVT}[}/3}U]]}}]ZY]VV1/3131ON02222/023}]]][ZNM]]124'	'43350001324114232304334433410444204242431333301343444213244235']	['S.S.HHHHHTT'	'ISSVLNDILSR'	'R}UY""%%!""NP'	'03301440135'	'S.S.HHHHHTT'	'ISSVLNDILSR'	'R}UY""%%!""NP'	'03301440135']]"
6A67_H 0.0052488153062686 3.4020533616386777 0.0017035775127764 [[111	113]	[109	112]	[35	39]	[85	87]] [4	0	3	1] [[200	202]	[397	400]	[547	551]	[974	976]] [['EEE'	'GFD'	'213'	'324'	'EEE'	'YFK'	'213'	'324']	['EEEE'	'AEGF'	'1321'	'2432'	'EEEE'	'ADSF'	'1321'	'2432']	['EEEEE'	'YWSWI'	'2222/'	'33330'	'EEEEE'	'TGTGV'	'2222/'	'33330']	['.S.'	'SSV'	'}UY'	'330'	'.S.'	'SSV'	'}UY'	'330']]
2DD8_S 0.0009720668439835 3.745249424016591 0.039182282793867 [[500	502]	[342	425]	[492	512]	[427	429]] [4	0	3	1] [[200	202]	[355	438]	[506	526]	[990	992]] "[['EEE'	'SFE'	'213'	'324'	'EEE'	'YFK'	'213'	'324']	['EEEE.SEE..THHHHS.TT.SEEEEESS.GGGSSS.EESEEEEEEEEEEGGGGGGSSTT..SHHHHHT....SS..EEEEEEE.'	'RKKISNFVADYSVLYNSTFFSTFKGYGVSATKLNDLHFSNVYADSFVVKGDDVRQIAPGQTGVIADYNYKLPDDFMGGVLAWNT'	'433/}V1/[]N$!""$V}NM[U21322UR}89:SVVZ31U3/21321//39::6;:RTNN]}U!!#%$O}]Z}VV[[22/0123}'	'544034202433013433223324333032341441423403243200434405402334330024343413442233012343'	'EEEE.SEE..HHHHHH.TT.SEEEESSS.TTSTTT..BSEEEEEEEEEEGGGGGGSSTT..STTTTTT....TT..EEEEEEE.'	'RKRISNCVADYSVLYNSASFSTFKDYGVSPTKLNDLEFTNVYADSFVIRGDEVRQIAPGQTGKIADYNYKLPDDFTGDVIAWNS'	'434/}V1/[]$$!""$%}MN[U2133UUR}NNVLOOZ]*U3/21321//49::6;:RTNN]}UOKMONO}]Z}OO[}23//123}'	'545034202433013432323324433033341441423403243200534405402334334024343413442334002343']	['SEEEEEEEEEE..SS..SEE.'	'QPYRVVVLSFELLNAPATVHG'	'V224///0213ZZVT}[U/3}'	'433500013241142323043'	'SEEEEEEEEEE.SSS...EE.'	'QPYRVVVLSFELLHAPATVEG'	'V224///0213ZSVT}[}/3}'	'433500013241142323043']	['HHH'	'NID'	'%!%'	'404'	'HHH'	'EVQ'	'%!%'	'404']]"
5VMJ_A 0.0103959350647052 1.173197360867328 0.0426287744227353 [[240	242]	[240	245]	[228	233]	[184	188]] [4	0	3	1] [[200	202]	[376	381]	[547	552]	[986	990]] [['EEE'	'TFE'	'213'	'324'	'EEE'	'YFK'	'213'	'324']	['EEEESS'	'TFEATG'	'2131UU'	'324233'	'EEEESS'	'TFKDYG'	'2133UU'	'324433']	['EEEEEE'	'YYWTLL'	'222200'	'333311'	'EEEEEE'	'TGTGVL'	'2222/0'	'333301']	['HHHHH'	'GTEQQ'	'$$%%%'	'33444'	'HHHHH'	'PPEAE'	'$$%#%'	'33424']]
6CQQ_J 0.0079109355769725 1.8021915443983616 0.0595667870036102 [[252	254]	[248	254]	[174	177]	[148	151]] [4	0	3	1] [[200	202]	[393	398]	[548	551]	[988	991]] [['EEE'	'SAE'	'213'	'324'	'EEE'	'YFK'	'213'	'324']	['SEEEEEE'	'TQIVSAE'	'U3//213'	'3400324'	'SEEEEE'	'TNVYAD'	'U3/213'	'340324']	['EEEE'	'SWWV'	'222/'	'3330'	'EEEE'	'GTGV'	'222/'	'3330']	['HHHH'	'EAEI'	'%#%!'	'4240'	'HHHH'	'EAEV'	'%#%!'	'4240']]
4JUG_E 0.0059410168093573 1.2187748416970918 0.1464843750000004 [[244	246]	[244	249]	[232	237]	[188	192]] [4	0	3	1] [[200	202]	[376	381]	[547	552]	[986	990]] [['EEE'	'TFE'	'213'	'324'	'EEE'	'YFK'	'213'	'324']	['EEEESS'	'TFEATG'	'2131UU'	'324233'	'EEEESS'	'TFKDYG'	'2133UU'	'324433']	['EEEEEE'	'YYWTLL'	'222200'	'333311'	'EEEEEE'	'TGTGVL'	'2222/0'	'333301']	['HHHHH'	'GTDQQ'	'$$%%%'	'33444'	'HHHHH'	'PPEAE'	'$$%#%'	'33424']]
4JPJ_D 0.0063421938267213 1.3476372373409442 0.1277683134582621 [[148	150]	[148	153]	[20	25]	[116	119]] [4	0	3	1] [[200	202]	[376	381]	[548	553]	[977	980]] "[['EEE'	'SFN'	'213'	'324'	'EEE'	'YFK'	'213'	'324']	['EEESSS'	'SFNNGG'	'213VUU'	'324433'	'EEEESS'	'TFKDYG'	'2133UU'	'324433']	['EEEEEE'	'TGLILT'	'220/02'	'331013'	'EEEEEE'	'GTGVLT'	'222/02'	'333013']	['HHHH'	'LKQI'	'""%%!'	'1440'	'HHHH'	'LNDI'	'""%%!'	'1440']]"
2X5I_A 0.0032095380826214 3.9587737629036335 0.0119250425894377 [[239	241]	[238	246]	[233	236]	[65	68]] [4	0	3	1] [[200	202]	[395	403]	[548	551]	[978	981]] "[['EEE'	'YFK'	'213'	'324'	'EEE'	'YFK'	'213'	'324']	['EEEEEEEEE'	'VYFKPKHIR'	'/213233/4'	'032434405'	'EEEEEEEEE'	'VYADSFVIR'	'/21321//4'	'032432005']	['EEEE'	'SSTI'	'222/'	'3330'	'EEEE'	'GTGV'	'222/'	'3330']	['HHHH'	'ENFL'	'%%#""'	'4421'	'HHHH'	'NDIL'	'%%!""'	'4401']]"
1FNU_B 0.0088033630327299 1.5687190857573592 0.0595667870036102 [[423	432]	[427	430]	[417	432]	[319	321]] [4	0	3	1] [[197	202]	[450	453]	[510	516]	[978	980]] [['ETTEEEEEEE'	'IDGIQSLSFD'	'/ON/320213'	'0430431324'	'ETTEEE'	'IDGYFK'	'/ON213'	'043324']	['EEEE'	'QSLS'	'3202'	'4313'	'EEEE'	'NYLY'	'3202'	'4313']	['EEEEEEETTEEEEEEE'	'IVVKVSIDGIQSLSFD'	'///3/2/ON/320213'	'0004030430431324'	'EEEEEEE'	'VVVLSFE'	'///0213'	'0001324']	['HHH'	'QNI'	'%%!'	'440'	'HHH'	'NDI'	'%%!'	'440']]
7C4T_A 0.0078748869464852 1.0088061052225383 0.1266794625719773 [[251	253]	[250	253]	[131	134]] [4	0	3] [[200	202]	[395	398]	[540	543]] [['EEE'	'YMK'	'213'	'324'	'EEE'	'YFK'	'213'	'324']	['EEEE'	'VYMK'	'/213'	'0324'	'EEEE'	'VYAD'	'/213'	'0324']	['EEEE'	'NAEF'	'3131'	'4242'	'EEEE'	'NFNF'	'3131'	'4242']]
5LVC_b 0.0092050710893227 0.971676568335246 0.0951492537313436 [[360	362]	[358	363]	[253	258]	[280	282]] [4	0	3	1] [[200	202]	[394	399]	[507	512]	[987	989]] [['EEE'	'SFH'	'213'	'324'	'EEE'	'YFK'	'213'	'324']	['EEEEEE'	'DSSFHG'	'322132'	'433243'	'EEEEEE'	'NVYADS'	'3/2132'	'403243']	['EEEEEE'	'GWRVQV'	'224/3/'	'335040'	'EEEEEE'	'PYRVVV'	'224///'	'335000']	['HHH'	'THA'	'$%#'	'342'	'HHH'	'PEA'	'$%#'	'342']]
6IW2_E 0.0052406365551823 2.288645953889792 0.0971962616822437 [[105	107]	[22	26]	[105	110]] [4	0	3] [[198	200]	[449	453]	[544	549]] [['TTE'	'NYY'	'ON2'	'433'	'TTE'	'DGY'	'ON2'	'433']	['EEEEE'	'TNTVS'	'232/2'	'34303'	'EEEEE'	'YNYLY'	'23202'	'34313']	['TTEEEE'	'NYYYYS'	'ON2222'	'433333'	'TTEEEE'	'NGLTGT'	'ON0222'	'431333']]
5ZUF_D 0.0090346912934676 1.6860420347032643 0.0494037478705273 [[206	208]	[110	116]	[203	208]] [4	0	3] [[200	202]	[429	435]	[511	516]] [['EEE'	'SFN'	'213'	'324'	'EEE'	'YFK'	'213'	'324']	['..EEEEE'	'APTVSIF'	'[}2/2/1'	'2330302'	'..EEEEE'	'FTGDVIA'	'[}23//1'	'2334002']	['EEEEEE'	'IVKSFN'	'//3213'	'004324'	'EEEEEE'	'VVLSFE'	'//0213'	'001324']]
6SNB_A 0.0066392175107016 2.7778212459349216 0.0306643952299821 [[251	253]	[250	253]	[95	98]	[121	123]] [4	0	3	1] [[200	202]	[395	398]	[552	555]	[988	990]] [['EEE'	'YMK'	'213'	'324'	'EEE'	'YFK'	'213'	'324']	['EEEE'	'VYMK'	'/213'	'0324'	'EEEE'	'VYAD'	'/213'	'0324']	['EEE.'	'LTDG'	'023}'	'1343'	'EEE.'	'LTES'	'023}'	'1343']	['HHH'	'KCE'	'%#%'	'424'	'HHH'	'EAE'	'%#%'	'424']]
3QQO_A 0.0043344751250486 1.978154126348416 0.1413969335604765 [[257	259]	[243	247]	[243	246]	[108	110]] [4	0	3	1] [[200	202]	[395	399]	[539	542]	[977	979]] "[['EEE'	'GFK'	'213'	'324'	'EEE'	'YFK'	'213'	'324']	['EEEEE'	'INFES'	'/3132'	'04243'	'EEEEE'	'VYADS'	'/2132'	'03243']	['EEEE'	'INFE'	'/313'	'0424'	'EEEE'	'VNFN'	'/313'	'0424']	['HHH'	'LKH'	'""%%'	'144'	'HHH'	'LND'	'""%%'	'144']]"
3TGS_B 0.0082728268286419 1.8603518024082888 0.0595667870036102 [[444	446]	[441	449]	[295	300]	[342	345]] [4	0	3	1] [[200	202]	[393	401]	[551	556]	[977	980]] "[['EEE'	'TMN'	'213'	'324'	'EEE'	'YFK'	'213'	'324']	['S.EEEEEEE'	'GEITMNSNI'	'U]/21323/'	'340324340'	'SEEEEEEEE'	'TNVYADSFV'	'U3/21321/'	'340324320']	['EEEE..'	'VLTRPN'	'/024}]'	'013534'	'EEEE..'	'VLTESN'	'/023}]'	'013434']	['HHHH'	'LQKV'	'""%%!'	'1440'	'HHHH'	'LNDI'	'""%%!'	'1440']]"
2NX5_P 0.0073775330884705 1.7046376801685568 0.0931098696461825 [[239	241]	[235	241]	[161	164]	[135	138]] [4	0	3	1] [[200	202]	[393	398]	[548	551]	[988	991]] [['EEE'	'SAE'	'213'	'324'	'EEE'	'YFK'	'213'	'324']	['SEEEEEE'	'TQIVSAE'	'U3//213'	'3400324'	'SEEEEE'	'TNVYAD'	'U3/213'	'340324']	['EEEE'	'SWWV'	'222/'	'3330'	'EEEE'	'GTGV'	'222/'	'3330']	['HHHH'	'EAEI'	'%#%!'	'4240'	'HHHH'	'EAEV'	'%#%!'	'4240']]
6OJ0_Q 0.0064562792188968 1.2810934418985147 0.1413969335604765 [[738	740]	[738	741]	[734	737]	[605	609]] [4	0	3	1] [[200	202]	[396	399]	[512	515]	[976	980]] "[['EEE'	'YFN'	'213'	'324'	'EEE'	'YFK'	'213'	'324']	['EEEE'	'YFNP'	'2132'	'3243'	'EEEE'	'YADS'	'2132'	'3243']	['EEEE'	'ILTM'	'/021'	'0132'	'EEEE'	'VLSF'	'/021'	'0132']	['.HHHH'	'VTQQV'	'Y$%%!'	'03440'	'.HHHH'	'VLNDI'	'Y""%%!'	'01440']]"
4HG4_G 0.000508162399551 2.060667767713978 0.1873935264054513 [[257	259]	[243	247]	[243	246]	[108	113]] [4	0	3	1] [[200	202]	[395	399]	[539	542]	[977	982]] "[['EEE'	'GFK'	'213'	'324'	'EEE'	'YFK'	'213'	'324']	['EEEEE'	'INFES'	'/3132'	'04243'	'EEEEE'	'VYADS'	'/2132'	'03243']	['EEEE'	'INFE'	'/313'	'0424'	'EEEE'	'VNFN'	'/313'	'0424']	['HHHHHT'	'LKYLLS'	'""%$""""N'	'143113'	'HHHHHT'	'LNDILS'	'""%%!""N'	'144013']]"
3QR8_A 0.0048373401971139 1.199238057790594 0.2028688524590174 [[115	118]	[21	29]	[110	122]] [4	0	3] [[198	201]	[431	439]	[539	549]] [['TTTE'	'ETSA'	'ONN1'	'4332'	'TTEE'	'DGYF'	'ON21'	'4332']	['EEEEEEETT'	'GIIVETDLN'	'2///323LO'	'300043414'	'EEEEEEE.T'	'GDVIAWNSN'	'23//123}O'	'340023434']	['EEEETTTTEEEEE'	'IEYEPETSALTVS'	'/323NONN102/2'	'0434343321303'	'EEEEETTEEEE'	'VNFNFNGLTGT'	'/3131ON0222'	'04242431333']]
6WAQ_D 0.0061240690574373 2.2897560689079195 0.0885860306643946 [[383	385]	[342	425]	[492	501]	[427	429]] [4	0	3	1] [[200	202]	[355	438]	[506	515]	[990	992]] "[['EEE'	'YAD'	'213'	'324'	'EEE'	'YFK'	'213'	'324']	['EEEE.SSB..THHHHS.SS.SEEEEESS.GGGGGGGTTS.EEEEEEEEEGGGGGGSSTT..SHHHHHT....TT..EEEEEEE.'	'RKKISNBVADYSVLYNSTFFSTFKCYGVSATKLNDLDFSNVYADSFVVKGDDVRQIAPGQTGVIADYNYKLPDDFMGCVLAWNT'	'433/}VX([]N$!""$V}UT[U21312UR}89:7::7OMU]/21321//39::6;:RTNN]}U!!#%$O}]Z}OO[[21/0123}'	'544034602433013433223324233032341441423403243200434405402334330024343413442232012343'	'EEEE.SEE..HHHHHH.TT.SEEEESSS.TTSTTT..BSEEEEEEEEEEGGGGGGSSTT..STTTTTT....TT..EEEEEEE.'	'RKRISNCVADYSVLYNSASFSTFKDYGVSPTKLNDLEFTNVYADSFVIRGDEVRQIAPGQTGKIADYNYKLPDDFTGDVIAWNS'	'434/}V1/[]$$!""$%}MN[U2133UUR}NNVLOOZ]*U3/21321//49::6;:RTNN]}UOKMONO}]Z}OO[}23//123}'	'545034202433013432323324433033341441423403243200534405402334334024343413442334002343']	['SEEEEEEEEE'	'QPYRVVVLSF'	'V224///021'	'4335000132'	'SEEEEEEEEE'	'QPYRVVVLSF'	'V224///021'	'4335000132']	['HHH'	'NID'	'%!%'	'404'	'HHH'	'EVQ'	'%!%'	'404']]"
6OJ0_N 0.0085954092287715 1.2539320943831935 0.0954003407155019 [[138	140]	[138	141]	[25	30]	[5	9]] [4	0	3	1] [[200	202]	[396	399]	[548	553]	[976	980]] "[['EEE'	'YFN'	'213'	'324'	'EEE'	'YFK'	'213'	'324']	['EEEE'	'YFNP'	'2132'	'3243'	'EEEE'	'YADS'	'2132'	'3243']	['EEEEEE'	'YSTNLT'	'222302'	'333413'	'EEEEEE'	'GTGVLT'	'222/02'	'333013']	['.HHHH'	'VTQQV'	'Y$%%!'	'03440'	'.HHHH'	'VLNDI'	'Y""%%!'	'01440']]"
6QPO_B 0.0065983075463428 3.1264538719367003 0.0051369863013701 [[565	567]	[564	569]	[422	427]] [4	0	3] [[200	202]	[395	400]	[549	554]] [['EEE'	'TFD'	'213'	'324'	'EEE'	'YFK'	'213'	'324']	['EEEEEE'	'ITFDFA'	'/21311'	'032422'	'EEEEEE'	'VYADSF'	'/21321'	'032432']	['EEEEEE'	'TLVLTK'	'20/023'	'310134'	'EEEEEE'	'TGVLTE'	'22/023'	'330134']]
4XL8_A 0.0027022126357541 0.9574431162459348 0.287280701754387 [[339	341]	[339	342]	[250	255]] [4	0	3] [[200	202]	[396	399]	[538	543]] [['EEE'	'SFK'	'213'	'324'	'EEE'	'YFK'	'213'	'324']	['EEEE'	'SFKW'	'2132'	'3243'	'EEEE'	'YADS'	'2132'	'3243']	['EEEEEE'	'AIEFTF'	'1/3121'	'204232'	'EEEEEE'	'FVNFNF'	'1/3131'	'204242']]
1BEV_2 0.0033753974405523 1.9330316767177584 0.1720613287904595 [[232	234]	[236	240]	[228	234]	[93	97]] [4	0	3	1] [[200	202]	[448	452]	[510	516]	[986	990]] [['EEE'	'PME'	'213'	'324'	'EEE'	'YFK'	'213'	'324']	['EEEEE'	'EYNGL'	'32320'	'43431'	'EEEEE'	'NYNYL'	'32320'	'43431']	['EEEEEEE'	'VTIAPME'	'/2/1213'	'0302324'	'EEEEEEE'	'VVVLSFE'	'///0213'	'0001324']	['HHHHH'	'GQNAQ'	'$%%#%'	'34424'	'HHHHH'	'PPEAE'	'$$%#%'	'33424']]
4XL8_B 0.0012934929027887 1.4048835319650883 0.2515991471215357 [[339	341]	[339	342]	[250	255]] [4	0	3] [[200	202]	[396	399]	[538	543]] [['EEE'	'SFK'	'213'	'324'	'EEE'	'YFK'	'213'	'324']	['EEEE'	'SFKW'	'2132'	'3243'	'EEEE'	'YADS'	'2132'	'3243']	['EEEEEE'	'AIEFTF'	'1/3121'	'204232'	'EEEEEE'	'FVNFNF'	'1/3131'	'204242']]
6STU_B 0.0048587209692547 2.891583771226336 0.0698466780238495 [[352	354]	[351	356]	[209	214]] [4	0	3] [[200	202]	[395	400]	[549	554]] [['EEE'	'TFD'	'213'	'324'	'EEE'	'YFK'	'213'	'324']	['EEEEEE'	'ITFDFA'	'/21311'	'032422'	'EEEEEE'	'VYADSF'	'/21321'	'032432']	['EEEEEE'	'TLVLTK'	'20/023'	'310134'	'EEEEEE'	'TGVLTE'	'22/023'	'330134']]
4HG4_H 0.0007853872120938 2.027439817092984 0.1993185689948886 [[257	259]	[243	247]	[243	246]	[108	113]] [4	0	3	1] [[200	202]	[395	399]	[539	542]	[977	982]] "[['EEE'	'GFK'	'213'	'324'	'EEE'	'YFK'	'213'	'324']	['EEEEE'	'INFES'	'/3132'	'04243'	'EEEEE'	'VYADS'	'/2132'	'03243']	['EEEE'	'INFE'	'/313'	'0424'	'EEEE'	'VNFN'	'/313'	'0424']	['HHHHHT'	'LKYLLS'	'""%$""""N'	'143113'	'HHHHHT'	'LNDILS'	'""%%!""N'	'144013']]"
6W1C_F 0.005598890464431 2.363520153747298 0.0988074957410558 [[127	130]	[127	133]	[5	7]] [0	3	1] [[434	437]	[551	557]	[988	990]] [['EEEE'	'IAYH'	'/123'	'0234'	'EEEE'	'IAWN'	'/123'	'0234']	['EEEEE..'	'IAYHHEQ'	'/1233]]'	'0234444'	'EEEE...'	'VLTESNK'	'/023}]]'	'0134344']	['HHH'	'HFN'	'%#%'	'424'	'HHH'	'EAE'	'%#%'	'424']]
6OJ0_l 0.0109135740840077 1.3102007503884578 0.039182282793867 [[938	940]	[938	941]	[825	830]	[805	809]] [4	0	3	1] [[200	202]	[396	399]	[548	553]	[976	980]] "[['EEE'	'YFN'	'213'	'324'	'EEE'	'YFK'	'213'	'324']	['EEEE'	'YFNP'	'2132'	'3243'	'EEEE'	'YADS'	'2132'	'3243']	['EEE.EE'	'YSTNLT'	'222]02'	'333413'	'EEEEEE'	'GTGVLT'	'222/02'	'333013']	['.HHHH'	'VTQQV'	'Y$%%!'	'03440'	'.HHHH'	'VLNDI'	'Y""%%!'	'01440']]"
5VAG_A 0.0041939260638145 1.96285261353549 0.1635434412265755 [[240	244]	[239	242]	[116	120]] [0	3	1] [[448	452]	[539	542]	[977	981]] "[['EEEEE'	'DFHWL'	'31320'	'42431'	'EEEEE'	'NYNYL'	'32320'	'43431']	['EEEE'	'IDFH'	'/313'	'0424'	'EEEE'	'VNFN'	'/313'	'0424']	['HHHHH'	'LRQIL'	'""&%!""'	'15401'	'HHHHH'	'LNDIL'	'""%%!""'	'14401']]"
4BIQ_C 0.0110358558859684 1.5473946859781882 0.0298245614035088 [[219	221]	[153	156]	[214	221]	[95	97]] [4	0	3	1] [[200	202]	[431	434]	[510	516]	[986	988]] [['EEE'	'SAQ'	'213'	'324'	'EEE'	'YFK'	'213'	'324']	['EEEE'	'THVI'	'23//'	'3400'	'EEEE'	'GDVI'	'23//'	'3400']	['EEEEEEEE'	'IVVLGSAQ'	'///02213'	'00013324'	'EEEEEEE'	'VVVLSFE'	'///0213'	'0001324']	['HHH'	'PWQ'	'$$%'	'334'	'HHH'	'PPE'	'$$%'	'334']]
6N7V_E 0.0088221759915606 0.5957639780723932 0.142023346303503 [[532	534]	[529	537]	[451	454]] [4	0	1] [[200	202]	[434	440]	[987	990]] [['EEE'	'YME'	'213'	'324'	'EEE'	'YFK'	'213'	'324']	['EEEEEE.TT'	'IAGYMEYNK'	'/12213}OO'	'023324344'	'EEEE.TT'	'IAWNSNN'	'/123}OO'	'0234344']	['HHHH'	'GFAK'	'$##%'	'3224'	'HHHH'	'PEAE'	'$%#%'	'3424']]
7C4Y_A 0.0063646486131787 1.3189714161511117 0.1577909270216961 [[251	253]	[250	253]	[131	140]] [4	0	3] [[200	202]	[395	398]	[540	549]] [['EEE'	'YMK'	'213'	'324'	'EEE'	'YFK'	'213'	'324']	['EEEE'	'VYMK'	'/213'	'0324'	'EEEE'	'VYAD'	'/213'	'0324']	['EEEEEEEEEE'	'NAEFTFVTTT'	'313121/222'	'4242320333'	'EEEETTEEEE'	'NFNFNGLTGT'	'3131ON0222'	'4242431333']]
6CH8_Q 0.009830175261081 1.5925581235962458 0.0576576576576581 [[116	118]	[104	112]	[34	38]	[104	106]] [4	0	3	1] [[200	202]	[415	423]	[547	551]	[974	976]] [['EEE'	'GMD'	'213'	'324'	'EEE'	'YFK'	'213'	'324']	['.S.TTTT..'	'YGVVALGEW'	'}UYKMLN]}'	'330021343'	'.STTTTTT.'	'TGKIADYNY'	'}UOKMONO}'	'334024343']	['EEEEE'	'SWTWV'	'2222/'	'33330'	'EEEEE'	'TGTGV'	'2222/'	'33330']	['.S.'	'YGV'	'}UY'	'330'	'.S.'	'SSV'	'}UY'	'330']]
6N6B_L 0.0049177481061649 0.7883596402744873 0.265086206896552 [[208	210]	[100	103]	[205	210]] [4	0	3] [[200	202]	[429	432]	[511	516]] [['EEE'	'SFN'	'213'	'324'	'EEE'	'YFK'	'213'	'324']	['..EE'	'AGTK'	'[}23'	'2334'	'..EE'	'FTGD'	'[}23'	'2334']	['EEEEEE'	'IVKSFN'	'//3213'	'004324'	'EEEEEE'	'VVLSFE'	'//0213'	'001324']]
4PY8_A 0.0032256817341493 1.9847811521255805 0.1856899488926744 [[251	253]	[251	256]	[239	244]	[111	116]] [4	0	3	1] [[200	202]	[376	381]	[547	552]	[977	982]] "[['EEE'	'TFE'	'213'	'324'	'EEE'	'YFK'	'213'	'324']	['EEEESS'	'TFEATG'	'2131UU'	'324233'	'EEEESS'	'TFKDYG'	'2133UU'	'324433']	['EEEEEE'	'YYWTLL'	'222200'	'333311'	'EEEEEE'	'TGTGVL'	'2222/0'	'333301']	['HHHHHT'	'LREQLS'	'""&%%""N'	'154413'	'HHHHHT'	'LNDILS'	'""%%!""N'	'144013']]"
6NB6_B 0.0028184456991885 0.5214086913622478 0.3371298405466973 [[72	76]	[342	440]	[493	554]	[955	974]] [4	0	3	1] [[197	201]	[355	449]	[507	568]	[973	992]] "[['ETTEE'	'INHTF'	'/OO21'	'04432'	'ETTEE'	'IDGYF'	'/ON21'	'04332']	['EEEE.SEE...HHHHT.SS.SEEEEESS.GGGGGG..BS.EEEEEEEEEGGGGGGSSBT..SHHHHHT..B.SS.EEEEEEEE.TTTT..TT..TT.EE'	'RKKISNSVADYSVLYNSTFFSTFKTYGVSATKLNDLUFSNVYADSFVVKGDDVRQIAPGQTGVIADYNYKLPDDFMGTVLAWNTRNIDATSTGNYNYKY'	'433/}V2/[]}$!""$O}UT[U21322UR}89:7::Z_*U]/21321//39::6;:RT+N]}U!!#%$O}])}VV[122/0123}POKO[}NN}]NO}32'	'544034302433013433223324333032341441623403243200434405402334330024343413442233012343540423333434343'	'EEEE.SEE..HHHHHH.TT.SEEEESSS.TTSTTT..BSEEEEEEEEEEGGGGGGSSTT..STTTTTT....TT..EEEEEEE.TTTT..--.EE'	'RKRISNCVADYSVLYNSASFSTFKDYGVSPTKLNDLEFTNVYADSFVIRGDEVRQIAPGQTGKIADYNYKLPDDFTGDVIAWNSNNLDSK--GNY'	'434/}V1/[]$$!""$%}MN[U2133UUR}NNVLOOZ]*U3/21321//49::6;:RTNN]}UOKMONO}]Z}OO[}23//123}OOLO}]--}32'	'545034202433013432323324433033341441423403243200534405402334334024343413442334002343441434--343']	['EEEEEEEEE.------.EE.PPPP....TTSEEEEEETTEEEEEEEEE......TT..EEE.'	'PYRVVVLSFE------TVUGPKLSTDLIKNQWVNFNFNGLTGTGVLTPSSKRFQPFQQFGRD'	'224///021]------}/5}GHEG}]ZYOOV2/3131ON02222/022}}]^[]NM]]124]'	'3350001324------3063341334104443042424313333013333452432442354'	'EEEEEEEEEE.SSS...EE.S........SSEEEEEETTEEEEEEEEE......TT..EEE.'	'PYRVVVLSFELLHAPATVEGPKKSTNLVKNKFVNFNFNGLTGTGVLTESNKKFLPFQQFGRD'	'224///0213ZSVT}[}/3}U]]}}]ZY]VV1/3131ON02222/023}]]][ZNM]]124]'	'33500013241142323043344334104442042424313333013434442132442354']	['S.S.THHHHTTS.HHHHHHH'	'ISSVLNDILSRLDPPEAEVQ'	'R}UYL%%!""NPS]$$%#%!%'	'03301440135143342404'	'S.S.HHHHHTTS.HHHHHHH'	'ISSVLNDILSRLDPPEAEVQ'	'R}UY""%%!""NPS]$$%#%!%'	'03301440135143342404']]"
3IYP_A 0.0032087794004157 3.958764833946982 0.0442930153321974 [[239	241]	[238	246]	[233	236]	[65	68]] [4	0	3	1] [[200	202]	[395	403]	[548	551]	[978	981]] "[['EEE'	'YFK'	'213'	'324'	'EEE'	'YFK'	'213'	'324']	['EEEEEEEEE'	'VYFKPKHIR'	'/213233/4'	'032434405'	'EEEEEEEEE'	'VYADSFVIR'	'/21321//4'	'032432005']	['EEEE'	'SSTI'	'222/'	'3330'	'EEEE'	'GTGV'	'222/'	'3330']	['HHHH'	'ENFL'	'%%#""'	'4421'	'HHHH'	'NDIL'	'%%!""'	'4401']]"
4YLU_A 0.0032115594449642 1.182671377979177 0.2708688245315152 [[164	166]	[28	31]	[165	178]	[12	14]] [4	0	3	1] [[200	202]	[450	453]	[538	550]	[990	992]] [['EEE'	'YMH'	'213'	'324'	'EEE'	'YFK'	'213'	'324']	['EEEE'	'NGLW'	'3202'	'4313'	'EEEE'	'NYLY'	'3202'	'4313']	['EEEEEEETTEEEEE'	'MHQMELANGTHTGS'	'1331301ON23222'	'24424124334333'	'EEEEEETTEEEEE'	'FVNFNFNGLTGTG'	'1/3131ON02222'	'2042424313333']	['HHH'	'DVE'	'%!%'	'404'	'HHH'	'EVQ'	'%!%'	'404']]
5X58_B 0.0060613760093432 1.624919949747884 0.153241650294696 [[383	385]	[342	389]	[492	553]	[955	965]] [4	0	3	1] [[200	202]	[355	402]	[506	567]	[973	983]] "[['EEE'	'YAD'	'213'	'324'	'EEE'	'YFK'	'213'	'324']	['EEEE.SEE...STTTSS...SEEEESSS.SSTTTTS.BS.EEEEEEEE'	'RKKISNCVADYSVLYNSTFFSTFKCYGVSATKLNDLCFSNVYADSFVV'	'433/}V1/[]}UKLNVU}[[U2131UUR}TUOLOOS[*U]/21321//'	'544034202433013433223324233032341441223403243200'	'EEEE.SEE..HHHHHH.TT.SEEEESSS.TTSTTT..BSEEEEEEEEE'	'RKRISNCVADYSVLYNSASFSTFKDYGVSPTKLNDLEFTNVYADSFVI'	'434/}V1/[]$$!""$%}MN[U2133UUR}NNVLOOZ]*U3/21321//'	'545034202433013432323324433033341441423403243200']	['S.EEEEEEE...S.SS..B............SSEEE..SS....BEEEE......TT..EEE'	'QPYRVVVLSFELLNAPATVCGPKLSTDLIKNQIVNFNFNGLTGTGVLTPSSKRFQPFQQFGR'	'V}24///02[]ZS]TU[}([}}]Z}}]ZY]]VR/31][VUZ}}}+/022}}]^[]NM]]124'	'43350001324114232302334133410444004242431333301333345243244235'	'SEEEEEEEEEE.SSS...EE.S........SSEEEEEETTEEEEEEEEE......TT..EEE'	'QPYRVVVLSFELLHAPATVEGPKKSTNLVKNKFVNFNFNGLTGTGVLTESNKKFLPFQQFGR'	'V224///0213ZSVT}[}/3}U]]}}]ZY]VV1/3131ON02222/023}]]][ZNM]]124'	'43350001324114232304334433410444204242431333301343444213244235']	['S.S.HHHHHTT'	'ISSVLNDILSR'	'R}UY""%%!""NP'	'03301440135'	'S.S.HHHHHTT'	'ISSVLNDILSR'	'R}UY""%%!""NP'	'03301440135']]"
6XEY_F 0.0045522652775554 3.088634108636428 0.0731261425959783 [[79	81]	[79	86]	[16	19]] [4	0	3] [[200	202]	[399	406]	[522	525]] [['EEE'	'YME'	'213'	'324'	'EEE'	'YFK'	'213'	'324']	['EEEE.GGG'	'YMEVRSDD'	'213/^9::'	'32405344'	'EEEEEGGG'	'SFVIRGDE'	'21//49::'	'32005344']	['..EE'	'ASVK'	'[}/3'	'2304'	'..EE'	'ATVE'	'[}/3'	'2304']]
5I9Q_A 0.0058855272357616 1.6305018122749018 0.1577909270216961 [[444	446]	[441	449]	[417	420]	[338	346]] [4	0	3	1] [[200	202]	[393	401]	[507	510]	[986	992]] [['EEE'	'TFK'	'213'	'324'	'EEE'	'YFK'	'213'	'324']	['S.EEEEEEE'	'GQITFKSDI'	'U]/21323/'	'340324340'	'SEEEEEEEE'	'TNVYADSFV'	'U3/21321/'	'340324320']	['EEEE'	'PGRI'	'224/'	'3350'	'EEEE'	'PYRV'	'224/'	'3350']	['HHHHHHHHH'	'WSEAVNQVK'	'$$%#!%%!%'	'334204404'	'HHHHHHH'	'PPEAEVQ'	'$$%#%!%'	'3342404']]
6QPO_C 0.0004215375018525 2.9778502121508974 0.1243611584327082 [[565	567]	[564	569]	[422	427]] [4	0	3] [[200	202]	[395	400]	[549	554]] [['EEE'	'TFD'	'213'	'324'	'EEE'	'YFK'	'213'	'324']	['EEEEEE'	'ITFDFA'	'/21311'	'032422'	'EEEEEE'	'VYADSF'	'/21321'	'032432']	['EEEEEE'	'TLVLTK'	'20/023'	'310134'	'EEEEEE'	'TGVLTE'	'22/023'	'330134']]
7BZN_A 0.0058133321141188 3.7309999321022898 0.0136286201022137 [[251	253]	[250	253]	[131	134]] [4	0	3] [[200	202]	[395	398]	[540	543]] [['EEE'	'YMK'	'213'	'324'	'EEE'	'YFK'	'213'	'324']	['EEEE'	'VYMK'	'/213'	'0324'	'EEEE'	'VYAD'	'/213'	'0324']	['EEEE'	'NAEF'	'3131'	'4242'	'EEEE'	'NFNF'	'3131'	'4242']]
3LZG_C 0.0100154406749896 1.237239824788262 0.0850277264325332 [[244	246]	[242	246]	[164	169]	[189	192]] [4	0	3	1] [[200	202]	[394	398]	[546	551]	[989	992]] [['EEE'	'TFE'	'213'	'324'	'EEE'	'YFK'	'213'	'324']	['EEEEE'	'KITFE'	'3/213'	'40324'	'EEEEE'	'NVYAD'	'3/213'	'40324']	['EEEEEE'	'LSKSYI'	'02322/'	'134330'	'EEEEEE'	'LTGTGV'	'02222/'	'133330']	['HHHH'	'ADQQ'	'#%%%'	'2444'	'HHHH'	'AEVQ'	'#%!%'	'2404']]
1FNW_B 0.0078689374499362 1.6556890955073995 0.1117424242424247 [[423	432]	[427	430]	[417	432]	[319	321]] [4	0	3	1] [[197	202]	[450	453]	[510	516]	[978	980]] [['ETTEEEEEEE'	'IDGIQSLSFD'	'/ON/320213'	'0430431324'	'ETTEEE'	'IDGYFK'	'/ON213'	'043324']	['EEEE'	'QSLS'	'3202'	'4313'	'EEEE'	'NYLY'	'3202'	'4313']	['EEEEEEETTEEEEEEE'	'IVVKVSIDGIQSLSFD'	'///3/2/ON/320213'	'0004030430431324'	'EEEEEEE'	'VVVLSFE'	'///0213'	'0001324']	['HHH'	'QNI'	'%%!'	'440'	'HHH'	'NDI'	'%%!'	'440']]
5VMC_E 0.0086137183297716 1.1968921491479982 0.1266794625719773 [[240	242]	[240	245]	[228	233]	[184	188]] [4	0	3	1] [[200	202]	[376	381]	[547	552]	[986	990]] [['EEE'	'TFE'	'213'	'324'	'EEE'	'YFK'	'213'	'324']	['EEEESS'	'TFEATG'	'2131UU'	'324233'	'EEEESS'	'TFKDYG'	'2133UU'	'324433']	['EEEEEE'	'YYWTLL'	'222200'	'333311'	'EEEEEE'	'TGTGVL'	'2222/0'	'333301']	['HHHHH'	'GTDQQ'	'$$%%%'	'33444'	'HHHHH'	'PPEAE'	'$$%#%'	'33424']]
6QPO_F 0.0026340599412556 2.901749125515527 0.1243611584327082 [[565	567]	[564	569]	[422	427]] [4	0	3] [[200	202]	[395	400]	[549	554]] [['EEE'	'TFD'	'213'	'324'	'EEE'	'YFK'	'213'	'324']	['EEEEEE'	'ITFDFA'	'/21311'	'032422'	'EEEEEE'	'VYADSF'	'/21321'	'032432']	['EEEEEE'	'TLVLTK'	'20/023'	'310134'	'EEEEEE'	'TGVLTE'	'22/023'	'330134']]
1FNW_D 0.008951527033802 1.6762028019027675 0.0890538033395185 [[1023	1032]	[1027	1030]	[1017	1032]	[919	921]] [4	0	3	1] [[197	202]	[450	453]	[510	516]	[978	980]] [['ETTEEEEEEE'	'IDGIQSLSFD'	'/ON/320213'	'0430431324'	'ETTEEE'	'IDGYFK'	'/ON213'	'043324']	['EEEE'	'QSLS'	'3202'	'4313'	'EEEE'	'NYLY'	'3202'	'4313']	['EEEEEEETTEEEEEEE'	'IVVKVSIDGIQSLSFD'	'///3/2/ON/320213'	'0004030430431324'	'EEEEEEE'	'VVVLSFE'	'///0213'	'0001324']	['HHH'	'QNI'	'%%!'	'440'	'HHH'	'NDI'	'%%!'	'440']]
6QPN_E 0.0043556339601411 2.939187486603248 0.0988074957410558 [[565	567]	[564	569]	[422	427]] [4	0	3] [[200	202]	[395	400]	[549	554]] [['EEE'	'TFD'	'213'	'324'	'EEE'	'YFK'	'213'	'324']	['EEEEEE'	'ITFDFA'	'/21311'	'032422'	'EEEEEE'	'VYADSF'	'/21321'	'032432']	['EEEEEE'	'TLVLTK'	'20/023'	'310134'	'EEEEEE'	'TGVLTE'	'22/023'	'330134']]
6IIJ_A 0.0039495190158031 3.622501302956647 0.0630323679727427 [[250	252]	[249	252]	[130	139]] [4	0	3] [[200	202]	[395	398]	[540	549]] [['EEE'	'YMK'	'213'	'324'	'EEE'	'YFK'	'213'	'324']	['EEEE'	'VYMK'	'/213'	'0324'	'EEEE'	'VYAD'	'/213'	'0324']	['EEEEEEEEEE'	'NAEFTFVTTT'	'313121/222'	'4242320333'	'EEEETTEEEE'	'NFNFNGLTGT'	'3131ON0222'	'4242431333']]
6QPN_F 0.0010746281329832 2.9148218435759543 0.1413969335604765 [[565	567]	[564	569]	[422	427]] [4	0	3] [[200	202]	[395	400]	[549	554]] [['EEE'	'TFD'	'213'	'324'	'EEE'	'YFK'	'213'	'324']	['EEEEEE'	'ITFDFA'	'/21311'	'032422'	'EEEEEE'	'VYADSF'	'/21321'	'032432']	['EEEEEE'	'TLVLTK'	'20/023'	'310134'	'EEEEEE'	'TGVLTE'	'22/023'	'330134']]
4HLZ_E 0.0045253341184313 2.2872946930070968 0.155025553662691 [[257	259]	[243	247]	[243	246]	[108	113]] [4	0	3	1] [[200	202]	[395	399]	[539	542]	[977	982]] "[['EEE'	'GFK'	'213'	'324'	'EEE'	'YFK'	'213'	'324']	['EEEEE'	'INFES'	'/3132'	'04243'	'EEEEE'	'VYADS'	'/2132'	'03243']	['EEEE'	'INFE'	'/313'	'0424'	'EEEE'	'VNFN'	'/313'	'0424']	['HHHHHT'	'LKHLLS'	'""%%""""N'	'144113'	'HHHHHT'	'LNDILS'	'""%%!""N'	'144013']]"
6FJQ_B 0.0062657683776294 3.2526538709423662 0.0444839857651251 [[169	171]	[168	173]	[27	32]	[98	100]] [4	0	3	1] [[200	202]	[395	400]	[549	554]	[973	975]] [['EEE'	'TFD'	'213'	'324'	'EEE'	'YFK'	'213'	'324']	['EEEEEE'	'ITFDFA'	'/21311'	'032422'	'EEEEEE'	'VYADSF'	'/21321'	'032432']	['EEEEEE'	'TFVLTK'	'21/023'	'320134'	'EEEEEE'	'TGVLTE'	'22/023'	'330134']	['S.S'	'VGS'	'R}U'	'033'	'S.S'	'ISS'	'R}U'	'033']]
6NB7_B 0.0026073786072646 0.4814265169669115 0.3877068557919632 [[72	76]	[342	440]	[493	554]	[955	974]] [4	0	3	1] [[197	201]	[355	449]	[507	568]	[973	992]] "[['ETTEE'	'INHTF'	'/OO21'	'04432'	'ETTEE'	'IDGYF'	'/ON21'	'04332']	['EEEE.SEE...HHHHT.SS.SEEEEESS.GGGGGG..BS.EEEEEEEEEGGGGGGSSTT..SHHHHHT.B..SS.EEEEEEEE.TTTT..TT..TT.EE'	'RKKISNSVADYSVLYNSTFFSTFKTYGVSATKLNDLUFSNVYADSFVVKGDDVRQIAPGQTGVIADYNYKLPDDFMGTVLAWNTRNIDATSTGNYNYKY'	'433/}V2/[]}$!""$O}UT[U21322UR}89:7::Z_*U]/21321//39::6;:RTNN]}U!!#%$O}	Z}VV[122/0123}POKO[}NN}]NO}32'	'544034302433013433223324333032341441623403243200434405402334330024343413442233012343540423333434343'	'EEEE.SEE..HHHHHH.TT.SEEEESSS.TTSTTT..BSEEEEEEEEEEGGGGGGSSTT..STTTTTT....TT..EEEEEEE.TTTT..--.EE'	'RKRISNCVADYSVLYNSASFSTFKDYGVSPTKLNDLEFTNVYADSFVIRGDEVRQIAPGQTGKIADYNYKLPDDFTGDVIAWNSNNLDSK--GNY'	'434/}V1/[]$$!""$%}MN[U2133UUR}NNVLOOZ]*U3/21321//49::6;:RTNN]}UOKMONO}]Z}OO[}23//123}OOLO}]--}32'	'545034202433013432323324433033341441423403243200534405402334334024343413442334002343441434--343']	['EEEEEEEEE.------.EE.........TTSEEEEEETTEEEEEEEEE......TT..EEE.'	'PYRVVVLSFE------TVUGPKLSTDLIKNQWVNFNFNGLTGTGVLTPSSKRFQPFQQFGRD'	'224///021]------}/5}}]Z}}]ZYOOV2/3131ON02222/022}}]^[]NM]]124]'	'3350001324------3063341334104443042424313333013333452432442354'	'EEEEEEEEEE.SSS...EE.S........SSEEEEEETTEEEEEEEEE......TT..EEE.'	'PYRVVVLSFELLHAPATVEGPKKSTNLVKNKFVNFNFNGLTGTGVLTESNKKFLPFQQFGRD'	'224///0213ZSVT}[}/3}U]]}}]ZY]VV1/3131ON02222/023}]]][ZNM]]124]'	'33500013241142323043344334104442042424313333013434442132442354']	['S.SSTHHHHTTS.HHHHHHH'	'ISSVLNDILSRLDPPEAEVQ'	'R}URL%%!""NPS]$$%#%!%'	'03301440135143342404'	'S.S.HHHHHTTS.HHHHHHH'	'ISSVLNDILSRLDPPEAEVQ'	'R}UY""%%!""NPS]$$%#%!%'	'03301440135143342404']]"
6CBP_A 0.0081977220498689 0.5653567637160529 0.1906693711967553 [[231	233]	[229	235]	[98	101]] [4	0	3] [[200	202]	[394	400]	[547	550]] [['EEE'	'YCD'	'213'	'324'	'EEE'	'YFK'	'213'	'324']	['EEEEEEE'	'DYYCDSF'	'3221321'	'4332432'	'EEEEEEE'	'NVYADSF'	'3/21321'	'4032432']	['EEEE'	'TGGW'	'2222'	'3333'	'EEEE'	'TGTG'	'2222'	'3333']]
6OJ0_m 0.0095723111266964 1.2936507882805486 0.103918228279386 [[1138	1140]	[1138	1141]	[1025	1030]	[1005	1009]] [4	0	3	1] [[200	202]	[396	399]	[548	553]	[976	980]] "[['EEE'	'YFN'	'213'	'324'	'EEE'	'YFK'	'213'	'324']	['EEEE'	'YFNP'	'2132'	'3243'	'EEEE'	'YADS'	'2132'	'3243']	['EEEEEE'	'YSTNLT'	'222302'	'333413'	'EEEEEE'	'GTGVLT'	'222/02'	'333013']	['.HHHH'	'VTQQV'	'Y$%%!'	'03440'	'.HHHH'	'VLNDI'	'Y""%%!'	'01440']]"
6A3A_B 0.0105856715037267 2.3850185954987646 0.0034188034188034 [[161	163]	[157	162]	[85	88]	[186	190]] [4	0	3	1] [[200	202]	[395	400]	[551	554]	[988	992]] [['EEE'	'TAD'	'213'	'324'	'EEE'	'YFK'	'213'	'324']	['EEEEEE'	'VYACTA'	'/21121'	'032232'	'EEEEEE'	'VYADSF'	'/21321'	'032432']	['EEEE'	'VLYK'	'/023'	'0134'	'EEEE'	'VLTE'	'/023'	'0134']	['HHHHH'	'KFKEE'	'%#%%%'	'42444'	'HHHHH'	'EAEVQ'	'%#%!%'	'42404']]
5FA2_A 0.0053626726451502 1.6436942659013694 0.2004089979550103 [[444	446]	[441	449]	[417	420]	[338	346]] [4	0	3	1] [[200	202]	[393	401]	[507	510]	[986	992]] [['EEE'	'TFK'	'213'	'324'	'EEE'	'YFK'	'213'	'324']	['S.EEEEEEE'	'GQITFKSDI'	'U]/21323/'	'340324340'	'SEEEEEEEE'	'TNVYADSFV'	'U3/21321/'	'340324320']	['EEEE'	'PGRI'	'224/'	'3350'	'EEEE'	'PYRV'	'224/'	'3350']	['HHHHHHHHH'	'WSEAVNQVK'	'$$%#!%%!%'	'334204404'	'HHHHHHH'	'PPEAEVQ'	'$$%#%!%'	'3342404']]
6QPO_E 0.004108899467599 2.9653464182687994 0.1056218057921627 [[565	567]	[564	569]	[422	427]] [4	0	3] [[200	202]	[395	400]	[549	554]] [['EEE'	'TFD'	'213'	'324'	'EEE'	'YFK'	'213'	'324']	['EEEEEE'	'ITFDFA'	'/21311'	'032422'	'EEEEEE'	'VYADSF'	'/21321'	'032432']	['EEEEEE'	'TLVLTK'	'20/023'	'310134'	'EEEEEE'	'TGVLTE'	'22/023'	'330134']]
5VMJ_E 0.0099989100871913 1.1617293879953845 0.1117424242424247 [[240	242]	[240	245]	[228	233]	[184	188]] [4	0	3	1] [[200	202]	[376	381]	[547	552]	[986	990]] [['EEE'	'TFE'	'213'	'324'	'EEE'	'YFK'	'213'	'324']	['EEEESS'	'TFEATG'	'2131UU'	'324233'	'EEEESS'	'TFKDYG'	'2133UU'	'324433']	['EEEEEE'	'YYWTLL'	'222200'	'333311'	'EEEEEE'	'TGTGVL'	'2222/0'	'333301']	['HHHHH'	'GTEQQ'	'$$%%%'	'33444'	'HHHHH'	'PPEAE'	'$$%#%'	'33424']]
6G47_B 0.0029169536832756 1.5221940593155825 0.2788671023965143 [[339	341]	[339	342]	[250	255]] [4	0	3] [[200	202]	[396	399]	[538	543]] [['EEE'	'SFK'	'213'	'324'	'EEE'	'YFK'	'213'	'324']	['EEEE'	'SFKW'	'2132'	'3243'	'EEEE'	'YADS'	'2132'	'3243']	['EEEEEE'	'AIEFTF'	'1/3121'	'204232'	'EEEEEE'	'FVNFNF'	'1/3131'	'204242']]
6IW2_N 0.0050216030897728 2.2922486761454017 0.153241650294696 [[105	107]	[22	26]	[105	110]] [4	0	3] [[198	200]	[449	453]	[544	549]] [['TTE'	'NYY'	'ON2'	'433'	'TTE'	'DGY'	'ON2'	'433']	['EEEEE'	'TKTVS'	'232/2'	'34303'	'EEEEE'	'YNYLY'	'23202'	'34313']	['TTEEEE'	'NYYYYS'	'ON2222'	'433333'	'TTEEEE'	'NGLTGT'	'ON0222'	'431333']]
6OJ0_W 0.0101566881456294 1.305981952173224 0.0936967632027254 [[738	740]	[738	741]	[734	737]	[605	609]] [4	0	3	1] [[200	202]	[396	399]	[512	515]	[976	980]] "[['EEE'	'YFN'	'213'	'324'	'EEE'	'YFK'	'213'	'324']	['EEEE'	'YFNP'	'2132'	'3243'	'EEEE'	'YADS'	'2132'	'3243']	['EEEE'	'ILTM'	'/021'	'0132'	'EEEE'	'VLSF'	'/021'	'0132']	['.HHHH'	'VTQQV'	'Y$%%!'	'03440'	'.HHHH'	'VLNDI'	'Y""%%!'	'01440']]"
7C4Z_A 0.0079524886630843 1.2125719385626272 0.1623762376237634 [[251	253]	[250	253]	[131	140]] [4	0	3] [[200	202]	[395	398]	[540	549]] [['EEE'	'YMK'	'213'	'324'	'EEE'	'YFK'	'213'	'324']	['EEEE'	'VYMK'	'/213'	'0324'	'EEEE'	'VYAD'	'/213'	'0324']	['EEEEEEEEEE'	'NAEFTFVTTT'	'313121/222'	'4242320333'	'EEEETTEEEE'	'NFNFNGLTGT'	'3131ON0222'	'4242431333']]
5ACA_2 0.0029336332628108 3.1209219667684245 0.1209540034071547 [[201	203]	[199	205]	[21	26]	[95	97]] [4	0	3	1] [[200	202]	[394	400]	[545	550]	[987	989]] [['EEE'	'YAN'	'213'	'324'	'EEE'	'YFK'	'213'	'324']	['EEEEEEE'	'EVYANIA'	'3/213/1'	'4032402'	'EEEEEEE'	'NVYADSF'	'3/21321'	'4032432']	['TEEEEE'	'TTTSTT'	'N22222'	'333333'	'TEEEEE'	'GLTGTG'	'N02222'	'313333']	['HHH'	'TDA'	'$%#'	'342'	'HHH'	'PEA'	'$%#'	'342']]
5DUM_A 0.0033036091419385 2.1382741433983563 0.2180579216354337 [[138	140]	[239	243]	[238	242]	[101	103]] [4	0	3	1] [[198	200]	[395	399]	[538	542]	[977	979]] "[['TTE'	'QGT'	'ON2'	'433'	'TTE'	'DGY'	'ON2'	'433']	['EEEEE'	'INFES'	'/3132'	'04243'	'EEEEE'	'VYADS'	'/2132'	'03243']	['EEEEE'	'AINFE'	'1/313'	'20424'	'EEEEE'	'FVNFN'	'1/313'	'20424']	['HHH'	'LKH'	'""%%'	'144'	'HHH'	'LND'	'""%%'	'144']]"
4C56_I 0.0047378103398694 2.486306875710001 0.149914821124361 [[145	147]	[180	186]	[184	187]	[23	25]] [4	0	3	1] [[200	202]	[447	453]	[548	551]	[988	990]] [['EEE'	'SFD'	'213'	'324'	'EEE'	'YFK'	'213'	'324']	['.SEEEEE'	'SPYETGY'	'}U23222'	'3334333'	'.EEEEEE'	'GNYNYLY'	'}323202'	'3434313']	['EEEE'	'TGYI'	'222/'	'3330'	'EEEE'	'GTGV'	'222/'	'3330']	['HHH'	'NMK'	'%#%'	'424'	'HHH'	'EAE'	'%#%'	'424']]
4F3Z_A 0.0083827233366346 1.205985718186512 0.1600790513833994 [[244	246]	[242	246]	[164	169]	[191	195]] [4	0	3	1] [[200	202]	[394	398]	[546	551]	[978	982]] "[['EEE'	'TFE'	'213'	'324'	'EEE'	'YFK'	'213'	'324']	['EEEEE'	'KITFE'	'3/213'	'40324'	'EEEEE'	'NVYAD'	'3/213'	'40324']	['EEEEEE'	'LSKSYI'	'02322/'	'134330'	'EEEEEE'	'LTGTGV'	'02222/'	'133330']	['HHHHT'	'QQSLY'	'%%$""N'	'44313'	'HHHHT'	'NDILS'	'%%!""N'	'44013']]"
6MYY_E 0.0011968435454809 4.307801353502791 0.0790441176470595 [[444	446]	[441	449]	[294	297]	[338	346]] [4	0	3	1] [[200	202]	[393	401]	[511	514]	[986	992]] [['EEE'	'TMK'	'213'	'324'	'EEE'	'YFK'	'213'	'324']	['S.EEEEEEE'	'GNITMKSDI'	'U]/21323/'	'340324340'	'SEEEEEEEE'	'TNVYADSFV'	'U3/21321/'	'340324320']	['EEEE'	'IVLT'	'//02'	'0013'	'EEEE'	'VVLS'	'//02'	'0013']	['HHHHHHHHH'	'WSEAVNQVK'	'$$%#!%%!%'	'334204404'	'HHHHHHH'	'PPEAEVQ'	'$$%#%!%'	'3342404']]
6RIC_I 0.0109843074555459 0.7322722152144328 0.1180952380952387 [[217	219]	[108	113]	[216	225]] [4	0	3] [[197	199]	[365	370]	[542	551]] "[['ETT'	'IDG'	'/ON'	'043'	'ETT'	'IDG'	'/ON'	'043']	['HHHHHH'	'TYNLYD'	'$$%""$%'	'334134'	'HHHHHH'	'YSVLYN'	'$$!""$%'	'330134']	['EETTEEEEEE'	'KIDGLSIPII'	'3/ON02/2//'	'4043130300'	'EETTEEEEEE'	'NFNGLTGTGV'	'31ON02222/'	'4243133330']]"
7BUA_G 0.0052721601124979 3.7612942945446783 0.0538599640933574 [[80	82]	[79	82]	[16	19]] [4	0	3] [[200	202]	[395	398]	[522	525]] [['EEE'	'YME'	'213'	'324'	'EEE'	'YFK'	'213'	'324']	['EEEE'	'VYME'	'/213'	'0324'	'EEEE'	'VYAD'	'/213'	'0324']	['..EE'	'ASVK'	'[}/3'	'2304'	'..EE'	'ATVE'	'[}/3'	'2304']]
6ACY_A 0.0067659580935567 2.3204392223868084 0.1138519924098673 [[251	253]	[250	253]	[131	134]] [4	0	3] [[200	202]	[395	398]	[540	543]] [['EEE'	'YMK'	'213'	'324'	'EEE'	'YFK'	'213'	'324']	['EEEE'	'VYMK'	'/213'	'0324'	'EEEE'	'VYAD'	'/213'	'0324']	['EEEE'	'NAEF'	'3131'	'4242'	'EEEE'	'NFNF'	'3131'	'4242']]
6B6I_E 0.0119003771767954 1.136993727534529 0.0783645655877334 [[106	108]	[154	159]	[107	116]	[5	8]] [4	0	3	1] [[200	202]	[395	400]	[541	550]	[980	983]] "[['EEE'	'TMK'	'213'	'324'	'EEE'	'YFK'	'213'	'324']	['EEEEEE'	'IGVHTA'	'/2/321'	'030432'	'EEEEEE'	'VYADSF'	'/21321'	'032432']	['EEETTEEEEE'	'MKIQGRTVGG'	'13/ON42/22'	'2404353033'	'EEETTEEEEE'	'FNFNGLTGTG'	'131ON02222'	'2424313333']	['HHTT'	'IWSR'	'!$NP'	'0335'	'HHTT'	'ILSR'	'!""NP'	'0135']]"
6OJ0_g 0.0090655652990932 1.2636603219008675 0.1345826235093694 [[1138	1140]	[1138	1141]	[1025	1030]	[1005	1009]] [4	0	3	1] [[200	202]	[396	399]	[548	553]	[976	980]] "[['EEE'	'YFN'	'213'	'324'	'EEE'	'YFK'	'213'	'324']	['EEEE'	'YFNP'	'2132'	'3243'	'EEEE'	'YADS'	'2132'	'3243']	['EEEEEE'	'YSTNLT'	'222302'	'333413'	'EEEEEE'	'GTGVLT'	'222/02'	'333013']	['.HHHH'	'VTQQV'	'Y$%%!'	'03440'	'.HHHH'	'VLNDI'	'Y""%%!'	'01440']]"
3J2J_A 0.0026939322106422 3.9345278383388336 0.0902896081771715 [[177	179]	[176	180]	[171	174]	[3	6]] [4	0	3	1] [[200	202]	[395	399]	[548	551]	[978	981]] "[['EEE'	'YFK'	'213'	'324'	'EEE'	'YFK'	'213'	'324']	['EEEEE'	'VYFKP'	'/2132'	'03243'	'EEEEE'	'VYADS'	'/2132'	'03243']	['EEEE'	'TSTI'	'222/'	'3330'	'EEEE'	'GTGV'	'222/'	'3330']	['HHHH'	'ENFL'	'%%#""'	'4421'	'HHHH'	'NDIL'	'%%!""'	'4401']]"
5X6Z_D 0.0108423767733241 2.452938439451474 0.0051107325383297 [[392	394]	[391	395]	[222	229]	[504	507]] [4	0	3	1] [[200	202]	[395	399]	[544	551]	[987	990]] [['EEE'	'SMK'	'213'	'324'	'EEE'	'YFK'	'213'	'324']	['EEEEE'	'ISMKW'	'/2132'	'03243'	'EEEEE'	'VYADS'	'/2132'	'03243']	['TT.EEEEE'	'HGIRPTYI'	'ONY4222/'	'43053330'	'TTEEEEEE'	'NGLTGTGV'	'ON02222/'	'43133330']	['HHHH'	'SDAN'	'$%#%'	'3424'	'HHHH'	'PEAE'	'$%#%'	'3424']]
3QQO_E 0.0027705154717303 2.031531937002283 0.2470187393526397 [[257	259]	[243	247]	[243	246]	[108	110]] [4	0	3	1] [[200	202]	[395	399]	[539	542]	[977	979]] "[['EEE'	'GFK'	'213'	'324'	'EEE'	'YFK'	'213'	'324']	['EEEEE'	'INFES'	'/3132'	'04243'	'EEEEE'	'VYADS'	'/2132'	'03243']	['EEEE'	'INFE'	'/313'	'0424'	'EEEE'	'VNFN'	'/313'	'0424']	['HHH'	'LKH'	'""%%'	'144'	'HHH'	'LND'	'""%%'	'144']]"
2GHW_A 0.0046676769001307 2.973837811139385 0.1192504258943774 [[500	502]	[342	425]	[492	502]	[427	429]] [4	0	3	1] [[200	202]	[355	438]	[506	516]	[990	992]] "[['EEE'	'SFE'	'213'	'324'	'EEE'	'YFK'	'213'	'324']	['EEEEEEEEE.THHHHTSTT.SEEEE.THHHHSTT..EEEEEEEEEEEEEGGGGGGSSTT..SHHHHHT....TT..SEEEEEE.'	'RKKISNAVADYSVLYNSTFFSTFKBYGVSATKLNDLCFSNVYADSFVVKGDDVRQIAPGQTGVIADYNYKLPDDFMGBVLAWNT'	'433/231/1]N$!""$OUNM[U2135}N!$#$VLO]Z1123/21321//39::6;:RTNN]}U!!#%$O}]Z}OO[[U5/0123}'	'544034202433013433223324633032341441223403243200434405402334330024343413442236012343'	'EEEE.SEE..HHHHHH.TT.SEEEESSS.TTSTTT..BSEEEEEEEEEEGGGGGGSSTT..STTTTTT....TT..EEEEEEE.'	'RKRISNCVADYSVLYNSASFSTFKDYGVSPTKLNDLEFTNVYADSFVIRGDEVRQIAPGQTGKIADYNYKLPDDFTGDVIAWNS'	'434/}V1/[]$$!""$%}MN[U2133UUR}NNVLOOZ]*U3/21321//49::6;:RTNN]}UOKMONO}]Z}OO[}23//123}'	'545034202433013432323324433033341441423403243200534405402334334024343413442334002343']	['SEEEEEEEEEE'	'QPYRVVVLSFE'	'V224///0213'	'43350001324'	'SEEEEEEEEEE'	'QPYRVVVLSFE'	'V224///0213'	'43350001324']	['HHH'	'NID'	'%!%'	'404'	'HHH'	'EVQ'	'%!%'	'404']]"
6A3C_B 0.0113198904500058 2.354391831268652 0.0068143100511073 [[161	163]	[157	162]	[85	88]	[186	190]] [4	0	3	1] [[200	202]	[395	400]	[551	554]	[988	992]] [['EEE'	'TAD'	'213'	'324'	'EEE'	'YFK'	'213'	'324']	['EEEEEE'	'VYACTA'	'/21121'	'032232'	'EEEEEE'	'VYADSF'	'/21321'	'032432']	['EEEE'	'VLYK'	'/023'	'0134'	'EEEE'	'VLTE'	'/023'	'0134']	['HHHHH'	'KFKEE'	'%#%%%'	'42444'	'HHHHH'	'EAEVQ'	'%#%!%'	'42404']]
1RUZ_H 0.007859445896375 1.1147539458217417 0.2053388090349082 [[244	246]	[244	249]	[232	237]	[188	192]] [4	0	3	1] [[200	202]	[376	381]	[547	552]	[986	990]] [['EEE'	'TFE'	'213'	'324'	'EEE'	'YFK'	'213'	'324']	['EEEESS'	'TFEATG'	'2131UU'	'324233'	'EEEESS'	'TFKDYG'	'2133UU'	'324433']	['EEEEEE'	'YYWTLL'	'222200'	'333311'	'EEEEEE'	'TGTGVL'	'2222/0'	'333301']	['HHHHH'	'GTDQQ'	'$$%%%'	'33444'	'HHHHH'	'PPEAE'	'$$%#%'	'33424']]
3F1J_A 0.0058994448260287 1.138861076136605 0.2760869565217392 [[76	78]	[74	78]	[4	7]	[134	136]] [4	0	3	1] [[200	202]	[394	398]	[528	531]	[986	988]] [['EEE'	'YFQ'	'213'	'324'	'EEE'	'YFK'	'213'	'324']	['EEEEE'	'NIYFQ'	'3/213'	'40324'	'EEEEE'	'NVYAD'	'3/213'	'40324']	['....'	'KHSY'	']]}}'	'4433'	'....'	'KKST'	']]}}'	'4433']	['HHH'	'GPD'	'$$%'	'334'	'HHH'	'PPE'	'$$%'	'334']]
5X58_A 0.0060688702532212 1.6249353096415118 0.2103092783505156 [[383	385]	[342	389]	[492	553]	[955	965]] [4	0	3	1] [[200	202]	[355	402]	[506	567]	[973	983]] "[['EEE'	'YAD'	'213'	'324'	'EEE'	'YFK'	'213'	'324']	['EEEE.SEE...STTTSS...SEEEESSS.SSTTTTS.BS.EEEEEEEE'	'RKKISNCVADYSVLYNSTFFSTFKCYGVSATKLNDLCFSNVYADSFVV'	'433/}V1/[]}UKLNVU}[[U2131UUR}TUOLOOS[*U]/21321//'	'544034202433013433223324233032341441223403243200'	'EEEE.SEE..HHHHHH.TT.SEEEESSS.TTSTTT..BSEEEEEEEEE'	'RKRISNCVADYSVLYNSASFSTFKDYGVSPTKLNDLEFTNVYADSFVI'	'434/}V1/[]$$!""$%}MN[U2133UUR}NNVLOOZ]*U3/21321//'	'545034202433013432323324433033341441423403243200']	['S.EEEEEEE...S.SS..B............SSEEE..SS....BEEEE......TT..EEE'	'QPYRVVVLSFELLNAPATVCGPKLSTDLIKNQCVNFNFNGLTGTGVLTPSSKRFQPFQQFGR'	'V}24///02[]ZS]TU[}([}}]Z}}]ZY]]VT/31][VUZ}}}+/022}}]^[]NM]]124'	'43350001324114232302334133410444204242431333301333345243244235'	'SEEEEEEEEEE.SSS...EE.S........SSEEEEEETTEEEEEEEEE......TT..EEE'	'QPYRVVVLSFELLHAPATVEGPKKSTNLVKNKFVNFNFNGLTGTGVLTESNKKFLPFQQFGR'	'V224///0213ZSVT}[}/3}U]]}}]ZY]VV1/3131ON02222/023}]]][ZNM]]124'	'43350001324114232304334433410444204242431333301343444213244235']	['S.S.HHHHHTT'	'ISSVLNDILSR'	'R}UY""%%!""NP'	'03301440135'	'S.S.HHHHHTT'	'ISSVLNDILSR'	'R}UY""%%!""NP'	'03301440135']]"
3MV7_E 0.009508051604302 1.6034025104225975 0.1117424242424247 [[246	248]	[242	248]	[168	171]	[142	145]] [4	0	3	1] [[200	202]	[393	398]	[548	551]	[988	991]] [['EEE'	'SAE'	'213'	'324'	'EEE'	'YFK'	'213'	'324']	['SEEEEEE'	'TQIVSAE'	'U3//213'	'3400324'	'SEEEEE'	'TNVYAD'	'U3/213'	'340324']	['EEEE'	'SWWV'	'222/'	'3330'	'EEEE'	'GTGV'	'222/'	'3330']	['HHHH'	'EAEI'	'%#%!'	'4240'	'HHHH'	'EAEV'	'%#%!'	'4240']]
5W1V_O 0.0039919261456277 1.8005880801485996 0.2569593147751607 [[251	253]	[247	253]	[173	176]	[147	150]] [4	0	3	1] [[200	202]	[393	398]	[548	551]	[988	991]] [['EEE'	'SAE'	'213'	'324'	'EEE'	'YFK'	'213'	'324']	['SEEEEEE'	'TQIVSAE'	'U3//213'	'3400324'	'SEEEEE'	'TNVYAD'	'U3/213'	'340324']	['EEEE'	'SWWV'	'222/'	'3330'	'EEEE'	'GTGV'	'222/'	'3330']	['HHHH'	'EAEI'	'%#%!'	'4240'	'HHHH'	'EAEV'	'%#%!'	'4240']]
6XB4_D 0.0070293647618386 3.188135126671409 0.052810902896081 [[40	42]	[162	172]	[163	169]	[144	148]] [4	0	3	1] [[197	199]	[430	440]	[548	554]	[987	991]] "[['ETT'	'VNG'	'/ON'	'043'	'ETT'	'IDG'	'/ON'	'043']	['.EEEEEEEETT'	'GYGAILYHVNK'	'}221/023/OO'	'33320134044'	'.EEEEEEE.TT'	'TGDVIAWNSNN'	'}23//123}OO'	'33400234344']	['EEEEEEE'	'YGAILYH'	'221/023'	'3320134'	'EEEEEEE'	'GTGVLTE'	'222/023'	'3330134']	['HHHHH'	'SELQI'	'$%""%!'	'34140'	'HHHHH'	'PEAEV'	'$%#%!'	'34240']]"
3VXU_J 0.0107908257402358 1.7300522827983795 0.0711678832116788 [[233	235]	[229	235]	[155	158]	[129	132]] [4	0	3	1] [[200	202]	[393	398]	[548	551]	[988	991]] [['EEE'	'SAE'	'213'	'324'	'EEE'	'YFK'	'213'	'324']	['SEEEEEE'	'TQIVSAE'	'U3//213'	'3400324'	'SEEEEE'	'TNVYAD'	'U3/213'	'340324']	['EEEE'	'SWWV'	'222/'	'3330'	'EEEE'	'GTGV'	'222/'	'3330']	['HHHH'	'EAEI'	'%#%!'	'4240'	'HHHH'	'EAEV'	'%#%!'	'4240']]
6FJQ_A 0.0085899520741766 3.279317924942404 0.0204429301533215 [[169	171]	[168	173]	[27	32]] [4	0	3] [[200	202]	[395	400]	[549	554]] [['EEE'	'TFD'	'213'	'324'	'EEE'	'YFK'	'213'	'324']	['EEEEEE'	'ITFDFA'	'/21311'	'032422'	'EEEEEE'	'VYADSF'	'/21321'	'032432']	['EEEEEE'	'TFVLTK'	'21/023'	'320134'	'EEEEEE'	'TGVLTE'	'22/023'	'330134']]
1O6E_B 0.0115455828404194 1.930158260422072 0.0477001703577506 [[170	173]	[53	59]	[167	178]] [0	3	1] [[364	367]	[547	553]	[982	992]] [['.HHH'	'EPSI'	']$$!'	'4330'	'.HHH'	'DYSV'	']$$!'	'4330']	['EEEEEEE'	'PVGSVFG'	'2/22/12'	'3033023'	'EEEEEEE'	'TGTGVLT'	'2222/02'	'3333013']	['TTS.HHHHHHHH'	'SDLEPSIAAQIE'	'NOS]$$!##%!%'	'341433022404'	'TTS.HHHHHHH'	'SRLDPPEAEVQ'	'NPS]$$%#%!%'	'35143342404']]
5AOO_B 0.0129137347189509 0.937642050064416 0.0830258302583026 [[360	362]	[358	363]	[253	258]	[280	282]] [4	0	3	1] [[200	202]	[394	399]	[507	512]	[987	989]] [['EEE'	'SFH'	'213'	'324'	'EEE'	'YFK'	'213'	'324']	['EEEEEE'	'DSSFHG'	'322132'	'433243'	'EEEEEE'	'NVYADS'	'3/2132'	'403243']	['EEEEEE'	'GWRVQV'	'224/3/'	'335040'	'EEEEEE'	'PYRVVV'	'224///'	'335000']	['HHH'	'THA'	'$%#'	'342'	'HHH'	'PEA'	'$%#'	'342']]
1QXM_B 0.0115739634211385 2.347235474461144 0.013816925734025 [[237	252]	[241	247]	[144	146]] [0	3	1] [[427	450]	[548	554]	[987	989]] [['TTEEEEEEEEETTEEE'	'DNDASKYILYNLQDTN'	'OO31232/023LO323'	'4442343013414434'	'TT..EEEEEEE.TTTT..--.EEE'	'DDFTGDVIAWNSNNLDSK--GNYN'	'OO[}23//123}OOLO}]--}323'	'442334002343441434--3434']	['EEEEEEE'	'SKYILYN'	'232/023'	'3430134'	'EEEEEEE'	'GTGVLTE'	'222/023'	'3330134']	['HHH'	'YEA'	'$%#'	'342'	'HHH'	'PEA'	'$%#'	'342']]
5YRA_A 0.0032954940115853 2.6539442649659044 0.1882591093117409 [[165	167]	[110	113]	[165	170]	[78	86]] [4	0	3	1] [[200	202]	[432	435]	[514	519]	[985	992]] [['EEE'	'YFE'	'213'	'324'	'EEE'	'YFK'	'213'	'324']	['EEEE'	'QIIF'	'3//1'	'4002'	'EEEE'	'DVIA'	'3//1'	'4002']	['EEE..S'	'YFELPH'	'213Z}V'	'324134'	'EEE.SS'	'SFELLH'	'213ZSV'	'324114']	['.HHHHHHHH'	'DSYDEYEVN'	']$$%%$%!%'	'433443404'	'.HHHHHHH'	'DPPEAEVQ'	']$$%#%!%'	'43342404']]
4BIP_B 0.0050616905436757 2.9246878266323417 0.1277683134582621 [[240	242]	[240	243]	[107	112]	[93	97]] [4	0	3	1] [[200	202]	[396	399]	[538	543]	[986	990]] [['EEE'	'PMN'	'213'	'324'	'EEE'	'YFK'	'213'	'324']	['EEEE'	'PMNS'	'2132'	'3243'	'EEEE'	'YADS'	'2132'	'3243']	['EEEEEE'	'CIHVQC'	'1/3/31'	'204042'	'EEEEEE'	'FVNFNF'	'1/3131'	'204242']	['HHHHH'	'GQNAQ'	'$%%#%'	'34424'	'HHHHH'	'PPEAE'	'$$%#%'	'33424']]
4WHT_Y 0.0099342372015665 0.7756619338910166 0.1693227091633473 [[212	214]	[104	107]	[209	214]] [4	0	3] [[200	202]	[429	432]	[511	516]] [['EEE'	'SFN'	'213'	'324'	'EEE'	'YFK'	'213'	'324']	['..EE'	'AGTK'	'[}23'	'2334'	'..EE'	'FTGD'	'[}23'	'2334']	['EEEEEE'	'VVKSFN'	'//3213'	'004324'	'EEEEEE'	'VVLSFE'	'//0213'	'001324']]
5ZUD_D 0.0090256633356243 1.686165018154791 0.1288461538461542 [[206	208]	[110	116]	[203	208]] [4	0	3] [[200	202]	[429	435]	[511	516]] [['EEE'	'SFN'	'213'	'324'	'EEE'	'YFK'	'213'	'324']	['..EEEEE'	'APTVSIF'	'[}2/2/1'	'2330302'	'..EEEEE'	'FTGDVIA'	'[}23//1'	'2334002']	['EEEEEE'	'IVKSFN'	'//3213'	'004324'	'EEEEEE'	'VVLSFE'	'//0213'	'001324']]
1RUZ_J 0.0079026428523318 1.11531361589792 0.2229166666666671 [[244	246]	[244	249]	[232	237]	[188	192]] [4	0	3	1] [[200	202]	[376	381]	[547	552]	[986	990]] [['EEE'	'TFE'	'213'	'324'	'EEE'	'YFK'	'213'	'324']	['EEEESS'	'TFEATG'	'2131UU'	'324233'	'EEEESS'	'TFKDYG'	'2133UU'	'324433']	['EEEEEE'	'YYWTLL'	'222200'	'333311'	'EEEEEE'	'TGTGVL'	'2222/0'	'333301']	['HHHHH'	'GTDQQ'	'$$%%%'	'33444'	'HHHHH'	'PPEAE'	'$$%#%'	'33424']]
5YR1_A 0.0023128035055701 2.465443234971421 0.2331932773109253 [[165	167]	[110	113]	[165	170]	[80	86]] [4	0	3	1] [[200	202]	[432	435]	[514	519]	[986	992]] "[['EEE'	'YFE'	'213'	'324'	'EEE'	'YFK'	'213'	'324']	['EEEE'	'QIIF'	'3//1'	'4002'	'EEEE'	'DVIA'	'3//1'	'4002']	['EEE..S'	'YFELPH'	'213Z}V'	'324134'	'EEE.SS'	'SFELLH'	'213ZSV'	'324114']	['HHHHHHH'	'YDEBEVN'	""$%%'%!%""	'3446404'	'HHHHHHH'	'PPEAEVQ'	'$$%#%!%'	'3342404']]"
5YRB_A 0.0025427305628442 2.487505925663592 0.2254697286012534 [[165	167]	[110	113]	[165	170]	[80	86]] [4	0	3	1] [[200	202]	[432	435]	[514	519]	[986	992]] "[['EEE'	'YFE'	'213'	'324'	'EEE'	'YFK'	'213'	'324']	['EEEE'	'QIIF'	'3//1'	'4002'	'EEEE'	'DVIA'	'3//1'	'4002']	['EEE..S'	'YFELPH'	'213Z}V'	'324134'	'EEE.SS'	'SFELLH'	'213ZSV'	'324114']	['HHHHHHH'	'YDEBEVN'	""$%%'%!%""	'3446404'	'HHHHHHH'	'PPEAEVQ'	'$$%#%!%'	'3342404']]"
6IW2_K 0.0050442785884785 2.2590310833799827 0.1955193482688397 [[105	107]	[22	26]	[105	110]] [4	0	3] [[198	200]	[449	453]	[544	549]] [['TTE'	'NYY'	'ON2'	'433'	'TTE'	'DGY'	'ON2'	'433']	['EEEEE'	'TDTVS'	'232/2'	'34303'	'EEEEE'	'YNYLY'	'23202'	'34313']	['TTEEEE'	'NYYYYS'	'ON2222'	'433333'	'TTEEEE'	'NGLTGT'	'ON0222'	'431333']]
1KBG_H 0.0121432705129618 0.8322037351869893 0.1117424242424247 [[100	102]	[7	12]	[97	102]	[64	70]] [4	0	3	1] [[200	202]	[396	401]	[511	516]	[986	992]] [['EEE'	'GAE'	'213'	'324'	'EEE'	'YFK'	'213'	'324']	['EEEEEE'	'YFVTAV'	'21/21/'	'320320'	'EEEEEE'	'YADSFV'	'21321/'	'324320']	['EEEEEE'	'VISGAE'	'//2213'	'003324'	'EEEEEE'	'VVLSFE'	'//0213'	'001324']	['HHHHHHH'	'TQKAKGN'	'$%%#%$%'	'3442434'	'HHHHHHH'	'PPEAEVQ'	'$$%#%!%'	'3342404']]
1RUZ_L 0.0080191218753509 1.114557503286779 0.2229166666666671 [[244	246]	[244	249]	[232	237]	[188	192]] [4	0	3	1] [[200	202]	[376	381]	[547	552]	[986	990]] [['EEE'	'TFE'	'213'	'324'	'EEE'	'YFK'	'213'	'324']	['EEEESS'	'TFEATG'	'2131UU'	'324233'	'EEEESS'	'TFKDYG'	'2133UU'	'324433']	['EEEEEE'	'YYWTLL'	'222200'	'333311'	'EEEEEE'	'TGTGVL'	'2222/0'	'333301']	['HHHHH'	'GTDQQ'	'$$%%%'	'33444'	'HHHHH'	'PPEAE'	'$$%#%'	'33424']]
6MPH_L 0.0102188818146834 2.8539633362766947 0.0173310225303293 [[88	90]	[5	7]	[86	89]] [4	0	3] [[200	202]	[449	451]	[547	550]] [['EEE'	'PGQ'	'223'	'334'	'EEE'	'YFK'	'213'	'324']	['EEE'	'TQS'	'232'	'343'	'EEE'	'YNY'	'232'	'343']	['EEEE'	'YYPG'	'2222'	'3333'	'EEEE'	'TGTG'	'2222'	'3333']]
6A3E_B 0.0107989666908381 2.394169865003235 0.0357751277683133 [[161	163]	[157	162]	[85	88]	[186	190]] [4	0	3	1] [[200	202]	[395	400]	[551	554]	[988	992]] [['EEE'	'TAD'	'213'	'324'	'EEE'	'YFK'	'213'	'324']	['EEEEEE'	'VYACTA'	'/21121'	'032232'	'EEEEEE'	'VYADSF'	'/21321'	'032432']	['EEEE'	'VLYK'	'/023'	'0134'	'EEEE'	'VLTE'	'/023'	'0134']	['HHHHH'	'KFKEE'	'%#%%%'	'42444'	'HHHHH'	'EAEVQ'	'%#%!%'	'42404']]
1RVT_L 0.0075546015203778 1.208320410860841 0.2178423236514528 [[244	246]	[244	249]	[232	237]	[188	192]] [4	0	3	1] [[200	202]	[376	381]	[547	552]	[986	990]] [['EEE'	'TFE'	'213'	'324'	'EEE'	'YFK'	'213'	'324']	['EEEESS'	'TFEATG'	'2131UU'	'324233'	'EEEESS'	'TFKDYG'	'2133UU'	'324433']	['EEEEEE'	'YYWTLL'	'222200'	'333311'	'EEEEEE'	'TGTGVL'	'2222/0'	'333301']	['HHHHH'	'STDQQ'	'$$%%%'	'33444'	'HHHHH'	'PPEAE'	'$$%#%'	'33424']]
5YR9_A 0.0024620599679141 2.5057732896020664 0.2280334728033481 [[165	167]	[110	113]	[165	170]	[80	86]] [4	0	3	1] [[200	202]	[432	435]	[514	519]	[986	992]] "[['EEE'	'YFE'	'213'	'324'	'EEE'	'YFK'	'213'	'324']	['EEEE'	'QIIF'	'3//1'	'4002'	'EEEE'	'DVIA'	'3//1'	'4002']	['EEE..S'	'YFELPH'	'213Z}V'	'324134'	'EEE.SS'	'SFELLH'	'213ZSV'	'324114']	['HHHHHHH'	'YDEBEVN'	""$%%'%!%""	'3446404'	'HHHHHHH'	'PPEAEVQ'	'$$%#%!%'	'3342404']]"
6CQQ_E 0.0095941953801116 1.80112545520489 0.1117424242424247 [[252	254]	[248	254]	[174	177]	[148	151]] [4	0	3	1] [[200	202]	[393	398]	[548	551]	[988	991]] [['EEE'	'SAE'	'213'	'324'	'EEE'	'YFK'	'213'	'324']	['SEEEEEE'	'TQIVSAE'	'U3//213'	'3400324'	'SEEEEE'	'TNVYAD'	'U3/213'	'340324']	['EEEE'	'SWWV'	'222/'	'3330'	'EEEE'	'GTGV'	'222/'	'3330']	['HHHH'	'EAEI'	'%#%!'	'4240'	'HHHH'	'EAEV'	'%#%!'	'4240']]
6BJG_B 0.0160566555321604 1.0028276747183933 0.0119250425894377 [[109	111]	[109	114]	[33	35]	[83	88]] [4	0	3	1] [[200	202]	[396	401]	[555	557]	[977	982]] "[['EEE'	'GCH'	'213'	'324'	'EEE'	'YFK'	'213'	'324']	['EEEEEE'	'GCHYSI'	'21322/'	'324330'	'EEEEEE'	'YADSFV'	'21321/'	'324320']	['...'	'PDE'	'}]]'	'344'	'...'	'SNK'	'}]]'	'344']	['HHHHHT'	'LHRVLG'	'""%&!""N'	'145013'	'HHHHHT'	'LNDILS'	'""%%!""N'	'144013']]"
5YRD_A 0.003990239073804 2.6463559941206345 0.1810865191146882 [[165	167]	[110	113]	[165	170]	[78	86]] [4	0	3	1] [[200	202]	[432	435]	[514	519]	[985	992]] [['EEE'	'YFE'	'213'	'324'	'EEE'	'YFK'	'213'	'324']	['EEEE'	'QIIF'	'3//1'	'4002'	'EEEE'	'DVIA'	'3//1'	'4002']	['EEE..S'	'YFELPH'	'213Z}V'	'324134'	'EEE.SS'	'SFELLH'	'213ZSV'	'324114']	['.HHHHHHHH'	'DSYDEYEVN'	']$$%%$%!%'	'433443404'	'.HHHHHHH'	'DPPEAEVQ'	']$$%#%!%'	'43342404']]
6QPN_C 0.0044583425281595 3.0345579514565992 0.1362862010221457 [[565	567]	[564	569]	[422	427]] [4	0	3] [[200	202]	[395	400]	[549	554]] [['EEE'	'TFD'	'213'	'324'	'EEE'	'YFK'	'213'	'324']	['EEEEEE'	'ITFDFA'	'/21311'	'032422'	'EEEEEE'	'VYADSF'	'/21321'	'032432']	['EEEEEE'	'TLVLTK'	'20/023'	'310134'	'EEEEEE'	'TGVLTE'	'22/023'	'330134']]
4JUG_A 0.0055586537947111 1.1948584908554567 0.3044444444444447 [[244	246]	[244	249]	[232	237]	[188	192]] [4	0	3	1] [[200	202]	[376	381]	[547	552]	[986	990]] [['EEE'	'TFE'	'213'	'324'	'EEE'	'YFK'	'213'	'324']	['EEEESS'	'TFEATG'	'2131UU'	'324233'	'EEEESS'	'TFKDYG'	'2133UU'	'324433']	['EEEEEE'	'YYWTLL'	'222200'	'333311'	'EEEEEE'	'TGTGVL'	'2222/0'	'333301']	['HHHHH'	'GTDQQ'	'$$%%%'	'33444'	'HHHHH'	'PPEAE'	'$$%#%'	'33424']]
5F4U_A 0.0078170729189033 2.343042669323183 0.1202290076335883 [[444	446]	[441	449]	[376	380]	[342	345]] [4	0	3	1] [[200	202]	[393	401]	[541	545]	[977	980]] "[['EEE'	'TFN'	'213'	'324'	'EEE'	'YFK'	'213'	'324']	['S.EEEEEEE'	'GEITFNSNI'	'U]/21323/'	'340324340'	'SEEEEEEEE'	'TNVYADSFV'	'U3/21321/'	'340324320']	['EEETT'	'FNFRG'	'131PN'	'24253'	'EEETT'	'FNFNG'	'131ON'	'24243']	['HHHH'	'LQKV'	'""%%!'	'1440'	'HHHH'	'LNDI'	'""%%!'	'1440']]"
7BUA_J 0.0052769435470615 3.761011859711586 0.0850277264325332 [[80	82]	[79	82]	[16	19]] [4	0	3] [[200	202]	[395	398]	[522	525]] [['EEE'	'YME'	'213'	'324'	'EEE'	'YFK'	'213'	'324']	['EEEE'	'VYME'	'/213'	'0324'	'EEEE'	'VYAD'	'/213'	'0324']	['..EE'	'ASVK'	'[}/3'	'2304'	'..EE'	'ATVE'	'[}/3'	'2304']]
1RUY_L 0.0073055900309329 1.2030824275293068 0.2357894736842107 [[244	246]	[244	249]	[232	237]	[188	192]] [4	0	3	1] [[200	202]	[376	381]	[547	552]	[986	990]] [['EEE'	'TFE'	'213'	'324'	'EEE'	'YFK'	'213'	'324']	['EEEESS'	'TFEATG'	'2131UU'	'324233'	'EEEESS'	'TFKDYG'	'2133UU'	'324433']	['EEEEEE'	'YYWTLL'	'222200'	'333311'	'EEEEEE'	'TGTGVL'	'2222/0'	'333301']	['HHHHH'	'STDQQ'	'$$%%%'	'33444'	'HHHHH'	'PPEAE'	'$$%#%'	'33424']]
5X71_A 0.0089382029945851 3.441505158474821 0.0085178875638836 [[392	394]	[391	395]	[222	229]	[504	507]] [4	0	3	1] [[200	202]	[395	399]	[544	551]	[987	990]] [['EEE'	'SMK'	'213'	'324'	'EEE'	'YFK'	'213'	'324']	['EEEEE'	'ISMKW'	'/2132'	'03243'	'EEEEE'	'VYADS'	'/2132'	'03243']	['TT.EEEEE'	'HGIRPTYI'	'ONY4222/'	'43053330'	'TTEEEEEE'	'NGLTGTGV'	'ON02222/'	'43133330']	['HHHH'	'SDAN'	'$%#%'	'3424'	'HHHH'	'PEAE'	'$%#%'	'3424']]
4YLU_C 0.0064813634295029 1.4313024863379935 0.2402044293015328 [[164	166]	[28	31]	[165	178]] [4	0	3] [[200	202]	[450	453]	[538	550]] [['EEE'	'YMH'	'213'	'324'	'EEE'	'YFK'	'213'	'324']	['EEEE'	'NGLW'	'3202'	'4313'	'EEEE'	'NYLY'	'3202'	'4313']	['EEEEEEETTEEEEE'	'MHQMELANGTHTGS'	'1331301ON23222'	'24424124334333'	'EEEEEETTEEEEE'	'FVNFNFNGLTGTG'	'1/3131ON02222'	'2042424313333']]
5JER_A 0.0071708071857656 1.9361101471258348 0.1716566866267472 [[282	284]	[205	208]	[281	284]	[263	266]] [4	0	3	1] [[200	202]	[394	397]	[513	516]	[979	982]] "[['EEE'	'WAQ'	'213'	'324'	'EEE'	'YFK'	'213'	'324']	['EEEE'	'EVTA'	'3/21'	'4032'	'EEEE'	'NVYA'	'3/21'	'4032']	['EEEE'	'LWAQ'	'0213'	'1324'	'EEEE'	'LSFE'	'0213'	'1324']	['HHHT'	'HVLS'	'%!""N'	'4013'	'HHHT'	'DILS'	'%!""N'	'4013']]"
6S44_A 0.016494900886561 0.7238032016884035 0.0272572402044293 [[133	135]	[133	138]	[31	35]	[91	93]] [4	0	3	1] [[200	202]	[396	401]	[508	512]	[973	975]] [['EEE'	'SFN'	'213'	'324'	'EEE'	'YFK'	'213'	'324']	['EEEEEE'	'SFNKFI'	'21331/'	'324420'	'EEEEEE'	'YADSFV'	'21321/'	'324320']	['EEEEE'	'TRVVV'	'24///'	'35000'	'EEEEE'	'YRVVV'	'24///'	'35000']	['S.S'	'VNW'	'R]U'	'043'	'S.S'	'ISS'	'R}U'	'033']]
6CUF_l 0.0088450876436914 3.5851983330986883 0.0068143100511073 [[93	95]	[93	99]	[17	20]] [4	0	3] [[200	202]	[376	382]	[563	566]] [['EEE'	'WFQ'	'213'	'324'	'EEE'	'YFK'	'213'	'324']	['EEE.SSS'	'WFQGSHV'	'213}UVR'	'3243340'	'EEEESSS'	'TFKDYGV'	'2133UUR'	'3244330']	['..EE'	'DQAS'	']]12'	'4423'	'..EE'	'QQFG'	']]12'	'4423']]
6IW2_B 0.0047996356995751 2.363716411694468 0.2028688524590174 [[105	107]	[20	22]	[105	110]] [4	0	3] [[198	200]	[451	453]	[544	549]] [['TTE'	'NYY'	'ON2'	'433'	'TTE'	'DGY'	'ON2'	'433']	['EEE'	'SLT'	'202'	'313'	'EEE'	'YLY'	'202'	'313']	['TTEEEE'	'NYYYYS'	'ON2222'	'433333'	'TTEEEE'	'NGLTGT'	'ON0222'	'431333']]
6OJ0_j 0.0119938554944407 1.2615301331937725 0.0919931856899483 [[538	540]	[538	541]	[425	432]	[405	409]] [4	0	3	1] [[200	202]	[396	399]	[548	555]	[976	980]] "[['EEE'	'YFN'	'213'	'324'	'EEE'	'YFK'	'213'	'324']	['EEEE'	'YFNP'	'2132'	'3243'	'EEEE'	'YADS'	'2132'	'3243']	['EEE.EEE.'	'YSTNLTAS'	'222]021}'	'33341323'	'EEEEEEE.'	'GTGVLTES'	'222/023}'	'33301343']	['.HHHH'	'VTQQV'	'Y$%%!'	'03440'	'.HHHH'	'VLNDI'	'Y""%%!'	'01440']]"
5YRC_A 0.003146086912143 2.667051683808481 0.2128099173553728 [[165	167]	[110	113]	[165	170]	[78	86]] [4	0	3	1] [[200	202]	[432	435]	[514	519]	[985	992]] "[['EEE'	'YFE'	'213'	'324'	'EEE'	'YFK'	'213'	'324']	['EEEE'	'QIIF'	'3//1'	'4002'	'EEEE'	'DVIA'	'3//1'	'4002']	['EEE..S'	'YFELPH'	'213Z}V'	'324134'	'EEE.SS'	'SFELLH'	'213ZSV'	'324114']	['.HHHHHHHH'	'DSYDEBEVN'	""]$$%%'%!%""	'433446404'	'.HHHHHHH'	'DPPEAEVQ'	']$$%#%!%'	'43342404']]"
4UT6_I 0.0038554826213664 4.268895436279411 0.0850277264325332 [[90	92]	[33	36]	[88	93]] [4	0	3] [[200	202]	[396	399]	[538	543]] [['EEE'	'YFN'	'213'	'324'	'EEE'	'YFK'	'213'	'324']	['EEEE'	'WMHW'	'2132'	'3243'	'EEEE'	'YADS'	'2132'	'3243']	['EEEEEE'	'AVYFNA'	'1/2131'	'203242'	'EEEEEE'	'FVNFNF'	'1/3131'	'204242']]
4KPQ_C 0.0015706080387964 4.338201293723522 0.1090289608177164 [[244	246]	[243	247]	[39	42]] [4	0	3] [[200	202]	[395	399]	[554	557]] [['EEE'	'TFE'	'213'	'324'	'EEE'	'YFK'	'213'	'324']	['EEEEE'	'ITFES'	'/2132'	'03243'	'EEEEE'	'VYADS'	'/2132'	'03243']	['E...'	'ETNH'	'3}]]'	'4344'	'E...'	'ESNK'	'3}]]'	'4344']]
5L7O_C 0.014701602338158 1.473714661874881 0.0255536626916519 [[140	142]	[138	143]	[81	85]	[56	60]] [4	0	3	1] [[200	202]	[394	399]	[546	550]	[977	981]] "[['EEE'	'TFH'	'213'	'324'	'EEE'	'YFK'	'213'	'324']	['EEEEEE'	'QITFHP'	'3/2132'	'403243'	'EEEEEE'	'NVYADS'	'3/2132'	'403243']	['EEEEE'	'LWTSP'	'02222'	'13333'	'EEEEE'	'LTGTG'	'02222'	'13333']	['HHHHH'	'LEYVL'	'""%$!""'	'14301'	'HHHHH'	'LNDIL'	'""%%!""'	'14401']]"
6B6I_C 0.013748620156155 1.0990756965138446 0.0749574105621797 [[106	108]	[154	159]	[107	116]	[5	8]] [4	0	3	1] [[200	202]	[395	400]	[541	550]	[980	983]] "[['EEE'	'TMK'	'213'	'324'	'EEE'	'YFK'	'213'	'324']	['EEEEEE'	'IGVHTA'	'/2/321'	'030432'	'EEEEEE'	'VYADSF'	'/21321'	'032432']	['EEETTEEEEE'	'MKIQGRTVGG'	'13/ON42/22'	'2404353033'	'EEETTEEEEE'	'FNFNGLTGTG'	'131ON02222'	'2424313333']	['HHTT'	'IWSR'	'!$NP'	'0335'	'HHTT'	'ILSR'	'!""NP'	'0135']]"
4F2M_B 0.0113130190071112 0.9128765195036264 0.1442495126705658 [[199	201]	[100	103]	[195	205]] [4	0	3] [[198	200]	[429	432]	[540	551]] [['TTE'	'KTS'	'ON2'	'433'	'TTE'	'DGY'	'ON2'	'433']	['..EE'	'AGTK'	'[}23'	'2334'	'..EE'	'FTGD'	'[}23'	'2334']	['EEEETTEEEEE'	'EATHKTSTSPI'	'3123ON2222/'	'42344333330'	'EEEETTEEEEEE'	'NFNFNGLTGTGV'	'3131ON02222/'	'424243133330']]
6VW1_E 0.0071520513712729 3.771376393411384 0.0477001703577506 [[514	516]	[355	438]	[506	523]	[440	442]] [4	0	3	1] [[200	202]	[355	438]	[506	523]	[990	992]] "[['EEE'	'SFE'	'213'	'324'	'EEE'	'YFK'	'213'	'324']	['EEEE.SSB...HHHHS....S..EEESS.SSTTTT..BSEEEEEEEEEEGGGGGGSSTT..SHHHHHT....TT..EEEEEEE.'	'RKKISNGVADYSVLYNSTFFSTFKHYGVSATKLNDLIFSNVYADSFVVKGDDVRQIAPGQTGVIADYNYKLPDDFMGHVLAWNT'	'433/}VU([]}$!""$V}}[[U}[332UR}TUOLOOZY*U3/21321//39::6;:RTNN]}U!!#%$O}]Z}OO[[23/0123}'	'544034302433013433223324433032341441023403243200434405402334330024343413442234012343'	'EEEE.SEE..HHHHHH.TT.SEEEESSS.TTSTTT..BSEEEEEEEEEEGGGGGGSSTT..STTTTTT....TT..EEEEEEE.'	'RKRISNCVADYSVLYNSASFSTFKDYGVSPTKLNDLEFTNVYADSFVIRGDEVRQIAPGQTGKIADYNYKLPDDFTGDVIAWNS'	'434/}V1/[]$$!""$%}MN[U2133UUR}NNVLOOZ]*U3/21321//49::6;:RTNN]}UOKMONO}]Z}OO[}23//123}'	'545034202433013432323324433033341441423403243200534405402334334024343413442334002343']	['SEEEEEEEEEE..S..-.'	'QPYRVVVLSFELLNAP-T'	'V224///0213ZZV[}-}'	'4335000132411423-3'	'SEEEEEEEEEE.SSS...'	'QPYRVVVLSFELLHAPAT'	'V224///0213ZSVT}[}'	'433500013241142323']	['HHH'	'NID'	'%!%'	'404'	'HHH'	'EVQ'	'%!%'	'404']]"
5A9C_A 0.0024287284524274 1.833443079348013 0.3525345622119815 [[119	121]	[41	46]	[116	121]	[26	28]] [4	0	3	1] [[200	202]	[433	438]	[511	516]	[990	992]] [['EEE'	'SFN'	'213'	'324'	'EEE'	'YFK'	'213'	'324']	['EEEEE.'	'VVFAQY'	'//113}'	'002243'	'EEEEE.'	'VIAWNS'	'//123}'	'002343']	['EEEEEE'	'VIVSFN'	'///213'	'000324'	'EEEEEE'	'VVLSFE'	'//0213'	'001324']	['HHH'	'QIN'	'%!%'	'404'	'HHH'	'EVQ'	'%!%'	'404']]
5NE4_2 0.0047848971826388 2.9874931655892967 0.1533219761499145 [[200	202]	[198	204]	[20	25]	[150	153]] [4	0	3	1] [[200	202]	[394	400]	[545	550]	[982	985]] [['EEE'	'YAN'	'213'	'324'	'EEE'	'YFK'	'213'	'324']	['EEEEEEE'	'KVYANIA'	'3/213/1'	'4032402'	'EEEEEEE'	'NVYADSF'	'3/21321'	'4032432']	['TTEEEE'	'GHTTST'	'NO2222'	'343333'	'TEEEEE'	'GLTGTG'	'N02222'	'313333']	['TTT.'	'PRTN'	'NPN]'	'3534'	'TTS.'	'SRLD'	'NPS]'	'3514']]
2GHW_C 0.0056222158726116 2.966384322140001 0.1362862010221457 [[500	502]	[342	425]	[491	502]	[427	429]] [4	0	3	1] [[200	202]	[355	438]	[505	516]	[990	992]] "[['EEE'	'SFE'	'213'	'324'	'EEE'	'YFK'	'213'	'324']	['EEEEEEEEE..HHHHTSSS.SEEEE.THHHHTSSB.EEEEEEEEEEEEEGGGGGGSSTT..SHHHHHT....TT..SEEEEEE.'	'RKKISNFVADYSVLYNSTFFSTFKCYGVSATKLNDLCFSNVYADSFVVKGDDVRQIAPGQTGVIADYNYKLPDDFMGCVLAWNT'	'433/231/1]}$!""$OUUT[U2131}N!$#$OSV	Z1123/21321//39::6;:RTNN]}U!!#%$O}]Z}OO[[U1/0123}'	'544034202433013433223324233032341441223403243200434405402334330024343413442232012343'	'EEEE.SEE..HHHHHH.TT.SEEEESSS.TTSTTT..BSEEEEEEEEEEGGGGGGSSTT..STTTTTT....TT..EEEEEEE.'	'RKRISNCVADYSVLYNSASFSTFKDYGVSPTKLNDLEFTNVYADSFVIRGDEVRQIAPGQTGKIADYNYKLPDDFTGDVIAWNS'	'434/}V1/[]$$!""$%}MN[U2133UUR}NNVLOOZ]*U3/21321//49::6;:RTNN]}UOKMONO}]Z}OO[}23//123}'	'545034202433013432323324433033341441423403243200534405402334334024343413442334002343']	['TSEEEEEEEEEE'	'YQPYRVVVLSFE'	'NV224///0213'	'343350001324'	'TSEEEEEEEEEE'	'YQPYRVVVLSFE'	'NV224///0213'	'343350001324']	['HHH'	'NID'	'%!%'	'404'	'HHH'	'EVQ'	'%!%'	'404']]"
6VW1_F 0.0128527390776697 2.119336340435473 0.0340715502555364 [[396	398]	[355	438]	[506	526]	[440	442]] [4	0	3	1] [[200	202]	[355	438]	[506	526]	[990	992]] "[['EEE'	'YAD'	'213'	'324'	'EEE'	'YFK'	'213'	'324']	['EEEE.SEE..THHHHS....S..EE.SS.TTGGGG.EES.EEEEEEEEEGGGGGGSSTT..SHHHHHT....TT..EEEEEEE.'	'RKKISNKVADYSVLYNSTFFSTFKLYGVSATKLNDLCFSNVYADSFVVKGDDVRQIAPGQTGVIADYNYKLPDDFMGLVLAWNT'	'433/}V3/[]N$!""$V}}[[U}[30}UR}MN:7::Z11U]/21321//39::6;:RTNN]}U!!#%$O}]Z}OO[[20/0123}'	'544034402433013433223324133032341441223403243200434405402334330024343413442231012343'	'EEEE.SEE..HHHHHH.TT.SEEEESSS.TTSTTT..BSEEEEEEEEEEGGGGGGSSTT..STTTTTT....TT..EEEEEEE.'	'RKRISNCVADYSVLYNSASFSTFKDYGVSPTKLNDLEFTNVYADSFVIRGDEVRQIAPGQTGKIADYNYKLPDDFTGDVIAWNS'	'434/}V1/[]$$!""$%}MN[U2133UUR}NNVLOOZ]*U3/21321//49::6;:RTNN]}UOKMONO}]Z}OO[}23//123}'	'545034202433013432323324433033341441423403243200534405402334334024343413442334002343']	['SEEEEEEEEE.---....EE.'	'QPYRVVVLSFE---APATVCG'	'V224///021]---[}[}/1}'	'43350001324---2323023'	'SEEEEEEEEEE.SSS...EE.'	'QPYRVVVLSFELLHAPATVEG'	'V224///0213ZSVT}[}/3}'	'433500013241142323043']	['HHH'	'NID'	'%!%'	'404'	'HHH'	'EVQ'	'%!%'	'404']]"
6G47_C 0.0009058125641874 1.8126856594862777 0.3844339622641515 [[339	341]	[339	342]	[250	255]] [4	0	3] [[200	202]	[396	399]	[538	543]] [['EEE'	'SFK'	'213'	'324'	'EEE'	'YFK'	'213'	'324']	['EEEE'	'SFKW'	'2132'	'3243'	'EEEE'	'YADS'	'2132'	'3243']	['EEEEEE'	'AIEFTF'	'1/3121'	'204232'	'EEEEEE'	'FVNFNF'	'1/3131'	'204242']]
1RUY_H 0.0103263008938069 1.203181708322695 0.1577909270216961 [[244	246]	[244	249]	[232	237]	[188	192]] [4	0	3	1] [[200	202]	[376	381]	[547	552]	[986	990]] [['EEE'	'TFE'	'213'	'324'	'EEE'	'YFK'	'213'	'324']	['EEEESS'	'TFEATG'	'2131UU'	'324233'	'EEEESS'	'TFKDYG'	'2133UU'	'324433']	['EEEEEE'	'YYWTLL'	'222200'	'333311'	'EEEEEE'	'TGTGVL'	'2222/0'	'333301']	['HHHHH'	'STDQQ'	'$$%%%'	'33444'	'HHHHH'	'PPEAE'	'$$%#%'	'33424']]
3D0H_F 0.0121466992520086 2.431409520827555 0.0272572402044293 [[383	385]	[342	425]	[492	500]	[427	429]] [4	0	3	1] [[200	202]	[355	438]	[506	514]	[990	992]] "[['EEE'	'YAD'	'213'	'324'	'EEE'	'YFK'	'213'	'324']	['EEE..S....SHHHHS.SS.SEEEESS.......------.EEEEEEEEGGGGGGSSTT..STHHHHT....SS...EEEEEE.'	'RKKISNCVADYSVLYNSTFFSTFKIYGVSATKLN------VYADSFVVKGDDVRQIAPGQTGVIADYNYKLPDDFMGIVLAWNT'	'433Y}V[Y[]U$!""$V}UT[U213/UUY}[}]Z]------Y21321//39::6;:RTNN]}UK!#%$O}]Z}VV[[}//0123}'	'5440342024330134332233240330323414------03243200434405402334330024343413442230012343'	'EEEE.SEE..HHHHHH.TT.SEEEESSS.TTSTTT..BSEEEEEEEEEEGGGGGGSSTT..STTTTTT....TT..EEEEEEE.'	'RKRISNCVADYSVLYNSASFSTFKDYGVSPTKLNDLEFTNVYADSFVIRGDEVRQIAPGQTGKIADYNYKLPDDFTGDVIAWNS'	'434/}V1/[]$$!""$%}MN[U2133UUR}NNVLOOZ]*U3/21321//49::6;:RTNN]}UOKMONO}]Z}OO[}23//123}'	'545034202433013432323324433033341441423403243200534405402334334024343413442334002343']	['SEEEEEEEE'	'QPYRVVVLS'	'V224///02'	'433500013'	'SEEEEEEEE'	'QPYRVVVLS'	'V224///02'	'433500013']	['HHH'	'NID'	'%!%'	'404'	'HHH'	'EVQ'	'%!%'	'404']]"
4IV3_B 0.0067231937619747 2.99653674372318 0.1073253833049399 [[200	202]	[198	204]	[20	25]	[91	96]] [4	0	3	1] [[200	202]	[394	400]	[545	550]	[987	992]] "[['EEE'	'YAN'	'213'	'324'	'EEE'	'YFK'	'213'	'324']	['EEEEEEE'	'KVYANIA'	'3/213/1'	'4032402'	'EEEEEEE'	'NVYADSF'	'3/21321'	'4032432']	['TTEEEE'	'GHTTST'	'NO2222'	'343333'	'TEEEEE'	'GLTGTG'	'N02222'	'313333']	['HHHHHH'	'YGCLVD'	'$$#""!%'	'332104'	'HHHHHH'	'PEAEVQ'	'$%#%!%'	'342404']]"
6II4_A 0.0074112006093677 1.9940019239189293 0.1822827938671207 [[127	129]	[222	226]	[221	224]	[98	102]] [4	0	3	1] [[200	202]	[448	452]	[539	542]	[977	981]] "[['EEE'	'SAD'	'213'	'324'	'EEE'	'YFK'	'213'	'324']	['EEEEE'	'DFHWL'	'31320'	'42431'	'EEEEE'	'NYNYL'	'32320'	'43431']	['EEEE'	'IDFH'	'/313'	'0424'	'EEEE'	'VNFN'	'/313'	'0424']	['HHHHH'	'LRQIL'	'""&%!""'	'15401'	'HHHHH'	'LNDIL'	'""%%!""'	'14401']]"
4YLU_B 0.0068034841460243 1.417478007675728 0.2589437819420774 [[164	166]	[28	31]	[165	178]] [4	0	3] [[200	202]	[450	453]	[538	550]] [['EEE'	'YMH'	'213'	'324'	'EEE'	'YFK'	'213'	'324']	['EEEE'	'NGLW'	'3202'	'4313'	'EEEE'	'NYLY'	'3202'	'4313']	['EEEEEEETTEEEEE'	'MHQMELANGTHTGS'	'1331301ON23222'	'24424124334333'	'EEEEEETTEEEEE'	'FVNFNFNGLTGTG'	'1/3131ON02222'	'2042424313333']]
3VXU_E 0.0107404730133383 1.7259093192885802 0.1075471698113212 [[233	235]	[229	235]	[155	158]	[129	132]] [4	0	3	1] [[200	202]	[393	398]	[548	551]	[988	991]] [['EEE'	'SAE'	'213'	'324'	'EEE'	'YFK'	'213'	'324']	['SEEEEEE'	'TQIVSAE'	'U3//213'	'3400324'	'SEEEEE'	'TNVYAD'	'U3/213'	'340324']	['EEEE'	'SWWV'	'222/'	'3330'	'EEEE'	'GTGV'	'222/'	'3330']	['HHHH'	'EAEI'	'%#%!'	'4240'	'HHHH'	'EAEV'	'%#%!'	'4240']]
6A67_C 0.0054482014703858 3.429161631239662 0.1141396933560474 [[111	113]	[109	112]	[35	39]	[85	87]] [4	0	3	1] [[200	202]	[397	400]	[547	551]	[974	976]] [['EEE'	'GFD'	'213'	'324'	'EEE'	'YFK'	'213'	'324']	['EEEE'	'AEGF'	'1321'	'2432'	'EEEE'	'ADSF'	'1321'	'2432']	['EEEEE'	'YWSWI'	'2222/'	'33330'	'EEEEE'	'TGTGV'	'2222/'	'33330']	['.S.'	'SSV'	'}UY'	'330'	'.S.'	'SSV'	'}UY'	'330']]
7BUA_H 0.0052727451553656 3.761028110179818 0.1054613935969872 [[80	82]	[79	82]	[16	19]] [4	0	3] [[200	202]	[395	398]	[522	525]] [['EEE'	'YME'	'213'	'324'	'EEE'	'YFK'	'213'	'324']	['EEEE'	'VYME'	'/213'	'0324'	'EEEE'	'VYAD'	'/213'	'0324']	['..EE'	'ASVK'	'[}/3'	'2304'	'..EE'	'ATVE'	'[}/3'	'2304']]
6UYG_A 0.0059545429773353 3.146753786699503 0.1260647359454847 [[79	81]	[69	86]	[21	24]] [4	0	3] [[200	202]	[395	406]	[523	526]] [['EEE'	'YME'	'213'	'324'	'EEE'	'YFK'	'213'	'324']	['EEEETTTTEEEEEE.GGG'	'ISADMSTATAYMELRSDD'	'/213MNNM212130^9::'	'032423323232415344'	'EEEEEEEEEGGG'	'VYADSFVIRGDE'	'/21321//49::'	'032432005344']	['.EE.'	'SIKP'	'}/3}'	'3043'	'.EE.'	'TVEG'	'}/3}'	'3043']]
2YEW_D 0.0095731598008669 2.3783904067804227 0.0954003407155019 [[223	225]	[223	226]	[84	87]	[138	143]] [4	0	3	1] [[200	202]	[376	379]	[555	558]	[985	990]] "[['EEE'	'GAN'	'213'	'324'	'EEE'	'YFK'	'213'	'324']	['EEEE'	'GANE'	'2133'	'3244'	'EEEE'	'TFKD'	'2133'	'3244']	['....'	'TQKK'	'}]]]'	'3444'	'....'	'SNKK'	'}]]]'	'3444']	['.HHHHH'	'NPELAK'	']$%""#%'	'434124'	'.HHHHH'	'DPPEAE'	']$$%#%'	'433424']]"
5A8T_A 0.0043369183853959 1.84848933318718 0.313199105145415 [[119	121]	[211	214]	[116	121]	[26	28]] [4	0	3	1] [[200	202]	[431	434]	[511	516]	[990	992]] [['EEE'	'SFN'	'213'	'324'	'EEE'	'YFK'	'213'	'324']	['EEEE'	'PNVI'	'23//'	'3400'	'EEEE'	'GDVI'	'23//'	'3400']	['EEEEEE'	'VIVSFN'	'///213'	'000324'	'EEEEEE'	'VVLSFE'	'//0213'	'001324']	['HHH'	'QIN'	'%!%'	'404'	'HHH'	'EVQ'	'%!%'	'404']]
6IW2_H 0.0050278296934744 2.302416012031903 0.2383966244725748 [[105	107]	[18	22]	[105	110]] [4	0	3] [[198	200]	[449	453]	[544	549]] [['TTE'	'NYY'	'ON2'	'433'	'TTE'	'DGY'	'ON2'	'433']	['EEEEE'	'TLSLT'	'20202'	'31313'	'EEEEE'	'YNYLY'	'23202'	'34313']	['TTEEEE'	'NYYYYS'	'ON2222'	'433333'	'TTEEEE'	'NGLTGT'	'ON0222'	'431333']]
6ACW_A 0.0133306306447019 1.981770237807964 0.0374787052810901 [[251	253]	[250	253]	[131	140]] [4	0	3] [[200	202]	[395	398]	[540	549]] [['EEE'	'YMK'	'213'	'324'	'EEE'	'YFK'	'213'	'324']	['EEEE'	'VYMK'	'/213'	'0324'	'EEEE'	'VYAD'	'/213'	'0324']	['EEEEEEEEEE'	'NAEFTFVTTT'	'313121/222'	'4242320333'	'EEEETTEEEE'	'NFNFNGLTGT'	'3131ON0222'	'4242431333']]
5X71_B 0.0101940558653492 3.4227102428571983 0.0034188034188034 [[392	394]	[391	395]	[222	229]	[504	507]] [4	0	3	1] [[200	202]	[395	399]	[544	551]	[987	990]] [['EEE'	'SMK'	'213'	'324'	'EEE'	'YFK'	'213'	'324']	['EEEEE'	'ISMKW'	'/2132'	'03243'	'EEEEE'	'VYADS'	'/2132'	'03243']	['TT.EEEEE'	'HGIRPTYI'	'ONY4222/'	'43053330'	'TTEEEEEE'	'NGLTGTGV'	'ON02222/'	'43133330']	['HHHH'	'SDAN'	'$%#%'	'3424'	'HHHH'	'PEAE'	'$%#%'	'3424']]
1RV0_H 0.0100977905894054 1.20988893470571 0.1716566866267472 [[244	246]	[244	249]	[232	237]	[188	192]] [4	0	3	1] [[200	202]	[376	381]	[547	552]	[986	990]] [['EEE'	'TFE'	'213'	'324'	'EEE'	'YFK'	'213'	'324']	['EEEESS'	'TFEATG'	'2131UU'	'324233'	'EEEESS'	'TFKDYG'	'2133UU'	'324433']	['EEEEEE'	'YYWTLL'	'222200'	'333311'	'EEEEEE'	'TGTGVL'	'2222/0'	'333301']	['HHHHH'	'STDQQ'	'$$%%%'	'33444'	'HHHHH'	'PPEAE'	'$$%#%'	'33424']]
5LM7_C 0.0108162538659698 2.2923063066811817 0.0731261425959783 [[302	306]	[304	309]	[181	184]	[202	207]] [4	0	3	1] [[198	202]	[396	401]	[550	553]	[987	992]] "[['TTEEE'	'KHTMD'	'OO213'	'44324'	'TTEEE'	'DGYFK'	'ON213'	'43324']	['EEEEEE'	'TMDIAV'	'213/1/'	'324020'	'EEEEEE'	'YADSFV'	'21321/'	'324320']	['EEEE'	'GVLY'	'2/02'	'3013'	'EEEE'	'GVLT'	'2/02'	'3013']	['HHHHHH'	'PEMLIE'	'$%#""!%'	'342104'	'HHHHHH'	'PEAEVQ'	'$%#%!%'	'342404']]"
5CAY_G 0.0118966142745231 1.0618729421315036 0.1375968992248066 [[431	433]	[430	433]	[438	441]	[349	358]] [4	0	3	1] [[200	202]	[395	398]	[524	527]	[985	992]] [['EEE'	'PFH'	'213'	'324'	'EEE'	'YFK'	'213'	'324']	['EEEE'	'VPFH'	'/213'	'0324'	'EEEE'	'VYAD'	'/213'	'0324']	['EE.S'	'INTW'	'/3}U'	'0433'	'EE.S'	'VEGP'	'/3}U'	'0433']	['.HHHHHHHHH'	'EWKEAMKEVK'	']$%%##%%!%'	'4344224404'	'.HHHHHHH'	'DPPEAEVQ'	']$$%#%!%'	'43342404']]
1L1N_A 0.0156198997809651 1.1921098038873466 0.0389380530973459 [[159	161]	[158	161]	[58	61]	[90	92]] [4	0	3	1] [[200	202]	[395	398]	[540	543]	[973	975]] [['EEE'	'GMH'	'213'	'324'	'EEE'	'YFK'	'213'	'324']	['EEEE'	'IGMH'	'/213'	'0324'	'EEEE'	'VYAD'	'/213'	'0324']	['EEEE'	'DAKA'	'3131'	'4242'	'EEEE'	'NFNF'	'3131'	'4242']	['S.S'	'IPT'	'R}U'	'033'	'S.S'	'ISS'	'R}U'	'033']]
3MV8_E 0.0107362923519177 1.6787735182118697 0.1223709369024856 [[246	248]	[242	248]	[168	171]	[142	145]] [4	0	3	1] [[200	202]	[393	398]	[548	551]	[988	991]] [['EEE'	'SAE'	'213'	'324'	'EEE'	'YFK'	'213'	'324']	['SEEEEEE'	'TQIVSAE'	'U3//213'	'3400324'	'SEEEEE'	'TNVYAD'	'U3/213'	'340324']	['EEEE'	'SWWV'	'222/'	'3330'	'EEEE'	'GTGV'	'222/'	'3330']	['HHHH'	'EAEI'	'%#%!'	'4240'	'HHHH'	'EAEV'	'%#%!'	'4240']]
6CRX_B 0.0042819939256235 2.316228756794432 0.2623655913978504 [[383	385]	[342	389]	[492	554]	[955	974]] [4	0	3	1] [[200	202]	[355	402]	[506	568]	[973	992]] "[['EEE'	'YAD'	'213'	'324'	'EEE'	'YFK'	'213'	'324']	['EEEE.SEE...HHHHT.S.B...EE.---.THHHH...SSEEEEEEEE'	'RKKISNDVADYSVLYNSTFFSTFKEY---ATKLNDLFFSNVYADSFVV'	'433/}V3/[]}$!""$O}U[*}}[33}---[N%""%%Z[[UV/21321//'	'54403440243301343322332443---2341441223403243200'	'EEEE.SEE..HHHHHH.TT.SEEEESSS.TTSTTT..BSEEEEEEEEE'	'RKRISNCVADYSVLYNSASFSTFKDYGVSPTKLNDLEFTNVYADSFVI'	'434/}V1/[]$$!""$%}MN[U2133UUR}NNVLOOZ]*U3/21321//'	'545034202433013432323324433033341441423403243200']	['SEEEEEEEEE.------.EEPPPPP....TTS.EEEEESS.EEEEEEEE......TT..EEE.'	'QPYRVVVLSFE------TVFGPKLSTDLIKNQHVNFNFNGLTGTGVLTPSSKRFQPFQQFGRD'	'V224///021]------}/1GGHEG}]ZYOOV]/3131VUZ2222/022}}]^[]NM]]124]'	'43350001324------3023341334104444042424313333013333452432442354'	'SEEEEEEEEEE.SSS...EE.S........SSEEEEEETTEEEEEEEEE......TT..EEE.'	'QPYRVVVLSFELLHAPATVEGPKKSTNLVKNKFVNFNFNGLTGTGVLTESNKKFLPFQQFGRD'	'V224///0213ZSVT}[}/3}U]]}}]ZY]VV1/3131ON02222/023}]]][ZNM]]124]'	'433500013241142323043344334104442042424313333013434442132442354']	['S.SSHHHHHHHS.TTTHHHH'	'ISSVLNDILSRLDPPEAEVQ'	'R}UR""%%!""$&S]NNO#%!%'	'03301440135143342404'	'S.S.HHHHHTTS.HHHHHHH'	'ISSVLNDILSRLDPPEAEVQ'	'R}UY""%%!""NPS]$$%#%!%'	'03301440135143342404']]"
6NB7_A 0.0034963464953033 1.2517169358242608 0.4178743961352664 [[72	76]	[342	440]	[492	554]	[955	974]] [4	0	3	1] [[197	201]	[355	449]	[506	568]	[973	992]] "[['ETTEE'	'INHTF'	'/OO21'	'04432'	'ETTEE'	'IDGYF'	'/ON21'	'04332']	['EEEE.SEE..TTTTTSS...SEEEE.SS.TGGGGG..BSEEEEEEEEEEHHHHTTSSTT..SHHHHHT....SS..SEEEEEE.TTTT.BTT.B...EE'	'RKKISNDVADYSVLYNSTFFSTFKEYGVSATKLNDLFFSNVYADSFVVKGDDVRQIAPGQTGVIADYNYKLPDDFMGEVLAWNTRNIDATSTGNYNYKY'	'433/}V3/[]NNKLNVU}[[U2133}UR}M9:7::Z[*U3/21321//3$%%!PORTNN]}U!!#%$O}]Z}VV[[U3/0123}POKO[+NN}	}]}32'	'544034402433013433223324433032341441223403243200434405402334330024343413442234012343540423333434343'	'EEEE.SEE..HHHHHH.TT.SEEEESSS.TTSTTT..BSEEEEEEEEEEGGGGGGSSTT..STTTTTT....TT..EEEEEEE.TTTT..--.EE'	'RKRISNCVADYSVLYNSASFSTFKDYGVSPTKLNDLEFTNVYADSFVIRGDEVRQIAPGQTGKIADYNYKLPDDFTGDVIAWNSNNLDSK--GNY'	'434/}V1/[]$$!""$%}MN[U2133UUR}NNVLOOZ]*U3/21321//49::6;:RTNN]}UOKMONO}]Z}OO[}23//123}OOLO}]--}32'	'545034202433013432323324433033341441423403243200534405402334334024343413442334002343441434--343']	['SEEEEEEEEEE.SSSSP.EE..........SSEEEEEETTEEEEEEEEE......TT..EEE.'	'QPYRVVVLSFELLNAPATVFGPKLSTDLIKNQHVNFNFNGLTGTGVLTPSSKRFQPFQQFGRD'	'V224///0213ZSVTUF}/1}}]Z}}]ZY]VV3/3131ON02222/022}}]^[]NM]]124]'	'433500013241142323023341334104444042424313333013333452432442354'	'SEEEEEEEEEE.SSS...EE.S........SSEEEEEETTEEEEEEEEE......TT..EEE.'	'QPYRVVVLSFELLHAPATVEGPKKSTNLVKNKFVNFNFNGLTGTGVLTESNKKFLPFQQFGRD'	'V224///0213ZSVT}[}/3}U]]}}]ZY]VV1/3131ON02222/023}]]][ZNM]]124]'	'433500013241142323043344334104442042424313333013434442132442354']	['S.S.SHHHHTTS.HHHHHHH'	'ISSVLNDILSRLDPPEAEVQ'	'R}UYS%%!""NPS]$$%#%!%'	'03301440135143342404'	'S.S.HHHHHTTS.HHHHHHH'	'ISSVLNDILSRLDPPEAEVQ'	'R}UY""%%!""NPS]$$%#%!%'	'03301440135143342404']]"
4JUJ_C 0.010534070380606 1.1618722698932078 0.1740000000000008 [[244	246]	[244	249]	[232	237]	[188	192]] [4	0	3	1] [[200	202]	[376	381]	[547	552]	[986	990]] [['EEE'	'TFE'	'213'	'324'	'EEE'	'YFK'	'213'	'324']	['EEEESS'	'TFEATG'	'2131UU'	'324233'	'EEEESS'	'TFKDYG'	'2133UU'	'324433']	['EEEEEE'	'YYWTLL'	'222200'	'333311'	'EEEEEE'	'TGTGVL'	'2222/0'	'333301']	['HHHHH'	'GTDQQ'	'$$%%%'	'33444'	'HHHHH'	'PPEAE'	'$$%#%'	'33424']]
5X6Z_B 0.0132034536566693 2.3043430293659943 0.0208695652173913 [[392	394]	[391	395]	[222	229]	[504	507]] [4	0	3	1] [[200	202]	[395	399]	[544	551]	[987	990]] [['EEE'	'SMK'	'213'	'324'	'EEE'	'YFK'	'213'	'324']	['EEEEE'	'ISMKW'	'/2132'	'03243'	'EEEEE'	'VYADS'	'/2132'	'03243']	['TT.EEEEE'	'HGIRPTYI'	'ONY4222/'	'43053330'	'TTEEEEEE'	'NGLTGTGV'	'ON02222/'	'43133330']	['HHHH'	'SDAN'	'$%#%'	'3424'	'HHHH'	'PEAE'	'$%#%'	'3424']]
1RUY_J 0.0074589581355907 1.2037064246386864 0.2788671023965143 [[244	246]	[244	249]	[232	237]	[188	192]] [4	0	3	1] [[200	202]	[376	381]	[547	552]	[986	990]] [['EEE'	'TFE'	'213'	'324'	'EEE'	'YFK'	'213'	'324']	['EEEESS'	'TFEATG'	'2131UU'	'324233'	'EEEESS'	'TFKDYG'	'2133UU'	'324433']	['EEEEEE'	'YYWTLL'	'222200'	'333311'	'EEEEEE'	'TGTGVL'	'2222/0'	'333301']	['HHHHH'	'STDQQ'	'$$%%%'	'33444'	'HHHHH'	'PPEAE'	'$$%#%'	'33424']]
4IV1_B 0.0079385922120898 2.962805090068895 0.0971039182282793 [[200	202]	[198	204]	[20	25]	[91	93]] [4	0	3	1] [[200	202]	[394	400]	[545	550]	[986	988]] [['EEE'	'YAN'	'213'	'324'	'EEE'	'YFK'	'213'	'324']	['EEEEEEE'	'KVYANIA'	'3/213/1'	'4032402'	'EEEEEEE'	'NVYADSF'	'3/21321'	'4032432']	['TTEEEE'	'GHTTST'	'NO2222'	'343333'	'TEEEEE'	'GLTGTG'	'N02222'	'313333']	['HHH'	'YGH'	'$$%'	'334'	'HHH'	'PPE'	'$$%'	'334']]
4WMD_A 0.0096690343210028 1.3837513058234896 0.1754684838160127 [[164	166]	[28	31]	[165	178]] [4	0	3] [[200	202]	[450	453]	[538	550]] [['EEE'	'YMH'	'213'	'324'	'EEE'	'YFK'	'213'	'324']	['EEEE'	'NGLW'	'3202'	'4313'	'EEEE'	'NYLY'	'3202'	'4313']	['EEEEEEETTEEEEE'	'MHQMELANGTHTGS'	'1331301ON23222'	'24424124334333'	'EEEEEETTEEEEE'	'FVNFNFNGLTGTG'	'1/3131ON02222'	'2042424313333']]
5GZO_C 0.0059440879643541 3.446236980989487 0.1138519924098673 [[105	107]	[105	108]	[35	38]	[84	86]] [4	0	3	1] [[200	202]	[396	399]	[548	551]	[974	976]] [['EEE'	'PFD'	'213'	'324'	'EEE'	'YFK'	'213'	'324']	['EEEE'	'PFDY'	'2132'	'3243'	'EEEE'	'YADS'	'2132'	'3243']	['EEEE'	'WSWV'	'222/'	'3330'	'EEEE'	'GTGV'	'222/'	'3330']	['.S.'	'SSV'	'}UY'	'330'	'.S.'	'SSV'	'}UY'	'330']]
5D8A_B 0.0076001745662607 2.954643870272148 0.1090289608177164 [[200	202]	[198	204]	[20	25]	[91	96]] [4	0	3	1] [[200	202]	[394	400]	[545	550]	[987	992]] "[['EEE'	'YAN'	'213'	'324'	'EEE'	'YFK'	'213'	'324']	['EEEEEEE'	'KVYANIA'	'3/213/1'	'4032402'	'EEEEEEE'	'NVYADSF'	'3/21321'	'4032432']	['TTEEEE'	'GHTTST'	'NO2222'	'343333'	'TEEEEE'	'GLTGTG'	'N02222'	'313333']	['HHHHHH'	'YGFLVD'	'$$#""!%'	'332104'	'HHHHHH'	'PEAEVQ'	'$%#%!%'	'342404']]"
4JUG_G 0.0080150208510823 1.2004176821481476 0.2705627705627713 [[244	246]	[244	249]	[232	237]	[188	192]] [4	0	3	1] [[200	202]	[376	381]	[547	552]	[986	990]] [['EEE'	'TFE'	'213'	'324'	'EEE'	'YFK'	'213'	'324']	['EEEESS'	'TFEATG'	'2131UU'	'324233'	'EEEESS'	'TFKDYG'	'2133UU'	'324433']	['EEEEEE'	'YYWTLL'	'222200'	'333311'	'EEEEEE'	'TGTGVL'	'2222/0'	'333301']	['HHHHH'	'GTDQQ'	'$$%%%'	'33444'	'HHHHH'	'PPEAE'	'$$%#%'	'33424']]
5ERW_B 0.0137976153634863 1.7458130894097326 0.0500894454382829 [[207	209]	[111	117]	[204	209]] [4	0	3] [[200	202]	[429	435]	[511	516]] [['EEE'	'SFN'	'213'	'324'	'EEE'	'YFK'	'213'	'324']	['..EEEEE'	'APTVSIF'	'[}2/2/1'	'2330302'	'..EEEEE'	'FTGDVIA'	'[}23//1'	'2334002']	['EEEEEE'	'IVKSFN'	'//3213'	'004324'	'EEEEEE'	'VVLSFE'	'//0213'	'001324']]
5X70_A 0.0119198421385369 2.303270371631412 0.0557553956834537 [[392	394]	[391	395]	[222	229]	[504	507]] [4	0	3	1] [[200	202]	[395	399]	[544	551]	[987	990]] [['EEE'	'SMK'	'213'	'324'	'EEE'	'YFK'	'213'	'324']	['EEEEE'	'ISMKW'	'/2132'	'03243'	'EEEEE'	'VYADS'	'/2132'	'03243']	['TT.EEEEE'	'HGIRPTYI'	'ONY4222/'	'43053330'	'TTEEEEEE'	'NGLTGTGV'	'ON02222/'	'43133330']	['HHHH'	'SDAN'	'$%#%'	'3424'	'HHHH'	'PEAE'	'$%#%'	'3424']]
4JUG_C 0.0084229071284384 1.24167197261654 0.2489361702127663 [[244	246]	[244	249]	[232	237]	[188	192]] [4	0	3	1] [[200	202]	[376	381]	[547	552]	[986	990]] [['EEE'	'TFE'	'213'	'324'	'EEE'	'YFK'	'213'	'324']	['EEEESS'	'TFEATG'	'2131UU'	'324233'	'EEEESS'	'TFKDYG'	'2133UU'	'324433']	['EEEEEE'	'YYWTLL'	'222200'	'333311'	'EEEEEE'	'TGTGVL'	'2222/0'	'333301']	['HHHHH'	'GTDQQ'	'$$%%%'	'33444'	'HHHHH'	'PPEAE'	'$$%#%'	'33424']]
6CS0_A 0.013798570250141 1.7179791822084405 0.0538599640933574 [[383	385]	[342	413]	[494	554]	[955	974]] [4	0	3	1] [[200	202]	[355	426]	[508	568]	[973	992]] "[['EEE'	'YAD'	'213'	'324'	'EEE'	'YFK'	'213'	'324']	['EEEE.S.....HHHHS.SS....EE.---.GGGG..SSS.EEEEEEEE.GGGTTT.SBS..STTTTTT..B.'	'RKKISNDVADYSVLYNSTFFSTFKEY---ATKLNDLFFSNVYADSFVVKGDDVRQIAPGQTGVIADYNYKLP'	'433/}V]Y[]}$!""$V}UT[}}[33}---[9:7:]ZTTU]/21321//]9::KPOYT+U]}UKKMONO}])}'	'54403440243301343322332443---2341441223403243200434405402334330024343413'	'EEEE.SEE..HHHHHH.TT.SEEEESSS.TTSTTT..BSEEEEEEEEEEGGGGGGSSTT..STTTTTT....'	'RKRISNCVADYSVLYNSASFSTFKDYGVSPTKLNDLEFTNVYADSFVIRGDEVRQIAPGQTGKIADYNYKLP'	'434/}V1/[]$$!""$%}MN[U2133UUR}NNVLOOZ]*U3/21321//49::6;:RTNN]}UOKMONO}]Z}'	'545034202433013432323324433033341441423403243200534405402334334024343413']	['EEEEEEEE.------...SS.......TTSEEEEEETTEEEEEEEEE......TT..EE..'	'YRVVVLSFE------TVFGPKLSTDLIKNQHVNFNFNGLTGTGVLTPSSKRFQPFQQFGRD'	'24///021]------}Y[UU]Z}}]ZYOOV3/3131ON02222/022}}]^[]NM]]12^]'	'350001324------3023341334104444042424313333013333452432442354'	'EEEEEEEEE.SSS...EE.S........SSEEEEEETTEEEEEEEEE......TT..EEE.'	'YRVVVLSFELLHAPATVEGPKKSTNLVKNKFVNFNFNGLTGTGVLTESNKKFLPFQQFGRD'	'24///0213ZSVT}[}/3}U]]}}]ZY]VV1/3131ON02222/023}]]][ZNM]]124]'	'3500013241142323043344334104442042424313333013434442132442354']	['S.S.HHHHHHHS.HHHHHHH'	'ISSVLNDILSRLDPPEAEVQ'	'R}UY""%%!""$&S]$$%#%!%'	'03301440135143342404'	'S.S.HHHHHTTS.HHHHHHH'	'ISSVLNDILSRLDPPEAEVQ'	'R}UY""%%!""NPS]$$%#%!%'	'03301440135143342404']]"
6CRZ_A 0.013798570250141 1.7179791822084405 0.0538599640933574 [[383	385]	[342	413]	[494	554]	[955	974]] [4	0	3	1] [[200	202]	[355	426]	[508	568]	[973	992]] "[['EEE'	'YAD'	'213'	'324'	'EEE'	'YFK'	'213'	'324']	['EEEE.S.....HHHHS.SS....EE.---.GGGG..SSS.EEEEEEEE.GGGTTT.SBS..STTTTTT..B.'	'RKKISNDVADYSVLYNSTFFSTFKEY---ATKLNDLFFSNVYADSFVVKGDDVRQIAPGQTGVIADYNYKLP'	'433/}V]Y[]}$!""$V}UT[}}[33}---[9:7:]ZTTU]/21321//]9::KPOYT+U]}UKKMONO}])}'	'54403440243301343322332443---2341441223403243200434405402334330024343413'	'EEEE.SEE..HHHHHH.TT.SEEEESSS.TTSTTT..BSEEEEEEEEEEGGGGGGSSTT..STTTTTT....'	'RKRISNCVADYSVLYNSASFSTFKDYGVSPTKLNDLEFTNVYADSFVIRGDEVRQIAPGQTGKIADYNYKLP'	'434/}V1/[]$$!""$%}MN[U2133UUR}NNVLOOZ]*U3/21321//49::6;:RTNN]}UOKMONO}]Z}'	'545034202433013432323324433033341441423403243200534405402334334024343413']	['EEEEEEEE.------...SS.......TTSEEEEEETTEEEEEEEEE......TT..EE..'	'YRVVVLSFE------TVFGPKLSTDLIKNQHVNFNFNGLTGTGVLTPSSKRFQPFQQFGRD'	'24///021]------}Y[UU]Z}}]ZYOOV3/3131ON02222/022}}]^[]NM]]12^]'	'350001324------3023341334104444042424313333013333452432442354'	'EEEEEEEEE.SSS...EE.S........SSEEEEEETTEEEEEEEEE......TT..EEE.'	'YRVVVLSFELLHAPATVEGPKKSTNLVKNKFVNFNFNGLTGTGVLTESNKKFLPFQQFGRD'	'24///0213ZSVT}[}/3}U]]}}]ZY]VV1/3131ON02222/023}]]][ZNM]]124]'	'3500013241142323043344334104442042424313333013434442132442354']	['S.S.HHHHHHHS.HHHHHHH'	'ISSVLNDILSRLDPPEAEVQ'	'R}UY""%%!""$&S]$$%#%!%'	'03301440135143342404'	'S.S.HHHHHTTS.HHHHHHH'	'ISSVLNDILSRLDPPEAEVQ'	'R}UY""%%!""NPS]$$%#%!%'	'03301440135143342404']]"
4WME_A 0.0127410645919772 1.418429840884981 0.0988074957410558 [[164	166]	[28	31]	[165	178]] [4	0	3] [[200	202]	[450	453]	[538	550]] [['EEE'	'YMH'	'213'	'324'	'EEE'	'YFK'	'213'	'324']	['EEEE'	'NGLW'	'3202'	'4313'	'EEEE'	'NYLY'	'3202'	'4313']	['EEEEEEETTEEEEE'	'MHQMELANGTHTGS'	'1331301ON23222'	'24424124334333'	'EEEEEETTEEEEE'	'FVNFNFNGLTGTG'	'1/3131ON02222'	'2042424313333']]
4F2M_E 0.0118636299710706 1.986778271201664 0.087037037037037 [[606	608]	[606	611]	[519	524]] [4	0	3] [[200	202]	[396	401]	[511	516]] [['EEE'	'TFN'	'213'	'324'	'EEE'	'YFK'	'213'	'324']	['EEEEEE'	'TFNKFI'	'21331/'	'324420'	'EEEEEE'	'YADSFV'	'21321/'	'324320']	['EEEEEE'	'IDLGMK'	'/30213'	'041324'	'EEEEEE'	'VVLSFE'	'//0213'	'001324']]
5X70_B 0.0125779249461876 2.297629431249694 0.0463458110516941 [[392	394]	[391	395]	[222	229]	[504	507]] [4	0	3	1] [[200	202]	[395	399]	[544	551]	[987	990]] [['EEE'	'SMK'	'213'	'324'	'EEE'	'YFK'	'213'	'324']	['EEEEE'	'ISMKW'	'/2132'	'03243'	'EEEEE'	'VYADS'	'/2132'	'03243']	['TT.EEEEE'	'HGIRPTYI'	'ONY4222/'	'43053330'	'TTEEEEEE'	'NGLTGTGV'	'ON02222/'	'43133330']	['HHHH'	'SDAN'	'$%#%'	'3424'	'HHHH'	'PEAE'	'$%#%'	'3424']]
1VBB_1 0.0046782749914155 5.823674990322223 0.0204429301533215 [[261	263]	[260	268]	[131	134]] [4	0	3] [[200	202]	[395	403]	[540	543]] [['EEE'	'YMK'	'213'	'324'	'EEE'	'YFK'	'213'	'324']	['EEEEEEEEE'	'IYMKPKHVR'	'/213233/4'	'032434405'	'EEEEEEEEE'	'VYADSFVIR'	'/21321//4'	'032432005']	['EEEE'	'DMEF'	'3131'	'4242'	'EEEE'	'NFNF'	'3131'	'4242']]
6IW2_Q 0.0107929731160344 2.29534843690105 0.0910780669144983 [[105	107]	[18	22]	[105	110]] [4	0	3] [[198	200]	[449	453]	[544	549]] [['TTE'	'NYY'	'ON2'	'433'	'TTE'	'DGY'	'ON2'	'433']	['EEEEE'	'TLSLT'	'20202'	'31313'	'EEEEE'	'YNYLY'	'23202'	'34313']	['TTEEEE'	'NYYYYS'	'ON2222'	'433333'	'TTEEEE'	'NGLTGT'	'ON0222'	'431333']]
6SMG_A 0.0049101309427431 3.50680568632206 0.1465076660988071 [[251	253]	[250	253]	[131	140]	[81	83]] [4	0	3	1] [[200	202]	[395	398]	[540	549]	[987	989]] [['EEE'	'YMK'	'213'	'324'	'EEE'	'YFK'	'213'	'324']	['EEEE'	'VYMK'	'/213'	'0324'	'EEEE'	'VYAD'	'/213'	'0324']	['EEEEEEEEEE'	'NAEFTFVTTT'	'313121/222'	'4242320333'	'EEEETTEEEE'	'NFNFNGLTGT'	'3131ON0222'	'4242431333']	['HHH'	'SHF'	'$%#'	'342'	'HHH'	'PEA'	'$%#'	'342']]
6ACD_C 0.0059674270144328 1.3173535908404932 0.3463302752293582 [[383	385]	[361	427]	[491	550]	[970	974]] [4	0	3	1] [[200	202]	[374	440]	[505	564]	[988	992]] [['EEE'	'YAD'	'213'	'324'	'EEE'	'YFK'	'213'	'324']	['.SEEEESSS.SGGGTT..BSSEEEEEEEE.GGGGGGSSSS..SSHHHHT....SSS..EEEEEE.TT'	'FSTFKDYGVSATKLNDLEFSNVYADSFVVKGDDVRQIAPGQTGVIADYNYKLPDDFMGDVLAWNTRN'	'[U2133UUR}T9:7OOZ]*UV/21321//]9::6;:RTUU]}UR!#%$O}]Z}VVT[}3/0123}PO'	'2332443303234144142340324320043440540233433002434341344223401234354'	'.SEEEESSS.TTSTTT..BSEEEEEEEEEEGGGGGGSSTT..STTTTTT....TT..EEEEEEE.TT'	'FSTFKDYGVSPTKLNDLEFTNVYADSFVIRGDEVRQIAPGQTGKIADYNYKLPDDFTGDVIAWNSNN'	'[U2133UUR}NNVLOOZ]*U3/21321//49::6;:RTNN]}UOKMONO}]Z}OO[}23//123}OO'	'2332443303334144142340324320053440540233433402434341344233400234344']	['TS.EEEEEEE...SSSS.SB..----.....SS.EEEE.SS.EEEEEEEE......TT..'	'YQPYRVVVLSFELLNAPATVEG----TDLIKNQGVNFNFNGLTGTGVLTPSSKRFQPFQQ'	'NV}24///02[]ZSVTU[U(]}----}]ZY]VV}/313[VUZ2222/022}}]^[]NM]]'	'3433500013241142323043----3410444304242431333301333345243244'	'TSEEEEEEEEEE.SSS...EE.S........SSEEEEEETTEEEEEEEEE......TT..'	'YQPYRVVVLSFELLHAPATVEGPKKSTNLVKNKFVNFNFNGLTGTGVLTESNKKFLPFQQ'	'NV224///0213ZSVT}[}/3}U]]}}]ZY]VV1/3131ON02222/023}]]][ZNM]]'	'343350001324114232304334433410444204242431333301343444213244']	['HHHHH'	'EAEVQ'	'%#%!%'	'42404'	'HHHHH'	'EAEVQ'	'%#%!%'	'42404']]
1QGC_2 0.0068954935082923 3.0010601127222216 0.1294718909710388 [[200	202]	[198	204]	[20	25]	[150	153]] [4	0	3	1] [[200	202]	[394	400]	[545	550]	[982	985]] [['EEE'	'YAN'	'213'	'324'	'EEE'	'YFK'	'213'	'324']	['EEEEEEE'	'KVYANIA'	'3/213/1'	'4032402'	'EEEEEEE'	'NVYADSF'	'3/21321'	'4032432']	['TTEEEE'	'GHTTST'	'NO2222'	'343333'	'TEEEEE'	'GLTGTG'	'N02222'	'313333']	['TTT.'	'PRTN'	'NPN]'	'3534'	'TTS.'	'SRLD'	'NPS]'	'3514']]
1FMD_2 0.0068954935082923 3.0010601127222216 0.1294718909710388 [[200	202]	[198	204]	[20	25]	[150	153]] [4	0	3	1] [[200	202]	[394	400]	[545	550]	[982	985]] [['EEE'	'YAN'	'213'	'324'	'EEE'	'YFK'	'213'	'324']	['EEEEEEE'	'KVYANIA'	'3/213/1'	'4032402'	'EEEEEEE'	'NVYADSF'	'3/21321'	'4032432']	['TTEEEE'	'GHTTST'	'NO2222'	'343333'	'TEEEEE'	'GLTGTG'	'N02222'	'313333']	['TTT.'	'PRTN'	'NPN]'	'3534'	'TTS.'	'SRLD'	'NPS]'	'3514']]
5XKU_A 0.0092689445693982 1.9094437179116155 0.165247018739352 [[228	234]	[230	233]	[108	112]] [0	3	1] [[393	399]	[539	542]	[977	981]] "[['SEEEEEE'	'GRIDFHW'	'U4/3132'	'3504243'	'SEEEEEE'	'TNVYADS'	'U3/2132'	'3403243']	['EEEE'	'IDFH'	'/313'	'0424'	'EEEE'	'VNFN'	'/313'	'0424']	['HHHHH'	'LRQIL'	'""&%!""'	'15401'	'HHHHH'	'LNDIL'	'""%%!""'	'14401']]"
5TIL_L 0.0067461655919242 4.900134722390334 0.0208695652173913 [[229	231]	[227	231]	[85	90]	[130	132]] [4	0	3	1] [[200	202]	[394	398]	[538	543]	[989	991]] [['EEE'	'SAE'	'213'	'324'	'EEE'	'YFK'	'213'	'324']	['EEEEE'	'NISAE'	'3/213'	'40324'	'EEEEE'	'NVYAD'	'3/213'	'40324']	['EEEEEE'	'AVYFKA'	'1/2131'	'203242'	'EEEEEE'	'FVNFNF'	'1/3131'	'204242']	['HHH'	'AEI'	'#%!'	'240'	'HHH'	'AEV'	'#%!'	'240']]
6V47_C 0.0027189133341958 2.749246368473397 0.275979557069846 [[240	242]	[239	243]	[229	232]	[61	63]] [4	0	3	1] [[200	202]	[395	399]	[548	551]	[980	982]] "[['EEE'	'TFE'	'213'	'324'	'EEE'	'YFK'	'213'	'324']	['EEEEE'	'ITFES'	'/2132'	'03243'	'EEEEE'	'VYADS'	'/2132'	'03243']	['EEEE'	'YWTI'	'222/'	'3330'	'EEEE'	'GTGV'	'222/'	'3330']	['HHT'	'ILG'	'!""N'	'013'	'HHT'	'ILS'	'!""N'	'013']]"
1RV0_J 0.0085432735036358 1.2194511146045652 0.2596566523605157 [[244	246]	[244	249]	[232	237]	[188	192]] [4	0	3	1] [[200	202]	[376	381]	[547	552]	[986	990]] [['EEE'	'TFE'	'213'	'324'	'EEE'	'YFK'	'213'	'324']	['EEEESS'	'TFEATG'	'2131UU'	'324233'	'EEEESS'	'TFKDYG'	'2133UU'	'324433']	['EEEEEE'	'YYWTLL'	'222200'	'333311'	'EEEEEE'	'TGTGVL'	'2222/0'	'333301']	['HHHHH'	'STDQQ'	'$$%%%'	'33444'	'HHHHH'	'PPEAE'	'$$%#%'	'33424']]
5E7T_L 0.0131407543127777 0.3978399701843977 0.153241650294696 [[148	150]	[146	150]	[167	171]	[52	54]] [4	0	3	1] [[200	202]	[394	398]	[510	514]	[987	989]] [['EEE'	'TFD'	'213'	'324'	'EEE'	'YFK'	'213'	'324']	['EEEEE'	'QYTFD'	'32213'	'43324'	'EEEEE'	'NVYAD'	'3/213'	'40324']	['EEEEE'	'IVKLY'	'//302'	'00413'	'EEEEE'	'VVVLS'	'///02'	'00013']	['HHH'	'GDF'	'$%#'	'342'	'HHH'	'PEA'	'$%#'	'342']]
6OJ0_h 0.0137346527913635 1.2613404072901695 0.0919931856899483 [[138	140]	[138	141]	[25	30]	[5	9]] [4	0	3	1] [[200	202]	[396	399]	[548	553]	[976	980]] "[['EEE'	'YFN'	'213'	'324'	'EEE'	'YFK'	'213'	'324']	['EEEE'	'YFNP'	'2132'	'3243'	'EEEE'	'YADS'	'2132'	'3243']	['EEEEEE'	'YSTNLT'	'222302'	'333413'	'EEEEEE'	'GTGVLT'	'222/02'	'333013']	['.HHHH'	'VTQQV'	'Y$%%!'	'03440'	'.HHHH'	'VLNDI'	'Y""%%!'	'01440']]"
7JN5_F 0.0123171235009233 2.209603403658888 0.0698466780238495 [[383	385]	[345	425]	[491	501]] [4	0	3] [[200	202]	[358	438]	[505	515]] "[['EEE'	'YAD'	'213'	'324'	'EEE'	'YFK'	'213'	'324']	['E.S.B..THHHHT.TTEEEEEEESS.GGGGGG.EES.EEEEEEEEEGGGGGGSSTT..SHIIIII....TT..EEEEEEE.'	'ISNFVADYSVLYNSTFFSTFKGYGVSATKLNDLHFSNVYADSFVVKGDDVRQIAPGQTGVIADYNYKLPDDFMGGVLAWNT'	'/}V[([]N$!""$O}NM1221322UR}89:7::Z31U]/21321//39::6;:RTNN]}U!=?A@A}]Z}OO[[22/0123}'	'034202433013433223324333032341441423403243200434405402334330024343413442233012343'	'E.SEE..HHHHHH.TT.SEEEESSS.TTSTTT..BSEEEEEEEEEEGGGGGGSSTT..STTTTTT....TT..EEEEEEE.'	'ISNCVADYSVLYNSASFSTFKDYGVSPTKLNDLEFTNVYADSFVIRGDEVRQIAPGQTGKIADYNYKLPDDFTGDVIAWNS'	'/}V1/[]$$!""$%}MN[U2133UUR}NNVLOOZ]*U3/21321//49::6;:RTNN]}UOKMONO}]Z}OO[}23//123}'	'034202433013432323324433033341441423403243200534405402334334024343413442334002343']	['TSEEEEEEEEE'	'YQPYRVVVLSF'	'NV224///021'	'34335000132'	'TSEEEEEEEEE'	'YQPYRVVVLSF'	'NV224///021'	'34335000132']]"
3EPD_1 0.0037870373255705 5.818286328137918 0.0374787052810901 [[261	263]	[260	268]	[131	134]] [4	0	3] [[200	202]	[395	403]	[540	543]] [['EEE'	'YMK'	'213'	'324'	'EEE'	'YFK'	'213'	'324']	['EEEEEEEEE'	'IYMKPKHVR'	'/213233/4'	'032434405'	'EEEEEEEEE'	'VYADSFVIR'	'/21321//4'	'032432005']	['EEEE'	'DMEF'	'3131'	'4242'	'EEEE'	'NFNF'	'3131'	'4242']]
2FZ2_B 0.0160092109685056 0.9016883853966609 0.071550255536626 [[178	180]	[32	39]	[177	180]] [4	0	3] [[200	202]	[394	401]	[513	516]] [['EEE'	'SMH'	'213'	'324'	'EEE'	'YFK'	'213'	'324']	['EEEEEEEE'	'KQPFQSEV'	'3321323/'	'44324340'	'EEEEEEEE'	'NVYADSFV'	'3/21321/'	'40324320']	['EEEE'	'LSMH'	'0213'	'1324'	'EEEE'	'LSFE'	'0213'	'1324']]
1BBT_2 0.0064902391236339 2.952851644798544 0.1516183986371377 [[200	202]	[198	204]	[20	25]	[150	153]] [4	0	3	1] [[200	202]	[394	400]	[545	550]	[982	985]] [['EEE'	'YAN'	'213'	'324'	'EEE'	'YFK'	'213'	'324']	['EEEEEEE'	'KVYANIA'	'3/213/1'	'4032402'	'EEEEEEE'	'NVYADSF'	'3/21321'	'4032432']	['TTEEEE'	'GHTTST'	'NO2222'	'343333'	'TEEEEE'	'GLTGTG'	'N02222'	'313333']	['TTT.'	'PRTN'	'NPN]'	'3534'	'TTS.'	'SRLD'	'NPS]'	'3514']]
1CKN_B 0.0112995473155112 2.864665734907657 0.0426287744227353 [[286	290]	[214	219]	[280	294]	[195	207]] [4	0	3	1] [[198	202]	[431	436]	[539	553]	[985	990]] "[['TTEEE'	'DGTWK'	'ON223'	'43334'	'TTEEE'	'DGYFK'	'ON213'	'43324']	['EEEEEE'	'GLIIMS'	'20//12'	'310023'	'EEEEEE'	'GDVIAW'	'23//12'	'340023']	['EEEEEETTEEEEEEE'	'VECGFADGTWKYIQG'	'/31211ON2232/32'	'042322433343043'	'EEEEETTEEEEEEEE'	'VNFNFNGLTGTGVLT'	'/3131ON02222/02'	'042424313333013']	['.HHHHHHHHHHHH'	'HPTIIKDHLKKAN'	']$$!!%%%""%%#%'	'4330044414424'	'.HHHHH'	'DPPEAE'	']$$%#%'	'433424']]"
3TGR_B 0.0126362854373245 2.0065084337084134 0.0790441176470595 [[444	446]	[441	449]	[295	300]	[342	345]] [4	0	3	1] [[200	202]	[393	401]	[551	556]	[977	980]] "[['EEE'	'TMN'	'213'	'324'	'EEE'	'YFK'	'213'	'324']	['S.EEEEEEE'	'GEITMNSNI'	'U]/21323/'	'340324340'	'SEEEEEEEE'	'TNVYADSFV'	'U3/21321/'	'340324320']	['EEEE..'	'VLTRPN'	'/024}]'	'013534'	'EEEE..'	'VLTESN'	'/023}]'	'013434']	['HHHH'	'LQKV'	'""%%!'	'1440'	'HHHH'	'LNDI'	'""%%!'	'1440']]"
1PVC_1 0.0037887661389412 5.81830598166613 0.039182282793867 [[261	263]	[260	268]	[131	134]] [4	0	3] [[200	202]	[395	403]	[540	543]] [['EEE'	'YMK'	'213'	'324'	'EEE'	'YFK'	'213'	'324']	['EEEEEEEEE'	'IYMKPKHVR'	'/213233/4'	'032434405'	'EEEEEEEEE'	'VYADSFVIR'	'/21321//4'	'032432005']	['EEEE'	'DMEF'	'3131'	'4242'	'EEEE'	'NFNF'	'3131'	'4242']]
5E6I_B 0.0048444484916766 2.051891439874148 0.3280542986425347 [[234	236]	[233	236]	[156	159]	[130	133]] [4	0	3	1] [[200	202]	[395	398]	[548	551]	[988	991]] [['EEE'	'SAE'	'213'	'324'	'EEE'	'YFK'	'213'	'324']	['EEEE'	'VSAE'	'/213'	'0324'	'EEEE'	'VYAD'	'/213'	'0324']	['EEEE'	'SWWV'	'222/'	'3330'	'EEEE'	'GTGV'	'222/'	'3330']	['HHHH'	'EAEI'	'%#%!'	'4240'	'HHHH'	'EAEV'	'%#%!'	'4240']]
4WMD_C 0.012689863305875 1.3646072202689057 0.1141396933560474 [[164	166]	[28	31]	[165	178]] [4	0	3] [[200	202]	[450	453]	[538	550]] [['EEE'	'YMH'	'213'	'324'	'EEE'	'YFK'	'213'	'324']	['EEEE'	'NGLW'	'3202'	'4313'	'EEEE'	'NYLY'	'3202'	'4313']	['EEEEEEETTEEEEE'	'MHQMELANGTHTGS'	'1331301ON23222'	'24424124334333'	'EEEEEETTEEEEE'	'FVNFNFNGLTGTG'	'1/3131ON02222'	'2042424313333']]
4KPS_C 0.005555140667002 4.342331417473545 0.0954003407155019 [[244	246]	[243	247]	[39	42]] [4	0	3] [[200	202]	[395	399]	[554	557]] [['EEE'	'TFE'	'213'	'324'	'EEE'	'YFK'	'213'	'324']	['EEEEE'	'ITFES'	'/2132'	'03243'	'EEEEE'	'VYADS'	'/2132'	'03243']	['E...'	'ETNH'	'3}]]'	'4344'	'E...'	'ESNK'	'3}]]'	'4344']]
7C9T_A 0.0057731662741054 4.54229981094189 0.0810313075506452 [[240	242]	[239	243]	[125	127]	[206	208]] [4	0	3	1] [[200	202]	[395	399]	[548	550]	[974	976]] [['EEE'	'YFK'	'213'	'324'	'EEE'	'YFK'	'213'	'324']	['EEEEE'	'VYFKP'	'/2132'	'03243'	'EEEEE'	'VYADS'	'/2132'	'03243']	['EEE'	'TSS'	'222'	'333'	'EEE'	'GTG'	'222'	'333']	['.S.'	'SGV'	'}UY'	'330'	'.S.'	'SSV'	'}UY'	'330']]
5CDD_B 0.001950922342841 5.997069702256453 0.0595667870036102 [[263	265]	[36	41]	[257	265]	[226	231]] [4	0	3	1] [[200	202]	[421	426]	[508	516]	[985	990]] [['EEE'	'WAE'	'213'	'324'	'EEE'	'YFK'	'213'	'324']	['TT....'	'PNNELG'	'NO]]Z}'	'344413'	'TT....'	'YNYKLP'	'NO}]Z}'	'343413']	['EEEEEEEEE'	'SIVVWKWAE'	'2///23213'	'300034324'	'EEEEEEEEE'	'YRVVVLSFE'	'24///0213'	'350001324']	['..HHHH'	'NNWNFH'	']]$%#%'	'443424'	'.HHHHH'	'DPPEAE'	']$$%#%'	'433424']]
6OJ0_k 0.0166067539542785 1.2818902578103002 0.0374787052810901 [[738	740]	[738	741]	[625	630]	[605	609]] [4	0	3	1] [[200	202]	[396	399]	[548	553]	[976	980]] "[['EEE'	'YFN'	'213'	'324'	'EEE'	'YFK'	'213'	'324']	['EEEE'	'YFNP'	'2132'	'3243'	'EEEE'	'YADS'	'2132'	'3243']	['EEE.EE'	'YSTNLT'	'222]02'	'333413'	'EEEEEE'	'GTGVLT'	'222/02'	'333013']	['.HHHH'	'VTQQV'	'Y$%%!'	'03440'	'.HHHH'	'VLNDI'	'Y""%%!'	'01440']]"
4PRH_E 0.0140441413563446 1.7001558385171955 0.0692167577413485 [[246	248]	[242	248]	[168	171]	[142	145]] [4	0	3	1] [[200	202]	[393	398]	[548	551]	[988	991]] [['EEE'	'SAE'	'213'	'324'	'EEE'	'YFK'	'213'	'324']	['SEEEEEE'	'TQIVSAE'	'U3//213'	'3400324'	'SEEEEE'	'TNVYAD'	'U3/213'	'340324']	['EEEE'	'SWWV'	'222/'	'3330'	'EEEE'	'GTGV'	'222/'	'3330']	['HHHH'	'EAEI'	'%#%!'	'4240'	'HHHH'	'EAEV'	'%#%!'	'4240']]
4HLZ_A 0.0028378954327331 2.095743315249855 0.3952299829642249 [[257	259]	[243	247]	[243	246]	[108	113]] [4	0	3	1] [[200	202]	[395	399]	[539	542]	[977	982]] "[['EEE'	'GFK'	'213'	'324'	'EEE'	'YFK'	'213'	'324']	['EEEEE'	'INFES'	'/3132'	'04243'	'EEEEE'	'VYADS'	'/2132'	'03243']	['EEEE'	'INFE'	'/313'	'0424'	'EEEE'	'VNFN'	'/313'	'0424']	['HHHHHT'	'LKHLLS'	'""%%""""N'	'144113'	'HHHHHT'	'LNDILS'	'""%%!""N'	'144013']]"
6OC3_F 0.0039660297952685 4.169073309265471 0.1398058252427185 [[114	116]	[113	116]	[232	237]	[65	67]] [4	0	3	1] [[200	202]	[375	378]	[547	552]	[980	982]] "[['EEE'	'SFE'	'213'	'324'	'EEE'	'YFK'	'213'	'324']	['SEEE'	'SSFE'	'U213'	'3324'	'SEEE'	'STFK'	'U213'	'3324']	['EEEEEE'	'YYWTLL'	'222200'	'333311'	'EEEEEE'	'TGTGVL'	'2222/0'	'333301']	['HHT'	'ILG'	'!""N'	'013'	'HHT'	'ILS'	'!""N'	'013']]"
3BGF_S 0.0112237769940269 2.375628314770801 0.0910780669144983 [[383	385]	[342	425]	[492	500]	[427	429]] [4	0	3	1] [[200	202]	[355	438]	[506	514]	[990	992]] "[['EEE'	'YAD'	'213'	'324'	'EEE'	'YFK'	'213'	'324']	['EEEE.S....THHHHS.TT.SEEEEESS.SGGGTT...S.EEEEEEEEEGGGGGGSSTT..SHHHHHT....TT..EEEEEEE.'	'RKKISNAVADYSVLYNSTFFSTFKBYGVSATKLNDLCFSNVYADSFVVKGDDVRQIAPGQTGVIADYNYKLPDDFMGBVLAWNT'	'433/}V[Y[]N$!""$V}NM[U21352UR}T9:7OOZ[[U]/21321//39::6;:RTNN]}U!!#%$O}]Z}OO[[25/0123}'	'544034202433013433223324633032341441223403243200434405402334330024343413442236012343'	'EEEE.SEE..HHHHHH.TT.SEEEESSS.TTSTTT..BSEEEEEEEEEEGGGGGGSSTT..STTTTTT....TT..EEEEEEE.'	'RKRISNCVADYSVLYNSASFSTFKDYGVSPTKLNDLEFTNVYADSFVIRGDEVRQIAPGQTGKIADYNYKLPDDFTGDVIAWNS'	'434/}V1/[]$$!""$%}MN[U2133UUR}NNVLOOZ]*U3/21321//49::6;:RTNN]}UOKMONO}]Z}OO[}23//123}'	'545034202433013432323324433033341441423403243200534405402334334024343413442334002343']	['SEEEEEEEE'	'QPYRVVVLS'	'V224///02'	'433500013'	'SEEEEEEEE'	'QPYRVVVLS'	'V224///02'	'433500013']	['HHH'	'NID'	'%!%'	'404'	'HHH'	'EVQ'	'%!%'	'404']]"
6ILO_A 0.0065356944355254 4.1328331038318 0.0919931856899483 [[239	241]	[238	242]	[130	136]	[65	68]] [4	0	3	1] [[200	202]	[395	399]	[526	532]	[978	981]] "[['EEE'	'YFK'	'213'	'324'	'EEE'	'YFK'	'213'	'324']	['EEEEE'	'IYFKP'	'/2132'	'03243'	'EEEEE'	'VYADS'	'/2132'	'03243']	['.S.....'	'STRQNTD'	'}U^]]}]'	'3354434'	'.S.....'	'GPKKSTN'	'}U]]}}]'	'3344334']	['HHHH'	'ENFL'	'%%#""'	'4421'	'HHHH'	'NDIL'	'%%!""'	'4401']]"
6XKP_M 0.004847520270158 6.607394483361741 0.0034188034188034 [[64	67]	[177	179]	[177	185]] [4	0	3] [[198	201]	[451	453]	[547	555]] [['TTTE'	'KGRF'	'ONP1'	'4352'	'TTEE'	'DGYF'	'ON21'	'4332']	['EEE'	'SLS'	'202'	'313'	'EEE'	'YLY'	'202'	'313']	['EEEEEEEE.'	'SLSSVVTVP'	'2022//2/}'	'313300303'	'EEEEEEEE.'	'TGTGVLTES'	'2222/023}'	'333301343']]
3M6S_E 0.0013673949914845 3.018155110276993 0.281090289608177 [[241	243]	[239	243]	[161	166]	[61	63]] [4	0	3	1] [[200	202]	[394	398]	[546	551]	[980	982]] "[['EEE'	'TFE'	'213'	'324'	'EEE'	'YFK'	'213'	'324']	['EEEEE'	'KITFE'	'3/213'	'40324'	'EEEEE'	'NVYAD'	'3/213'	'40324']	['EEEEEE'	'LSKSYI'	'02322/'	'134330'	'EEEEEE'	'LTGTGV'	'02222/'	'133330']	['HHT'	'ILG'	'!""N'	'013'	'HHT'	'ILS'	'!""N'	'013']]"
5F4L_A 0.0139102151590956 2.175098851228881 0.0482142857142862 [[444	446]	[441	449]	[376	380]	[342	345]] [4	0	3	1] [[200	202]	[393	401]	[541	545]	[977	980]] "[['EEE'	'TFN'	'213'	'324'	'EEE'	'YFK'	'213'	'324']	['S.EEEEEEE'	'GEITFNSNI'	'U]/21323/'	'340324340'	'SEEEEEEEE'	'TNVYADSFV'	'U3/21321/'	'340324320']	['EEETT'	'FNFRG'	'131PN'	'24253'	'EEETT'	'FNFNG'	'131ON'	'24243']	['HHHH'	'LQKV'	'""%%!'	'1440'	'HHHH'	'LNDI'	'""%%!'	'1440']]"
4F3Z_C 0.008933874865987 1.2271359083178397 0.2674616695059617 [[244	246]	[242	246]	[164	169]	[108	113]] [4	0	3	1] [[200	202]	[394	398]	[546	551]	[977	982]] "[['EEE'	'TFE'	'213'	'324'	'EEE'	'YFK'	'213'	'324']	['EEEEE'	'KITFE'	'3/213'	'40324'	'EEEEE'	'NVYAD'	'3/213'	'40324']	['EEEEEE'	'LSKSYI'	'02322/'	'134330'	'EEEEEE'	'LTGTGV'	'02222/'	'133330']	['HHHHHT'	'LREQLS'	'""&%%""N'	'154413'	'HHHHHT'	'LNDILS'	'""%%!""N'	'144013']]"
5EWN_A 0.0048854735805907 5.278259004903606 0.0634057971014498 [[278	280]	[277	280]	[188	191]	[195	198]] [4	0	3	1] [[200	202]	[395	398]	[563	566]	[985	988]] [['EEE'	'TFE'	'213'	'324'	'EEE'	'YFK'	'213'	'324']	['EEEE'	'VTFE'	'/213'	'0324'	'EEEE'	'VYAD'	'/213'	'0324']	['..EE'	'KNAT'	']]12'	'4423'	'..EE'	'QQFG'	']]12'	'4423']	['.HHH'	'KPSD'	']$$%'	'4334'	'.HHH'	'DPPE'	']$$%'	'4334']]
5X6X_B 0.0139530492315781 2.2133841497502145 0.0444839857651251 [[392	394]	[391	395]	[222	229]	[504	507]] [4	0	3	1] [[200	202]	[395	399]	[544	551]	[987	990]] [['EEE'	'SMK'	'213'	'324'	'EEE'	'YFK'	'213'	'324']	['EEEEE'	'ISMKW'	'/2132'	'03243'	'EEEEE'	'VYADS'	'/2132'	'03243']	['TT.EEEEE'	'HGIRPTYI'	'ONY4222/'	'43053330'	'TTEEEEEE'	'NGLTGTGV'	'ON02222/'	'43133330']	['HHHH'	'SDAN'	'$%#%'	'3424'	'HHHH'	'PEAE'	'$%#%'	'3424']]
4PRI_E 0.012658173085785 1.628247390619595 0.1138519924098673 [[246	248]	[242	248]	[168	171]	[142	145]] [4	0	3	1] [[200	202]	[393	398]	[548	551]	[988	991]] [['EEE'	'SAE'	'213'	'324'	'EEE'	'YFK'	'213'	'324']	['SEEEEEE'	'TQIVSAE'	'U3//213'	'3400324'	'SEEEEE'	'TNVYAD'	'U3/213'	'340324']	['EEEE'	'SWWV'	'222/'	'3330'	'EEEE'	'GTGV'	'222/'	'3330']	['HHHH'	'EAEI'	'%#%!'	'4240'	'HHHH'	'EAEV'	'%#%!'	'4240']]
6MNS_H 0.0056258958026229 3.257617020408845 0.1716566866267472 [[91	93]	[91	97]	[20	23]] [4	0	3] [[200	202]	[396	402]	[513	516]] [['EEE'	'YAQ'	'213'	'324'	'EEE'	'YFK'	'213'	'324']	['EEEEEEE'	'YAQGAVV'	'21321//'	'3243200'	'EEEEEEE'	'YADSFVI'	'21321//'	'3243200']	['EEEE'	'LSAE'	'0213'	'1324'	'EEEE'	'LSFE'	'0213'	'1324']]
1RV0_L 0.0102874610436627 1.217784479946411 0.2254697286012534 [[244	246]	[244	249]	[232	237]	[188	192]] [4	0	3	1] [[200	202]	[376	381]	[547	552]	[986	990]] [['EEE'	'TFE'	'213'	'324'	'EEE'	'YFK'	'213'	'324']	['EEEESS'	'TFEATG'	'2131UU'	'324233'	'EEEESS'	'TFKDYG'	'2133UU'	'324433']	['EEEEEE'	'YYWTLL'	'222200'	'333311'	'EEEEEE'	'TGTGVL'	'2222/0'	'333301']	['HHHHH'	'STDQQ'	'$$%%%'	'33444'	'HHHHH'	'PPEAE'	'$$%#%'	'33424']]
5UGY_C 0.0095690590443226 4.128542159272351 0.0298245614035088 [[114	116]	[113	116]	[232	237]	[65	67]] [4	0	3	1] [[200	202]	[375	378]	[547	552]	[980	982]] "[['EEE'	'SFE'	'213'	'324'	'EEE'	'YFK'	'213'	'324']	['SEEE'	'SSFE'	'U213'	'3324'	'SEEE'	'STFK'	'U213'	'3324']	['EEEEEE'	'YYWTLL'	'222200'	'333311'	'EEEEEE'	'TGTGVL'	'2222/0'	'333301']	['HHT'	'ILG'	'!""N'	'013'	'HHT'	'ILS'	'!""N'	'013']]"
5EWN_B 0.0070668973223025 5.090481597035948 0.0298245614035088 [[278	280]	[277	280]	[188	191]	[195	198]] [4	0	3	1] [[200	202]	[395	398]	[563	566]	[985	988]] [['EEE'	'TFE'	'213'	'324'	'EEE'	'YFK'	'213'	'324']	['EEEE'	'VTFE'	'/213'	'0324'	'EEEE'	'VYAD'	'/213'	'0324']	['..EE'	'KNAT'	']]12'	'4423'	'..EE'	'QQFG'	']]12'	'4423']	['.HHH'	'KPSD'	']$$%'	'4334'	'.HHH'	'DPPE'	']$$%'	'4334']]
5X6Y_C 0.0166900932142568 1.965520350624148 0.0051369863013701 [[392	394]	[391	395]	[222	229]	[504	507]] [4	0	3	1] [[200	202]	[395	399]	[544	551]	[987	990]] [['EEE'	'SMK'	'213'	'324'	'EEE'	'YFK'	'213'	'324']	['EEEEE'	'ISMKW'	'/2132'	'03243'	'EEEEE'	'VYADS'	'/2132'	'03243']	['TT.EEEEE'	'HGIRPTYI'	'ONY4222/'	'43053330'	'TTEEEEEE'	'NGLTGTGV'	'ON02222/'	'43133330']	['HHHH'	'SDAN'	'$%#%'	'3424'	'HHHH'	'PEAE'	'$%#%'	'3424']]
3FZB_H 0.009414639781742 1.1287617453560252 0.2844638949671783 [[123	125]	[48	51]	[121	127]	[78	81]] [4	0	3	1] [[200	202]	[396	399]	[547	553]	[987	990]] "[['EEE'	'SAD'	'213'	'324'	'EEE'	'YFK'	'213'	'324']	['EEEE'	'GAEY'	'2132'	'3243'	'EEEE'	'YADS'	'2132'	'3243']	['EEEEEEE'	'WSSADLT'	'2221302'	'3332413'	'EEEEEEE'	'TGTGVLT'	'2222/02'	'3333013']	['HHHH'	'SELD'	'$%""%'	'3414'	'HHHH'	'PEAE'	'$%#%'	'3424']]"
6MQE_H 0.0063941311366554 4.31986229876773 0.0954003407155019 [[90	92]	[89	93]	[33	37]] [4	0	3] [[200	202]	[395	399]	[547	551]] [['EEE'	'YFE'	'213'	'324'	'EEE'	'YFK'	'213'	'324']	['EEEEE'	'VYFES'	'/2132'	'03243'	'EEEEE'	'VYADS'	'/2132'	'03243']	['EEEEE'	'YWSWV'	'2222/'	'33330'	'EEEEE'	'TGTGV'	'2222/'	'33330']]
6II4_C 0.0079758964152955 2.027446187267599 0.2385008517887559 [[222	226]	[221	224]	[98	102]] [0	3	1] [[448	452]	[539	542]	[977	981]] "[['EEEEE'	'DFHWL'	'31320'	'42431'	'EEEEE'	'NYNYL'	'32320'	'43431']	['EEEE'	'IDFH'	'/313'	'0424'	'EEEE'	'VNFN'	'/313'	'0424']	['HHHHH'	'LRQIL'	'""&%!""'	'15401'	'HHHHH'	'LNDIL'	'""%%!""'	'14401']]"
6IW2_J 0.00456326607941 1.807405163742004 0.4076738609112713 [[121	123]	[121	125]	[60	67]	[152	155]] [4	0	3	1] [[200	202]	[396	400]	[547	554]	[987	990]] [['EEE'	'YAK'	'213'	'324'	'EEE'	'YFK'	'213'	'324']	['EEEEE'	'YAKSM'	'21321'	'32432'	'EEEEE'	'YADSF'	'21321'	'32432']	['EEEEEEEE'	'YYNAVLTH'	'2231/023'	'33420134'	'EEEEEEEE'	'TGTGVLTE'	'2222/023'	'33330134']	['HHHH'	'WNTD'	'$%$%'	'3434'	'HHHH'	'PEAE'	'$%#%'	'3424']]
5X6X_A 0.0141402155796681 2.3946694034231992 0.0334507042253522 [[392	394]	[391	395]	[222	229]	[504	507]] [4	0	3	1] [[200	202]	[395	399]	[544	551]	[987	990]] [['EEE'	'SMK'	'213'	'324'	'EEE'	'YFK'	'213'	'324']	['EEEEE'	'ISMKW'	'/2132'	'03243'	'EEEEE'	'VYADS'	'/2132'	'03243']	['TT.EEEEE'	'HGIRPTYI'	'ONY4222/'	'43053330'	'TTEEEEEE'	'NGLTGTGV'	'ON02222/'	'43133330']	['HHHH'	'SDAN'	'$%#%'	'3424'	'HHHH'	'PEAE'	'$%#%'	'3424']]
3LZG_I 0.0023380465766815 2.747353808263768 0.335604770017035 [[244	246]	[244	249]	[232	235]	[70	72]] [4	0	3	1] [[200	202]	[376	381]	[547	550]	[980	982]] "[['EEE'	'TFE'	'213'	'324'	'EEE'	'YFK'	'213'	'324']	['EEEESS'	'TFEATG'	'2131UU'	'324233'	'EEEESS'	'TFKDYG'	'2133UU'	'324433']	['EEEE'	'YYWT'	'2222'	'3333'	'EEEE'	'TGTG'	'2222'	'3333']	['HHT'	'ILG'	'!""N'	'013'	'HHT'	'ILS'	'!""N'	'013']]"
5E6I_L 0.0102675593148857 1.969325703001405 0.1646825396825399 [[234	236]	[230	236]	[156	159]	[130	133]] [4	0	3	1] [[200	202]	[393	398]	[548	551]	[988	991]] [['EEE'	'SAE'	'213'	'324'	'EEE'	'YFK'	'213'	'324']	['SEEEEEE'	'TQIVSAE'	'U3//213'	'3400324'	'SEEEEE'	'TNVYAD'	'U3/213'	'340324']	['EEEE'	'SWWV'	'222/'	'3330'	'EEEE'	'GTGV'	'222/'	'3330']	['HHHH'	'EAEI'	'%#%!'	'4240'	'HHHH'	'EAEV'	'%#%!'	'4240']]
1KSX_N 0.0083855284850922 2.603124833889927 0.1646825396825399 [[239	241]	[235	240]	[217	221]	[165	168]] [4	0	3	1] [[200	202]	[395	400]	[538	542]	[987	990]] "[['EEE'	'TAK'	'213'	'324'	'EEE'	'YFK'	'213'	'324']	['EEEEEE'	'ICFNTA'	'/11321'	'022432'	'EEEEEE'	'VYADSF'	'/21321'	'032432']	['EEEEE'	'FLQMQ'	'10313'	'21424'	'EEEEE'	'FVNFN'	'1/313'	'20424']	['HHHH'	'GLFK'	'$""#%'	'3124'	'HHHH'	'PEAE'	'$%#%'	'3424']]"
1FNV_C 0.0143129843203977 1.9344338455070675 0.0692167577413485 [[723	732]	[727	730]	[717	732]	[619	621]] [4	0	3	1] [[197	202]	[450	453]	[510	516]	[978	980]] [['ETTEEEEEEE'	'IDGIQSLSFD'	'/ON/320213'	'0430431324'	'ETTEEE'	'IDGYFK'	'/ON213'	'043324']	['EEEE'	'QSLS'	'3202'	'4313'	'EEEE'	'NYLY'	'3202'	'4313']	['EEEEEEETTEEEEEEE'	'IVVKVSIDGIQSLSFD'	'///3/2/ON/320213'	'0004030430431324'	'EEEEEEE'	'VVVLSFE'	'///0213'	'0001324']	['HHH'	'QNI'	'%%!'	'440'	'HHH'	'NDI'	'%%!'	'440']]
5X6Z_C 0.0153322760061079 2.195966588689225 0.0280210157618214 [[392	394]	[391	395]	[222	229]	[504	507]] [4	0	3	1] [[200	202]	[395	399]	[544	551]	[987	990]] [['EEE'	'SMK'	'213'	'324'	'EEE'	'YFK'	'213'	'324']	['EEEEE'	'ISMKW'	'/2132'	'03243'	'EEEEE'	'VYADS'	'/2132'	'03243']	['TT.EEEEE'	'HGIRPTYI'	'ONY4222/'	'43053330'	'TTEEEEEE'	'NGLTGTGV'	'ON02222/'	'43133330']	['HHHH'	'SDAN'	'$%#%'	'3424'	'HHHH'	'PEAE'	'$%#%'	'3424']]
6XB4_A 0.0090640389110811 4.7481603219533 0.0051107325383297 [[40	42]	[162	172]	[163	169]	[144	148]] [4	0	3	1] [[197	199]	[430	440]	[548	554]	[987	991]] "[['ETT'	'VNG'	'/ON'	'043'	'ETT'	'IDG'	'/ON'	'043']	['.EEEEEEEETT'	'GYGAILYHVNK'	'}221/023/OO'	'33320134044'	'.EEEEEEE.TT'	'TGDVIAWNSNN'	'}23//123}OO'	'33400234344']	['EEEEEEE'	'YGAILYH'	'221/023'	'3320134'	'EEEEEEE'	'GTGVLTE'	'222/023'	'3330134']	['HHHHH'	'SELQI'	'$%""%!'	'34140'	'HHHHH'	'PEAEV'	'$%#%!'	'34240']]"
6ACZ_A 0.0144487782554116 2.536062522033315 0.0221465076660984 [[251	253]	[250	253]	[131	134]] [4	0	3] [[200	202]	[395	398]	[540	543]] [['EEE'	'YMK'	'213'	'324'	'EEE'	'YFK'	'213'	'324']	['EEEE'	'VYMK'	'/213'	'0324'	'EEEE'	'VYAD'	'/213'	'0324']	['EEEE'	'NAEF'	'3131'	'4242'	'EEEE'	'NFNF'	'3131'	'4242']]
1KSX_E 0.006527898280089 2.633061493561306 0.2254697286012534 [[239	241]	[235	240]	[217	221]	[165	168]] [4	0	3	1] [[200	202]	[395	400]	[538	542]	[987	990]] "[['EEE'	'TAK'	'213'	'324'	'EEE'	'YFK'	'213'	'324']	['EEEEEE'	'ICFNTA'	'/11321'	'022432'	'EEEEEE'	'VYADSF'	'/21321'	'032432']	['EEEEE'	'FLQMQ'	'10313'	'21424'	'EEEEE'	'FVNFN'	'1/313'	'20424']	['HHHH'	'GLFK'	'$""#%'	'3124'	'HHHH'	'PEAE'	'$%#%'	'3424']]"
3UBE_K 0.0019986639914766 2.824787667070349 0.335604770017035 [[244	246]	[242	246]	[164	169]	[70	72]] [4	0	3	1] [[200	202]	[394	398]	[546	551]	[980	982]] "[['EEE'	'TFE'	'213'	'324'	'EEE'	'YFK'	'213'	'324']	['EEEEE'	'KITFE'	'3/213'	'40324'	'EEEEE'	'NVYAD'	'3/213'	'40324']	['EEEEEE'	'LSKSYI'	'02322/'	'134330'	'EEEEEE'	'LTGTGV'	'02222/'	'133330']	['HHT'	'ILG'	'!""N'	'013'	'HHT'	'ILS'	'!""N'	'013']]"
2WRG_J 0.0107362019493831 1.1727448572170336 0.230607966457023 [[244	246]	[244	249]	[232	237]	[188	192]] [4	0	3	1] [[200	202]	[376	381]	[547	552]	[986	990]] [['EEE'	'TFE'	'213'	'324'	'EEE'	'YFK'	'213'	'324']	['EEEESS'	'TFEATG'	'2131UU'	'324233'	'EEEESS'	'TFKDYG'	'2133UU'	'324433']	['EEEEEE'	'YYWTLL'	'222200'	'333311'	'EEEEEE'	'TGTGVL'	'2222/0'	'333301']	['HHHHH'	'GTDQQ'	'$$%%%'	'33444'	'HHHHH'	'PPEAE'	'$$%#%'	'33424']]
5FA2_B 0.0115747800678757 1.506622342185021 0.1623762376237634 [[444	446]	[441	449]	[295	301]	[338	346]] [4	0	3	1] [[200	202]	[393	401]	[551	557]	[986	992]] [['EEE'	'TMK'	'213'	'324'	'EEE'	'YFK'	'213'	'324']	['S.EEEEEEE'	'GQITMKSDI'	'U]/21323/'	'340324340'	'SEEEEEEEE'	'TNVYADSFV'	'U3/21321/'	'340324320']	['EEEE...'	'VLTRPNN'	'/024}]]'	'0135344'	'EEEE...'	'VLTESNK'	'/023}]]'	'0134344']	['HHHHHHHHH'	'WSEAVNQVK'	'$$%#!%%!%'	'334204404'	'HHHHHHH'	'PPEAEVQ'	'$$%#%!%'	'3342404']]
6KZ0_K 0.0069443565885543 4.089094539367803 0.0992509363295881 [[82	84]	[81	84]	[22	26]	[29	32]] [4	0	3	1] [[200	202]	[395	398]	[551	555]	[979	982]] "[['EEE'	'YME'	'213'	'324'	'EEE'	'YFK'	'213'	'324']	['EEEE'	'VYME'	'/213'	'0324'	'EEEE'	'VYAD'	'/213'	'0324']	['EEEE.'	'VSGKT'	'/223}'	'03343'	'EEEE.'	'VLTES'	'/023}'	'01343']	['HHHT'	'DIFS'	'%!#N'	'4023'	'HHHT'	'DILS'	'%!""N'	'4013']]"
4XRC_H 0.0117914856772441 2.825393502979962 0.0595667870036102 [[109	111]	[109	112]	[34	38]	[84	86]] [4	0	3	1] [[200	202]	[396	399]	[547	551]	[974	976]] [['EEE'	'WFD'	'213'	'324'	'EEE'	'YFK'	'213'	'324']	['EEEE'	'WFDP'	'2132'	'3243'	'EEEE'	'YADS'	'2132'	'3243']	['EEEEE'	'WWSWV'	'2222/'	'33330'	'EEEEE'	'TGTGV'	'2222/'	'33330']	['.S.'	'SSV'	'}UY'	'330'	'.S.'	'SSV'	'}UY'	'330']]
1KSX_F 0.0083882393068873 2.603204051212363 0.1693227091633473 [[239	241]	[235	240]	[217	221]	[165	168]] [4	0	3	1] [[200	202]	[395	400]	[538	542]	[987	990]] "[['EEE'	'TAK'	'213'	'324'	'EEE'	'YFK'	'213'	'324']	['EEEEEE'	'ICFNTA'	'/11321'	'022432'	'EEEEEE'	'VYADSF'	'/21321'	'032432']	['EEEEE'	'FLQMQ'	'10313'	'21424'	'EEEEE'	'FVNFN'	'1/313'	'20424']	['HHHH'	'GLFK'	'$""#%'	'3124'	'HHHH'	'PEAE'	'$%#%'	'3424']]"
6A4K_J 0.0047964261320011 4.105204258010518 0.153241650294696 [[95	97]	[94	97]	[35	39]] [4	0	3] [[200	202]	[395	398]	[547	551]] [['EEE'	'YFQ'	'213'	'324'	'EEE'	'YFK'	'213'	'324']	['EEEE'	'VYFQ'	'/213'	'0324'	'EEEE'	'VYAD'	'/213'	'0324']	['EEEEE'	'YWSWI'	'2222/'	'33330'	'EEEEE'	'TGTGV'	'2222/'	'33330']]
2WRG_L 0.0108038700107847 1.169711241593915 0.230607966457023 [[244	246]	[244	249]	[232	237]	[188	192]] [4	0	3	1] [[200	202]	[376	381]	[547	552]	[986	990]] [['EEE'	'TFE'	'213'	'324'	'EEE'	'YFK'	'213'	'324']	['EEEESS'	'TFEATG'	'2131UU'	'324233'	'EEEESS'	'TFKDYG'	'2133UU'	'324433']	['EEEEEE'	'YYWTLL'	'222200'	'333311'	'EEEEEE'	'TGTGVL'	'2222/0'	'333301']	['HHHHH'	'GTDQQ'	'$$%%%'	'33444'	'HHHHH'	'PPEAE'	'$$%#%'	'33424']]
5X6X_C 0.0142127048702333 2.189919958242059 0.0557553956834537 [[392	394]	[391	395]	[222	229]	[504	507]] [4	0	3	1] [[200	202]	[395	399]	[544	551]	[987	990]] [['EEE'	'SMK'	'213'	'324'	'EEE'	'YFK'	'213'	'324']	['EEEEE'	'ISMKW'	'/2132'	'03243'	'EEEEE'	'VYADS'	'/2132'	'03243']	['TT.EEEEE'	'HGIRPTYI'	'ONY4222/'	'43053330'	'TTEEEEEE'	'NGLTGTGV'	'ON02222/'	'43133330']	['HHHH'	'SDAN'	'$%#%'	'3424'	'HHHH'	'PEAE'	'$%#%'	'3424']]
5UGY_A 0.009762633173597 4.109546072852261 0.0371024734982334 [[114	116]	[113	116]	[232	237]	[65	67]] [4	0	3	1] [[200	202]	[375	378]	[547	552]	[980	982]] "[['EEE'	'SFE'	'213'	'324'	'EEE'	'YFK'	'213'	'324']	['SEEE'	'SSFE'	'U213'	'3324'	'SEEE'	'STFK'	'U213'	'3324']	['EEEEEE'	'YYWTLL'	'222200'	'333311'	'EEEEEE'	'TGTGVL'	'2222/0'	'333301']	['HHT'	'ILG'	'!""N'	'013'	'HHT'	'ILS'	'!""N'	'013']]"
6MZJ_E 0.0011965950601513 4.307759775476687 0.1979591836734702 [[444	446]	[441	449]	[294	297]	[338	346]] [4	0	3	1] [[200	202]	[393	401]	[511	514]	[986	992]] [['EEE'	'TMK'	'213'	'324'	'EEE'	'YFK'	'213'	'324']	['S.EEEEEEE'	'GNITMKSDI'	'U]/21323/'	'340324340'	'SEEEEEEEE'	'TNVYADSFV'	'U3/21321/'	'340324320']	['EEEE'	'IVLT'	'//02'	'0013'	'EEEE'	'VVLS'	'//02'	'0013']	['HHHHHHHHH'	'WSEAVNQVK'	'$$%#!%%!%'	'334204404'	'HHHHHHH'	'PPEAEVQ'	'$$%#%!%'	'3342404']]
1KSX_A 0.0065270612236574 2.633064588782157 0.230607966457023 [[239	241]	[235	240]	[217	221]	[165	168]] [4	0	3	1] [[200	202]	[395	400]	[538	542]	[987	990]] "[['EEE'	'TAK'	'213'	'324'	'EEE'	'YFK'	'213'	'324']	['EEEEEE'	'ICFNTA'	'/11321'	'022432'	'EEEEEE'	'VYADSF'	'/21321'	'032432']	['EEEEE'	'FLQMQ'	'10313'	'21424'	'EEEEE'	'FVNFN'	'1/313'	'20424']	['HHHH'	'GLFK'	'$""#%'	'3124'	'HHHH'	'PEAE'	'$%#%'	'3424']]"
6V47_A 0.0022308525612165 2.7504548570615803 0.3475298126064725 [[240	242]	[239	243]	[229	232]	[61	63]] [4	0	3	1] [[200	202]	[395	399]	[548	551]	[980	982]] "[['EEE'	'TFE'	'213'	'324'	'EEE'	'YFK'	'213'	'324']	['EEEEE'	'ITFES'	'/2132'	'03243'	'EEEEE'	'VYADS'	'/2132'	'03243']	['EEEE'	'YWTI'	'222/'	'3330'	'EEEE'	'GTGV'	'222/'	'3330']	['HHT'	'ILG'	'!""N'	'013'	'HHT'	'ILS'	'!""N'	'013']]"
4GH4_B 0.0095964407524846 2.9854511590785613 0.1022146507666088 [[200	202]	[198	204]	[20	25]	[91	93]] [4	0	3	1] [[200	202]	[394	400]	[545	550]	[986	988]] [['EEE'	'YAN'	'213'	'324'	'EEE'	'YFK'	'213'	'324']	['EEEEEEE'	'KVYANIA'	'3/213/1'	'4032402'	'EEEEEEE'	'NVYADSF'	'3/21321'	'4032432']	['TTEEEE'	'GHTTST'	'NO2222'	'343333'	'TEEEEE'	'GLTGTG'	'N02222'	'313333']	['HHH'	'YGH'	'$$%'	'334'	'HHH'	'PPE'	'$$%'	'334']]
4KPQ_A 0.0015590736387645 4.337779171392111 0.1890971039182278 [[244	246]	[243	247]	[39	42]] [4	0	3] [[200	202]	[395	399]	[554	557]] [['EEE'	'TFE'	'213'	'324'	'EEE'	'YFK'	'213'	'324']	['EEEEE'	'ITFES'	'/2132'	'03243'	'EEEEE'	'VYADS'	'/2132'	'03243']	['E...'	'ETNH'	'3}]]'	'4344'	'E...'	'ESNK'	'3}]]'	'4344']]
6N7T_D 0.018144063793118 0.894930606475649 0.052810902896081 [[532	534]	[529	537]	[420	423]	[451	454]] [4	0	3	1] [[200	202]	[434	440]	[510	513]	[987	990]] [['EEE'	'YME'	'213'	'324'	'EEE'	'YFK'	'213'	'324']	['EEEEEE.TT'	'IAGYMEYNK'	'/12213}OO'	'023324344'	'EEEE.TT'	'IAWNSNN'	'/123}OO'	'0234344']	['EEEE'	'VIIL'	'///0'	'0001'	'EEEE'	'VVVL'	'///0'	'0001']	['HHHH'	'GFAK'	'$##%'	'3224'	'HHHH'	'PEAE'	'$%#%'	'3424']]
3UBQ_E 0.002404744818466 2.812065559297113 0.3407155025553656 [[244	246]	[242	246]	[164	169]	[70	72]] [4	0	3	1] [[200	202]	[394	398]	[546	551]	[980	982]] "[['EEE'	'TFE'	'213'	'324'	'EEE'	'YFK'	'213'	'324']	['EEEEE'	'KITFE'	'3/213'	'40324'	'EEEEE'	'NVYAD'	'3/213'	'40324']	['EEEEEE'	'LSKSYI'	'02322/'	'134330'	'EEEEEE'	'LTGTGV'	'02222/'	'133330']	['HHT'	'ILG'	'!""N'	'013'	'HHT'	'ILS'	'!""N'	'013']]"
1KSX_I 0.0065250463207755 2.6329898181863056 0.2383966244725748 [[239	241]	[235	240]	[217	221]	[165	168]] [4	0	3	1] [[200	202]	[395	400]	[538	542]	[987	990]] "[['EEE'	'TAK'	'213'	'324'	'EEE'	'YFK'	'213'	'324']	['EEEEEE'	'ICFNTA'	'/11321'	'022432'	'EEEEEE'	'VYADSF'	'/21321'	'032432']	['EEEEE'	'FLQMQ'	'10313'	'21424'	'EEEEE'	'FVNFN'	'1/313'	'20424']	['HHHH'	'GLFK'	'$""#%'	'3124'	'HHHH'	'PEAE'	'$%#%'	'3424']]"
3PRP_C 0.0175121003353176 1.1187357346750288 0.0596252129471885 [[149	153]	[9	13]	[151	154]	[86	90]] [4	0	3	1] [[198	202]	[430	434]	[540	543]	[977	981]] "[['TTEEE'	'QTHFD'	'ON313'	'43424'	'TTEEE'	'DGYFK'	'ON213'	'43324']	['.EEEE'	'WTQVI'	'}23//'	'33400'	'.EEEE'	'TGDVI'	'}23//'	'33400']	['EEEE'	'HFDA'	'3131'	'4242'	'EEEE'	'NFNF'	'3131'	'4242']	['HHHHH'	'LEDYL'	'""%%$""'	'14431'	'HHHHH'	'LNDIL'	'""%%!""'	'14401']]"
1KSX_M 0.0065280514489504 2.6331146237346674 0.2383966244725748 [[239	241]	[235	240]	[217	221]	[165	168]] [4	0	3	1] [[200	202]	[395	400]	[538	542]	[987	990]] "[['EEE'	'TAK'	'213'	'324'	'EEE'	'YFK'	'213'	'324']	['EEEEEE'	'ICFNTA'	'/11321'	'022432'	'EEEEEE'	'VYADSF'	'/21321'	'032432']	['EEEEE'	'FLQMQ'	'10313'	'21424'	'EEEEE'	'FVNFN'	'1/313'	'20424']	['HHHH'	'GLFK'	'$""#%'	'3124'	'HHHH'	'PEAE'	'$%#%'	'3424']]"
5UGY_E 0.009600053134682 4.093674955276792 0.0463458110516941 [[114	116]	[113	116]	[232	237]	[65	67]] [4	0	3	1] [[200	202]	[375	378]	[547	552]	[980	982]] "[['EEE'	'SFE'	'213'	'324'	'EEE'	'YFK'	'213'	'324']	['SEEE'	'SSFE'	'U213'	'3324'	'SEEE'	'STFK'	'U213'	'3324']	['EEEEEE'	'YYWTLL'	'222200'	'333311'	'EEEEEE'	'TGTGVL'	'2222/0'	'333301']	['HHT'	'ILG'	'!""N'	'013'	'HHT'	'ILS'	'!""N'	'013']]"
4WMF_A 0.012995421533342 1.3620727985006078 0.1413969335604765 [[164	166]	[28	31]	[165	178]] [4	0	3] [[200	202]	[450	453]	[538	550]] [['EEE'	'YMH'	'213'	'324'	'EEE'	'YFK'	'213'	'324']	['EEEE'	'NGLW'	'3202'	'4313'	'EEEE'	'NYLY'	'3202'	'4313']	['EEEEEEETTEEEEE'	'MHQMELANGTHTGS'	'1331301ON23222'	'24424124334333'	'EEEEEETTEEEEE'	'FVNFNFNGLTGTG'	'1/3131ON02222'	'2042424313333']]
2WRG_H 0.010722938216931 1.169980321614143 0.2462845010615715 [[244	246]	[244	249]	[232	237]	[188	192]] [4	0	3	1] [[200	202]	[376	381]	[547	552]	[986	990]] [['EEE'	'TFE'	'213'	'324'	'EEE'	'YFK'	'213'	'324']	['EEEESS'	'TFEATG'	'2131UU'	'324233'	'EEEESS'	'TFKDYG'	'2133UU'	'324433']	['EEEEEE'	'YYWTLL'	'222200'	'333311'	'EEEEEE'	'TGTGVL'	'2222/0'	'333301']	['HHHHH'	'GTDQQ'	'$$%%%'	'33444'	'HHHHH'	'PPEAE'	'$$%#%'	'33424']]
2NX5_U 0.013665465029104 1.7465791625820648 0.1033834586466166 [[239	241]	[235	241]	[161	164]	[135	138]] [4	0	3	1] [[200	202]	[393	398]	[548	551]	[988	991]] [['EEE'	'SAE'	'213'	'324'	'EEE'	'YFK'	'213'	'324']	['SEEEEEE'	'TQIVSAE'	'U3//213'	'3400324'	'SEEEEE'	'TNVYAD'	'U3/213'	'340324']	['EEEE'	'SWWV'	'222/'	'3330'	'EEEE'	'GTGV'	'222/'	'3330']	['HHHH'	'EAEI'	'%#%!'	'4240'	'HHHH'	'EAEV'	'%#%!'	'4240']]
3UBQ_K 0.0019936280803849 2.7927993174556884 0.3662691652470187 [[244	246]	[242	246]	[164	169]	[70	72]] [4	0	3	1] [[200	202]	[394	398]	[546	551]	[980	982]] "[['EEE'	'TFE'	'213'	'324'	'EEE'	'YFK'	'213'	'324']	['EEEEE'	'KITFE'	'3/213'	'40324'	'EEEEE'	'NVYAD'	'3/213'	'40324']	['EEEEEE'	'LSKSYI'	'02322/'	'134330'	'EEEEEE'	'LTGTGV'	'02222/'	'133330']	['HHT'	'ILG'	'!""N'	'013'	'HHT'	'ILS'	'!""N'	'013']]"
6MNR_H 0.0053183498098766 3.3177277056922745 0.2128099173553728 [[91	93]	[91	97]	[20	23]] [4	0	3] [[200	202]	[396	402]	[513	516]] [['EEE'	'YAQ'	'213'	'324'	'EEE'	'YFK'	'213'	'324']	['EEEEEEE'	'YAQGAVV'	'21321//'	'3243200'	'EEEEEEE'	'YADSFVI'	'21321//'	'3243200']	['EEEE'	'LSAE'	'0213'	'1324'	'EEEE'	'LSFE'	'0213'	'1324']]
1PIV_1 0.0073781658247866 5.816919009282008 0.0017035775127764 [[261	263]	[260	268]	[131	134]] [4	0	3] [[200	202]	[395	403]	[540	543]] [['EEE'	'YMK'	'213'	'324'	'EEE'	'YFK'	'213'	'324']	['EEEEEEEEE'	'IYMKPKHVR'	'/213233/4'	'032434405'	'EEEEEEEEE'	'VYADSFVIR'	'/21321//4'	'032432005']	['EEEE'	'DMEF'	'3131'	'4242'	'EEEE'	'NFNF'	'3131'	'4242']]
3QQI_B 0.0067337399737291 1.984381682118641 0.3202725724020443 [[257	259]	[243	247]	[243	246]	[108	113]] [4	0	3	1] [[200	202]	[395	399]	[539	542]	[977	982]] "[['EEE'	'GFK'	'213'	'324'	'EEE'	'YFK'	'213'	'324']	['EEEEE'	'INFES'	'/3132'	'04243'	'EEEEE'	'VYADS'	'/2132'	'03243']	['EEEE'	'INFE'	'/313'	'0424'	'EEEE'	'VNFN'	'/313'	'0424']	['HHHHHT'	'LKHLLS'	'""%%""""N'	'144113'	'HHHHHT'	'LNDILS'	'""%%!""N'	'144013']]"
6NB6_A 0.0114578431811789 0.2959525293408182 0.2760869565217392 [[72	76]	[342	440]	[492	554]	[955	974]] [4	0	3	1] [[197	201]	[355	449]	[506	568]	[973	992]] "[['ETTEE'	'INHTF'	'/OO21'	'04432'	'ETTEE'	'IDGYF'	'/ON21'	'04332']	['EEEE.SEE..SSTTTSS...SEEEE.SS.TGGGGG..BSEEEEEEEEEEGGGGGGSSTT..SHHHHHT....SS..SEEEEEE.TTTT.BTT.B...EE'	'RKKISNDVADYSVLYNSTFFSTFKEYGVSATKLNDLFFSNVYADSFVVKGDDVRQIAPGQTGVIADYNYKLPDDFMGEVLAWNTRNIDATSTGNYNYKY'	'433/}V3/[]UUKLNVU}[[U2133}UR}M9:7::Z[*U3/21321//39::6;:RTNN]}U!!#%$O}]Z}VV[[U3/0123}POKO[+NN}	}]}32'	'544034402433013433223324433032341441223403243200434405402334330024343413442234012343540423333434343'	'EEEE.SEE..HHHHHH.TT.SEEEESSS.TTSTTT..BSEEEEEEEEEEGGGGGGSSTT..STTTTTT....TT..EEEEEEE.TTTT..--.EE'	'RKRISNCVADYSVLYNSASFSTFKDYGVSPTKLNDLEFTNVYADSFVIRGDEVRQIAPGQTGKIADYNYKLPDDFTGDVIAWNSNNLDSK--GNY'	'434/}V1/[]$$!""$%}MN[U2133UUR}NNVLOOZ]*U3/21321//49::6;:RTNN]}UOKMONO}]Z}OO[}23//123}OOLO}]--}32'	'545034202433013432323324433033341441423403243200534405402334334024343413442334002343441434--343']	['SEEEEEEEEEE.SSSPPSEE.S........SSEEEEEETTEEEEEEEEE......TT.SEEE.'	'QPYRVVVLSFELLNAPATVFGPKLSTDLIKNQHVNFNFNGLTGTGVLTPSSKRFQPFQQFGRD'	'V224///0213ZSVTGFU/1}U]Z}}]ZY]VV3/3131ON02222/022}}]^[]NM]V124]'	'433500013241142323023341334104444042424313333013333452432442354'	'SEEEEEEEEEE.SSS...EE.S........SSEEEEEETTEEEEEEEEE......TT..EEE.'	'QPYRVVVLSFELLHAPATVEGPKKSTNLVKNKFVNFNFNGLTGTGVLTESNKKFLPFQQFGRD'	'V224///0213ZSVT}[}/3}U]]}}]ZY]VV1/3131ON02222/023}]]][ZNM]]124]'	'433500013241142323043344334104442042424313333013434442132442354']	['S.S.SHHHHTTS.HHHHHHH'	'ISSVLNDILSRLDPPEAEVQ'	'R}UYS%%!""NPS]$$%#%!%'	'03301440135143342404'	'S.S.HHHHHTTS.HHHHHHH'	'ISSVLNDILSRLDPPEAEVQ'	'R}UY""%%!""NPS]$$%#%!%'	'03301440135143342404']]"
3M6S_I 0.0044923997984264 3.016349947784474 0.2640545144804083 [[241	243]	[239	243]	[161	166]	[61	63]] [4	0	3	1] [[200	202]	[394	398]	[546	551]	[980	982]] "[['EEE'	'TFE'	'213'	'324'	'EEE'	'YFK'	'213'	'324']	['EEEEE'	'KITFE'	'3/213'	'40324'	'EEEEE'	'NVYAD'	'3/213'	'40324']	['EEEEEE'	'LSKSYI'	'02322/'	'134330'	'EEEEEE'	'LTGTGV'	'02222/'	'133330']	['HHT'	'ILG'	'!""N'	'013'	'HHT'	'ILS'	'!""N'	'013']]"
2VAA_A 0.0139346199928172 0.8529202912495111 0.1669980119284297 [[100	102]	[7	12]	[97	102]	[64	70]] [4	0	3	1] [[200	202]	[396	401]	[511	516]	[986	992]] [['EEE'	'GAE'	'213'	'324'	'EEE'	'YFK'	'213'	'324']	['EEEEEE'	'YFVTAV'	'21/21/'	'320320'	'EEEEEE'	'YADSFV'	'21321/'	'324320']	['EEEEEE'	'VISGAE'	'//2213'	'003324'	'EEEEEE'	'VVLSFE'	'//0213'	'001324']	['HHHHHHH'	'TQKAKGN'	'$%%#%$%'	'3442434'	'HHHHHHH'	'PPEAEVQ'	'$$%#%!%'	'3342404']]
5GJS_A 0.0042370609420616 2.9657469427497976 0.281090289608177 [[251	253]	[249	253]	[171	176]	[71	73]] [4	0	3	1] [[200	202]	[394	398]	[546	551]	[980	982]] "[['EEE'	'TFE'	'213'	'324'	'EEE'	'YFK'	'213'	'324']	['EEEEE'	'KITFE'	'3/213'	'40324'	'EEEEE'	'NVYAD'	'3/213'	'40324']	['EEEEEE'	'LSKSYI'	'02322/'	'134330'	'EEEEEE'	'LTGTGV'	'02222/'	'133330']	['HHT'	'ILG'	'!""N'	'013'	'HHT'	'ILS'	'!""N'	'013']]"
5YAX_B 0.0075155083282939 3.2807977097594656 0.1516183986371377 [[1103	1105]	[1101	1106]	[53	57]] [4	0	3] [[200	202]	[394	399]	[546	550]] [['EEE'	'YCQ'	'213'	'324'	'EEE'	'YFK'	'213'	'324']	['EEEEEE'	'DYYCQS'	'322132'	'433243'	'EEEEEE'	'NVYADS'	'3/2132'	'403243']	['EEEEE'	'LGRTY'	'02422'	'13533'	'EEEEE'	'LTGTG'	'02222'	'13333']]
4JUG_K 0.009976829017509 1.2252777756688822 0.2788671023965143 [[244	246]	[244	249]	[232	237]	[188	192]] [4	0	3	1] [[200	202]	[376	381]	[547	552]	[986	990]] [['EEE'	'TFE'	'213'	'324'	'EEE'	'YFK'	'213'	'324']	['EEEESS'	'TFEATG'	'2131UU'	'324233'	'EEEESS'	'TFKDYG'	'2133UU'	'324433']	['EEEEEE'	'YYWTLL'	'222200'	'333311'	'EEEEEE'	'TGTGVL'	'2222/0'	'333301']	['HHHHH'	'GTDQQ'	'$$%%%'	'33444'	'HHHHH'	'PPEAE'	'$$%#%'	'33424']]
4JUH_E 0.011240405495116 1.189847237665148 0.2331932773109253 [[244	246]	[244	249]	[232	237]	[188	192]] [4	0	3	1] [[200	202]	[376	381]	[547	552]	[986	990]] [['EEE'	'TFE'	'213'	'324'	'EEE'	'YFK'	'213'	'324']	['EEEESS'	'TFEATG'	'2131UU'	'324233'	'EEEESS'	'TFKDYG'	'2133UU'	'324433']	['EEEEEE'	'YYWTLL'	'222200'	'333311'	'EEEEEE'	'TGTGVL'	'2222/0'	'333301']	['HHHHH'	'GTDQQ'	'$$%%%'	'33444'	'HHHHH'	'PPEAE'	'$$%#%'	'33424']]
4JUH_A 0.0093607039942436 1.2024149564355393 0.313199105145415 [[244	246]	[244	249]	[232	237]	[188	192]] [4	0	3	1] [[200	202]	[376	381]	[547	552]	[986	990]] [['EEE'	'TFE'	'213'	'324'	'EEE'	'YFK'	'213'	'324']	['EEEESS'	'TFEATG'	'2131UU'	'324233'	'EEEESS'	'TFKDYG'	'2133UU'	'324433']	['EEEEEE'	'YYWTLL'	'222200'	'333311'	'EEEEEE'	'TGTGVL'	'2222/0'	'333301']	['HHHHH'	'GTDQQ'	'$$%%%'	'33444'	'HHHHH'	'PPEAE'	'$$%#%'	'33424']]
6IIO_A 0.0133265329021745 3.24087923362551 0.0120689655172416 [[250	252]	[249	252]	[130	139]] [4	0	3] [[200	202]	[395	398]	[540	549]] [['EEE'	'YMK'	'213'	'324'	'EEE'	'YFK'	'213'	'324']	['EEEE'	'VYMK'	'/213'	'0324'	'EEEE'	'VYAD'	'/213'	'0324']	['EEEEEEEEEE'	'NAEFTFVTTT'	'313121/222'	'4242320333'	'EEEETTEEEE'	'NFNFNGLTGT'	'3131ON0222'	'4242431333']]
3M6S_C 0.0013773339131622 3.0112480974253923 0.3458262350936967 [[241	243]	[239	243]	[161	166]	[61	63]] [4	0	3	1] [[200	202]	[394	398]	[546	551]	[980	982]] "[['EEE'	'TFE'	'213'	'324'	'EEE'	'YFK'	'213'	'324']	['EEEEE'	'KITFE'	'3/213'	'40324'	'EEEEE'	'NVYAD'	'3/213'	'40324']	['EEEEEE'	'LSKSYI'	'02322/'	'134330'	'EEEEEE'	'LTGTGV'	'02222/'	'133330']	['HHT'	'ILG'	'!""N'	'013'	'HHT'	'ILS'	'!""N'	'013']]"
5F9W_A 0.0082634444955736 1.2569884815578125 0.3587962962962974 [[417	419]	[486	489]	[414	419]	[339	342]] [4	0	3	1] [[200	202]	[431	434]	[511	516]	[978	981]] "[['EEE'	'PFK'	'213'	'324'	'EEE'	'YFK'	'213'	'324']	['EEEE'	'YKVV'	'23//'	'3400'	'EEEE'	'GDVI'	'23//'	'3400']	['EEEEEE'	'ITLPFK'	'/20213'	'031324'	'EEEEEE'	'VVLSFE'	'//0213'	'001324']	['HHHH'	'NKVL'	'%%!""'	'4401'	'HHHH'	'NDIL'	'%%!""'	'4401']]"
5JER_E 0.009817577934553 2.004054179567661 0.2128099173553728 [[282	284]	[205	210]	[281	284]	[263	266]] [4	0	3	1] [[200	202]	[394	399]	[513	516]	[979	982]] "[['EEE'	'WAQ'	'213'	'324'	'EEE'	'YFK'	'213'	'324']	['EEEEEE'	'EVTAFY'	'3/2112'	'403223'	'EEEEEE'	'NVYADS'	'3/2132'	'403243']	['EEEE'	'LWAQ'	'0213'	'1324'	'EEEE'	'LSFE'	'0213'	'1324']	['HHHT'	'HVLS'	'%!""N'	'4013'	'HHHT'	'DILS'	'%!""N'	'4013']]"
3UBN_C 0.0005224057489652 2.8259291587100326 0.3986371379897775 [[244	246]	[242	246]	[164	169]	[70	72]] [4	0	3	1] [[200	202]	[394	398]	[546	551]	[980	982]] "[['EEE'	'TFE'	'213'	'324'	'EEE'	'YFK'	'213'	'324']	['EEEEE'	'KITFE'	'3/213'	'40324'	'EEEEE'	'NVYAD'	'3/213'	'40324']	['EEEEEE'	'LSKSYI'	'02322/'	'134330'	'EEEEEE'	'LTGTGV'	'02222/'	'133330']	['HHT'	'ILG'	'!""N'	'013'	'HHT'	'ILS'	'!""N'	'013']]"
3LZG_A 0.001442656651848 2.6808225102195267 0.4088586030664389 [[244	246]	[244	249]	[232	235]	[70	72]] [4	0	3	1] [[200	202]	[376	381]	[547	550]	[980	982]] "[['EEE'	'TFE'	'213'	'324'	'EEE'	'YFK'	'213'	'324']	['EEEESS'	'TFEATG'	'2131UU'	'324233'	'EEEESS'	'TFKDYG'	'2133UU'	'324433']	['EEEE'	'YYWT'	'2222'	'3333'	'EEEE'	'TGTG'	'2222'	'3333']	['HHT'	'ILG'	'!""N'	'013'	'HHT'	'ILS'	'!""N'	'013']]"
3LZG_K 0.0033973131986135 2.7687836779862143 0.3543441226575807 [[244	246]	[244	249]	[232	235]	[70	72]] [4	0	3	1] [[200	202]	[376	381]	[547	550]	[980	982]] "[['EEE'	'TFE'	'213'	'324'	'EEE'	'YFK'	'213'	'324']	['EEEESS'	'TFEATG'	'2131UU'	'324233'	'EEEESS'	'TFKDYG'	'2133UU'	'324433']	['EEEE'	'YYWT'	'2222'	'3333'	'EEEE'	'TGTG'	'2222'	'3333']	['HHT'	'ILG'	'!""N'	'013'	'HHT'	'ILS'	'!""N'	'013']]"
4JPJ_A 0.0155323240198793 1.109890198374306 0.1243611584327082 [[148	150]	[148	153]	[20	25]	[116	119]] [4	0	3	1] [[200	202]	[376	381]	[548	553]	[977	980]] "[['EEE'	'SFN'	'213'	'324'	'EEE'	'YFK'	'213'	'324']	['EEESSS'	'SFNBGG'	'213XUU'	'324633'	'EEEESS'	'TFKDYG'	'2133UU'	'324433']	['EEEEEE'	'TGLILT'	'220/02'	'331013'	'EEEEEE'	'GTGVLT'	'222/02'	'333013']	['HHHH'	'LKQI'	'""%%!'	'1440'	'HHHH'	'LNDI'	'""%%!'	'1440']]"
6OSY_D 0.0129740642438391 3.55945649770684 0.0034188034188034 [[87	89]	[85	89]	[16	21]] [4	0	3] [[200	202]	[394	398]	[505	510]] [['EEE'	'YAH'	'213'	'324'	'EEE'	'YFK'	'213'	'324']	['EEEEE'	'DYYAH'	'32213'	'43324'	'EEEEE'	'NVYAD'	'3/213'	'40324']	['TSEEEE'	'GQTARI'	'NV214/'	'343250'	'TSEEEE'	'YQPYRV'	'NV224/'	'343350']]
2W0C_C 0.0089164454912746 3.406999372623771 0.1175468483816006 [[189	192]	[29	32]	[184	191]	[200	204]] [4	0	3	1] [[197	200]	[431	434]	[538	545]	[988	992]] [['ETTE'	'IDGT'	'/ON2'	'0433'	'ETTE'	'IDGY'	'/ON2'	'0433']	['EEEE'	'YEVI'	'23//'	'3400'	'EEEE'	'GDVI'	'23//'	'3400']	['EEEEEETT'	'AVEFQIDG'	'1/313/ON'	'20424043'	'EEEEEETT'	'FVNFNFNG'	'1/3131ON'	'20424243']	['HHHHH'	'KADND'	'%#%%%'	'42444'	'HHHHH'	'EAEVQ'	'%#%!%'	'42404']]
4LVH_J 0.0163230155700796 1.1679852133331017 0.103918228279386 [[241	243]	[241	246]	[161	165]	[186	189]] [4	0	3	1] [[200	202]	[376	381]	[546	550]	[989	992]] [['EEE'	'TFE'	'213'	'324'	'EEE'	'YFK'	'213'	'324']	['EEEESS'	'TFEATG'	'2131UU'	'324233'	'EEEESS'	'TFKDYG'	'2133UU'	'324433']	['EEEEE'	'LSKSY'	'02322'	'13433'	'EEEEE'	'LTGTG'	'02222'	'13333']	['HHHH'	'ADQQ'	'#%%%'	'2444'	'HHHH'	'AEVQ'	'#%!%'	'2404']]
5W0D_A 0.0031792672769076 4.229749503820067 0.2128099173553728 [[114	116]	[113	116]	[232	237]	[65	67]] [4	0	3	1] [[200	202]	[375	378]	[547	552]	[980	982]] "[['EEE'	'SFE'	'213'	'324'	'EEE'	'YFK'	'213'	'324']	['SEEE'	'SSFE'	'U213'	'3324'	'SEEE'	'STFK'	'U213'	'3324']	['EEEEEE'	'YYWTLL'	'222200'	'333311'	'EEEEEE'	'TGTGVL'	'2222/0'	'333301']	['HHT'	'ILG'	'!""N'	'013'	'HHT'	'ILS'	'!""N'	'013']]"
3UBE_C 0.0020248469279991 2.8211043583271675 0.3969335604770005 [[244	246]	[242	246]	[164	169]	[70	72]] [4	0	3	1] [[200	202]	[394	398]	[546	551]	[980	982]] "[['EEE'	'TFE'	'213'	'324'	'EEE'	'YFK'	'213'	'324']	['EEEEE'	'KITFE'	'3/213'	'40324'	'EEEEE'	'NVYAD'	'3/213'	'40324']	['EEEEEE'	'LSKSYI'	'02322/'	'134330'	'EEEEEE'	'LTGTGV'	'02222/'	'133330']	['HHT'	'ILG'	'!""N'	'013'	'HHT'	'ILS'	'!""N'	'013']]"
4YJZ_E 0.0040582809173316 4.144408506314327 0.1979591836734702 [[114	116]	[113	116]	[232	237]	[65	67]] [4	0	3	1] [[200	202]	[375	378]	[547	552]	[980	982]] "[['EEE'	'SFE'	'213'	'324'	'EEE'	'YFK'	'213'	'324']	['SEEE'	'SSFE'	'U213'	'3324'	'SEEE'	'STFK'	'U213'	'3324']	['EEEEEE'	'YYWTLL'	'222200'	'333311'	'EEEEEE'	'TGTGVL'	'2222/0'	'333301']	['HHT'	'ILG'	'!""N'	'013'	'HHT'	'ILS'	'!""N'	'013']]"
5W1V_J 0.0108338288486118 1.762473070508172 0.2028688524590174 [[251	253]	[247	253]	[173	176]	[147	150]] [4	0	3	1] [[200	202]	[393	398]	[548	551]	[988	991]] [['EEE'	'SAE'	'213'	'324'	'EEE'	'YFK'	'213'	'324']	['SEEEEEE'	'TQIVSAE'	'U3//213'	'3400324'	'SEEEEE'	'TNVYAD'	'U3/213'	'340324']	['EEEE'	'SWWV'	'222/'	'3330'	'EEEE'	'GTGV'	'222/'	'3330']	['HHHH'	'EAEI'	'%#%!'	'4240'	'HHHH'	'EAEV'	'%#%!'	'4240']]
5CDC_B 0.0049154368649365 6.042888162287017 0.068143100511073 [[263	265]	[36	41]	[257	265]	[226	231]] [4	0	3	1] [[200	202]	[421	426]	[508	516]	[985	990]] [['EEE'	'WAE'	'213'	'324'	'EEE'	'YFK'	'213'	'324']	['TT....'	'PNNELG'	'NO]]Z}'	'344413'	'TT....'	'YNYKLP'	'NO}]Z}'	'343413']	['EEEEEEEEE'	'SIVVWKWAE'	'2///23213'	'300034324'	'EEEEEEEEE'	'YRVVVLSFE'	'24///0213'	'350001324']	['..HHHH'	'NNWNFH'	']]$%#%'	'443424'	'.HHHHH'	'DPPEAE'	']$$%#%'	'433424']]
6CS1_B 0.0069163177954042 2.182653934000812 0.3250564334085781 [[160	162]	[345	393]	[491	554]	[955	974]] [4	0	3	1] [[200	202]	[358	406]	[505	568]	[973	992]] "[['EEE'	'TFE'	'213'	'324'	'EEE'	'YFK'	'213'	'324']	['E.SEE...HHHHT.S.B...EE.---.THHHH...S.EE.EEEEEEGGG'	'ISNDVADYSVLYNSTFFSTFKEY---ATKLNDLFFSNVYADSFVVKGDD'	'/}V3/[]}$!""$O}U[*}}[33}---[N%""%%Z[[U]/2[321//39::'	'03440243301343322332443---23414412234032432004344'	'E.SEE..HHHHHH.TT.SEEEESSS.TTSTTT..BSEEEEEEEEEEGGG'	'ISNCVADYSVLYNSASFSTFKDYGVSPTKLNDLEFTNVYADSFVIRGDE'	'/}V1/[]$$!""$%}MN[U2133UUR}NNVLOOZ]*U3/21321//49::'	'0342024330134323233244330333414414234032432005344']	['TSEEEEEEE.B.------.EEPPPPP.....SS.EEEEESS.EEEEEEEE......TT..EEE.'	'YQPYRVVVLSFE------TVFGPKLSTDLIKNQHVNFNFNGLTGTGVLTPSSKRFQPFQQFGRD'	'NV224///0}*]------}/1GGHEG}]ZY]VV]/3131VUZ2222/022}}]^[]NM]]124]'	'343350001324------3023341334104444042424313333013333452432442354'	'TSEEEEEEEEEE.SSS...EE.S........SSEEEEEETTEEEEEEEEE......TT..EEE.'	'YQPYRVVVLSFELLHAPATVEGPKKSTNLVKNKFVNFNFNGLTGTGVLTESNKKFLPFQQFGRD'	'NV224///0213ZSVT}[}/3}U]]}}]ZY]VV1/3131ON02222/023}]]][ZNM]]124]'	'3433500013241142323043344334104442042424313333013434442132442354']	['S.SSHHHHHHHS.TTTHHHH'	'ISSVLNDILSRLDPPEAEVQ'	'R}UR""%%!""$&S]NNO#%!%'	'03301440135143342404'	'S.S.HHHHHTTS.HHHHHHH'	'ISSVLNDILSRLDPPEAEVQ'	'R}UY""%%!""NPS]$$%#%!%'	'03301440135143342404']]"
4JTV_C 0.0012784039528311 2.908032704754971 0.3884156729131172 [[247	249]	[245	249]	[167	172]	[67	69]] [4	0	3	1] [[200	202]	[394	398]	[546	551]	[980	982]] "[['EEE'	'TFE'	'213'	'324'	'EEE'	'YFK'	'213'	'324']	['EEEEE'	'KITFE'	'3/213'	'40324'	'EEEEE'	'NVYAD'	'3/213'	'40324']	['EEEEEE'	'LSKSYI'	'02322/'	'134330'	'EEEEEE'	'LTGTGV'	'02222/'	'133330']	['HHT'	'ILG'	'!""N'	'013'	'HHT'	'ILS'	'!""N'	'013']]"
1VBA_1 0.007440107723913 5.802175587734691 0.0238500851788752 [[261	263]	[260	268]	[131	134]] [4	0	3] [[200	202]	[395	403]	[540	543]] [['EEE'	'YMK'	'213'	'324'	'EEE'	'YFK'	'213'	'324']	['EEEEEEEEE'	'IYMKPKHVR'	'/213233/4'	'032434405'	'EEEEEEEEE'	'VYADSFVIR'	'/21321//4'	'032432005']	['EEEE'	'DMEF'	'3131'	'4242'	'EEEE'	'NFNF'	'3131'	'4242']]
3UBJ_I 0.0018595849253613 2.813066618336257 0.403747870528109 [[244	246]	[242	246]	[164	169]	[70	72]] [4	0	3	1] [[200	202]	[394	398]	[546	551]	[980	982]] "[['EEE'	'TFE'	'213'	'324'	'EEE'	'YFK'	'213'	'324']	['EEEEE'	'KITFE'	'3/213'	'40324'	'EEEEE'	'NVYAD'	'3/213'	'40324']	['EEEEEE'	'LSKSYI'	'02322/'	'134330'	'EEEEEE'	'LTGTGV'	'02222/'	'133330']	['HHT'	'ILG'	'!""N'	'013'	'HHT'	'ILS'	'!""N'	'013']]"
2HD0_F 0.008330440028872 1.6636051844414423 0.3280542986425347 [[188	190]	[141	146]	[189	194]	[124	129]] [4	0	3	1] [[197	199]	[438	443]	[544	549]	[986	991]] [['ETT'	'ING'	'/ON'	'043'	'ETT'	'IDG'	'/ON'	'043']	['.TTTS.'	'YNHLTP'	'}OOLU}'	'344133'	'.TTTT.'	'SNNLDS'	'}OOLO}'	'344143']	['TTEEEE'	'NGLPVS'	'ON02/2'	'431303'	'TTEEEE'	'NGLTGT'	'ON0222'	'431333']	['HHHHHH'	'YVQMAI'	'$!%##!'	'304220'	'HHHHHH'	'PPEAEV'	'$$%#%!'	'334240']]
3UBQ_I 0.0028353538549479 2.7933201998648176 0.3884156729131172 [[244	246]	[242	246]	[164	169]	[70	72]] [4	0	3	1] [[200	202]	[394	398]	[546	551]	[980	982]] "[['EEE'	'TFE'	'213'	'324'	'EEE'	'YFK'	'213'	'324']	['EEEEE'	'KITFE'	'3/213'	'40324'	'EEEEE'	'NVYAD'	'3/213'	'40324']	['EEEEEE'	'LSKSYI'	'02322/'	'134330'	'EEEEEE'	'LTGTGV'	'02222/'	'133330']	['HHT'	'ILG'	'!""N'	'013'	'HHT'	'ILS'	'!""N'	'013']]"
3M6S_G 0.0015489149796545 3.015648060059313 0.3662691652470187 [[241	243]	[239	243]	[161	166]	[61	63]] [4	0	3	1] [[200	202]	[394	398]	[546	551]	[980	982]] "[['EEE'	'TFE'	'213'	'324'	'EEE'	'YFK'	'213'	'324']	['EEEEE'	'KITFE'	'3/213'	'40324'	'EEEEE'	'NVYAD'	'3/213'	'40324']	['EEEEEE'	'LSKSYI'	'02322/'	'134330'	'EEEEEE'	'LTGTGV'	'02222/'	'133330']	['HHT'	'ILG'	'!""N'	'013'	'HHT'	'ILS'	'!""N'	'013']]"
6V49_E 0.0207082631776008 0.5831379334124961 0.0316344463971884 [[138	141]	[221	226]	[221	224]	[176	181]] [4	0	3	1] [[199	202]	[395	400]	[539	542]	[974	979]] "[['TTEE'	'SEMK'	'NO13'	'3424'	'TEEE'	'GYFK'	'N213'	'3324']	['EEEEEE'	'IDFHWM'	'/31321'	'042432'	'EEEEEE'	'VYADSF'	'/21321'	'032432']	['EEEE'	'IDFH'	'/313'	'0424'	'EEEE'	'VNFN'	'/313'	'0424']	['.SSHHH'	'SSSLDE'	'}UU""%%'	'333144'	'.S.HHH'	'SSVLND'	'}UY""%%'	'330144']]"
1KSX_J 0.0083830548215804 2.6032526955308333 0.2178423236514528 [[239	241]	[235	240]	[217	221]	[165	168]] [4	0	3	1] [[200	202]	[395	400]	[538	542]	[987	990]] "[['EEE'	'TAK'	'213'	'324'	'EEE'	'YFK'	'213'	'324']	['EEEEEE'	'ICFNTA'	'/11321'	'022432'	'EEEEEE'	'VYADSF'	'/21321'	'032432']	['EEEEE'	'FLQMQ'	'10313'	'21424'	'EEEEE'	'FVNFN'	'1/313'	'20424']	['HHHH'	'GLFK'	'$""#%'	'3124'	'HHHH'	'PEAE'	'$%#%'	'3424']]"
3M6S_A 0.0015213815363536 3.013629175311335 0.3696763202725721 [[241	243]	[239	243]	[161	166]	[61	63]] [4	0	3	1] [[200	202]	[394	398]	[546	551]	[980	982]] "[['EEE'	'TFE'	'213'	'324'	'EEE'	'YFK'	'213'	'324']	['EEEEE'	'KITFE'	'3/213'	'40324'	'EEEEE'	'NVYAD'	'3/213'	'40324']	['EEEEEE'	'LSKSYI'	'02322/'	'134330'	'EEEEEE'	'LTGTGV'	'02222/'	'133330']	['HHT'	'ILG'	'!""N'	'013'	'HHT'	'ILS'	'!""N'	'013']]"
5X6Z_A 0.0148571922253074 2.487815336490407 0.0463458110516941 [[392	394]	[391	395]	[222	229]	[504	507]] [4	0	3	1] [[200	202]	[395	399]	[544	551]	[987	990]] [['EEE'	'SMK'	'213'	'324'	'EEE'	'YFK'	'213'	'324']	['EEEEE'	'ISMKW'	'/2132'	'03243'	'EEEEE'	'VYADS'	'/2132'	'03243']	['TT.EEEEE'	'HGIRPTYI'	'ONY4222/'	'43053330'	'TTEEEEEE'	'NGLTGTGV'	'ON02222/'	'43133330']	['HHHH'	'SDAN'	'$%#%'	'3424'	'HHHH'	'PEAE'	'$%#%'	'3424']]
6UVO_H 0.0117606011341865 2.897368083582174 0.0890538033395185 [[111	113]	[109	114]	[35	39]	[62	64]] [4	0	3	1] [[200	202]	[394	399]	[547	551]	[985	987]] [['EEE'	'WFD'	'213'	'324'	'EEE'	'YFK'	'213'	'324']	['EEEEEE'	'NNWFDP'	'332132'	'443243'	'EEEEEE'	'NVYADS'	'3/2132'	'403243']	['EEEEE'	'YWGWI'	'2222/'	'33330'	'EEEEE'	'TGTGV'	'2222/'	'33330']	['.HH'	'NPS'	']$$'	'433'	'.HH'	'DPP'	']$$'	'433']]
3UBQ_G 0.0020645162807877 2.806056485846656 0.4105621805792157 [[244	246]	[242	246]	[164	169]	[70	72]] [4	0	3	1] [[200	202]	[394	398]	[546	551]	[980	982]] "[['EEE'	'TFE'	'213'	'324'	'EEE'	'YFK'	'213'	'324']	['EEEEE'	'KITFE'	'3/213'	'40324'	'EEEEE'	'NVYAD'	'3/213'	'40324']	['EEEEEE'	'LSKSYI'	'02322/'	'134330'	'EEEEEE'	'LTGTGV'	'02222/'	'133330']	['HHT'	'ILG'	'!""N'	'013'	'HHT'	'ILS'	'!""N'	'013']]"
3M6S_K 0.004199758318947 3.017982985294249 0.3100511073253822 [[241	243]	[239	243]	[161	166]	[61	63]] [4	0	3	1] [[200	202]	[394	398]	[546	551]	[980	982]] "[['EEE'	'TFE'	'213'	'324'	'EEE'	'YFK'	'213'	'324']	['EEEEE'	'KITFE'	'3/213'	'40324'	'EEEEE'	'NVYAD'	'3/213'	'40324']	['EEEEEE'	'LSKSYI'	'02322/'	'134330'	'EEEEEE'	'LTGTGV'	'02222/'	'133330']	['HHT'	'ILG'	'!""N'	'013'	'HHT'	'ILS'	'!""N'	'013']]"
4WME_C 0.0140049090758541 1.3790780086137655 0.1448040885860302 [[164	166]	[28	31]	[165	178]] [4	0	3] [[200	202]	[450	453]	[538	550]] [['EEE'	'YMH'	'213'	'324'	'EEE'	'YFK'	'213'	'324']	['EEEE'	'NGLW'	'3202'	'4313'	'EEEE'	'NYLY'	'3202'	'4313']	['EEEEEEETTEEEEE'	'MHQMELANGTHTGS'	'1331301ON23222'	'24424124334333'	'EEEEEETTEEEEE'	'FVNFNFNGLTGTG'	'1/3131ON02222'	'2042424313333']]
6P8N_A 0.0112430203231474 1.0858147279625163 0.2827938671209535 [[148	150]	[148	153]	[20	25]	[116	119]] [4	0	3	1] [[200	202]	[376	381]	[548	553]	[977	980]] "[['EEE'	'SFN'	'213'	'324'	'EEE'	'YFK'	'213'	'324']	['EEE.SS'	'SFNJGG'	'213_UU'	'324633'	'EEEESS'	'TFKDYG'	'2133UU'	'324433']	['EEEEEE'	'TGLILT'	'220/02'	'331013'	'EEEEEE'	'GTGVLT'	'222/02'	'333013']	['HHHH'	'LKQI'	'""%%!'	'1440'	'HHHH'	'LNDI'	'""%%!'	'1440']]"
3AL4_E 0.0022202072119821 2.8768390511530453 0.3986371379897775 [[247	249]	[245	249]	[167	172]	[67	69]] [4	0	3	1] [[200	202]	[394	398]	[546	551]	[980	982]] "[['EEE'	'TFE'	'213'	'324'	'EEE'	'YFK'	'213'	'324']	['EEEEE'	'KITFE'	'3/213'	'40324'	'EEEEE'	'NVYAD'	'3/213'	'40324']	['EEEEEE'	'LSKSYI'	'02322/'	'134330'	'EEEEEE'	'LTGTGV'	'02222/'	'133330']	['HHT'	'ILG'	'!""N'	'013'	'HHT'	'ILS'	'!""N'	'013']]"
4HKX_E 0.0025886579234332 4.190360739789448 0.2436440677966109 [[114	116]	[113	116]	[232	237]	[65	67]] [4	0	3	1] [[200	202]	[375	378]	[547	552]	[980	982]] "[['EEE'	'SFE'	'213'	'324'	'EEE'	'YFK'	'213'	'324']	['SEEE'	'SSFE'	'U213'	'3324'	'SEEE'	'STFK'	'U213'	'3324']	['EEEEEE'	'YYWTLL'	'222200'	'333311'	'EEEEEE'	'TGTGVL'	'2222/0'	'333301']	['HHT'	'ILG'	'!""N'	'013'	'HHT'	'ILS'	'!""N'	'013']]"
4M5Z_A 0.0022549859006724 2.732228808218583 0.4207836456558771 [[244	246]	[242	246]	[164	169]	[70	72]] [4	0	3	1] [[200	202]	[394	398]	[546	551]	[980	982]] "[['EEE'	'TFE'	'213'	'324'	'EEE'	'YFK'	'213'	'324']	['EEEEE'	'KITFE'	'3/213'	'40324'	'EEEEE'	'NVYAD'	'3/213'	'40324']	['EEEEEE'	'LSKSYI'	'02322/'	'134330'	'EEEEEE'	'LTGTGV'	'02222/'	'133330']	['HHT'	'ILG'	'!""N'	'013'	'HHT'	'ILS'	'!""N'	'013']]"
3UBN_I 0.0115669414222031 1.2437010536601825 0.2436440677966109 [[244	246]	[242	246]	[164	169]	[189	192]] [4	0	3	1] [[200	202]	[394	398]	[546	551]	[989	992]] [['EEE'	'TFE'	'213'	'324'	'EEE'	'YFK'	'213'	'324']	['EEEEE'	'KITFE'	'3/213'	'40324'	'EEEEE'	'NVYAD'	'3/213'	'40324']	['EEEEEE'	'LSKSYI'	'02322/'	'134330'	'EEEEEE'	'LTGTGV'	'02222/'	'133330']	['HHHH'	'ADQQ'	'#%%%'	'2444'	'HHHH'	'AEVQ'	'#%!%'	'2404']]
4JTV_E 0.0025420721509815 2.884736106673653 0.3935264054514471 [[247	249]	[245	249]	[167	172]	[67	69]] [4	0	3	1] [[200	202]	[394	398]	[546	551]	[980	982]] "[['EEE'	'TFE'	'213'	'324'	'EEE'	'YFK'	'213'	'324']	['EEEEE'	'KITFE'	'3/213'	'40324'	'EEEEE'	'NVYAD'	'3/213'	'40324']	['EEEEEE'	'LSKSYI'	'02322/'	'134330'	'EEEEEE'	'LTGTGV'	'02222/'	'133330']	['HHT'	'ILG'	'!""N'	'013'	'HHT'	'ILS'	'!""N'	'013']]"
5F4P_D 0.0144921821246115 2.2672251870512805 0.0810313075506452 [[444	446]	[441	449]	[376	380]	[342	345]] [4	0	3	1] [[200	202]	[393	401]	[541	545]	[977	980]] "[['EEE'	'TFN'	'213'	'324'	'EEE'	'YFK'	'213'	'324']	['S.EEEEEEE'	'GEITFNSNI'	'U]/21323/'	'340324340'	'SEEEEEEEE'	'TNVYADSFV'	'U3/21321/'	'340324320']	['EEETT'	'FNFRG'	'131PN'	'24253'	'EEETT'	'FNFNG'	'131ON'	'24243']	['HHHH'	'LQKV'	'""%%!'	'1440'	'HHHH'	'LNDI'	'""%%!'	'1440']]"
4JUJ_A 0.0131834084176386 1.1819679496918425 0.1955193482688397 [[244	246]	[244	249]	[232	237]	[188	192]] [4	0	3	1] [[200	202]	[376	381]	[547	552]	[986	990]] [['EEE'	'TFE'	'213'	'324'	'EEE'	'YFK'	'213'	'324']	['EEEESS'	'TFEATG'	'2131UU'	'324233'	'EEEESS'	'TFKDYG'	'2133UU'	'324433']	['EEEEEE'	'YYWTLL'	'222200'	'333311'	'EEEEEE'	'TGTGVL'	'2222/0'	'333301']	['HHHHH'	'GTDQQ'	'$$%%%'	'33444'	'HHHHH'	'PPEAE'	'$$%#%'	'33424']]
1RJZ_A 0.0205151083479928 1.101881299110877 0.0226480836236941 [[100	102]	[7	14]	[97	102]	[64	70]] [4	0	3	1] [[200	202]	[396	403]	[511	516]	[986	992]] [['EEE'	'GAE'	'213'	'324'	'EEE'	'YFK'	'213'	'324']	['EEEEEEEE'	'YFVTAVSR'	'21/21/24'	'32032035'	'EEEEEEEE'	'YADSFVIR'	'21321//4'	'32432005']	['EEEEEE'	'VISGAE'	'//2213'	'003324'	'EEEEEE'	'VVLSFE'	'//0213'	'001324']	['HHHHHHH'	'TQKAKGN'	'$%%#%$%'	'3442434'	'HHHHHHH'	'PPEAEVQ'	'$$%#%!%'	'3342404']]
6X5B_J 0.0080503844166928 5.129085154524037 0.0519713261648751 [[375	377]	[293	301]	[291	296]	[103	107]] [4	0	3	1] [[200	202]	[432	440]	[538	543]	[988	992]] [['EEE'	'SFN'	'213'	'324'	'EEE'	'YFK'	'213'	'324']	['EEEEEE.TT'	'EINATRPNN'	'3/3124}OO'	'404235344'	'EEEEEE.TT'	'DVIAWNSNN'	'3//123}OO'	'400234344']	['EEEEEE'	'AVEINA'	'1/3/31'	'204042'	'EEEEEE'	'FVNFNF'	'1/3131'	'204242']	['HHHHH'	'QMHED'	'%#%%%'	'42444'	'HHHHH'	'EAEVQ'	'%#%!%'	'42404']]
1KSX_B 0.0083874532264874 2.603203925742376 0.2280334728033481 [[239	241]	[235	240]	[217	221]	[165	168]] [4	0	3	1] [[200	202]	[395	400]	[538	542]	[987	990]] "[['EEE'	'TAK'	'213'	'324'	'EEE'	'YFK'	'213'	'324']	['EEEEEE'	'ICFNTA'	'/11321'	'022432'	'EEEEEE'	'VYADSF'	'/21321'	'032432']	['EEEEE'	'FLQMQ'	'10313'	'21424'	'EEEEE'	'FVNFN'	'1/313'	'20424']	['HHHH'	'GLFK'	'$""#%'	'3124'	'HHHH'	'PEAE'	'$%#%'	'3424']]"
6MEH_H 0.0110345791140999 2.8805743881015324 0.1117424242424247 [[79	81]	[69	86]	[22	25]] [4	0	3] [[200	202]	[395	406]	[547	550]] [['EEE'	'YME'	'213'	'324'	'EEE'	'YFK'	'213'	'324']	['EEEEGGGTEEEEEE.GGG'	'ITADESTSTTYMELRPED'	'/213:99N222130^9::'	'032443333332415344'	'EEEEEEEEEGGG'	'VYADSFVIRGDE'	'/21321//49::'	'032432005344']	['EEEE'	'GTTS'	'2222'	'3333'	'EEEE'	'TGTG'	'2222'	'3333']]
4BIP_C 0.0076911745212986 1.4863418220541538 0.4003407155025544 [[219	221]	[116	119]	[214	221]	[47	49]] [4	0	3	1] [[200	202]	[394	397]	[510	516]	[989	991]] [['EEE'	'SAQ'	'213'	'324'	'EEE'	'YFK'	'213'	'324']	['EEEE'	'KITF'	'3/21'	'4032'	'EEEE'	'NVYA'	'3/21'	'4032']	['EEEEEEEE'	'IVVLGSAQ'	'///02213'	'00013324'	'EEEEEEE'	'VVVLSFE'	'///0213'	'0001324']	['HHH'	'CQI'	'#%!'	'240'	'HHH'	'AEV'	'#%!'	'240']]
6CHX_A 0.0013744212980414 4.136570961261125 0.2678185745140393 [[114	116]	[113	116]	[232	237]	[65	67]] [4	0	3	1] [[200	202]	[375	378]	[547	552]	[980	982]] "[['EEE'	'SFE'	'213'	'324'	'EEE'	'YFK'	'213'	'324']	['SEEE'	'SSFE'	'U213'	'3324'	'SEEE'	'STFK'	'U213'	'3324']	['EEEEEE'	'YYWTLL'	'222200'	'333311'	'EEEEEE'	'TGTGVL'	'2222/0'	'333301']	['HHT'	'ILG'	'!""N'	'013'	'HHT'	'ILS'	'!""N'	'013']]"
5UDD_M 0.0144748235686193 3.356187119693412 0.001706484641639 [[79	81]	[69	86]	[19	24]] [4	0	3] [[200	202]	[395	406]	[538	543]] [['EEE'	'YME'	'213'	'324'	'EEE'	'YFK'	'213'	'324']	['EEEETTTTEEEEEE.GGG'	'ITADESTDTAYMELRSED'	'/213ONNO212130^9::'	'032443343232415344'	'EEEEEEEEEGGG'	'VYADSFVIRGDE'	'/21321//49::'	'032432005344']	['EEEEEE'	'MVSAQA'	'1/2131'	'203242'	'EEEEEE'	'FVNFNF'	'1/3131'	'204242']]
3AL4_I 0.0014970678426816 2.885351390221053 0.412265758091993 [[247	249]	[245	249]	[167	172]	[67	69]] [4	0	3	1] [[200	202]	[394	398]	[546	551]	[980	982]] "[['EEE'	'TFE'	'213'	'324'	'EEE'	'YFK'	'213'	'324']	['EEEEE'	'KITFE'	'3/213'	'40324'	'EEEEE'	'NVYAD'	'3/213'	'40324']	['EEEEEE'	'LSKSYI'	'02322/'	'134330'	'EEEEEE'	'LTGTGV'	'02222/'	'133330']	['HHT'	'ILG'	'!""N'	'013'	'HHT'	'ILS'	'!""N'	'013']]"
1VBE_1 0.0076902730485571 5.843365352057764 0.028960817717206 [[261	263]	[260	268]	[127	145]] [4	0	3] [[200	202]	[395	403]	[507	520]] [['EEE'	'YMK'	'213'	'324'	'EEE'	'YFK'	'213'	'324']	['EEEEEEEEE'	'IYMKPKHVR'	'/213233/4'	'032434405'	'EEEEEEEEE'	'VYADSFVIR'	'/21321//4'	'032432005']	['EEEEEEEEEEEEEEEE.SS'	'YSRFDMELTFVVTANFTNA'	'2241313021//2131}VT'	'3352424132003242342'	'EEEEEEEEEE.SSS'	'PYRVVVLSFELLHA'	'224///0213ZSVT'	'33500013241142']]
6XKP_H 0.006429881424089 5.565362851591909 0.0698466780238495 [[64	67]	[177	179]	[177	181]] [4	0	3] [[198	201]	[451	453]	[547	551]] [['TTTE'	'KGRF'	'ONP1'	'4352'	'TTEE'	'DGYF'	'ON21'	'4332']	['EEE'	'SLS'	'202'	'313'	'EEE'	'YLY'	'202'	'313']	['EEEEE'	'SLSSV'	'2022/'	'31330'	'EEEEE'	'TGTGV'	'2222/'	'33330']]
4JUJ_E 0.009951199553622 1.1840566382122808 0.3371298405466973 [[244	246]	[244	249]	[232	237]	[188	192]] [4	0	3	1] [[200	202]	[376	381]	[547	552]	[986	990]] [['EEE'	'TFE'	'213'	'324'	'EEE'	'YFK'	'213'	'324']	['EEEESS'	'TFEATG'	'2131UU'	'324233'	'EEEESS'	'TFKDYG'	'2133UU'	'324433']	['EEEEEE'	'YYWTLL'	'222200'	'333311'	'EEEEEE'	'TGTGVL'	'2222/0'	'333301']	['HHHHH'	'GTDQQ'	'$$%%%'	'33444'	'HHHHH'	'PPEAE'	'$$%#%'	'33424']]
3UBE_A 0.0035868124798737 2.8398781254446925 0.3781942078364555 [[244	246]	[242	246]	[164	169]	[70	72]] [4	0	3	1] [[200	202]	[394	398]	[546	551]	[980	982]] "[['EEE'	'TFE'	'213'	'324'	'EEE'	'YFK'	'213'	'324']	['EEEEE'	'KITFE'	'3/213'	'40324'	'EEEEE'	'NVYAD'	'3/213'	'40324']	['EEEEEE'	'LSKSYI'	'02322/'	'134330'	'EEEEEE'	'LTGTGV'	'02222/'	'133330']	['HHT'	'ILG'	'!""N'	'013'	'HHT'	'ILS'	'!""N'	'013']]"
1N59_A 0.021538406978103 0.8735587461401908 0.0034071550255532 [[100	102]	[7	12]	[97	102]	[64	70]] [4	0	3	1] [[200	202]	[396	401]	[511	516]	[986	992]] [['EEE'	'GAE'	'213'	'324'	'EEE'	'YFK'	'213'	'324']	['EEEEEE'	'YFVTAV'	'21/21/'	'320320'	'EEEEEE'	'YADSFV'	'21321/'	'324320']	['EEEEEE'	'VISGAE'	'//2213'	'003324'	'EEEEEE'	'VVLSFE'	'//0213'	'001324']	['HHHHHHH'	'TQKAKGN'	'$%%#%$%'	'3442434'	'HHHHHHH'	'PPEAEVQ'	'$$%#%!%'	'3342404']]
5JZI_E 0.0138149763387572 1.7963062421460525 0.1328790459965925 [[233	235]	[229	235]	[155	158]	[129	132]] [4	0	3	1] [[200	202]	[393	398]	[548	551]	[988	991]] [['EEE'	'SAE'	'213'	'324'	'EEE'	'YFK'	'213'	'324']	['SEEEEEE'	'TQIVSAE'	'U3//213'	'3400324'	'SEEEEE'	'TNVYAD'	'U3/213'	'340324']	['EEEE'	'SWWV'	'222/'	'3330'	'EEEE'	'GTGV'	'222/'	'3330']	['HHHH'	'EAEI'	'%#%!'	'4240'	'HHHH'	'EAEV'	'%#%!'	'4240']]
3UBJ_G 0.0026514032134272 2.8262042226411235 0.4088586030664389 [[244	246]	[242	246]	[164	169]	[70	72]] [4	0	3	1] [[200	202]	[394	398]	[546	551]	[980	982]] "[['EEE'	'TFE'	'213'	'324'	'EEE'	'YFK'	'213'	'324']	['EEEEE'	'KITFE'	'3/213'	'40324'	'EEEEE'	'NVYAD'	'3/213'	'40324']	['EEEEEE'	'LSKSYI'	'02322/'	'134330'	'EEEEEE'	'LTGTGV'	'02222/'	'133330']	['HHT'	'ILG'	'!""N'	'013'	'HHT'	'ILS'	'!""N'	'013']]"
6LA7_E 0.0185356682961004 1.7813006815471248 0.0262237762237766 [[107	109]	[34	37]	[94	129]	[65	71]] [4	0	3	1] [[200	202]	[450	453]	[513	550]	[986	992]] "[['EEE'	'TAK'	'213'	'324'	'EEE'	'YFK'	'213'	'324']	['EEEE'	'QYLS'	'3202'	'4313'	'EEEE'	'NYLY'	'3202'	'4313']	['EEEE..SSS..EEEEEEEETTEEEEEEETTTTEEEE'	'LGCELGPDNTSVPTAKFALNGEEFMNFDLKQGTWGG'	'0213Z}UVV}}/2213110ON3311313LOON2222'	'132413344330332422143442242414433333'	'EEEE.SSS...EE.S........SSEEEEEETTEEEEE'	'LSFELLHAPATVEGPKKSTNLVKNKFVNFNFNGLTGTG'	'0213ZSVT}[}/3}U]]}}]ZY]VV1/3131ON02222'	'13241142323043344334104442042424313333']	['HHHHHHH'	'TTDLRIK'	'$$%""&!%'	'3341504'	'HHHHHHH'	'PPEAEVQ'	'$$%#%!%'	'3342404']]"
5UDD_N 0.0144309609255133 3.3384053672049347 0.0068610634648376 [[79	81]	[69	86]	[19	24]] [4	0	3] [[200	202]	[395	406]	[538	543]] [['EEE'	'YME'	'213'	'324'	'EEE'	'YFK'	'213'	'324']	['EEEETTTTEEEEEE.GGG'	'ITADESTDTAYMELRSED'	'/213ONNO212130^9::'	'032443343232415344'	'EEEEEEEEEGGG'	'VYADSFVIRGDE'	'/21321//49::'	'032432005344']	['EEEEEE'	'MVSCQA'	'1/2131'	'203242'	'EEEEEE'	'FVNFNF'	'1/3131'	'204242']]
5LWG_C 0.0076598445996802 6.294103307764067 0.0119250425894377 [[263	265]	[36	41]	[257	265]	[226	231]] [4	0	3	1] [[200	202]	[421	426]	[508	516]	[985	990]] [['EEE'	'WAE'	'213'	'324'	'EEE'	'YFK'	'213'	'324']	['TT....'	'PNNELG'	'NO]]Z}'	'344413'	'TT....'	'YNYKLP'	'NO}]Z}'	'343413']	['EEEEEEEEE'	'SIVVWKWAE'	'2///23213'	'300034324'	'EEEEEEEEE'	'YRVVVLSFE'	'24///0213'	'350001324']	['..HHHH'	'NNWNFH'	']]$%#%'	'443424'	'.HHHHH'	'DPPEAE'	']$$%#%'	'433424']]
3AL4_K 0.0008819263295784 2.9237489211397043 0.4173764906303234 [[247	249]	[245	249]	[167	172]	[67	69]] [4	0	3	1] [[200	202]	[394	398]	[546	551]	[980	982]] "[['EEE'	'TFE'	'213'	'324'	'EEE'	'YFK'	'213'	'324']	['EEEEE'	'KITFE'	'3/213'	'40324'	'EEEEE'	'NVYAD'	'3/213'	'40324']	['EEEEEE'	'LSKSYI'	'02322/'	'134330'	'EEEEEE'	'LTGTGV'	'02222/'	'133330']	['HHT'	'ILG'	'!""N'	'013'	'HHT'	'ILS'	'!""N'	'013']]"
3CSY_G 0.0061177929699822 7.248396196162972 0.0034188034188034 [[64	67]	[186	188]	[186	192]] [4	0	3] [[198	201]	[451	453]	[547	553]] [['TTTE'	'KGRF'	'ONP1'	'4352'	'TTEE'	'DGYF'	'ON21'	'4332']	['EEE'	'SLS'	'202'	'313'	'EEE'	'YLY'	'202'	'313']	['EEEEEEE'	'SLSSVVT'	'2022//2'	'3133003'	'EEEEEEE'	'TGTGVLT'	'2222/02'	'3333013']]
6VMX_E 0.0162715927382459 1.825010046885147 0.0830258302583026 [[248	250]	[244	250]	[170	173]	[144	147]] [4	0	3	1] [[200	202]	[393	398]	[548	551]	[988	991]] [['EEE'	'SAE'	'213'	'324'	'EEE'	'YFK'	'213'	'324']	['SEEEEEE'	'TQIVSAE'	'U3//213'	'3400324'	'SEEEEE'	'TNVYAD'	'U3/213'	'340324']	['EEEE'	'SWWV'	'222/'	'3330'	'EEEE'	'GTGV'	'222/'	'3330']	['HHHH'	'EAEI'	'%#%!'	'4240'	'HHHH'	'EAEV'	'%#%!'	'4240']]
4LXV_A 0.0038132008804426 2.9508590327711057 0.3526405451448029 [[241	243]	[239	243]	[161	166]	[61	63]] [4	0	3	1] [[200	202]	[394	398]	[546	551]	[980	982]] "[['EEE'	'TFE'	'213'	'324'	'EEE'	'YFK'	'213'	'324']	['EEEEE'	'KITFE'	'3/213'	'40324'	'EEEEE'	'NVYAD'	'3/213'	'40324']	['EEEEEE'	'LSKSYI'	'02322/'	'134330'	'EEEEEE'	'LTGTGV'	'02222/'	'133330']	['HHT'	'ILG'	'!""N'	'013'	'HHT'	'ILS'	'!""N'	'013']]"
4W8N_E 0.0094710016303832 1.2122607486076755 0.3682983682983687 [[252	254]	[238	242]	[238	241]	[183	185]] [4	0	3	1] [[200	202]	[395	399]	[539	542]	[988	990]] [['EEE'	'GFK'	'213'	'324'	'EEE'	'YFK'	'213'	'324']	['EEEEE'	'INFES'	'/3132'	'04243'	'EEEEE'	'VYADS'	'/2132'	'03243']	['EEEE'	'INFE'	'/313'	'0424'	'EEEE'	'VNFN'	'/313'	'0424']	['HHH'	'DAE'	'%#%'	'424'	'HHH'	'EAE'	'%#%'	'424']]
6AD1_A 0.0115408998574197 2.850791140128508 0.1158432708688239 [[251	253]	[250	253]	[131	134]] [4	0	3] [[200	202]	[395	398]	[540	543]] [['EEE'	'YMK'	'213'	'324'	'EEE'	'YFK'	'213'	'324']	['EEEE'	'VYMK'	'/213'	'0324'	'EEEE'	'VYAD'	'/213'	'0324']	['EEEE'	'NAEF'	'3131'	'4242'	'EEEE'	'NFNF'	'3131'	'4242']]
4JTV_I 0.000962292570448 2.919377179522935 0.4310051107325379 [[247	249]	[245	249]	[167	172]	[67	69]] [4	0	3	1] [[200	202]	[394	398]	[546	551]	[980	982]] "[['EEE'	'TFE'	'213'	'324'	'EEE'	'YFK'	'213'	'324']	['EEEEE'	'KITFE'	'3/213'	'40324'	'EEEEE'	'NVYAD'	'3/213'	'40324']	['EEEEEE'	'LSKSYI'	'02322/'	'134330'	'EEEEEE'	'LTGTGV'	'02222/'	'133330']	['HHT'	'ILG'	'!""N'	'013'	'HHT'	'ILS'	'!""N'	'013']]"
4KPS_A 0.0050291564643641 4.343289231942753 0.1942078364565584 [[244	246]	[243	247]	[39	42]] [4	0	3] [[200	202]	[395	399]	[554	557]] [['EEE'	'TFE'	'213'	'324'	'EEE'	'YFK'	'213'	'324']	['EEEEE'	'ITFES'	'/2132'	'03243'	'EEEEE'	'VYADS'	'/2132'	'03243']	['E...'	'ETNH'	'3}]]'	'4344'	'E...'	'ESNK'	'3}]]'	'4344']]
2H1L_V 0.0023020790437078 2.217057715634607 0.626038781163436 [[269	271]	[266	273]	[230	235]	[284	287]] [4	0	3	1] [[200	202]	[396	403]	[549	554]	[987	990]] [['EEE'	'SFE'	'213'	'324'	'EEE'	'YFK'	'213'	'324']	['EEEEEEEE'	'GRNSFEVR'	'243213/4'	'35432405'	'EEEEEEEE'	'YADSFVIR'	'21321//4'	'32432005']	['EEEEEE'	'TTIHYN'	'22/323'	'330434'	'EEEEEE'	'TGVLTE'	'22/023'	'330134']	['HHHH'	'TEEE'	'$%%%'	'3444'	'HHHH'	'PEAE'	'$%#%'	'3424']]
4JTV_A 0.0028358384076902 2.8738560368301105 0.412265758091993 [[247	249]	[245	249]	[167	172]	[67	69]] [4	0	3	1] [[200	202]	[394	398]	[546	551]	[980	982]] "[['EEE'	'TFE'	'213'	'324'	'EEE'	'YFK'	'213'	'324']	['EEEEE'	'KITFE'	'3/213'	'40324'	'EEEEE'	'NVYAD'	'3/213'	'40324']	['EEEEEE'	'LSKSYI'	'02322/'	'134330'	'EEEEEE'	'LTGTGV'	'02222/'	'133330']	['HHT'	'ILG'	'!""N'	'013'	'HHT'	'ILS'	'!""N'	'013']]"
6CQL_E 0.0133171230912459 1.802553179588417 0.1555118110236222 [[252	254]	[248	254]	[174	177]	[148	151]] [4	0	3	1] [[200	202]	[393	398]	[548	551]	[988	991]] [['EEE'	'SAE'	'213'	'324'	'EEE'	'YFK'	'213'	'324']	['SEEEEEE'	'TQIVSAE'	'U3//213'	'3400324'	'SEEEEE'	'TNVYAD'	'U3/213'	'340324']	['EEEE'	'SWWV'	'222/'	'3330'	'EEEE'	'GTGV'	'222/'	'3330']	['HHHH'	'EAEI'	'%#%!'	'4240'	'HHHH'	'EAEV'	'%#%!'	'4240']]
2W0C_I 0.0089194187829097 3.407096580369963 0.1465076660988071 [[189	192]	[29	32]	[184	191]	[200	204]] [4	0	3	1] [[197	200]	[431	434]	[538	545]	[988	992]] [['ETTE'	'IDGT'	'/ON2'	'0433'	'ETTE'	'IDGY'	'/ON2'	'0433']	['EEEE'	'YEVI'	'23//'	'3400'	'EEEE'	'GDVI'	'23//'	'3400']	['EEEEEETT'	'AVEFQIDG'	'1/313/ON'	'20424043'	'EEEEEETT'	'FVNFNFNG'	'1/3131ON'	'20424243']	['HHHHH'	'KADND'	'%#%%%'	'42444'	'HHHHH'	'EAEVQ'	'%#%!%'	'42404']]
4LXV_I 0.0036147350822382 2.949966803440674 0.3798977853492324 [[241	243]	[239	243]	[161	166]	[61	63]] [4	0	3	1] [[200	202]	[394	398]	[546	551]	[980	982]] "[['EEE'	'TFE'	'213'	'324'	'EEE'	'YFK'	'213'	'324']	['EEEEE'	'KITFE'	'3/213'	'40324'	'EEEEE'	'NVYAD'	'3/213'	'40324']	['EEEEEE'	'LSKSYI'	'02322/'	'134330'	'EEEEEE'	'LTGTGV'	'02222/'	'133330']	['HHT'	'ILG'	'!""N'	'013'	'HHT'	'ILS'	'!""N'	'013']]"
3UBN_G 0.0017750123297182 2.851738746912639 0.4429301533219749 [[244	246]	[242	246]	[164	169]	[70	72]] [4	0	3	1] [[200	202]	[394	398]	[546	551]	[980	982]] "[['EEE'	'TFE'	'213'	'324'	'EEE'	'YFK'	'213'	'324']	['EEEEE'	'KITFE'	'3/213'	'40324'	'EEEEE'	'NVYAD'	'3/213'	'40324']	['EEEEEE'	'LSKSYI'	'02322/'	'134330'	'EEEEEE'	'LTGTGV'	'02222/'	'133330']	['HHT'	'ILG'	'!""N'	'013'	'HHT'	'ILS'	'!""N'	'013']]"
5EOC_H 0.007490954957262 3.745270021824495 0.1669505962521293 [[80	82]	[80	87]	[18	23]] [4	0	3] [[200	202]	[376	383]	[511	516]] [['EEE'	'YMQ'	'213'	'324'	'EEE'	'YFK'	'213'	'324']	['EEEESS..'	'YMQLSSPT'	'2130UU}}'	'32413333'	'EEEESSS.'	'TFKDYGVS'	'2133UUR}'	'32443303']	['EEEEEE'	'VKLSAK'	'/30213'	'041324'	'EEEEEE'	'VVLSFE'	'//0213'	'001324']]
5F96_H 0.0086543114285787 3.907890853126296 0.1288461538461542 [[79	81]	[22	25]	[78	81]] [4	0	3] [[200	202]	[433	436]	[513	516]] [['EEE'	'YMD'	'213'	'324'	'EEE'	'YFK'	'213'	'324']	['EEEE'	'IVAS'	'//12'	'0023'	'EEEE'	'VIAW'	'//12'	'0023']	['EEEE'	'LYMD'	'0213'	'1324'	'EEEE'	'LSFE'	'0213'	'1324']]
4JTV_G 0.0019700710634973 2.8895495472602795 0.4344122657580913 [[247	249]	[245	249]	[167	172]	[67	69]] [4	0	3	1] [[200	202]	[394	398]	[546	551]	[980	982]] "[['EEE'	'TFE'	'213'	'324'	'EEE'	'YFK'	'213'	'324']	['EEEEE'	'KITFE'	'3/213'	'40324'	'EEEEE'	'NVYAD'	'3/213'	'40324']	['EEEEEE'	'LSKSYI'	'02322/'	'134330'	'EEEEEE'	'LTGTGV'	'02222/'	'133330']	['HHT'	'ILG'	'!""N'	'013'	'HHT'	'ILS'	'!""N'	'013']]"
6QT9_A 0.0087958455531475 3.946831028065629 0.1243611584327082 [[223	225]	[222	226]	[56	61]] [4	0	3] [[200	202]	[375	379]	[506	511]] [['EEE'	'TFE'	'213'	'324'	'EEE'	'YFK'	'213'	'324']	['SEEEE'	'STFEQ'	'U2133'	'33244'	'SEEEE'	'STFKD'	'U2133'	'33244']	['SEEEEE'	'DSTRFI'	'V2241/'	'433520'	'SEEEEE'	'QPYRVV'	'V224//'	'433500']]
4M4Y_E 0.0045465000178301 2.7975611809832213 0.3884156729131172 [[244	246]	[242	246]	[164	169]	[70	72]] [4	0	3	1] [[200	202]	[394	398]	[546	551]	[980	982]] "[['EEE'	'TFE'	'213'	'324'	'EEE'	'YFK'	'213'	'324']	['EEEEE'	'KITFE'	'3/213'	'40324'	'EEEEE'	'NVYAD'	'3/213'	'40324']	['EEEEEE'	'LSKSYI'	'02322/'	'134330'	'EEEEEE'	'LTGTGV'	'02222/'	'133330']	['HHT'	'ILG'	'!""N'	'013'	'HHT'	'ILS'	'!""N'	'013']]"
6WJ1_C 0.0037839003968856 2.9717216887336573 0.3696763202725721 [[244	246]	[242	246]	[164	169]	[70	72]] [4	0	3	1] [[200	202]	[394	398]	[546	551]	[980	982]] "[['EEE'	'TFE'	'213'	'324'	'EEE'	'YFK'	'213'	'324']	['EEEEE'	'KITFE'	'3/213'	'40324'	'EEEEE'	'NVYAD'	'3/213'	'40324']	['EEEEEE'	'LSKSYI'	'02322/'	'134330'	'EEEEEE'	'LTGTGV'	'02222/'	'133330']	['HHT'	'ILG'	'!""N'	'013'	'HHT'	'ILS'	'!""N'	'013']]"
6V47_E 0.0024574097497517 2.7869700166205984 0.4531516183986368 [[240	242]	[239	243]	[229	232]	[61	63]] [4	0	3	1] [[200	202]	[395	399]	[548	551]	[980	982]] "[['EEE'	'TFE'	'213'	'324'	'EEE'	'YFK'	'213'	'324']	['EEEEE'	'ITFES'	'/2132'	'03243'	'EEEEE'	'VYADS'	'/2132'	'03243']	['EEEE'	'YWTI'	'222/'	'3330'	'EEEE'	'GTGV'	'222/'	'3330']	['HHT'	'ILG'	'!""N'	'013'	'HHT'	'ILS'	'!""N'	'013']]"
5KHF_A 0.0122141360464353 2.4200290579555634 0.1398058252427185 [[101	103]	[101	104]	[29	33]	[77	79]] [4	0	3	1] [[200	202]	[376	379]	[549	553]	[989	991]] [['EEE'	'YAE'	'213'	'324'	'EEE'	'YFK'	'213'	'324']	['EEEE'	'YAEQ'	'2133'	'3244'	'EEEE'	'TFKD'	'2133'	'3244']	['EEEEE'	'TSWLW'	'22202'	'33313'	'EEEEE'	'TGVLT'	'22/02'	'33013']	['HHH'	'AHV'	'#%!'	'240'	'HHH'	'AEV'	'#%!'	'240']]
4JU0_G 0.0035954140990442 2.895606244685999 0.3969335604770005 [[247	249]	[245	249]	[167	172]	[67	69]] [4	0	3	1] [[200	202]	[394	398]	[546	551]	[980	982]] "[['EEE'	'TFE'	'213'	'324'	'EEE'	'YFK'	'213'	'324']	['EEEEE'	'KITFE'	'3/213'	'40324'	'EEEEE'	'NVYAD'	'3/213'	'40324']	['EEEEEE'	'LSKSYI'	'02322/'	'134330'	'EEEEEE'	'LTGTGV'	'02222/'	'133330']	['HHT'	'ILG'	'!""N'	'013'	'HHT'	'ILS'	'!""N'	'013']]"
2AJF_E 0.0183787778829927 2.260454171482363 0.0051369863013701 [[383	385]	[342	425]	[492	500]	[427	429]] [4	0	3	1] [[200	202]	[355	438]	[506	514]	[990	992]] "[['EEE'	'YAD'	'213'	'324'	'EEE'	'YFK'	'213'	'324']	['EEE..S....SHHHHS.TT.S..EESS.......------.EEEEEEEEGGGGGGSSSS..SHHHHHT....SS...EEEEEE.'	'RKKISNGVADYSVLYNSTFFSTFKHYGVSATKLN------VYADSFVVKGDDVRQIAPGQTGVIADYNYKLPDDFMGHVLAWNT'	'433Y}V}Y[]U$!""$V}NM[U}[33UUY}[}]Z]------Y21321//39::6;:RTUU]}U!!#%$O}]Z}VV[[}3/0123}'	'5440343024330134332233244330323414------03243200434405402334330024343413442234012343'	'EEEE.SEE..HHHHHH.TT.SEEEESSS.TTSTTT..BSEEEEEEEEEEGGGGGGSSTT..STTTTTT....TT..EEEEEEE.'	'RKRISNCVADYSVLYNSASFSTFKDYGVSPTKLNDLEFTNVYADSFVIRGDEVRQIAPGQTGKIADYNYKLPDDFTGDVIAWNS'	'434/}V1/[]$$!""$%}MN[U2133UUR}NNVLOOZ]*U3/21321//49::6;:RTNN]}UOKMONO}]Z}OO[}23//123}'	'545034202433013432323324433033341441423403243200534405402334334024343413442334002343']	['SEEEEEEEE'	'QPYRVVVLS'	'V224///02'	'433500013'	'SEEEEEEEE'	'QPYRVVVLS'	'V224///02'	'433500013']	['HHH'	'NID'	'%!%'	'404'	'HHH'	'EVQ'	'%!%'	'404']]"
6P3S_X 0.0119593214451186 2.251855579608141 0.1635434412265755 [[248	252]	[247	251]	[110	112]] [0	3	1] [[395	399]	[538	542]	[977	979]] "[['EEEEE'	'INFES'	'/3132'	'04243'	'EEEEE'	'VYADS'	'/2132'	'03243']	['EEEEE'	'AINFE'	'1/313'	'20424'	'EEEEE'	'FVNFN'	'1/313'	'20424']	['HHH'	'LKH'	'""%%'	'144'	'HHH'	'LND'	'""%%'	'144']]"
4W8N_A 0.0096646843664753 1.2239590102707023 0.3779342723004706 [[252	254]	[238	242]	[238	241]	[183	185]] [4	0	3	1] [[200	202]	[395	399]	[539	542]	[988	990]] [['EEE'	'GFK'	'213'	'324'	'EEE'	'YFK'	'213'	'324']	['EEEEE'	'INFES'	'/3132'	'04243'	'EEEEE'	'VYADS'	'/2132'	'03243']	['EEEE'	'INFE'	'/313'	'0424'	'EEEE'	'VNFN'	'/313'	'0424']	['HHH'	'DAE'	'%#%'	'424'	'HHH'	'EAE'	'%#%'	'424']]
4W8N_C 0.0094225768390588 1.2194955050154048 0.3909952606635072 [[252	254]	[238	242]	[238	241]	[183	185]] [4	0	3	1] [[200	202]	[395	399]	[539	542]	[988	990]] [['EEE'	'GFK'	'213'	'324'	'EEE'	'YFK'	'213'	'324']	['EEEEE'	'INFES'	'/3132'	'04243'	'EEEEE'	'VYADS'	'/2132'	'03243']	['EEEE'	'INFE'	'/313'	'0424'	'EEEE'	'VNFN'	'/313'	'0424']	['HHH'	'DAE'	'%#%'	'424'	'HHH'	'EAE'	'%#%'	'424']]
6A4K_D 0.0030820004236283 2.8576697674055613 0.4190800681430993 [[258	260]	[256	260]	[178	183]	[78	80]] [4	0	3	1] [[200	202]	[394	398]	[546	551]	[980	982]] "[['EEE'	'TFE'	'213'	'324'	'EEE'	'YFK'	'213'	'324']	['EEEEE'	'KITFE'	'3/213'	'40324'	'EEEEE'	'NVYAD'	'3/213'	'40324']	['EEEEEE'	'LSKSYI'	'02322/'	'134330'	'EEEEEE'	'LTGTGV'	'02222/'	'133330']	['HHT'	'ILG'	'!""N'	'013'	'HHT'	'ILS'	'!""N'	'013']]"
6CS4_A 0.0160330311965497 2.661054608809 0.0374787052810901 [[240	242]	[239	243]	[120	123]	[60	63]] [4	0	3	1] [[200	202]	[395	399]	[550	553]	[978	981]] "[['EEE'	'YMK'	'213'	'324'	'EEE'	'YFK'	'213'	'324']	['EEEEE'	'VYMKP'	'/2132'	'03243'	'EEEEE'	'VYADS'	'/2132'	'03243']	['EEEE'	'TILT'	'2/02'	'3013'	'EEEE'	'GVLT'	'2/02'	'3013']	['HHHH'	'ENFL'	'%%#""'	'4421'	'HHHH'	'NDIL'	'%%!""'	'4401']]"
6URM_C 0.0005262818406152 2.880927273197573 0.4735945485519579 [[244	246]	[242	246]	[164	169]	[70	72]] [4	0	3	1] [[200	202]	[394	398]	[546	551]	[980	982]] "[['EEE'	'TFE'	'213'	'324'	'EEE'	'YFK'	'213'	'324']	['EEEEE'	'KITFE'	'3/213'	'40324'	'EEEEE'	'NVYAD'	'3/213'	'40324']	['EEEEEE'	'LSKSYI'	'02322/'	'134330'	'EEEEEE'	'LTGTGV'	'02222/'	'133330']	['HHT'	'ILG'	'!""N'	'013'	'HHT'	'ILS'	'!""N'	'013']]"
2FZ1_B 0.0164080007989812 0.9247815484580124 0.155025553662691 [[178	180]	[32	39]	[177	180]] [4	0	3] [[200	202]	[394	401]	[513	516]] [['EEE'	'SMH'	'213'	'324'	'EEE'	'YFK'	'213'	'324']	['EEEEEEEE'	'KQPFQSEV'	'3321323/'	'44324340'	'EEEEEEEE'	'NVYADSFV'	'3/21321/'	'40324320']	['EEEE'	'LSMH'	'0213'	'1324'	'EEEE'	'LSFE'	'0213'	'1324']]
3UBE_G 0.0022479459468796 2.846328929114824 0.4565587734241898 [[244	246]	[242	246]	[164	169]	[70	72]] [4	0	3	1] [[200	202]	[394	398]	[546	551]	[980	982]] "[['EEE'	'TFE'	'213'	'324'	'EEE'	'YFK'	'213'	'324']	['EEEEE'	'KITFE'	'3/213'	'40324'	'EEEEE'	'NVYAD'	'3/213'	'40324']	['EEEEEE'	'LSKSYI'	'02322/'	'134330'	'EEEEEE'	'LTGTGV'	'02222/'	'133330']	['HHT'	'ILG'	'!""N'	'013'	'HHT'	'ILS'	'!""N'	'013']]"
6A4K_A 0.0042451579015577 2.776978938745293 0.4105621805792157 [[258	260]	[256	260]	[178	183]	[78	80]] [4	0	3	1] [[200	202]	[394	398]	[546	551]	[980	982]] "[['EEE'	'TFE'	'213'	'324'	'EEE'	'YFK'	'213'	'324']	['EEEEE'	'KITFE'	'3/213'	'40324'	'EEEEE'	'NVYAD'	'3/213'	'40324']	['EEEEEE'	'LSKSYI'	'02322/'	'134330'	'EEEEEE'	'LTGTGV'	'02222/'	'133330']	['HHT'	'ILG'	'!""N'	'013'	'HHT'	'ILS'	'!""N'	'013']]"
4LXV_C 0.0035982069667418 2.955831061773595 0.391822827938671 [[241	243]	[239	243]	[161	166]	[61	63]] [4	0	3	1] [[200	202]	[394	398]	[546	551]	[980	982]] "[['EEE'	'TFE'	'213'	'324'	'EEE'	'YFK'	'213'	'324']	['EEEEE'	'KITFE'	'3/213'	'40324'	'EEEEE'	'NVYAD'	'3/213'	'40324']	['EEEEEE'	'LSKSYI'	'02322/'	'134330'	'EEEEEE'	'LTGTGV'	'02222/'	'133330']	['HHT'	'ILG'	'!""N'	'013'	'HHT'	'ILS'	'!""N'	'013']]"
4JTX_G 0.0029780971070318 2.8933854966795822 0.4190800681430993 [[247	249]	[245	249]	[167	172]	[67	69]] [4	0	3	1] [[200	202]	[394	398]	[546	551]	[980	982]] "[['EEE'	'TFE'	'213'	'324'	'EEE'	'YFK'	'213'	'324']	['EEEEE'	'KITFE'	'3/213'	'40324'	'EEEEE'	'NVYAD'	'3/213'	'40324']	['EEEEEE'	'LSKSYI'	'02322/'	'134330'	'EEEEEE'	'LTGTGV'	'02222/'	'133330']	['HHT'	'ILG'	'!""N'	'013'	'HHT'	'ILS'	'!""N'	'013']]"
4JTX_C 0.0032356387111742 2.9048850179482733 0.412265758091993 [[247	249]	[245	249]	[167	172]	[67	69]] [4	0	3	1] [[200	202]	[394	398]	[546	551]	[980	982]] "[['EEE'	'TFE'	'213'	'324'	'EEE'	'YFK'	'213'	'324']	['EEEEE'	'KITFE'	'3/213'	'40324'	'EEEEE'	'NVYAD'	'3/213'	'40324']	['EEEEEE'	'LSKSYI'	'02322/'	'134330'	'EEEEEE'	'LTGTGV'	'02222/'	'133330']	['HHT'	'ILG'	'!""N'	'013'	'HHT'	'ILS'	'!""N'	'013']]"
3UBQ_A 0.0028116838580202 2.823180631210461 0.4429301533219749 [[244	246]	[242	246]	[164	169]	[70	72]] [4	0	3	1] [[200	202]	[394	398]	[546	551]	[980	982]] "[['EEE'	'TFE'	'213'	'324'	'EEE'	'YFK'	'213'	'324']	['EEEEE'	'KITFE'	'3/213'	'40324'	'EEEEE'	'NVYAD'	'3/213'	'40324']	['EEEEEE'	'LSKSYI'	'02322/'	'134330'	'EEEEEE'	'LTGTGV'	'02222/'	'133330']	['HHT'	'ILG'	'!""N'	'013'	'HHT'	'ILS'	'!""N'	'013']]"
4ZDG_A 0.0116334219982757 2.0518817229763107 0.1979591836734702 [[256	258]	[256	259]	[291	294]	[181	183]] [4	0	3	1] [[200	202]	[396	399]	[547	550]	[988	990]] [['EEE'	'TCH'	'213'	'324'	'EEE'	'YFK'	'213'	'324']	['EEEE'	'TCHY'	'2132'	'3243'	'EEEE'	'YADS'	'2132'	'3243']	['EEEE'	'TWSW'	'2222'	'3333'	'EEEE'	'TGTG'	'2222'	'3333']	['HHH'	'NFN'	'%#%'	'424'	'HHH'	'EAE'	'%#%'	'424']]
3UBN_A 0.0040945232875605 2.8718611349479937 0.3986371379897775 [[244	246]	[242	246]	[164	169]	[70	72]] [4	0	3	1] [[200	202]	[394	398]	[546	551]	[980	982]] "[['EEE'	'TFE'	'213'	'324'	'EEE'	'YFK'	'213'	'324']	['EEEEE'	'KITFE'	'3/213'	'40324'	'EEEEE'	'NVYAD'	'3/213'	'40324']	['EEEEEE'	'LSKSYI'	'02322/'	'134330'	'EEEEEE'	'LTGTGV'	'02222/'	'133330']	['HHT'	'ILG'	'!""N'	'013'	'HHT'	'ILS'	'!""N'	'013']]"
4WMF_B 0.013812493335982 1.3567299549833784 0.1839863713798972 [[164	166]	[28	31]	[165	178]] [4	0	3] [[200	202]	[450	453]	[538	550]] [['EEE'	'YMH'	'213'	'324'	'EEE'	'YFK'	'213'	'324']	['EEEE'	'NGLW'	'3202'	'4313'	'EEEE'	'NYLY'	'3202'	'4313']	['EEEEEEETTEEEEE'	'MHQMELANGTHTGS'	'1331301ON23222'	'24424124334333'	'EEEEEETTEEEEE'	'FVNFNFNGLTGTG'	'1/3131ON02222'	'2042424313333']]
4LXV_G 0.002541530812983 2.9479551741991603 0.4258943781942075 [[241	243]	[239	243]	[161	166]	[61	63]] [4	0	3	1] [[200	202]	[394	398]	[546	551]	[980	982]] "[['EEE'	'TFE'	'213'	'324'	'EEE'	'YFK'	'213'	'324']	['EEEEE'	'KITFE'	'3/213'	'40324'	'EEEEE'	'NVYAD'	'3/213'	'40324']	['EEEEEE'	'LSKSYI'	'02322/'	'134330'	'EEEEEE'	'LTGTGV'	'02222/'	'133330']	['HHT'	'ILG'	'!""N'	'013'	'HHT'	'ILS'	'!""N'	'013']]"
3UYX_B 0.00106557890219 2.87019576824194 0.4804088586030661 [[247	249]	[245	249]	[167	172]	[67	69]] [4	0	3	1] [[200	202]	[394	398]	[546	551]	[980	982]] "[['EEE'	'TFE'	'213'	'324'	'EEE'	'YFK'	'213'	'324']	['EEEEE'	'KITFE'	'3/213'	'40324'	'EEEEE'	'NVYAD'	'3/213'	'40324']	['EEEEEE'	'LSKSYI'	'02322/'	'134330'	'EEEEEE'	'LTGTGV'	'02222/'	'133330']	['HHT'	'ILG'	'!""N'	'013'	'HHT'	'ILS'	'!""N'	'013']]"
3AL4_G 0.0021230463495498 2.8853168861891936 0.454855195911414 [[247	249]	[245	249]	[167	172]	[67	69]] [4	0	3	1] [[200	202]	[394	398]	[546	551]	[980	982]] "[['EEE'	'TFE'	'213'	'324'	'EEE'	'YFK'	'213'	'324']	['EEEEE'	'KITFE'	'3/213'	'40324'	'EEEEE'	'NVYAD'	'3/213'	'40324']	['EEEEEE'	'LSKSYI'	'02322/'	'134330'	'EEEEEE'	'LTGTGV'	'02222/'	'133330']	['HHT'	'ILG'	'!""N'	'013'	'HHT'	'ILS'	'!""N'	'013']]"
4XNM_H 0.0155197368984414 2.813002974167391 0.0407801418439717 [[109	111]	[109	112]	[34	38]	[84	86]] [4	0	3	1] [[200	202]	[396	399]	[547	551]	[974	976]] [['EEE'	'WFD'	'213'	'324'	'EEE'	'YFK'	'213'	'324']	['EEEE'	'WFDP'	'2132'	'3243'	'EEEE'	'YADS'	'2132'	'3243']	['EEEEE'	'WWSWV'	'2222/'	'33330'	'EEEEE'	'TGTGV'	'2222/'	'33330']	['.S.'	'SSV'	'}UY'	'330'	'.S.'	'SSV'	'}UY'	'330']]
5YAX_A 0.0121359714421208 2.4749291231756008 0.1465076660988071 [[1103	1105]	[1101	1106]	[77	81]] [4	0	3] [[200	202]	[394	399]	[550	554]] [['EEE'	'YCQ'	'213'	'324'	'EEE'	'YFK'	'213'	'324']	['EEEEEE'	'DYYCQS'	'322132'	'433243'	'EEEEEE'	'NVYADS'	'3/2132'	'403243']	['EEEEE'	'TINPD'	'2/323'	'30434'	'EEEEE'	'GVLTE'	'2/023'	'30134']]
3UBQ_C 0.0031246480238224 2.879675036172773 0.4293015332197605 [[244	246]	[242	246]	[164	169]	[70	72]] [4	0	3	1] [[200	202]	[394	398]	[546	551]	[980	982]] "[['EEE'	'TFE'	'213'	'324'	'EEE'	'YFK'	'213'	'324']	['EEEEE'	'KITFE'	'3/213'	'40324'	'EEEEE'	'NVYAD'	'3/213'	'40324']	['EEEEEE'	'LSKSYI'	'02322/'	'134330'	'EEEEEE'	'LTGTGV'	'02222/'	'133330']	['HHT'	'ILG'	'!""N'	'013'	'HHT'	'ILS'	'!""N'	'013']]"
5XOV_J 0.0107272945991674 1.7522484406408192 0.2705627705627713 [[237	239]	[233	239]	[159	162]	[133	136]] [4	0	3	1] [[200	202]	[393	398]	[548	551]	[988	991]] [['EEE'	'SAE'	'213'	'324'	'EEE'	'YFK'	'213'	'324']	['SEEEEEE'	'TQIVSAE'	'U3//213'	'3400324'	'SEEEEE'	'TNVYAD'	'U3/213'	'340324']	['EEEE'	'SWWV'	'222/'	'3330'	'EEEE'	'GTGV'	'222/'	'3330']	['HHHH'	'EAEI'	'%#%!'	'4240'	'HHHH'	'EAEV'	'%#%!'	'4240']]
4JTX_E 0.0041844601267514 2.911036306035684 0.3969335604770005 [[247	249]	[245	249]	[167	172]	[67	69]] [4	0	3	1] [[200	202]	[394	398]	[546	551]	[980	982]] "[['EEE'	'TFE'	'213'	'324'	'EEE'	'YFK'	'213'	'324']	['EEEEE'	'KITFE'	'3/213'	'40324'	'EEEEE'	'NVYAD'	'3/213'	'40324']	['EEEEEE'	'LSKSYI'	'02322/'	'134330'	'EEEEEE'	'LTGTGV'	'02222/'	'133330']	['HHT'	'ILG'	'!""N'	'013'	'HHT'	'ILS'	'!""N'	'013']]"
2HD0_J 0.0104285839570323 1.619125841081186 0.3073496659242762 [[188	190]	[141	146]	[189	194]	[124	129]] [4	0	3	1] [[197	199]	[438	443]	[544	549]	[986	991]] [['ETT'	'ING'	'/ON'	'043'	'ETT'	'IDG'	'/ON'	'043']	['.TTTS.'	'YNHLTP'	'}OOLU}'	'344133'	'.TTTT.'	'SNNLDS'	'}OOLO}'	'344143']	['TTEEEE'	'NGLPVS'	'ON02/2'	'431303'	'TTEEEE'	'NGLTGT'	'ON0222'	'431333']	['HHHHHH'	'YVQMAI'	'$!%##!'	'304220'	'HHHHHH'	'PPEAEV'	'$$%#%!'	'334240']]
6ACK_C 0.0046203025831653 2.400422677720776 0.4748743718592969 [[383	385]	[363	403]	[492	550]	[970	974]] [4	0	3	1] [[200	202]	[376	416]	[506	564]	[988	992]] [['EEE'	'YAD'	'213'	'324'	'EEE'	'YFK'	'213'	'324']	['EEEESSS.STTSTTS.BSSEEEEEEEEEGGGGGGSSSS..S'	'TFKDYGVSATKLNDLEFSNVYADSFVVKGDDVRQIAPGQTG'	'2133UUR}TNOSOOS]*UV/21321//39::6;:RTUU]}U'	'32443303234144142340324320043440540233433'	'EEEESSS.TTSTTT..BSEEEEEEEEEEGGGGGGSSTT..S'	'TFKDYGVSPTKLNDLEFTNVYADSFVIRGDEVRQIAPGQTG'	'2133UUR}NNVLOOZ]*U3/21321//49::6;:RTNN]}U'	'32443303334144142340324320053440540233433']	['SEEEEEEEE...SSSS..B..----.....SS.EEE..SS...EE.EEE......TT..'	'QPYRVVVLSFELLNAPATVEG----TDLIKNQGVNFNFNGLTGTGVLTPSSKRFQPFQQ'	'V224///02[]ZSVTU[}(]}----}]ZY]VV}/31][VUZ}}22Y022}}]^[]NM]]'	'433500013241142323043----3410444304242431333301333345243244'	'SEEEEEEEEEE.SSS...EE.S........SSEEEEEETTEEEEEEEEE......TT..'	'QPYRVVVLSFELLHAPATVEGPKKSTNLVKNKFVNFNFNGLTGTGVLTESNKKFLPFQQ'	'V224///0213ZSVT}[}/3}U]]}}]ZY]VV1/3131ON02222/023}]]][ZNM]]'	'43350001324114232304334433410444204242431333301343444213244']	['HHHHH'	'EAEVQ'	'%#%!%'	'42404'	'HHHHH'	'EAEVQ'	'%#%!%'	'42404']]
6OPQ_A 0.0093081701843139 5.54677198280792 0.0323679727427592 [[375	377]	[293	301]	[291	296]	[103	107]] [4	0	3	1] [[200	202]	[432	440]	[538	543]	[988	992]] [['EEE'	'SFN'	'213'	'324'	'EEE'	'YFK'	'213'	'324']	['EEEEE..TT'	'EINFTRPNN'	'3/312^}OO'	'404235344'	'EEEEEE.TT'	'DVIAWNSNN'	'3//123}OO'	'400234344']	['EEEEEE'	'AVEINF'	'1/3/31'	'204042'	'EEEEEE'	'FVNFNF'	'1/3131'	'204242']	['HHHHH'	'QMHED'	'%#%%%'	'42444'	'HHHHH'	'EAEVQ'	'%#%!%'	'42404']]
1QQP_2 0.0105870270442586 2.9654459059581098 0.1465076660988071 [[200	202]	[198	204]	[20	25]	[150	153]] [4	0	3	1] [[200	202]	[394	400]	[545	550]	[982	985]] [['EEE'	'YAN'	'213'	'324'	'EEE'	'YFK'	'213'	'324']	['EEEEEEE'	'KVYANIA'	'3/213/1'	'4032402'	'EEEEEEE'	'NVYADSF'	'3/21321'	'4032432']	['TTEEEE'	'GHTTST'	'NO2222'	'343333'	'TEEEEE'	'GLTGTG'	'N02222'	'313333']	['TTT.'	'PRTN'	'NPN]'	'3534'	'TTS.'	'SRLD'	'NPS]'	'3514']]
4JTX_I 0.0026155599527174 2.9407559396433767 0.4378194207836456 [[247	249]	[245	249]	[167	172]	[67	69]] [4	0	3	1] [[200	202]	[394	398]	[546	551]	[980	982]] "[['EEE'	'TFE'	'213'	'324'	'EEE'	'YFK'	'213'	'324']	['EEEEE'	'KITFE'	'3/213'	'40324'	'EEEEE'	'NVYAD'	'3/213'	'40324']	['EEEEEE'	'LSKSYI'	'02322/'	'134330'	'EEEEEE'	'LTGTGV'	'02222/'	'133330']	['HHT'	'ILG'	'!""N'	'013'	'HHT'	'ILS'	'!""N'	'013']]"
6CQN_E 0.0151825848653071 1.741379645077814 0.1310211946050101 [[252	254]	[248	254]	[174	177]	[148	151]] [4	0	3	1] [[200	202]	[393	398]	[548	551]	[988	991]] [['EEE'	'SAE'	'213'	'324'	'EEE'	'YFK'	'213'	'324']	['SEEEEEE'	'TQIVSAE'	'U3//213'	'3400324'	'SEEEEE'	'TNVYAD'	'U3/213'	'340324']	['EEEE'	'SWWV'	'222/'	'3330'	'EEEE'	'GTGV'	'222/'	'3330']	['HHHH'	'EAEI'	'%#%!'	'4240'	'HHHH'	'EAEV'	'%#%!'	'4240']]
3CSY_C 0.006833159312914 7.015678320473187 0.0173310225303293 [[64	67]	[186	188]	[186	192]] [4	0	3] [[198	201]	[451	453]	[547	553]] [['TTTE'	'KGRF'	'ONP1'	'4352'	'TTEE'	'DGYF'	'ON21'	'4332']	['EEE'	'SLS'	'202'	'313'	'EEE'	'YLY'	'202'	'313']	['EEEEEEE'	'SLSSVVT'	'2022//2'	'3133003'	'EEEEEEE'	'TGTGVLT'	'2222/02'	'3333013']]
3UBJ_A 0.0035574547700349 2.8381355984925056 0.432708688245315 [[244	246]	[242	246]	[164	169]	[70	72]] [4	0	3	1] [[200	202]	[394	398]	[546	551]	[980	982]] "[['EEE'	'TFE'	'213'	'324'	'EEE'	'YFK'	'213'	'324']	['EEEEE'	'KITFE'	'3/213'	'40324'	'EEEEE'	'NVYAD'	'3/213'	'40324']	['EEEEEE'	'LSKSYI'	'02322/'	'134330'	'EEEEEE'	'LTGTGV'	'02222/'	'133330']	['HHT'	'ILG'	'!""N'	'013'	'HHT'	'ILS'	'!""N'	'013']]"
3AL4_A 0.0031767772523904 2.895818310186936 0.4344122657580913 [[247	249]	[245	249]	[235	238]	[67	69]] [4	0	3	1] [[200	202]	[394	398]	[547	550]	[980	982]] "[['EEE'	'TFE'	'213'	'324'	'EEE'	'YFK'	'213'	'324']	['EEEEE'	'KITFE'	'3/213'	'40324'	'EEEEE'	'NVYAD'	'3/213'	'40324']	['EEEE'	'YYWT'	'2222'	'3333'	'EEEE'	'TGTG'	'2222'	'3333']	['HHT'	'ILG'	'!""N'	'013'	'HHT'	'ILS'	'!""N'	'013']]"
2H1L_Q 0.0035236525110572 2.1768416576418184 0.6535211267605636 [[269	271]	[266	273]	[230	235]	[284	287]] [4	0	3	1] [[200	202]	[396	403]	[549	554]	[987	990]] [['EEE'	'SFE'	'213'	'324'	'EEE'	'YFK'	'213'	'324']	['EEEEEEEE'	'GRNSFEVR'	'243213/4'	'35432405'	'EEEEEEEE'	'YADSFVIR'	'21321//4'	'32432005']	['EEEEEE'	'TTIHYN'	'22/323'	'330434'	'EEEEEE'	'TGVLTE'	'22/023'	'330134']	['HHHH'	'TEEE'	'$%%%'	'3444'	'HHHH'	'PEAE'	'$%#%'	'3424']]
5M02_H 0.0105832916291656 1.3409466903408591 0.3371298405466973 [[229	231]	[227	231]	[155	158]	[129	132]] [4	0	3	1] [[200	202]	[394	398]	[548	551]	[988	991]] [['EEE'	'SAE'	'213'	'324'	'EEE'	'YFK'	'213'	'324']	['EEEEE'	'NISAE'	'3/213'	'40324'	'EEEEE'	'NVYAD'	'3/213'	'40324']	['EEEE'	'SWWV'	'222/'	'3330'	'EEEE'	'GTGV'	'222/'	'3330']	['HHHH'	'KAEI'	'%#%!'	'4240'	'HHHH'	'EAEV'	'%#%!'	'4240']]
6XEY_J 0.0144778920239021 3.1639783066432408 0.0477001703577506 [[79	81]	[79	86]	[16	19]] [4	0	3] [[200	202]	[399	406]	[522	525]] [['EEE'	'YME'	'213'	'324'	'EEE'	'YFK'	'213'	'324']	['EEEE.GGG'	'YMEVRSDD'	'213/^9::'	'32405344'	'EEEEEGGG'	'SFVIRGDE'	'21//49::'	'32005344']	['..EE'	'ASVK'	'[}/3'	'2304'	'..EE'	'ATVE'	'[}/3'	'2304']]
6A4K_B 0.0056003315519556 2.814084895344326 0.3781942078364555 [[258	260]	[256	260]	[178	183]	[78	80]] [4	0	3	1] [[200	202]	[394	398]	[546	551]	[980	982]] "[['EEE'	'TFE'	'213'	'324'	'EEE'	'YFK'	'213'	'324']	['EEEEE'	'KITFE'	'3/213'	'40324'	'EEEEE'	'NVYAD'	'3/213'	'40324']	['EEEEEE'	'LSKSYI'	'02322/'	'134330'	'EEEEEE'	'LTGTGV'	'02222/'	'133330']	['HHT'	'ILG'	'!""N'	'013'	'HHT'	'ILS'	'!""N'	'013']]"
3UBJ_C 0.0038778772983261 2.8314455790232653 0.4293015332197605 [[244	246]	[242	246]	[164	169]	[70	72]] [4	0	3	1] [[200	202]	[394	398]	[546	551]	[980	982]] "[['EEE'	'TFE'	'213'	'324'	'EEE'	'YFK'	'213'	'324']	['EEEEE'	'KITFE'	'3/213'	'40324'	'EEEEE'	'NVYAD'	'3/213'	'40324']	['EEEEEE'	'LSKSYI'	'02322/'	'134330'	'EEEEEE'	'LTGTGV'	'02222/'	'133330']	['HHT'	'ILG'	'!""N'	'013'	'HHT'	'ILS'	'!""N'	'013']]"
4LXV_K 0.0036220227481413 2.948964791039751 0.4156729131175469 [[241	243]	[239	243]	[161	166]	[61	63]] [4	0	3	1] [[200	202]	[394	398]	[546	551]	[980	982]] "[['EEE'	'TFE'	'213'	'324'	'EEE'	'YFK'	'213'	'324']	['EEEEE'	'KITFE'	'3/213'	'40324'	'EEEEE'	'NVYAD'	'3/213'	'40324']	['EEEEEE'	'LSKSYI'	'02322/'	'134330'	'EEEEEE'	'LTGTGV'	'02222/'	'133330']	['HHT'	'ILG'	'!""N'	'013'	'HHT'	'ILS'	'!""N'	'013']]"
4Q4V_1 0.010639222177138 5.203144232300671 0.0238500851788752 [[262	264]	[261	269]	[256	264]	[100	102]] [4	0	3	1] [[200	202]	[395	403]	[507	516]	[988	990]] [['EEE'	'YMK'	'213'	'324'	'EEE'	'YFK'	'213'	'324']	['EEEEEEEEE'	'VYMKPKHVR'	'/213233/4'	'032434405'	'EEEEEEEEE'	'VYADSFVIR'	'/21321//4'	'032432005']	['EEEEEEEEE'	'TSKIRVYMK'	'223/4/213'	'334050324'	'EEEEEEEEEE'	'PYRVVVLSFE'	'224///0213'	'3350001324']	['HHH'	'DAD'	'%#%'	'424'	'HHH'	'EAE'	'%#%'	'424']]
2W0C_D 0.0089123633302424 3.4070628670627143 0.1737649063032365 [[189	192]	[29	32]	[184	191]	[200	204]] [4	0	3	1] [[197	200]	[431	434]	[538	545]	[988	992]] [['ETTE'	'IDGT'	'/ON2'	'0433'	'ETTE'	'IDGY'	'/ON2'	'0433']	['EEEE'	'YEVI'	'23//'	'3400'	'EEEE'	'GDVI'	'23//'	'3400']	['EEEEEETT'	'AVEFQIDG'	'1/313/ON'	'20424043'	'EEEEEETT'	'FVNFNFNG'	'1/3131ON'	'20424243']	['HHHHH'	'KADND'	'%#%%%'	'42444'	'HHHHH'	'EAEVQ'	'%#%!%'	'42404']]
3D0I_E 0.0127866534851981 3.430219109037002 0.0692167577413485 [[383	385]	[383	440]	[492	500]] [4	0	3] [[200	202]	[396	449]	[506	514]] [['EEE'	'YAD'	'213'	'324'	'EEE'	'YFK'	'213'	'324']	['EEEEEEEEGGGGGGSSSS..SSHHHHT....SS...EEEEEE.TTTT.BTT.....EE'	'YADSFVVKGDDVRQIAPGQTGVIADYNYKLPDDFMGGVLAWNTRNIDATSTGNYNYKY'	'21321//39::6;:RTUU]}UR!#%$O}]Z}VV[[}2/0123}POKO[+NN}]}]}32'	'3243200434405402334330024343413442233012343540423333434343'	'EEEEEEEEGGGGGGSSTT..STTTTTT....TT..EEEEEEE.TTTT..--.EE'	'YADSFVIRGDEVRQIAPGQTGKIADYNYKLPDDFTGDVIAWNSNNLDSK--GNY'	'21321//49::6;:RTNN]}UOKMONO}]Z}OO[}23//123}OOLO}]--}32'	'3243200534405402334334024343413442334002343441434--343']	['SEEEEEEEE'	'QPYRVVVLS'	'V224///02'	'433500013'	'SEEEEEEEE'	'QPYRVVVLS'	'V224///02'	'433500013']]
6CIT_B 0.0123511135970153 2.434075634701892 0.155025553662691 [[161	163]	[157	162]	[85	88]	[186	190]] [4	0	3	1] [[200	202]	[395	400]	[551	554]	[988	992]] [['EEE'	'TAD'	'213'	'324'	'EEE'	'YFK'	'213'	'324']	['EEEEEE'	'VYACTA'	'/21121'	'032232'	'EEEEEE'	'VYADSF'	'/21321'	'032432']	['EEEE'	'VLYK'	'/023'	'0134'	'EEEE'	'VLTE'	'/023'	'0134']	['HHHHH'	'KFKEE'	'%#%%%'	'42444'	'HHHHH'	'EAEVQ'	'%#%!%'	'42404']]
2H1L_O 0.0026911886572761 2.2864148194906315 0.7014492753623203 [[269	271]	[266	273]	[230	236]	[284	287]] [4	0	3	1] [[200	202]	[396	403]	[549	555]	[987	990]] [['EEE'	'SFE'	'213'	'324'	'EEE'	'YFK'	'213'	'324']	['EEEEEEEE'	'GRNSFEVR'	'243213/4'	'35432405'	'EEEEEEEE'	'YADSFVIR'	'21321//4'	'32432005']	['EEEEE..'	'TTIHYNY'	'22/32]}'	'3304343'	'EEEEEE.'	'TGVLTES'	'22/023}'	'3301343']	['HHHH'	'TEEE'	'$%%%'	'3444'	'HHHH'	'PEAE'	'$%#%'	'3424']]
4PRH_B 0.007320468831488 2.90469761402232 0.2844638949671783 [[17	21]	[90	94]	[90	92]] [0	3	1] [[420	424]	[531	535]	[974	976]] [['TTT..'	'NGKSN'	'ONO}]'	'43434'	'TTT..'	'DYNYK'	'ONO}]'	'43434']	['.....'	'PKIVK'	'}]YY]'	'34004'	'.....'	'TNLVK'	'}]ZY]'	'34104']	['...'	'PKI'	'}]Y'	'340'	'.S.'	'SSV'	'}UY'	'330']]
4JTV_K 0.0018528138908271 2.8936758646494587 0.4991482112436107 [[247	249]	[245	249]	[167	172]	[67	69]] [4	0	3	1] [[200	202]	[394	398]	[546	551]	[980	982]] "[['EEE'	'TFE'	'213'	'324'	'EEE'	'YFK'	'213'	'324']	['EEEEE'	'KITFE'	'3/213'	'40324'	'EEEEE'	'NVYAD'	'3/213'	'40324']	['EEEEEE'	'LSKSYI'	'02322/'	'134330'	'EEEEEE'	'LTGTGV'	'02222/'	'133330']	['HHT'	'ILG'	'!""N'	'013'	'HHT'	'ILS'	'!""N'	'013']]"
3V7A_G 0.0064339471559998 4.433482468736527 0.1787148594377514 [[209	211]	[87	90]	[206	211]	[124	127]] [4	0	3	1] [[200	202]	[376	379]	[511	516]	[979	982]] "[['EEE'	'SFN'	'213'	'324'	'EEE'	'YFK'	'213'	'324']	['EEEE'	'YCQH'	'2133'	'3244'	'EEEE'	'TFKD'	'2133'	'3244']	['EEEEEE'	'IVKSFN'	'//3213'	'004324'	'EEEEEE'	'VVLSFE'	'//0213'	'001324']	['HHHT'	'EQLT'	'%%""N'	'4413'	'HHHT'	'DILS'	'%!""N'	'4013']]"
5M01_H 0.0100436034435923 1.3508089572858435 0.3682983682983687 [[229	231]	[227	231]	[155	158]	[129	132]] [4	0	3	1] [[200	202]	[394	398]	[548	551]	[988	991]] [['EEE'	'SAE'	'213'	'324'	'EEE'	'YFK'	'213'	'324']	['EEEEE'	'NISAE'	'3/213'	'40324'	'EEEEE'	'NVYAD'	'3/213'	'40324']	['EEEE'	'SWWV'	'222/'	'3330'	'EEEE'	'GTGV'	'222/'	'3330']	['HHHH'	'KAEI'	'%#%!'	'4240'	'HHHH'	'EAEV'	'%#%!'	'4240']]
4YLU_D 0.0102094713401759 1.3954995469284568 0.3611584327086876 [[164	166]	[28	31]	[165	178]] [4	0	3] [[200	202]	[450	453]	[538	550]] [['EEE'	'YMH'	'213'	'324'	'EEE'	'YFK'	'213'	'324']	['EEEE'	'NGLW'	'3202'	'4313'	'EEEE'	'NYLY'	'3202'	'4313']	['EEEEEEETTEEEEE'	'MHQMELANGTHTGS'	'1331301ON23222'	'24424124334333'	'EEEEEETTEEEEE'	'FVNFNFNGLTGTG'	'1/3131ON02222'	'2042424313333']]
3EVF_A 0.0230089077156589 0.6717110375404975 0.0136286201022137 [[125	127]	[124	127]	[215	220]	[19	25]] [4	0	3	1] [[200	202]	[395	398]	[561	566]	[984	990]] [['EEE'	'TFK'	'213'	'324'	'EEE'	'YFK'	'213'	'324']	['EEEE'	'ITFK'	'/213'	'0324'	'EEEE'	'VYAD'	'/213'	'0324']	['T...EE'	'STHEMY'	'N}]]12'	'334423'	'TT..EE'	'PFQQFG'	'NM]]12'	'324423']	['S.HHHHH'	'LDKRQFE'	'S]%&%#%'	'1445424'	'S.HHHHH'	'LDPPEAE'	'S]$$%#%'	'1433424']]
6MTM_E 0.0104049045461346 5.3100447616674975 0.0298245614035088 [[233	235]	[229	235]	[79	84]	[129	132]] [4	0	3	1] [[200	202]	[393	398]	[526	531]	[988	991]] [['EEE'	'SAE'	'213'	'324'	'EEE'	'YFK'	'213'	'324']	['SEEEEEE'	'TQIVSAE'	'U3//213'	'3400324'	'SEEEEE'	'TNVYAD'	'U3/213'	'340324']	['.SS...'	'TSAQPT'	'}UT]}}'	'332433'	'.S....'	'GPKKST'	'}U]]}}'	'334433']	['HHHH'	'EAEI'	'%#%!'	'4240'	'HHHH'	'EAEV'	'%#%!'	'4240']]
2GHV_C 0.0055059292541227 3.896957217264215 0.265086206896552 [[383	385]	[361	425]	[492	500]	[427	429]] [4	0	3	1] [[200	202]	[374	438]	[506	514]	[990	992]] [['EEE'	'YAD'	'213'	'324'	'EEE'	'YFK'	'213'	'324']	['.SEEEEES.BGGGGGGGG.SSEEEEEEEEEGGGGGGSSTT..SHHHHHT....TT..EEEEEEE.'	'FSTFKDYGVSATKLNDLCFSNVYADSFVVKGDDVRQIAPGQTGVIADYNYKLPDDFMGDVLAWNT'	'[U21332UY+89:7::78[UV/21321//39::6;:RTNN]}U!!#%$O}]Z}OO[[23/0123}'	'23324433032341441223403243200434405402334330024343413442234012343'	'.SEEEESSS.TTSTTT..BSEEEEEEEEEEGGGGGGSSTT..STTTTTT....TT..EEEEEEE.'	'FSTFKDYGVSPTKLNDLEFTNVYADSFVIRGDEVRQIAPGQTGKIADYNYKLPDDFTGDVIAWNS'	'[U2133UUR}NNVLOOZ]*U3/21321//49::6;:RTNN]}UOKMONO}]Z}OO[}23//123}'	'23324433033341441423403243200534405402334334024343413442334002343']	['SEEEEEEEE'	'QPYRVVVLS'	'V224///02'	'433500013'	'SEEEEEEEE'	'QPYRVVVLS'	'V224///02'	'433500013']	['HHH'	'NID'	'%!%'	'404'	'HHH'	'EVQ'	'%!%'	'404']]
5W1V_A 0.018243430327313 0.7887076575762564 0.1375968992248066 [[100	102]	[97	101]	[24	28]	[59	73]] [4	0	3	1] [[200	202]	[396	400]	[547	551]	[986	991]] [['EEE'	'GAE'	'213'	'324'	'EEE'	'YFK'	'213'	'324']	['EEEEE'	'WMHGA'	'21321'	'32432'	'EEEEE'	'YADSF'	'21321'	'32432']	['EEEEE'	'SVGYV'	'2/22/'	'30330'	'EEEEE'	'TGTGV'	'2222/'	'33330']	['HHHHHHHHHHHHHHH'	'YWDRETRSARDTAQI'	'$$%&%$&$#&%$#%!'	'334543532543240'	'HHHHHH'	'PPEAEV'	'$$%#%!'	'334240']]
4JU0_K 0.003407538782241 2.8913529265155287 0.4633730834752969 [[247	249]	[245	249]	[167	172]	[67	69]] [4	0	3	1] [[200	202]	[394	398]	[546	551]	[980	982]] "[['EEE'	'TFE'	'213'	'324'	'EEE'	'YFK'	'213'	'324']	['EEEEE'	'KITFE'	'3/213'	'40324'	'EEEEE'	'NVYAD'	'3/213'	'40324']	['EEEEEE'	'LSKSYI'	'02322/'	'134330'	'EEEEEE'	'LTGTGV'	'02222/'	'133330']	['HHT'	'ILG'	'!""N'	'013'	'HHT'	'ILS'	'!""N'	'013']]"
1EL6_C 0.0115452423720037 4.710367092972848 0.0371024734982334 [[197	199]	[211	214]	[196	199]	[58	60]] [4	0	3	1] [[200	202]	[434	437]	[513	516]	[990	992]] [['EEE'	'GAQ'	'213'	'324'	'EEE'	'YFK'	'213'	'324']	['EEEE'	'VFYH'	'/123'	'0234'	'EEEE'	'IAWN'	'/123'	'0234']	['EEEE'	'LGAQ'	'0213'	'1324'	'EEEE'	'LSFE'	'0213'	'1324']	['HHH'	'DVH'	'%!%'	'404'	'HHH'	'EVQ'	'%!%'	'404']]
6X5B_H 0.0058752839885281 3.882718748414519 0.2596566523605157 [[90	92]	[41	44]	[88	93]] [4	0	3] [[200	202]	[412	415]	[538	543]] [['EEE'	'YFK'	'213'	'324'	'EEE'	'YFK'	'213'	'324']	['TT..'	'PGQG'	'NN]}'	'3343'	'TT..'	'PGQT'	'NN]}'	'3343']	['EEEEEE'	'AVYFKA'	'1/2131'	'203242'	'EEEEEE'	'FVNFNF'	'1/3131'	'204242']]
2HD0_G 0.0108661019829629 1.6218753959521213 0.313199105145415 [[188	190]	[141	146]	[189	194]	[124	129]] [4	0	3	1] [[197	199]	[438	443]	[544	549]	[986	991]] [['ETT'	'ING'	'/ON'	'043'	'ETT'	'IDG'	'/ON'	'043']	['.TTTS.'	'YNHLTP'	'}OOLU}'	'344133'	'.TTTT.'	'SNNLDS'	'}OOLO}'	'344143']	['TTEEEE'	'NGLPVS'	'ON02/2'	'431303'	'TTEEEE'	'NGLTGT'	'ON0222'	'431333']	['HHHHHH'	'YVQMAI'	'$!%##!'	'304220'	'HHHHHH'	'PPEAEV'	'$$%#%!'	'334240']]
6TYB_G 0.0036744154616625 4.3702011815710735 0.2793867120953994 [[444	446]	[444	449]	[238	241]	[337	346]] [4	0	3	1] [[200	202]	[396	401]	[553	556]	[985	992]] [['EEE'	'TFN'	'213'	'324'	'EEE'	'YFK'	'213'	'324']	['EEEEEE'	'TFNSTV'	'21322/'	'324330'	'EEEEEE'	'YADSFV'	'21321/'	'324320']	['EE..'	'PDSK'	'23}]'	'3434'	'EE..'	'TESN'	'23}]'	'3434']	['.HHHHHHHHH'	'KWKDAIKEVK'	']$%%#!%%!%'	'4344204404'	'.HHHHHHH'	'DPPEAEVQ'	']$$%#%!%'	'43342404']]
5YN6_B 0.0123038899713948 2.2340037337297574 0.1930894308943096 [[93	96]	[113	120]	[95	98]	[22	26]] [4	0	3	1] [[198	201]	[413	419]	[537	540]	[985	989]] [['TTSE'	'KGKF'	'ONV1'	'4342'	'TTEE'	'DGYF'	'ON21'	'4332']	['T..B.TTT'	'SNTPCNVC'	'N]}+[OKM'	'34332402'	'T..STTT'	'GQTGKIA'	'N]}UOKM'	'3433402']	['SEEE'	'KFVQ'	'V1/3'	'4204'	'SEEE'	'KFVN'	'V1/3'	'4204']	['.HHHH'	'DPQKA'	']$%%#'	'43442'	'.HHHH'	'DPPEA'	']$$%#'	'43342']]
5F4R_A 0.0156730631506668 2.2343223029521218 0.1013133208255165 [[444	446]	[441	449]	[376	380]	[342	345]] [4	0	3	1] [[200	202]	[393	401]	[541	545]	[977	980]] "[['EEE'	'TFN'	'213'	'324'	'EEE'	'YFK'	'213'	'324']	['S.EEEEEEE'	'GEITFNSNI'	'U]/21323/'	'340324340'	'SEEEEEEEE'	'TNVYADSFV'	'U3/21321/'	'340324320']	['EEETT'	'FNFRG'	'131PN'	'24253'	'EEETT'	'FNFNG'	'131ON'	'24243']	['HHHH'	'LQKV'	'""%%!'	'1440'	'HHHH'	'LNDI'	'""%%!'	'1440']]"
7JMS_A 0.0158484746799954 1.1533795207735429 0.1856899488926744 [[150	153]	[9	11]	[151	154]	[86	90]] [4	0	3	1] [[199	202]	[447	449]	[540	543]	[977	981]] "[['TEEE'	'THFD'	'N313'	'3424'	'TEEE'	'GYFK'	'N213'	'3324']	['.EE'	'WDS'	'}32'	'343'	'.EE'	'GNY'	'}32'	'343']	['EEEE'	'HFDA'	'3131'	'4242'	'EEEE'	'NFNF'	'3131'	'4242']	['HHHHH'	'LDEYL'	'""%%$""'	'14431'	'HHHHH'	'LNDIL'	'""%%!""'	'14401']]"
4JTX_K 0.0039143108166019 2.9020108478341293 0.4395229982964221 [[247	249]	[245	249]	[167	172]	[67	69]] [4	0	3	1] [[200	202]	[394	398]	[546	551]	[980	982]] "[['EEE'	'TFE'	'213'	'324'	'EEE'	'YFK'	'213'	'324']	['EEEEE'	'KITFE'	'3/213'	'40324'	'EEEEE'	'NVYAD'	'3/213'	'40324']	['EEEEEE'	'LSKSYI'	'02322/'	'134330'	'EEEEEE'	'LTGTGV'	'02222/'	'133330']	['HHT'	'ILG'	'!""N'	'013'	'HHT'	'ILS'	'!""N'	'013']]"
4JTX_A 0.0037841066283001 2.895352068313532 0.4497444633730836 [[247	249]	[245	249]	[167	172]	[67	69]] [4	0	3	1] [[200	202]	[394	398]	[546	551]	[980	982]] "[['EEE'	'TFE'	'213'	'324'	'EEE'	'YFK'	'213'	'324']	['EEEEE'	'KITFE'	'3/213'	'40324'	'EEEEE'	'NVYAD'	'3/213'	'40324']	['EEEEEE'	'LSKSYI'	'02322/'	'134330'	'EEEEEE'	'LTGTGV'	'02222/'	'133330']	['HHT'	'ILG'	'!""N'	'013'	'HHT'	'ILS'	'!""N'	'013']]"
3PRM_C 0.0201759821108148 1.1186109536846658 0.0749574105621797 [[149	153]	[9	13]	[151	154]	[86	90]] [4	0	3	1] [[198	202]	[430	434]	[540	543]	[977	981]] "[['TTEEE'	'QTHFD'	'ON313'	'43424'	'TTEEE'	'DGYFK'	'ON213'	'43324']	['.EEEE'	'WTQVI'	'}23//'	'33400'	'.EEEE'	'TGDVI'	'}23//'	'33400']	['EEEE'	'HFDA'	'3131'	'4242'	'EEEE'	'NFNF'	'3131'	'4242']	['HHHHH'	'LEDYL'	'""%%$""'	'14431'	'HHHHH'	'LNDIL'	'""%%!""'	'14401']]"
5NMG_J 0.0166511436804418 1.7126113603453168 0.1202290076335883 [[234	236]	[230	236]	[156	159]	[130	133]] [4	0	3	1] [[200	202]	[393	398]	[548	551]	[988	991]] [['EEE'	'SAE'	'213'	'324'	'EEE'	'YFK'	'213'	'324']	['SEEEEEE'	'TQIVSAE'	'U3//213'	'3400324'	'SEEEEE'	'TNVYAD'	'U3/213'	'340324']	['EEEE'	'SWWV'	'222/'	'3330'	'EEEE'	'GTGV'	'222/'	'3330']	['HHHH'	'EAEI'	'%#%!'	'4240'	'HHHH'	'EAEV'	'%#%!'	'4240']]
4F15_A 0.0211884570800635 1.2569711004979638 0.0323679727427592 [[241	243]	[239	243]	[161	166]	[188	192]] [4	0	3	1] [[200	202]	[394	398]	[546	551]	[978	982]] "[['EEE'	'TFE'	'213'	'324'	'EEE'	'YFK'	'213'	'324']	['EEEEE'	'KITFE'	'3/213'	'40324'	'EEEEE'	'NVYAD'	'3/213'	'40324']	['EEEEEE'	'LSKSYI'	'02322/'	'134330'	'EEEEEE'	'LTGTGV'	'02222/'	'133330']	['HHHHT'	'QQSLY'	'%%$""N'	'44313'	'HHHHT'	'NDILS'	'%%!""N'	'44013']]"
6MAM_G 0.0032999482064798 3.759987749183457 0.3619489559164743 [[40	44]	[101	104]	[102	104]] [4	0	3] [[198	202]	[435	438]	[553	555]] [['TTEEE'	'NSTLQ'	'ON203'	'43314'	'TTEEE'	'DGYFK'	'ON213'	'43324']	['EEE.'	'AGEW'	'123}'	'2343'	'EEE.'	'AWNS'	'123}'	'2343']	['EE.'	'GEW'	'23}'	'343'	'EE.'	'TES'	'23}'	'343']]
3MV9_E 0.0168120972167652 1.6293273143584028 0.1223709369024856 [[246	248]	[242	248]	[168	171]	[142	145]] [4	0	3	1] [[200	202]	[393	398]	[548	551]	[988	991]] [['EEE'	'SAE'	'213'	'324'	'EEE'	'YFK'	'213'	'324']	['SEEEEEE'	'TQIVSAE'	'U3//213'	'3400324'	'SEEEEE'	'TNVYAD'	'U3/213'	'340324']	['EEEE'	'SWWV'	'222/'	'3330'	'EEEE'	'GTGV'	'222/'	'3330']	['HHHH'	'EAEI'	'%#%!'	'4240'	'HHHH'	'EAEV'	'%#%!'	'4240']]
5X6X_D 0.0176642109044334 2.205946300422485 0.0634057971014498 [[392	394]	[391	395]	[222	229]	[504	507]] [4	0	3	1] [[200	202]	[395	399]	[544	551]	[987	990]] [['EEE'	'SMK'	'213'	'324'	'EEE'	'YFK'	'213'	'324']	['EEEEE'	'ISMKW'	'/2132'	'03243'	'EEEEE'	'VYADS'	'/2132'	'03243']	['TT.EEEEE'	'HGIRPTYI'	'ONY4222/'	'43053330'	'TTEEEEEE'	'NGLTGTGV'	'ON02222/'	'43133330']	['HHHH'	'SDAN'	'$%#%'	'3424'	'HHHH'	'PEAE'	'$%#%'	'3424']]
1J8H_E 0.014401766154068 1.7528608081079529 0.1763527054108218 [[239	241]	[235	241]	[161	164]	[135	138]] [4	0	3	1] [[200	202]	[393	398]	[548	551]	[988	991]] [['EEE'	'SAE'	'213'	'324'	'EEE'	'YFK'	'213'	'324']	['SEEEEEE'	'TQIVSAE'	'U3//213'	'3400324'	'SEEEEE'	'TNVYAD'	'U3/213'	'340324']	['EEEE'	'SWWV'	'222/'	'3330'	'EEEE'	'GTGV'	'222/'	'3330']	['HHHH'	'EAEI'	'%#%!'	'4240'	'HHHH'	'EAEV'	'%#%!'	'4240']]
2WRH_L 0.0135467332326872 1.1870915023308024 0.2623655913978504 [[244	246]	[244	249]	[232	237]	[189	192]] [4	0	3	1] [[200	202]	[376	381]	[547	552]	[987	990]] [['EEE'	'TFE'	'213'	'324'	'EEE'	'YFK'	'213'	'324']	['EEEESS'	'TFEATG'	'2131UU'	'324233'	'EEEESS'	'TFKDYG'	'2133UU'	'324433']	['EEEEEE'	'YYWTLL'	'222200'	'333311'	'EEEEEE'	'TGTGVL'	'2222/0'	'333301']	['HHHH'	'SEQQ'	'$%%%'	'3444'	'HHHH'	'PEAE'	'$%#%'	'3424']]
3PRP_A 0.0181522129769493 1.1164751687384356 0.1328790459965925 [[149	153]	[9	13]	[151	154]	[86	90]] [4	0	3	1] [[198	202]	[430	434]	[540	543]	[977	981]] "[['TTEEE'	'QTHFD'	'ON313'	'43424'	'TTEEE'	'DGYFK'	'ON213'	'43324']	['.EEEE'	'WTQVI'	'}23//'	'33400'	'.EEEE'	'TGDVI'	'}23//'	'33400']	['EEEE'	'HFDA'	'3131'	'4242'	'EEEE'	'NFNF'	'3131'	'4242']	['HHHHH'	'LEDYL'	'""%%$""'	'14431'	'HHHHH'	'LNDIL'	'""%%!""'	'14401']]"
2WRH_J 0.0133860876038759 1.1866164498326306 0.2705627705627713 [[244	246]	[244	249]	[232	237]	[189	192]] [4	0	3	1] [[200	202]	[376	381]	[547	552]	[987	990]] [['EEE'	'TFE'	'213'	'324'	'EEE'	'YFK'	'213'	'324']	['EEEESS'	'TFEATG'	'2131UU'	'324233'	'EEEESS'	'TFKDYG'	'2133UU'	'324433']	['EEEEEE'	'YYWTLL'	'222200'	'333311'	'EEEEEE'	'TGTGVL'	'2222/0'	'333301']	['HHHH'	'SEQQ'	'$%%%'	'3444'	'HHHH'	'PEAE'	'$%#%'	'3424']]
4LXV_E 0.0036978404393899 2.956722902678369 0.4497444633730836 [[241	243]	[239	243]	[161	166]	[61	63]] [4	0	3	1] [[200	202]	[394	398]	[546	551]	[980	982]] "[['EEE'	'TFE'	'213'	'324'	'EEE'	'YFK'	'213'	'324']	['EEEEE'	'KITFE'	'3/213'	'40324'	'EEEEE'	'NVYAD'	'3/213'	'40324']	['EEEEEE'	'LSKSYI'	'02322/'	'134330'	'EEEEEE'	'LTGTGV'	'02222/'	'133330']	['HHT'	'ILG'	'!""N'	'013'	'HHT'	'ILS'	'!""N'	'013']]"
2WRH_H 0.013460870618918 1.1861301189766866 0.2678185745140393 [[244	246]	[244	249]	[232	237]	[189	192]] [4	0	3	1] [[200	202]	[376	381]	[547	552]	[987	990]] [['EEE'	'TFE'	'213'	'324'	'EEE'	'YFK'	'213'	'324']	['EEEESS'	'TFEATG'	'2131UU'	'324233'	'EEEESS'	'TFKDYG'	'2133UU'	'324433']	['EEEEEE'	'YYWTLL'	'222200'	'333311'	'EEEEEE'	'TGTGVL'	'2222/0'	'333301']	['HHHH'	'SEQQ'	'$%%%'	'3444'	'HHHH'	'PEAE'	'$%#%'	'3424']]
2HD0_L 0.0081341645823534 1.673136414000674 0.4711779448621553 [[188	190]	[141	146]	[189	194]	[124	129]] [4	0	3	1] [[197	199]	[438	443]	[544	549]	[986	991]] [['ETT'	'ING'	'/ON'	'043'	'ETT'	'IDG'	'/ON'	'043']	['.TTTS.'	'YNHLTP'	'}OOLU}'	'344133'	'.TTTT.'	'SNNLDS'	'}OOLO}'	'344143']	['TTEEEE'	'NGLPVS'	'ON02/2'	'431303'	'TTEEEE'	'NGLTGT'	'ON0222'	'431333']	['HHHHHH'	'YVQMAI'	'$!%##!'	'304220'	'HHHHHH'	'PPEAEV'	'$$%#%!'	'334240']]
3D0I_F 0.011894167214131 3.410260112919237 0.1075471698113212 [[383	385]	[383	440]	[492	500]] [4	0	3] [[200	202]	[396	449]	[506	514]] [['EEE'	'YAD'	'213'	'324'	'EEE'	'YFK'	'213'	'324']	['EEEEEEEEGGGGGGSSSS..STHHHHT....SS...EEEEEE.TTTT..TT.....EE'	'YADSFVVKGDDVRQIAPGQTGVIADYNYKLPDDFMGIVLAWNTRNIDATSTGNYNYKY'	'21321//39::6;:RTUU]}UK!#%$O}]Z}VV[[}//0123}POKO[}NN}]}]}32'	'3243200434405402334330024343413442230012343540423333434343'	'EEEEEEEEGGGGGGSSTT..STTTTTT....TT..EEEEEEE.TTTT..--.EE'	'YADSFVIRGDEVRQIAPGQTGKIADYNYKLPDDFTGDVIAWNSNNLDSK--GNY'	'21321//49::6;:RTNN]}UOKMONO}]Z}OO[}23//123}OOLO}]--}32'	'3243200534405402334334024343413442334002343441434--343']	['SEEEEEEEE'	'QPYRVVVLS'	'V224///02'	'433500013'	'SEEEEEEEE'	'QPYRVVVLS'	'V224///02'	'433500013']]
5WKO_S 0.0060768318276725 2.841481180026045 0.391822827938671 [[244	246]	[242	246]	[164	169]	[70	72]] [4	0	3	1] [[200	202]	[394	398]	[546	551]	[980	982]] "[['EEE'	'TFE'	'213'	'324'	'EEE'	'YFK'	'213'	'324']	['EEEEE'	'KITFE'	'3/213'	'40324'	'EEEEE'	'NVYAD'	'3/213'	'40324']	['EEEEEE'	'LSKSYI'	'02322/'	'134330'	'EEEEEE'	'LTGTGV'	'02222/'	'133330']	['HHT'	'ILG'	'!""N'	'013'	'HHT'	'ILS'	'!""N'	'013']]"
4M4Y_A 0.0060970031056538 2.801651786381113 0.4003407155025544 [[244	246]	[242	246]	[164	169]	[70	72]] [4	0	3	1] [[200	202]	[394	398]	[546	551]	[980	982]] "[['EEE'	'TFE'	'213'	'324'	'EEE'	'YFK'	'213'	'324']	['EEEEE'	'KITFE'	'3/213'	'40324'	'EEEEE'	'NVYAD'	'3/213'	'40324']	['EEEEEE'	'LSKSYI'	'02322/'	'134330'	'EEEEEE'	'LTGTGV'	'02222/'	'133330']	['HHT'	'ILG'	'!""N'	'013'	'HHT'	'ILS'	'!""N'	'013']]"
6WJ1_E 0.0035791096219042 3.107853804878945 0.4344122657580913 [[244	246]	[242	246]	[164	169]	[70	72]] [4	0	3	1] [[200	202]	[394	398]	[546	551]	[980	982]] "[['EEE'	'TFE'	'213'	'324'	'EEE'	'YFK'	'213'	'324']	['EEEEE'	'KITFE'	'3/213'	'40324'	'EEEEE'	'NVYAD'	'3/213'	'40324']	['EEEEEE'	'LSKSYI'	'02322/'	'134330'	'EEEEEE'	'LTGTGV'	'02222/'	'133330']	['HHT'	'ILG'	'!""N'	'013'	'HHT'	'ILS'	'!""N'	'013']]"
2FZ1_A 0.0219392578753636 0.8468790821698557 0.0482142857142862 [[178	180]	[32	39]	[177	180]] [4	0	3] [[200	202]	[394	401]	[513	516]] [['EEE'	'SMH'	'213'	'324'	'EEE'	'YFK'	'213'	'324']	['EEEEEEEE'	'KQPFQSEV'	'3321323/'	'44324340'	'EEEEEEEE'	'NVYADSFV'	'3/21321/'	'40324320']	['EEEE'	'LSMH'	'0213'	'1324'	'EEEE'	'LSFE'	'0213'	'1324']]
2H1L_R 0.0032189376305224 2.2593241873230654 0.7787878787878797 [[269	271]	[266	273]	[230	235]	[284	287]] [4	0	3	1] [[200	202]	[396	403]	[549	554]	[987	990]] [['EEE'	'SFE'	'213'	'324'	'EEE'	'YFK'	'213'	'324']	['EEEEEEEE'	'GRNSFEVR'	'243213/4'	'35432405'	'EEEEEEEE'	'YADSFVIR'	'21321//4'	'32432005']	['EEEEEE'	'TTIHYN'	'22/323'	'330434'	'EEEEEE'	'TGVLTE'	'22/023'	'330134']	['HHHH'	'TEEE'	'$%%%'	'3444'	'HHHH'	'PEAE'	'$%#%'	'3424']]
5NMG_E 0.0159284671601332 1.705067232803252 0.1442495126705658 [[234	236]	[230	236]	[156	159]	[130	133]] [4	0	3	1] [[200	202]	[393	398]	[548	551]	[988	991]] [['EEE'	'SAE'	'213'	'324'	'EEE'	'YFK'	'213'	'324']	['SEEEEEE'	'TQIVSAE'	'U3//213'	'3400324'	'SEEEEE'	'TNVYAD'	'U3/213'	'340324']	['EEEE'	'SWWV'	'222/'	'3330'	'EEEE'	'GTGV'	'222/'	'3330']	['HHHH'	'EAEI'	'%#%!'	'4240'	'HHHH'	'EAEV'	'%#%!'	'4240']]
4YSI_A 0.0104671141785546 2.746602808234047 0.2203742203742209 [[190	192]	[189	195]	[133	136]	[173	175]] [4	0	3	1] [[200	202]	[395	401]	[540	543]	[986	988]] [['EEE'	'TFE'	'213'	'324'	'EEE'	'YFK'	'213'	'324']	['EEEEEEE'	'VTFEVFV'	'/213/1/'	'0324020'	'EEEEEEE'	'VYADSFV'	'/21321/'	'0324320']	['EEEE'	'HAQA'	'3131'	'4242'	'EEEE'	'NFNF'	'3131'	'4242']	['HHH'	'WSE'	'$$%'	'334'	'HHH'	'PPE'	'$$%'	'334']]
4PGB_A 0.0214635654292386 0.8677812667463018 0.0614828209764919 [[100	102]	[7	12]	[97	102]	[64	70]] [4	0	3	1] [[200	202]	[396	401]	[511	516]	[986	992]] [['EEE'	'GAE'	'213'	'324'	'EEE'	'YFK'	'213'	'324']	['EEEEEE'	'YFVTAV'	'21/21/'	'320320'	'EEEEEE'	'YADSFV'	'21321/'	'324320']	['EEEEEE'	'VISGAE'	'//2213'	'003324'	'EEEEEE'	'VVLSFE'	'//0213'	'001324']	['HHHHHHH'	'TQKAKGN'	'$%%#%$%'	'3442434'	'HHHHHHH'	'PPEAEVQ'	'$$%#%!%'	'3342404']]
2H1L_P 0.0041849562155159 2.168254575298288 0.7734138972809674 [[269	271]	[266	273]	[230	235]	[284	287]] [4	0	3	1] [[200	202]	[396	403]	[549	554]	[987	990]] [['EEE'	'SFE'	'213'	'324'	'EEE'	'YFK'	'213'	'324']	['EEEEEEEE'	'GRNSFEVR'	'243213/4'	'35432405'	'EEEEEEEE'	'YADSFVIR'	'21321//4'	'32432005']	['EEEEEE'	'TTIHYN'	'22/323'	'330434'	'EEEEEE'	'TGVLTE'	'22/023'	'330134']	['HHHH'	'TEEE'	'$%%%'	'3444'	'HHHH'	'PEAE'	'$%#%'	'3424']]
6HBG_A 0.0052377312755338 7.635843847580809 0.0374787052810901 [[234	236]	[233	237]	[117	122]	[37	40]] [4	0	3	1] [[200	202]	[395	399]	[511	516]	[985	988]] [['EEE'	'YFK'	'213'	'324'	'EEE'	'YFK'	'213'	'324']	['EEEEE'	'VYFKP'	'/2132'	'03243'	'EEEEE'	'VYADS'	'/2132'	'03243']	['EEEEEE'	'VITSCQ'	'//2213'	'003324'	'EEEEEE'	'VVLSFE'	'//0213'	'001324']	['.HHH'	'DPSD'	']$$%'	'4334'	'.HHH'	'DPPE'	']$$%'	'4334']]
6URM_F 0.0047094862306516 2.794285774539081 0.4855195911413965 [[244	246]	[242	246]	[164	169]	[70	72]] [4	0	3	1] [[200	202]	[394	398]	[546	551]	[980	982]] "[['EEE'	'TFE'	'213'	'324'	'EEE'	'YFK'	'213'	'324']	['EEEEE'	'KITFE'	'3/213'	'40324'	'EEEEE'	'NVYAD'	'3/213'	'40324']	['EEEEEE'	'LSKSYI'	'02322/'	'134330'	'EEEEEE'	'LTGTGV'	'02222/'	'133330']	['HHT'	'ILG'	'!""N'	'013'	'HHT'	'ILS'	'!""N'	'013']]"
3EVD_A 0.0243544197698978 0.5871457224913167 0.0051107325383297 [[125	127]	[124	127]	[215	220]	[19	25]] [4	0	3	1] [[200	202]	[395	398]	[561	566]	[984	990]] [['EEE'	'TFK'	'213'	'324'	'EEE'	'YFK'	'213'	'324']	['EEEE'	'ITFK'	'/213'	'0324'	'EEEE'	'VYAD'	'/213'	'0324']	['T...EE'	'STHEMY'	'N}]]12'	'334423'	'TT..EE'	'PFQQFG'	'NM]]12'	'324423']	['S.HHHHH'	'LDKRQFE'	'S]%&%#%'	'1445424'	'S.HHHHH'	'LDPPEAE'	'S]$$%#%'	'1433424']]
2HD0_A 0.009842026443839 1.649742462117059 0.3976190476190482 [[188	190]	[141	146]	[189	194]	[124	129]] [4	0	3	1] [[197	199]	[438	443]	[544	549]	[986	991]] [['ETT'	'ING'	'/ON'	'043'	'ETT'	'IDG'	'/ON'	'043']	['.TTTS.'	'YNHLTP'	'}OOLU}'	'344133'	'.TTTT.'	'SNNLDS'	'}OOLO}'	'344143']	['TTEEEE'	'NGLPVS'	'ON02/2'	'431303'	'TTEEEE'	'NGLTGT'	'ON0222'	'431333']	['HHHHHH'	'YVQMAI'	'$!%##!'	'304220'	'HHHHHH'	'PPEAEV'	'$$%#%!'	'334240']]
2HD0_H 0.0092847914900178 1.5128936791258982 0.4387254901960793 [[188	190]	[141	146]	[189	192]	[124	129]] [4	0	3	1] [[197	199]	[438	443]	[544	547]	[986	991]] [['ETT'	'ING'	'/ON'	'043'	'ETT'	'IDG'	'/ON'	'043']	['.TTTS.'	'YNHLTP'	'}OOLU}'	'344133'	'.TTTT.'	'SNNLDS'	'}OOLO}'	'344143']	['TTEE'	'NGLP'	'ON02'	'4313'	'TTEE'	'NGLT'	'ON02'	'4313']	['HHHHHH'	'YVQMAI'	'$!%##!'	'304220'	'HHHHHH'	'PPEAEV'	'$$%#%!'	'334240']]
5TIL_H 0.0078765899395986 4.265963466074932 0.1810865191146882 [[229	231]	[227	231]	[85	90]	[129	132]] [4	0	3	1] [[200	202]	[394	398]	[538	543]	[988	991]] [['EEE'	'SAE'	'213'	'324'	'EEE'	'YFK'	'213'	'324']	['EEEEE'	'NISAE'	'3/213'	'40324'	'EEEEE'	'NVYAD'	'3/213'	'40324']	['EEEEEE'	'AVYFHA'	'1/2131'	'203242'	'EEEEEE'	'FVNFNF'	'1/3131'	'204242']	['HHHH'	'KAEI'	'%#%!'	'4240'	'HHHH'	'EAEV'	'%#%!'	'4240']]
4ZDG_C 0.0130158579713796 2.062872530521294 0.2078189300411528 [[256	258]	[256	259]	[291	294]	[181	183]] [4	0	3	1] [[200	202]	[396	399]	[547	550]	[988	990]] [['EEE'	'TCH'	'213'	'324'	'EEE'	'YFK'	'213'	'324']	['EEEE'	'TCHY'	'2132'	'3243'	'EEEE'	'YADS'	'2132'	'3243']	['EEEE'	'TWSW'	'2222'	'3333'	'EEEE'	'TGTG'	'2222'	'3333']	['HHH'	'NFN'	'%#%'	'424'	'HHH'	'EAE'	'%#%'	'424']]
5X6Y_A 0.01826431154136 2.070306883670069 0.0698466780238495 [[392	394]	[391	395]	[222	229]	[504	507]] [4	0	3	1] [[200	202]	[395	399]	[544	551]	[987	990]] [['EEE'	'SMK'	'213'	'324'	'EEE'	'YFK'	'213'	'324']	['EEEEE'	'ISMKW'	'/2132'	'03243'	'EEEEE'	'VYADS'	'/2132'	'03243']	['TT.EEEEE'	'HGIRPTYI'	'ONY4222/'	'43053330'	'TTEEEEEE'	'NGLTGTGV'	'ON02222/'	'43133330']	['HHHH'	'SDAN'	'$%#%'	'3424'	'HHHH'	'PEAE'	'$%#%'	'3424']]
5XOV_H 0.0121862539025879 1.7623107804964222 0.2733188720173538 [[237	239]	[233	239]	[159	162]	[133	136]] [4	0	3	1] [[200	202]	[393	398]	[548	551]	[988	991]] [['EEE'	'SAE'	'213'	'324'	'EEE'	'YFK'	'213'	'324']	['SEEEEEE'	'TQIVSAE'	'U3//213'	'3400324'	'SEEEEE'	'TNVYAD'	'U3/213'	'340324']	['EEEE'	'SWWV'	'222/'	'3330'	'EEEE'	'GTGV'	'222/'	'3330']	['HHHH'	'EAEI'	'%#%!'	'4240'	'HHHH'	'EAEV'	'%#%!'	'4240']]
5WKO_M 0.0062290495545486 2.846811051616967 0.4003407155025544 [[244	246]	[242	246]	[164	169]	[70	72]] [4	0	3	1] [[200	202]	[394	398]	[546	551]	[980	982]] "[['EEE'	'TFE'	'213'	'324'	'EEE'	'YFK'	'213'	'324']	['EEEEE'	'KITFE'	'3/213'	'40324'	'EEEEE'	'NVYAD'	'3/213'	'40324']	['EEEEEE'	'LSKSYI'	'02322/'	'134330'	'EEEEEE'	'LTGTGV'	'02222/'	'133330']	['HHT'	'ILG'	'!""N'	'013'	'HHT'	'ILS'	'!""N'	'013']]"
2H1L_T 0.0050201888901571 2.189522446666298 0.7063953488372101 [[269	271]	[266	273]	[230	235]	[284	287]] [4	0	3	1] [[200	202]	[396	403]	[549	554]	[987	990]] [['EEE'	'SFE'	'213'	'324'	'EEE'	'YFK'	'213'	'324']	['EEEEEEEE'	'GRNSFEVR'	'243213/4'	'35432405'	'EEEEEEEE'	'YADSFVIR'	'21321//4'	'32432005']	['EEEEEE'	'TTIHYN'	'22/323'	'330434'	'EEEEEE'	'TGVLTE'	'22/023'	'330134']	['HHHH'	'TEEE'	'$%%%'	'3444'	'HHHH'	'PEAE'	'$%#%'	'3424']]
6OPQ_E 0.0093102261400921 5.546808952916377 0.0634057971014498 [[375	377]	[293	301]	[291	296]	[103	107]] [4	0	3	1] [[200	202]	[432	440]	[538	543]	[988	992]] [['EEE'	'SFN'	'213'	'324'	'EEE'	'YFK'	'213'	'324']	['EEEEE..TT'	'EINFTRPNN'	'3/312^}OO'	'404235344'	'EEEEEE.TT'	'DVIAWNSNN'	'3//123}OO'	'400234344']	['EEEEEE'	'AVEINF'	'1/3/31'	'204042'	'EEEEEE'	'FVNFNF'	'1/3131'	'204242']	['HHHHH'	'QMHED'	'%#%%%'	'42444'	'HHHHH'	'EAEVQ'	'%#%!%'	'42404']]
6A4K_C 0.004603762977489 2.795945593106059 0.5042589437819411 [[258	260]	[256	260]	[178	183]	[78	80]] [4	0	3	1] [[200	202]	[394	398]	[546	551]	[980	982]] "[['EEE'	'TFE'	'213'	'324'	'EEE'	'YFK'	'213'	'324']	['EEEEE'	'KITFE'	'3/213'	'40324'	'EEEEE'	'NVYAD'	'3/213'	'40324']	['EEEEEE'	'LSKSYI'	'02322/'	'134330'	'EEEEEE'	'LTGTGV'	'02222/'	'133330']	['HHT'	'ILG'	'!""N'	'013'	'HHT'	'ILS'	'!""N'	'013']]"
5WKO_T 0.0061565462840346 2.868713901490876 0.405451448040885 [[244	246]	[242	246]	[164	169]	[70	72]] [4	0	3	1] [[200	202]	[394	398]	[546	551]	[980	982]] "[['EEE'	'TFE'	'213'	'324'	'EEE'	'YFK'	'213'	'324']	['EEEEE'	'KITFE'	'3/213'	'40324'	'EEEEE'	'NVYAD'	'3/213'	'40324']	['EEEEEE'	'LSKSYI'	'02322/'	'134330'	'EEEEEE'	'LTGTGV'	'02222/'	'133330']	['HHT'	'ILG'	'!""N'	'013'	'HHT'	'ILS'	'!""N'	'013']]"
4RSP_A 0.012796565193524 1.4288316474030307 0.2879045996592835 [[164	166]	[28	31]	[165	178]] [4	0	3] [[200	202]	[450	453]	[538	550]] [['EEE'	'YMH'	'213'	'324'	'EEE'	'YFK'	'213'	'324']	['EEEE'	'NGLW'	'3202'	'4313'	'EEEE'	'NYLY'	'3202'	'4313']	['EEEEEEETTEEEEE'	'MHQMELANGTHTGS'	'1331301ON23222'	'24424124334333'	'EEEEEETTEEEEE'	'FVNFNFNGLTGTG'	'1/3131ON02222'	'2042424313333']]
3PRM_A 0.0195539945501658 1.1369652603260512 0.1073253833049399 [[149	153]	[9	13]	[151	154]	[86	90]] [4	0	3	1] [[198	202]	[430	434]	[540	543]	[977	981]] "[['TTEEE'	'QTHFD'	'ON313'	'43424'	'TTEEE'	'DGYFK'	'ON213'	'43324']	['.EEEE'	'WTQVI'	'}23//'	'33400'	'.EEEE'	'TGDVI'	'}23//'	'33400']	['EEEE'	'HFDA'	'3131'	'4242'	'EEEE'	'NFNF'	'3131'	'4242']	['HHHHH'	'LEDYL'	'""%%$""'	'14431'	'HHHHH'	'LNDIL'	'""%%!""'	'14401']]"
5WKO_U 0.0061312774383335 2.838637149303454 0.4139693356047691 [[244	246]	[242	246]	[164	169]	[70	72]] [4	0	3	1] [[200	202]	[394	398]	[546	551]	[980	982]] "[['EEE'	'TFE'	'213'	'324'	'EEE'	'YFK'	'213'	'324']	['EEEEE'	'KITFE'	'3/213'	'40324'	'EEEEE'	'NVYAD'	'3/213'	'40324']	['EEEEEE'	'LSKSYI'	'02322/'	'134330'	'EEEEEE'	'LTGTGV'	'02222/'	'133330']	['HHT'	'ILG'	'!""N'	'013'	'HHT'	'ILS'	'!""N'	'013']]"
5WKO_N 0.0061622040848537 2.838655191661139 0.412265758091993 [[244	246]	[242	246]	[164	169]	[70	72]] [4	0	3	1] [[200	202]	[394	398]	[546	551]	[980	982]] "[['EEE'	'TFE'	'213'	'324'	'EEE'	'YFK'	'213'	'324']	['EEEEE'	'KITFE'	'3/213'	'40324'	'EEEEE'	'NVYAD'	'3/213'	'40324']	['EEEEEE'	'LSKSYI'	'02322/'	'134330'	'EEEEEE'	'LTGTGV'	'02222/'	'133330']	['HHT'	'ILG'	'!""N'	'013'	'HHT'	'ILS'	'!""N'	'013']]"
3KAS_A 0.0036136718327301 6.3300033093972665 0.1601362862010213 [[406	408]	[179	184]	[403	408]	[595	600]] [4	0	3	1] [[200	202]	[393	398]	[511	516]	[987	992]] [['EEE'	'GAQ'	'213'	'324'	'EEE'	'YFK'	'213'	'324']	['SEEEEE'	'SKVWRD'	'U3/243'	'340354'	'SEEEEE'	'TNVYAD'	'U3/213'	'340324']	['EEEEEE'	'VVVGAQ'	'///213'	'000324'	'EEEEEE'	'VVLSFE'	'//0213'	'001324']	['HHHHHH'	'GQFVIK'	'$%#!!%'	'342004'	'HHHHHH'	'PEAEVQ'	'$%#%!%'	'342404']]
4PLK_K 0.0079897867346213 4.677041297792498 0.1555118110236222 [[208	210]	[87	92]	[205	210]	[123	127]] [4	0	3	1] [[200	202]	[376	381]	[511	516]	[978	982]] "[['EEE'	'SFN'	'213'	'324'	'EEE'	'YFK'	'213'	'324']	['EEEE.S'	'YCQHFW'	'2133[U'	'324423'	'EEEESS'	'TFKDYG'	'2133UU'	'324433']	['EEEEEE'	'IVKSFN'	'//3213'	'004324'	'EEEEEE'	'VVLSFE'	'//0213'	'001324']	['HHHTT'	'EKVLS'	'%%!LN'	'44013'	'HHHHT'	'NDILS'	'%%!""N'	'44013']]"
1QXM_A 0.0154160870301084 2.433094845778593 0.1138519924098673 [[237	249]	[241	247]	[144	146]] [0	3	1] [[427	439]	[548	554]	[987	989]] [['TTEEEEEEEEETT'	'DNDASKYILYNLQ'	'OO31232/023LO'	'4442343013414'	'TT..EEEEEEE.T'	'DDFTGDVIAWNSN'	'OO[}23//123}O'	'4423340023434']	['EEEEEEE'	'SKYILYN'	'232/023'	'3430134'	'EEEEEEE'	'GTGVLTE'	'222/023'	'3330134']	['HHH'	'YEA'	'$%#'	'342'	'HHH'	'PEA'	'$%#'	'342']]
4HBE_A 0.0122152061151281 2.4200065918389693 0.2078189300411528 [[101	103]	[101	104]	[29	33]	[77	79]] [4	0	3	1] [[200	202]	[376	379]	[549	553]	[989	991]] [['EEE'	'YAE'	'213'	'324'	'EEE'	'YFK'	'213'	'324']	['EEEE'	'YAEQ'	'2133'	'3244'	'EEEE'	'TFKD'	'2133'	'3244']	['EEEEE'	'TSWLW'	'22202'	'33313'	'EEEEE'	'TGVLT'	'22/02'	'33013']	['HHH'	'AHV'	'#%!'	'240'	'HHH'	'AEV'	'#%!'	'240']]
6CRU_A 0.0184901846953146 2.500879653307768 0.0389380530973459 [[240	242]	[239	243]	[120	123]	[60	63]] [4	0	3	1] [[200	202]	[395	399]	[550	553]	[978	981]] "[['EEE'	'YMK'	'213'	'324'	'EEE'	'YFK'	'213'	'324']	['EEEEE'	'VYMKP'	'/2132'	'03243'	'EEEEE'	'VYADS'	'/2132'	'03243']	['EEEE'	'TILT'	'2/02'	'3013'	'EEEE'	'GVLT'	'2/02'	'3013']	['HHHH'	'ENFL'	'%%#""'	'4421'	'HHHH'	'NDIL'	'%%!""'	'4401']]"
3UYW_B 0.0057516130302424 2.753481198173524 0.4599659284497444 [[247	249]	[245	249]	[167	172]	[67	69]] [4	0	3	1] [[200	202]	[394	398]	[546	551]	[980	982]] "[['EEE'	'TFE'	'213'	'324'	'EEE'	'YFK'	'213'	'324']	['EEEEE'	'KITFE'	'3/213'	'40324'	'EEEEE'	'NVYAD'	'3/213'	'40324']	['EEEEEE'	'LSKSYI'	'02322/'	'134330'	'EEEEEE'	'LTGTGV'	'02222/'	'133330']	['HHT'	'ILG'	'!""N'	'013'	'HHT'	'ILS'	'!""N'	'013']]"
3UYW_A 0.0056507544309837 2.7625177962593765 0.4701873935264047 [[247	249]	[245	249]	[167	172]	[67	69]] [4	0	3	1] [[200	202]	[394	398]	[546	551]	[980	982]] "[['EEE'	'TFE'	'213'	'324'	'EEE'	'YFK'	'213'	'324']	['EEEEE'	'KITFE'	'3/213'	'40324'	'EEEEE'	'NVYAD'	'3/213'	'40324']	['EEEEEE'	'LSKSYI'	'02322/'	'134330'	'EEEEEE'	'LTGTGV'	'02222/'	'133330']	['HHT'	'ILG'	'!""N'	'013'	'HHT'	'ILS'	'!""N'	'013']]"
6CRW_A 0.0092728624450137 2.001301261695084 0.4043062200956941 [[383	385]	[380	389]	[493	554]	[955	974]] [4	0	3	1] [[200	202]	[393	402]	[507	568]	[973	992]] "[['EEE'	'YAD'	'213'	'324'	'EEE'	'YFK'	'213'	'324']	['S.EEEEEEEE'	'SNVYADSFVV'	'U]/21321//'	'3403243200'	'SEEEEEEEEE'	'TNVYADSFVI'	'U3/21321//'	'3403243200']	['EEEEEEEEE.------.EESS.......TTSEEEEEETTEEEEEEEEE......TT..EEE.'	'PYRVVVLSFE------TVFGPKLSTDLIKNQHVNFNFNGLTGTGVLTPSSKRFQPFQQFGRD'	'224///021]------}/1UU]Z}}]ZYOOV3/3131ON02222/022}}]^[]NM]]124]'	'3350001324------3023341334104444042424313333013333452432442354'	'EEEEEEEEEE.SSS...EE.S........SSEEEEEETTEEEEEEEEE......TT..EEE.'	'PYRVVVLSFELLHAPATVEGPKKSTNLVKNKFVNFNFNGLTGTGVLTESNKKFLPFQQFGRD'	'224///0213ZSVT}[}/3}U]]}}]ZY]VV1/3131ON02222/023}]]][ZNM]]124]'	'33500013241142323043344334104442042424313333013434442132442354']	['S.S.HHHHHHHS.HHHHHHH'	'ISSVLNDILSRLDPPEAEVQ'	'R}UY""%%!""$&S]$$%#%!%'	'03301440135143342404'	'S.S.HHHHHTTS.HHHHHHH'	'ISSVLNDILSRLDPPEAEVQ'	'R}UY""%%!""NPS]$$%#%!%'	'03301440135143342404']]"
3UYW_D 0.0059391774130482 2.7528987522037927 0.4565587734241898 [[247	249]	[245	249]	[167	172]	[67	69]] [4	0	3	1] [[200	202]	[394	398]	[546	551]	[980	982]] "[['EEE'	'TFE'	'213'	'324'	'EEE'	'YFK'	'213'	'324']	['EEEEE'	'KITFE'	'3/213'	'40324'	'EEEEE'	'NVYAD'	'3/213'	'40324']	['EEEEEE'	'LSKSYI'	'02322/'	'134330'	'EEEEEE'	'LTGTGV'	'02222/'	'133330']	['HHT'	'ILG'	'!""N'	'013'	'HHT'	'ILS'	'!""N'	'013']]"
6F9E_A 0.0136755939741425 1.1570161389136415 0.3073496659242762 [[256	258]	[256	259]	[307	310]	[201	204]] [4	0	3	1] [[200	202]	[396	399]	[555	558]	[987	990]] "[['EEE'	'SAH'	'213'	'324'	'EEE'	'YFK'	'213'	'324']	['EEEE'	'SAHY'	'2132'	'3243'	'EEEE'	'YADS'	'2132'	'3243']	['....'	'SEDD'	'}]]]'	'3444'	'....'	'SNKK'	'}]]]'	'3444']	['HHHH'	'PLFQ'	'$""#%'	'3124'	'HHHH'	'PEAE'	'$%#%'	'3424']]"
5HJ3_A 0.0062240489606513 5.262343673081521 0.1686541737649054 [[64	67]	[186	188]	[186	190]] [4	0	3] [[198	201]	[451	453]	[547	551]] [['TTTE'	'KGRF'	'ONP1'	'4352'	'TTEE'	'DGYF'	'ON21'	'4332']	['EEE'	'SLS'	'202'	'313'	'EEE'	'YLY'	'202'	'313']	['EEEEE'	'SLSSV'	'2022/'	'31330'	'EEEEE'	'TGTGV'	'2222/'	'33330']]
6F9E_E 0.013700943651948 1.15691867936337 0.3073496659242762 [[256	258]	[256	259]	[307	310]	[201	204]] [4	0	3	1] [[200	202]	[396	399]	[555	558]	[987	990]] "[['EEE'	'SAH'	'213'	'324'	'EEE'	'YFK'	'213'	'324']	['EEEE'	'SAHY'	'2132'	'3243'	'EEEE'	'YADS'	'2132'	'3243']	['....'	'SEDD'	'}]]]'	'3444'	'....'	'SNKK'	'}]]]'	'3444']	['HHHH'	'PLFQ'	'$""#%'	'3124'	'HHHH'	'PEAE'	'$%#%'	'3424']]"
5WKO_O 0.0061550413556012 2.826424966574326 0.4310051107325379 [[244	246]	[242	246]	[164	169]	[70	72]] [4	0	3	1] [[200	202]	[394	398]	[546	551]	[980	982]] "[['EEE'	'TFE'	'213'	'324'	'EEE'	'YFK'	'213'	'324']	['EEEEE'	'KITFE'	'3/213'	'40324'	'EEEEE'	'NVYAD'	'3/213'	'40324']	['EEEEEE'	'LSKSYI'	'02322/'	'134330'	'EEEEEE'	'LTGTGV'	'02222/'	'133330']	['HHT'	'ILG'	'!""N'	'013'	'HHT'	'ILS'	'!""N'	'013']]"
4M4Y_C 0.006030287233261 2.816771928177169 0.4412265758091984 [[244	246]	[242	246]	[164	169]	[70	72]] [4	0	3	1] [[200	202]	[394	398]	[546	551]	[980	982]] "[['EEE'	'TFE'	'213'	'324'	'EEE'	'YFK'	'213'	'324']	['EEEEE'	'KITFE'	'3/213'	'40324'	'EEEEE'	'NVYAD'	'3/213'	'40324']	['EEEEEE'	'LSKSYI'	'02322/'	'134330'	'EEEEEE'	'LTGTGV'	'02222/'	'133330']	['HHT'	'ILG'	'!""N'	'013'	'HHT'	'ILS'	'!""N'	'013']]"
5T33_L 0.0108391837872009 4.946191734129104 0.0664395229982959 [[64	66]	[146	151]	[149	155]] [4	0	3] [[200	202]	[434	439]	[542	551]] [['EEE'	'GFH'	'213'	'324'	'EEE'	'YFK'	'213'	'324']	['EEEEET'	'VAWKAD'	'/1231O'	'023424'	'EEEE.T'	'IAWNSN'	'/123}O'	'023434']	['EETTEEE'	'KADSSPV'	'31ON22/'	'4243330'	'EETTEEEEEE'	'NFNGLTGTGV'	'31ON02222/'	'4243133330']]
1Z7S_1 0.0010372086019005 8.965647140390848 0.0352733686067026 [[255	257]	[254	262]	[87	90]	[52	54]] [4	0	3	1] [[200	202]	[395	403]	[552	555]	[986	988]] [['EEE'	'YMK'	'213'	'324'	'EEE'	'YFK'	'213'	'324']	['EEEEEEEEE'	'VYMKPKHIR'	'/213233/4'	'032434405'	'EEEEEEEEE'	'VYADSFVIR'	'/21321//4'	'032432005']	['EEE.'	'LTNS'	'023}'	'1343'	'EEE.'	'LTES'	'023}'	'1343']	['HHH'	'PSD'	'$$%'	'334'	'HHH'	'PPE'	'$$%'	'334']]
3BGF_A 0.0200312849945341 2.450692243166923 0.0102214650766609 [[383	385]	[342	425]	[492	500]	[427	429]] [4	0	3	1] [[200	202]	[355	438]	[506	514]	[990	992]] "[['EEE'	'YAD'	'213'	'324'	'EEE'	'YFK'	'213'	'324']	['EEEE.S....TT..--..S.SEEEEESS.SSS.TT...S.EEEEEEEEEGGGGGGSSTT..SHHHHHT....TT..EEEEEEE.'	'RKKISNDVADYSVL--STFFSTFKEYGVSATKLNDLCFSNVYADSFVVKGDDVRQIAPGQTGVIADYNYKLPDDFMGEVLAWNT'	'433/}V]Y[]NNYZ--}}T[U21332UR}TUVZOOZ[[U]/21321//39::6;:RTNN]}U!!#%$O}]Z}OO[[23/0123}'	'54403440243301--33223324433032341441223403243200434405402334330024343413442234012343'	'EEEE.SEE..HHHHHH.TT.SEEEESSS.TTSTTT..BSEEEEEEEEEEGGGGGGSSTT..STTTTTT....TT..EEEEEEE.'	'RKRISNCVADYSVLYNSASFSTFKDYGVSPTKLNDLEFTNVYADSFVIRGDEVRQIAPGQTGKIADYNYKLPDDFTGDVIAWNS'	'434/}V1/[]$$!""$%}MN[U2133UUR}NNVLOOZ]*U3/21321//49::6;:RTNN]}UOKMONO}]Z}OO[}23//123}'	'545034202433013432323324433033341441423403243200534405402334334024343413442334002343']	['SEEEEEEEE'	'QPYRVVVLS'	'V224///02'	'433500013'	'SEEEEEEEE'	'QPYRVVVLS'	'V224///02'	'433500013']	['HHH'	'NID'	'%!%'	'404'	'HHH'	'EVQ'	'%!%'	'404']]"
7CDJ_H 0.0098033701543902 5.48461104135532 0.0711678832116788 [[65	68]	[183	185]	[183	191]] [4	0	3] [[198	201]	[451	453]	[547	555]] [['TTTE'	'KGRF'	'ONP1'	'4352'	'TTEE'	'DGYF'	'ON21'	'4332']	['EEE'	'SLS'	'202'	'313'	'EEE'	'YLY'	'202'	'313']	['EEEEEEEE.'	'SLSSVVTVP'	'2022//2/}'	'313300303'	'EEEEEEEE.'	'TGTGVLTES'	'2222/023}'	'333301343']]
5W1V_E 0.0106895345408228 2.257694600123384 0.3073496659242762 [[251	253]	[247	253]	[173	176]] [4	0	3] [[200	202]	[393	398]	[548	551]] [['EEE'	'SAE'	'213'	'324'	'EEE'	'YFK'	'213'	'324']	['SEEEEEE'	'TQIVSAE'	'U3//213'	'3400324'	'SEEEEE'	'TNVYAD'	'U3/213'	'340324']	['EEEE'	'SWWV'	'222/'	'3330'	'EEEE'	'GTGV'	'222/'	'3330']]
3UYX_A 0.0060166179921934 2.793774937831244 0.4650766609880743 [[247	249]	[245	249]	[167	172]	[67	69]] [4	0	3	1] [[200	202]	[394	398]	[546	551]	[980	982]] "[['EEE'	'TFE'	'213'	'324'	'EEE'	'YFK'	'213'	'324']	['EEEEE'	'KITFE'	'3/213'	'40324'	'EEEEE'	'NVYAD'	'3/213'	'40324']	['EEEEEE'	'LSKSYI'	'02322/'	'134330'	'EEEEEE'	'LTGTGV'	'02222/'	'133330']	['HHT'	'ILG'	'!""N'	'013'	'HHT'	'ILS'	'!""N'	'013']]"
5EWO_A 0.0171224332665707 1.4266576654160354 0.161839863713799 [[526	528]	[525	529]	[434	438]] [4	0	3] [[200	202]	[395	399]	[511	515]] [['EEE'	'TAQ'	'213'	'324'	'EEE'	'YFK'	'213'	'324']	['EEEEE'	'VTAQT'	'/2132'	'03243'	'EEEEE'	'VYADS'	'/2132'	'03243']	['EEEEE'	'VVLTF'	'//021'	'00132'	'EEEEE'	'VVLSF'	'//021'	'00132']]
1MI5_E 0.0141022651021947 1.714231374326924 0.2331932773109253 [[239	241]	[235	241]	[161	164]	[135	138]] [4	0	3	1] [[200	202]	[393	398]	[548	551]	[988	991]] [['EEE'	'SAE'	'213'	'324'	'EEE'	'YFK'	'213'	'324']	['SEEEEEE'	'TQIVSAE'	'U3//213'	'3400324'	'SEEEEE'	'TNVYAD'	'U3/213'	'340324']	['EEEE'	'SWWV'	'222/'	'3330'	'EEEE'	'GTGV'	'222/'	'3330']	['HHHH'	'EAEI'	'%#%!'	'4240'	'HHHH'	'EAEV'	'%#%!'	'4240']]
6WJ1_A 0.0056429168190736 3.097208833487483 0.4156729131175469 [[244	246]	[242	246]	[164	169]	[70	72]] [4	0	3	1] [[200	202]	[394	398]	[546	551]	[980	982]] "[['EEE'	'TFE'	'213'	'324'	'EEE'	'YFK'	'213'	'324']	['EEEEE'	'KITFE'	'3/213'	'40324'	'EEEEE'	'NVYAD'	'3/213'	'40324']	['EEEEEE'	'LSKSYI'	'02322/'	'134330'	'EEEEEE'	'LTGTGV'	'02222/'	'133330']	['HHT'	'ILG'	'!""N'	'013'	'HHT'	'ILS'	'!""N'	'013']]"
3EVE_A 0.0241087266067511 0.9694788917119423 0.0226480836236941 [[125	127]	[124	127]	[215	220]	[23	25]] [4	0	3	1] [[200	202]	[395	398]	[561	566]	[988	990]] [['EEE'	'TFK'	'213'	'324'	'EEE'	'YFK'	'213'	'324']	['EEEE'	'ITFK'	'/213'	'0324'	'EEEE'	'VYAD'	'/213'	'0324']	['T...EE'	'STHEMY'	'N}]]12'	'334423'	'TT..EE'	'PFQQFG'	'NM]]12'	'324423']	['HHH'	'QFE'	'%#%'	'424'	'HHH'	'EAE'	'%#%'	'424']]
3EVC_A 0.0243341303979263 0.9660720999507356 0.0155709342560554 [[125	127]	[124	127]	[215	220]	[23	25]] [4	0	3	1] [[200	202]	[395	398]	[561	566]	[988	990]] [['EEE'	'TFK'	'213'	'324'	'EEE'	'YFK'	'213'	'324']	['EEEE'	'ITFK'	'/213'	'0324'	'EEEE'	'VYAD'	'/213'	'0324']	['T...EE'	'STHEMY'	'N}]]12'	'334423'	'TT..EE'	'PFQQFG'	'NM]]12'	'324423']	['HHH'	'QFE'	'%#%'	'424'	'HHH'	'EAE'	'%#%'	'424']]
1WBZ_A 0.0210301713821136 0.9543901309633348 0.0951492537313436 [[100	102]	[7	12]	[97	102]	[64	70]] [4	0	3	1] [[200	202]	[396	401]	[511	516]	[986	992]] [['EEE'	'GAE'	'213'	'324'	'EEE'	'YFK'	'213'	'324']	['EEEEEE'	'YFVTAV'	'21/21/'	'320320'	'EEEEEE'	'YADSFV'	'21321/'	'324320']	['EEEEEE'	'VISGAE'	'//2213'	'003324'	'EEEEEE'	'VVLSFE'	'//0213'	'001324']	['HHHHHHH'	'TQKAKGN'	'$%%#%$%'	'3442434'	'HHHHHHH'	'PPEAEVQ'	'$$%#%!%'	'3342404']]
6V49_C 0.0201426922684002 0.5724965076610975 0.1353965183752421 [[138	141]	[221	226]	[221	224]	[176	181]] [4	0	3	1] [[199	202]	[395	400]	[539	542]	[974	979]] "[['TTEE'	'SEMK'	'NO13'	'3424'	'TEEE'	'GYFK'	'N213'	'3324']	['EEEEEE'	'IDFHWM'	'/31321'	'042432'	'EEEEEE'	'VYADSF'	'/21321'	'032432']	['EEEE'	'IDFH'	'/313'	'0424'	'EEEE'	'VNFN'	'/313'	'0424']	['.SSHHH'	'SSSLDE'	'}UU""%%'	'333144'	'.S.HHH'	'SSVLND'	'}UY""%%'	'330144']]"
6PZF_F 0.0142045865217255 4.671663999930533 0.0155709342560554 [[64	67]	[186	188]	[186	192]] [4	0	3] [[198	201]	[451	453]	[547	553]] [['TTTE'	'KGRF'	'ONP1'	'4352'	'TTEE'	'DGYF'	'ON21'	'4332']	['EEE'	'SLS'	'202'	'313'	'EEE'	'YLY'	'202'	'313']	['EEEEEEE'	'SLSSVVT'	'2022//2'	'3133003'	'EEEEEEE'	'TGTGVLT'	'2222/02'	'3333013']]
6CRZ_B 0.0098769949534046 2.404527158228828 0.3280542986425347 [[383	385]	[380	425]	[492	554]	[955	974]] [4	0	3	1] [[200	202]	[393	438]	[506	568]	[973	992]] "[['EEE'	'YAD'	'213'	'324'	'EEE'	'YFK'	'213'	'324']	['S.EEEEEEEE.STTTTT.SSS.TTTTTTTT.B..SSS..EEEEEE.'	'SNVYADSFVVKGDDVRQIAPGQTGVIADYNYKLPDDFMGTVLAWNT'	'U]/21321//]UOOKPOYTUU]NNKKMONO}	Z}VVT[}2/0123}'	'3403243200434405402334330024343413442233012343'	'SEEEEEEEEEEGGGGGGSSTT..STTTTTT....TT..EEEEEEE.'	'TNVYADSFVIRGDEVRQIAPGQTGKIADYNYKLPDDFTGDVIAWNS'	'U3/21321//49::6;:RTNN]}UOKMONO}]Z}OO[}23//123}'	'3403243200534405402334334024343413442334002343']	['S.EEEEEEE..------.EE..........SS.EEEE.SS.EEEEEEEE......TT..EEE.'	'QPYRVVVLSFE------TVUGPKLSTDLIKNQWVNFNFNGLTGTGVLTPSSKRFQPFQQFGRD'	'V}24///02[]------}/5}}]Z}}]ZY]VV}/313[VUZ2222/022}}]^[]NM]]124]'	'43350001324------3063341334104443042424313333013333452432442354'	'SEEEEEEEEEE.SSS...EE.S........SSEEEEEETTEEEEEEEEE......TT..EEE.'	'QPYRVVVLSFELLHAPATVEGPKKSTNLVKNKFVNFNFNGLTGTGVLTESNKKFLPFQQFGRD'	'V224///0213ZSVT}[}/3}U]]}}]ZY]VV1/3131ON02222/023}]]][ZNM]]124]'	'433500013241142323043344334104442042424313333013434442132442354']	['S.S.HHHHHHTS.HHHHHHH'	'ISSVLNDILSRLDPPEAEVQ'	'R}UY""%%!""$PS]$$%#%!%'	'03301440135143342404'	'S.S.HHHHHTTS.HHHHHHH'	'ISSVLNDILSRLDPPEAEVQ'	'R}UY""%%!""NPS]$$%#%!%'	'03301440135143342404']]"
6CS0_B 0.0098769949534046 2.404527158228828 0.3280542986425347 [[383	385]	[380	425]	[492	554]	[955	974]] [4	0	3	1] [[200	202]	[393	438]	[506	568]	[973	992]] "[['EEE'	'YAD'	'213'	'324'	'EEE'	'YFK'	'213'	'324']	['S.EEEEEEEE.STTTTT.SSS.TTTTTTTT.B..SSS..EEEEEE.'	'SNVYADSFVVKGDDVRQIAPGQTGVIADYNYKLPDDFMGTVLAWNT'	'U]/21321//]UOOKPOYTUU]NNKKMONO}	Z}VVT[}2/0123}'	'3403243200434405402334330024343413442233012343'	'SEEEEEEEEEEGGGGGGSSTT..STTTTTT....TT..EEEEEEE.'	'TNVYADSFVIRGDEVRQIAPGQTGKIADYNYKLPDDFTGDVIAWNS'	'U3/21321//49::6;:RTNN]}UOKMONO}]Z}OO[}23//123}'	'3403243200534405402334334024343413442334002343']	['S.EEEEEEE..------.EE..........SS.EEEE.SS.EEEEEEEE......TT..EEE.'	'QPYRVVVLSFE------TVUGPKLSTDLIKNQWVNFNFNGLTGTGVLTPSSKRFQPFQQFGRD'	'V}24///02[]------}/5}}]Z}}]ZY]VV}/313[VUZ2222/022}}]^[]NM]]124]'	'43350001324------3063341334104443042424313333013333452432442354'	'SEEEEEEEEEE.SSS...EE.S........SSEEEEEETTEEEEEEEEE......TT..EEE.'	'QPYRVVVLSFELLHAPATVEGPKKSTNLVKNKFVNFNFNGLTGTGVLTESNKKFLPFQQFGRD'	'V224///0213ZSVT}[}/3}U]]}}]ZY]VV1/3131ON02222/023}]]][ZNM]]124]'	'433500013241142323043344334104442042424313333013434442132442354']	['S.S.HHHHHHTS.HHHHHHH'	'ISSVLNDILSRLDPPEAEVQ'	'R}UY""%%!""$PS]$$%#%!%'	'03301440135143342404'	'S.S.HHHHHTTS.HHHHHHH'	'ISSVLNDILSRLDPPEAEVQ'	'R}UY""%%!""NPS]$$%#%!%'	'03301440135143342404']]"
3EVB_A 0.0249580111854384 0.8839109683297741 0.0034188034188034 [[125	127]	[124	127]	[215	220]	[23	25]] [4	0	3	1] [[200	202]	[395	398]	[561	566]	[988	990]] [['EEE'	'TFK'	'213'	'324'	'EEE'	'YFK'	'213'	'324']	['EEEE'	'ITFK'	'/213'	'0324'	'EEEE'	'VYAD'	'/213'	'0324']	['T...EE'	'STHEMY'	'N}]]12'	'334423'	'TT..EE'	'PFQQFG'	'NM]]12'	'324423']	['HHH'	'QFE'	'%#%'	'424'	'HHH'	'EAE'	'%#%'	'424']]
4I53_A 0.0212124192229002 2.1297244570276748 0.013816925734025 [[444	446]	[441	449]	[376	380]	[342	345]] [4	0	3	1] [[200	202]	[393	401]	[541	545]	[977	980]] "[['EEE'	'TFN'	'213'	'324'	'EEE'	'YFK'	'213'	'324']	['S.EEEEEEE'	'GEITFNSNI'	'U]/21323/'	'340324340'	'SEEEEEEEE'	'TNVYADSFV'	'U3/21321/'	'340324320']	['EEETT'	'FNFRG'	'131PN'	'24253'	'EEETT'	'FNFNG'	'131ON'	'24243']	['HHHH'	'LQKV'	'""%%!'	'1440'	'HHHH'	'LNDI'	'""%%!'	'1440']]"
6ID4_H 0.0097074045382042 3.710348794300723 0.1955193482688397 [[80	82]	[79	82]	[16	19]] [4	0	3] [[200	202]	[395	398]	[522	525]] [['EEE'	'YME'	'213'	'324'	'EEE'	'YFK'	'213'	'324']	['EEEE'	'VYME'	'/213'	'0324'	'EEEE'	'VYAD'	'/213'	'0324']	['..EE'	'ASVK'	'[}/3'	'2304'	'..EE'	'ATVE'	'[}/3'	'2304']]
3J8V_I 0.0118662112282033 3.765894663816894 0.1245210727969357 [[90	92]	[41	44]	[88	93]] [4	0	3] [[200	202]	[412	415]	[538	543]] [['EEE'	'YFD'	'213'	'324'	'EEE'	'YFK'	'213'	'324']	['TT..'	'PGQG'	'NN]}'	'3343'	'TT..'	'PGQT'	'NN]}'	'3343']	['EEEEEE'	'AVYFDA'	'1/2131'	'203242'	'EEEEEE'	'FVNFNF'	'1/3131'	'204242']]
2W0C_H 0.0126009463910395 3.4053931817986367 0.1311754684838153 [[189	192]	[29	32]	[184	191]	[200	204]] [4	0	3	1] [[197	200]	[431	434]	[538	545]	[988	992]] [['ETTE'	'IDGT'	'/ON2'	'0433'	'ETTE'	'IDGY'	'/ON2'	'0433']	['EEEE'	'YEVI'	'23//'	'3400'	'EEEE'	'GDVI'	'23//'	'3400']	['EEEEEETT'	'AVEFQIDG'	'1/313/ON'	'20424043'	'EEEEEETT'	'FVNFNFNG'	'1/3131ON'	'20424243']	['HHHHH'	'KADND'	'%#%%%'	'42444'	'HHHHH'	'EAEVQ'	'%#%!%'	'42404']]
4HBE_B 0.0136880293679738 2.542313421090678 0.1693227091633473 [[101	103]	[101	104]	[29	33]	[77	79]] [4	0	3	1] [[200	202]	[376	379]	[549	553]	[989	991]] [['EEE'	'YAE'	'213'	'324'	'EEE'	'YFK'	'213'	'324']	['EEEE'	'YAEQ'	'2133'	'3244'	'EEEE'	'TFKD'	'2133'	'3244']	['EEEEE'	'TSWLW'	'22202'	'33313'	'EEEEE'	'TGVLT'	'22/02'	'33013']	['HHH'	'AHV'	'#%!'	'240'	'HHH'	'AEV'	'#%!'	'240']]
4LVH_A 0.0202818918865045 1.6234406746771537 0.0766609880749573 [[159	162]	[158	163]	[61	63]] [0	3	1] [[423	426]	[530	535]	[980	982]] "[['....'	'PKLS'	'}]Z}'	'3413'	'....'	'YKLP'	'}]Z}'	'3413']	['......'	'YPKLSK'	'}}]Z}]'	'334134'	'......'	'STNLVK'	'}}]ZY]'	'334104']	['HHT'	'ILG'	'!""N'	'013'	'HHT'	'ILS'	'!""N'	'013']]"
6LA6_E 0.0217045062215847 1.7398752165993243 0.0316344463971884 [[107	109]	[34	37]	[94	129]	[65	71]] [4	0	3	1] [[200	202]	[450	453]	[513	550]	[986	992]] "[['EEE'	'TAK'	'213'	'324'	'EEE'	'YFK'	'213'	'324']	['EEEE'	'QYLS'	'3202'	'4313'	'EEEE'	'NYLY'	'3202'	'4313']	['EEEE..SSS..EEEEEEEETTEEEEEEETTTTEEEE'	'LGCELGPDNTSVPTAKFALNGEEFMNFDLKQGTWGG'	'0213Z}UVV}}/2213110ON3311313LOON2222'	'132413344330332422143442242414433333'	'EEEE.SSS...EE.S........SSEEEEEETTEEEEE'	'LSFELLHAPATVEGPKKSTNLVKNKFVNFNFNGLTGTG'	'0213ZSVT}[}/3}U]]}}]ZY]VV1/3131ON02222'	'13241142323043344334104442042424313333']	['HHHHHHH'	'TTDLRIK'	'$$%""&!%'	'3341504'	'HHHHHHH'	'PPEAEVQ'	'$$%#%!%'	'3342404']]"
1OOP_A 0.0027401674199326 9.38284766038854 0.001706484641639 [[238	240]	[237	241]	[38	43]	[65	68]] [4	0	3	1] [[200	202]	[395	399]	[529	534]	[978	981]] "[['EEE'	'YFK'	'213'	'324'	'EEE'	'YFK'	'213'	'324']	['EEEEE'	'IYFKP'	'/2132'	'03243'	'EEEEE'	'VYADS'	'/2132'	'03243']	['......'	'HTSQVV'	']}}]YY'	'433400'	'......'	'KSTNLV'	']}}]ZY'	'433410']	['HHHH'	'ENFL'	'%%#""'	'4421'	'HHHH'	'NDIL'	'%%!""'	'4401']]"
5TJE_H 0.0100165907201312 4.458605280794747 0.1398058252427185 [[229	231]	[227	231]	[85	90]] [4	0	3] [[200	202]	[394	398]	[538	543]] [['EEE'	'SAE'	'213'	'324'	'EEE'	'YFK'	'213'	'324']	['EEEEE'	'NISAE'	'3/213'	'40324'	'EEEEE'	'NVYAD'	'3/213'	'40324']	['EEEEEE'	'AVYFHA'	'1/2131'	'203242'	'EEEEEE'	'FVNFNF'	'1/3131'	'204242']]
2HD0_B 0.0105767821411655 1.6446218469441949 0.4247572815533982 [[188	190]	[141	146]	[189	194]	[124	129]] [4	0	3	1] [[197	199]	[438	443]	[544	549]	[986	991]] [['ETT'	'ING'	'/ON'	'043'	'ETT'	'IDG'	'/ON'	'043']	['.TTTS.'	'YNHLTP'	'}OOLU}'	'344133'	'.TTTT.'	'SNNLDS'	'}OOLO}'	'344143']	['TTEEEE'	'NGLPVS'	'ON02/2'	'431303'	'TTEEEE'	'NGLTGT'	'ON0222'	'431333']	['HHHHHH'	'YVQMAI'	'$!%##!'	'304220'	'HHHHHH'	'PPEAEV'	'$$%#%!'	'334240']]
5KHE_B 0.0136832117117308 2.5423921011903063 0.1763527054108218 [[101	103]	[101	104]	[29	33]	[77	79]] [4	0	3	1] [[200	202]	[376	379]	[549	553]	[989	991]] [['EEE'	'YAE'	'213'	'324'	'EEE'	'YFK'	'213'	'324']	['EEEE'	'YAEQ'	'2133'	'3244'	'EEEE'	'TFKD'	'2133'	'3244']	['EEEEE'	'TSWLW'	'22202'	'33313'	'EEEEE'	'TGVLT'	'22/02'	'33013']	['HHH'	'AHV'	'#%!'	'240'	'HHH'	'AEV'	'#%!'	'240']]
4JPJ_C 0.0222260351725936 1.0295938102836053 0.0698466780238495 [[148	150]	[148	153]	[20	25]	[116	119]] [4	0	3	1] [[200	202]	[376	381]	[548	553]	[977	980]] "[['EEE'	'SFN'	'213'	'324'	'EEE'	'YFK'	'213'	'324']	['EEESSS'	'SFNJGG'	'213XUU'	'324633'	'EEEESS'	'TFKDYG'	'2133UU'	'324433']	['EEEEEE'	'TGLILT'	'220/02'	'331013'	'EEEEEE'	'GTGVLT'	'222/02'	'333013']	['HHHH'	'LKQI'	'""%%!'	'1440'	'HHHH'	'LNDI'	'""%%!'	'1440']]"
5KHE_A 0.012213104187843 2.4200674700464586 0.2462845010615715 [[101	103]	[101	104]	[29	33]	[77	79]] [4	0	3	1] [[200	202]	[376	379]	[549	553]	[989	991]] [['EEE'	'YAE'	'213'	'324'	'EEE'	'YFK'	'213'	'324']	['EEEE'	'YAEQ'	'2133'	'3244'	'EEEE'	'TFKD'	'2133'	'3244']	['EEEEE'	'TSWLW'	'22202'	'33313'	'EEEEE'	'TGVLT'	'22/02'	'33013']	['HHH'	'AHV'	'#%!'	'240'	'HHH'	'AEV'	'#%!'	'240']]
2M2V_A 0.0149488005845351 2.8417980895446395 0.1202290076335883 [[139	141]	[76	80]	[75	79]	[8	10]] [4	0	3	1] [[198	200]	[429	433]	[521	525]	[978	980]] [['TTE'	'QYG'	'ON2'	'433'	'TTE'	'DGY'	'ON2'	'433']	['..EEE'	'FSVKV'	'[}/3/'	'23040'	'..EEE'	'FTGDV'	'[}23/'	'23340']	['...EE'	'SFSVK'	'}[}/3'	'32304'	'...EE'	'PATVE'	'}[}/3'	'32304']	['HHH'	'KKI'	'%%!'	'440'	'HHH'	'NDI'	'%%!'	'440']]
2HD0_D 0.0097648725800449 1.649062641739952 0.486075949367089 [[188	190]	[141	146]	[189	194]	[124	129]] [4	0	3	1] [[197	199]	[438	443]	[544	549]	[986	991]] [['ETT'	'ING'	'/ON'	'043'	'ETT'	'IDG'	'/ON'	'043']	['.TTTS.'	'YNHLTP'	'}OOLU}'	'344133'	'.TTTT.'	'SNNLDS'	'}OOLO}'	'344143']	['TTEEEE'	'NGLPVS'	'ON02/2'	'431303'	'TTEEEE'	'NGLTGT'	'ON0222'	'431333']	['HHHHHH'	'YVQMAI'	'$!%##!'	'304220'	'HHHHHH'	'PPEAEV'	'$$%#%!'	'334240']]
5DHX_L 0.0145187934281481 2.6915919844932024 0.1448040885860302 [[202	204]	[202	209]	[21	25]] [4	0	3] [[200	202]	[376	381]	[539	543]] [['EEE'	'YFD'	'213'	'324'	'EEE'	'YFK'	'213'	'324']	['EEEEEESS'	'YFDAADTT'	'213113UU'	'32422433'	'EEEESS'	'TFKDYG'	'2133UU'	'324433']	['EEEEE'	'IKCQA'	'/3131'	'04242'	'EEEEE'	'VNFNF'	'/3131'	'04242']]
2HD0_E 0.0112893995610292 1.653037551509917 0.3909952606635072 [[188	190]	[141	146]	[189	194]	[124	129]] [4	0	3	1] [[197	199]	[438	443]	[544	549]	[986	991]] [['ETT'	'ING'	'/ON'	'043'	'ETT'	'IDG'	'/ON'	'043']	['.TTTS.'	'YNHLTP'	'}OOLU}'	'344133'	'.TTTT.'	'SNNLDS'	'}OOLO}'	'344143']	['TTEEEE'	'NGLPVS'	'ON02/2'	'431303'	'TTEEEE'	'NGLTGT'	'ON0222'	'431333']	['HHHHHH'	'YVQMAI'	'$!%##!'	'304220'	'HHHHHH'	'PPEAEV'	'$$%#%!'	'334240']]
6QT9_E 0.0070351318324989 4.471632500978834 0.2385008517887559 [[223	225]	[222	226]	[37	41]] [4	0	3] [[200	202]	[375	379]	[512	516]] [['EEE'	'TFE'	'213'	'324'	'EEE'	'YFK'	'213'	'324']	['SEEEE'	'STFEQ'	'U2133'	'33244'	'SEEEE'	'STFKD'	'U2133'	'33244']	['EEEEE'	'IIGFE'	'//213'	'00324'	'EEEEE'	'VLSFE'	'/0213'	'01324']]
4FB3_E 0.0021200797973731 4.148820249047045 0.4493827160493837 [[344	347]	[378	382]	[335	338]	[381	385]] [4	0	3	1] [[198	201]	[361	365]	[540	543]	[985	989]] [['TEEE'	'EGGM'	'O221'	'4332'	'TTEE'	'DGYF'	'ON21'	'4332']	['EES.H'	'AVTKP'	'1/U]$'	'20343'	'EE..H'	'CVADY'	'1/[]$'	'20243']	['EEEE'	'EFKC'	'3131'	'4242'	'EEEE'	'NFNF'	'3131'	'4242']	['.HHHH'	'KPMEC'	']$#%#'	'43242'	'.HHHH'	'DPPEA'	']$$%#'	'43342']]
5TEZ_J 0.0181029207721834 1.6104052839162792 0.142023346303503 [[235	237]	[231	237]	[157	160]	[131	134]] [4	0	3	1] [[200	202]	[393	398]	[548	551]	[988	991]] [['EEE'	'SAE'	'213'	'324'	'EEE'	'YFK'	'213'	'324']	['SEEEEEE'	'TQIVSAE'	'U3//213'	'3400324'	'SEEEEE'	'TNVYAD'	'U3/213'	'340324']	['EEEE'	'SWWV'	'222/'	'3330'	'EEEE'	'GTGV'	'222/'	'3330']	['HHHH'	'EAEI'	'%#%!'	'4240'	'HHHH'	'EAEV'	'%#%!'	'4240']]
1QZ8_B 0.008567259251106 1.8951310655931035 0.5611702127659577 [[36	38]	[84	89]	[80	90]	[104	107]] [4	0	3	1] [[198	200]	[448	453]	[505	515]	[986	989]] "[['TTE'	'KGG'	'ON2'	'433'	'TTE'	'DGY'	'ON2'	'433']	['EEEEEE'	'KVKYLY'	'3/3202'	'404313'	'EEEEEE'	'NYNYLY'	'323202'	'434313']	['TTEEEEEEEEE'	'PKGPKVKYLYF'	'NO223/32021'	'34334043132'	'TSEEEEEEEEE'	'YQPYRVVVLSF'	'NV224///021'	'34335000132']	['HHHH'	'GSLA'	'$$""#'	'3312'	'HHHH'	'PPEA'	'$$%#'	'3342']]"
6ACK_A 0.0168368046460136 1.679325532440309 0.1740000000000008 [[383	385]	[361	389]	[491	549]	[970	974]] [4	0	3	1] [[200	202]	[374	402]	[505	563]	[988	992]] [['EEE'	'YAD'	'213'	'324'	'EEE'	'YFK'	'213'	'324']	['.S.EEESSS.SGGGGGS.BS.EEEEEEEE'	'FSTFKDYGVSATKLNDLEFSNVYADSFVV'	'[U}133UUR}T9:7::S]*U]/21321//'	'23324433032341441423403243200'	'.SEEEESSS.TTSTTT..BSEEEEEEEEE'	'FSTFKDYGVSPTKLNDLEFTNVYADSFVI'	'[U2133UUR}NNVLOOZ]*U3/21321//'	'23324433033341441423403243200']	['TS.EEEEEEE..TT.SS..BB.S.......TTS.EEEE.SS.EEEEEEEE......TT.'	'YQPYRVVVLSFELLNAPATVEGPKLSTDLIKNQGVNFNFNGLTGTGVLTPSSKRFQPFQ'	'NV}24///02[]LL]TU[}(	}U]Z}}]ZYOOV}/313[VUZ2222/022}}]^[]NM]'	'34335000132411423230433413341044430424243133330133334524324'	'TSEEEEEEEEEE.SSS...EE.S........SSEEEEEETTEEEEEEEEE......TT.'	'YQPYRVVVLSFELLHAPATVEGPKKSTNLVKNKFVNFNFNGLTGTGVLTESNKKFLPFQ'	'NV224///0213ZSVT}[}/3}U]]}}]ZY]VV1/3131ON02222/023}]]][ZNM]'	'34335000132411423230433443341044420424243133330134344421324']	['HHHHH'	'EAEVQ'	'%#%!%'	'42404'	'HHHHH'	'EAEVQ'	'%#%!%'	'42404']]
5O5P_1 0.0104907083393104 5.962673049187802 0.0511073253833047 [[259	261]	[258	266]	[145	153]] [4	0	3] [[200	202]	[395	403]	[556	566]] [['EEE'	'YMK'	'213'	'324'	'EEE'	'YFK'	'213'	'324']	['EEEEEEEEE'	'IYMKPKHVR'	'/213233/4'	'032434405'	'EEEEEEEEE'	'VYADSFVIR'	'/21321//4'	'032432005']	['.......EE'	'NGHALNQVY'	']}][Z]]/2'	'434214403'	'.....TT..EE'	'NKKFLPFQQFG'	']]][ZNM]]12'	'44421324423']]
6ACD_A 0.0229350609500209 0.9545008963278204 0.0653357531760445 [[383	385]	[342	429]	[494	550]	[964	974]] [4	0	3	1] [[200	202]	[355	442]	[508	564]	[982	992]] "[['EEE'	'YAD'	'213'	'324'	'EEE'	'YFK'	'213'	'324']	['EEEE.SEE....TTTS.S..SEEEESSS.SGGGGGS.BSSEEEEEEEE.SSTTTT.SSS...SHHHHT....SSS..EEEEEE.TTTT'	'RKKISNCVADYSVLYNSTFFSTFKDYGVSATKLNDLEFSNVYADSFVVKGDDVRQIAPGQTGVIADYNYKLPDDFMGDVLAWNTRNID'	'433/}V1/[]}}KLNV}U[[U2133UUR}T9:7::S]*UV/21321//]UVOKPOYTUU]}}R!#%$O}]Z}VVT[}3/0123}POKO'	'5440342024330134332233244330323414414234032432004344054023343300243434134422340123435404'	'EEEE.SEE..HHHHHH.TT.SEEEESSS.TTSTTT..BSEEEEEEEEEEGGGGGGSSTT..STTTTTT....TT..EEEEEEE.TTTT'	'RKRISNCVADYSVLYNSASFSTFKDYGVSPTKLNDLEFTNVYADSFVIRGDEVRQIAPGQTGKIADYNYKLPDDFTGDVIAWNSNNLD'	'434/}V1/[]$$!""$%}MN[U2133UUR}NNVLOOZ]*U3/21321//49::6;:RTNN]}UOKMONO}]Z}OO[}23//123}OOLO'	'5450342024330134323233244330333414414234032432005344054023343340243434134423340023434414']	['EEEEEEE..TTSSS..EE.S.......BSS.EEEE.SS.EEEEEEEE......TT..'	'YRVVVLSFELLNAPATVEGPKLSTDLIKNQGVNFNFNGLTGTGVLTPSSKRFQPFQQ'	'24///02[]LLVTU[}/3}U]Z}}]ZY	VV}/313[VUZ2222/022}}]^[]NM]]'	'350001324114232304334133410444304242431333301333345243244'	'EEEEEEEEE.SSS...EE.S........SSEEEEEETTEEEEEEEEE......TT..'	'YRVVVLSFELLHAPATVEGPKKSTNLVKNKFVNFNFNGLTGTGVLTESNKKFLPFQQ'	'24///0213ZSVT}[}/3}U]]}}]ZY]VV1/3131ON02222/023}]]][ZNM]]'	'350001324114232304334433410444204242431333301343444213244']	['TT..STHHHHH'	'SRLDKVEAEVQ'	'NPZ]VK%#%!%'	'35144042404'	'TTS.HHHHHHH'	'SRLDPPEAEVQ'	'NPS]$$%#%!%'	'35143342404']]"
3EVA_A 0.0249882659943742 1.0051207169107252 0.0173310225303293 [[125	127]	[124	127]	[215	220]	[23	25]] [4	0	3	1] [[200	202]	[395	398]	[561	566]	[988	990]] [['EEE'	'TFK'	'213'	'324'	'EEE'	'YFK'	'213'	'324']	['EEEE'	'ITFK'	'/213'	'0324'	'EEEE'	'VYAD'	'/213'	'0324']	['T...EE'	'STHEMY'	'N}]]12'	'334423'	'TT..EE'	'PFQQFG'	'NM]]12'	'324423']	['HHH'	'QFE'	'%#%'	'424'	'HHH'	'EAE'	'%#%'	'424']]
6N9X_E 0.0249752978841851 0.9602363470252976 0.0208695652173913 [[532	534]	[529	537]	[420	423]	[451	454]] [4	0	3	1] [[200	202]	[434	440]	[510	513]	[987	990]] [['EEE'	'YME'	'213'	'324'	'EEE'	'YFK'	'213'	'324']	['EEEEEE.TT'	'IAGYMEYNK'	'/12213}OO'	'023324344'	'EEEE.TT'	'IAWNSNN'	'/123}OO'	'0234344']	['EEEE'	'VIIL'	'///0'	'0001'	'EEEE'	'VVVL'	'///0'	'0001']	['HHHH'	'GFAK'	'$##%'	'3224'	'HHHH'	'PEAE'	'$%#%'	'3424']]
6F9E_I 0.0136984967581213 1.1569903526035703 0.3619489559164743 [[256	258]	[256	259]	[307	310]	[201	204]] [4	0	3	1] [[200	202]	[396	399]	[555	558]	[987	990]] "[['EEE'	'SAH'	'213'	'324'	'EEE'	'YFK'	'213'	'324']	['EEEE'	'SAHY'	'2132'	'3243'	'EEEE'	'YADS'	'2132'	'3243']	['....'	'SEDD'	'}]]]'	'3444'	'....'	'SNKK'	'}]]]'	'3444']	['HHHH'	'PLFQ'	'$""#%'	'3124'	'HHHH'	'PEAE'	'$%#%'	'3424']]"
4FQM_K 0.0161458444345041 1.200314184618419 0.2542735042735053 [[189	191]	[246	249]	[242	255]	[194	198]] [4	0	3	1] [[200	202]	[398	401]	[509	530]	[985	989]] [['EEE'	'GFH'	'213'	'324'	'EEE'	'YFK'	'213'	'324']	['EEEE'	'DYMV'	'321/'	'4320'	'EEEE'	'DSFV'	'321/'	'4320']	['EEEEEEEEE.SS..'	'RIVVDYMVQKSGKT'	'4///321/3]UU]}'	'50004320443343'	'EEEEEEEE.SSS...EE.S...'	'RVVVLSFELLHAPATVEGPKKS'	'4///0213ZSVT}[}/3}U]]}'	'5000132411423230433443']	['.HHHH'	'NETQM'	']%$%#'	'44342'	'.HHHH'	'DPPEA'	']$$%#'	'43342']]
1S7R_A 0.0242355356010848 0.9379869944101256 0.0444839857651251 [[100	102]	[7	12]	[97	102]	[64	70]] [4	0	3	1] [[200	202]	[396	401]	[511	516]	[986	992]] [['EEE'	'GAE'	'213'	'324'	'EEE'	'YFK'	'213'	'324']	['EEEEEE'	'YFVTAV'	'21/21/'	'320320'	'EEEEEE'	'YADSFV'	'21321/'	'324320']	['EEEEEE'	'VISGAE'	'//2213'	'003324'	'EEEEEE'	'VVLSFE'	'//0213'	'001324']	['HHHHHHH'	'TQKAKGN'	'$%%#%$%'	'3442434'	'HHHHHHH'	'PPEAEVQ'	'$$%#%!%'	'3342404']]
5D2N_F 0.0191514939738517 1.650102604371698 0.1202290076335883 [[238	240]	[234	240]	[160	163]	[134	137]] [4	0	3	1] [[200	202]	[393	398]	[548	551]	[988	991]] [['EEE'	'SAE'	'213'	'324'	'EEE'	'YFK'	'213'	'324']	['SEEEEEE'	'TQIVSAE'	'U3//213'	'3400324'	'SEEEEE'	'TNVYAD'	'U3/213'	'340324']	['EEEE'	'SWWV'	'222/'	'3330'	'EEEE'	'GTGV'	'222/'	'3330']	['HHHH'	'EAEI'	'%#%!'	'4240'	'HHHH'	'EAEV'	'%#%!'	'4240']]
3VXS_E 0.0176254529467476 1.7270562089878965 0.1555118110236222 [[235	237]	[231	237]	[157	160]	[131	134]] [4	0	3	1] [[200	202]	[393	398]	[548	551]	[988	991]] [['EEE'	'SAE'	'213'	'324'	'EEE'	'YFK'	'213'	'324']	['SEEEEEE'	'TQIVSAE'	'U3//213'	'3400324'	'SEEEEE'	'TNVYAD'	'U3/213'	'340324']	['EEEE'	'SWWV'	'222/'	'3330'	'EEEE'	'GTGV'	'222/'	'3330']	['HHHH'	'EAEI'	'%#%!'	'4240'	'HHHH'	'EAEV'	'%#%!'	'4240']]
3VXR_E 0.0186654735849043 1.689289670427133 0.1332046332046339 [[235	237]	[231	237]	[157	160]	[131	134]] [4	0	3	1] [[200	202]	[393	398]	[548	551]	[988	991]] [['EEE'	'SAE'	'213'	'324'	'EEE'	'YFK'	'213'	'324']	['SEEEEEE'	'TQIVSAE'	'U3//213'	'3400324'	'SEEEEE'	'TNVYAD'	'U3/213'	'340324']	['EEEE'	'SWWV'	'222/'	'3330'	'EEEE'	'GTGV'	'222/'	'3330']	['HHHH'	'EAEI'	'%#%!'	'4240'	'HHHH'	'EAEV'	'%#%!'	'4240']]
3UBN_K 0.020663147890596 1.2460632017170072 0.1117424242424247 [[244	246]	[242	246]	[164	169]	[191	195]] [4	0	3	1] [[200	202]	[394	398]	[546	551]	[978	982]] "[['EEE'	'TFE'	'213'	'324'	'EEE'	'YFK'	'213'	'324']	['EEEEE'	'KITFE'	'3/213'	'40324'	'EEEEE'	'NVYAD'	'3/213'	'40324']	['EEEEEE'	'LSKSYI'	'02322/'	'134330'	'EEEEEE'	'LTGTGV'	'02222/'	'133330']	['HHHHT'	'QQSLY'	'%%$""N'	'44313'	'HHHHT'	'NDILS'	'%%!""N'	'44013']]"
1RD8_C 0.015445040985429 1.1953263447707905 0.2929515418502202 [[244	246]	[244	249]	[232	237]	[188	192]] [4	0	3	1] [[200	202]	[376	381]	[547	552]	[986	990]] [['EEE'	'TFE'	'213'	'324'	'EEE'	'YFK'	'213'	'324']	['EEEESS'	'TFEATG'	'2131UU'	'324233'	'EEEESS'	'TFKDYG'	'2133UU'	'324433']	['EEEEEE'	'YYWTLL'	'222200'	'333311'	'EEEEEE'	'TGTGVL'	'2222/0'	'333301']	['HHHHH'	'GTDQQ'	'$$%%%'	'33444'	'HHHHH'	'PPEAE'	'$$%#%'	'33424']]
5KHF_B 0.0136839459339428 2.5423962601914702 0.2028688524590174 [[101	103]	[101	104]	[29	33]	[77	79]] [4	0	3	1] [[200	202]	[376	379]	[549	553]	[989	991]] [['EEE'	'YAE'	'213'	'324'	'EEE'	'YFK'	'213'	'324']	['EEEE'	'YAEQ'	'2133'	'3244'	'EEEE'	'TFKD'	'2133'	'3244']	['EEEEE'	'TSWLW'	'22202'	'33313'	'EEEEE'	'TGVLT'	'22/02'	'33013']	['HHH'	'AHV'	'#%!'	'240'	'HHH'	'AEV'	'#%!'	'240']]
2W0C_B 0.0126110954784363 3.405402871040401 0.1567291311754683 [[189	192]	[29	32]	[184	191]	[200	204]] [4	0	3	1] [[197	200]	[431	434]	[538	545]	[988	992]] [['ETTE'	'IDGT'	'/ON2'	'0433'	'ETTE'	'IDGY'	'/ON2'	'0433']	['EEEE'	'YEVI'	'23//'	'3400'	'EEEE'	'GDVI'	'23//'	'3400']	['EEEEEETT'	'AVEFQIDG'	'1/313/ON'	'20424043'	'EEEEEETT'	'FVNFNFNG'	'1/3131ON'	'20424243']	['HHHHH'	'KADND'	'%#%%%'	'42444'	'HHHHH'	'EAEVQ'	'%#%!%'	'42404']]
4JU0_A 0.0252331842972993 1.2315492412782034 0.0 [[247	249]	[245	249]	[167	172]	[194	198]] [4	0	3	1] [[200	202]	[394	398]	[546	551]	[978	982]] "[['EEE'	'TFE'	'213'	'324'	'EEE'	'YFK'	'213'	'324']	['EEEEE'	'KITFE'	'3/213'	'40324'	'EEEEE'	'NVYAD'	'3/213'	'40324']	['EEEEEE'	'LSKSYI'	'02322/'	'134330'	'EEEEEE'	'LTGTGV'	'02222/'	'133330']	['HHHHT'	'QQSLY'	'%%$""N'	'44313'	'HHHHT'	'NDILS'	'%%!""N'	'44013']]"
6OPZ_A 0.0159934708573014 4.096216225731378 0.0407801418439717 [[15	17]	[70	74]	[73	77]	[88	91]] [4	0	3	1] [[197	199]	[432	436]	[508	512]	[979	982]] "[['ETT'	'IEG'	'/ON'	'043'	'ETT'	'IDG'	'/ON'	'043']	['EEEEE'	'KVIGT'	'3//22'	'40033'	'EEEEE'	'DVIAW'	'3//12'	'40023']	['EEEEE'	'GTVVV'	'22///'	'33000'	'EEEEE'	'YRVVV'	'24///'	'35000']	['HHHT'	'NLLT'	'%""""N'	'4113'	'HHHT'	'DILS'	'%!""N'	'4013']]"
3J8V_H 0.0137416343466074 3.760011371068546 0.1096408317580344 [[70	72]	[19	23]	[69	72]] [4	0	3] [[200	202]	[394	398]	[513	516]] [['EEE'	'TAD'	'213'	'324'	'EEE'	'YFK'	'213'	'324']	['EEEEE'	'KISAK'	'3/213'	'40324'	'EEEEE'	'NVYAD'	'3/213'	'40324']	['EEEE'	'LTAD'	'0213'	'1324'	'EEEE'	'LSFE'	'0213'	'1324']]
2HD0_I 0.0119630775768652 1.51263435482837 0.4144578313253022 [[188	190]	[141	146]	[189	192]	[124	129]] [4	0	3	1] [[197	199]	[438	443]	[544	547]	[986	991]] [['ETT'	'ING'	'/ON'	'043'	'ETT'	'IDG'	'/ON'	'043']	['.TTTS.'	'YNHLTP'	'}OOLU}'	'344133'	'.TTTT.'	'SNNLDS'	'}OOLO}'	'344143']	['TTEE'	'NGLP'	'ON02'	'4313'	'TTEE'	'NGLT'	'ON02'	'4313']	['HHHHHH'	'YVQMAI'	'$!%##!'	'304220'	'HHHHHH'	'PPEAEV'	'$$%#%!'	'334240']]
6CSH_A 0.0207706904206624 2.739259263428049 0.008591065292097 [[240	242]	[239	243]	[120	123]	[60	63]] [4	0	3	1] [[200	202]	[395	399]	[550	553]	[978	981]] "[['EEE'	'YMK'	'213'	'324'	'EEE'	'YFK'	'213'	'324']	['EEEEE'	'VYMKP'	'/2132'	'03243'	'EEEEE'	'VYADS'	'/2132'	'03243']	['EEEE'	'TILT'	'2/02'	'3013'	'EEEE'	'GVLT'	'2/02'	'3013']	['HHHH'	'ENFL'	'%%#""'	'4421'	'HHHH'	'NDIL'	'%%!""'	'4401']]"
6V49_A 0.0227545447960801 0.5689404055240371 0.0992509363295881 [[138	141]	[221	226]	[221	224]	[176	181]] [4	0	3	1] [[199	202]	[395	400]	[539	542]	[974	979]] "[['TTEE'	'SEMK'	'NO13'	'3424'	'TEEE'	'GYFK'	'N213'	'3324']	['EEEEEE'	'IDFHWM'	'/31321'	'042432'	'EEEEEE'	'VYADSF'	'/21321'	'032432']	['EEEE'	'IDFH'	'/313'	'0424'	'EEEE'	'VNFN'	'/313'	'0424']	['.SSHHH'	'SSSLDE'	'}UU""%%'	'333144'	'.S.HHH'	'SSVLND'	'}UY""%%'	'330144']]"
6QT9_M 0.007654677270324 4.694474384591594 0.2316865417376488 [[223	225]	[222	226]	[37	41]] [4	0	3] [[200	202]	[375	379]	[512	516]] [['EEE'	'TFE'	'213'	'324'	'EEE'	'YFK'	'213'	'324']	['SEEEE'	'STFEQ'	'U2133'	'33244'	'SEEEE'	'STFKD'	'U2133'	'33244']	['EEEEE'	'IIGFE'	'//213'	'00324'	'EEEEE'	'VLSFE'	'/0213'	'01324']]
6ACC_C 0.0234115715208515 0.4308849138984302 0.0910780669144983 [[383	385]	[361	440]	[492	550]	[970	974]] [4	0	3	1] [[200	202]	[374	449]	[506	564]	[988	992]] [['EEE'	'YAD'	'213'	'324'	'EEE'	'YFK'	'213'	'324']	['.SEEEESSS.STTGGG..BSSEEEEEEEE.SSGGGG.SSS..TTTTTTS....SSS..EEEEEE.TTTT..TT.....EE'	'FSTFKDYGVSATKLNDLEFSNVYADSFVVKGDDVRQIAPGQTGVIADYNYKLPDDFMGDVLAWNTRNIDATSTGNYNYKY'	'[U2133UUR}TNO7::Z]*UV/21321//]UV:6;:YTUU]}NKKMONV}]Z}VVT[}3/0123}POKO[}NN}]}]}32'	'23324433032341441423403243200434405402334330024343413442234012343540423333434343'	'.SEEEESSS.TTSTTT..BSEEEEEEEEEEGGGGGGSSTT..STTTTTT....TT..EEEEEEE.TTTT..--.EE'	'FSTFKDYGVSPTKLNDLEFTNVYADSFVIRGDEVRQIAPGQTGKIADYNYKLPDDFTGDVIAWNSNNLDSK--GNY'	'[U2133UUR}NNVLOOZ]*U3/21321//49::6;:RTNN]}UOKMONO}]Z}OO[}23//123}OOLO}]--}32'	'23324433033341441423403243200534405402334334024343413442334002343441434--343']	['S.EEEEEEE....SSS..BB.S.......TTSEEEEE.SS.EEEEEEEE......TT..'	'QPYRVVVLSFELLNAPATVEGPKLSTDLIKNQGVNFNFNGLTGTGVLTPSSKRFQPFQQ'	'V}24///02[]ZZVTU[}(	}U]Z}}]ZYOOV2/313[VUZ2222/022}}]^[]NM]]'	'43350001324114232304334133410444304242431333301333345243244'	'SEEEEEEEEEE.SSS...EE.S........SSEEEEEETTEEEEEEEEE......TT..'	'QPYRVVVLSFELLHAPATVEGPKKSTNLVKNKFVNFNFNGLTGTGVLTESNKKFLPFQQ'	'V224///0213ZSVT}[}/3}U]]}}]ZY]VV1/3131ON02222/023}]]][ZNM]]'	'43350001324114232304334433410444204242431333301343444213244']	['HHHHH'	'EAEVQ'	'%#%!%'	'42404'	'HHHHH'	'EAEVQ'	'%#%!%'	'42404']]
5F6J_E 0.0171306072403731 2.145796194553175 0.1555118110236222 [[444	446]	[441	449]	[294	297]	[342	345]] [4	0	3	1] [[200	202]	[393	401]	[511	514]	[977	980]] "[['EEE'	'TMK'	'213'	'324'	'EEE'	'YFK'	'213'	'324']	['S.EEEEEEE'	'GNITMKSII'	'U]/2132//'	'340324300'	'SEEEEEEEE'	'TNVYADSFV'	'U3/21321/'	'340324320']	['EEEE'	'IVLT'	'//02'	'0013'	'EEEE'	'VVLS'	'//02'	'0013']	['HHHH'	'LQKV'	'""%%!'	'1440'	'HHHH'	'LNDI'	'""%%!'	'1440']]"
6P3S_R 0.0164770396966435 1.977322190763106 0.1890971039182278 [[248	252]	[247	251]	[110	112]] [0	3	1] [[395	399]	[538	542]	[977	979]] "[['EEEEE'	'INFES'	'/3132'	'04243'	'EEEEE'	'VYADS'	'/2132'	'03243']	['EEEEE'	'AINFE'	'1/313'	'20424'	'EEEEE'	'FVNFN'	'1/313'	'20424']	['HHH'	'LKH'	'""%%'	'144'	'HHH'	'LND'	'""%%'	'144']]"
6ZER_B 0.0081270192316826 7.391401464352605 0.0634057971014498 [[65	68]	[185	187]	[185	191]] [4	0	3] [[198	201]	[451	453]	[547	553]] [['TTTE'	'KGRF'	'ONP1'	'4352'	'TTEE'	'DGYF'	'ON21'	'4332']	['EEE'	'SLS'	'202'	'313'	'EEE'	'YLY'	'202'	'313']	['EEEEEEE'	'SLSSVVT'	'2022//2'	'3133003'	'EEEEEEE'	'TGTGVLT'	'2222/02'	'3333013']]
4URR_A 0.0053874842071183 6.4332119402850605 0.1908006814310046 [[501	503]	[500	503]	[450	459]	[176	178]] [4	0	3	1] [[200	202]	[395	398]	[549	558]	[987	989]] [['EEE'	'SFD'	'213'	'324'	'EEE'	'YFK'	'213'	'324']	['EEEE'	'VSFD'	'/213'	'0324'	'EEEE'	'VYAD'	'/213'	'0324']	['EEEEEE....'	'SGVHINTANK'	'22/3/3}[]]'	'3304043244'	'EEEEEE....'	'TGVLTESNKK'	'22/023}]]]'	'3301343444']	['HHH'	'YQA'	'$%#'	'342'	'HHH'	'PEA'	'$%#'	'342']]
1EAH_1 0.0139775583818267 5.619368982188846 0.0034071550255532 [[260	262]	[259	267]	[131	134]] [4	0	3] [[200	202]	[395	403]	[540	543]] [['EEE'	'YMK'	'213'	'324'	'EEE'	'YFK'	'213'	'324']	['EEEEEEEEE'	'VYMKPKHVR'	'/213233/4'	'032434405'	'EEEEEEEEE'	'VYADSFVIR'	'/21321//4'	'032432005']	['EEEE'	'DMEF'	'3131'	'4242'	'EEEE'	'NFNF'	'3131'	'4242']]
5IT9_L 0.0120313359504743 2.195395600270804 0.3432494279176208 [[108	110]	[106	110]	[31	38]] [4	0	3] [[200	202]	[394	398]	[527	534]] [['EEE'	'PAH'	'213'	'324'	'EEE'	'YFK'	'213'	'324']	['EEEEE'	'NVPAH'	'3/213'	'40324'	'EEEEE'	'NVYAD'	'3/213'	'40324']	['S.......'	'TKRWYKNV'	'U]^}}]]Y'	'34533440'	'S.......'	'PKKSTNLV'	'U]]}}]ZY'	'34433410']]
5SWZ_E 0.0205720339766936 1.8834401144081447 0.0910780669144983 [[248	250]	[244	250]	[170	173]	[144	147]] [4	0	3	1] [[200	202]	[393	398]	[548	551]	[988	991]] [['EEE'	'SAE'	'213'	'324'	'EEE'	'YFK'	'213'	'324']	['SEEEEEE'	'TQIVSAE'	'U3//213'	'3400324'	'SEEEEE'	'TNVYAD'	'U3/213'	'340324']	['EEEE'	'SWWV'	'222/'	'3330'	'EEEE'	'GTGV'	'222/'	'3330']	['HHHH'	'EAEI'	'%#%!'	'4240'	'HHHH'	'EAEV'	'%#%!'	'4240']]
3W0W_E 0.0188842781201372 1.738496678744347 0.1375968992248066 [[233	235]	[229	235]	[155	158]	[129	132]] [4	0	3	1] [[200	202]	[393	398]	[548	551]	[988	991]] [['EEE'	'SAE'	'213'	'324'	'EEE'	'YFK'	'213'	'324']	['SEEEEEE'	'TQIVSAE'	'U3//213'	'3400324'	'SEEEEE'	'TNVYAD'	'U3/213'	'340324']	['EEEE'	'SWWV'	'222/'	'3330'	'EEEE'	'GTGV'	'222/'	'3330']	['HHHH'	'EAEI'	'%#%!'	'4240'	'HHHH'	'EAEV'	'%#%!'	'4240']]
7K5I_H 0.0197167726917467 3.100699452533741 0.0190972222222223 [[184	188]	[185	188]	[31	33]] [0	3	1] [[394	398]	[539	542]	[988	990]] [['EEEEE'	'DVNFE'	'3/313'	'40424'	'EEEEE'	'NVYAD'	'3/213'	'40324']	['EEEE'	'VNFE'	'/313'	'0424'	'EEEE'	'VNFN'	'/313'	'0424']	['HHH'	'EMN'	'%#%'	'424'	'HHH'	'EAE'	'%#%'	'424']]
6IW2_M 0.0051366469893675 1.829516985752612 1.3110236220472449 [[121	123]	[121	125]	[60	67]	[152	155]] [4	0	3	1] [[200	202]	[396	400]	[547	554]	[987	990]] [['EEE'	'GAK'	'213'	'324'	'EEE'	'YFK'	'213'	'324']	['EEEEE'	'GAKSM'	'21321'	'32432'	'EEEEE'	'YADSF'	'21321'	'32432']	['EEEEEEEE'	'GYNAVLTH'	'2231/023'	'33420134'	'EEEEEEEE'	'TGTGVLTE'	'2222/023'	'33330134']	['HHHH'	'WNTD'	'$%$%'	'3434'	'HHHH'	'PEAE'	'$%#%'	'3424']]
6ACC_A 0.0234085665411622 0.4309082780174452 0.0971962616822437 [[383	385]	[361	440]	[492	550]	[970	974]] [4	0	3	1] [[200	202]	[374	449]	[506	564]	[988	992]] [['EEE'	'YAD'	'213'	'324'	'EEE'	'YFK'	'213'	'324']	['.SEEEESSS.STTGGG..BSSEEEEEEEE.SSGGGG.SSS..TTTTTTS....SSS..EEEEEE.TTTT..TT.....EE'	'FSTFKDYGVSATKLNDLEFSNVYADSFVVKGDDVRQIAPGQTGVIADYNYKLPDDFMGDVLAWNTRNIDATSTGNYNYKY'	'[U2133UUR}TNO7::Z]*UV/21321//]UV:6;:YTUU]}NKKMONV}]Z}VVT[}3/0123}POKO[}NN}]}]}32'	'23324433032341441423403243200434405402334330024343413442234012343540423333434343'	'.SEEEESSS.TTSTTT..BSEEEEEEEEEEGGGGGGSSTT..STTTTTT....TT..EEEEEEE.TTTT..--.EE'	'FSTFKDYGVSPTKLNDLEFTNVYADSFVIRGDEVRQIAPGQTGKIADYNYKLPDDFTGDVIAWNSNNLDSK--GNY'	'[U2133UUR}NNVLOOZ]*U3/21321//49::6;:RTNN]}UOKMONO}]Z}OO[}23//123}OOLO}]--}32'	'23324433033341441423403243200534405402334334024343413442334002343441434--343']	['S.EEEEEEE....SSS..BB.S.......TTSEEEEE.SS.EEEEEEEE......TT..'	'QPYRVVVLSFELLNAPATVEGPKLSTDLIKNQGVNFNFNGLTGTGVLTPSSKRFQPFQQ'	'V}24///02[]ZZVTU[}(	}U]Z}}]ZYOOV2/313[VUZ2222/022}}]^[]NM]]'	'43350001324114232304334133410444304242431333301333345243244'	'SEEEEEEEEEE.SSS...EE.S........SSEEEEEETTEEEEEEEEE......TT..'	'QPYRVVVLSFELLHAPATVEGPKKSTNLVKNKFVNFNFNGLTGTGVLTESNKKFLPFQQ'	'V224///0213ZSVT}[}/3}U]]}}]ZY]VV1/3131ON02222/023}]]][ZNM]]'	'43350001324114232304334433410444204242431333301343444213244']	['HHHHH'	'EAEVQ'	'%#%!%'	'42404'	'HHHHH'	'EAEVQ'	'%#%!%'	'42404']]
3FZB_F 0.0163570058772185 1.3305916385771646 0.2623655913978504 [[123	125]	[48	51]	[119	127]	[78	81]] [4	0	3	1] [[200	202]	[396	399]	[545	553]	[987	990]] "[['EEE'	'SAD'	'213'	'324'	'EEE'	'YFK'	'213'	'324']	['EEEE'	'GAEY'	'2132'	'3243'	'EEEE'	'YADS'	'2132'	'3243']	['TTEEEEEEE'	'GLWSSADLT'	'NL2221302'	'313332413'	'TEEEEEEEE'	'GLTGTGVLT'	'N02222/02'	'313333013']	['HHHH'	'SELD'	'$%""%'	'3414'	'HHHH'	'PEAE'	'$%#%'	'3424']]"
6II8_J 0.0137830698245049 3.0241501653407465 0.1646825396825399 [[115	117]	[115	118]	[27	32]] [4	0	3] [[200	202]	[376	379]	[530	535]] [['EEE'	'SAK'	'213'	'324'	'EEE'	'YFK'	'213'	'324']	['EEEE'	'SAKD'	'2133'	'3244'	'EEEE'	'TFKD'	'2133'	'3244']	['......'	'GGGLVQ'	'}}}ZY]'	'333104'	'......'	'STNLVK'	'}}]ZY]'	'334104']]
6ZER_H 0.008325572044429 7.377093877431777 0.0692167577413485 [[65	68]	[185	187]	[185	191]] [4	0	3] [[198	201]	[451	453]	[547	553]] [['TTTE'	'KGRF'	'ONP1'	'4352'	'TTEE'	'DGYF'	'ON21'	'4332']	['EEE'	'SLS'	'202'	'313'	'EEE'	'YLY'	'202'	'313']	['EEEEEEE'	'SLSSVVT'	'2022//2'	'3133003'	'EEEEEEE'	'TGTGVLT'	'2222/02'	'3333013']]
5XHV_E 0.0112298353071971 1.2380019124663528 0.5695187165775402 [[241	243]	[239	243]	[306	312]	[188	192]] [4	0	3	1] [[200	202]	[394	398]	[527	533]	[978	982]] "[['EEE'	'TFE'	'213'	'324'	'EEE'	'YFK'	'213'	'324']	['EEEEE'	'KITFE'	'3/213'	'40324'	'EEEEE'	'NVYAD'	'3/213'	'40324']	['S......'	'YVKSTKL'	'UY]}}]Z'	'3043341'	'S......'	'PKKSTNL'	'U]]}}]Z'	'3443341']	['HHHHT'	'QQSLY'	'%%$""N'	'44313'	'HHHHT'	'NDILS'	'%%!""N'	'44013']]"
2W0C_F 0.0126094917368429 3.405401755760648 0.1771720613287903 [[189	192]	[29	32]	[184	191]	[200	204]] [4	0	3	1] [[197	200]	[431	434]	[538	545]	[988	992]] [['ETTE'	'IDGT'	'/ON2'	'0433'	'ETTE'	'IDGY'	'/ON2'	'0433']	['EEEE'	'YEVI'	'23//'	'3400'	'EEEE'	'GDVI'	'23//'	'3400']	['EEEEEETT'	'AVEFQIDG'	'1/313/ON'	'20424043'	'EEEEEETT'	'FVNFNFNG'	'1/3131ON'	'20424243']	['HHHHH'	'KADND'	'%#%%%'	'42444'	'HHHHH'	'EAEVQ'	'%#%!%'	'42404']]
5LCV_L 0.0046856394954976 8.16378900199115 0.0910780669144983 [[199	201]	[147	152]	[150	156]	[29	31]] [4	0	3	1] [[198	200]	[434	439]	[542	551]	[986	988]] [['TTE'	'EGS'	'ON2'	'433'	'TTE'	'DGY'	'ON2'	'433']	['EEEEET'	'VAWKAD'	'/1231O'	'023424'	'EEEE.T'	'IAWNSN'	'/123}O'	'023434']	['EETTEEE'	'KADSSPV'	'31ON22/'	'4243330'	'EETTEEEEEE'	'NFNGLTGTGV'	'31ON02222/'	'4243133330']	['HHH'	'TYN'	'$$%'	'334'	'HHH'	'PPE'	'$$%'	'334']]
5V5G_A 0.0190786465593787 1.177332934461259 0.1873935264054513 [[149	153]	[9	13]	[151	154]	[86	90]] [4	0	3	1] [[198	202]	[430	434]	[540	543]	[977	981]] "[['TTEEE'	'QTHFD'	'ON313'	'43424'	'TTEEE'	'DGYFK'	'ON213'	'43324']	['.EEEE'	'WTQVI'	'}23//'	'33400'	'.EEEE'	'TGDVI'	'}23//'	'33400']	['EEEE'	'HFDA'	'3131'	'4242'	'EEEE'	'NFNF'	'3131'	'4242']	['HHHHH'	'LEDYL'	'""%%$""'	'14431'	'HHHHH'	'LNDIL'	'""%%!""'	'14401']]"
5H37_K 0.0183818736327011 3.624759211537217 0.028960817717206 [[79	81]	[75	81]	[16	19]	[49	51]] [4	0	3	1] [[200	202]	[372	378]	[522	525]	[974	976]] [['EEE'	'YME'	'213'	'324'	'EEE'	'YFK'	'213'	'324']	['TTEEEEE'	'ASTAYME'	'MN21213'	'2332324'	'TT.SEEE'	'ASFSTFK'	'MN[U213'	'2323324']	['..EE'	'ASVK'	'[}/3'	'2304'	'..EE'	'ATVE'	'[}/3'	'2304']	['...'	'GWI'	'}}Y'	'330'	'.S.'	'SSV'	'}UY'	'330']]
6CV3_A 0.0191073993188985 3.142028717469705 0.0371024734982334 [[240	242]	[239	242]	[120	123]	[60	63]] [4	0	3	1] [[200	202]	[395	398]	[550	553]	[978	981]] "[['EEE'	'YMK'	'213'	'324'	'EEE'	'YFK'	'213'	'324']	['EEEE'	'VYMK'	'/213'	'0324'	'EEEE'	'VYAD'	'/213'	'0324']	['EEEE'	'TILT'	'2/02'	'3013'	'EEEE'	'GVLT'	'2/02'	'3013']	['HHHH'	'ENFL'	'%%#""'	'4421'	'HHHH'	'NDIL'	'%%!""'	'4401']]"
6HJP_A 0.0170041507414535 1.1050172795649074 0.2901098901098906 [[244	246]	[244	249]	[261	265]	[189	192]] [4	0	3	1] [[200	202]	[376	381]	[528	532]	[987	990]] [['EEE'	'TFE'	'213'	'324'	'EEE'	'YFK'	'213'	'324']	['EEEESS'	'TFEATG'	'2131UU'	'324233'	'EEEESS'	'TFKDYG'	'2133UU'	'324433']	['.....'	'NKGSD'	']]}}]'	'44334'	'.....'	'KKSTN'	']]}}]'	'44334']	['HHHH'	'SEQQ'	'$%%%'	'3444'	'HHHH'	'PEAE'	'$%#%'	'3424']]
3PSE_A 0.0222040727828878 1.129370075805348 0.1056218057921627 [[149	153]	[9	13]	[151	154]	[86	90]] [4	0	3	1] [[198	202]	[430	434]	[540	543]	[977	981]] "[['TTEEE'	'QTHFD'	'ON313'	'43424'	'TTEEE'	'DGYFK'	'ON213'	'43324']	['.EEEE'	'WTQVI'	'}23//'	'33400'	'.EEEE'	'TGDVI'	'}23//'	'33400']	['EEEE'	'HFDA'	'3131'	'4242'	'EEEE'	'NFNF'	'3131'	'4242']	['HHHHH'	'LEDYL'	'""%%$""'	'14431'	'HHHHH'	'LNDIL'	'""%%!""'	'14401']]"
4U6G_A 0.0107011829155159 3.262358831158004 0.2733188720173538 [[90	92]	[40	43]	[89	92]] [4	0	3] [[200	202]	[383	386]	[513	516]] [['EEE'	'YFE'	'213'	'324'	'EEE'	'YFK'	'213'	'324']	['.TTS'	'PPGK'	'}NNV'	'3334'	'.TTS'	'SPTK'	'}NNV'	'3334']	['EEEE'	'LYFE'	'0213'	'1324'	'EEEE'	'LSFE'	'0213'	'1324']]
3AL4_C 0.0217242154362744 1.222623586863268 0.1075471698113212 [[247	249]	[245	249]	[167	172]	[194	198]] [4	0	3	1] [[200	202]	[394	398]	[546	551]	[978	982]] "[['EEE'	'TFE'	'213'	'324'	'EEE'	'YFK'	'213'	'324']	['EEEEE'	'KITFE'	'3/213'	'40324'	'EEEEE'	'NVYAD'	'3/213'	'40324']	['EEEEEE'	'LSKSYI'	'02322/'	'134330'	'EEEEEE'	'LTGTGV'	'02222/'	'133330']	['HHHHT'	'QQSLY'	'%%$""N'	'44313'	'HHHHT'	'NDILS'	'%%!""N'	'44013']]"
6MCC_C 0.015130642844779 1.3052214391775157 0.3310657596371886 [[85	87]	[35	43]	[83	86]	[27	34]] [4	0	3	1] [[200	202]	[427	436]	[548	551]	[974	981]] "[['EEE'	'YIH'	'2/3'	'304'	'EEE'	'YFK'	'213'	'324']	['TT.SEEEEE'	'NDAEYIAFT'	'OO[V2/112'	'442430223'	'TT..EEEEEE'	'DDFTGDVIAW'	'OO[}23//12'	'4423340023']	['EEEE'	'TYYI'	'222/'	'3330'	'EEEE'	'GTGV'	'222/'	'3330']	['....HHHH'	'PQIADEVL'	'}]Y[%%!""'	'34024401'	'.S.HHHHH'	'SSVLNDIL'	'}UY""%%!""'	'33014401']]"
2BGN_C 0.0028530358498357 6.559226888117486 0.2674616695059617 [[386	388]	[132	139]	[384	388]] [4	0	3] [[200	202]	[431	440]	[512	516]] [['EEE'	'YFQ'	'213'	'324'	'EEE'	'YFK'	'213'	'324']	['EEEEETTT'	'YDIYDLNK'	'23/23LOO'	'34034144'	'EEEEEEE.TT'	'GDVIAWNSNN'	'23//123}OO'	'3400234344']	['EEEEE'	'ILYFQ'	'/0213'	'01324'	'EEEEE'	'VLSFE'	'/0213'	'01324']]
5N09_L 0.0075891556107376 5.898633402534322 0.1646825396825399 [[199	201]	[147	152]	[150	156]	[29	31]] [4	0	3	1] [[198	200]	[434	439]	[542	551]	[986	988]] [['TTE'	'EGS'	'ON2'	'433'	'TTE'	'DGY'	'ON2'	'433']	['EEEEET'	'VAWKAD'	'/1231O'	'023424'	'EEEE.T'	'IAWNSN'	'/123}O'	'023434']	['EETTEEE'	'KADSSPV'	'31ON22/'	'4243330'	'EETTEEEEEE'	'NFNGLTGTGV'	'31ON02222/'	'4243133330']	['HHH'	'TYN'	'$$%'	'334'	'HHH'	'PPE'	'$$%'	'334']]
6NK6_M 0.0147916006627575 4.0490228004630175 0.0936967632027254 [[270	272]	[203	207]	[268	272]] [4	0	3] [[200	202]	[433	437]	[512	516]] [['EEE'	'SAH'	'213'	'324'	'EEE'	'YFK'	'213'	'324']	['EEEEE'	'VVHWD'	'//323'	'00434'	'EEEEE'	'VIAWN'	'//123'	'00234']	['EEEEE'	'IYSAH'	'/2213'	'03324'	'EEEEE'	'VLSFE'	'/0213'	'01324']]
2ESV_E 0.018702030482493 1.6791798867408732 0.1623762376237634 [[239	241]	[235	241]	[161	164]	[135	138]] [4	0	3	1] [[200	202]	[393	398]	[548	551]	[988	991]] [['EEE'	'SAE'	'213'	'324'	'EEE'	'YFK'	'213'	'324']	['SEEEEEE'	'TQIVSAE'	'U3//213'	'3400324'	'SEEEEE'	'TNVYAD'	'U3/213'	'340324']	['EEEE'	'SWWV'	'222/'	'3330'	'EEEE'	'GTGV'	'222/'	'3330']	['HHHH'	'EAEI'	'%#%!'	'4240'	'HHHH'	'EAEV'	'%#%!'	'4240']]
2W0C_A 0.0128620979496846 3.4090765171106296 0.1805792163543438 [[189	192]	[29	32]	[184	191]	[200	204]] [4	0	3	1] [[197	200]	[431	434]	[538	545]	[988	992]] [['ETTE'	'IDGT'	'/ON2'	'0433'	'ETTE'	'IDGY'	'/ON2'	'0433']	['EEEE'	'YEVI'	'23//'	'3400'	'EEEE'	'GDVI'	'23//'	'3400']	['EEEEEETT'	'AVEFQIDG'	'1/313/ON'	'20424043'	'EEEEEETT'	'FVNFNFNG'	'1/3131ON'	'20424243']	['HHHHH'	'KADND'	'%#%%%'	'42444'	'HHHHH'	'EAEVQ'	'%#%!%'	'42404']]
6QT9_F 0.007760926593335 4.685398041426572 0.2640545144804083 [[223	225]	[222	226]	[37	41]] [4	0	3] [[200	202]	[375	379]	[512	516]] [['EEE'	'TFE'	'213'	'324'	'EEE'	'YFK'	'213'	'324']	['SEEEE'	'STFEQ'	'U2133'	'33244'	'SEEEE'	'STFKD'	'U2133'	'33244']	['EEEEE'	'IIGFE'	'//213'	'00324'	'EEEEE'	'VLSFE'	'/0213'	'01324']]
4PRP_E 0.0198740530136336 1.731791310053822 0.1310211946050101 [[246	248]	[242	248]	[168	171]	[142	145]] [4	0	3	1] [[200	202]	[393	398]	[548	551]	[988	991]] [['EEE'	'SAE'	'213'	'324'	'EEE'	'YFK'	'213'	'324']	['SEEEEEE'	'TQIVSAE'	'U3//213'	'3400324'	'SEEEEE'	'TNVYAD'	'U3/213'	'340324']	['EEEE'	'SWWV'	'222/'	'3330'	'EEEE'	'GTGV'	'222/'	'3330']	['HHHH'	'EAEI'	'%#%!'	'4240'	'HHHH'	'EAEV'	'%#%!'	'4240']]
6PZF_H 0.0143921480513448 4.751208112388007 0.0614828209764919 [[64	67]	[186	188]	[186	192]] [4	0	3] [[198	201]	[451	453]	[547	553]] [['TTTE'	'KGRF'	'ONP1'	'4352'	'TTEE'	'DGYF'	'ON21'	'4332']	['EEE'	'SLS'	'202'	'313'	'EEE'	'YLY'	'202'	'313']	['EEEEEEE'	'SLSSVVT'	'2022//2'	'3133003'	'EEEEEEE'	'TGTGVLT'	'2222/02'	'3333013']]
4JAN_H 0.0151546436644184 4.155278315074185 0.0830258302583026 [[90	92]	[89	92]	[32	37]] [4	0	3] [[200	202]	[395	398]	[547	552]] [['EEE'	'YFD'	'213'	'324'	'EEE'	'YFK'	'213'	'324']	['EEEE'	'VYFD'	'/213'	'0324'	'EEEE'	'VYAD'	'/213'	'0324']	['EEEEEE'	'TYWSWL'	'222220'	'333331'	'EEEEEE'	'TGTGVL'	'2222/0'	'333301']]
5SWS_E 0.0187513000569394 1.9334350633450408 0.1487279843444231 [[247	249]	[246	249]	[169	172]	[143	146]] [4	0	3	1] [[200	202]	[395	398]	[548	551]	[988	991]] [['EEE'	'SAE'	'213'	'324'	'EEE'	'YFK'	'213'	'324']	['EEEE'	'VSAE'	'/213'	'0324'	'EEEE'	'VYAD'	'/213'	'0324']	['EEEE'	'SWWV'	'222/'	'3330'	'EEEE'	'GTGV'	'222/'	'3330']	['HHHH'	'EAEI'	'%#%!'	'4240'	'HHHH'	'EAEV'	'%#%!'	'4240']]
6CRW_B 0.0090606367365925 2.4303941449542057 0.5089974293059136 [[383	385]	[380	389]	[492	554]	[955	974]] [4	0	3	1] [[200	202]	[393	402]	[506	568]	[973	992]] "[['EEE'	'YAD'	'213'	'324'	'EEE'	'YFK'	'213'	'324']	['S.EEEEEEEE'	'SNVYADSFVV'	'U]/21321//'	'3403243200'	'SEEEEEEEEE'	'TNVYADSFVI'	'U3/21321//'	'3403243200']	['SEEEEEEEE..------.EE..........SS.EEEEETTEEEEEEEEE......TT..EE..'	'QPYRVVVLSFE------TVUGPKLSTDLIKNQWVNFNFNGLTGTGVLTPSSKRFQPFQQFGRD'	'V224///02[]------}/5}}]Z}}]ZY]VV}/3131ON02222/022}}]^[]NM]]12^]'	'43350001324------3063341334104443042424313333013333452432442354'	'SEEEEEEEEEE.SSS...EE.S........SSEEEEEETTEEEEEEEEE......TT..EEE.'	'QPYRVVVLSFELLHAPATVEGPKKSTNLVKNKFVNFNFNGLTGTGVLTESNKKFLPFQQFGRD'	'V224///0213ZSVT}[}/3}U]]}}]ZY]VV1/3131ON02222/023}]]][ZNM]]124]'	'433500013241142323043344334104442042424313333013434442132442354']	['S.S.HHHHHHTS.HHHHHHH'	'ISSVLNDILSRLDPPEAEVQ'	'R}UY""%%!""$PS]$$%#%!%'	'03301440135143342404'	'S.S.HHHHHTTS.HHHHHHH'	'ISSVLNDILSRLDPPEAEVQ'	'R}UY""%%!""NPS]$$%#%!%'	'03301440135143342404']]"
4F2M_C 0.0007163749307403 4.416301099954454 0.6038251366120231 [[94	96]	[54	57]	[92	97]] [4	0	3] [[200	202]	[421	424]	[538	543]] [['EEE'	'YFE'	'213'	'324'	'EEE'	'YFK'	'213'	'324']	['TT..'	'GDGE'	'NO}]'	'3434'	'TT..'	'YNYK'	'NO}]'	'3434']	['EEEEEE'	'AVYFEA'	'1/2131'	'203242'	'EEEEEE'	'FVNFNF'	'1/3131'	'204242']]
3UBJ_E 0.0219883929354026 1.246211755568316 0.1054613935969872 [[244	246]	[242	246]	[164	169]	[189	192]] [4	0	3	1] [[200	202]	[394	398]	[546	551]	[989	992]] [['EEE'	'TFE'	'213'	'324'	'EEE'	'YFK'	'213'	'324']	['EEEEE'	'KITFE'	'3/213'	'40324'	'EEEEE'	'NVYAD'	'3/213'	'40324']	['EEEEEE'	'LSKSYI'	'02322/'	'134330'	'EEEEEE'	'LTGTGV'	'02222/'	'133330']	['HHHH'	'ADQQ'	'#%%%'	'2444'	'HHHH'	'AEVQ'	'#%!%'	'2404']]
2W0C_J 0.0128663341285929 3.409081320867397 0.1856899488926744 [[189	192]	[29	32]	[184	191]	[200	204]] [4	0	3	1] [[197	200]	[431	434]	[538	545]	[988	992]] [['ETTE'	'IDGT'	'/ON2'	'0433'	'ETTE'	'IDGY'	'/ON2'	'0433']	['EEEE'	'YEVI'	'23//'	'3400'	'EEEE'	'GDVI'	'23//'	'3400']	['EEEEEETT'	'AVEFQIDG'	'1/313/ON'	'20424043'	'EEEEEETT'	'FVNFNFNG'	'1/3131ON'	'20424243']	['HHHHH'	'KADND'	'%#%%%'	'42444'	'HHHHH'	'EAEVQ'	'%#%!%'	'42404']]
3EPF_1 0.0139762874877 5.619343797343493 0.028960817717206 [[260	262]	[259	267]	[131	134]] [4	0	3] [[200	202]	[395	403]	[540	543]] [['EEE'	'YMK'	'213'	'324'	'EEE'	'YFK'	'213'	'324']	['EEEEEEEEE'	'VYMKPKHVR'	'/213233/4'	'032434405'	'EEEEEEEEE'	'VYADSFVIR'	'/21321//4'	'032432005']	['EEEE'	'DMEF'	'3131'	'4242'	'EEEE'	'NFNF'	'3131'	'4242']]
1RD8_A 0.0156457965023499 1.19492948989354 0.3432494279176208 [[244	246]	[244	249]	[232	237]	[188	192]] [4	0	3	1] [[200	202]	[376	381]	[547	552]	[986	990]] [['EEE'	'TFE'	'213'	'324'	'EEE'	'YFK'	'213'	'324']	['EEEESS'	'TFEATG'	'2131UU'	'324233'	'EEEESS'	'TFKDYG'	'2133UU'	'324433']	['EEEEEE'	'YYWTLL'	'222200'	'333311'	'EEEEEE'	'TGTGVL'	'2222/0'	'333301']	['HHHHH'	'GTDQQ'	'$$%%%'	'33444'	'HHHHH'	'PPEAE'	'$$%#%'	'33424']]
6NPP_B 0.0239349978295078 0.5178470455755965 0.1022146507666088 [[599	601]	[558	561]	[594	601]	[476	479]] [4	0	3	1] [[200	202]	[433	436]	[509	516]	[987	990]] [['EEE'	'SFD'	'213'	'324'	'EEE'	'YFK'	'213'	'324']	['EEEE'	'IVCY'	'//12'	'0023'	'EEEE'	'VIAW'	'//12'	'0023']	['EEEEEEEE'	'RVTVCSFD'	'4/2/1213'	'50302324'	'EEEEEEEE'	'RVVVLSFE'	'4///0213'	'50001324']	['HHHH'	'PKFE'	'$%#%'	'3424'	'HHHH'	'PEAE'	'$%#%'	'3424']]
6HJR_A 0.0135831312751247 1.1186951397253566 0.4711779448621553 [[244	246]	[244	249]	[261	265]	[191	195]] [4	0	3	1] [[200	202]	[376	381]	[528	532]	[978	982]] "[['EEE'	'TFE'	'213'	'324'	'EEE'	'YFK'	'213'	'324']	['EEEESS'	'TFEATG'	'2131UU'	'324233'	'EEEESS'	'TFKDYG'	'2133UU'	'324433']	['.....'	'NKGSD'	']]}}]'	'44334'	'.....'	'KKSTN'	']]}}]'	'44334']	['HHHHT'	'QQSLY'	'%%$""N'	'44313'	'HHHHT'	'NDILS'	'%%!""N'	'44013']]"
6EA5_Q 0.0062536720766404 8.161049807784442 0.0711678832116788 [[65	68]	[186	188]	[186	194]] [4	0	3] [[198	201]	[451	453]	[547	555]] [['TTTE'	'KGRF'	'ONP1'	'4352'	'TTEE'	'DGYF'	'ON21'	'4332']	['EEE'	'SLS'	'202'	'313'	'EEE'	'YLY'	'202'	'313']	['EEEEEEEE.'	'SLSSVVTVP'	'2022//2/}'	'313300303'	'EEEEEEEE.'	'TGTGVLTES'	'2222/023}'	'333301343']]
6CV4_A 0.018668123614479 3.043655113966169 0.0634057971014498 [[240	242]	[239	243]	[120	123]	[60	63]] [4	0	3	1] [[200	202]	[395	399]	[550	553]	[978	981]] "[['EEE'	'YMK'	'213'	'324'	'EEE'	'YFK'	'213'	'324']	['EEEEE'	'VYMKP'	'/2132'	'03243'	'EEEEE'	'VYADS'	'/2132'	'03243']	['EEEE'	'TILT'	'2/02'	'3013'	'EEEE'	'GVLT'	'2/02'	'3013']	['HHHH'	'ENFL'	'%%#""'	'4421'	'HHHH'	'NDIL'	'%%!""'	'4401']]"
3VXM_E 0.0175047239200651 1.7239258075421953 0.2178423236514528 [[235	237]	[231	237]	[157	160]	[131	134]] [4	0	3	1] [[200	202]	[393	398]	[548	551]	[988	991]] [['EEE'	'SAE'	'213'	'324'	'EEE'	'YFK'	'213'	'324']	['SEEEEEE'	'TQIVSAE'	'U3//213'	'3400324'	'SEEEEE'	'TNVYAD'	'U3/213'	'340324']	['EEEE'	'SWWV'	'222/'	'3330'	'EEEE'	'GTGV'	'222/'	'3330']	['HHHH'	'EAEI'	'%#%!'	'4240'	'HHHH'	'EAEV'	'%#%!'	'4240']]
6MAM_K 0.006614925245997 3.762465020416487 0.4282238442822395 [[40	44]	[101	104]	[102	104]] [4	0	3] [[198	202]	[435	438]	[553	555]] [['TTEEE'	'NSTLQ'	'ON203'	'43314'	'TTEEE'	'DGYFK'	'ON213'	'43324']	['EEE.'	'AGEW'	'123}'	'2343'	'EEE.'	'AWNS'	'123}'	'2343']	['EE.'	'GEW'	'23}'	'343'	'EE.'	'TES'	'23}'	'343']]
2W0C_G 0.0128624436678134 3.409036230989605 0.1908006814310046 [[189	192]	[29	32]	[184	191]	[200	204]] [4	0	3	1] [[197	200]	[431	434]	[538	545]	[988	992]] [['ETTE'	'IDGT'	'/ON2'	'0433'	'ETTE'	'IDGY'	'/ON2'	'0433']	['EEEE'	'YEVI'	'23//'	'3400'	'EEEE'	'GDVI'	'23//'	'3400']	['EEEEEETT'	'AVEFQIDG'	'1/313/ON'	'20424043'	'EEEEEETT'	'FVNFNFNG'	'1/3131ON'	'20424243']	['HHHHH'	'KADND'	'%#%%%'	'42444'	'HHHHH'	'EAEVQ'	'%#%!%'	'42404']]
5H37_G 0.0152316276629625 3.5984203727537327 0.1159695817490495 [[79	81]	[75	81]	[16	19]	[49	51]] [4	0	3	1] [[200	202]	[372	378]	[522	525]	[974	976]] [['EEE'	'YME'	'213'	'324'	'EEE'	'YFK'	'213'	'324']	['TTEEEEE'	'ASTAYME'	'MN21213'	'2332324'	'TT.SEEE'	'ASFSTFK'	'MN[U213'	'2323324']	['..EE'	'ASVK'	'[}/3'	'2304'	'..EE'	'ATVE'	'[}/3'	'2304']	['...'	'GWI'	'}}Y'	'330'	'.S.'	'SSV'	'}UY'	'330']]
7JMS_G 0.0253295517723941 1.700492244085407 0.0034071550255532 [[150	153]	[54	57]	[151	154]	[86	90]] [4	0	3	1] [[199	202]	[426	429]	[540	543]	[977	981]] "[['TEEE'	'THFD'	'N313'	'3424'	'TEEE'	'GYFK'	'N213'	'3324']	['.TT.'	'SDHA'	'}OO['	'3442'	'.TT.'	'PDDF'	'}OO['	'3442']	['EEEE'	'HFDA'	'3131'	'4242'	'EEEE'	'NFNF'	'3131'	'4242']	['HHHHH'	'LDEYL'	'""%%$""'	'14431'	'HHHHH'	'LNDIL'	'""%%!""'	'14401']]"
6AKS_A 0.0197062405172317 3.616760397099267 0.0102214650766609 [[251	253]	[250	253]	[131	140]] [4	0	3] [[200	202]	[395	398]	[540	549]] [['EEE'	'YMK'	'213'	'324'	'EEE'	'YFK'	'213'	'324']	['EEEE'	'VYMK'	'/213'	'0324'	'EEEE'	'VYAD'	'/213'	'0324']	['EEEEEEEEEE'	'NAEFTFVTTT'	'313121/222'	'4242320333'	'EEEETTEEEE'	'NFNFNGLTGT'	'3131ON0222'	'4242431333']]
4GXU_M 0.0062011501163591 9.14818423064746 0.0226480836236941 [[64	67]	[177	179]	[177	183]] [4	0	3] [[198	201]	[451	453]	[547	553]] [['TTTE'	'KGRF'	'ONP1'	'4352'	'TTEE'	'DGYF'	'ON21'	'4332']	['EEE'	'SLS'	'202'	'313'	'EEE'	'YLY'	'202'	'313']	['EEEEEEE'	'SLSSVVT'	'2022//2'	'3133003'	'EEEEEEE'	'TGTGVLT'	'2222/02'	'3333013']]
5D2N_E 0.0181366061485616 1.675788331227711 0.2028688524590174 [[238	240]	[234	240]	[160	163]	[134	137]] [4	0	3	1] [[200	202]	[393	398]	[548	551]	[988	991]] [['EEE'	'SAE'	'213'	'324'	'EEE'	'YFK'	'213'	'324']	['SEEEEEE'	'TQIVSAE'	'U3//213'	'3400324'	'SEEEEE'	'TNVYAD'	'U3/213'	'340324']	['EEEE'	'SWWV'	'222/'	'3330'	'EEEE'	'GTGV'	'222/'	'3330']	['HHHH'	'EAEI'	'%#%!'	'4240'	'HHHH'	'EAEV'	'%#%!'	'4240']]
5HJ3_I 0.0105168829685377 5.474845820534689 0.1294718909710388 [[64	67]	[186	188]	[186	190]] [4	0	3] [[198	201]	[451	453]	[547	551]] [['TTTE'	'KGRF'	'ONP1'	'4352'	'TTEE'	'DGYF'	'ON21'	'4332']	['EEE'	'SLS'	'202'	'313'	'EEE'	'YLY'	'202'	'313']	['EEEEE'	'SLSSV'	'2022/'	'31330'	'EEEEE'	'TGTGV'	'2222/'	'33330']]
1RJY_A 0.025841145339531 1.0093730616478531 0.0407801418439717 [[100	102]	[7	12]	[97	102]	[64	70]] [4	0	3	1] [[200	202]	[396	401]	[511	516]	[986	992]] [['EEE'	'GAE'	'213'	'324'	'EEE'	'YFK'	'213'	'324']	['EEEEEE'	'YFVTAV'	'21/21/'	'320320'	'EEEEEE'	'YADSFV'	'21321/'	'324320']	['EEEEEE'	'VISGAE'	'//2213'	'003324'	'EEEEEE'	'VVLSFE'	'//0213'	'001324']	['HHHHHHH'	'TQKAKGN'	'$%%#%$%'	'3442434'	'HHHHHHH'	'PPEAEVQ'	'$$%#%!%'	'3342404']]
6CQR_E 0.0200054168196492 1.8437441250544169 0.1353965183752421 [[252	254]	[248	254]	[174	177]	[148	151]] [4	0	3	1] [[200	202]	[393	398]	[548	551]	[988	991]] [['EEE'	'SAE'	'213'	'324'	'EEE'	'YFK'	'213'	'324']	['SEEEEEE'	'TQIVSAE'	'U3//213'	'3400324'	'SEEEEE'	'TNVYAD'	'U3/213'	'340324']	['EEEE'	'SWWV'	'222/'	'3330'	'EEEE'	'GTGV'	'222/'	'3330']	['HHHH'	'EAEI'	'%#%!'	'4240'	'HHHH'	'EAEV'	'%#%!'	'4240']]
6ORN_P 0.0209598148576183 3.235155874044843 0.0017035775127764 [[87	89]	[85	89]	[26	28]	[76	78]] [4	0	3	1] [[200	202]	[394	398]	[558	560]	[974	976]] [['EEE'	'YMH'	'213'	'324'	'EEE'	'YFK'	'213'	'324']	['EEEEE'	'DYYMH'	'32213'	'43324'	'EEEEE'	'NVYAD'	'3/213'	'40324']	['...'	'QAL'	'][Z'	'421'	'...'	'KFL'	'][Z'	'421']	['.S.'	'SGV'	'}UY'	'330'	'.S.'	'SSV'	'}UY'	'330']]
1FYT_E 0.0179905889524612 1.7149102556779414 0.2078189300411528 [[239	241]	[235	241]	[161	164]	[135	138]] [4	0	3	1] [[200	202]	[393	398]	[548	551]	[988	991]] [['EEE'	'SAE'	'213'	'324'	'EEE'	'YFK'	'213'	'324']	['SEEEEEE'	'TQIVSAE'	'U3//213'	'3400324'	'SEEEEE'	'TNVYAD'	'U3/213'	'340324']	['EEEE'	'SWWV'	'222/'	'3330'	'EEEE'	'GTGV'	'222/'	'3330']	['HHHH'	'EAEI'	'%#%!'	'4240'	'HHHH'	'EAEV'	'%#%!'	'4240']]
4URR_D 0.0051491780953713 6.569745112354765 0.2385008517887559 [[501	503]	[500	503]	[450	459]	[174	178]] [4	0	3	1] [[200	202]	[395	398]	[549	558]	[985	989]] [['EEE'	'SFD'	'213'	'324'	'EEE'	'YFK'	'213'	'324']	['EEEE'	'VSFD'	'/213'	'0324'	'EEEE'	'VYAD'	'/213'	'0324']	['EEEEEE....'	'SGVHINTANK'	'22/3/3}[]]'	'3304043244'	'EEEEEE....'	'TGVLTESNKK'	'22/023}]]]'	'3301343444']	['..HHH'	'DNYQA'	']]$%#'	'44342'	'.HHHH'	'DPPEA'	']$$%#'	'43342']]
4URR_E 0.0063637973853661 6.56855071782031 0.1959114139693347 [[501	503]	[500	503]	[450	459]	[174	178]] [4	0	3	1] [[200	202]	[395	398]	[549	558]	[985	989]] [['EEE'	'SFD'	'213'	'324'	'EEE'	'YFK'	'213'	'324']	['EEEE'	'VSFD'	'/213'	'0324'	'EEEE'	'VYAD'	'/213'	'0324']	['EEEEEE....'	'SGVHINTANK'	'22/3/3}[]]'	'3304043244'	'EEEEEE....'	'TGVLTESNKK'	'22/023}]]]'	'3301343444']	['..HHH'	'DNYQA'	']]$%#'	'44342'	'.HHHH'	'DPPEA'	']$$%#'	'43342']]
6N1W_h 0.0146779979129427 4.435576079686318 0.0931098696461825 [[90	92]	[89	93]	[33	37]] [4	0	3] [[200	202]	[395	399]	[547	551]] [['EEE'	'YFN'	'213'	'324'	'EEE'	'YFK'	'213'	'324']	['EEEEE'	'VYFNS'	'/2132'	'03243'	'EEEEE'	'VYADS'	'/2132'	'03243']	['EEEEE'	'YWSWV'	'2222/'	'33330'	'EEEEE'	'TGTGV'	'2222/'	'33330']]
2GHV_E 0.0063517476337539 5.859638472449158 0.2383966244725748 [[383	385]	[380	425]	[492	501]	[427	429]] [4	0	3	1] [[200	202]	[393	438]	[506	515]	[990	992]] [['EEE'	'YAD'	'213'	'324'	'EEE'	'YFK'	'213'	'324']	['SSEEEEEEEEEGGGGGGSSTT..SHHHHHT....TT..EEEEEEE.'	'SNVYADSFVVKGDDVRQIAPGQTGVIADYNYKLPDDFMGBVLAWNT'	'UV/21321//39::6;:RTNN]}U!!#%$O}]Z}OO[[25/0123}'	'3403243200434405402334330024343413442236012343'	'SEEEEEEEEEEGGGGGGSSTT..STTTTTT....TT..EEEEEEE.'	'TNVYADSFVIRGDEVRQIAPGQTGKIADYNYKLPDDFTGDVIAWNS'	'U3/21321//49::6;:RTNN]}UOKMONO}]Z}OO[}23//123}'	'3403243200534405402334334024343413442334002343']	['SEEEEEEEEE'	'QPYRVVVLSF'	'V224///021'	'4335000132'	'SEEEEEEEEE'	'QPYRVVVLSF'	'V224///021'	'4335000132']	['HHH'	'NID'	'%!%'	'404'	'HHH'	'EVQ'	'%!%'	'404']]
5Y9F_c 0.0123360647270342 2.5925859888687204 0.3340909090909101 [[155	158]	[196	203]	[151	172]	[128	131]] [4	0	3	1] [[197	200]	[430	437]	[539	558]	[979	982]] "[['ETTE'	'IDGS'	'/ON2'	'0433'	'ETTE'	'IDGY'	'/ON2'	'0433']	['.EEEEEEE'	'SYTVEATH'	'}22/3123'	'33304234'	'.EEEEEEE'	'TGDVIAWN'	'}23//123'	'33400234']	['EEEEETTEE..TTEEEEEE...'	'VKWKIDGSERQNGVLNSWTDQD'	'/323/ON23^]ON/03222]]]'	'0434043345443014333444'	'EEEEETTEEEEEEEEE....'	'VNFNFNGLTGTGVLTESNKK'	'/3131ON02222/023}]]]'	'04242431333301343444']	['HHHT'	'EQLT'	'%%""N'	'4413'	'HHHT'	'DILS'	'%!""N'	'4013']]"
5N09_M 0.0071601639139897 5.953370572232887 0.2004089979550103 [[199	201]	[147	152]	[150	156]	[29	31]] [4	0	3	1] [[198	200]	[434	439]	[542	551]	[986	988]] [['TTE'	'EGS'	'ON2'	'433'	'TTE'	'DGY'	'ON2'	'433']	['EEEEET'	'VAWKAD'	'/1231O'	'023424'	'EEEE.T'	'IAWNSN'	'/123}O'	'023434']	['EETTEEE'	'KADSSPV'	'31ON22/'	'4243330'	'EETTEEEEEE'	'NFNGLTGTGV'	'31ON02222/'	'4243133330']	['HHH'	'TYN'	'$$%'	'334'	'HHH'	'PPE'	'$$%'	'334']]
5YNP_B 0.0225522869280942 1.5617181465322292 0.0910780669144983 [[93	96]	[10	15]	[95	98]	[22	26]] [4	0	3	1] [[198	201]	[364	369]	[537	540]	[985	989]] "[['TTSE'	'KGKF'	'ONV1'	'4342'	'TTEE'	'DGYF'	'ON21'	'4332']	['.HHHHH'	'NSSVLS'	']$$!""$'	'433013'	'.HHHHH'	'DYSVLY'	']$$!""$'	'433013']	['SEEE'	'KFVQ'	'V1/3'	'4204'	'SEEE'	'KFVN'	'V1/3'	'4204']	['.HHHH'	'DPQKA'	']$%%#'	'43442'	'.HHHH'	'DPPEA'	']$$%#'	'43342']]"
3PHU_A 0.0241659791457981 1.1300510995633235 0.0902896081771715 [[149	153]	[9	13]	[151	154]	[86	90]] [4	0	3	1] [[198	202]	[430	434]	[540	543]	[977	981]] "[['TTEEE'	'QTHFD'	'ON313'	'43424'	'TTEEE'	'DGYFK'	'ON213'	'43324']	['.EEEE'	'WTQVI'	'}23//'	'33400'	'.EEEE'	'TGDVI'	'}23//'	'33400']	['EEEE'	'HFDA'	'3131'	'4242'	'EEEE'	'NFNF'	'3131'	'4242']	['HHHHH'	'LEDYL'	'""%%$""'	'14431'	'HHHHH'	'LNDIL'	'""%%!""'	'14401']]"
6E7H_A 0.0233436773600148 2.0922877691403263 0.039182282793867 [[243	247]	[242	246]	[108	110]] [0	3	1] [[395	399]	[538	542]	[977	979]] "[['EEEEE'	'INFES'	'/3132'	'04243'	'EEEEE'	'VYADS'	'/2132'	'03243']	['EEEEE'	'AINFE'	'1/313'	'20424'	'EEEEE'	'FVNFN'	'1/313'	'20424']	['HHH'	'LKH'	'""%%'	'144'	'HHH'	'LND'	'""%%'	'144']]"
1W4B_B 0.0261747588068479 1.3519303662959503 0.0068143100511073 [[88	92]	[266	271]	[267	273]	[169	171]] [4	0	3	1] [[198	202]	[448	453]	[549	555]	[989	991]] [['TTEEE'	'NGFMK'	'ON113'	'43224'	'TTEEE'	'DGYFK'	'ON213'	'43324']	['EEEEEE'	'EWQVLT'	'323/02'	'434013'	'EEEEEE'	'NYNYLY'	'323202'	'434313']	['EEEEEE.'	'WQVLTRT'	'23/024}'	'3401353'	'EEEEEE.'	'TGVLTES'	'22/023}'	'3301343']	['HHH'	'FNV'	'#%!'	'240'	'HHH'	'AEV'	'#%!'	'240']]
6AJ7_H 0.0098481884864256 4.73592645375829 0.2103092783505156 [[80	82]	[34	37]	[80	83]] [4	0	3] [[200	202]	[397	400]	[514	517]] [['EEE'	'YMQ'	'213'	'324'	'EEE'	'YFK'	'213'	'324']	['EEEE'	'MHWF'	'1321'	'2432'	'EEEE'	'ADSF'	'1321'	'2432']	['EEE.'	'YMQL'	'213Z'	'3241'	'EEE.'	'SFEL'	'213Z'	'3241']]
1CKM_A 0.0112142600750215 4.246705818288621 0.2053388090349082 [[286	290]	[214	219]	[280	294]	[195	207]] [4	0	3	1] [[198	202]	[431	436]	[539	553]	[985	990]] "[['TTEEE'	'DGTWK'	'ON223'	'43334'	'TTEEE'	'DGYFK'	'ON213'	'43324']	['EEEEEE'	'GLIIMS'	'20//12'	'310023'	'EEEEEE'	'GDVIAW'	'23//12'	'340023']	['EEEEEETTEEEEEEE'	'VECGFADGTWKYIQG'	'/31211ON2232/32'	'042322433343043'	'EEEEETTEEEEEEEE'	'VNFNFNGLTGTGVLT'	'/3131ON02222/02'	'042424313333013']	['.HHHHHHHHHHHH'	'HPTIIKDHLKKAN'	']$$!!%%%""%%#%'	'4330044414424'	'.HHHHH'	'DPPEAE'	']$$%#%'	'433424']]"
1CQQ_A 0.0171851932170346 4.121590377604338 0.0595667870036102 [[49	51]	[54	59]	[46	63]	[2	5]] [4	0	3	1] [[197	199]	[431	436]	[540	553]	[987	990]] [['ETT'	'VDG'	'/ON'	'043'	'ETT'	'IDG'	'/ON'	'043']	['EEEEEE'	'TKVIDS'	'23//32'	'340043'	'EEEEEE'	'GDVIAW'	'23//12'	'340023']	['EEEETTEEEEEEEEEEEE'	'EIQVDGITTKVIDSYDLY'	'3/3/ON/223//322302'	'404043033400433413'	'EEEETTEEEEEEEE'	'NFNFNGLTGTGVLT'	'3131ON02222/02'	'42424313333013']	['HHHH'	'PEEE'	'$%%%'	'3444'	'HHHH'	'PEAE'	'$%#%'	'3424']]
1CKN_A 0.0114019662893888 4.060172229743335 0.2178423236514528 [[286	290]	[214	219]	[280	294]	[195	207]] [4	0	3	1] [[198	202]	[431	436]	[539	553]	[985	990]] "[['TTEEE'	'DGTWK'	'ON223'	'43334'	'TTEEE'	'DGYFK'	'ON213'	'43324']	['EEEEEE'	'GLIIMS'	'20//12'	'310023'	'EEEEEE'	'GDVIAW'	'23//12'	'340023']	['EEEEEETTEEEEEEE'	'VECGFADGTWKYIQG'	'/31211ON2232/32'	'042322433343043'	'EEEEETTEEEEEEEE'	'VNFNFNGLTGTGVLT'	'/3131ON02222/02'	'042424313333013']	['.HHHHHHHHHHHH'	'HPTIIKDHLKKAN'	']$$!!%%%""%%#%'	'4330044414424'	'.HHHHH'	'DPPEAE'	']$$%#%'	'433424']]"
3ZNH_A 0.0228972377920514 1.2382401507854626 0.1056218057921627 [[149	153]	[9	13]	[151	154]	[86	90]] [4	0	3	1] [[198	202]	[430	434]	[540	543]	[977	981]] "[['TTEEE'	'QTHFD'	'ON313'	'43424'	'TTEEE'	'DGYFK'	'ON213'	'43324']	['.EEEE'	'WTQVI'	'}23//'	'33400'	'.EEEE'	'TGDVI'	'}23//'	'33400']	['EEEE'	'HFDA'	'3131'	'4242'	'EEEE'	'NFNF'	'3131'	'4242']	['HHHHH'	'LEDYL'	'""%%$""'	'14431'	'HHHHH'	'LNDIL'	'""%%!""'	'14401']]"
2VVF_C 0.0089152708939012 3.407027225359019 0.3986371379897775 [[189	192]	[29	32]	[184	191]	[200	204]] [4	0	3	1] [[197	200]	[431	434]	[538	545]	[988	992]] [['ETTE'	'IDGT'	'/ON2'	'0433'	'ETTE'	'IDGY'	'/ON2'	'0433']	['EEEE'	'YEVI'	'23//'	'3400'	'EEEE'	'GDVI'	'23//'	'3400']	['EEEEEETT'	'AVEFQIDG'	'1/313/ON'	'20424043'	'EEEEEETT'	'FVNFNFNG'	'1/3131ON'	'20424243']	['HHHHH'	'KADND'	'%#%%%'	'42444'	'HHHHH'	'EAEVQ'	'%#%!%'	'42404']]
6MNQ_H 0.012115732014795 3.0504595531810645 0.2862010221465074 [[79	81]	[78	95]	[18	23]] [4	0	3] [[200	202]	[395	403]	[511	516]] [['EEE'	'YME'	'213'	'324'	'EEE'	'YFK'	'213'	'324']	['EEEEE.GGG.EEEEEEEE'	'VYMELTSEDTAVYYAAIR'	'/2130}9::}1/2211/4'	'032413344320332205'	'EEEEEEEEE'	'VYADSFVIR'	'/21321//4'	'032432005']	['EEEEEE'	'VKLSAK'	'/30213'	'041324'	'EEEEEE'	'VVLSFE'	'//0213'	'001324']]
6OZ3_L 0.0099091487765749 5.951488421546139 0.1310211946050101 [[35	37]	[146	151]	[149	154]] [4	0	3] [[200	202]	[434	439]	[542	547]] [['EEE'	'WFQ'	'213'	'324'	'EEE'	'YFK'	'213'	'324']	['EEEEET'	'VAWKAD'	'/1231O'	'023424'	'EEEE.T'	'IAWNSN'	'/123}O'	'023434']	['EETTEE'	'KADSSP'	'31ON22'	'424333'	'EETTEE'	'NFNGLT'	'31ON02'	'424313']]
6QT9_G 0.0105374963180086 4.61495382275846 0.2061328790459959 [[223	225]	[222	226]	[37	41]] [4	0	3] [[200	202]	[375	379]	[512	516]] [['EEE'	'TFE'	'213'	'324'	'EEE'	'YFK'	'213'	'324']	['SEEEE'	'STFEQ'	'U2133'	'33244'	'SEEEE'	'STFKD'	'U2133'	'33244']	['EEEEE'	'IIGFE'	'//213'	'00324'	'EEEEE'	'VLSFE'	'/0213'	'01324']]
1T0N_A 0.0241455970389817 0.9973316494932852 0.1033834586466166 [[100	102]	[7	12]	[97	102]	[64	70]] [4	0	3	1] [[200	202]	[396	401]	[511	516]	[986	992]] [['EEE'	'GAE'	'213'	'324'	'EEE'	'YFK'	'213'	'324']	['EEEEEE'	'YFVTAV'	'21/21/'	'320320'	'EEEEEE'	'YADSFV'	'21321/'	'324320']	['EEEEEE'	'VISGAE'	'//2213'	'003324'	'EEEEEE'	'VVLSFE'	'//0213'	'001324']	['HHHHHHH'	'TQKAKGN'	'$%%#%$%'	'3442434'	'HHHHHHH'	'PPEAEVQ'	'$$%#%!%'	'3342404']]
5GJT_A 0.009123514523556 2.962308113452432 0.4412265758091984 [[251	253]	[249	253]	[171	176]	[71	73]] [4	0	3	1] [[200	202]	[394	398]	[546	551]	[980	982]] "[['EEE'	'TFE'	'213'	'324'	'EEE'	'YFK'	'213'	'324']	['EEEEE'	'KITFE'	'3/213'	'40324'	'EEEEE'	'NVYAD'	'3/213'	'40324']	['EEEEEE'	'LSKSYI'	'02322/'	'134330'	'EEEEEE'	'LTGTGV'	'02222/'	'133330']	['HHT'	'ILG'	'!""N'	'013'	'HHT'	'ILS'	'!""N'	'013']]"
3EJC_A 0.0074645841592617 3.3758246258545137 0.4936386768447842 [[84	87]	[64	68]	[66	72]	[19	22]] [4	0	3	1] [[199	202]	[449	453]	[547	553]	[978	981]] "[['TEEE'	'TTVE'	'N2/3'	'3304'	'TEEE'	'GYFK'	'N213'	'3324']	['EEEEE'	'TKSWS'	'23222'	'34333'	'EEEEE'	'YNYLY'	'23202'	'34313']	['EEEEEEE'	'SWSGELG'	'2222302'	'3333413'	'EEEEEEE'	'TGTGVLT'	'2222/02'	'3333013']	['HHHH'	'NDDL'	'%%%""'	'4441'	'HHHH'	'NDIL'	'%%!""'	'4401']]"
2YEW_A 0.0263619118493396 0.7027318160724398 0.0519713261648751 [[223	225]	[223	227]	[219	225]	[138	143]] [4	0	3	1] [[200	202]	[376	380]	[511	516]	[985	990]] "[['EEE'	'GAN'	'213'	'324'	'EEE'	'YFK'	'213'	'324']	['EEE.S'	'GANEG'	'213]U'	'32443'	'EEEES'	'TFKDY'	'2133U'	'32443']	['EEEEEEE'	'IVLGGAN'	'//02213'	'0013324'	'EEEEEE'	'VVLSFE'	'//0213'	'001324']	['.HHHHH'	'NPELAK'	']$%""#%'	'434124'	'.HHHHH'	'DPPEAE'	']$$%#%'	'433424']]"
6QT9_C 0.0084370938159374 4.670596795863671 0.2896081771720604 [[223	225]	[222	226]	[37	41]] [4	0	3] [[200	202]	[375	379]	[512	516]] [['EEE'	'TFE'	'213'	'324'	'EEE'	'YFK'	'213'	'324']	['SEEEE'	'STFEQ'	'U2133'	'33244'	'SEEEE'	'STFKD'	'U2133'	'33244']	['EEEEE'	'IIGFE'	'//213'	'00324'	'EEEEE'	'VLSFE'	'/0213'	'01324']]
2W0C_E 0.0128691612165572 3.409065184534308 0.2231686541737643 [[189	192]	[29	32]	[184	191]	[200	204]] [4	0	3	1] [[197	200]	[431	434]	[538	545]	[988	992]] [['ETTE'	'IDGT'	'/ON2'	'0433'	'ETTE'	'IDGY'	'/ON2'	'0433']	['EEEE'	'YEVI'	'23//'	'3400'	'EEEE'	'GDVI'	'23//'	'3400']	['EEEEEETT'	'AVEFQIDG'	'1/313/ON'	'20424043'	'EEEEEETT'	'FVNFNFNG'	'1/3131ON'	'20424243']	['HHHHH'	'KADND'	'%#%%%'	'42444'	'HHHHH'	'EAEVQ'	'%#%!%'	'42404']]
6L1Y_A 0.0026642952933269 6.14861764257176 0.3543441226575807 [[443	445]	[440	448]	[416	419]	[103	107]] [4	0	3	1] [[200	202]	[393	401]	[507	510]	[988	992]] [['EEE'	'TFK'	'213'	'324'	'EEE'	'YFK'	'213'	'324']	['S.EEEEEEE'	'GNITFKSNI'	'U]/21323/'	'340324340'	'SEEEEEEEE'	'TNVYADSFV'	'U3/21321/'	'340324320']	['EEEE'	'PGRI'	'224/'	'3350'	'EEEE'	'PYRV'	'224/'	'3350']	['HHHHH'	'QMQED'	'%#%%%'	'42444'	'HHHHH'	'EAEVQ'	'%#%!%'	'42404']]
3PHX_A 0.0225618199831547 1.1617753863784095 0.1328790459965925 [[149	153]	[9	13]	[151	154]	[86	90]] [4	0	3	1] [[198	202]	[430	434]	[540	543]	[977	981]] "[['TTEEE'	'QTHFD'	'ON313'	'43424'	'TTEEE'	'DGYFK'	'ON213'	'43324']	['.EEEE'	'WTQVI'	'}23//'	'33400'	'.EEEE'	'TGDVI'	'}23//'	'33400']	['EEEE'	'HFDA'	'3131'	'4242'	'EEEE'	'NFNF'	'3131'	'4242']	['HHHHH'	'LEDYL'	'""%%$""'	'14431'	'HHHHH'	'LNDIL'	'""%%!""'	'14401']]"
5V5H_A 0.0200506017169199 1.168840740021047 0.2112436115843263 [[149	153]	[9	13]	[151	154]	[86	90]] [4	0	3	1] [[198	202]	[430	434]	[540	543]	[977	981]] "[['TTEEE'	'QTHFD'	'ON313'	'43424'	'TTEEE'	'DGYFK'	'ON213'	'43324']	['.EEEE'	'WTQVI'	'}23//'	'33400'	'.EEEE'	'TGDVI'	'}23//'	'33400']	['EEEE'	'HFDA'	'3131'	'4242'	'EEEE'	'NFNF'	'3131'	'4242']	['HHHHH'	'LEDYL'	'""%%$""'	'14431'	'HHHHH'	'LNDIL'	'""%%!""'	'14401']]"
4URR_B 0.0051567534867168 6.532940397564012 0.2674616695059617 [[501	503]	[500	503]	[450	459]	[174	178]] [4	0	3	1] [[200	202]	[395	398]	[549	558]	[985	989]] [['EEE'	'SFD'	'213'	'324'	'EEE'	'YFK'	'213'	'324']	['EEEE'	'VSFD'	'/213'	'0324'	'EEEE'	'VYAD'	'/213'	'0324']	['EEEEEE....'	'SGVHINTANK'	'22/3/3}[]]'	'3304043244'	'EEEEEE....'	'TGVLTESNKK'	'22/023}]]]'	'3301343444']	['..HHH'	'DNYQA'	']]$%#'	'44342'	'.HHHH'	'DPPEA'	']$$%#'	'43342']]
2VBK_A 0.0064803181762245 6.442597460908748 0.2248722316865417 [[501	503]	[500	503]	[450	459]	[174	178]] [4	0	3	1] [[200	202]	[395	398]	[549	558]	[985	989]] [['EEE'	'SFD'	'213'	'324'	'EEE'	'YFK'	'213'	'324']	['EEEE'	'VSFD'	'/213'	'0324'	'EEEE'	'VYAD'	'/213'	'0324']	['EEEEEE....'	'SGVHINTANK'	'22/3/3}[]]'	'3304043244'	'EEEEEE....'	'TGVLTESNKK'	'22/023}]]]'	'3301343444']	['..HHH'	'DNYQA'	']]$%#'	'44342'	'.HHHH'	'DPPEA'	']$$%#'	'43342']]
1S7T_A 0.0254840916104885 0.8974028272540344 0.0770642201834868 [[100	102]	[7	12]	[97	102]	[64	70]] [4	0	3	1] [[200	202]	[396	401]	[511	516]	[986	992]] [['EEE'	'GAE'	'213'	'324'	'EEE'	'YFK'	'213'	'324']	['EEEEEE'	'YFVTAV'	'21/21/'	'320320'	'EEEEEE'	'YADSFV'	'21321/'	'324320']	['EEEEEE'	'VISGAE'	'//2213'	'003324'	'EEEEEE'	'VVLSFE'	'//0213'	'001324']	['HHHHHHH'	'TQKAKGN'	'$%%#%$%'	'3442434'	'HHHHHHH'	'PPEAEVQ'	'$$%#%!%'	'3342404']]
6ACG_A 0.0273061127758948 0.6870812141197202 0.0352733686067026 [[383	385]	[345	427]	[491	550]	[955	974]] [4	0	3	1] [[200	202]	[358	440]	[505	564]	[973	992]] "[['EEE'	'YAD'	'213'	'324'	'EEE'	'YFK'	'213'	'324']	['E.S.B...HHHHS.SS.SEEEESSS.SGGGTT..B.SEEEEEEEE.SSHHHHSSSS...STTTSS....SS...EEEEEE.TT'	'ISNCVADYSVLYNSTFFSTFKDYGVSATKLNDLEFSNVYADSFVVKGDDVRQIAPGQTGVIADYNYKLPDDFMGDVLAWNTRN'	'/}V[([]}$!""$V}UT[U2133UUR}T9:7OOZ]*}V/21321//]UV%!&%RTUU]}}RKMOUV}]Z}VV[[}3/0123}PO'	'03420243301343322332443303234144142340324320043440540233433002434341344223401234354'	'E.SEE..HHHHHH.TT.SEEEESSS.TTSTTT..BSEEEEEEEEEEGGGGGGSSTT..STTTTTT....TT..EEEEEEE.TT'	'ISNCVADYSVLYNSASFSTFKDYGVSPTKLNDLEFTNVYADSFVIRGDEVRQIAPGQTGKIADYNYKLPDDFTGDVIAWNSNN'	'/}V1/[]$$!""$%}MN[U2133UUR}NNVLOOZ]*U3/21321//49::6;:RTNN]}UOKMONO}]Z}OO[}23//123}OO'	'03420243301343232332443303334144142340324320053440540233433402434341344233400234344']	['TS.EEEEEEE..TT.SS..BB.S........SS.EEEE.SS.EEEEEEEE..S...TT..'	'YQPYRVVVLSFELLNAPATVEGPKLSTDLIKNQGVNFNFNGLTGTGVLTPSSKRFQPFQQ'	'NV}24///02[]LL]TU[}(	}U]Z}}]ZY]VV}/313[VUZ2222/022}}V^[]NM]]'	'343350001324114232304334133410444304242431333301333345243244'	'TSEEEEEEEEEE.SSS...EE.S........SSEEEEEETTEEEEEEEEE......TT..'	'YQPYRVVVLSFELLHAPATVEGPKKSTNLVKNKFVNFNFNGLTGTGVLTESNKKFLPFQQ'	'NV224///0213ZSVT}[}/3}U]]}}]ZY]VV1/3131ON02222/023}]]][ZNM]]'	'343350001324114232304334433410444204242431333301343444213244']	['S.SSTTHHHHH..STHHHHH'	'ISSVLNDILSRLDKVEAEVQ'	'R}URLO%!""$&Z]VK%#%!%'	'03301440135144042404'	'S.S.HHHHHTTS.HHHHHHH'	'ISSVLNDILSRLDPPEAEVQ'	'R}UY""%%!""NPS]$$%#%!%'	'03301440135143342404']]"
1Z7Z_1 0.0147591435501966 5.233160634506817 0.0562180579216353 [[255	257]	[254	262]	[87	90]	[105	107]] [4	0	3	1] [[200	202]	[395	403]	[552	555]	[973	975]] [['EEE'	'YMK'	'213'	'324'	'EEE'	'YFK'	'213'	'324']	['EEEEEEEEE'	'VYMKPKHIR'	'/213233/4'	'032434405'	'EEEEEEEEE'	'VYADSFVIR'	'/21321//4'	'032432005']	['EEE.'	'LTNS'	'023}'	'1343'	'EEE.'	'LTES'	'023}'	'1343']	['S.S'	'ITY'	'R}U'	'033'	'S.S'	'ISS'	'R}U'	'033']]
6IW5_D 0.0078750714525472 1.803510972385802 1.119133574007221 [[121	123]	[121	125]	[60	67]	[152	155]] [4	0	3	1] [[200	202]	[396	400]	[547	554]	[987	990]] [['EEE'	'TAK'	'213'	'324'	'EEE'	'YFK'	'213'	'324']	['EEEEE'	'TAKSM'	'21321'	'32432'	'EEEEE'	'YADSF'	'21321'	'32432']	['EEEEEEEE'	'TYSAVLTH'	'2221/023'	'33320134'	'EEEEEEEE'	'TGTGVLTE'	'2222/023'	'33330134']	['HHHH'	'WNTD'	'$%$%'	'3434'	'HHHH'	'PEAE'	'$%#%'	'3424']]
6XC3_B 0.0118871226402662 5.7451002955236445 0.0971962616822437 [[64	67]	[177	179]	[177	183]] [4	0	3] [[198	201]	[451	453]	[547	553]] [['TTTE'	'KGRF'	'ONP1'	'4352'	'TTEE'	'DGYF'	'ON21'	'4332']	['EEE'	'SLS'	'202'	'313'	'EEE'	'YLY'	'202'	'313']	['EEEEEEE'	'SLSSVVT'	'2022//2'	'3133003'	'EEEEEEE'	'TGTGVLT'	'2222/02'	'3333013']]
6OAR_C 0.0242042820794144 2.109469003664408 0.0371024734982334 [[150	153]	[106	110]	[151	154]	[60	62]] [4	0	3	1] [[199	202]	[366	370]	[540	543]	[990	992]] "[['TEEE'	'THFD'	'N313'	'3424'	'TEEE'	'GYFK'	'N213'	'3324']	['HHHHH'	'SMLSK'	'$#""$%'	'32134'	'HHHHH'	'SVLYN'	'$!""$%'	'30134']	['EEEE'	'HFDA'	'3131'	'4242'	'EEEE'	'NFNF'	'3131'	'4242']	['HHH'	'KVK'	'%!%'	'404'	'HHH'	'EVQ'	'%!%'	'404']]"
6HJP_C 0.0170147625582413 1.105271443450903 0.3682983682983687 [[244	246]	[244	249]	[261	265]	[189	192]] [4	0	3	1] [[200	202]	[376	381]	[528	532]	[987	990]] [['EEE'	'TFE'	'213'	'324'	'EEE'	'YFK'	'213'	'324']	['EEEESS'	'TFEATG'	'2131UU'	'324233'	'EEEESS'	'TFKDYG'	'2133UU'	'324433']	['.....'	'NKGSD'	']]}}]'	'44334'	'.....'	'KKSTN'	']]}}]'	'44334']	['HHHH'	'SEQQ'	'$%%%'	'3444'	'HHHH'	'PEAE'	'$%#%'	'3424']]
2VBE_A 0.0064857539256708 6.453682384223269 0.2299829642248714 [[501	503]	[500	503]	[450	459]	[174	178]] [4	0	3	1] [[200	202]	[395	398]	[549	558]	[985	989]] [['EEE'	'SFD'	'213'	'324'	'EEE'	'YFK'	'213'	'324']	['EEEE'	'VSFD'	'/213'	'0324'	'EEEE'	'VYAD'	'/213'	'0324']	['EEEEEE....'	'SGVHINTANK'	'22/3/3}[]]'	'3304043244'	'EEEEEE....'	'TGVLTESNKK'	'22/023}]]]'	'3301343444']	['..HHH'	'DNYQA'	']]$%#'	'44342'	'.HHHH'	'DPPEA'	']$$%#'	'43342']]
6F9D_K 0.017717215294714 2.5197036811891778 0.1669505962521293 [[338	340]	[338	341]	[459	464]	[201	204]] [4	0	3	1] [[200	202]	[376	379]	[507	512]	[987	990]] "[['EEE'	'TAH'	'213'	'324'	'EEE'	'YFK'	'213'	'324']	['EEEE'	'TAHE'	'2133'	'3244'	'EEEE'	'TFKD'	'2133'	'3244']	['EEEEEE'	'YERVVV'	'234///'	'345000'	'EEEEEE'	'PYRVVV'	'224///'	'335000']	['HHHH'	'PLFQ'	'$""#%'	'3124'	'HHHH'	'PEAE'	'$%#%'	'3424']]"
6RFL_I 0.0151005679932884 0.806134784547851 0.5286458333333337 [[217	219]	[108	113]	[216	225]	[532	537]] [4	0	3	1] [[197	199]	[365	370]	[542	551]	[987	992]] "[['ETT'	'IDG'	'/ON'	'043'	'ETT'	'IDG'	'/ON'	'043']	['HHHHHH'	'TYNLYD'	'$$%""$%'	'334134'	'HHHHHH'	'YSVLYN'	'$$!""$%'	'330134']	['EETTEEEEEE'	'KIDGLSIPII'	'3/ON02/2//'	'4043130300'	'EETTEEEEEE'	'NFNGLTGTGV'	'31ON02222/'	'4243133330']	['HHHHHH'	'YDFLVK'	'$%#""!%'	'342104'	'HHHHHH'	'PEAEVQ'	'$%#%!%'	'342404']]"
3DXA_O 0.0227083844773738 1.7221330568252085 0.0951492537313436 [[249	251]	[248	251]	[171	174]	[145	148]] [4	0	3	1] [[200	202]	[395	398]	[548	551]	[988	991]] [['EEE'	'SAE'	'213'	'324'	'EEE'	'YFK'	'213'	'324']	['EEEE'	'VSAE'	'/213'	'0324'	'EEEE'	'VYAD'	'/213'	'0324']	['EEEE'	'SWWV'	'222/'	'3330'	'EEEE'	'GTGV'	'222/'	'3330']	['HHHH'	'EAEI'	'%#%!'	'4240'	'HHHH'	'EAEV'	'%#%!'	'4240']]
1ZBE_2 0.0231049499538061 1.468383853433698 0.1013133208255165 [[200	202]	[198	204]	[78	88]	[150	153]] [4	0	3	1] [[200	202]	[394	400]	[552	558]	[982	985]] [['EEE'	'YAN'	'213'	'324'	'EEE'	'YFK'	'213'	'324']	['EEEEEEE'	'KVYANIA'	'3/213/1'	'4032402'	'EEEEEEE'	'NVYADSF'	'3/21321'	'4032432']	['EEEEEES....'	'LTKLELPTDHH'	'023030U}]]]'	'13414133444'	'EEE....'	'LTESNKK'	'023}]]]'	'1343444']	['TTT.'	'PRTN'	'NPN]'	'3534'	'TTS.'	'SRLD'	'NPS]'	'3514']]
5JEO_A 0.018648906906888 2.043972341392589 0.1858585858585861 [[282	284]	[205	210]	[281	284]	[408	410]] [4	0	3	1] [[200	202]	[394	399]	[513	516]	[987	989]] [['EEE'	'WAQ'	'213'	'324'	'EEE'	'YFK'	'213'	'324']	['EEEEEE'	'EVTAFY'	'3/2112'	'403223'	'EEEEEE'	'NVYADS'	'3/2132'	'403243']	['EEEE'	'LWAQ'	'0213'	'1324'	'EEEE'	'LSFE'	'0213'	'1324']	['HHH'	'YKA'	'$%#'	'342'	'HHH'	'PEA'	'$%#'	'342']]
4JRY_E 0.0195031052438783 1.5743603051921418 0.2028688524590174 [[248	250]	[244	250]	[170	173]	[144	147]] [4	0	3	1] [[200	202]	[393	398]	[548	551]	[988	991]] [['EEE'	'SAE'	'213'	'324'	'EEE'	'YFK'	'213'	'324']	['SEEEEEE'	'TQIVSAE'	'U3//213'	'3400324'	'SEEEEE'	'TNVYAD'	'U3/213'	'340324']	['EEEE'	'SWWV'	'222/'	'3330'	'EEEE'	'GTGV'	'222/'	'3330']	['HHHH'	'EAEI'	'%#%!'	'4240'	'HHHH'	'EAEV'	'%#%!'	'4240']]
4JK0_D 0.0201925947034394 1.0723363884624637 0.2383966244725748 [[87	89]	[87	92]	[11	13]	[61	66]] [4	0	3	1] [[200	202]	[396	401]	[555	557]	[977	982]] "[['EEE'	'GCQ'	'213'	'324'	'EEE'	'YFK'	'213'	'324']	['EEEEEE'	'GCQYSI'	'21322/'	'324330'	'EEEEEE'	'YADSFV'	'21321/'	'324320']	['...'	'PDE'	'}]]'	'344'	'...'	'SNK'	'}]]'	'344']	['HHHHHT'	'LHRVLG'	'""%&!""N'	'145013'	'HHHHHT'	'LNDILS'	'""%%!""N'	'144013']]"
4O6C_C 0.0034606063952699 7.380281941885347 0.2521294718909703 [[326	328]	[131	135]	[324	331]	[48	52]] [4	0	3	1] [[198	200]	[398	402]	[542	549]	[988	992]] [['TTE'	'DSG'	'ON2'	'433'	'TTE'	'DGY'	'ON2'	'433']	['EEEEE'	'NTFVV'	'321//'	'43200'	'EEEEE'	'DSFVI'	'321//'	'43200']	['EETTEEEE'	'QTDSGPWY'	'32ON2222'	'43433333'	'EETTEEEE'	'NFNGLTGT'	'31ON0222'	'42431333']	['HHHHH'	'KAHKE'	'%#%%%'	'42444'	'HHHHH'	'EAEVQ'	'%#%!%'	'42404']]
6EA5_H 0.0083986978772233 6.284266295699133 0.1834677419354848 [[65	68]	[186	188]	[186	194]] [4	0	3] [[198	201]	[451	453]	[547	555]] [['TTTE'	'KGRF'	'ONP1'	'4352'	'TTEE'	'DGYF'	'ON21'	'4332']	['EEE'	'SLS'	'202'	'313'	'EEE'	'YLY'	'202'	'313']	['EEEEEEEE.'	'SLSSVVTVP'	'2022//2/}'	'313300303'	'EEEEEEEE.'	'TGTGVLTES'	'2222/023}'	'333301343']]
6VMX_J 0.0195813674436872 1.8446045122626795 0.1810865191146882 [[248	250]	[244	250]	[170	173]	[144	147]] [4	0	3	1] [[200	202]	[393	398]	[548	551]	[988	991]] [['EEE'	'SAE'	'213'	'324'	'EEE'	'YFK'	'213'	'324']	['SEEEEEE'	'TQIVSAE'	'U3//213'	'3400324'	'SEEEEE'	'TNVYAD'	'U3/213'	'340324']	['EEEE'	'SWWV'	'222/'	'3330'	'EEEE'	'GTGV'	'222/'	'3330']	['HHHH'	'EAEI'	'%#%!'	'4240'	'HHHH'	'EAEV'	'%#%!'	'4240']]
4Q4Y_1 0.0096149721787729 5.176749847817629 0.2129471890971035 [[262	264]	[261	269]	[256	264]	[100	102]] [4	0	3	1] [[200	202]	[395	403]	[507	516]	[988	990]] [['EEE'	'YMK'	'213'	'324'	'EEE'	'YFK'	'213'	'324']	['EEEEEEEEE'	'VYMKPKHVR'	'/213233/4'	'032434405'	'EEEEEEEEE'	'VYADSFVIR'	'/21321//4'	'032432005']	['EEEEEEEEE'	'TSKIRVYMK'	'223/4/213'	'334050324'	'EEEEEEEEEE'	'PYRVVVLSFE'	'224///0213'	'3350001324']	['HHH'	'DAD'	'%#%'	'424'	'HHH'	'EAE'	'%#%'	'424']]
2NY5_H 0.012370105927195 3.745702430989378 0.2410147991543347 [[3094	3096]	[3041	3044]	[3092	3097]] [4	0	3] [[200	202]	[412	415]	[538	543]] [['EEE'	'YFN'	'213'	'324'	'EEE'	'YFK'	'213'	'324']	['TT..'	'PGQG'	'NN]}'	'3343'	'TT..'	'PGQT'	'NN]}'	'3343']	['EEEEEE'	'AVYFNA'	'1/2131'	'203242'	'EEEEEE'	'FVNFNF'	'1/3131'	'204242']]
6MUF_E 0.0053067305485953 5.439449693247741 0.3779342723004706 [[86	88]	[43	48]	[84	87]] [4	0	3] [[200	202]	[429	434]	[547	550]] [['EEE'	'YYD'	'223'	'334'	'EEE'	'YFK'	'213'	'324']	['..EEEE'	'APTLII'	'[}20//'	'233100'	'..EEEE'	'FTGDVI'	'[}23//'	'233400']	['EEEE'	'TTYY'	'2222'	'3333'	'EEEE'	'TGTG'	'2222'	'3333']]
4UTB_M 0.0109103719652516 5.650063440306177 0.1375968992248066 [[199	201]	[147	152]	[150	156]	[29	31]] [4	0	3	1] [[198	200]	[434	439]	[542	551]	[986	988]] [['TTE'	'EGS'	'ON2'	'433'	'TTE'	'DGY'	'ON2'	'433']	['EEEEET'	'VAWKAD'	'/1231O'	'023424'	'EEEE.T'	'IAWNSN'	'/123}O'	'023434']	['EETTEEE'	'KADSSPV'	'31ON22/'	'4243330'	'EETTEEEEEE'	'NFNGLTGTGV'	'31ON02222/'	'4243133330']	['HHH'	'TYN'	'$$%'	'334'	'HHH'	'PPE'	'$$%'	'334']]
3UBE_I 0.0188106770203493 1.2520243187828997 0.2623655913978504 [[244	246]	[242	246]	[164	169]	[189	192]] [4	0	3	1] [[200	202]	[394	398]	[546	551]	[989	992]] [['EEE'	'TFE'	'213'	'324'	'EEE'	'YFK'	'213'	'324']	['EEEEE'	'KITFE'	'3/213'	'40324'	'EEEEE'	'NVYAD'	'3/213'	'40324']	['EEEEEE'	'LSKSYI'	'02322/'	'134330'	'EEEEEE'	'LTGTGV'	'02222/'	'133330']	['HHHH'	'ADQQ'	'#%%%'	'2444'	'HHHH'	'AEVQ'	'#%!%'	'2404']]
3HTQ_A 0.0194124788234775 1.2490972132626563 0.2436440677966109 [[244	246]	[244	249]	[232	237]	[189	192]] [4	0	3	1] [[200	202]	[376	381]	[547	552]	[987	990]] [['EEE'	'TFE'	'213'	'324'	'EEE'	'YFK'	'213'	'324']	['EEEESS'	'TFEATG'	'2131UU'	'324233'	'EEEESS'	'TFKDYG'	'2133UU'	'324433']	['EEEEEE'	'YYWTLL'	'222200'	'333311'	'EEEEEE'	'TGTGVL'	'2222/0'	'333301']	['HHHH'	'SEQQ'	'$%%%'	'3444'	'HHHH'	'PEAE'	'$%#%'	'3424']]
6CQR_J 0.0194009129380951 1.875281220053396 0.1858585858585861 [[252	254]	[248	254]	[174	177]	[148	151]] [4	0	3	1] [[200	202]	[393	398]	[548	551]	[988	991]] [['EEE'	'SAE'	'213'	'324'	'EEE'	'YFK'	'213'	'324']	['SEEEEEE'	'TQIVSAE'	'U3//213'	'3400324'	'SEEEEE'	'TNVYAD'	'U3/213'	'340324']	['EEEE'	'SWWV'	'222/'	'3330'	'EEEE'	'GTGV'	'222/'	'3330']	['HHHH'	'EAEI'	'%#%!'	'4240'	'HHHH'	'EAEV'	'%#%!'	'4240']]
3U6X_P 0.0084837755743081 3.5342430006901893 0.4493827160493837 [[84	87]	[64	68]	[66	72]	[19	22]] [4	0	3	1] [[199	202]	[449	453]	[547	553]	[978	981]] "[['TEEE'	'TTVE'	'N2/3'	'3304'	'TEEE'	'GYFK'	'N213'	'3324']	['EEEEE'	'TKSWS'	'23222'	'34333'	'EEEEE'	'YNYLY'	'23202'	'34313']	['EEEEEEE'	'SWSGELG'	'2222302'	'3333413'	'EEEEEEE'	'TGTGVLT'	'2222/02'	'3333013']	['HHHH'	'NDDL'	'%%%""'	'4441'	'HHHH'	'NDIL'	'%%!""'	'4401']]"
6QT9_L 0.0088621651165945 4.6459546933323725 0.304940374787052 [[223	225]	[222	226]	[37	41]] [4	0	3] [[200	202]	[375	379]	[512	516]] [['EEE'	'TFE'	'213'	'324'	'EEE'	'YFK'	'213'	'324']	['SEEEE'	'STFEQ'	'U2133'	'33244'	'SEEEE'	'STFKD'	'U2133'	'33244']	['EEEEE'	'IIGFE'	'//213'	'00324'	'EEEEE'	'VLSFE'	'/0213'	'01324']]
5Y9F_S 0.0089171045787164 4.811958392870755 0.2844638949671783 [[155	158]	[93	96]	[151	172]] [4	0	3] [[197	200]	[435	438]	[539	558]] [['ETTE'	'IDGS'	'/ON2'	'0433'	'ETTE'	'IDGY'	'/ON2'	'0433']	['EEE.'	'MSQS'	'123}'	'2343'	'EEE.'	'AWNS'	'123}'	'2343']	['EEEEETTEE..TTEEEEE....'	'VKWKIDGSERQNGVLNSWTDQD'	'/323/ON23^]ON/0322}]]]'	'0434043345443014333444'	'EEEEETTEEEEEEEEE....'	'VNFNFNGLTGTGVLTESNKK'	'/3131ON02222/023}]]]'	'04242431333301343444']]
4UTB_L 0.0110148184806034 5.60471406931401 0.142023346303503 [[199	201]	[147	152]	[150	156]	[29	31]] [4	0	3	1] [[198	200]	[434	439]	[542	551]	[986	988]] [['TTE'	'EGS'	'ON2'	'433'	'TTE'	'DGY'	'ON2'	'433']	['EEEEET'	'VAWKAD'	'/1231O'	'023424'	'EEEE.T'	'IAWNSN'	'/123}O'	'023434']	['EETTEEE'	'KADSSPV'	'31ON22/'	'4243330'	'EETTEEEEEE'	'NFNGLTGTGV'	'31ON02222/'	'4243133330']	['HHH'	'TYN'	'$$%'	'334'	'HHH'	'PPE'	'$$%'	'334']]
2PYL_A 0.0123756989695333 7.461240588564174 0.0244328097731238 [[505	507]	[503	507]	[417	420]	[390	393]] [4	0	3	1] [[200	202]	[394	398]	[555	558]	[986	989]] [['EEE'	'YMK'	'213'	'324'	'EEE'	'YFK'	'213'	'324']	['EEEEE'	'DIYMK'	'3/213'	'40324'	'EEEEE'	'NVYAD'	'3/213'	'40324']	['....'	'GEEE'	'}]]]'	'3444'	'....'	'SNKK'	'}]]]'	'3444']	['HHHH'	'YGKF'	'$$%#'	'3342'	'HHHH'	'PPEA'	'$$%#'	'3342']]
3PT2_A 0.0256618784442836 1.1545848568026305 0.0766609880749573 [[149	153]	[9	13]	[151	154]	[86	90]] [4	0	3	1] [[198	202]	[430	434]	[540	543]	[977	981]] "[['TTEEE'	'QTHFD'	'ON313'	'43424'	'TTEEE'	'DGYFK'	'ON213'	'43324']	['.EEEE'	'WTQVI'	'}23//'	'33400'	'.EEEE'	'TGDVI'	'}23//'	'33400']	['EEEE'	'HFDA'	'3131'	'4242'	'EEEE'	'NFNF'	'3131'	'4242']	['HHHHH'	'LEDYL'	'""%%$""'	'14431'	'HHHHH'	'LNDIL'	'""%%!""'	'14401']]"
6OAR_E 0.0229570176419131 2.07874200934891 0.0790441176470595 [[150	153]	[106	110]	[151	154]	[60	62]] [4	0	3	1] [[199	202]	[366	370]	[540	543]	[990	992]] "[['TEEE'	'THFD'	'N313'	'3424'	'TEEE'	'GYFK'	'N213'	'3324']	['HHHHH'	'SMLSK'	'$#""$%'	'32134'	'HHHHH'	'SVLYN'	'$!""$%'	'30134']	['EEEE'	'HFDA'	'3131'	'4242'	'EEEE'	'NFNF'	'3131'	'4242']	['HHH'	'KVK'	'%!%'	'404'	'HHH'	'EVQ'	'%!%'	'404']]"
4Q4X_1 0.010006262938922 5.180387959294495 0.20954003407155 [[262	264]	[261	269]	[256	264]	[100	102]] [4	0	3	1] [[200	202]	[395	403]	[507	516]	[988	990]] [['EEE'	'YMK'	'213'	'324'	'EEE'	'YFK'	'213'	'324']	['EEEEEEEEE'	'VYMKPKHVR'	'/213233/4'	'032434405'	'EEEEEEEEE'	'VYADSFVIR'	'/21321//4'	'032432005']	['EEEEEEEEE'	'TSKIRVYMK'	'223/4/213'	'334050324'	'EEEEEEEEEE'	'PYRVVVLSFE'	'224///0213'	'3350001324']	['HHH'	'DAD'	'%#%'	'424'	'HHH'	'EAE'	'%#%'	'424']]
3PHW_C 0.0252635088661918 1.168590260810584 0.0902896081771715 [[149	153]	[9	13]	[151	154]	[86	90]] [4	0	3	1] [[198	202]	[430	434]	[540	543]	[977	981]] "[['TTEEE'	'QTHFD'	'ON313'	'43424'	'TTEEE'	'DGYFK'	'ON213'	'43324']	['.EEEE'	'WTQVI'	'}23//'	'33400'	'.EEEE'	'TGDVI'	'}23//'	'33400']	['EEEE'	'HFDA'	'3131'	'4242'	'EEEE'	'NFNF'	'3131'	'4242']	['HHHHH'	'LEDYL'	'""%%$""'	'14431'	'HHHHH'	'LNDIL'	'""%%!""'	'14401']]"
7CHB_H 0.0089489768217602 6.837946226511386 0.142023346303503 [[64	67]	[182	184]	[182	188]] [4	0	3] [[198	201]	[451	453]	[547	553]] [['TTTE'	'KGRF'	'ONP1'	'4352'	'TTEE'	'DGYF'	'ON21'	'4332']	['EEE'	'SLS'	'202'	'313'	'EEE'	'YLY'	'202'	'313']	['EEEEEEE'	'SLSSVVT'	'2022//2'	'3133003'	'EEEEEEE'	'TGTGVLT'	'2222/02'	'3333013']]
2HD0_K 0.0156150481564959 1.5344144992021285 0.3976190476190482 [[188	190]	[141	146]	[189	192]	[124	129]] [4	0	3	1] [[197	199]	[438	443]	[544	547]	[986	991]] [['ETT'	'ING'	'/ON'	'043'	'ETT'	'IDG'	'/ON'	'043']	['.TTTS.'	'YNHLTP'	'}OOLU}'	'344133'	'.TTTT.'	'SNNLDS'	'}OOLO}'	'344143']	['TTEE'	'NGLP'	'ON02'	'4313'	'TTEE'	'NGLT'	'ON02'	'4313']	['HHHHHH'	'YVQMAI'	'$!%##!'	'304220'	'HHHHHH'	'PPEAEV'	'$$%#%!'	'334240']]
1EL6_A 0.0165019599884436 4.763430271583459 0.0692167577413485 [[197	199]	[211	214]	[196	199]	[58	60]] [4	0	3	1] [[200	202]	[434	437]	[513	516]	[990	992]] [['EEE'	'GAQ'	'213'	'324'	'EEE'	'YFK'	'213'	'324']	['EEEE'	'VFYH'	'/123'	'0234'	'EEEE'	'IAWN'	'/123'	'0234']	['EEEE'	'LGAQ'	'0213'	'1324'	'EEEE'	'LSFE'	'0213'	'1324']	['HHH'	'DVH'	'%!%'	'404'	'HHH'	'EVQ'	'%!%'	'404']]
3U6X_I 0.0082782957232277 3.710324816293064 0.4675000000000009 [[84	87]	[64	68]	[66	72]	[19	22]] [4	0	3	1] [[199	202]	[449	453]	[547	553]	[978	981]] "[['TEEE'	'TTVE'	'N2/3'	'3304'	'TEEE'	'GYFK'	'N213'	'3324']	['EEEEE'	'TKSWS'	'23222'	'34333'	'EEEEE'	'YNYLY'	'23202'	'34313']	['EEEEEEE'	'SWSGELG'	'2222302'	'3333413'	'EEEEEEE'	'TGTGVLT'	'2222/02'	'3333013']	['HHHH'	'NDDL'	'%%%""'	'4441'	'HHHH'	'NDIL'	'%%!""'	'4401']]"
4JU0_C 0.0244699556238189 1.231206805605348 0.1033834586466166 [[247	249]	[245	249]	[167	172]	[194	198]] [4	0	3	1] [[200	202]	[394	398]	[546	551]	[978	982]] "[['EEE'	'TFE'	'213'	'324'	'EEE'	'YFK'	'213'	'324']	['EEEEE'	'KITFE'	'3/213'	'40324'	'EEEEE'	'NVYAD'	'3/213'	'40324']	['EEEEEE'	'LSKSYI'	'02322/'	'134330'	'EEEEEE'	'LTGTGV'	'02222/'	'133330']	['HHHHT'	'QQSLY'	'%%$""N'	'44313'	'HHHHT'	'NDILS'	'%%!""N'	'44013']]"
5C12_A 0.0061825261399502 5.952661702956383 0.3044444444444447 [[241	243]	[292	295]	[294	297]	[308	311]] [4	0	3	1] [[200	202]	[450	453]	[552	555]	[986	989]] [['EEE'	'SAH'	'213'	'324'	'EEE'	'YFK'	'213'	'324']	['EEEE'	'HYLW'	'3202'	'4313'	'EEEE'	'NYLY'	'3202'	'4313']	['EEE.'	'LWDG'	'023}'	'1343'	'EEE.'	'LTES'	'023}'	'1343']	['HHHH'	'TTEA'	'$$%#'	'3342'	'HHHH'	'PPEA'	'$$%#'	'3342']]
4URR_F 0.0062853204990371 6.519608048167546 0.2674616695059617 [[501	503]	[500	503]	[450	459]	[174	178]] [4	0	3	1] [[200	202]	[395	398]	[549	558]	[985	989]] [['EEE'	'SFD'	'213'	'324'	'EEE'	'YFK'	'213'	'324']	['EEEE'	'VSFD'	'/213'	'0324'	'EEEE'	'VYAD'	'/213'	'0324']	['EEEEEE....'	'SGVHINTANK'	'22/3/3}[]]'	'3304043244'	'EEEEEE....'	'TGVLTESNKK'	'22/023}]]]'	'3301343444']	['..HHH'	'DNYQA'	']]$%#'	'44342'	'.HHHH'	'DPPEA'	']$$%#'	'43342']]
3UYW_C 0.0220137193183704 1.254745744453998 0.1600790513833994 [[247	249]	[245	249]	[167	172]	[194	198]] [4	0	3	1] [[200	202]	[394	398]	[546	551]	[978	982]] "[['EEE'	'TFE'	'213'	'324'	'EEE'	'YFK'	'213'	'324']	['EEEEE'	'KITFE'	'3/213'	'40324'	'EEEEE'	'NVYAD'	'3/213'	'40324']	['EEEEEE'	'LSKSYI'	'02322/'	'134330'	'EEEEEE'	'LTGTGV'	'02222/'	'133330']	['HHHHT'	'QQSLY'	'%%$""N'	'44313'	'HHHHT'	'NDILS'	'%%!""N'	'44013']]"
6Q0O_A 0.0111079904297217 4.309253331666204 0.2596566523605157 [[114	116]	[113	116]	[232	237]	[65	67]] [4	0	3	1] [[200	202]	[375	378]	[547	552]	[980	982]] "[['EEE'	'SFE'	'213'	'324'	'EEE'	'YFK'	'213'	'324']	['SEEE'	'SSFE'	'U213'	'3324'	'SEEE'	'STFK'	'U213'	'3324']	['EEEEEE'	'YYWTLL'	'222200'	'333311'	'EEEEEE'	'TGTGVL'	'2222/0'	'333301']	['HHT'	'ILG'	'!""N'	'013'	'HHT'	'ILS'	'!""N'	'013']]"
4Q4W_1 0.0099608241822871 5.1925155362766064 0.2180579216354337 [[262	264]	[261	269]	[256	264]	[100	102]] [4	0	3	1] [[200	202]	[395	403]	[507	516]	[988	990]] [['EEE'	'YMK'	'213'	'324'	'EEE'	'YFK'	'213'	'324']	['EEEEEEEEE'	'VYMKPKHVR'	'/213233/4'	'032434405'	'EEEEEEEEE'	'VYADSFVIR'	'/21321//4'	'032432005']	['EEEEEEEEE'	'TSKIRVYMK'	'223/4/213'	'334050324'	'EEEEEEEEEE'	'PYRVVVLSFE'	'224///0213'	'3350001324']	['HHH'	'DAD'	'%#%'	'424'	'HHH'	'EAE'	'%#%'	'424']]
1S7S_A 0.0261580766940776 0.9286302702002994 0.0810313075506452 [[100	102]	[7	12]	[97	102]	[64	70]] [4	0	3	1] [[200	202]	[396	401]	[511	516]	[986	992]] [['EEE'	'GAE'	'213'	'324'	'EEE'	'YFK'	'213'	'324']	['EEEEEE'	'YFVTAV'	'21/21/'	'320320'	'EEEEEE'	'YADSFV'	'21321/'	'324320']	['EEEEEE'	'VISGAE'	'//2213'	'003324'	'EEEEEE'	'VVLSFE'	'//0213'	'001324']	['HHHHHHH'	'TQKAKGN'	'$%%#%$%'	'3442434'	'HHHHHHH'	'PPEAEVQ'	'$$%#%!%'	'3342404']]
3U6X_J 0.0089374550245544 3.5747968454185743 0.4422604422604432 [[84	87]	[64	68]	[66	72]	[19	22]] [4	0	3	1] [[199	202]	[449	453]	[547	553]	[978	981]] "[['TEEE'	'TTVE'	'N2/3'	'3304'	'TEEE'	'GYFK'	'N213'	'3324']	['EEEEE'	'TKSWS'	'23222'	'34333'	'EEEEE'	'YNYLY'	'23202'	'34313']	['EEEEEEE'	'SWSGELG'	'2222302'	'3333413'	'EEEEEEE'	'TGTGVLT'	'2222/02'	'3333013']	['HHHH'	'NDDL'	'%%%""'	'4441'	'HHHH'	'NDIL'	'%%!""'	'4401']]"
2XN9_E 0.0035156620188295 9.414006637972244 0.0954003407155019 [[152	156]	[155	159]	[12	20]	[56	59]] [4	0	3	1] [[198	202]	[397	401]	[540	545]	[987	990]] [['TT.EE'	'DWTFQ'	'ON}13'	'43324'	'TTEEE'	'DGYFK'	'ON213'	'43324']	['EEEEE'	'FQTLV'	'1320/'	'24310'	'EEEEE'	'ADSFV'	'1321/'	'24320']	['EEEEEEETT'	'KFEHHFFNG'	'3133311ON'	'424442243'	'EEEETT'	'NFNFNG'	'3131ON'	'424243']	['HHHH'	'PDAE'	'$%#%'	'3424'	'HHHH'	'PEAE'	'$%#%'	'3424']]
6WDS_A 0.0105375607357807 8.179750789701286 0.0238500851788752 [[240	242]	[239	243]	[87	92]	[38	42]] [4	0	3	1] [[200	202]	[395	399]	[535	540]	[985	989]] [['EEE'	'YMK'	'213'	'324'	'EEE'	'YFK'	'213'	'324']	['EEEEE'	'VYMKP'	'/2132'	'03243'	'EEEEE'	'VYADS'	'/2132'	'03243']	['.SSEEE'	'DKNFFK'	']VV113'	'444224'	'.SSEEE'	'KNKFVN'	']VV1/3'	'444204']	['.HHHH'	'EPEEA'	']$%%#'	'43442'	'.HHHH'	'DPPEA'	']$$%#'	'43342']]
5KUY_I 0.0023843651623443 4.402942219571148 0.8814102564102568 [[73	75]	[34	36]	[74	84]	[27	30]] [4	0	3	1] [[197	199]	[424	426]	[544	559]	[987	990]] [['ETT'	'VES'	'/ON'	'043'	'ETT'	'IDG'	'/ON'	'043']	['...'	'HLT'	']Z}'	'413'	'...'	'KLP'	']Z}'	'413']	['TTTTEEEE...'	'ESAGWTGVEEF'	'ONMN222/]]['	'43233330442'	'TTEEEEEEEEE.....'	'NGLTGTGVLTESNKKF'	'ON02222/023}]]]['	'4313333013434442']	['HHHH'	'YNYH'	'$%$%'	'3434'	'HHHH'	'PEAE'	'$%#%'	'3424']]
3P4M_A 0.0261823058104278 0.9496865888890116 0.0830258302583026 [[100	102]	[7	12]	[97	102]	[64	70]] [4	0	3	1] [[200	202]	[396	401]	[511	516]	[986	992]] [['EEE'	'GAE'	'213'	'324'	'EEE'	'YFK'	'213'	'324']	['EEEEEE'	'YFVTAV'	'21/21/'	'320320'	'EEEEEE'	'YADSFV'	'21321/'	'324320']	['EEEEEE'	'VISGAE'	'//2213'	'003324'	'EEEEEE'	'VVLSFE'	'//0213'	'001324']	['HHHHHHH'	'TQKAKGN'	'$%%#%$%'	'3442434'	'HHHHHHH'	'PPEAEVQ'	'$$%#%!%'	'3342404']]
2B5L_C 0.0228706222684028 1.303267101873676 0.1413969335604765 [[189	191]	[185	190]	[111	115]	[28	30]] [4	0	3	1] [[200	202]	[394	400]	[548	552]	[986	988]] [['EEE'	'WCN'	'213'	'324'	'EEE'	'YFK'	'213'	'324']	['EEEEEE'	'KVTEWC'	'3/2321'	'403432'	'EEEEEEE'	'NVYADSF'	'3/21321'	'4032432']	['EEEEE'	'TQTVL'	'232/0'	'34301'	'EEEEE'	'GTGVL'	'222/0'	'33301']	['HHH'	'TSQ'	'$$%'	'334'	'HHH'	'PPE'	'$$%'	'334']]
6PW2_K 0.0247584132111598 0.5418481099156748 0.142023346303503 [[599	601]	[558	561]	[594	601]	[476	479]] [4	0	3	1] [[200	202]	[433	436]	[509	516]	[987	990]] [['EEE'	'SFD'	'213'	'324'	'EEE'	'YFK'	'213'	'324']	['EEEE'	'IVCY'	'//12'	'0023'	'EEEE'	'VIAW'	'//12'	'0023']	['EEEEEEEE'	'RVTVCSFD'	'4/2/1213'	'50302324'	'EEEEEEEE'	'RVVVLSFE'	'4///0213'	'50001324']	['HHHH'	'PKFE'	'$%#%'	'3424'	'HHHH'	'PEAE'	'$%#%'	'3424']]
6ACJ_A 0.0146491669811765 1.576366133658965 0.4638403990024939 [[383	385]	[361	389]	[492	545]	[893	899]] [4	0	3	1] [[200	202]	[374	402]	[506	559]	[976	982]] "[['EEE'	'YAD'	'213'	'324'	'EEE'	'YFK'	'213'	'324']	['.SEEEESSS.SGGGTTS.BSSEEEEEEEE'	'FSTFKDYGVSATKLNDLEFSNVYADSFVV'	'[U2133UUR}T9:7OOS]*UV/21321//'	'23324433032341441423403243200'	'.SEEEESSS.TTSTTT..BSEEEEEEEEE'	'FSTFKDYGVSPTKLNDLEFTNVYADSFVI'	'[U2133UUR}NNVLOOZ]*U3/21321//'	'23324433033341441423403243200']	['S.EEEEEEE....SSS..BB.S........SS.EEEESSS.EEEEEEEE.....'	'QPYRVVVLSFELLNAPATVEGPKLSTDLIKNQGVNFNFNGLTGTGVLTPSSKRF'	'V}24///02[]ZZVTU[}(	}U]Z}}]ZY]VV}/313TVUZ2222/022}}]^['	'433500013241142323043341334104443042424313333013333452'	'SEEEEEEEEEE.SSS...EE.S........SSEEEEEETTEEEEEEEEE.....'	'QPYRVVVLSFELLHAPATVEGPKKSTNLVKNKFVNFNFNGLTGTGVLTESNKKF'	'V224///0213ZSVT}[}/3}U]]}}]ZY]VV1/3131ON02222/023}]]]['	'433500013241142323043344334104442042424313333013434442']	['..HHHHT'	'VTQNVLY'	'Y}%%!""N'	'0344013'	'.HHHHHT'	'VLNDILS'	'Y""%%!""N'	'0144013']]"
5H37_I 0.0233157332558421 2.74702929318518 0.0352733686067026 [[79	81]	[75	81]	[8	14]	[49	51]] [4	0	3	1] [[200	202]	[372	378]	[521	527]	[974	976]] [['EEE'	'YME'	'213'	'324'	'EEE'	'YFK'	'213'	'324']	['TTEEEEE'	'ASTAYME'	'MN21213'	'2332324'	'TT.SEEE'	'ASFSTFK'	'MN[U213'	'2323324']	['...EE.S'	'GAEVKKP'	'}[]/3]U'	'3240443'	'...EE.S'	'PATVEGP'	'}[}/3}U'	'3230433']	['...'	'GWI'	'}}Y'	'330'	'.S.'	'SSV'	'}UY'	'330']]
6P4H_W 0.0068364814306882 2.462413075696481 1.150183150183151 [[33	35]	[32	39]	[4	6]	[64	67]] [4	0	3	1] [[200	202]	[395	402]	[519	521]	[985	988]] [['EEE'	'PMN'	'213'	'324'	'EEE'	'YFK'	'213'	'324']	['EEEEEEEE'	'IPMNVAEV'	'/213/13/'	'03240240'	'EEEEEEEE'	'VYADSFVI'	'/21321//'	'03243200']	['SS.'	'NAG'	'VT}'	'423'	'SS.'	'HAP'	'VT}'	'423']	['.HHH'	'ESDD'	']$%%'	'4344'	'.HHH'	'DPPE'	']$$%'	'4334']]
3U6X_L 0.0080652296785407 3.680328338004277 0.5286458333333337 [[84	87]	[64	68]	[66	72]	[19	22]] [4	0	3	1] [[199	202]	[449	453]	[547	553]	[978	981]] "[['TEEE'	'TTVE'	'N2/3'	'3304'	'TEEE'	'GYFK'	'N213'	'3324']	['EEEEE'	'TKSWS'	'23222'	'34333'	'EEEEE'	'YNYLY'	'23202'	'34313']	['EEEEEEE'	'SWSGELG'	'2222302'	'3333413'	'EEEEEEE'	'TGTGVLT'	'2222/02'	'3333013']	['HHHH'	'NDDL'	'%%%""'	'4441'	'HHHH'	'NDIL'	'%%!""'	'4401']]"
5JHD_J 0.0156538114767752 3.717848512592928 0.1601362862010213 [[235	237]	[231	237]	[98	103]	[131	134]] [4	0	3	1] [[200	202]	[393	398]	[545	550]	[988	991]] [['EEE'	'SAE'	'213'	'324'	'EEE'	'YFK'	'213'	'324']	['SEEEEEE'	'TQIVSAE'	'U3//213'	'3400324'	'SEEEEE'	'TNVYAD'	'U3/213'	'340324']	['TTEEEE'	'GVYGYT'	'NK2222'	'303333'	'TEEEEE'	'GLTGTG'	'N02222'	'313333']	['HHHH'	'EAEI'	'%#%!'	'4240'	'HHHH'	'EAEV'	'%#%!'	'4240']]
6MAM_I 0.0087318990699853 2.6955851309347967 0.7896341463414649 [[101	104]	[102	104]	[53	56]] [0	3	1] [[435	438]	[553	555]	[982	985]] [['EEE.'	'AGEW'	'123}'	'2343'	'EEE.'	'AWNS'	'123}'	'2343']	['EE.'	'GEW'	'23}'	'343'	'EE.'	'TES'	'23}'	'343']	['TT..'	'SRDK'	'NP]]'	'3544'	'TTS.'	'SRLD'	'NPS]'	'3514']]
3U6X_E 0.0081043122982433 3.699434913065641 0.524675324675326 [[84	87]	[64	68]	[66	72]	[19	22]] [4	0	3	1] [[199	202]	[449	453]	[547	553]	[978	981]] "[['TEEE'	'TTVE'	'N2/3'	'3304'	'TEEE'	'GYFK'	'N213'	'3324']	['EEEEE'	'TKSWS'	'23222'	'34333'	'EEEEE'	'YNYLY'	'23202'	'34313']	['EEEEEEE'	'SWSGELG'	'2222302'	'3333413'	'EEEEEEE'	'TGTGVLT'	'2222/02'	'3333013']	['HHHH'	'NDDL'	'%%%""'	'4441'	'HHHH'	'NDIL'	'%%!""'	'4401']]"
1UK2_B 0.0017478178318374 4.830422009033066 0.7787878787878797 [[161	163]	[157	162]	[121	125]	[244	248]] [4	0	3	1] [[200	202]	[395	400]	[547	551]	[988	992]] [['EEE'	'YMH'	'213'	'324'	'EEE'	'YFK'	'213'	'324']	['EEEEEE'	'VSFCYM'	'/21121'	'032232'	'EEEEEE'	'VYADSF'	'/21321'	'032432']	['EEEEE'	'SPSGV'	'2222/'	'33330'	'EEEEE'	'TGTGV'	'2222/'	'33330']	['HHHHH'	'QDHVD'	'%%%!%'	'44404'	'HHHHH'	'EAEVQ'	'%#%!%'	'42404']]
5C15_A 0.0055743205111406 6.241348670487469 0.3310657596371886 [[241	243]	[292	295]	[294	297]	[308	311]] [4	0	3	1] [[200	202]	[450	453]	[552	555]	[986	989]] [['EEE'	'SAH'	'213'	'324'	'EEE'	'YFK'	'213'	'324']	['EEEE'	'HYLW'	'3202'	'4313'	'EEEE'	'NYLY'	'3202'	'4313']	['EEE.'	'LWDG'	'023}'	'1343'	'EEE.'	'LTES'	'023}'	'1343']	['HHHH'	'TTEA'	'$$%#'	'3342'	'HHHH'	'PPEA'	'$$%#'	'3342']]
1QOL_A 0.0194378361358514 1.5102658890618146 0.2538330494037468 [[160	162]	[156	162]	[53	57]] [0	3	1] [[399	401]	[545	551]	[977	981]] "[['EEE'	'YAI'	'21/'	'320'	'EEE'	'SFV'	'21/'	'320']	['TTEEEEE'	'SNGWYAI'	'NO2221/'	'3433320'	'TEEEEEE'	'GLTGTGV'	'N02222/'	'3133330']	['HHHHH'	'LNAIL'	'""%#!""'	'14201'	'HHHHH'	'LNDIL'	'""%%!""'	'14401']]"
6P91_H 0.016719948138567 4.381852826604854 0.0992509363295881 [[102	104]	[38	41]	[100	105]] [4	0	3] [[200	202]	[396	399]	[538	543]] [['EEE'	'YFE'	'213'	'324'	'EEE'	'YFK'	'213'	'324']	['EEEE'	'SMNW'	'2132'	'3243'	'EEEE'	'YADS'	'2132'	'3243']	['EEEEEE'	'AIYFEA'	'1/2131'	'203242'	'EEEEEE'	'FVNFNF'	'1/3131'	'204242']]
4LVH_D 0.0087168550649648 3.015549023679987 0.6303236797274272 [[241	243]	[239	243]	[161	166]	[61	63]] [4	0	3	1] [[200	202]	[394	398]	[546	551]	[980	982]] "[['EEE'	'TFE'	'213'	'324'	'EEE'	'YFK'	'213'	'324']	['EEEEE'	'KITFE'	'3/213'	'40324'	'EEEEE'	'NVYAD'	'3/213'	'40324']	['EEEEEE'	'LSKSYI'	'02322/'	'134330'	'EEEEEE'	'LTGTGV'	'02222/'	'133330']	['HHT'	'ILG'	'!""N'	'013'	'HHT'	'ILS'	'!""N'	'013']]"
1COV_1 0.00720139773041 9.356514652377198 0.0371024734982334 [[236	238]	[235	239]	[38	43]	[44	46]] [4	0	3	1] [[200	202]	[395	399]	[529	534]	[986	988]] [['EEE'	'YFK'	'213'	'324'	'EEE'	'YFK'	'213'	'324']	['EEEEE'	'IYFKP'	'/2132'	'03243'	'EEEEE'	'VYADS'	'/2132'	'03243']	['......'	'HTSQVV'	']}}]YY'	'433400'	'......'	'KSTNLV'	']}}]ZY'	'433410']	['HHH'	'PSD'	'$$%'	'334'	'HHH'	'PPE'	'$$%'	'334']]
4XSC_A 0.0149950858648974 3.961154921060865 0.1686541737649054 [[197	199]	[195	199]	[196	199]	[26	29]] [4	0	3	1] [[200	202]	[394	398]	[513	516]	[978	981]] "[['EEE'	'SCQ'	'213'	'324'	'EEE'	'YFK'	'213'	'324']	['EEEEE'	'ELSCQ'	'30213'	'41324'	'EEEEE'	'NVYAD'	'3/213'	'40324']	['EEEE'	'LSCQ'	'0213'	'1324'	'EEEE'	'LSFE'	'0213'	'1324']	['HHHH'	'DDIL'	'%%!""'	'4401'	'HHHH'	'NDIL'	'%%!""'	'4401']]"
6AKT_A 0.0222548033543491 1.2790652874735264 0.1646825396825399 [[251	253]	[250	253]	[131	140]] [4	0	3] [[200	202]	[395	398]	[540	549]] [['EEE'	'YMK'	'213'	'324'	'EEE'	'YFK'	'213'	'324']	['EEEE'	'VYMK'	'/213'	'0324'	'EEEE'	'VYAD'	'/213'	'0324']	['EEEEEEEEEE'	'NAEFTFVTTT'	'313121/222'	'4242320333'	'EEEETTEEEE'	'NFNFNGLTGT'	'3131ON0222'	'4242431333']]
3U6X_O 0.008549146838961 3.715257208480657 0.489847715736041 [[84	87]	[64	68]	[66	72]	[19	22]] [4	0	3	1] [[199	202]	[449	453]	[547	553]	[978	981]] "[['TEEE'	'TTVE'	'N2/3'	'3304'	'TEEE'	'GYFK'	'N213'	'3324']	['EEEEE'	'TKSWS'	'23222'	'34333'	'EEEEE'	'YNYLY'	'23202'	'34313']	['EEEEEEE'	'SWSGELG'	'2222302'	'3333413'	'EEEEEEE'	'TGTGVLT'	'2222/02'	'3333013']	['HHHH'	'NDDL'	'%%%""'	'4441'	'HHHH'	'NDIL'	'%%!""'	'4401']]"
2VO9_A 0.0294241001285613 0.9980820757737364 0.0034188034188034 [[132	135]	[18	22]	[133	135]	[11	15]] [4	0	3	1] [[199	202]	[411	415]	[540	542]	[988	992]] [['TEEE'	'PHFE'	'N313'	'3424'	'TEEE'	'GYFK'	'N213'	'3324']	['STTS.'	'AGGMY'	'TNNT}'	'23323'	'STT..'	'APGQT'	'TNN]}'	'23343']	['EEE'	'HFE'	'313'	'424'	'EEE'	'NFN'	'313'	'424']	['HHHHH'	'KANRK'	'%#%&%'	'42454'	'HHHHH'	'EAEVQ'	'%#%!%'	'42404']]
6CRX_A 0.0187435756586082 2.3887549563496937 0.1858585858585861 [[383	385]	[345	389]	[494	554]	[955	974]] [4	0	3	1] [[200	202]	[358	402]	[508	568]	[973	992]] "[['EEE'	'YAD'	'213'	'324'	'EEE'	'YFK'	'213'	'324']	['E.SEE...HHHHSSSSBS..EE.---.THHHH.B.SSEEEEEEEE'	'ISNHVADYSVLYNSTFFSTFKIY---ATKLNDLJFSNVYADSFVV'	'/}V3/[]}$!""$VUUT*U}[3/}---[N%""%%Z.[UV/21321//'	'03440243301343322332403---2341441623403243200'	'E.SEE..HHHHHH.TT.SEEEESSS.TTSTTT..BSEEEEEEEEE'	'ISNCVADYSVLYNSASFSTFKDYGVSPTKLNDLEFTNVYADSFVI'	'/}V1/[]$$!""$%}MN[U2133UUR}NNVLOOZ]*U3/21321//'	'034202433013432323324433033341441423403243200']	['EEEEEEE..------.EE.........TTS.EEEE.SS.EEEEEEEE......TT..EEE.'	'YRVVVLSFE------TVJGPKLSTDLIKNQLVNFNFNGLTGTGVLTPSSKRFQPFQQFGRD'	'24///02[]------}/5}}]Z}}]ZYOOVZ/313[VUZ2222/022}}]^[]NM]]124]'	'350001324------3063341334104441042424313333013333452432442354'	'EEEEEEEEE.SSS...EE.S........SSEEEEEETTEEEEEEEEE......TT..EEE.'	'YRVVVLSFELLHAPATVEGPKKSTNLVKNKFVNFNFNGLTGTGVLTESNKKFLPFQQFGRD'	'24///0213ZSVT}[}/3}U]]}}]ZY]VV1/3131ON02222/023}]]][ZNM]]124]'	'3500013241142323043344334104442042424313333013434442132442354']	['S.S.HHHHHTTS.HHHHHHH'	'ISSVLNDILSRLDPPEAEVQ'	'R}UY""%%!""NPS]$$%#%!%'	'03301440135143342404'	'S.S.HHHHHTTS.HHHHHHH'	'ISSVLNDILSRLDPPEAEVQ'	'R}UY""%%!""NPS]$$%#%!%'	'03301440135143342404']]"
2ZSW_E 0.0247957548637709 0.9483054996605558 0.1353965183752421 [[100	102]	[7	12]	[97	102]	[64	70]] [4	0	3	1] [[200	202]	[396	401]	[511	516]	[986	992]] [['EEE'	'GCE'	'213'	'324'	'EEE'	'YFK'	'213'	'324']	['EEEEEE'	'YFVTAV'	'21/21/'	'320320'	'EEEEEE'	'YADSFV'	'21321/'	'324320']	['EEEEEE'	'VISGCE'	'//2213'	'003324'	'EEEEEE'	'VVLSFE'	'//0213'	'001324']	['HHHHHHH'	'TQKAKGN'	'$%%#%$%'	'3442434'	'HHHHHHH'	'PPEAEVQ'	'$$%#%!%'	'3342404']]
6CM3_M 0.0018288540085199 4.788023908967956 0.8229813664596275 [[94	96]	[93	96]	[92	97]	[62	64]] [4	0	3	1] [[200	202]	[395	398]	[538	543]	[982	984]] [['EEE'	'YFK'	'213'	'324'	'EEE'	'YFK'	'213'	'324']	['EEEE'	'VYFK'	'/213'	'0324'	'EEEE'	'VYAD'	'/213'	'0324']	['EEEEEE'	'AVYFKA'	'1/2131'	'203242'	'EEEEEE'	'FVNFNF'	'1/3131'	'204242']	['TTS'	'PHL'	'NOS'	'341'	'TTS'	'SRL'	'NPS'	'351']]
5GJT_H 0.0101656039499248 4.1036776083668975 0.3494252873563221 [[185	187]	[185	193]	[83	85]] [0	3	1] [[451	453]	[547	555]	[974	976]] [['EEE'	'SLS'	'202'	'313'	'EEE'	'YLY'	'202'	'313']	['EEEEEEEE.'	'SLSSVVTVP'	'2022//2/}'	'313300303'	'EEEEEEEE.'	'TGTGVLTES'	'2222/023}'	'333301343']	['.S.'	'TSV'	'}UY'	'330'	'.S.'	'SSV'	'}UY'	'330']]
3ZTJ_I 0.0082976333590156 8.69057821641385 0.0614828209764919 [[64	67]	[173	175]	[173	181]] [4	0	3] [[198	201]	[451	453]	[547	555]] [['TTTE'	'KGRF'	'ONP1'	'4352'	'TTEE'	'DGYF'	'ON21'	'4332']	['EEE'	'SLS'	'202'	'313'	'EEE'	'YLY'	'202'	'313']	['EEEEEEE..'	'SLSSVVTVP'	'2022//2Y}'	'313300303'	'EEEEEEEE.'	'TGTGVLTES'	'2222/023}'	'333301343']]
3U6X_M 0.0087285292723531 3.5273920008940416 0.5167958656330751 [[84	87]	[64	68]	[66	72]	[19	22]] [4	0	3	1] [[199	202]	[449	453]	[547	553]	[978	981]] "[['TEEE'	'TTVE'	'N2/3'	'3304'	'TEEE'	'GYFK'	'N213'	'3324']	['EEEEE'	'TKSWS'	'23222'	'34333'	'EEEEE'	'YNYLY'	'23202'	'34313']	['EEEEEEE'	'SWSGELG'	'2222302'	'3333413'	'EEEEEEE'	'TGTGVLT'	'2222/02'	'3333013']	['HHHH'	'NDDL'	'%%%""'	'4441'	'HHHH'	'NDIL'	'%%!""'	'4401']]"
5YNN_B 0.0249556082965914 1.4723540370108787 0.0931098696461825 [[93	96]	[10	15]	[95	98]	[22	26]] [4	0	3	1] [[198	201]	[364	369]	[537	540]	[985	989]] "[['TTSE'	'KGKF'	'ONV1'	'4342'	'TTEE'	'DGYF'	'ON21'	'4332']	['.HHHHH'	'NSSVLS'	']$$!""$'	'433013'	'.HHHHH'	'DYSVLY'	']$$!""$'	'433013']	['SEEE'	'KFVQ'	'V1/3'	'4204'	'SEEE'	'KFVN'	'V1/3'	'4204']	['.HHHH'	'DPQKA'	']$%%#'	'43442'	'.HHHH'	'DPPEA'	']$$%#'	'43342']]"
6UTA_A 0.0150610057899554 6.907750784617964 0.0085178875638836 [[64	67]	[177	179]	[177	181]] [4	0	3] [[198	201]	[451	453]	[547	551]] [['TTTE'	'KGRF'	'ONP1'	'4352'	'TTEE'	'DGYF'	'ON21'	'4332']	['EEE'	'SLS'	'202'	'313'	'EEE'	'YLY'	'202'	'313']	['EEEEE'	'SLSSV'	'2022/'	'31330'	'EEEEE'	'TGTGV'	'2222/'	'33330']]
7C9X_A 0.0057044144854423 9.309125791171605 0.0834752981260646 [[239	241]	[238	246]	[38	43]	[65	68]] [4	0	3	1] [[200	202]	[395	403]	[529	534]	[978	981]] "[['EEE'	'YFK'	'213'	'324'	'EEE'	'YFK'	'213'	'324']	['EEEEEEEEE'	'VYFKPKHVR'	'/213233/4'	'032434405'	'EEEEEEEEE'	'VYADSFVIR'	'/21321//4'	'032432005']	['......'	'HTSQVV'	']}}]YY'	'433400'	'......'	'KSTNLV'	']}}]ZY'	'433410']	['HHHH'	'ENFL'	'%%#""'	'4421'	'HHHH'	'NDIL'	'%%!""'	'4401']]"
3U6X_Q 0.0088283753716149 3.4940995976533538 0.5207253886010366 [[84	87]	[64	68]	[66	72]	[19	22]] [4	0	3	1] [[199	202]	[449	453]	[547	553]	[978	981]] "[['TEEE'	'TTVE'	'N2/3'	'3304'	'TEEE'	'GYFK'	'N213'	'3324']	['EEEEE'	'TKSWS'	'23222'	'34333'	'EEEEE'	'YNYLY'	'23202'	'34313']	['EEEEEEE'	'SWSGELG'	'2222302'	'3333413'	'EEEEEEE'	'TGTGVLT'	'2222/02'	'3333013']	['HHHH'	'NDDL'	'%%%""'	'4441'	'HHHH'	'NDIL'	'%%!""'	'4401']]"
6MUG_E 0.0055502837400701 5.419372187728878 0.4247572815533982 [[86	88]	[43	48]	[84	87]] [4	0	3] [[200	202]	[429	434]	[547	550]] [['EEE'	'YYD'	'223'	'334'	'EEE'	'YFK'	'213'	'324']	['..EEEE'	'APTLII'	'[}20//'	'233100'	'..EEEE'	'FTGDVI'	'[}23//'	'233400']	['EEEE'	'TTYY'	'2222'	'3333'	'EEEE'	'TGTG'	'2222'	'3333']]
3U6X_C 0.0086131852245361 3.534123721113332 0.5406824146981628 [[84	87]	[64	68]	[66	72]	[19	22]] [4	0	3	1] [[199	202]	[449	453]	[547	553]	[978	981]] "[['TEEE'	'TTVE'	'N2/3'	'3304'	'TEEE'	'GYFK'	'N213'	'3324']	['EEEEE'	'TKSWS'	'23222'	'34333'	'EEEEE'	'YNYLY'	'23202'	'34313']	['EEEEEEE'	'SWSGELG'	'2222302'	'3333413'	'EEEEEEE'	'TGTGVLT'	'2222/02'	'3333013']	['HHHH'	'NDDL'	'%%%""'	'4441'	'HHHH'	'NDIL'	'%%!""'	'4401']]"
3U6X_A 0.008532338040571 3.6490414547005168 0.5286458333333337 [[84	87]	[64	68]	[66	72]	[19	22]] [4	0	3	1] [[199	202]	[449	453]	[547	553]	[978	981]] "[['TEEE'	'TTVE'	'N2/3'	'3304'	'TEEE'	'GYFK'	'N213'	'3324']	['EEEEE'	'TKSWS'	'23222'	'34333'	'EEEEE'	'YNYLY'	'23202'	'34313']	['EEEEEEE'	'SWSGELG'	'2222302'	'3333413'	'EEEEEEE'	'TGTGVLT'	'2222/02'	'3333013']	['HHHH'	'NDDL'	'%%%""'	'4441'	'HHHH'	'NDIL'	'%%!""'	'4401']]"
3U6X_R 0.0084406322293329 3.711540054470816 0.5286458333333337 [[84	87]	[64	68]	[66	72]	[19	22]] [4	0	3	1] [[199	202]	[449	453]	[547	553]	[978	981]] "[['TEEE'	'TTVE'	'N2/3'	'3304'	'TEEE'	'GYFK'	'N213'	'3324']	['EEEEE'	'TKSWS'	'23222'	'34333'	'EEEEE'	'YNYLY'	'23202'	'34313']	['EEEEEEE'	'SWSGELG'	'2222302'	'3333413'	'EEEEEEE'	'TGTGVLT'	'2222/02'	'3333013']	['HHHH'	'NDDL'	'%%%""'	'4441'	'HHHH'	'NDIL'	'%%!""'	'4401']]"
6HJP_E 0.0170256028887509 1.1052879809536051 0.452970297029704 [[244	246]	[244	249]	[261	265]	[189	192]] [4	0	3	1] [[200	202]	[376	381]	[528	532]	[987	990]] [['EEE'	'TFE'	'213'	'324'	'EEE'	'YFK'	'213'	'324']	['EEEESS'	'TFEATG'	'2131UU'	'324233'	'EEEESS'	'TFKDYG'	'2133UU'	'324433']	['.....'	'NKGSD'	']]}}]'	'44334'	'.....'	'KKSTN'	']]}}]'	'44334']	['HHHH'	'SEQQ'	'$%%%'	'3444'	'HHHH'	'PEAE'	'$%#%'	'3424']]
5LBS_I 0.0094353166125805 4.834734217071309 0.3073496659242762 [[79	81]	[33	36]	[78	81]] [4	0	3] [[200	202]	[396	399]	[513	516]] [['EEE'	'YFE'	'213'	'324'	'EEE'	'YFK'	'213'	'324']	['EEEE'	'SMHW'	'2132'	'3243'	'EEEE'	'YADS'	'2132'	'3243']	['EEEE'	'LYFE'	'0213'	'1324'	'EEEE'	'LSFE'	'0213'	'1324']]
4RFT_V 0.0072551351362808 2.6224205014893327 1.074204946996467 [[90	94]	[57	65]	[93	95]] [0	3	1] [[366	370]	[546	554]	[987	989]] "[['HHHHH'	'PRLGH'	'$&""$%'	'35134'	'HHHHH'	'SVLYN'	'$!""$%'	'30134']	['EEEEEEEEE'	'LSGMSRISQ'	'022124/23'	'133235034'	'EEEEEEEEE'	'LTGTGVLTE'	'02222/023'	'133330134']	['HHH'	'GHA'	'$%#'	'342'	'HHH'	'PEA'	'$%#'	'342']]"
3U6X_B 0.0089941964459445 3.575926485907664 0.4974489795918377 [[84	87]	[64	68]	[66	72]	[19	22]] [4	0	3	1] [[199	202]	[449	453]	[547	553]	[978	981]] "[['TEEE'	'TTVE'	'N2/3'	'3304'	'TEEE'	'GYFK'	'N213'	'3324']	['EEEEE'	'TKSWS'	'23222'	'34333'	'EEEEE'	'YNYLY'	'23202'	'34313']	['EEEEEEE'	'SWSGELG'	'2222302'	'3333413'	'EEEEEEE'	'TGTGVLT'	'2222/02'	'3333013']	['HHHH'	'NDDL'	'%%%""'	'4441'	'HHHH'	'NDIL'	'%%!""'	'4401']]"
5YNI_B 0.0243249485138625 1.5575313379787206 0.1075471698113212 [[93	96]	[12	15]	[95	98]	[22	26]] [4	0	3	1] [[198	201]	[366	369]	[537	540]	[985	989]] "[['TTSE'	'KGKF'	'ONV1'	'4342'	'TTEE'	'DGYF'	'ON21'	'4332']	['HHHH'	'SVLS'	'$!""$'	'3013'	'HHHH'	'SVLY'	'$!""$'	'3013']	['SEEE'	'KFVQ'	'V1/3'	'4204'	'SEEE'	'KFVN'	'V1/3'	'4204']	['.HHHH'	'DPQKA'	']$%%#'	'43442'	'.HHHH'	'DPPEA'	']$$%#'	'43342']]"
4MZA_B 0.0025451448028595 7.018242400218668 0.3696763202725721 [[557	559]	[557	561]	[335	339]	[152	156]] [4	0	3	1] [[200	202]	[396	400]	[546	550]	[985	989]] [['EEE'	'TFQ'	'213'	'324'	'EEE'	'YFK'	'213'	'324']	['EEEEE'	'TFQPM'	'21321'	'32432'	'EEEEE'	'YADSF'	'21321'	'32432']	['EEEEE'	'LGYGG'	'02222'	'13333'	'EEEEE'	'LTGTG'	'02222'	'13333']	['.HHHH'	'NPDDF'	']$%%#'	'43442'	'.HHHH'	'DPPEA'	']$$%#'	'43342']]
3U6X_F 0.0086775221213445 3.493932026310486 0.5488126649076523 [[84	87]	[64	68]	[66	72]	[19	22]] [4	0	3	1] [[199	202]	[449	453]	[547	553]	[978	981]] "[['TEEE'	'TTVE'	'N2/3'	'3304'	'TEEE'	'GYFK'	'N213'	'3324']	['EEEEE'	'TKSWS'	'23222'	'34333'	'EEEEE'	'YNYLY'	'23202'	'34313']	['EEEEEEE'	'SWSGELG'	'2222302'	'3333413'	'EEEEEEE'	'TGTGVLT'	'2222/02'	'3333013']	['HHHH'	'NDDL'	'%%%""'	'4441'	'HHHH'	'NDIL'	'%%!""'	'4401']]"
1EV1_1 0.014953262227394 6.919069459113348 0.0187393526405443 [[239	241]	[238	246]	[49	55]	[65	68]] [4	0	3	1] [[200	202]	[395	403]	[529	535]	[978	981]] "[['EEE'	'YFK'	'213'	'324'	'EEE'	'YFK'	'213'	'324']	['EEEEEEEEE'	'IYFKPKHVR'	'/213233/4'	'032434405'	'EEEEEEEEE'	'VYADSFVIR'	'/21321//4'	'032432005']	['....B..'	'QTRHVIN'	']}^](Y]'	'4354004'	'.......'	'KSTNLVK'	']}}]ZY]'	'4334104']	['HHHH'	'ENFL'	'%%#""'	'4421'	'HHHH'	'NDIL'	'%%!""'	'4401']]"
2H1L_N 0.0112699280889358 2.1894419283654893 0.7264705882352955 [[269	271]	[266	273]	[230	235]	[284	287]] [4	0	3	1] [[200	202]	[396	403]	[549	554]	[987	990]] [['EEE'	'SFE'	'213'	'324'	'EEE'	'YFK'	'213'	'324']	['EEEEEEEE'	'GRNSFEVR'	'243213/4'	'35432405'	'EEEEEEEE'	'YADSFVIR'	'21321//4'	'32432005']	['EEEEEE'	'TTIHYN'	'22/323'	'330434'	'EEEEEE'	'TGVLTE'	'22/023'	'330134']	['HHHH'	'TEEE'	'$%%%'	'3444'	'HHHH'	'PEAE'	'$%#%'	'3424']]
6HJQ_A 0.0194604509785418 2.563061898604043 0.1601362862010213 [[244	246]	[244	249]	[261	265]	[105	110]] [4	0	3	1] [[200	202]	[376	381]	[528	532]	[977	982]] "[['EEE'	'TFE'	'213'	'324'	'EEE'	'YFK'	'213'	'324']	['EEEESS'	'TFEATG'	'2131UU'	'324233'	'EEEESS'	'TFKDYG'	'2133UU'	'324433']	['.....'	'NKGSD'	']]}}]'	'44334'	'.....'	'KKSTN'	']]}}]'	'44334']	['HHHHHT'	'LREQLS'	'""&%%""N'	'154413'	'HHHHHT'	'LNDILS'	'""%%!""N'	'144013']]"
5YNO_B 0.0206820488240089 2.183472864151589 0.1646825396825399 [[93	96]	[118	120]	[95	98]	[22	26]] [4	0	3	1] [[198	201]	[417	419]	[537	540]	[985	989]] [['TTSE'	'KGKF'	'ONV1'	'4342'	'TTEE'	'DGYF'	'ON21'	'4332']	['TTT'	'NVC'	'OKM'	'402'	'TTT'	'KIA'	'OKM'	'402']	['SEEE'	'KFVQ'	'V1/3'	'4204'	'SEEE'	'KFVN'	'V1/3'	'4204']	['.HHHH'	'DPQKA'	']$%%#'	'43442'	'.HHHH'	'DPPEA'	']$$%#'	'43342']]
6ZDH_D 0.013695126027018 5.04030822003379 0.1398058252427185 [[96	98]	[185	187]	[185	193]] [4	0	3] [[200	202]	[451	453]	[547	555]] [['EEE'	'SAK'	'213'	'324'	'EEE'	'YFK'	'213'	'324']	['EEE'	'SLS'	'202'	'313'	'EEE'	'YLY'	'202'	'313']	['EEEEEEEE.'	'SLSSVVTVP'	'2022//2/}'	'313300303'	'EEEEEEEE.'	'TGTGVLTES'	'2222/023}'	'333301343']]
3U6X_K 0.0088616758643193 3.543922963533745 0.5366492146596862 [[84	87]	[64	68]	[66	72]	[19	22]] [4	0	3	1] [[199	202]	[449	453]	[547	553]	[978	981]] "[['TEEE'	'TTVE'	'N2/3'	'3304'	'TEEE'	'GYFK'	'N213'	'3324']	['EEEEE'	'TKSWS'	'23222'	'34333'	'EEEEE'	'YNYLY'	'23202'	'34313']	['EEEEEEE'	'SWSGELG'	'2222302'	'3333413'	'EEEEEEE'	'TGTGVLT'	'2222/02'	'3333013']	['HHHH'	'NDDL'	'%%%""'	'4441'	'HHHH'	'NDIL'	'%%!""'	'4401']]"
7JMS_E 0.023520007248359 1.6484112290670747 0.1266794625719773 [[150	153]	[54	57]	[151	154]	[86	90]] [4	0	3	1] [[199	202]	[426	429]	[540	543]	[977	981]] "[['TEEE'	'THFD'	'N313'	'3424'	'TEEE'	'GYFK'	'N213'	'3324']	['.TT.'	'SDHA'	'}OO['	'3442'	'.TT.'	'PDDF'	'}OO['	'3442']	['EEEE'	'HFDA'	'3131'	'4242'	'EEEE'	'NFNF'	'3131'	'4242']	['HHHHH'	'LDEYL'	'""%%$""'	'14431'	'HHHHH'	'LNDIL'	'""%%!""'	'14401']]"
6F9B_M 0.0201548358654614 1.148581493975316 0.2986725663716825 [[256	258]	[256	259]	[307	310]	[201	204]] [4	0	3	1] [[200	202]	[396	399]	[555	558]	[987	990]] "[['EEE'	'SAH'	'213'	'324'	'EEE'	'YFK'	'213'	'324']	['EEEE'	'SAHY'	'2132'	'3243'	'EEEE'	'YADS'	'2132'	'3243']	['....'	'SEDD'	'}]]]'	'3444'	'....'	'SNKK'	'}]]]'	'3444']	['HHHH'	'PLFQ'	'$""#%'	'3124'	'HHHH'	'PEAE'	'$%#%'	'3424']]"
5TE6_H 0.0033532942833264 5.226106447173354 0.6305555555555558 [[79	81]	[79	86]	[56	59]] [4	0	3] [[200	202]	[399	406]	[538	541]] [['EEE'	'YMD'	'213'	'324'	'EEE'	'YFK'	'213'	'324']	['EEEE.GGG'	'YMDIKPDD'	'213/]9::'	'32404344'	'EEEEEGGG'	'SFVIRGDE'	'21//49::'	'32005344']	['EEEE'	'AVNF'	'1/31'	'2042'	'EEEE'	'FVNF'	'1/31'	'2042']]
2H1L_S 0.0113613337487786 2.237272740238059 0.7113702623906719 [[269	271]	[266	273]	[230	235]	[284	287]] [4	0	3	1] [[200	202]	[396	403]	[549	554]	[987	990]] [['EEE'	'SFE'	'213'	'324'	'EEE'	'YFK'	'213'	'324']	['EEEEEEEE'	'GRNSFEVR'	'243213/4'	'35432405'	'EEEEEEEE'	'YADSFVIR'	'21321//4'	'32432005']	['EEEEEE'	'TTIHYN'	'22/323'	'330434'	'EEEEEE'	'TGVLTE'	'22/023'	'330134']	['HHHH'	'TEEE'	'$%%%'	'3444'	'HHHH'	'PEAE'	'$%#%'	'3424']]
3F0Y_E 0.0220633475725783 1.982097499109817 0.1398058252427185 [[258	260]	[258	261]	[293	296]	[181	183]] [4	0	3	1] [[200	202]	[396	399]	[547	550]	[988	990]] [['EEE'	'TCH'	'213'	'324'	'EEE'	'YFK'	'213'	'324']	['EEEE'	'TCHY'	'2132'	'3243'	'EEEE'	'YADS'	'2132'	'3243']	['EEEE'	'TWSW'	'2222'	'3333'	'EEEE'	'TGTG'	'2222'	'3333']	['HHH'	'NFN'	'%#%'	'424'	'HHH'	'EAE'	'%#%'	'424']]
3PHW_G 0.0233715274400176 1.1413684645609847 0.1720613287904595 [[149	153]	[9	13]	[151	154]	[86	90]] [4	0	3	1] [[198	202]	[430	434]	[540	543]	[977	981]] "[['TTEEE'	'QTHFD'	'ON313'	'43424'	'TTEEE'	'DGYFK'	'ON213'	'43324']	['.EEEE'	'WTQVI'	'}23//'	'33400'	'.EEEE'	'TGDVI'	'}23//'	'33400']	['EEEE'	'HFDA'	'3131'	'4242'	'EEEE'	'NFNF'	'3131'	'4242']	['HHHHH'	'LEDYL'	'""%%$""'	'14431'	'HHHHH'	'LNDIL'	'""%%!""'	'14401']]"
2F0C_C 0.0076946022319926 3.348277824786688 0.7734138972809674 [[84	87]	[64	68]	[66	72]	[19	22]] [4	0	3	1] [[199	202]	[449	453]	[547	553]	[978	981]] "[['TEEE'	'TTVE'	'N2/3'	'3304'	'TEEE'	'GYFK'	'N213'	'3324']	['EEEEE'	'TKSWS'	'23222'	'34333'	'EEEEE'	'YNYLY'	'23202'	'34313']	['EEEEEEE'	'SWSGELG'	'2222302'	'3333413'	'EEEEEEE'	'TGTGVLT'	'2222/02'	'3333013']	['HHHH'	'NDDL'	'%%%""'	'4441'	'HHHH'	'NDIL'	'%%!""'	'4401']]"
3DPR_A 0.0063454581976239 8.726592807486982 0.1202290076335883 [[140	142]	[140	146]	[57	60]	[48	50]] [4	0	3	1] [[200	202]	[396	402]	[529	532]	[978	980]] [['EEE'	'TMQ'	'213'	'324'	'EEE'	'YFK'	'213'	'324']	['EEEEEEE'	'TMQYMYV'	'213212/'	'3243230'	'EEEEEEE'	'YADSFVI'	'21321//'	'3243200']	['....'	'QTSQ'	']}}]'	'4334'	'....'	'KSTN'	']}}]'	'4334']	['HHH'	'EDV'	'%%!'	'440'	'HHH'	'NDI'	'%%!'	'440']]
4JIW_P 0.0151303393637319 2.7318676855208475 0.3161434977578476 [[67	69]	[15	19]	[68	71]] [4	0	3] [[197	199]	[420	424]	[544	547]] [['ETT'	'IDG'	'/ON'	'043'	'ETT'	'IDG'	'/ON'	'043']	['TTB..'	'DGYYE'	'ON+}]'	'43334'	'TTT..'	'DYNYK'	'ONO}]'	'43434']	['TTEE'	'DGLP'	'ON02'	'4313'	'TTEE'	'NGLT'	'ON02'	'4313']]
6ZDH_H 0.0094164953848373 7.213498915693418 0.1465076660988071 [[65	68]	[185	187]	[185	193]] [4	0	3] [[198	201]	[451	453]	[547	555]] [['TTTE'	'KGRF'	'ONP1'	'4352'	'TTEE'	'DGYF'	'ON21'	'4332']	['EEE'	'SLS'	'202'	'313'	'EEE'	'YLY'	'202'	'313']	['EEEEEEEE.'	'SLSSVVTVP'	'2022//2/}'	'313300303'	'EEEEEEEE.'	'TGTGVLTES'	'2222/023}'	'333301343']]
3U6X_H 0.0091328033863992 3.523460354654793 0.5366492146596862 [[84	87]	[64	68]	[66	72]	[19	22]] [4	0	3	1] [[199	202]	[449	453]	[547	553]	[978	981]] "[['TEEE'	'TTVE'	'N2/3'	'3304'	'TEEE'	'GYFK'	'N213'	'3324']	['EEEEE'	'TKSWS'	'23222'	'34333'	'EEEEE'	'YNYLY'	'23202'	'34313']	['EEEEEEE'	'SWSGELG'	'2222302'	'3333413'	'EEEEEEE'	'TGTGVLT'	'2222/02'	'3333013']	['HHHH'	'NDDL'	'%%%""'	'4441'	'HHHH'	'NDIL'	'%%!""'	'4401']]"
2H1L_U 0.0112666331212746 2.23373730938706 0.7627627627627631 [[269	271]	[266	273]	[230	235]	[284	287]] [4	0	3	1] [[200	202]	[396	403]	[549	554]	[987	990]] [['EEE'	'SFE'	'213'	'324'	'EEE'	'YFK'	'213'	'324']	['EEEEEEEE'	'GRNSFEVR'	'243213/4'	'35432405'	'EEEEEEEE'	'YADSFVIR'	'21321//4'	'32432005']	['EEEEEE'	'TTIHYN'	'22/323'	'330434'	'EEEEEE'	'TGVLTE'	'22/023'	'330134']	['HHHH'	'TEEE'	'$%%%'	'3444'	'HHHH'	'PEAE'	'$%#%'	'3424']]
3F0Y_H 0.0221427923482521 1.9813820168999805 0.1464843750000004 [[258	260]	[258	261]	[293	296]	[181	183]] [4	0	3	1] [[200	202]	[396	399]	[547	550]	[988	990]] [['EEE'	'TCH'	'213'	'324'	'EEE'	'YFK'	'213'	'324']	['EEEE'	'TCHY'	'2132'	'3243'	'EEEE'	'YADS'	'2132'	'3243']	['EEEE'	'TWSW'	'2222'	'3333'	'EEEE'	'TGTG'	'2222'	'3333']	['HHH'	'NFN'	'%#%'	'424'	'HHH'	'EAE'	'%#%'	'424']]
2ZSV_A 0.025895762181587 0.9474037697785772 0.1202290076335883 [[100	102]	[7	12]	[97	102]	[64	70]] [4	0	3	1] [[200	202]	[396	401]	[511	516]	[986	992]] [['EEE'	'GAE'	'213'	'324'	'EEE'	'YFK'	'213'	'324']	['EEEEEE'	'YFVTAV'	'21/21/'	'320320'	'EEEEEE'	'YADSFV'	'21321/'	'324320']	['EEEEEE'	'VISGAE'	'//2213'	'003324'	'EEEEEE'	'VVLSFE'	'//0213'	'001324']	['HHHHHHH'	'TQKAKGN'	'$%%#%$%'	'3442434'	'HHHHHHH'	'PPEAEVQ'	'$$%#%!%'	'3342404']]
4WHY_N 0.0123662499240191 1.9864383274336883 0.7264705882352955 [[154	157]	[198	201]	[195	200]	[187	191]] [4	0	3	1] [[197	200]	[431	434]	[546	551]	[988	992]] [['ETTE'	'IDGT'	'/ON2'	'0433'	'ETTE'	'IDGY'	'/ON2'	'0433']	['EEEE'	'PEVV'	'23//'	'3400'	'EEEE'	'GDVI'	'23//'	'3400']	['EEEEEE'	'LYTPEV'	'02223/'	'133340'	'EEEEEE'	'LTGTGV'	'02222/'	'133330']	['HHHHH'	'KADYE'	'%#%$%'	'42434'	'HHHHH'	'EAEVQ'	'%#%!%'	'42404']]
4URR_C 0.0083600371128533 6.47327168317799 0.2504258943781932 [[501	503]	[500	503]	[450	459]	[176	178]] [4	0	3	1] [[200	202]	[395	398]	[549	558]	[987	989]] [['EEE'	'SFD'	'213'	'324'	'EEE'	'YFK'	'213'	'324']	['EEEE'	'VSFD'	'/213'	'0324'	'EEEE'	'VYAD'	'/213'	'0324']	['EEEEEE....'	'SGVHINTANK'	'22/3/3}[]]'	'3304043244'	'EEEEEE....'	'TGVLTESNKK'	'22/023}]]]'	'3301343444']	['HHH'	'YQA'	'$%#'	'342'	'HHH'	'PEA'	'$%#'	'342']]
2ZSW_A 0.0239645771545909 0.9519796320382397 0.1787148594377514 [[100	102]	[7	12]	[97	102]	[64	70]] [4	0	3	1] [[200	202]	[396	401]	[511	516]	[986	992]] [['EEE'	'GAE'	'213'	'324'	'EEE'	'YFK'	'213'	'324']	['EEEEEE'	'YFVTAV'	'21/21/'	'320320'	'EEEEEE'	'YADSFV'	'21321/'	'324320']	['EEEEEE'	'VISGAE'	'//2213'	'003324'	'EEEEEE'	'VVLSFE'	'//0213'	'001324']	['HHHHHHH'	'TQKAKGN'	'$%%#%$%'	'3442434'	'HHHHHHH'	'PPEAEVQ'	'$$%#%!%'	'3342404']]
6ACC_B 0.0234143085235586 0.4308661070494059 0.2254697286012534 [[383	385]	[361	440]	[492	550]	[970	974]] [4	0	3	1] [[200	202]	[374	449]	[506	564]	[988	992]] [['EEE'	'YAD'	'213'	'324'	'EEE'	'YFK'	'213'	'324']	['.SEEEESSS.STTGGG..BSSEEEEEEEE.SSGGGG.SSS..TTTTTTS....SSS..EEEEEE.TTTT..TT.....EE'	'FSTFKQYGVSATKLNDLRFSNVYADSFVVKGDDVRQIAPGQTGVIADYNYKLPDDFMGQVLAWNTRNIDATSTGNYNYKY'	'[U2133UUR}TNO7::Z^*UV/21321//]UV:6;:YTUU]}NKKMONV}]Z}VVT[}3/0123}POKO[}NN}]}]}32'	'23324433032341441523403243200434405402334330024343413442234012343540423333434343'	'.SEEEESSS.TTSTTT..BSEEEEEEEEEEGGGGGGSSTT..STTTTTT....TT..EEEEEEE.TTTT..--.EE'	'FSTFKDYGVSPTKLNDLEFTNVYADSFVIRGDEVRQIAPGQTGKIADYNYKLPDDFTGDVIAWNSNNLDSK--GNY'	'[U2133UUR}NNVLOOZ]*U3/21321//49::6;:RTNN]}UOKMONO}]Z}OO[}23//123}OOLO}]--}32'	'23324433033341441423403243200534405402334334024343413442334002343441434--343']	['S.EEEEEEE....SSS..BB.S.......TTSEEEEE.SS.EEEEEEEE......TT..'	'QPYRVVVLSFELLNAPATVRGPKLSTDLIKNQTVNFNFNGLTGTGVLTPSSKRFQPFQQ'	'V}24///02[]ZZVTU[}(~}U]Z}}]ZYOOV2/313[VUZ2222/022}}]^[]NM]]'	'43350001324114232305334133410444304242431333301333345243244'	'SEEEEEEEEEE.SSS...EE.S........SSEEEEEETTEEEEEEEEE......TT..'	'QPYRVVVLSFELLHAPATVEGPKKSTNLVKNKFVNFNFNGLTGTGVLTESNKKFLPFQQ'	'V224///0213ZSVT}[}/3}U]]}}]ZY]VV1/3131ON02222/023}]]][ZNM]]'	'43350001324114232304334433410444204242431333301343444213244']	['HHHHH'	'EAEVQ'	'%#%!%'	'42404'	'HHHHH'	'EAEVQ'	'%#%!%'	'42404']]
6FFA_A 0.0262258207880329 1.4336276898954512 0.0749574105621797 [[160	162]	[156	162]	[53	57]] [0	3	1] [[399	401]	[545	551]	[977	981]] "[['EEE'	'YAI'	'21/'	'320'	'EEE'	'SFV'	'21/'	'320']	['TTEEEEE'	'SNGWYAI'	'NO2221/'	'3433320'	'TEEEEEE'	'GLTGTGV'	'N02222/'	'3133330']	['HHHHH'	'LNAIL'	'""%#!""'	'14201'	'HHHHH'	'LNDIL'	'""%%!""'	'14401']]"
5YNB_B 0.026264761849268 1.539899850997167 0.067272727272728 [[93	96]	[10	15]	[95	98]	[22	26]] [4	0	3	1] [[198	201]	[364	369]	[537	540]	[985	989]] "[['TTSE'	'KGKF'	'ONV1'	'4342'	'TTEE'	'DGYF'	'ON21'	'4332']	['.HHHHH'	'NSSVLS'	']$$!""$'	'433013'	'.HHHHH'	'DYSVLY'	']$$!""$'	'433013']	['SEEE'	'KFVQ'	'V1/3'	'4204'	'SEEE'	'KFVN'	'V1/3'	'4204']	['.HHHH'	'DPQKA'	']$%%#'	'43442'	'.HHHH'	'DPPEA'	']$$%#'	'43342']]"
7JMS_C 0.0260135849441336 1.1640250509892986 0.103918228279386 [[150	153]	[9	11]	[151	154]	[86	90]] [4	0	3	1] [[199	202]	[447	449]	[540	543]	[977	981]] "[['TEEE'	'THFD'	'N313'	'3424'	'TEEE'	'GYFK'	'N213'	'3324']	['.EE'	'WDS'	'}32'	'343'	'.EE'	'GNY'	'}32'	'343']	['EEEE'	'HFDA'	'3131'	'4242'	'EEEE'	'NFNF'	'3131'	'4242']	['HHHHH'	'LDEYL'	'""%%$""'	'14431'	'HHHHH'	'LNDIL'	'""%%!""'	'14401']]"
4S1T_A 0.0044185391806848 8.658442703357288 0.1805792163543438 [[287	291]	[286	295]	[322	336]	[2	5]] [4	0	3	1] [[198	202]	[427	436]	[510	516]	[977	980]] "[['TTEEE'	'DPSSK'	'ON223'	'43334'	'TTEEE'	'DGYFK'	'ON213'	'43324']	['TTTEEEEEEE'	'NDPSSKTVCT'	'OON2232/12'	'4433343023'	'TT..EEEEEE'	'DDFTGDVIAW'	'OO[}23//12'	'4423340023']	['EEETTEEEEEEEEEE'	'VIIDNKPWRWMLWCK'	'///OO3224210213'	'000444335321324'	'EEEEEEE'	'VVVLSFE'	'///0213'	'0001324']	['HHHH'	'LENI'	'""%%!'	'1440'	'HHHH'	'LNDI'	'""%%!'	'1440']]"
3F0Y_G 0.0217321697704837 1.89647664159835 0.1669980119284297 [[258	260]	[258	261]	[293	296]	[181	183]] [4	0	3	1] [[200	202]	[396	399]	[547	550]	[988	990]] [['EEE'	'TCH'	'213'	'324'	'EEE'	'YFK'	'213'	'324']	['EEEE'	'TCHY'	'2132'	'3243'	'EEEE'	'YADS'	'2132'	'3243']	['EEEE'	'TWSW'	'2222'	'3333'	'EEEE'	'TGTG'	'2222'	'3333']	['HHH'	'NFN'	'%#%'	'424'	'HHH'	'EAE'	'%#%'	'424']]
6MAM_A 0.0151311931950525 7.102447557011201 0.0204429301533215 [[67	70]	[195	197]	[195	201]] [4	0	3] [[198	201]	[451	453]	[547	553]] [['TTTE'	'KGRF'	'ONP1'	'4352'	'TTEE'	'DGYF'	'ON21'	'4332']	['EEE'	'SLS'	'202'	'313'	'EEE'	'YLY'	'202'	'313']	['EEEEEEE'	'SLSSVVT'	'2022//2'	'3133003'	'EEEEEEE'	'TGTGVLT'	'2222/02'	'3333013']]
3J8V_G 0.0137336116766486 3.760132687932984 0.265086206896552 [[70	72]	[19	23]	[69	72]] [4	0	3] [[200	202]	[394	398]	[513	516]] [['EEE'	'TAD'	'213'	'324'	'EEE'	'YFK'	'213'	'324']	['EEEEE'	'KISCK'	'3/213'	'40324'	'EEEEE'	'NVYAD'	'3/213'	'40324']	['EEEE'	'LTAD'	'0213'	'1324'	'EEEE'	'LSFE'	'0213'	'1324']]
6ZCZ_H 0.0101958228075583 7.159297732497078 0.1375968992248066 [[65	68]	[185	187]	[185	193]] [4	0	3] [[198	201]	[451	453]	[547	555]] [['TTTE'	'KGRF'	'ONP1'	'4352'	'TTEE'	'DGYF'	'ON21'	'4332']	['EEE'	'SLS'	'202'	'313'	'EEE'	'YLY'	'202'	'313']	['EEEEEEEE.'	'SLSSVVTVP'	'2022//2/}'	'313300303'	'EEEEEEEE.'	'TGTGVLTES'	'2222/023}'	'333301343']]
3TIE_A 0.0295260989952713 0.9413895986687452 0.0334507042253522 [[100	102]	[7	12]	[97	102]	[64	70]] [4	0	3	1] [[200	202]	[396	401]	[511	516]	[986	992]] [['EEE'	'GAE'	'213'	'324'	'EEE'	'YFK'	'213'	'324']	['EEEEEE'	'YFVTAV'	'21/21/'	'320320'	'EEEEEE'	'YADSFV'	'21321/'	'324320']	['EEEEEE'	'VISGAE'	'//2213'	'003324'	'EEEEEE'	'VVLSFE'	'//0213'	'001324']	['HHHHHHH'	'TQKAKGN'	'$%%#%$%'	'3442434'	'HHHHHHH'	'PPEAEVQ'	'$$%#%!%'	'3342404']]
5MQC_C 0.0217276323104486 2.868972754027195 0.0910780669144983 [[147	149]	[145	149]	[64	69]] [4	0	3] [[200	202]	[394	398]	[538	543]] [['EEE'	'SFH'	'213'	'324'	'EEE'	'YFK'	'213'	'324']	['EEEEE'	'EVSFH'	'3/213'	'40324'	'EEEEE'	'NVYAD'	'3/213'	'40324']	['EEEEEE'	'FIQSKF'	'1/3231'	'204342'	'EEEEEE'	'FVNFNF'	'1/3131'	'204242']]
3UBE_E 0.0233941061009963 1.2529058654639995 0.1693227091633473 [[244	246]	[242	246]	[164	169]	[189	192]] [4	0	3	1] [[200	202]	[394	398]	[546	551]	[989	992]] [['EEE'	'TFE'	'213'	'324'	'EEE'	'YFK'	'213'	'324']	['EEEEE'	'KITFE'	'3/213'	'40324'	'EEEEE'	'NVYAD'	'3/213'	'40324']	['EEEEEE'	'LSKSYI'	'02322/'	'134330'	'EEEEEE'	'LTGTGV'	'02222/'	'133330']	['HHHH'	'ADQQ'	'#%%%'	'2444'	'HHHH'	'AEVQ'	'#%!%'	'2404']]
6PW2_A 0.0247823532306601 0.5393436998265395 0.1834677419354848 [[599	601]	[558	561]	[594	601]	[476	479]] [4	0	3	1] [[200	202]	[433	436]	[509	516]	[987	990]] [['EEE'	'SFD'	'213'	'324'	'EEE'	'YFK'	'213'	'324']	['EEEE'	'IVCY'	'//12'	'0023'	'EEEE'	'VIAW'	'//12'	'0023']	['EEEEEEEE'	'RVTVCSFD'	'4/2/1213'	'50302324'	'EEEEEEEE'	'RVVVLSFE'	'4///0213'	'50001324']	['HHHH'	'PKFE'	'$%#%'	'3424'	'HHHH'	'PEAE'	'$%#%'	'3424']]
5X5B_A 0.0080582334661771 5.411446418868215 0.3587962962962974 [[383	385]	[342	389]	[518	554]	[955	974]] [4	0	3	1] [[200	202]	[355	402]	[532	568]	[973	992]] "[['EEE'	'YAD'	'213'	'324'	'EEE'	'YFK'	'213'	'324']	['EEEE.S....TTTTTSS...SEEEESSS.SSTTTTS..S.EEEEEEEE'	'RKKISNCVADYSVLYNSTFFSTFKCYGVSATKLNDLCFSNVYADSFVV'	'433/}V[Y[]NNKLNVU}[[U2131UUR}TUOLOOS[[U]/21321//'	'544034202433013433223324233032341441223403243200'	'EEEE.SEE..HHHHHH.TT.SEEEESSS.TTSTTT..BSEEEEEEEEE'	'RKRISNCVADYSVLYNSASFSTFKDYGVSPTKLNDLEFTNVYADSFVI'	'434/}V1/[]$$!""$%}MN[U2133UUR}NNVLOOZ]*U3/21321//'	'545034202433013432323324433033341441423403243200']	['....SS.EE...SS...EEEEEE......TT..EEE.'	'DLIKNQCVNFNFNGLTGTGVLTPSSKRFQPFQQFGRD'	']ZY]VV[/3[][VUZ}}22/022}}]^[]NM]]124]'	'4104442042424313333013333452432442354'	'....SSEEEEEETTEEEEEEEEE......TT..EEE.'	'NLVKNKFVNFNFNGLTGTGVLTESNKKFLPFQQFGRD'	']ZY]VV1/3131ON02222/023}]]][ZNM]]124]'	'4104442042424313333013434442132442354']	['S.SSHHHHHHSSTTTTHHHH'	'ISSVLNDILSRLDKVEAEVQ'	'R}UR""%%!""$WSOOKO#%!%'	'03301440135144042404'	'S.S.HHHHHTTS.HHHHHHH'	'ISSVLNDILSRLDPPEAEVQ'	'R}UY""%%!""NPS]$$%#%!%'	'03301440135143342404']]"
3U6X_G 0.0092326619096159 3.533394660853701 0.5695187165775402 [[84	87]	[64	68]	[66	72]	[19	22]] [4	0	3	1] [[199	202]	[449	453]	[547	553]	[978	981]] "[['TEEE'	'TTVE'	'N2/3'	'3304'	'TEEE'	'GYFK'	'N213'	'3324']	['EEEEE'	'TKSWS'	'23222'	'34333'	'EEEEE'	'YNYLY'	'23202'	'34313']	['EEEEEEE'	'SWSGELG'	'2222302'	'3333413'	'EEEEEEE'	'TGTGVLT'	'2222/02'	'3333013']	['HHHH'	'NDDL'	'%%%""'	'4441'	'HHHH'	'NDIL'	'%%!""'	'4401']]"
2XN9_B 0.0218106283771522 1.7024998289080022 0.1858585858585861 [[236	238]	[232	238]	[158	161]	[132	135]] [4	0	3	1] [[200	202]	[393	398]	[548	551]	[988	991]] [['EEE'	'SAE'	'213'	'324'	'EEE'	'YFK'	'213'	'324']	['SEEEEEE'	'TQIVSAE'	'U3//213'	'3400324'	'SEEEEE'	'TNVYAD'	'U3/213'	'340324']	['EEEE'	'SWWV'	'222/'	'3330'	'EEEE'	'GTGV'	'222/'	'3330']	['HHHH'	'EAEI'	'%#%!'	'4240'	'HHHH'	'EAEV'	'%#%!'	'4240']]
6ZER_F 0.0110562950699108 7.199337220627617 0.1138519924098673 [[65	68]	[185	187]	[185	191]] [4	0	3] [[198	201]	[451	453]	[547	553]] [['TTTE'	'KGRF'	'ONP1'	'4352'	'TTEE'	'DGYF'	'ON21'	'4332']	['EEE'	'SLS'	'202'	'313'	'EEE'	'YLY'	'202'	'313']	['EEEEEEE'	'SLSSVVT'	'2022//2'	'3133003'	'EEEEEEE'	'TGTGVLT'	'2222/02'	'3333013']]
4RS4_A 0.0061175353144039 8.89375589724374 0.1277683134582621 [[287	291]	[286	295]	[289	295]	[2	5]] [4	0	3	1] [[198	202]	[427	436]	[547	553]	[977	980]] "[['TTEEE'	'DPSSK'	'ON223'	'43334'	'TTEEE'	'DGYFK'	'ON213'	'43324']	['TTTEEEEEEE'	'NDPSSKTVCT'	'OON2232/12'	'4433343023'	'TT..EEEEEE'	'DDFTGDVIAW'	'OO[}23//12'	'4423340023']	['EEEEEEE'	'SSKTVCT'	'2232/12'	'3343023'	'EEEEEEE'	'TGTGVLT'	'2222/02'	'3333013']	['HHHH'	'LENI'	'""%%!'	'1440'	'HHHH'	'LNDI'	'""%%!'	'1440']]"
5MS0_M 0.023852775684232 3.225148425905271 0.0244328097731238 [[302	306]	[304	309]	[171	177]	[202	207]] [4	0	3	1] [[198	202]	[396	401]	[557	563]	[987	992]] "[['TTEEE'	'KHTMD'	'OO213'	'44324'	'TTEEE'	'DGYFK'	'ON213'	'43324']	['EEEEEE'	'TMDIAV'	'213/1/'	'324020'	'EEEEEE'	'YADSFV'	'21321/'	'324320']	['....TT.'	'ENFRPGD'	']][^NN]'	'4425334'	'....TT.'	'KKFLPFQ'	']][ZNM]'	'4421324']	['HHHHHH'	'PEMLIE'	'$%#""!%'	'342104'	'HHHHHH'	'PEAEVQ'	'$%#%!%'	'342404']]"
3U6X_D 0.0091696234749923 3.553226185707165 0.5822102425876019 [[84	87]	[64	68]	[66	72]	[19	22]] [4	0	3	1] [[199	202]	[449	453]	[547	553]	[978	981]] "[['TEEE'	'TTVE'	'N2/3'	'3304'	'TEEE'	'GYFK'	'N213'	'3324']	['EEEEE'	'TKSWS'	'23222'	'34333'	'EEEEE'	'YNYLY'	'23202'	'34313']	['EEEEEEE'	'SWSGELG'	'2222302'	'3333413'	'EEEEEEE'	'TGTGVLT'	'2222/02'	'3333013']	['HHHH'	'NDDL'	'%%%""'	'4441'	'HHHH'	'NDIL'	'%%!""'	'4401']]"
2VO9_B 0.0294610276768461 1.0262405081070531 0.0357751277683133 [[132	135]	[92	94]	[133	135]	[11	15]] [4	0	3	1] [[199	202]	[438	440]	[540	542]	[988	992]] [['TEEE'	'PHFE'	'N313'	'3424'	'TEEE'	'GYFK'	'N213'	'3324']	['.TT'	'TND'	'}OO'	'344'	'.TT'	'SNN'	'}OO'	'344']	['EEE'	'HFE'	'313'	'424'	'EEE'	'NFN'	'313'	'424']	['HHHHH'	'KANRK'	'%#%&%'	'42454'	'HHHHH'	'EAEVQ'	'%#%!%'	'42404']]
5GJS_H 0.0108120351811244 4.079225409844313 0.3844339622641515 [[185	187]	[185	193]	[83	85]] [0	3	1] [[451	453]	[547	555]	[974	976]] [['EEE'	'SLS'	'202'	'313'	'EEE'	'YLY'	'202'	'313']	['EEEEEEEE.'	'SLSSVVTVP'	'2022//2/}'	'313300303'	'EEEEEEEE.'	'TGTGVLTES'	'2222/023}'	'333301343']	['.S.'	'TSV'	'}UY'	'330'	'.S.'	'SSV'	'}UY'	'330']]
4S1T_F 0.0051758672182641 8.68220404634535 0.1737649063032365 [[287	291]	[286	295]	[322	336]	[2	5]] [4	0	3	1] [[198	202]	[427	436]	[510	516]	[977	980]] "[['TTEEE'	'DPSSK'	'ON223'	'43334'	'TTEEE'	'DGYFK'	'ON213'	'43324']	['TTTEEEEEEE'	'NDPSSKTVCT'	'OON2232/12'	'4433343023'	'TT..EEEEEE'	'DDFTGDVIAW'	'OO[}23//12'	'4423340023']	['EEETTEEEEEEEEEE'	'VIIDNKPWRWMLWCK'	'///OO3224210213'	'000444335321324'	'EEEEEEE'	'VVVLSFE'	'///0213'	'0001324']	['HHHH'	'LENI'	'""%%!'	'1440'	'HHHH'	'LNDI'	'""%%!'	'1440']]"
5HJ3_E 0.008485408083033 6.988435786390442 0.2112436115843263 [[64	67]	[186	188]	[186	194]] [4	0	3] [[198	201]	[451	453]	[547	555]] [['TTTE'	'KGRF'	'ONP1'	'4352'	'TTEE'	'DGYF'	'ON21'	'4332']	['EEE'	'SLS'	'202'	'313'	'EEE'	'YLY'	'202'	'313']	['EEEEEEEE.'	'SLSSVVTVP'	'2022//2/}'	'313300303'	'EEEEEEEE.'	'TGTGVLTES'	'2222/023}'	'333301343']]
5KV8_B 0.0023796288030212 6.676645687887447 0.4906303236797265 [[557	559]	[557	561]	[335	339]	[152	156]] [4	0	3	1] [[200	202]	[396	400]	[546	550]	[985	989]] [['EEE'	'TFQ'	'213'	'324'	'EEE'	'YFK'	'213'	'324']	['EEEEE'	'TFQPM'	'21321'	'32432'	'EEEEE'	'YADSF'	'21321'	'32432']	['EEEEE'	'LGYGG'	'02222'	'13333'	'EEEEE'	'LTGTG'	'02222'	'13333']	['.HHHH'	'NPDDF'	']$%%#'	'43442'	'.HHHH'	'DPPEA'	']$$%#'	'43342']]
3R24_A 0.0091402983404 5.908687880606201 0.2678185745140393 [[208	210]	[207	211]	[164	167]	[220	227]] [4	0	3	1] [[200	202]	[395	399]	[548	551]	[985	992]] [['EEE'	'GAN'	'213'	'324'	'EEE'	'YFK'	'213'	'324']	['EEEEE'	'IGANY'	'/2132'	'03243'	'EEEEE'	'VYADS'	'/2132'	'03243']	['EEEE'	'GGSI'	'222/'	'3330'	'EEEE'	'GTGV'	'222/'	'3330']	['.HHHHHHH'	'DGYTMHAN'	']$$$#%#%'	'43332424'	'.HHHHHHH'	'DPPEAEVQ'	']$$%#%!%'	'43342404']]
3DXA_E 0.0231691569908521 1.7217692935220588 0.153241650294696 [[249	251]	[245	251]	[171	174]	[145	148]] [4	0	3	1] [[200	202]	[393	398]	[548	551]	[988	991]] [['EEE'	'SAE'	'213'	'324'	'EEE'	'YFK'	'213'	'324']	['SEEEEEE'	'TQIVSAE'	'U3//213'	'3400324'	'SEEEEE'	'TNVYAD'	'U3/213'	'340324']	['EEEE'	'SWWV'	'222/'	'3330'	'EEEE'	'GTGV'	'222/'	'3330']	['HHHH'	'EAEI'	'%#%!'	'4240'	'HHHH'	'EAEV'	'%#%!'	'4240']]
6HJQ_E 0.0194564320892081 2.5630906729783547 0.1959114139693347 [[244	246]	[244	249]	[261	265]	[105	110]] [4	0	3	1] [[200	202]	[376	381]	[528	532]	[977	982]] "[['EEE'	'TFE'	'213'	'324'	'EEE'	'YFK'	'213'	'324']	['EEEESS'	'TFEATG'	'2131UU'	'324233'	'EEEESS'	'TFKDYG'	'2133UU'	'324433']	['.....'	'NKGSD'	']]}}]'	'44334'	'.....'	'KKSTN'	']]}}]'	'44334']	['HHHHHT'	'LREQLS'	'""&%%""N'	'154413'	'HHHHHT'	'LNDILS'	'""%%!""N'	'144013']]"
4XJR_B 0.0023275433182583 6.83763449877691 0.4599659284497444 [[557	559]	[557	561]	[335	339]	[152	156]] [4	0	3	1] [[200	202]	[396	400]	[546	550]	[985	989]] [['EEE'	'TFQ'	'213'	'324'	'EEE'	'YFK'	'213'	'324']	['EEEEE'	'TFQPM'	'21321'	'32432'	'EEEEE'	'YADSF'	'21321'	'32432']	['EEEEE'	'LGYGG'	'02222'	'13333'	'EEEEE'	'LTGTG'	'02222'	'13333']	['.HHHH'	'NPDDF'	']$%%#'	'43442'	'.HHHH'	'DPPEA'	']$$%#'	'43342']]
4HEP_A 0.0093921231743587 3.542808082314308 0.5779569892473129 [[84	87]	[64	68]	[66	72]	[19	22]] [4	0	3	1] [[199	202]	[449	453]	[547	553]	[978	981]] "[['TEEE'	'TTVE'	'N2/3'	'3304'	'TEEE'	'GYFK'	'N213'	'3324']	['EEEEE'	'TKSWS'	'23222'	'34333'	'EEEEE'	'YNYLY'	'23202'	'34313']	['EEEEEEE'	'SWSGELG'	'2222302'	'3333413'	'EEEEEEE'	'TGTGVLT'	'2222/02'	'3333013']	['HHHH'	'NDDL'	'%%%""'	'4441'	'HHHH'	'NDIL'	'%%!""'	'4401']]"
3F0Y_A 0.0228848778725924 1.9334362481318008 0.1509803921568633 [[258	260]	[258	261]	[293	296]	[181	183]] [4	0	3	1] [[200	202]	[396	399]	[547	550]	[988	990]] [['EEE'	'TCH'	'213'	'324'	'EEE'	'YFK'	'213'	'324']	['EEEE'	'TCHY'	'2132'	'3243'	'EEEE'	'YADS'	'2132'	'3243']	['EEEE'	'TWSW'	'2222'	'3333'	'EEEE'	'TGTG'	'2222'	'3333']	['HHH'	'NFN'	'%#%'	'424'	'HHH'	'EAE'	'%#%'	'424']]
4RFT_A 0.0088535423064575 2.6735042961876005 1.003412969283278 [[90	94]	[57	65]	[93	95]] [0	3	1] [[366	370]	[546	554]	[987	989]] "[['HHHHH'	'PRLGH'	'$&""$%'	'35134'	'HHHHH'	'SVLYN'	'$!""$%'	'30134']	['EEEEEEEEE'	'LSGMSRISQ'	'022124/23'	'133235034'	'EEEEEEEEE'	'LTGTGVLTE'	'02222/023'	'133330134']	['HHH'	'GHA'	'$%#'	'342'	'HHH'	'PEA'	'$%#'	'342']]"
2R29_H 0.0179050516945486 6.205041382619519 0.0153321976149913 [[197	199]	[197	201]	[5	8]] [4	0	3] [[200	202]	[396	400]	[528	531]] [['EEE'	'TCN'	'213'	'324'	'EEE'	'YFK'	'213'	'324']	['EEEEE'	'TCNVA'	'213/1'	'32402'	'EEEEE'	'YADSF'	'21321'	'32432']	['....'	'QQSG'	']]}}'	'4433'	'....'	'KKST'	']]}}'	'4433']]
2H1L_M 0.0122986174338954 2.214468476441323 0.7574850299401212 [[269	271]	[266	273]	[230	235]	[284	287]] [4	0	3	1] [[200	202]	[396	403]	[549	554]	[987	990]] [['EEE'	'SFE'	'213'	'324'	'EEE'	'YFK'	'213'	'324']	['EEEEEEEE'	'GRNSFEVR'	'243213/4'	'35432405'	'EEEEEEEE'	'YADSFVIR'	'21321//4'	'32432005']	['EEEEEE'	'TTIHYN'	'22/323'	'330434'	'EEEEEE'	'TGVLTE'	'22/023'	'330134']	['HHHH'	'TEEE'	'$%%%'	'3444'	'HHHH'	'PEAE'	'$%#%'	'3424']]
1VBC_1 0.0078354273834969 9.379840663539918 0.0630323679727427 [[261	263]	[260	268]	[131	134]	[57	59]] [4	0	3	1] [[200	202]	[395	403]	[540	543]	[986	988]] [['EEE'	'YMK'	'213'	'324'	'EEE'	'YFK'	'213'	'324']	['EEEEEEEEE'	'IYMKPKHVR'	'/213233/4'	'032434405'	'EEEEEEEEE'	'VYADSFVIR'	'/21321//4'	'032432005']	['EEEE'	'DMEF'	'3131'	'4242'	'EEEE'	'NFNF'	'3131'	'4242']	['HHH'	'PSD'	'$$%'	'334'	'HHH'	'PPE'	'$$%'	'334']]
4ZNL_C 0.0234186919753728 3.658116122676388 0.0136286201022137 [[216	218]	[214	217]	[63	65]	[70	75]] [4	0	3	1] [[200	202]	[397	400]	[549	551]	[986	991]] [['EEE'	'SFH'	'213'	'324'	'EEE'	'YFK'	'213'	'324']	['EEEE'	'FESF'	'1321'	'2432'	'EEEE'	'ADSF'	'1321'	'2432']	['EEE'	'GWI'	'22/'	'330'	'EEE'	'TGV'	'22/'	'330']	['HHHHHH'	'YDQAEI'	'$%%#%!'	'344240'	'HHHHHH'	'PPEAEV'	'$$%#%!'	'334240']]
5KV9_B 0.0030804542986669 6.889495014648726 0.4361158432708683 [[557	559]	[557	561]	[532	536]	[152	156]] [4	0	3	1] [[200	202]	[396	400]	[547	551]	[985	989]] [['EEE'	'TFQ'	'213'	'324'	'EEE'	'YFK'	'213'	'324']	['EEEEE'	'TFQPM'	'21321'	'32432'	'EEEEE'	'YADSF'	'21321'	'32432']	['EEEEE'	'TTSGI'	'2222/'	'33330'	'EEEEE'	'TGTGV'	'2222/'	'33330']	['.HHHH'	'NPDDF'	']$%%#'	'43442'	'.HHHH'	'DPPEA'	']$$%#'	'43342']]
2VVF_F 0.0126364515206586 3.403075862827327 0.3867120954003398 [[189	192]	[29	32]	[184	191]	[200	204]] [4	0	3	1] [[197	200]	[431	434]	[538	545]	[988	992]] [['ETTE'	'IDGT'	'/ON2'	'0433'	'ETTE'	'IDGY'	'/ON2'	'0433']	['EEEE'	'YEVI'	'23//'	'3400'	'EEEE'	'GDVI'	'23//'	'3400']	['EEEEEETT'	'AVEFQIDG'	'1/313/ON'	'20424043'	'EEEEEETT'	'FVNFNFNG'	'1/3131ON'	'20424243']	['HHHHH'	'KADND'	'%#%%%'	'42444'	'HHHHH'	'EAEVQ'	'%#%!%'	'42404']]
6FY2_Y 0.0165536248174097 5.785745057353491 0.067272727272728 [[198	200]	[146	151]	[149	155]	[76	79]] [4	0	3	1] [[198	200]	[434	439]	[542	551]	[982	985]] [['TTE'	'EGS'	'ON2'	'433'	'TTE'	'DGY'	'ON2'	'433']	['EEEEET'	'VAWKAD'	'/1231O'	'023424'	'EEEE.T'	'IAWNSN'	'/123}O'	'023434']	['EETTEEE'	'KADSSPV'	'31ON22/'	'4243330'	'EETTEEEEEE'	'NFNGLTGTGV'	'31ON02222/'	'4243133330']	['TT..'	'SRVE'	'NPY]'	'3504'	'TTS.'	'SRLD'	'NPS]'	'3514']]
3U6X_N 0.0099380481537479 3.5845472136331646 0.5366492146596862 [[84	87]	[64	68]	[66	72]	[19	22]] [4	0	3	1] [[199	202]	[449	453]	[547	553]	[978	981]] "[['TEEE'	'TTVE'	'N2/3'	'3304'	'TEEE'	'GYFK'	'N213'	'3324']	['EEEEE'	'TKSWS'	'23222'	'34333'	'EEEEE'	'YNYLY'	'23202'	'34313']	['EEEEEEE'	'SWSGELG'	'2222302'	'3333413'	'EEEEEEE'	'TGTGVLT'	'2222/02'	'3333013']	['HHHH'	'NDDL'	'%%%""'	'4441'	'HHHH'	'NDIL'	'%%!""'	'4401']]"
4S1T_E 0.0038802553572994 8.666226678087602 0.2129471890971035 [[287	291]	[286	295]	[322	336]	[2	5]] [4	0	3	1] [[198	202]	[427	436]	[510	516]	[977	980]] "[['TTEEE'	'DPSSK'	'ON223'	'43334'	'TTEEE'	'DGYFK'	'ON213'	'43324']	['TTTEEEEEEE'	'NDPSSKTVCT'	'OON2232/12'	'4433343023'	'TT..EEEEEE'	'DDFTGDVIAW'	'OO[}23//12'	'4423340023']	['EEETTEEEEEEEEEE'	'VIIDNKPWRWMLWCK'	'///OO3224210213'	'000444335321324'	'EEEEEEE'	'VVVLSFE'	'///0213'	'0001324']	['HHHH'	'LENI'	'""%%!'	'1440'	'HHHH'	'LNDI'	'""%%!'	'1440']]"
5JER_G 0.0228613311097483 1.995834313939573 0.1487279843444231 [[282	284]	[205	210]	[281	284]	[408	410]] [4	0	3	1] [[200	202]	[394	399]	[513	516]	[987	989]] [['EEE'	'WAQ'	'213'	'324'	'EEE'	'YFK'	'213'	'324']	['EEEEEE'	'EVTAFY'	'3/2112'	'403223'	'EEEEEE'	'NVYADS'	'3/2132'	'403243']	['EEEE'	'LWAQ'	'0213'	'1324'	'EEEE'	'LSFE'	'0213'	'1324']	['HHH'	'YKA'	'$%#'	'342'	'HHH'	'PEA'	'$%#'	'342']]
4XJR_A 0.0027680495720426 6.85190681003104 0.4565587734241898 [[557	559]	[557	561]	[335	348]	[152	156]] [4	0	3	1] [[200	202]	[396	400]	[546	559]	[985	989]] [['EEE'	'TFQ'	'213'	'324'	'EEE'	'YFK'	'213'	'324']	['EEEEE'	'TFQPM'	'21321'	'32432'	'EEEEE'	'YADSF'	'21321'	'32432']	['EEEEEESS......'	'LGYGGLEHPINENA'	'022220VV}Y]]]['	'13333144304442'	'EEEEEEEEE.....'	'LTGTGVLTESNKKF'	'02222/023}]]]['	'13333013434442']	['.HHHH'	'NPDDF'	']$%%#'	'43442'	'.HHHH'	'DPPEA'	']$$%#'	'43342']]
4RFT_S 0.009321894388791 2.6494445694806523 0.9697986577181212 [[90	94]	[57	65]	[93	95]] [0	3	1] [[366	370]	[546	554]	[987	989]] "[['HHHHH'	'PRLGH'	'$&""$%'	'35134'	'HHHHH'	'SVLYN'	'$!""$%'	'30134']	['EEEEEEEEE'	'LSGMSRISQ'	'022124/23'	'133235034'	'EEEEEEEEE'	'LTGTGVLTE'	'02222/023'	'133330134']	['HHH'	'GHA'	'$%#'	'342'	'HHH'	'PEA'	'$%#'	'342']]"
6FY2_L 0.0166160432847975 5.814187589153873 0.0653357531760445 [[87	89]	[146	151]	[149	155]	[76	79]] [4	0	3	1] [[200	202]	[434	439]	[542	551]	[982	985]] [['EEE'	'YCQ'	'213'	'324'	'EEE'	'YFK'	'213'	'324']	['EEEEET'	'VAWKAD'	'/1231O'	'023424'	'EEEE.T'	'IAWNSN'	'/123}O'	'023434']	['EETTEEE'	'KADSSPV'	'31ON22/'	'4243330'	'EETTEEEEEE'	'NFNGLTGTGV'	'31ON02222/'	'4243133330']	['TT..'	'SRVE'	'NPY]'	'3504'	'TTS.'	'SRLD'	'NPS]'	'3514']]
2FQM_F 0.0168072106475283 2.022373531345344 0.4043062200956941 [[156	160]	[158	160]	[108	110]	[141	147]] [4	0	3	1] [[198	202]	[396	398]	[555	557]	[986	992]] [['T.EEE'	'ECTFE'	'O[213'	'42324'	'TTEEE'	'DGYFK'	'ON213'	'43324']	['EEE'	'TFE'	'213'	'324'	'EEE'	'YAD'	'213'	'324']	['...'	'WKQ'	'}]]'	'344'	'...'	'SNK'	'}]]'	'344']	['HHHHHHH'	'TIKAVVQ'	'$!%#!!%'	'3042004'	'HHHHHHH'	'PPEAEVQ'	'$$%#%!%'	'3342404']]
1H15_B 0.0080826167436371 9.476729028164142 0.0482142857142862 [[172	174]	[155	159]	[170	174]	[56	59]] [4	0	3	1] [[200	202]	[397	401]	[512	516]	[987	990]] [['EEE'	'TCQ'	'213'	'324'	'EEE'	'YFK'	'213'	'324']	['EEEEE'	'FQTLV'	'1320/'	'24310'	'EEEEE'	'ADSFV'	'1321/'	'24320']	['EEEEE'	'VYTCQ'	'/2213'	'03324'	'EEEEE'	'VLSFE'	'/0213'	'01324']	['HHHH'	'PDAE'	'$%#%'	'3424'	'HHHH'	'PEAE'	'$%#%'	'3424']]
3PHU_B 0.0296816304612205 1.146367074957769 0.0357751277683133 [[149	153]	[9	13]	[151	154]	[86	90]] [4	0	3	1] [[198	202]	[430	434]	[540	543]	[977	981]] "[['TTEEE'	'QTHFD'	'ON313'	'43424'	'TTEEE'	'DGYFK'	'ON213'	'43324']	['.EEEE'	'WTQVI'	'}23//'	'33400'	'.EEEE'	'TGDVI'	'}23//'	'33400']	['EEEE'	'HFDA'	'3131'	'4242'	'EEEE'	'NFNF'	'3131'	'4242']	['HHHHH'	'LEDYL'	'""%%$""'	'14431'	'HHHHH'	'LNDIL'	'""%%!""'	'14401']]"
4HLZ_J 0.0112185911694948 6.80992434622434 0.1509803921568633 [[152	155]	[74	79]	[148	169]] [4	0	3] [[197	200]	[376	381]	[539	558]] [['ETTE'	'IDGS'	'/ON2'	'0433'	'ETTE'	'IDGY'	'/ON2'	'0433']	['EEEESS'	'SFKISS'	'213/UU'	'324033'	'EEEESS'	'TFKDYG'	'2133UU'	'324433']	['EEEEETTEE..SSEEEEE....'	'VKWKIDGSERQNGVLNSWTDQD'	'/323/ON23^]VU/0322}]]]'	'0434043345443014333444'	'EEEEETTEEEEEEEEE....'	'VNFNFNGLTGTGVLTESNKK'	'/3131ON02222/023}]]]'	'04242431333301343444']]
3EGD_B 0.0115595278234808 3.0431393284833987 0.524675324675326 [[802	804]	[801	806]	[745	758]	[1080	1088]] [4	0	3	1] [[200	202]	[395	400]	[541	547]	[986	992]] "[['EEE'	'SFQ'	'213'	'324'	'EEE'	'YFK'	'213'	'324']	['EEEEEE'	'VSFQSA'	'/21321'	'032432'	'EEEEEE'	'VYADSF'	'/21321'	'032432']	['EEEEEEEEE.TTEE'	'FEAVMRIRCTKGLS'	'131/14/41}ON02'	'24202505234313'	'EEETTEE'	'FNFNGLT'	'131ON02'	'2424313']	['HHHHHHHHH'	'YYEFLLHIQ'	'$$%#""""%!%'	'334211404'	'HHHHHHH'	'PPEAEVQ'	'$$%#%!%'	'3342404']]"
5KV8_A 0.0027553055689908 6.921872486629992 0.4667802385008508 [[557	559]	[557	561]	[335	348]	[152	156]] [4	0	3	1] [[200	202]	[396	400]	[546	559]	[985	989]] [['EEE'	'TFQ'	'213'	'324'	'EEE'	'YFK'	'213'	'324']	['EEEEE'	'TFQPM'	'21321'	'32432'	'EEEEE'	'YADSF'	'21321'	'32432']	['EEEEEESS......'	'LGYGGLEHPINENA'	'022220VV}Y]]]['	'13333144304442'	'EEEEEEEEE.....'	'LTGTGVLTESNKKF'	'02222/023}]]]['	'13333013434442']	['.HHHH'	'NPDDF'	']$%%#'	'43442'	'.HHHH'	'DPPEA'	']$$%#'	'43342']]
4XJQ_B 0.0030092797450303 6.918955483619562 0.458262350936967 [[557	559]	[557	561]	[335	339]	[152	156]] [4	0	3	1] [[200	202]	[396	400]	[546	550]	[985	989]] [['EEE'	'TFQ'	'213'	'324'	'EEE'	'YFK'	'213'	'324']	['EEEEE'	'TFQPM'	'21321'	'32432'	'EEEEE'	'YADSF'	'21321'	'32432']	['EEEEE'	'LGYGG'	'02222'	'13333'	'EEEEE'	'LTGTG'	'02222'	'13333']	['.HHHH'	'NPDDF'	']$%%#'	'43442'	'.HHHH'	'DPPEA'	']$$%#'	'43342']]
6C0M_B 0.0037206987514277 6.927481523782798 0.4293015332197605 [[557	559]	[557	561]	[335	339]	[152	156]] [4	0	3	1] [[200	202]	[396	400]	[546	550]	[985	989]] [['EEE'	'TFQ'	'213'	'324'	'EEE'	'YFK'	'213'	'324']	['EEEEE'	'TFQPM'	'21321'	'32432'	'EEEEE'	'YADSF'	'21321'	'32432']	['EEEEE'	'LGYGG'	'02222'	'13333'	'EEEEE'	'LTGTG'	'02222'	'13333']	['.HHHH'	'NPDDF'	']$%%#'	'43442'	'.HHHH'	'DPPEA'	']$$%#'	'43342']]
5YN5_B 0.0269931442562509 1.5548594310026966 0.0731261425959783 [[93	96]	[11	15]	[95	98]	[22	26]] [4	0	3	1] [[198	201]	[365	369]	[537	540]	[985	989]] "[['TTSE'	'KGKF'	'ONV1'	'4342'	'TTEE'	'DGYF'	'ON21'	'4332']	['HHHHH'	'SSVLS'	'$$!""$'	'33013'	'HHHHH'	'YSVLY'	'$$!""$'	'33013']	['SEEE'	'KFVQ'	'V1/3'	'4204'	'SEEE'	'KFVN'	'V1/3'	'4204']	['.HHHH'	'DPQKA'	']$%%#'	'43442'	'.HHHH'	'DPPEA'	']$$%#'	'43342']]"
2HD0_C 0.0184313800166808 1.5315876514012758 0.4009546539379482 [[188	190]	[141	146]	[189	192]	[124	129]] [4	0	3	1] [[197	199]	[438	443]	[544	547]	[986	991]] [['ETT'	'ING'	'/ON'	'043'	'ETT'	'IDG'	'/ON'	'043']	['.TTTS.'	'YNHLTP'	'}OOLU}'	'344133'	'.TTTT.'	'SNNLDS'	'}OOLO}'	'344143']	['TTEE'	'NGLP'	'ON02'	'4313'	'TTEE'	'NGLT'	'ON02'	'4313']	['HHHHHH'	'YVQMAI'	'$!%##!'	'304220'	'HHHHHH'	'PPEAEV'	'$$%#%!'	'334240']]
3RLK_A 0.0086056777582367 4.289113919406729 0.5653333333333341 [[230	234]	[280	284]	[291	295]	[280	283]] [4	0	3	1] [[198	202]	[368	372]	[511	515]	[977	980]] "[['TTEEE'	'NGYID'	'ON2/3'	'43304'	'TTEEE'	'DGYFK'	'ON213'	'43324']	['HHHHT'	'LSDIA'	'""$%!M'	'13402'	'HHH.T'	'LYNSA'	'""$%}M'	'13432']	['EEEEE'	'VIVGF'	'///21'	'00032'	'EEEEE'	'VVLSF'	'//021'	'00132']	['HHHH'	'LSDI'	'""$%!'	'1340'	'HHHH'	'LNDI'	'""%%!'	'1440']]"
6ZDG_H 0.0120263529053539 6.999325557301383 0.1243611584327082 [[65	68]	[185	187]	[185	193]] [4	0	3] [[198	201]	[451	453]	[547	555]] [['TTTE'	'KGRF'	'ONP1'	'4352'	'TTEE'	'DGYF'	'ON21'	'4332']	['EEE'	'SLS'	'202'	'313'	'EEE'	'YLY'	'202'	'313']	['EEEEEEEE.'	'SLSSVVTVP'	'2022//2/}'	'313300303'	'EEEEEEEE.'	'TGTGVLTES'	'2222/023}'	'333301343']]
5YNF_B 0.0268725603453313 1.564484469506188 0.0770642201834868 [[93	96]	[11	15]	[95	98]	[22	26]] [4	0	3	1] [[198	201]	[365	369]	[537	540]	[985	989]] "[['TTSE'	'KGKF'	'ONV1'	'4342'	'TTEE'	'DGYF'	'ON21'	'4332']	['HHHHH'	'SSVLS'	'$$!""$'	'33013'	'HHHHH'	'YSVLY'	'$$!""$'	'33013']	['SEEE'	'KFVQ'	'V1/3'	'4204'	'SEEE'	'KFVN'	'V1/3'	'4204']	['.HHHH'	'DPQKA'	']$%%#'	'43442'	'.HHHH'	'DPPEA'	']$$%#'	'43342']]"
4XJQ_A 0.0026286464617905 6.966524397993486 0.4770017035775118 [[557	559]	[557	561]	[335	348]	[152	156]] [4	0	3	1] [[200	202]	[396	400]	[546	559]	[985	989]] [['EEE'	'TFQ'	'213'	'324'	'EEE'	'YFK'	'213'	'324']	['EEEEE'	'TFQPM'	'21321'	'32432'	'EEEEE'	'YADSF'	'21321'	'32432']	['EEEEEESS......'	'LGYGGLEHPINENA'	'022220VV}Y]]]['	'13333144304442'	'EEEEEEEEE.....'	'LTGTGVLTESNKKF'	'02222/023}]]]['	'13333013434442']	['.HHHH'	'NPDDF'	']$%%#'	'43442'	'.HHHH'	'DPPEA'	']$$%#'	'43342']]
6ACG_B 0.0206637853449498 1.4381439532797635 0.3044444444444447 [[383	385]	[361	427]	[491	536]	[970	974]] [4	0	3	1] [[200	202]	[374	440]	[505	550]	[988	992]] [['EEE'	'YAD'	'213'	'324'	'EEE'	'YFK'	'213'	'324']	['.SS.EESSS.STTSTT....S.EEEEEEE.SSHHHH.SSS..TTGGGTT....SSS..EEEEEE.TT'	'FSTFKQYGVSATKLNDLRFSNVYADSFVVKGDDVRQIAPGQTGVIADYNYKLPDDFMGQVLAWNTRN'	'[UU[33UUR}TNOSOOZ^[}VY21321//]UV%!&%YTUU]}NK68:NO}]Z}VVT[}3/0123}PO'	'2332443303234144152340324320043440540233433002434341344223401234354'	'.SEEEESSS.TTSTTT..BSEEEEEEEEEEGGGGGGSSTT..STTTTTT....TT..EEEEEEE.TT'	'FSTFKDYGVSPTKLNDLEFTNVYADSFVIRGDEVRQIAPGQTGKIADYNYKLPDDFTGDVIAWNSNN'	'[U2133UUR}NNVLOOZ]*U3/21321//49::6;:RTNN]}UOKMONO}]Z}OO[}23//123}OO'	'2332443303334144142340324320053440540233433402434341344233400234344']	['TS.EEEEEEE...SSSS..SB.S.......BTS.EEEE.SS.EEEE'	'YQPYRVVVLSFELLNAPATVRGPKLSTDLIKNQTVNFNFNGLTGTG'	'NV}24///02[]ZSVTU[}R~}U]Z}}]ZY	OV}/313[VUZ2222'	'3433500013241142323053341334104443042424313333'	'TSEEEEEEEEEE.SSS...EE.S........SSEEEEEETTEEEEE'	'YQPYRVVVLSFELLHAPATVEGPKKSTNLVKNKFVNFNFNGLTGTG'	'NV224///0213ZSVT}[}/3}U]]}}]ZY]VV1/3131ON02222'	'3433500013241142323043344334104442042424313333']	['HHHHH'	'EAEVQ'	'%#%!%'	'42404'	'HHHHH'	'EAEVQ'	'%#%!%'	'42404']]
3PHW_E 0.0264255648859679 1.197050994137819 0.1158432708688239 [[149	153]	[9	13]	[151	154]	[86	90]] [4	0	3	1] [[198	202]	[430	434]	[540	543]	[977	981]] "[['TTEEE'	'QTHFD'	'ON313'	'43424'	'TTEEE'	'DGYFK'	'ON213'	'43324']	['.EEEE'	'WTQVI'	'}23//'	'33400'	'.EEEE'	'TGDVI'	'}23//'	'33400']	['EEEE'	'HFDA'	'3131'	'4242'	'EEEE'	'NFNF'	'3131'	'4242']	['HHHHH'	'LEDYL'	'""%%$""'	'14431'	'HHHHH'	'LNDIL'	'""%%!""'	'14401']]"
1W4B_A 0.0261769334805675 1.3512809402919994 0.1107325383304937 [[88	92]	[266	271]	[267	273]	[169	171]] [4	0	3	1] [[198	202]	[448	453]	[549	555]	[989	991]] [['TTEEE'	'NGFMK'	'ON113'	'43224'	'TTEEE'	'DGYFK'	'ON213'	'43324']	['EEEEEE'	'EWQVLT'	'323/02'	'434013'	'EEEEEE'	'NYNYLY'	'323202'	'434313']	['EEEEEE.'	'WQVLTRT'	'23/024}'	'3401353'	'EEEEEE.'	'TGVLTES'	'22/023}'	'3301343']	['HHH'	'FNV'	'#%!'	'240'	'HHH'	'AEV'	'#%!'	'240']]
4PCG_E 0.0144699636106135 1.5578663792021332 0.8006134969325158 [[247	249]	[247	254]	[206	209]] [4	0	3] [[200	202]	[396	401]	[508	511]] [['EEE'	'SAD'	'213'	'324'	'EEE'	'YFK'	'213'	'324']	['EEEEEEEE'	'SADMLGMV'	'2131021/'	'32421320'	'EEEEEE'	'YADSFV'	'21321/'	'324320']	['EEEE'	'GRIV'	'24//'	'3500'	'EEEE'	'YRVV'	'24//'	'3500']]
2F0C_A 0.0087566623005041 3.5943668615701387 0.7680722891566276 [[84	87]	[64	68]	[66	72]	[19	22]] [4	0	3	1] [[199	202]	[449	453]	[547	553]	[978	981]] "[['TEEE'	'TTVE'	'N2/3'	'3304'	'TEEE'	'GYFK'	'N213'	'3324']	['EEEEE'	'TKSWS'	'23222'	'34333'	'EEEEE'	'YNYLY'	'23202'	'34313']	['EEEEEEE'	'SWSGELG'	'2222302'	'3333413'	'EEEEEEE'	'TGTGVLT'	'2222/02'	'3333013']	['HHHH'	'NDDL'	'%%%""'	'4441'	'HHHH'	'NDIL'	'%%!""'	'4401']]"
5A8H_J 0.0152230127361318 4.001007588396106 0.2410147991543347 [[90	92]	[41	44]	[88	93]] [4	0	3] [[200	202]	[412	415]	[538	543]] [['EEE'	'YFE'	'213'	'324'	'EEE'	'YFK'	'213'	'324']	['TT..'	'PGQG'	'NN]}'	'3343'	'TT..'	'PGQT'	'NN]}'	'3343']	['EEEEEE'	'AVYFEA'	'1/2131'	'203242'	'EEEEEE'	'FVNFNF'	'1/3131'	'204242']]
[truncated: 29,077 more rows]
[truncated: 1 more columns]
