# Supplementary material for: Identifying and profiling structural similarities between Spike of SARS-CoV-2 and other viral or host proteins with Machaon
Source: Commun Biol. 2023 Jul 19;6:752. doi: 10.1038/s42003-023-05076-7 (PMC10356814; doi:10.1038/s42003-023-05076-7)
Supplement: Supplementary file 7 — Supplementary Data 4 [file 42003_2023_5076_MOESM7_ESM.zip › 6VXX_A_segment/go/6VXX_A_site0-metrics_biologicalProcess-go-aggregate.csv]

propertyName	coverage
viral RNA genome replication	11
virion attachment to host cell	9
fusion of virus membrane with host endosome membrane	9
transcription, DNA-templated	7
induction by virus of host autophagy	7
suppression by virus of host type I interferon-mediated signaling pathway	6
viral protein processing	6
defense response to bacterium	6
viral process	5
regulation of transcription by RNA polymerase II	5
negative regulation of transcription by RNA polymerase II	5
fusion of virus membrane with host plasma membrane	5
viral transcription	4
positive regulation of transcription, DNA-templated	4
positive regulation of transcription by RNA polymerase II	4
suppression by virus of host IRF3 activity	4
endocytosis involved in viral entry into host cell	4
positive regulation of interferon-gamma production	4
translation	4
interferon-gamma-mediated signaling pathway	4
pore formation by virus in membrane of host cell	3
osteoblast differentiation	3
DNA replication	3
virion assembly	3
regulation of transcription, DNA-templated	3
protein ubiquitination	3
cytolysis	3
viral life cycle	3
methylation	3
immune response	3
defense response to Gram-positive bacterium	3
positive stranded viral RNA replication	3
viral release from host cell by cytolysis	3
suppression by virus of host gene expression	3
establishment of integrated proviral latency	3
suppression by virus of host NF-kappaB transcription factor activity	3
negative regulation of viral genome replication	3
positive regulation of T cell mediated cytotoxicity	3
protein complex oligomerization	3
modulation by virus of host protein ubiquitination	3
7-methylguanosine mRNA capping	3
defense response to virus	3
positive regulation of apoptotic process	3
regulation of apoptotic process	3
negative regulation of transcription, DNA-templated	3
cellular response to DNA damage stimulus	3
inflammatory response	3
positive regulation of I-kappaB kinase/NF-kappaB signaling	3
cytokine-mediated signaling pathway	3
protein stabilization	2
positive regulation of erythrocyte differentiation	2
positive regulation of bone mineralization	2
protein deubiquitination	2
ISG15-protein conjugation	2
negative regulation of type I interferon-mediated signaling pathway	2
negative regulation of protein ubiquitination	2
tumor necrosis factor-mediated signaling pathway	2
modification-dependent protein catabolic process	2
RNA-protein covalent cross-linking	2
response to salt stress	2
integrin-mediated signaling pathway	2
positive regulation of interleukin-10 production	2
peptidoglycan catabolic process	2
negative regulation of production of miRNAs involved in gene silencing by miRNA	2
cell wall macromolecule catabolic process	2
viral budding from plasma membrane	2
transcription by RNA polymerase II	2
regulation of transcription initiation from RNA polymerase II promoter	2
regulation of megakaryocyte differentiation	2
positive regulation of gene expression	2
positive regulation of pri-miRNA transcription by RNA polymerase II	2
regulation of signal transduction by p53 class mediator	2
negative regulation of cell growth	2
regulation of interferon-gamma production	2
suppression by virus of host RIG-I activity	2
viral budding via host ESCRT complex	2
intracellular transport of virus	2
intrinsic apoptotic signaling pathway in response to DNA damage	2
B cell differentiation	2
viral entry into host cell	2
regulation of immune response	2
clathrin-dependent endocytosis of virus by host cell	2
multicellular organism development	2
protein localization	2
osteoclast differentiation	2
positive regulation of histone deacetylation	2
multicellular organism growth	2
positive regulation of protein localization to plasma membrane	2
viral procapsid maturation	2
T cell receptor signaling pathway	2
protein tetramerization	2
protein kinase B signaling	2
protein localization to plasma membrane	2
positive regulation of protein phosphorylation	2
negative regulation of cell population proliferation	2
positive regulation of kinase activity	2
positive regulation of ERK1 and ERK2 cascade	2
humoral immune response	2
detection of bacterium	2
response to type I interferon	2
suppression by virus of host STAT2 activity	2
positive regulation of neuron apoptotic process	2
suppression by virus of host STAT1 activity	2
suppression by virus of host ISG15 activity	2
suppression by virus of host toll-like receptor signaling pathway	2
viral genome integration into host DNA	2
uncoating of virus	2
RNA-dependent DNA biosynthetic process	2
entry into host	2
DNA recombination	2
suppression by virus of host TRAF activity	2
negative regulation of RNA interference	2
antigen processing and presentation of exogenous peptide antigen via MHC class I	2
antigen processing and presentation of endogenous peptide antigen via MHC class I via ER pathway, TAP-dependent	2
response to virus	2
SRP-dependent cotranslational protein targeting to membrane	2
translational initiation	2
negative regulation of apoptotic process	2
negative regulation of cysteine-type endopeptidase activity involved in apoptotic process	2
DNA repair	2
receptor-mediated endocytosis of virus by host cell	2
pathogenesis	2
receptor-mediated virion attachment to host cell	2
induction by virus of catabolism of host mRNA	2
nuclear-transcribed mRNA catabolic process, nonsense-mediated decay	2
type I interferon signaling pathway	2
cytoplasmic translation	2
protein K63-linked deubiquitination	2
regulation of inflammatory response	2
lipopolysaccharide-mediated signaling pathway	2
regulation of gluconeogenesis	1
ubiquitin-dependent protein catabolic process	1
monoubiquitinated protein deubiquitination	1
actin cytoskeleton organization	1
negative regulation of NF-kappaB transcription factor activity	1
negative regulation of proteasomal ubiquitin-dependent protein catabolic process	1
maintenance of DNA methylation	1
transcription-coupled nucleotide-excision repair	1
regulation of centromere complex assembly	1
rhythmic process	1
positive regulation of DNA demethylation	1
regulation of androgen receptor signaling pathway	1
regulation of telomere capping	1
regulation of circadian rhythm	1
regulation of DNA-binding transcription factor activity	1
rDNA heterochromatin assembly	1
regulation of retrograde transport, endosome to Golgi	1
cell morphogenesis	1
regulation of protein stability	1
positive regulation of histone exchange	1
erythrocyte development	1
pericentric heterochromatin assembly	1
regulation of germinal center formation	1
regulation of cytokine production	1
regulation of cell population proliferation	1
regulation of cell differentiation	1
negative regulation of gene expression, epigenetic	1
positive regulation of regulatory T cell differentiation	1
positive regulation of neuron differentiation	1
nucleosome assembly	1
nucleus organization	1
positive regulation of cellular component movement	1
oogenesis	1
positive regulation of B cell proliferation	1
germinal center formation	1
negative regulation of T-helper 2 cell differentiation	1
negative regulation of Rho protein signal transduction	1
negative regulation of Notch signaling pathway	1
negative regulation of mitotic cell cycle DNA replication	1
negative regulation of mast cell cytokine production	1
negative regulation of isotype switching to IgE isotypes	1
negative regulation of cellular senescence	1
negative regulation of cell-matrix adhesion	1
positive regulation of cell growth	1
transcription elongation from RNA polymerase II promoter	1
negative regulation of B cell apoptotic process	1
histone H2B conserved C-terminal lysine deubiquitination	1
positive regulation of nuclear-transcribed mRNA catabolic process, deadenylation-dependent decay	1
positive regulation of viral transcription	1
positive regulation of protein kinase B signaling	1
positive regulation of vascular associated smooth muscle cell proliferation	1
positive regulation of tyrosine phosphorylation of STAT protein	1
positive regulation of translational initiation by iron	1
positive regulation of synoviocyte proliferation	1
positive regulation of synaptic transmission	1
positive regulation of superoxide dismutase activity	1
positive regulation of smooth muscle cell proliferation	1
positive regulation of receptor signaling pathway via JAK-STAT	1
positive regulation of protein-containing complex disassembly	1
positive regulation of protein-containing complex assembly	1
positive regulation of protein transport	1
positive regulation of protein localization to cell surface	1
positive regulation of protein kinase activity	1
regulation of branching involved in salivary gland morphogenesis	1
positive regulation of protein catabolic process	1
positive regulation of programmed cell death	1
positive regulation of podosome assembly	1
positive regulation of phosphatidylinositol 3-kinase signaling	1
positive regulation of phagocytosis	1
positive regulation of peptidyl-serine phosphorylation	1
positive regulation of osteoclast differentiation	1
positive regulation of nitrogen compound metabolic process	1
positive regulation of nitric-oxide synthase activity	1
positive regulation of nitric oxide biosynthetic process	1
positive regulation of NIK/NF-kappaB signaling	1
positive regulation of NF-kappaB transcription factor activity	1
positive regulation of vitamin D biosynthetic process	1
regulation of endothelial cell apoptotic process	1
negative regulation of transcription elongation from RNA polymerase II promoter	1
single fertilization	1
viral budding from nuclear membrane	1
dUTP catabolic process	1
regulation of gene silencing by miRNA	1
dUMP biosynthetic process	1
rRNA export from nucleus	1
negative regulation of chromosome condensation	1
biological process involved in symbiotic interaction	1
viral genome ejection through host cell envelope, long flexible tail mechanism	1
TMP biosynthetic process	1
DNA biosynthetic process	1
DNA end degradation evasion by virus	1
vascular endothelial growth factor production	1
sequestering of triglyceride	1
regulation of establishment of endothelial barrier	1
spermatid development	1
response to glucocorticoid	1
regulation of tumor necrosis factor-mediated signaling pathway	1
regulation of synaptic transmission, glutamatergic	1
regulation of synapse organization	1
regulation of reactive oxygen species metabolic process	1
regulation of insulin secretion	1
regulation of immunoglobulin production	1
subtelomeric heterochromatin assembly	1
regulation of I-kappaB kinase/NF-kappaB signaling	1
regulation of fat cell differentiation	1
telomere organization	1
regulation of GTPase activity	1
viral budding	1
regulation of immune system process	1
negative regulation of DNA replication	1
signal transduction by p53 class mediator	1
somitogenesis	1
positive regulation of peptidyl-tyrosine phosphorylation	1
positive regulation of mitochondrial membrane permeability	1
T cell differentiation in thymus	1
positive regulation of intrinsic apoptotic signaling pathway	1
T cell lineage commitment	1
positive regulation of execution phase of apoptosis	1
positive regulation of cell cycle arrest	1
positive regulation of cell aging	1
positive regulation of cardiac muscle cell apoptotic process	1
oxidative stress-induced premature senescence	1
oligodendrocyte apoptotic process	1
nucleotide-excision repair	1
neuron apoptotic process	1
negative regulation of transforming growth factor beta receptor signaling pathway	1
negative regulation of telomerase activity	1
negative regulation of reactive oxygen species metabolic process	1
negative regulation of proteolysis	1
negative regulation of pentose-phosphate shunt	1
negative regulation of neuroblast proliferation	1
T cell proliferation involved in immune response	1
negative regulation of mitophagy	1
negative regulation of helicase activity	1
negative regulation of glucose catabolic process to lactate via pyruvate	1
rRNA transcription	1
response to X-ray	1
response to ischemia	1
positive regulation of RNA polymerase II transcription preinitiation complex assembly	1
regulation of cellular senescence	1
regulation of cell cycle G2/M phase transition	1
Ras protein signal transduction	1
protein-containing complex assembly	1
protein import into nucleus	1
regulation of fibroblast apoptotic process	1
regulation of intrinsic apoptotic signaling pathway by p53 class mediator	1
positive regulation of transcription from RNA polymerase II promoter in response to stress	1
positive regulation of transcription from RNA polymerase II promoter in response to hypoxia	1
positive regulation of transcription from RNA polymerase II promoter in response to endoplasmic reticulum stress	1
positive regulation of thymocyte apoptotic process	1
positive regulation of release of cytochrome c from mitochondria	1
response to gamma radiation	1
positive regulation of reactive oxygen species metabolic process	1
positive regulation of protein insertion into mitochondrial membrane involved in apoptotic signaling pathway	1
regulation of mitochondrial membrane permeability involved in apoptotic process	1
positive regulation of protein export from nucleus	1
positive regulation of programmed necrotic cell death	1
regulation of tissue remodeling	1
positive regulation of production of miRNAs involved in gene silencing by miRNA	1
regulation of transcription from RNA polymerase II promoter in response to DNA damage	1
release of cytochrome c from mitochondria	1
replicative senescence	1
response to antibiotic	1
negative regulation of fibroblast proliferation	1
transforming growth factor beta receptor signaling pathway	1
regulation of memory T cell differentiation	1
necroptotic process	1
chromatin assembly	1
male gonad development	1
cerebellum development	1
cellular response to UV-C	1
cellular response to UV	1
cellular response to ionizing radiation	1
cellular response to hypoxia	1
cellular response to glucose starvation	1
cellular response to gamma radiation	1
cellular response to drug	1
cellular response to actinomycin D	1
cellular protein localization	1
cell cycle arrest	1
cell aging	1
cardiac septum morphogenesis	1
bone marrow development	1
B cell lineage commitment	1
autophagy	1
regulation of DNA damage response, signal transduction by p53 class mediator	1
suppression of host defenses by symbiont	1
mitigation of host immune response by virus	1
muscle cell differentiation	1
type 2 immune response	1
spermatogenesis	1
Rho protein signal transduction	1
circadian behavior	1
determination of adult lifespan	1
DNA damage response, signal transduction by p53 class mediator	1
intrinsic apoptotic signaling pathway	1
amyloid fibril formation	1
blood coagulation	1
positive regulation of neuroinflammatory response	1
mitotic G1 DNA damage checkpoint	1
mitotic cell cycle arrest	1
mitochondrial DNA repair	1
intrinsic apoptotic signaling pathway in response to hypoxia	1
intrinsic apoptotic signaling pathway in response to endoplasmic reticulum stress	1
intrinsic apoptotic signaling pathway in response to DNA damage by p53 class mediator	1
cell population proliferation	1
intrinsic apoptotic signaling pathway by p53 class mediator	1
in utero embryonic development	1
DNA damage response, signal transduction by p53 class mediator resulting in cell cycle arrest	1
hematopoietic stem cell differentiation	1
hematopoietic progenitor cell differentiation	1
DNA replication-independent nucleosome assembly	1
gastrulation	1
ER overload response	1
entrainment of circadian clock by photoperiod	1
embryo implantation	1
embryonic organ development	1
double-strand break repair	1
DNA strand renaturation	1
DNA damage response, signal transduction by p53 class mediator resulting in transcription of p21 class mediator	1
mRNA transcription	1
negative regulation of apoptotic signaling pathway	1
positive regulation of mononuclear cell migration	1
positive regulation of memory T cell differentiation	1
antigen processing and presentation of endogenous peptide antigen via MHC class I via ER pathway, TAP-independent	1
antigen processing and presentation of endogenous peptide antigen via MHC class I	1
antibacterial humoral response	1
cell wall organization	1
T-helper 1 type immune response	1
signal transduction	1
regulation of T-helper cell differentiation	1
regulation of interleukin-4 production	1
regulation of interleukin-10 production	1
positive regulation of viral entry into host cell	1
positive regulation of T cell mediated immune response to tumor cell	1
positive regulation of monocyte differentiation	1
positive regulation of MAPK cascade	1
regulation of Wnt signaling pathway	1
positive regulation of insulin secretion involved in cellular response to glucose stimulus	1
positive regulation of CD4-positive, CD25-positive, alpha-beta regulatory T cell differentiation	1
positive regulation of CD4-positive, alpha-beta T cell activation	1
peptide antigen assembly with MHC class II protein complex	1
negative regulation of T cell proliferation	1
negative regulation of interferon-gamma production	1
negative regulation of inflammatory response to antigenic stimulus	1
myeloid dendritic cell antigen processing and presentation	1
macrophage differentiation	1
inflammatory response to antigenic stimulus	1
epidermis development	1
antigen processing and presentation of exogenous peptide antigen via MHC class II	1
antigen processing and presentation of exogenous peptide antigen via MHC class I, TAP-dependent	1
antigen processing and presentation of exogenous peptide antigen via MHC class I, TAP-independent	1
antigen processing and presentation of peptide antigen via MHC class I	1
CD8-positive, alpha-beta T cell activation	1
regulation of DNA replication	1
response to bacterium	1
viral entry via permeabilization of inner membrane	1
permeabilization of host organelle membrane involved in viral entry into host cell	1
cap snatching	1
RNA stabilization	1
transport of virus in host, cell to cell	1
suppression by virus of host TBK1 activity	1
suppression by virus of host MAVS activity	1
suppression by virus of host IRF7 activity	1
RNA splicing	1
mRNA transport	1
mRNA processing	1
V(D)J recombination	1
histone H2A-T120 phosphorylation	1
cell competition in a multicellular organism	1
viral translational readthrough	1
DNA catabolic process	1
T cell mediated cytotoxicity directed against tumor cell target	1
T cell mediated cytotoxicity	1
protection from natural killer cell mediated cytotoxicity	1
positive regulation of T cell cytokine production	1
positive regulation of memory T cell activation	1
positive regulation of CD8-positive, alpha-beta T cell proliferation	1
positive regulation of CD8-positive, alpha-beta T cell activation	1
antigen processing and presentation of endogenous peptide antigen via MHC class II	1
regulation of regulatory T cell differentiation	1
suppression by virus of host antigen processing and presentation	1
programmed necrotic cell death	1
suppression by virus of host translation	1
RNA phosphodiester bond hydrolysis, exonucleolytic	1
protein K48-linked deubiquitination	1
protein autoprocessing	1
positive regulation of ubiquitin-specific protease activity	1
mRNA methylation	1
suppression by virus of host cysteine-type endopeptidase activity involved in apoptotic process	1
suppression by virus of host apoptotic process	1
positive regulation of cell population proliferation	1
positive regulation of cell cycle	1
TRIF-dependent toll-like receptor signaling pathway	1
regulation of type I interferon production	1
positive regulation of type I interferon-mediated signaling pathway	1
regulation of myeloid cell differentiation	1
positive regulation of type I interferon production	1
positive regulation of interferon-beta production	1
positive regulation of interferon-alpha production	1
negative regulation of type I interferon production	1
MDA-5 signaling pathway	1
macrophage apoptotic process	1
immune system process	1
cellular response to virus	1
cellular response to exogenous dsRNA	1
apoptotic process	1
viral translation	1
suppression by virus of host tetherin activity	1
suppression by virus of host type I interferon production	1
transcription, RNA-templated	1
antigen processing and presentation of endogenous peptide antigen via MHC class Ib	1
inner ear development	1
regulation of keratinocyte differentiation	1
regulation of intracellular estrogen receptor signaling pathway	1
regulation of hematopoietic stem cell differentiation	1
regulation of cytokine-mediated signaling pathway	1
regulation of bicellular tight junction assembly	1
regulation of B cell receptor signaling pathway	1
protein polyubiquitination	1
positive regulation of CD8-positive, alpha-beta T cell differentiation	1
negative regulation of CD4-positive, alpha-beta T cell differentiation	1
myeloid cell differentiation	1
lymphocyte differentiation	1
definitive hemopoiesis	1
cell maturation	1
viral budding from endoplasmic reticulum membrane	1
suppression by virus of host STAT activity	1
suppression by virus of host RNA polymerase II activity	1
stress granule disassembly	1
regulation of cytoskeleton organization	1
viral release from host cell	1
DNA packaging	1
viral penetration into host nucleus	1
viral genome packaging	1
induction by virus of host cysteine-type endopeptidase activity involved in apoptotic process	1
DNA integration	1
negative regulation of neuron projection development	1
suppression by virus of host adaptive immune response	1
viral latency	1
positive regulation of membrane protein ectodomain proteolysis	1
negative regulation of interleukin-6 production	1
positive regulation of blood microparticle formation	1
positive regulation of amyloid-beta formation	1
negative regulation of vascular wound healing	1
negative regulation of signaling receptor activity	1
negative regulation of protein-containing complex disassembly	1
negative regulation of osteoblast differentiation	1
negative regulation of neurogenesis	1
negative regulation of myosin-light-chain-phosphatase activity	1
negative regulation of myoblast differentiation	1
negative regulation of mitotic cell cycle	1
negative regulation of lipid storage	1
negative regulation of lipid catabolic process	1
negative regulation of glucose import	1
leukocyte tethering or rolling	1
negative regulation of gene expression	1
negative regulation of fat cell differentiation	1
negative regulation of extrinsic apoptotic signaling pathway in absence of ligand	1
negative regulation of endothelial cell proliferation	1
negative regulation of cytokine production involved in immune response	1
negative regulation of branching involved in lung morphogenesis	1
negative regulation of blood vessel endothelial cell migration	1
negative regulation of bicellular tight junction assembly	1
negative regulation of amyloid-beta clearance	1
negative regulation of alkaline phosphatase activity	1
necroptotic signaling pathway	1
microglial cell activation	1
positive regulation of calcidiol 1-monooxygenase activity	1
positive regulation of calcineurin-NFAT signaling cascade	1
positive regulation of cell adhesion	1
positive regulation of ceramide biosynthetic process	1
positive regulation of MAP kinase activity	1
positive regulation of leukocyte adhesion to vascular endothelial cell	1
positive regulation of leukocyte adhesion to arterial endothelial cell	1
positive regulation of JUN kinase activity	1
positive regulation of JNK cascade	1
positive regulation of interleukin-8 production	1
positive regulation of interleukin-6 production	1
positive regulation of interleukin-33 production	1
positive regulation of interleukin-1 beta production	1
positive regulation of inflammatory response	1
positive regulation of I-kappaB phosphorylation	1
positive regulation of humoral immune response mediated by circulating immunoglobulin	1
positive regulation of heterotypic cell-cell adhesion	1
positive regulation of hair follicle development	1
positive regulation of glial cell proliferation	1
positive regulation of fractalkine production	1
positive regulation of fever generation	1
positive regulation of extrinsic apoptotic signaling pathway	1
positive regulation of DNA-binding transcription factor activity	1
positive regulation of cytokine production involved in inflammatory response	1
positive regulation of cytokine production	1
positive regulation of cysteine-type endopeptidase activity involved in apoptotic process	1
positive regulation of chronic inflammatory response to antigenic stimulus	1
positive regulation of chemokine production	1
positive regulation of chemokine (C-X-C motif) ligand 2 production	1
MAPK cascade	1
JNK cascade	1
activation of GTPase activity	1
mammary gland epithelial cell proliferation	1
regulation of blood vessel endothelial cell migration	1
regulation of angiogenesis	1
post-anal tail morphogenesis	1
positive regulation of bicellular tight junction assembly	1
pericyte cell differentiation	1
notochord formation	1
notochord cell development	1
neural tube development	1
negative regulation of protein kinase B signaling	1
negative regulation of lymphangiogenesis	1
negative regulation of chemokine production	1
negative regulation of angiogenesis	1
lens fiber cell morphogenesis	1
I-kappaB kinase/NF-kappaB signaling	1
keratinocyte differentiation	1
ephrin receptor signaling pathway	1
cell motility	1
cell migration	1
cell chemotaxis	1
cell adhesion	1
cAMP metabolic process	1
branching involved in mammary gland duct morphogenesis	1
bone remodeling	1
blood vessel endothelial cell proliferation involved in sprouting angiogenesis	1
axon guidance	1
axial mesoderm formation	1
regulation of cell adhesion mediated by integrin	1
regulation of ERK1 and ERK2 cascade	1
regulation of lamellipodium assembly	1
response to growth factor	1
glucose metabolic process	1
extrinsic apoptotic signaling pathway via death domain receptors	1
extrinsic apoptotic signaling pathway	1
extracellular matrix organization	1
epithelial cell proliferation involved in salivary gland morphogenesis	1
endothelial cell apoptotic process	1
embryonic digestive tract development	1
death-inducing signaling complex assembly	1
cortical actin cytoskeleton organization	1
cognition	1
chronic inflammatory response to antigenic stimulus	1
cellular response to organic cyclic compound	1
cellular response to nicotine	1
cellular response to amino acid stimulus	1
astrocyte activation	1
activation of MAPKKK activity	1
activation of MAPK activity	1
activation of cysteine-type endopeptidase activity involved in apoptotic process	1
suppression by virus of host translation initiation factor activity	1
suppression by virus of host mRNA export from nucleus	1
pore-mediated entry of viral genome into host cell	1
lysis of host organelle involved in viral entry into host cell	1
vasculogenesis	1
transmembrane receptor protein tyrosine kinase signaling pathway	1
skeletal system development	1
viral DNA genome replication	1
