# Supplementary material for: Identifying and profiling structural similarities between Spike of SARS-CoV-2 and other viral or host proteins with Machaon
Source: Commun Biol. 2023 Jul 19;6:752. doi: 10.1038/s42003-023-05076-7 (PMC10356814; doi:10.1038/s42003-023-05076-7)
Supplement: Supplementary file 7 — Supplementary Data 4 [file 42003_2023_5076_MOESM7_ESM.zip › 6VXX_A_segment/go/6VXX_A_site0-metrics_cellularComponent-go-aggregate.csv]

propertyName	coverage
host cell nucleus	15
integral component of membrane	13
virion membrane	12
membrane	11
host cell plasma membrane	11
nucleoplasm	10
cytoplasm	9
nucleus	8
extracellular region	7
viral capsid	7
viral envelope	7
cell surface	5
host cell perinuclear region of cytoplasm	5
plasma membrane	5
cytosolic small ribosomal subunit	5
extracellular exosome	5
cytosol	5
host cell cytoplasm	5
integral component of plasma membrane	4
T=3 icosahedral viral capsid	4
integral to membrane of host cell	4
nucleolus	4
protein-containing complex	4
host cell endoplasmic reticulum membrane	4
virion	4
endoplasmic reticulum	3
host multivesicular body	3
external side of plasma membrane	3
extracellular space	3
Golgi apparatus	3
integral component of lumenal side of endoplasmic reticulum membrane	3
viral nucleocapsid	3
host cell cytoplasmic vesicle membrane	3
host cell endoplasmic reticulum-Golgi intermediate compartment	3
Golgi membrane	2
focal adhesion	2
membrane raft	2
T=pseudo3 icosahedral viral capsid	2
PML body	2
ribosome	2
ER to Golgi transport vesicle membrane	2
MHC class I protein complex	2
protein-DNA complex	2
chromatin	2
host cell membrane	2
phagocytic vesicle membrane	2
host cell late endosome membrane	2
MHC class I peptide loading complex	2
Golgi medial cisterna	2
endoplasmic reticulum exit site	2
host cell Golgi membrane	2
cytoplasmic viral factory	2
cytosolic ribosome	2
mitochondrion	2
host cell nuclear inner membrane	1
virus tail	1
recycling endosome	1
receptor complex	1
leading edge membrane	1
ruffle membrane	1
neuron projection	1
tight junction	1
phagocytic cup	1
chromosome, telomeric region	1
viral tegument	1
NELF complex	1
chromosome	1
nuclear body	1
nuclear membrane	1
host cell endomembrane system	1
centrosome	1
mitochondrial matrix	1
nuclear matrix	1
replication fork	1
site of double-strand break	1
transcription regulator complex	1
Barr body	1
lamellipodium	1
nuclear chromosome	1
lamellipodium membrane	1
host cell endoplasmic reticulum-Golgi intermediate compartment membrane	1
helical viral capsid	1
T=7 icosahedral viral capsid	1
double membrane vesicle viral factory outer membrane	1
host cell filopodium	1
core-binding factor complex	1
clathrin-coated endocytic vesicle membrane	1
endocytic vesicle membrane	1
immunological synapse	1
intermediate filament	1
late endosome membrane	1
lysosomal membrane	1
MHC class II protein complex	1
trans-Golgi network membrane	1
transport vesicle membrane	1
early endosome membrane	1
ribonucleoprotein complex	1
endoplasmic reticulum membrane	1
recycling endosome membrane	1
Cul4-RING E3 ubiquitin ligase complex	1
fibrillar center	1
spliceosomal complex	1
viral capsid, decoration	1
host cell nucleolus	1
host cell plasmodesma	1
host cell cytoplasmic vesicle	1
host cell Golgi apparatus	1
host cell mitochondrion	1
host cell surface	1
nucleosome	1
