# Supplementary material for: Identifying and profiling structural similarities between Spike of SARS-CoV-2 and other viral or host proteins with Machaon
Source: Commun Biol. 2023 Jul 19;6:752. doi: 10.1038/s42003-023-05076-7 (PMC10356814; doi:10.1038/s42003-023-05076-7)
Supplement: Supplementary file 7 — Supplementary Data 4 [file 42003_2023_5076_MOESM7_ESM.zip › 6VXX_A_segment/go/6VXX_A_site0-metrics_molecularFunction-go-aggregate.csv]

propertyName	coverage
RNA binding	19
ATP binding	13
metal ion binding	12
DNA binding	12
identical protein binding	12
RNA-directed 5'-3' RNA polymerase activity	9
RNA helicase activity	9
structural molecule activity	9
cysteine-type endopeptidase activity	7
zinc ion binding	7
thiol-dependent ubiquitin-specific protease activity	5
nucleoside-triphosphatase activity	5
ubiquitin protein ligase binding	4
RNA polymerase II cis-regulatory region sequence-specific DNA binding	4
structural constituent of ribosome	4
DNA helicase activity	4
Lys48-specific deubiquitinase activity	3
peptide antigen binding	3
DNA-directed DNA polymerase activity	3
DNA-binding transcription factor activity	3
protein dimerization activity	3
mRNA (nucleoside-2'-O-)-methyltransferase activity	3
mRNA (guanine-N7-)-methyltransferase activity	3
methyltransferase activity	3
sequence-specific DNA binding	3
serine-type endopeptidase activity	3
endonuclease activity	3
double-stranded RNA binding	3
ion channel activity	3
GTP binding	3
T cell receptor binding	3
aspartic-type endopeptidase activity	3
exoribonuclease activity	2
lysozyme activity	2
host cell surface receptor binding	2
integrin binding	2
protein tag	2
RNA-directed DNA polymerase activity	2
rRNA binding	2
peptidase activity	2
structural constituent of virion	2
chromatin binding	2
transcription factor binding	2
p53 binding	2
transcription regulatory region sequence-specific DNA binding	2
RNA-DNA hybrid ribonuclease activity	2
protein heterodimerization activity	2
protease binding	2
DNA-binding transcription factor activity, RNA polymerase II-specific	2
sequence-specific double-stranded DNA binding	2
helicase activity	2
DNA-binding transcription repressor activity, RNA polymerase II-specific	2
single-stranded RNA binding	2
beta-2-microglobulin binding	2
CD8 receptor binding	2
DNA-binding transcription activator activity, RNA polymerase II-specific	2
TAP complex binding	2
signaling receptor binding	2
TAP binding	2
protein C-terminus binding	1
intronic transcription regulatory region sequence-specific DNA binding	1
chromatin DNA binding	1
TFIID-class transcription factor complex binding	1
nucleosomal DNA binding	1
deoxyribonuclease inhibitor activity	1
thymidine kinase activity	1
ubiquitinyl hydrolase activity	1
tumor necrosis factor receptor binding	1
cis-regulatory region sequence-specific DNA binding	1
magnesium ion binding	1
dUTP diphosphatase activity	1
ubiquitin-protein transferase activity	1
chaperone binding	1
cytokine activity	1
RNA polymerase II transcription factor binding	1
copper ion binding	1
promoter-specific chromatin binding	1
mRNA 3'-UTR binding	1
MDM2/MDM4 family protein binding	1
protein N-terminus binding	1
histone deacetylase regulator activity	1
histone deacetylase binding	1
protein phosphatase 2A binding	1
histone acetyltransferase binding	1
protein phosphatase binding	1
enzyme binding	1
DNA-binding transcription activator activity	1
disordered domain specific binding	1
core promoter sequence-specific DNA binding	1
protein kinase binding	1
receptor tyrosine kinase binding	1
protein self-association	1
MHC class II receptor activity	1
virus receptor activity	1
transmembrane-ephrin receptor activity	1
CD4 receptor binding	1
transcription coactivator activity	1
polynucleotide adenylyltransferase activity	1
polynucleotide 5'-phosphatase activity	1
mRNA methyltransferase activity	1
cysteine-type peptidase activity	1
ADP-ribosyl-[dinitrogen reductase] hydrolase activity	1
lipid binding	1
exoribonuclease H activity	1
protein-containing complex binding	1
peptide binding	1
ISG15-specific protease activity	1
G-quadruplex RNA binding	1
3'-5'-exoribonuclease activity	1
cysteine-type endopeptidase inhibitor activity	1
protein homodimerization activity	1
protein domain specific binding	1
MHC class II protein complex binding	1
polysaccharide binding	1
structural constituent of cytoskeleton	1
ribonuclease T2 activity	1
transmembrane receptor protein tyrosine kinase activity	1
growth factor binding	1
cadherin binding	1
ribonucleoside binding	1
DNA-directed 5'-3' RNA polymerase activity	1
serine-type exopeptidase activity	1
RNA strand annealing activity	1
DNA/DNA annealing activity	1
retroviral 3' processing activity	1
Lys63-specific deubiquitinase activity	1
hydrolase activity, acting on acid anhydrides	1
single-stranded DNA binding	1
protein serine/threonine kinase activity	1
protein serine kinase activity	1
histone kinase activity (H2A-T120 specific)	1
estrogen receptor binding	1
RNA polymerase II core promoter sequence-specific DNA binding	1
