# Supplementary material for: Identifying and profiling structural similarities between Spike of SARS-CoV-2 and other viral or host proteins with Machaon
Source: Commun Biol. 2023 Jul 19;6:752. doi: 10.1038/s42003-023-05076-7 (PMC10356814; doi:10.1038/s42003-023-05076-7)
Supplement: Supplementary file 7 — Supplementary Data 4 [file 42003_2023_5076_MOESM7_ESM.zip › 6VXX_A_segment/go/6VXX_A_site1-metrics_biologicalProcess-go-aggregate.csv]

propertyName	coverage
virion attachment to host cell	11
fusion of virus membrane with host plasma membrane	9
fusion of virus membrane with host endosome membrane	8
clathrin-dependent endocytosis of virus by host cell	6
virion assembly	5
endocytosis involved in viral entry into host cell	4
viral entry into host cell	4
viral budding from plasma membrane	4
viral genome packaging	4
viral RNA genome replication	4
cell adhesion	4
receptor-mediated virion attachment to host cell	4
viral protein processing	3
pathogenesis	3
viral penetration into host nucleus	3
suppression by virus of host type I interferon-mediated signaling pathway	3
transcription, DNA-templated	3
protein complex oligomerization	3
entry into host	3
viral transcription	3
uncoating of virus	3
positive regulation of cytosolic calcium ion concentration	2
neutrophil degranulation	2
actin filament reorganization	2
suppression by virus of host MAVS activity	2
intracellular transport of virus	2
signal transduction	2
pore formation by virus in membrane of host cell	2
positive regulation of CD4-positive, alpha-beta T cell activation	2
translation	2
mitigation of host immune response by virus	2
suppression by virus of host STAT2 activity	2
induction by virus of host autophagy	2
translational initiation	2
SRP-dependent cotranslational protein targeting to membrane	2
defense response to bacterium	2
regulation of cell population proliferation	2
viral genome ejection through host cell envelope, short tail mechanism	2
DNA integration	2
cytolysis	2
adhesion receptor-mediated virion attachment to host cell	2
innate immune response	2
receptor-mediated endocytosis of virus by host cell	2
DNA replication	2
cytoplasmic translation	2
suppression by virus of host gene expression	2
nuclear-transcribed mRNA catabolic process, nonsense-mediated decay	2
viral life cycle	2
defense response to virus	2
regulation of vasoconstriction	1
tryptophan transport	1
regulation of transmembrane transporter activity	1
positive regulation of mRNA 3'-UTR binding	1
regulation of systemic arterial blood pressure by renin-angiotensin	1
positive regulation of histone H2B ubiquitination	1
cell population proliferation	1
positive regulation of histone phosphorylation	1
cellular response to cytokine stimulus	1
DNA repair	1
negative regulation of cell cycle arrest	1
negative regulation of mRNA polyadenylation	1
phosphorylation of RNA polymerase II C-terminal domain	1
regulation of cytokine production	1
positive regulation of cardiac muscle hypertrophy	1
regulation of inflammatory response	1
regulation of cell shape	1
regulation of cardiac conduction	1
positive regulation of viral transcription	1
RNA-protein covalent cross-linking	1
viral genome maturation	1
cell wall macromolecule catabolic process	1
peptidoglycan catabolic process	1
viral release from host cell by cytolysis	1
intracellular transport of viral protein in host cell	1
regulation of immune response	1
negative regulation of cell adhesion	1
positive regulation of axonogenesis	1
regulation of cell migration	1
regulation of GTPase activity	1
proteolysis	1
semaphorin-plexin signaling pathway involved in axon guidance	1
angiotensin maturation	1
angiotensin-mediated drinking behavior	1
blood vessel diameter maintenance	1
negative regulation of signaling receptor activity	1
positive regulation of amino acid transport	1
positive regulation of cardiac muscle contraction	1
positive regulation of gap junction assembly	1
positive regulation of L-proline import across plasma membrane	1
positive regulation of reactive oxygen species metabolic process	1
positive regulation of transcription by RNA polymerase II	1
transcription initiation from RNA polymerase II promoter	1
protein phosphorylation	1
regulation of DNA repair	1
positive regulation of protein phosphorylation	1
positive regulation of T cell mediated cytotoxicity	1
positive regulation of T cell mediated immune response to tumor cell	1
positive regulation of transcription, DNA-templated	1
positive regulation of viral entry into host cell	1
protein tetramerization	1
regulation of interleukin-10 production	1
regulation of interleukin-4 production	1
regulation of T-helper cell differentiation	1
T cell receptor signaling pathway	1
T-helper 1 type immune response	1
positive regulation of establishment of T cell polarity	1
positive regulation of plasma membrane raft polarization	1
positive regulation of receptor clustering	1
stimulatory C-type lectin receptor signaling pathway	1
DNA-templated viral transcription	1
DNA synthesis involved in DNA replication	1
DNA-dependent DNA replication	1
viral DNA genome replication	1
erythrocyte homeostasis	1
ribosomal small subunit biogenesis	1
rRNA processing	1
Group I intron splicing	1
mRNA processing	1
positive regulation of RNA splicing	1
RNA folding	1
tRNA aminoacylation	1
positive regulation of monocyte differentiation	1
positive regulation of memory T cell differentiation	1
positive regulation of MAPK cascade	1
humoral immune response	1
regulation of histone modification	1
regulation of muscle cell differentiation	1
replication fork processing	1
response to drug	1
snRNA transcription by RNA polymerase II	1
transcription by RNA polymerase II	1
transcription elongation from RNA polymerase II promoter	1
viral process	1
antigen processing and presentation of endogenous peptide antigen via MHC class II	1
antigen processing and presentation of exogenous peptide antigen via MHC class II	1
detection of bacterium	1
epidermis development	1
immune response	1
positive regulation of kinase activity	1
inflammatory response to antigenic stimulus	1
interferon-gamma-mediated signaling pathway	1
macrophage differentiation	1
myeloid dendritic cell antigen processing and presentation	1
negative regulation of inflammatory response to antigenic stimulus	1
negative regulation of interferon-gamma production	1
negative regulation of T cell proliferation	1
peptide antigen assembly with MHC class II protein complex	1
positive regulation of CD4-positive, CD25-positive, alpha-beta regulatory T cell differentiation	1
positive regulation of ERK1 and ERK2 cascade	1
positive regulation of I-kappaB kinase/NF-kappaB signaling	1
positive regulation of insulin secretion involved in cellular response to glucose stimulus	1
negative regulation of toll-like receptor 3 signaling pathway	1
response to ionizing radiation	1
type I interferon signaling pathway	1
negative regulation of lipid storage	1
endodermal cell differentiation	1
entry into host cell by a symbiont-containing vacuole	1
ERK1 and ERK2 cascade	1
extracellular matrix organization	1
extrinsic apoptotic signaling pathway in absence of ligand	1
heterotypic cell-cell adhesion	1
integrin-mediated signaling pathway	1
leukocyte migration	1
negative chemotaxis	1
negative regulation of entry of bacterium into host cell	1
negative regulation of extrinsic apoptotic signaling pathway	1
negative regulation of lipid transport	1
cell-matrix adhesion	1
negative regulation of lipoprotein metabolic process	1
negative regulation of low-density lipoprotein receptor activity	1
negative regulation of macrophage derived foam cell differentiation	1
positive regulation of cell adhesion	1
positive regulation of cell migration	1
positive regulation of cell population proliferation	1
positive regulation of osteoblast proliferation	1
regulation of phagocytosis	1
regulation of transforming growth factor beta activation	1
substrate adhesion-dependent cell spreading	1
transforming growth factor beta production	1
cell-substrate adhesion	1
cell adhesion mediated by integrin	1
response to peptide hormone	1
viral genome integration into host DNA	1
suppression by virus of host tetherin activity	1
viral translation	1
pore-mediated entry of viral genome into host cell	1
microtubule-dependent intracellular transport of viral material towards nucleus	1
permeabilization of host organelle membrane involved in viral entry into host cell	1
viral entry via permeabilization of inner membrane	1
establishment of glial blood-brain barrier	1
DNA recombination	1
establishment of integrated proviral latency	1
induction by virus of host cysteine-type endopeptidase activity involved in apoptotic process	1
RNA-dependent DNA biosynthetic process	1
cell wall organization	1
calcium ion transmembrane transport	1
disruption by virus of host cell wall peptidoglycan during virus entry	1
virus tail fiber assembly	1
disruption of host cell envelope during viral entry	1
DNA packaging	1
viral DNA genome packaging	1
viral procapsid maturation	1
G protein-coupled receptor internalization	1
angiogenesis	1
antigen processing and presentation of exogenous peptide antigen via MHC class I, TAP-dependent	1
apolipoprotein A-I-mediated signaling pathway	1
apoptotic cell clearance	1
vascular endothelial growth factor receptor signaling pathway	1
vasculogenesis	1
bidirectional double-stranded viral DNA replication	1
mitochondrial calcium ion homeostasis	1
viral budding	1
viral budding via host ESCRT complex	1
negative regulation of RNA interference	1
viral budding from endoplasmic reticulum membrane	1
suppression by virus of host transcription	1
suppression by virus of host TYK2 activity	1
DNA replication, synthesis of RNA primer	1
DNA unwinding involved in DNA replication	1
calcium import into the mitochondrion	1
calcium-mediated signaling	1
glucose homeostasis	1
mitochondrial calcium ion transmembrane transport	1
degradation of host chromosome by virus	1
positive regulation of insulin secretion	1
positive regulation of mitochondrial calcium ion concentration	1
positive regulation of mitochondrial fission	1
positive regulation of neutrophil chemotaxis	1
cytokine-mediated signaling pathway	1
defense response	1
negative regulation of type I interferon-mediated signaling pathway	1
receptor signaling pathway via JAK-STAT	1
regulation of mitochondrial fission	1
regulation of protein phosphorylation	1
regulation of transcription by RNA polymerase II	1
suppression of host defenses by symbiont	1
maltose transport	1
maltodextrin transport	1
detection of maltose stimulus	1
cellular response to exogenous dsRNA	1
MDA-5 signaling pathway	1
positive regulation of interferon-alpha production	1
positive regulation of interferon-beta production	1
positive regulation of interleukin-6 production	1
positive regulation of response to cytokine stimulus	1
positive regulation of tumor necrosis factor production	1
protein sumoylation	1
response to virus	1
disruption of host cell glycocalyx during viral entry	1
metabolic process	1
complement activation, classical pathway	1
endoplasmic reticulum to Golgi vesicle-mediated transport	1
negative regulation of complement activation	1
positive regulation of CD4-positive, alpha-beta T cell proliferation	1
positive regulation of T cell cytokine production	1
regulation of complement activation	1
regulation of complement-dependent cytotoxicity	1
regulation of lipopolysaccharide-mediated signaling pathway	1
respiratory burst	1
carbohydrate transport	1
cell chemotaxis	1
cellular response to DNA damage stimulus	1
tyrosyl-tRNA aminoacylation	1
