# Supplementary material for: Identifying and profiling structural similarities between Spike of SARS-CoV-2 and other viral or host proteins with Machaon
Source: Commun Biol. 2023 Jul 19;6:752. doi: 10.1038/s42003-023-05076-7 (PMC10356814; doi:10.1038/s42003-023-05076-7)
Supplement: Supplementary file 7 — Supplementary Data 4 [file 42003_2023_5076_MOESM7_ESM.zip › 6VXX_A_segment/go/6VXX_A_site1-metrics_cellularComponent-go-aggregate.csv]

propertyName	coverage
integral component of membrane	12
virion membrane	11
viral envelope	9
host cell plasma membrane	8
membrane	7
host cell nucleus	7
extracellular region	7
plasma membrane	6
cytosol	6
cell surface	5
extracellular exosome	5
viral capsid	4
nucleoplasm	4
virion	4
membrane raft	3
integral to membrane of host cell	3
integral component of plasma membrane	3
focal adhesion	3
cytoplasm	3
viral nucleocapsid	3
nucleus	3
mitochondrion	2
cytosolic small ribosomal subunit	2
ribosome	2
Golgi membrane	2
host cell endosome membrane	2
endocytic vesicle membrane	2
host cell endoplasmic reticulum-Golgi intermediate compartment membrane	2
extracellular space	2
external side of plasma membrane	2
cytosolic ribosome	2
host cell endoplasmic reticulum membrane	2
virus tail, fiber	2
host multivesicular body	2
host cell perinuclear region of cytoplasm	2
host cell cytoplasm	2
viral occlusion body	1
viral capsid, major subunit	1
uniplex complex	1
trans-Golgi network membrane	1
chromatin	1
host cell nuclear matrix	1
transport vesicle membrane	1
host cell cytoplasmic vesicle membrane	1
helical viral capsid	1
T=pseudo3 icosahedral viral capsid	1
icosahedral viral capsid	1
MHC class II protein complex	1
host cell mitochondrial outer membrane	1
integral component of lumenal side of endoplasmic reticulum membrane	1
nucleolus	1
cytoplasmic ribonucleoprotein granule	1
ER to Golgi transport vesicle membrane	1
clathrin-coated endocytic vesicle membrane	1
transcription elongation factor complex	1
PML body	1
P-TEFb complex	1
mediator complex	1
intermediate filament	1
mitochondrial inner membrane	1
lysosomal membrane	1
late endosome membrane	1
cyclin/CDK positive transcription elongation factor complex	1
endoplasmic reticulum lumen	1
cilium	1
brush border membrane	1
apical plasma membrane	1
immunological synapse	1
semaphorin receptor complex	1
ATP-binding cassette (ABC) transporter complex, substrate-binding subunit-containing	1
integral component of mitochondrial inner membrane	1
photoreceptor inner segment	1
integrin alphav-beta6 complex	1
integrin alphav-beta5 complex	1
integrin alphav-beta3 complex	1
filopodium membrane	1
alphav-beta3 integrin-PKCalpha complex	1
alphav-beta3 integrin-IGF-1-IGF1R complex	1
alphav-beta3 integrin-HMGB1 complex	1
photoreceptor outer segment	1
viral terminase, large subunit	1
calcium channel complex	1
virus tail, tip	1
T=7 icosahedral viral capsid	1
ciliary membrane	1
bicellular tight junction	1
T=1 icosahedral viral capsid	1
virus tail, tube	1
virus tail	1
T=3 icosahedral viral capsid	1
integrin alphav-beta8 complex	1
integrin complex	1
lamellipodium membrane	1
microvillus membrane	1
primosome complex	1
host cell mitochondrion	1
viral inner capsid	1
T=2 icosahedral viral capsid	1
host cell late endosome membrane	1
host cell endomembrane system	1
periplasmic space	1
outer membrane-bounded periplasmic space	1
ATP-binding cassette (ABC) transporter complex	1
transport vesicle	1
secretory granule membrane	1
ficolin-1-rich granule membrane	1
endoplasmic reticulum-Golgi intermediate compartment membrane	1
anchored component of membrane	1
specific granule membrane	1
ruffle membrane	1
phagocytic vesicle	1
mitochondrial matrix	1
