# Supplementary material for: Identifying and profiling structural similarities between Spike of SARS-CoV-2 and other viral or host proteins with Machaon
Source: Commun Biol. 2023 Jul 19;6:752. doi: 10.1038/s42003-023-05076-7 (PMC10356814; doi:10.1038/s42003-023-05076-7)
Supplement: Supplementary file 7 — Supplementary Data 4 [file 42003_2023_5076_MOESM7_ESM.zip › 6VXX_A_segment/go/6VXX_A_site1-metrics_molecularFunction-go-aggregate.csv]

propertyName	coverage
identical protein binding	16
metal ion binding	10
RNA binding	9
structural molecule activity	9
ATP binding	9
DNA binding	8
RNA helicase activity	4
zinc ion binding	4
RNA-directed 5'-3' RNA polymerase activity	4
virus receptor activity	3
nucleoside-triphosphatase activity	3
DNA-directed DNA polymerase activity	3
host cell surface receptor binding	3
double-stranded RNA binding	3
nucleotide binding	3
ion channel activity	2
serine-type endopeptidase activity	2
RNA polymerase II cis-regulatory region sequence-specific DNA binding	2
mRNA (nucleoside-2'-O-)-methyltransferase activity	2
mRNA (guanine-N7-)-methyltransferase activity	2
structural constituent of ribosome	2
3'-5' exonuclease activity	2
protein dimerization activity	2
DNA helicase activity	2
lipid binding	2
metallopeptidase activity	2
aspartic-type endopeptidase activity	1
peptidyl-dipeptidase activity	1
metallocarboxypeptidase activity	1
endopeptidase activity	1
carboxypeptidase activity	1
signaling receptor binding	1
semaphorin receptor activity	1
rRNA binding	1
chromatin binding	1
lysozyme activity	1
cysteine-type endopeptidase activity	1
ubiquitin-like protein ligase binding	1
exoribonuclease H activity	1
DNA-binding transcription factor activity, RNA polymerase II-specific	1
uniporter activity	1
7SK snRNA binding	1
cyclin-dependent protein serine/threonine kinase activity	1
helicase activity	1
protein kinase activity	1
exodeoxyribonuclease activity	1
DNA-directed 5'-3' RNA polymerase activity	1
T cell receptor binding	1
structural constituent of cytoskeleton	1
polysaccharide binding	1
peptide antigen binding	1
MHC class II receptor activity	1
MHC class II protein complex binding	1
CD4 receptor binding	1
transcription coactivator binding	1
RNA polymerase II CTD heptapeptide repeat kinase activity	1
protein serine/threonine kinase activity	1
protein serine/threonine kinase activity	1
protein serine kinase activity	1
protein kinase binding	1
calcium channel activity	1
opsin binding	1
phosphoprotein binding	1
protease binding	1
crossover junction endodeoxyribonuclease activity	1
RNA uridylyltransferase activity	1
voltage-gated calcium channel activity	1
G protein-coupled receptor binding	1
transforming growth factor beta binding	1
protein kinase C binding	1
opsonin binding	1
double-stranded DNA endodeoxyribonuclease activity	1
integrin binding	1
fibronectin binding	1
extracellular matrix protein binding	1
extracellular matrix binding	1
coreceptor activity	1
spectrin binding	1
deoxyribonuclease IV (phage-T4-induced) activity	1
nuclease activity	1
exogenous protein binding	1
maltose binding	1
RNA-directed DNA polymerase activity	1
RNA-DNA hybrid ribonuclease activity	1
hydrolase activity, acting on glycosyl bonds	1
ATPase activity	1
GTP binding	1
structural constituent of virion	1
carbohydrate transmembrane transporter activity	1
hydrolase activity	1
DNA primase activity	1
deoxyribonuclease activity	1
endo-alpha-(2,8)-sialidase activity	1
single-stranded RNA binding	1
endonuclease activity	1
ribonucleoprotein complex binding	1
tyrosine-tRNA ligase activity	1
