# Supplementary material for: Identifying and profiling structural similarities between Spike of SARS-CoV-2 and other viral or host proteins with Machaon
Source: Commun Biol. 2023 Jul 19;6:752. doi: 10.1038/s42003-023-05076-7 (PMC10356814; doi:10.1038/s42003-023-05076-7)
Supplement: Supplementary file 7 — Supplementary Data 4 [file 42003_2023_5076_MOESM7_ESM.zip › 6VXX_A_segment/go/6VXX_A_site2-metrics_biologicalProcess-go-aggregate.csv]

propertyName	coverage
cytolysis	5
suppression by virus of host type I interferon-mediated signaling pathway	5
viral transcription	5
defense response to bacterium	5
cell wall macromolecule catabolic process	4
translation	4
viral RNA genome replication	4
DNA repair	4
viral process	4
viral release from host cell by cytolysis	4
peptidoglycan catabolic process	4
rRNA processing	3
SRP-dependent cotranslational protein targeting to membrane	3
translational initiation	3
transcription, DNA-templated	3
cytoplasmic translation	3
endocytosis involved in viral entry into host cell	3
nuclear-transcribed mRNA catabolic process, nonsense-mediated decay	3
fusion of virus membrane with host plasma membrane	3
viral entry into host cell	3
fusion of virus membrane with host endosome membrane	3
virion attachment to host cell	3
immune response	2
suppression by virus of host STAT2 activity	2
induction by virus of host autophagy	2
suppression by virus of host RNA polymerase II activity	2
ribosomal small subunit biogenesis	2
suppression by virus of host gene expression	2
suppression by virus of host PKR activity	2
antigen processing and presentation of exogenous peptide antigen via MHC class I, TAP-dependent	2
chromatin silencing	2
positive regulation of T cell mediated cytotoxicity	2
suppression by virus of host RIG-I activity	2
interferon-gamma-mediated signaling pathway	2
antigen processing and presentation of exogenous peptide antigen via MHC class II	2
detection of bacterium	2
DNA recombination	2
pathogenesis	2
virion assembly	2
viral life cycle	2
maturation of SSU-rRNA from tricistronic rRNA transcript (SSU-rRNA, 5.8S rRNA, LSU-rRNA)	2
receptor-mediated virion attachment to host cell	2
negative regulation of interferon-gamma production	1
negative regulation of T cell proliferation	1
peptide antigen assembly with MHC class II protein complex	1
positive regulation of CD4-positive, alpha-beta T cell activation	1
positive regulation of CD4-positive, CD25-positive, alpha-beta regulatory T cell differentiation	1
positive regulation of ERK1 and ERK2 cascade	1
positive regulation of I-kappaB kinase/NF-kappaB signaling	1
positive regulation of kinase activity	1
positive regulation of insulin secretion involved in cellular response to glucose stimulus	1
myeloid dendritic cell antigen processing and presentation	1
positive regulation of MAPK cascade	1
positive regulation of memory T cell differentiation	1
positive regulation of monocyte differentiation	1
positive regulation of protein phosphorylation	1
positive regulation of T cell mediated immune response to tumor cell	1
positive regulation of transcription, DNA-templated	1
positive regulation of viral entry into host cell	1
protein tetramerization	1
negative regulation of inflammatory response to antigenic stimulus	1
entry receptor-mediated virion attachment to host cell	1
macrophage differentiation	1
microtubule-dependent intracellular transport of viral material towards nucleus	1
regulation of phospholipid metabolic process	1
regulation of receptor internalization	1
synaptic vesicle budding	1
very-low-density lipoprotein particle assembly	1
vesicle-mediated transport	1
regulation of transcription, DNA-templated	1
cellular response to cytokine stimulus	1
protein dephosphorylation	1
suppression by virus of host STAT1 activity	1
inflammatory response to antigenic stimulus	1
suppression by virus of host mRNA export from nucleus	1
suppression by virus of host MDA-5 activity	1
suppression by virus of host MAVS activity	1
antigen processing and presentation of endogenous peptide antigen via MHC class II	1
epidermis development	1
RNA-protein covalent cross-linking	1
humoral immune response	1
regulation of interleukin-4 production	1
regulation of interleukin-10 production	1
T cell receptor signaling pathway	1
regulation of T-helper cell differentiation	1
vesicle fusion with endoplasmic reticulum-Golgi intermediate compartment (ERGIC) membrane	1
endoplasmic reticulum to Golgi vesicle-mediated transport	1
negative regulation of autophagosome assembly	1
uncoating of virus	1
RNA-dependent DNA biosynthetic process	1
induction by virus of host cysteine-type endopeptidase activity involved in apoptotic process	1
positive regulation of protein catabolic process	1
protein transport	1
retrograde vesicle-mediated transport, Golgi to endoplasmic reticulum	1
vesicle fusion with Golgi apparatus	1
regulation of translation	1
DNA packaging	1
viral DNA genome packaging	1
establishment of integrated proviral latency	1
entry into host	1
DNA integration	1
viral exocytosis	1
actin cytoskeleton organization	1
heart development	1
COPII vesicle coating	1
negative regulation of cell population proliferation	1
signal transduction	1
suppression by virus of host type I interferon production	1
muscle structure development	1
T-helper 1 type immune response	1
negative stranded viral RNA replication	1
protein complex oligomerization	1
positive stranded viral RNA replication	1
suppression by virus of host transcription	1
pore-mediated entry of viral genome into host cell	1
suppression by virus of host transcription initiation from RNA polymerase II promoter	1
mitigation of host immune response by virus	1
viral genome integration into host DNA	1
modification by virus of host mRNA processing	1
modulation by virus of host cellular process	1
necroptotic process	1
suppression by virus of host mRNA processing	1
pore formation by virus in membrane of host cell	1
viral penetration into host nucleus	1
viral genome packaging	1
regulation of Arp2/3 complex-mediated actin nucleation	1
regulation of defense response to virus by virus	1
Golgi to transport vesicle transport	1
postsynaptic actin cytoskeleton organization	1
post-Golgi vesicle-mediated transport	1
carbohydrate transport	1
cell chemotaxis	1
cellular response to DNA damage stimulus	1
detection of maltose stimulus	1
maltodextrin transport	1
maltose transport	1
7-methylguanosine mRNA capping	1
cap snatching	1
adaptive immune response	1
antigen processing and presentation of endogenous peptide antigen via MHC class I via ER pathway, TAP-independent	1
antigen processing and presentation of exogenous peptide antigen via MHC class I, TAP-independent	1
antigen processing and presentation of peptide antigen via MHC class I	1
defense response	1
neutrophil degranulation	1
protection from natural killer cell mediated cytotoxicity	1
regulation of dendritic cell differentiation	1
regulation of immune response	1
regulation of interleukin-12 production	1
regulation of interleukin-6 production	1
regulation of T cell anergy	1
type I interferon signaling pathway	1
ribosomal small subunit assembly	1
response to extracellular stimulus	1
positive regulation of respiratory burst involved in inflammatory response	1
purine ribonucleoside monophosphate biosynthetic process	1
suppression by virus of host tetherin activity	1
viral protein processing	1
viral translation	1
adenosine catabolic process	1
cell adhesion	1
hypoxanthine salvage	1
inosine biosynthetic process	1
negative regulation of adenosine receptor signaling pathway	1
nucleotide metabolic process	1
T cell activation	1
positive regulation of cellular component movement	1
deoxyribonucleotide biosynthetic process	1
antimicrobial humoral immune response mediated by antimicrobial peptide	1
defense response to Gram-negative bacterium	1
erythrocyte differentiation	1
killing of cells of other organism	1
maturation of SSU-rRNA	1
monocyte chemotaxis	1
negative regulation of respiratory burst involved in inflammatory response	1
nucleolus organization	1
DNA damage response, detection of DNA damage	1
global genome nucleotide-excision repair	1
interleukin-1-mediated signaling pathway	1
long-term synaptic depression	1
cell cycle	1
cell division	1
modulation by virus of host cell cycle	1
actin filament organization	1
cellular copper ion homeostasis	1
cellular response to virus	1
dendritic spine organization	1
interleukin-12-mediated signaling pathway	1
intracellular protein transport	1
lysosomal membrane organization	1
ubiquitin-dependent protein catabolic process	1
mitotic cleavage furrow ingression	1
phosphatidylinositol biosynthetic process	1
positive regulation of calcium ion-dependent exocytosis	1
positive regulation of dendritic spine development	1
positive regulation of endocytosis	1
positive regulation of ER to Golgi vesicle-mediated transport	1
positive regulation of late endosome to lysosome transport	1
positive regulation of protein secretion	1
positive regulation of sodium ion transmembrane transport	1
Wnt signaling pathway	1
transcription-coupled nucleotide-excision repair	1
MAPK cascade	1
positive regulation of proteasomal ubiquitin-dependent protein catabolic process	1
negative regulation of canonical Wnt signaling pathway	1
negative regulation of G2/M transition of mitotic cell cycle	1
nucleotide-excision repair, DNA damage recognition	1
nucleotide-excision repair, DNA duplex unwinding	1
nucleotide-excision repair, DNA incision	1
nucleotide-excision repair, DNA incision, 3'-to lesion	1
nucleotide-excision repair, DNA incision, 5'-to lesion	1
nucleotide-excision repair, preincision complex assembly	1
nucleotide-excision repair, preincision complex stabilization	1
positive regulation of protein autoubiquitination	1
SCF-dependent proteasomal ubiquitin-dependent protein catabolic process	1
post-translational protein modification	1
proteasome-mediated ubiquitin-dependent protein catabolic process	1
protein K48-linked ubiquitination	1
protein monoubiquitination	1
protein neddylation	1
protein polyubiquitination	1
protein ubiquitination	1
regulation of transcription from RNA polymerase II promoter in response to hypoxia	1
SCF complex assembly	1
suppression by virus of host translation initiation factor activity	1
