# Supplementary material for: Identifying and profiling structural similarities between Spike of SARS-CoV-2 and other viral or host proteins with Machaon
Source: Commun Biol. 2023 Jul 19;6:752. doi: 10.1038/s42003-023-05076-7 (PMC10356814; doi:10.1038/s42003-023-05076-7)
Supplement: Supplementary file 7 — Supplementary Data 4 [file 42003_2023_5076_MOESM7_ESM.zip › 6VXX_A_segment/go/6VXX_A_site2-metrics_cellularComponent-go-aggregate.csv]

propertyName	coverage
host cell nucleus	8
integral component of membrane	7
cytosol	7
extracellular exosome	7
host cell cytoplasm	7
virion membrane	6
membrane	6
nucleus	5
host cell plasma membrane	4
viral envelope	4
nucleoplasm	4
Golgi membrane	4
viral capsid	4
focal adhesion	3
nucleosome	3
plasma membrane	3
ER to Golgi transport vesicle membrane	3
cell surface	2
endoplasmic reticulum	2
viral nucleocapsid	2
integral component of lumenal side of endoplasmic reticulum membrane	2
integral component of plasma membrane	2
phagocytic vesicle membrane	2
host cell cytoplasmic vesicle membrane	2
postsynaptic density	2
ribosome	2
external side of plasma membrane	2
virion	2
cytosolic small ribosomal subunit	2
cytosolic ribosome	2
cytoplasm	2
COPI-coated vesicle	2
host cell endoplasmic reticulum membrane	1
cytoplasmic side of plasma membrane	1
cytoskeleton	1
trans-Golgi network membrane	1
extracellular region	1
MHC class II protein complex	1
lysosomal membrane	1
endocytic vesicle membrane	1
late endosome membrane	1
intermediate filament	1
clathrin-coated endocytic vesicle membrane	1
immunological synapse	1
transport vesicle membrane	1
extracellular space	1
host cell endoplasmic reticulum-Golgi intermediate compartment membrane	1
SNARE complex	1
endoplasmic reticulum membrane	1
endoplasmic reticulum-Golgi intermediate compartment	1
integral to membrane of host cell	1
polysomal ribosome	1
cytosolic large ribosomal subunit	1
host multivesicular body	1
Z disc	1
stress fiber	1
filamentous actin	1
adherens junction	1
virus tail, fiber	1
viral terminase, large subunit	1
transport vesicle	1
synaptic vesicle	1
sarcomere	1
melanosome	1
endoplasmic reticulum-Golgi intermediate compartment membrane	1
trans-Golgi network	1
Cul4B-RING E3 ubiquitin ligase complex	1
protein-containing complex	1
ATP-binding cassette (ABC) transporter complex	1
small ribosomal subunit	1
protein-DNA complex	1
host cell filopodium	1
periplasmic space	1
outer membrane-bounded periplasmic space	1
ATP-binding cassette (ABC) transporter complex, substrate-binding subunit-containing	1
nucleolus	1
Golgi apparatus	1
viral scaffold	1
T=13 icosahedral viral capsid	1
host cell membrane	1
lysosome	1
cytoplasmic vesicle lumen	1
cell junction	1
early endosome membrane	1
MHC class I protein complex	1
peroxisomal membrane	1
SCF ubiquitin ligase complex	1
perinuclear region of cytoplasm	1
neuron projection	1
late endosome	1
glutamatergic synapse	1
cell leading edge	1
VCB complex	1
cullin-RING ubiquitin ligase complex	1
recycling endosome membrane	1
Cul7-RING ubiquitin ligase complex	1
Cul5-RING ubiquitin ligase complex	1
Cul4A-RING E3 ubiquitin ligase complex	1
Cul3-RING ubiquitin ligase complex	1
Cul2-RING ubiquitin ligase complex	1
secretory granule membrane	1
T=pseudo3 icosahedral viral capsid	1
