# Supplementary material for: Identifying and profiling structural similarities between Spike of SARS-CoV-2 and other viral or host proteins with Machaon
Source: Commun Biol. 2023 Jul 19;6:752. doi: 10.1038/s42003-023-05076-7 (PMC10356814; doi:10.1038/s42003-023-05076-7)
Supplement: Supplementary file 7 — Supplementary Data 4 [file 42003_2023_5076_MOESM7_ESM.zip › 6VXX_A_segment/go/6VXX_A_site2-metrics_molecularFunction-go-aggregate.csv]

propertyName	coverage
RNA binding	11
metal ion binding	7
DNA binding	7
identical protein binding	6
ATP binding	6
structural constituent of ribosome	4
RNA-directed 5'-3' RNA polymerase activity	4
zinc ion binding	4
lysozyme activity	4
protein heterodimerization activity	3
RNA helicase activity	3
endonuclease activity	3
nucleoside-triphosphatase activity	2
peptide antigen binding	2
structural molecule activity	2
GTP binding	2
magnesium ion binding	2
T cell receptor binding	1
structural constituent of cytoskeleton	1
DNA helicase activity	1
polysaccharide binding	1
MHC class II receptor activity	1
MHC class II protein complex binding	1
protein tyrosine phosphatase activity	1
CD4 receptor binding	1
serine-type endopeptidase activity	1
cytoskeletal protein binding	1
protein dimerization activity	1
mRNA (nucleoside-2'-O-)-methyltransferase activity	1
non-membrane spanning protein tyrosine phosphatase activity	1
mRNA (guanine-N7-)-methyltransferase activity	1
double-stranded RNA binding	1
DNA primase activity	1
host cell surface receptor binding	1
enzyme binding	1
hydrolase activity, hydrolyzing N-glycosyl compounds	1
cysteine-type endopeptidase activity	1
mRNA 5'-UTR binding	1
mRNA 3'-UTR binding	1
RNA-DNA hybrid ribonuclease activity	1
RNA-directed DNA polymerase activity	1
lipid binding	1
exoribonuclease H activity	1
DNA-directed DNA polymerase activity	1
aspartic-type endopeptidase activity	1
muscle alpha-actinin binding	1
actin binding	1
nuclease activity	1
ATPase activity	1
hydrolase activity	1
syntaxin binding	1
DNA-(apurinic or apyrimidinic site) endonuclease activity	1
SNAP receptor activity	1
pyrimidine dimer DNA N-glycosylase activity	1
protein domain specific binding	1
deoxyribodipyrimidine endonucleosidase activity	1
fibroblast growth factor binding	1
polynucleotide adenylyltransferase activity	1
polynucleotide 5'-phosphatase activity	1
mRNA methyltransferase activity	1
cysteine-type peptidase activity	1
maltose binding	1
carbohydrate transmembrane transporter activity	1
protein kinase binding	1
four-way junction DNA binding	1
class I DNA-(apurinic or apyrimidinic site) endonuclease activity	1
crossover junction endodeoxyribonuclease activity	1
N-acetylmuramoyl-L-alanine amidase activity	1
protein disulfide oxidoreductase activity	1
electron transfer activity	1
lytic transglycosylase activity	1
lyase activity	1
adenosine deaminase activity	1
protein homodimerization activity	1
sequence-specific DNA binding	1
deoxycytidylate 5-hydroxymethyltransferase activity	1
chaperone binding	1
sigma factor activity	1
DNA-directed 5'-3' RNA polymerase activity	1
deoxynucleotide 3'-phosphatase activity	1
ATP-dependent polydeoxyribonucleotide 5'-hydroxyl-kinase activity	1
phospholipase D activator activity	1
GDP binding	1
ubiquitin-ubiquitin ligase activity	1
ubiquitin protein ligase binding	1
ubiquitin protein ligase activity	1
transcription factor binding	1
protein-containing complex binding	1
NEDD8 ligase activity	1
cullin family protein binding	1
TAP binding	1
signaling receptor binding	1
ion channel activity	1
