# Supplementary material for: Identifying and profiling structural similarities between Spike of SARS-CoV-2 and other viral or host proteins with Machaon
Source: Commun Biol. 2023 Jul 19;6:752. doi: 10.1038/s42003-023-05076-7 (PMC10356814; doi:10.1038/s42003-023-05076-7)
Supplement: Supplementary file 7 — Supplementary Data 4 [file 42003_2023_5076_MOESM7_ESM.zip › 6VXX_A_segment/go/6VXX_A_site3-metrics_biologicalProcess-go-aggregate.csv]

propertyName	coverage
viral protein processing	4
induction by virus of host autophagy	3
fusion of virus membrane with host endosome membrane	3
fusion of virus membrane with host plasma membrane	3
virion attachment to host cell	3
clathrin-dependent endocytosis of virus by host cell	2
immune response	2
cell adhesion	2
signal transduction	2
proteolysis	2
methylation	2
viral process	2
DNA replication	2
virion assembly	2
entry into host	2
suppression by virus of host IRF3 activity	2
suppression by virus of host type I interferon-mediated signaling pathway	2
viral RNA genome replication	2
modulation by virus of host protein ubiquitination	2
receptor-mediated virion attachment to host cell	2
viral translation	2
pathogenesis	2
transcription, DNA-templated	2
endocytosis involved in viral entry into host cell	2
cell-cell adhesion	1
viral penetration into host nucleus	1
bundle of His cell-Purkinje myocyte adhesion involved in cell communication	1
T cell receptor signaling pathway	1
cornification	1
desmosome organization	1
homophilic cell adhesion via plasma membrane adhesion molecules	1
keratinization	1
maternal process involved in female pregnancy	1
viral life cycle	1
viral genome integration into host DNA	1
viral genome packaging	1
uncoating of virus	1
suppression by virus of host gene expression	1
RNA-dependent DNA biosynthetic process	1
induction by virus of host cysteine-type endopeptidase activity involved in apoptotic process	1
establishment of integrated proviral latency	1
DNA recombination	1
Purkinje myocyte development	1
transmembrane receptor protein tyrosine kinase signaling pathway	1
T cell selection	1
T cell differentiation	1
DNA integration	1
angiotensin-mediated drinking behavior	1
regulation of heart rate by cardiac conduction	1
positive regulation of gap junction assembly	1
tryptophan transport	1
regulation of vasoconstriction	1
regulation of transmembrane transporter activity	1
regulation of systemic arterial blood pressure by renin-angiotensin	1
regulation of inflammatory response	1
regulation of cytokine production	1
regulation of cell population proliferation	1
regulation of cardiac conduction	1
positive regulation of reactive oxygen species metabolic process	1
positive regulation of L-proline import across plasma membrane	1
positive regulation of cardiac muscle contraction	1
regulation of ventricular cardiac muscle cell action potential	1
positive regulation of amino acid transport	1
negative regulation of signaling receptor activity	1
blood vessel diameter maintenance	1
response to vitamin D	1
angiotensin maturation	1
positive regulation of T cell mediated cytotoxicity	1
negative regulation of neuron projection development	1
antigen processing and presentation of endogenous peptide antigen via MHC class Ib	1
antigen processing and presentation of endogenous peptide antigen via MHC class I via ER pathway, TAP-dependent	1
response to progesterone	1
T cell activation	1
positive regulation of MAPK cascade	1
response to estradiol	1
cytokine-mediated signaling pathway	1
cell surface receptor signaling pathway	1
adaptive immune response	1
suppression by virus of host TYK2 activity	1
suppression by virus of host toll-like receptor signaling pathway	1
suppression by virus of host TBK1 activity	1
suppression by virus of host STAT2 activity	1
suppression by virus of host STAT1 activity	1
regulation of blood pressure	1
peptide catabolic process	1
neutrophil degranulation	1
cell differentiation	1
angiogenesis	1
virion attachment to host cell pilus	1
viral extrusion	1
viral entry into host cell via pilus basal pore	1
entry receptor-mediated virion attachment to host cell	1
adhesion receptor-mediated virion attachment to host cell	1
restriction-modification system evasion by virus	1
bidirectional double-stranded viral DNA replication	1
viral genome replication	1
suppression by virus of host tetherin activity	1
cellular response to granulocyte macrophage colony-stimulating factor stimulus	1
defense response to Gram-negative bacterium	1
regulation of T cell activation	1
enzyme linked receptor protein signaling pathway	1
regulation of defense response to virus by virus	1
regulation of calcium ion transport	1
positive regulation of viral entry into host cell	1
positive regulation of transcription, DNA-templated	1
positive regulation of T cell proliferation	1
positive regulation of protein phosphorylation	1
positive regulation of protein kinase activity	1
positive regulation of peptidyl-tyrosine phosphorylation	1
positive regulation of monocyte differentiation	1
positive regulation of kinase activity	1
positive regulation of interleukin-2 production	1
positive regulation of I-kappaB kinase/NF-kappaB signaling	1
positive regulation of ERK1 and ERK2 cascade	1
positive regulation of calcium-mediated signaling	1
positive regulation of calcium ion transport into cytosol	1
membrane organization	1
maintenance of protein location in cell	1
macrophage differentiation	1
interleukin-15-mediated signaling pathway	1
induction by virus of host cell-cell fusion	1
helper T cell enhancement of adaptive immune response	1
viral entry into host cell	1
