# Supplementary material for: Identifying and profiling structural similarities between Spike of SARS-CoV-2 and other viral or host proteins with Machaon
Source: Commun Biol. 2023 Jul 19;6:752. doi: 10.1038/s42003-023-05076-7 (PMC10356814; doi:10.1038/s42003-023-05076-7)
Supplement: Supplementary file 7 — Supplementary Data 4 [file 42003_2023_5076_MOESM7_ESM.zip › 6VXX_A_segment/go/6VXX_A_site3-metrics_cellularComponent-go-aggregate.csv]

propertyName	coverage
integral component of membrane	10
plasma membrane	6
host cell nucleus	5
virion membrane	5
host cell perinuclear region of cytoplasm	4
host cell plasma membrane	4
host cell membrane	3
extracellular space	3
viral nucleocapsid	3
viral capsid	3
extracellular region	3
extracellular exosome	3
cell surface	3
viral envelope	3
endoplasmic reticulum lumen	2
external side of plasma membrane	2
membrane raft	2
host cell endoplasmic reticulum-Golgi intermediate compartment	2
apical plasma membrane	2
Golgi apparatus	2
endoplasmic reticulum	1
MHC class I peptide loading complex	1
cilium	1
cell junction	1
brush border membrane	1
phagocytic vesicle membrane	1
MHC class I protein complex	1
cell-cell junction	1
cornified envelope	1
host cell endomembrane system	1
integral component of lumenal side of endoplasmic reticulum membrane	1
desmosome	1
intercalated disc	1
Golgi medial cisterna	1
intracellular membrane-bounded organelle	1
lateral plasma membrane	1
endoplasmic reticulum exit site	1
clathrin-coated endocytic vesicle membrane	1
host multivesicular body	1
T cell receptor complex	1
host cell endoplasmic reticulum-Golgi intermediate compartment membrane	1
host cell endosome	1
T=4 icosahedral viral capsid	1
DNA polymerase complex	1
T=7 icosahedral viral capsid	1
host cell Golgi apparatus	1
cytoplasmic vesicle	1
Golgi membrane	1
nucleolus	1
cytoplasm	1
endoplasmic reticulum-Golgi intermediate compartment	1
lysosomal membrane	1
secretory granule membrane	1
host cell endoplasmic reticulum membrane	1
early endosome	1
endoplasmic reticulum membrane	1
integral component of plasma membrane	1
endocytic vesicle membrane	1
