# Supplementary material for: Identifying and profiling structural similarities between Spike of SARS-CoV-2 and other viral or host proteins with Machaon
Source: Commun Biol. 2023 Jul 19;6:752. doi: 10.1038/s42003-023-05076-7 (PMC10356814; doi:10.1038/s42003-023-05076-7)
Supplement: Supplementary file 7 — Supplementary Data 4 [file 42003_2023_5076_MOESM7_ESM.zip › 6VXX_A_segment/go/6VXX_A_site3-metrics_molecularFunction-go-aggregate.csv]

propertyName	coverage
identical protein binding	7
zinc ion binding	7
RNA binding	5
DNA binding	4
structural molecule activity	4
ATP binding	3
virus receptor activity	3
cysteine-type endopeptidase activity	2
signaling receptor activity	2
peptide binding	2
metallopeptidase activity	2
DNA helicase activity	2
RNA helicase activity	2
serine-type endopeptidase activity	2
thiol-dependent ubiquitin-specific protease activity	2
RNA-directed 5'-3' RNA polymerase activity	2
DNA primase activity	1
lipid binding	1
exoribonuclease H activity	1
protein tyrosine kinase binding	1
DNA-directed DNA polymerase activity	1
RNA-directed DNA polymerase activity	1
RNA-DNA hybrid ribonuclease activity	1
structural constituent of virion	1
calcium ion binding	1
cell adhesion molecule binding	1
cell adhesive protein binding involved in bundle of His cell-Purkinje myocyte communication	1
transmembrane signaling receptor activity	1
aspartic-type endopeptidase activity	1
beta-2-microglobulin binding	1
hydrolase activity	1
deoxycytidylate 5-hydroxymethyltransferase activity	1
protein homodimerization activity	1
CD8 receptor binding	1
peptide antigen binding	1
protein-containing complex binding	1
signaling receptor binding	1
T cell receptor binding	1
TAP binding	1
TAP complex binding	1
carboxypeptidase activity	1
endopeptidase activity	1
metallocarboxypeptidase activity	1
protein kinase binding	1
coreceptor activity	1
MHC class II protein complex binding	1
MHC class II protein binding	1
endonuclease activity	1
exoribonuclease activity	1
methyltransferase activity	1
host cell surface receptor binding	1
transferase activity	1
DNA-directed 5'-3' RNA polymerase activity	1
ribonucleoside binding	1
DNA polymerase processivity factor activity	1
DNA-methyltransferase activity	1
nucleic acid binding	1
site-specific DNA-methyltransferase (adenine-specific) activity	1
aminopeptidase activity	1
metalloaminopeptidase activity	1
double-stranded RNA binding	1
GTP binding	1
metal ion binding	1
mRNA (guanine-N7-)-methyltransferase activity	1
mRNA (nucleoside-2'-O-)-methyltransferase activity	1
nucleoside-triphosphatase activity	1
protein dimerization activity	1
enzyme binding	1
extracellular matrix structural constituent	1
immunoglobulin binding	1
interleukin-16 binding	1
interleukin-16 receptor activity	1
peptidyl-dipeptidase activity	1
