# Supplementary material for: Identifying and profiling structural similarities between Spike of SARS-CoV-2 and other viral or host proteins with Machaon
Source: Commun Biol. 2023 Jul 19;6:752. doi: 10.1038/s42003-023-05076-7 (PMC10356814; doi:10.1038/s42003-023-05076-7)
Supplement: Supplementary file 7 — Supplementary Data 4 [file 42003_2023_5076_MOESM7_ESM.zip › 6VXX_A_segment/go/6VXX_A_site4-metrics_biologicalProcess-go-aggregate.csv]

propertyName	coverage
fusion of virus membrane with host endosome membrane	5
virion attachment to host cell	5
positive regulation of T cell mediated cytotoxicity	3
antigen processing and presentation of endogenous peptide antigen via MHC class Ib	3
viral protein processing	3
negative regulation of neuron projection development	2
positive regulation of transcription, DNA-templated	2
mitigation of host immune response by virus	2
protein import into nucleus	2
virion assembly	2
viral tail assembly	2
immune response	2
antigen processing and presentation of endogenous peptide antigen via MHC class I via ER pathway, TAP-dependent	2
viral translation	2
regulation of DNA replication	2
pathogenesis	2
fusion of virus membrane with host plasma membrane	2
endocytosis involved in viral entry into host cell	2
viral RNA genome replication	2
suppression by virus of host adaptive immune response	2
suppression by virus of host type I interferon-mediated signaling pathway	2
suppression by virus of host antigen processing and presentation	2
suppression by virus of host NF-kappaB transcription factor activity	2
induction by virus of host autophagy	2
clathrin-dependent endocytosis of virus by host cell	2
viral latency	2
pore-mediated entry of viral genome into host cell	2
positive stranded viral RNA replication	1
suppression by virus of host MAVS activity	1
RNA-protein covalent cross-linking	1
protein complex oligomerization	1
adhesion receptor-mediated virion attachment to host cell	1
pore formation by virus in membrane of host cell	1
viral process	1
type I interferon signaling pathway	1
regulation of natural killer cell mediated immunity	1
regulation of immune response	1
suppression by virus of host mRNA export from nucleus	1
protection from natural killer cell mediated cytotoxicity	1
positive regulation of tumor necrosis factor production	1
positive regulation of TRAIL production	1
positive regulation of natural killer cell proliferation	1
positive regulation of natural killer cell mediated immunity	1
positive regulation of natural killer cell mediated cytotoxicity	1
suppression by virus of host MDA-5 activity	1
entry into host	1
suppression by virus of host RIG-I activity	1
suppression by virus of host translation initiation factor activity	1
viral genome packaging	1
7-methylguanosine mRNA capping	1
mRNA processing	1
virus tail fiber assembly	1
double-strand break repair via homologous recombination	1
DNA recombination	1
cellular response to DNA damage stimulus	1
negative regulation by symbiont of host apoptotic process	1
entry receptor-mediated virion attachment to host cell	1
viral life cycle	1
stimulatory C-type lectin receptor signaling pathway	1
positive regulation of receptor clustering	1
positive regulation of plasma membrane raft polarization	1
positive regulation of establishment of T cell polarity	1
positive regulation of interleukin-4 production	1
actin filament reorganization	1
transcription, DNA-templated	1
positive regulation of natural killer cell cytokine production	1
antigen processing and presentation of exogenous peptide antigen via MHC class Ib	1
positive regulation of interleukin-13 production	1
positive regulation of immunoglobulin production	1
RNA export from nucleus	1
positive regulation of GTPase activity	1
G1/S transition of mitotic cell cycle	1
viral budding via host ESCRT complex	1
viral budding from plasma membrane	1
viral budding	1
suppression of host defenses by symbiont	1
intracellular transport of virus	1
inner ear development	1
defense response to bacterium	1
antigen processing and presentation of exogenous peptide antigen via MHC class I	1
suppression by virus of host tetherin activity	1
receptor-mediated virion attachment to host cell	1
viral budding from endoplasmic reticulum membrane	1
suppression by virus of host STAT2 activity	1
negative regulation of RNA interference	1
viral entry into host cell	1
ubiquitin-dependent protein catabolic process	1
cell wall organization	1
mRNA export from nucleus	1
defense response to Gram-positive bacterium	1
positive regulation of CD8-positive, alpha-beta T cell proliferation	1
positive regulation of CD8-positive, alpha-beta T cell activation	1
positive regulation of antibody-dependent cellular cytotoxicity	1
negative regulation of natural killer cell mediated cytotoxicity	1
natural killer cell tolerance induction	1
interferon-gamma-mediated signaling pathway	1
innate immune response	1
CD8-positive, alpha-beta T cell activation	1
nucleocytoplasmic transport	1
antigen processing and presentation of peptide antigen via MHC class I	1
cell adhesion	1
antigen processing and presentation of exogenous peptide antigen via MHC class I, TAP-independent	1
antigen processing and presentation of exogenous peptide antigen via MHC class I, TAP-dependent	1
antibacterial humoral response	1
adaptive immune response	1
viral genome ejection through host cell envelope, long flexible tail mechanism	1
receptor-mediated endocytosis of virus by host cell	1
