# Supplementary material for: Identifying and profiling structural similarities between Spike of SARS-CoV-2 and other viral or host proteins with Machaon
Source: Commun Biol. 2023 Jul 19;6:752. doi: 10.1038/s42003-023-05076-7 (PMC10356814; doi:10.1038/s42003-023-05076-7)
Supplement: Supplementary file 7 — Supplementary Data 4 [file 42003_2023_5076_MOESM7_ESM.zip › 6VXX_A_segment/go/6VXX_A_site4-metrics_cellularComponent-go-aggregate.csv]

propertyName	coverage
host cell nucleus	6
integral component of membrane	6
virion membrane	6
host cell plasma membrane	6
extracellular region	4
viral envelope	4
virion	4
viral capsid	4
host cell cytoplasm	3
MHC class I protein complex	3
cell surface	3
external side of plasma membrane	3
extracellular space	3
plasma membrane	3
integral component of lumenal side of endoplasmic reticulum membrane	3
phagocytic vesicle membrane	3
virus tail	2
membrane	2
nuclear pore	2
integral to membrane of host cell	2
cytoplasm	2
MHC class I peptide loading complex	2
endoplasmic reticulum exit site	2
Golgi medial cisterna	2
host cell perinuclear region of cytoplasm	2
endoplasmic reticulum	2
host cell endoplasmic reticulum membrane	2
Golgi apparatus	2
membrane raft	1
Golgi membrane	1
viral nucleocapsid	1
host cell Golgi apparatus	1
host cell endoplasmic reticulum-Golgi intermediate compartment	1
exodeoxyribonuclease V complex	1
virus tail, baseplate	1
host cell endosome membrane	1
T=pseudo3 icosahedral viral capsid	1
T=3 icosahedral viral capsid	1
host cell cytoplasmic vesicle membrane	1
recycling endosome membrane	1
MHC class Ib protein complex	1
extracellular exosome	1
ER to Golgi transport vesicle membrane	1
early endosome membrane	1
host cell endomembrane system	1
T=4 icosahedral viral capsid	1
host cell late endosome membrane	1
nucleoplasm	1
nuclear speck	1
nuclear pore central transport channel	1
cytosol	1
host cell endoplasmic reticulum-Golgi intermediate compartment membrane	1
nucleus	1
host cell Golgi membrane	1
