# Supplementary material for: Identifying and profiling structural similarities between Spike of SARS-CoV-2 and other viral or host proteins with Machaon
Source: Commun Biol. 2023 Jul 19;6:752. doi: 10.1038/s42003-023-05076-7 (PMC10356814; doi:10.1038/s42003-023-05076-7)
Supplement: Supplementary file 7 — Supplementary Data 4 [file 42003_2023_5076_MOESM7_ESM.zip › 6VXX_A_segment/go/6VXX_A_site4-metrics_molecularFunction-go-aggregate.csv]

propertyName	coverage
ATP binding	6
identical protein binding	6
structural molecule activity	5
RNA binding	5
metal ion binding	4
peptide antigen binding	3
DNA binding	3
T cell receptor binding	3
signaling receptor binding	3
beta-2-microglobulin binding	3
DNA-binding transcription factor activity	2
small GTPase binding	2
structural constituent of virion	2
TAP binding	2
protein-containing complex binding	2
peptide binding	2
TAP complex binding	2
CD8 receptor binding	2
RNA helicase activity	2
nucleoside-triphosphatase activity	2
GTP binding	2
RNA-directed 5'-3' RNA polymerase activity	2
serine-type endopeptidase activity	2
MHC class I protein binding	1
polynucleotide adenylyltransferase activity	1
single-stranded DNA helicase activity	1
helicase activity	1
exodeoxyribonuclease V activity	1
5'-3' DNA helicase activity	1
carbohydrate binding	1
ion channel activity	1
cysteine-type endopeptidase activity	1
natural killer cell lectin-like receptor binding	1
peptidase activity	1
protein dimerization activity	1
double-stranded RNA binding	1
host cell surface receptor binding	1
mRNA (guanine-N7-)-methyltransferase activity	1
GTPase activator activity	1
mRNA (nucleoside-2'-O-)-methyltransferase activity	1
zinc ion binding	1
DNA primase activity	1
DNA helicase activity	1
mRNA guanylyltransferase activity	1
