# Supplementary material for: Identifying and profiling structural similarities between Spike of SARS-CoV-2 and other viral or host proteins with Machaon
Source: Commun Biol. 2023 Jul 19;6:752. doi: 10.1038/s42003-023-05076-7 (PMC10356814; doi:10.1038/s42003-023-05076-7)
Supplement: Supplementary file 7 — Supplementary Data 4 [file 42003_2023_5076_MOESM7_ESM.zip › 6VXX_A_segment/metrics/6VXX_A_site0-metrics.csv]

structureId	b-phipsi	w-rdist	t-alpha	alignedRange	referenceSegmentIndex	referenceRange	alignedSequences
6VXX_C	4.158427587576239e-05	0.0694789234121707	0.0326086956521736	[[38, 53], [195, 228], [281, 322], [355, 454], [514, 613], [735, 773], [951, 1019]]	[3, 5, 6, 1, 4, 0, 2]	[[38, 53], [195, 228], [281, 322], [355, 454], [514, 613], [735, 773], [951, 1019]]	[['.SSSEE..SEEEEEEE', 'YPDKVFRSSVLHSTQD', '}UVV/1^}U/032233', '3344025330143344', '.SSSEE..SEEEEEEE', 'YPDKVFRSSVLHSTQD', '}UVV/1^}U/032233', '3344025330143344'], ['EEETTEEEEEEEEEE...SSSPPPS..PBEEEEE', 'KNIDGYFKIYSKHTPINLVRDLPQGFSALEPLVD', '33/ON213/223322Y]ZRWVEGHU[}F)320/3', '4404332403344330410541343232143104', 'EEETTEEEEEEEEEE...SSSPPPS..PBEEEEE', 'KNIDGYFKIYSKHTPINLVRDLPQGFSALEPLVD', '33/ON2…
6VXX_A	4.162281133240921e-05	0.0694671073885553	0.0070175438596491	[[38, 53], [195, 228], [281, 322], [355, 454], [514, 613], [735, 773], [951, 1019]]	[3, 5, 6, 1, 4, 0, 2]	[[38, 53], [195, 228], [281, 322], [355, 454], [514, 613], [735, 773], [951, 1019]]	[['.SSSEE..SEEEEEEE', 'YPDKVFRSSVLHSTQD', '}UVV/1^}U/032233', '3344025330143344', '.SSSEE..SEEEEEEE', 'YPDKVFRSSVLHSTQD', '}UVV/1^}U/032233', '3344025330143344'], ['EEETTEEEEEEEEEE...SSSPPPS..PBEEEEE', 'KNIDGYFKIYSKHTPINLVRDLPQGFSALEPLVD', '33/ON213/223322Y]ZRWVEGHU[}F)320/3', '4404332403344330410541343232143104', 'EEETTEEEEEEEEEE...SSSPPPS..PBEEEEE', 'KNIDGYFKIYSKHTPINLVRDLPQGFSALEPLVD', '33/ON2…
6VXX_B	4.173209977814872e-05	0.0694699581674743	0.0011695906432751	[[38, 53], [195, 228], [281, 322], [355, 454], [514, 613], [735, 773], [951, 1019]]	[3, 5, 6, 1, 4, 0, 2]	[[38, 53], [195, 228], [281, 322], [355, 454], [514, 613], [735, 773], [951, 1019]]	[['.SSSEE..SEEEEEEE', 'YPDKVFRSSVLHSTQD', '}UVV/1^}U/032233', '3344025330143344', '.SSSEE..SEEEEEEE', 'YPDKVFRSSVLHSTQD', '}UVV/1^}U/032233', '3344025330143344'], ['EEETTEEEEEEEEEE...SSSPPPS..PBEEEEE', 'KNIDGYFKIYSKHTPINLVRDLPQGFSALEPLVD', '33/ON213/223322Y]ZRWVEGHU[}F)320/3', '4404332403344330410541343232143104', 'EEETTEEEEEEEEEE...SSSPPPS..PBEEEEE', 'KNIDGYFKIYSKHTPINLVRDLPQGFSALEPLVD', '33/ON2…
7JWB_A	5.221065213043482e-05	0.4754581558895317	0.0058823529411766	[[38, 53], [195, 228], [281, 322], [355, 444], [514, 613], [735, 773], [951, 1019]]	[3, 5, 6, 1, 4, 0, 2]	[[38, 53], [195, 228], [281, 322], [355, 444], [514, 613], [735, 773], [951, 1019]]	[['..SSEE..S.EEEEEE', 'YPDKVFRSSVLHSTQD', '}}VV/1^}UY032233', '3344025330143344', '.SSSEE..SEEEEEEE', 'YPDKVFRSSVLHSTQD', '}UVV/1^}U/032233', '3344025330143344'], ['EEETTEEEEEEE......SSS...S..EEEEEEE', 'KNIDGYFKIYSKHTPINLVRDLPQGFSALEPLVD', '33/ON213/223]}}Y]ZRWVZ}]U[}10320/3', '4404332403344330410541343232143104', 'EEETTEEEEEEEEEE...SSSPPPS..PBEEEEE', 'KNIDGYFKIYSKHTPINLVRDLPQGFSALEPLVD', '33/ON2…
6VYB_A	6.206288273141484e-05	0.47465424681665	0.0047003525264388	[[38, 53], [195, 228], [281, 322], [355, 441], [514, 613], [735, 773], [951, 1019]]	[3, 5, 6, 1, 4, 0, 2]	[[38, 53], [195, 228], [281, 322], [355, 441], [514, 613], [735, 773], [951, 1019]]	[['.SSS.B..SEEEEEEE', 'YPDKVFRSSVLHSTQD', '}UVVY*^}U/032233', '3344025330143344', '.SSSEE..SEEEEEEE', 'YPDKVFRSSVLHSTQD', '}UVV/1^}U/032233', '3344025330143344'], ['EEETTEEEEEEEEEE...SSSSPS....BEEEEE', 'KNIDGYFKIYSKHTPINLVRDLPQGFSALEPLVD', '33/ON213/223322Y]ZRWVSGV}[}[)320/3', '4404332403344330410541343232143104', 'EEETTEEEEEEEEEE...SSSPPPS..PBEEEEE', 'KNIDGYFKIYSKHTPINLVRDLPQGFSALEPLVD', '33/ON2…
6X79_B	8.888765253565888e-05	0.1408108013011189	0.0239520958083834	[[38, 53], [195, 228], [281, 322], [355, 454], [514, 612], [735, 773], [951, 1019]]	[3, 5, 6, 1, 4, 0, 2]	[[38, 53], [195, 228], [281, 322], [355, 454], [514, 612], [735, 773], [951, 1019]]	[['.SSS.B..SEEEEEEE', 'YPDKVFRSSVLHSTQD', '}UVVY*^}U/032233', '3344025330143344', '.SSSEE..SEEEEEEE', 'YPDKVFRSSVLHSTQD', '}UVV/1^}U/032233', '3344025330143344'], ['EEETTEEEEEEEEEE...SSSPPP...PBEEEEE', 'KNIDGYFKIYSKHTPINLVRDLPQGFSALEPLVD', '33/ON213/223322Y]ZRWVEGH}[}F)320/3', '4404332403344330410541343232143104', 'EEETTEEEEEEEEEE...SSSPPPS..PBEEEEE', 'KNIDGYFKIYSKHTPINLVRDLPQGFSALEPLVD', '33/ON2…
6X79_A	9.067651979694564e-05	0.140531655475946	0.0414129110840439	[[38, 53], [195, 228], [281, 322], [355, 454], [514, 612], [735, 773], [951, 1019]]	[3, 5, 6, 1, 4, 0, 2]	[[38, 53], [195, 228], [281, 322], [355, 454], [514, 612], [735, 773], [951, 1019]]	[['.SSS.B..SEEEEEEE', 'YPDKVFRSSVLHSTQD', '}UVVY*^}U/032233', '3344025330143344', '.SSSEE..SEEEEEEE', 'YPDKVFRSSVLHSTQD', '}UVV/1^}U/032233', '3344025330143344'], ['EEETTEEEEEEEEEE...SSSPPP...PBEEEEE', 'KNIDGYFKIYSKHTPINLVRDLPQGFSALEPLVD', '33/ON213/223322Y]ZRWVEGH}[}F)320/3', '4404332403344330410541343232143104', 'EEETTEEEEEEEEEE...SSSPPPS..PBEEEEE', 'KNIDGYFKIYSKHTPINLVRDLPQGFSALEPLVD', '33/ON2…
6X79_C	9.150798650400888e-05	0.1405166782955275	0.014035087719298	[[38, 53], [195, 228], [281, 322], [355, 454], [514, 612], [735, 773], [951, 1019]]	[3, 5, 6, 1, 4, 0, 2]	[[38, 53], [195, 228], [281, 322], [355, 454], [514, 612], [735, 773], [951, 1019]]	[['.SSS.B..SEEEEEEE', 'YPDKVFRSSVLHSTQD', '}UVVY*^}U/032233', '3344025330143344', '.SSSEE..SEEEEEEE', 'YPDKVFRSSVLHSTQD', '}UVV/1^}U/032233', '3344025330143344'], ['EEETTEEEEEEEEEE...SSSPPP...PBEEEEE', 'KNIDGYFKIYSKHTPINLVRDLPQGFSALEPLVD', '33/ON213/223322Y]ZRWVEGH}[}F)320/3', '4404332403344330410541343232143104', 'EEETTEEEEEEEEEE...SSSPPPS..PBEEEEE', 'KNIDGYFKIYSKHTPINLVRDLPQGFSALEPLVD', '33/ON2…
6VJV_B	0.0001177859952331	4.489592171916464	0.3970588235294112	[[52, 54], [14, 16], [4, 6], [15, 17], [3, 6], [69, 71], [67, 71]]	[3, 5, 6, 1, 4, 0, 2]	[[47, 49], [195, 197], [311, 313], [432, 434], [593, 596], [762, 764], [953, 957]]	[['EEE', 'VLE', '/03', '014', 'EEE', 'VLH', '/03', '014'], ['EEE', 'EEV', '33/', '440', 'EEE', 'KNI', '33/', '440'], ['EEE', 'SIT', '2/2', '303', 'EEE', 'GIY', '2/2', '303'], ['EEE', 'EVV', '3//', '400', 'EEE', 'DVI', '3//', '400'], ['EEEE', 'YSIT', '22/2', '3303', 'EEEE', 'GGVS', '22/2', '3303'], ['HHH', 'QLE', '%"%', '414', 'HHH', 'QLN', '%"%', '414'], ['HHHHH', 'DDQLE', '%%%"%', '44414', 'HHHH…
7JV6_B	0.0001214698364746	0.4100066668129186	0.0175438596491233	[[38, 53], [195, 228], [281, 322], [355, 444], [514, 613], [735, 773], [951, 1019]]	[3, 5, 6, 1, 4, 0, 2]	[[38, 53], [195, 228], [281, 322], [355, 444], [514, 613], [735, 773], [951, 1019]]	[['..SSEE..SEEEEEEE', 'YPDKVFRSSVLHSTQD', '}}VV/1^}U/032233', '3344025330143344', '.SSSEE..SEEEEEEE', 'YPDKVFRSSVLHSTQD', '}UVV/1^}U/032233', '3344025330143344'], ['EEETTEEEEEEEEEE...SSSPPP...EEEEEEE', 'KNIDGYFKIYSKHTPINLVRDLPQGFSALEPLVD', '33/ON213/223322Y]ZRWVEGH}[}10320/3', '4404332403344330410541343232143104', 'EEETTEEEEEEEEEE...SSSPPPS..PBEEEEE', 'KNIDGYFKIYSKHTPINLVRDLPQGFSALEPLVD', '33/ON2…
7JV6_A	0.0001219861002602	0.4100115342677981	0.0647571606475712	[[38, 53], [195, 228], [281, 322], [355, 444], [514, 613], [735, 773], [951, 1019]]	[3, 5, 6, 1, 4, 0, 2]	[[38, 53], [195, 228], [281, 322], [355, 444], [514, 613], [735, 773], [951, 1019]]	[['..SSEE..SEEEEEEE', 'YPDKVFRSSVLHSTQD', '}}VV/1^}U/032233', '3344025330143344', '.SSSEE..SEEEEEEE', 'YPDKVFRSSVLHSTQD', '}UVV/1^}U/032233', '3344025330143344'], ['EEETTEEEEEEEEEE...SSSPPP...EEEEEEE', 'KNIDGYFKIYSKHTPINLVRDLPQGFSALEPLVD', '33/ON213/223322Y]ZRWVEGH}[}10320/3', '4404332403344330410541343232143104', 'EEETTEEEEEEEEEE...SSSPPPS..PBEEEEE', 'KNIDGYFKIYSKHTPINLVRDLPQGFSALEPLVD', '33/ON2…
7JV6_E	0.0001222882989886	0.4100042459504039	0.0660847880299246	[[38, 53], [195, 228], [281, 322], [355, 444], [514, 613], [735, 773], [951, 1019]]	[3, 5, 6, 1, 4, 0, 2]	[[38, 53], [195, 228], [281, 322], [355, 444], [514, 613], [735, 773], [951, 1019]]	[['..SSEE..SEEEEEEE', 'YPDKVFRSSVLHSTQD', '}}VV/1^}U/032233', '3344025330143344', '.SSSEE..SEEEEEEE', 'YPDKVFRSSVLHSTQD', '}UVV/1^}U/032233', '3344025330143344'], ['EEETTEEEEEEEEEE...SSSPPP...EEEEEEE', 'KNIDGYFKIYSKHTPINLVRDLPQGFSALEPLVD', '33/ON213/223322Y]ZRWVEGH}[}10320/3', '4404332403344330410541343232143104', 'EEETTEEEEEEEEEE...SSSPPPS..PBEEEEE', 'KNIDGYFKIYSKHTPINLVRDLPQGFSALEPLVD', '33/ON2…
5HRG_B	0.0001969474816022	2.815324545179973	0.741344195519348	[[95, 98], [26, 28], [95, 98], [34, 36], [20, 24], [110, 113], [126, 129]]	[3, 5, 6, 1, 4, 0, 2]	[[49, 52], [226, 228], [314, 317], [433, 435], [541, 545], [769, 772], [1013, 1016]]	[['EEEE', 'KTYQ', '3223', '4334', 'EEEE', 'HSTQ', '3223', '4334'], ['EEE', 'LIK', '0/3', '104', 'EEE', 'LVD', '0/3', '104'], ['EEEE', 'KTYQ', '3223', '4334', 'EEEE', 'QTSN', '3223', '4334'], ['EEE', 'IVA', '//1', '002', 'EEE', 'VIA', '//1', '002'], ['EEETT', 'FEYNG', '132ON', '24343', 'EEETT', 'FNFNG', '131ON', '24243'], ['HHHH', 'PYAI', '$$#!', '3320', 'HHHH', 'GIAV', '$!#!', '3020'], ['HHHH', '…
7JV4_A	0.0002122480486374	0.5919612043085463	0.0477941176470586	[[38, 53], [195, 228], [281, 322], [355, 438], [514, 613], [735, 773], [951, 1019]]	[3, 5, 6, 1, 4, 0, 2]	[[38, 53], [195, 228], [281, 322], [355, 438], [514, 613], [735, 773], [951, 1019]]	[['.SSS.B..SEEEEEEE', 'YPDKVFRSSVLHSTQD', '}UVVY*^}U/032233', '3344025330143344', '.SSSEE..SEEEEEEE', 'YPDKVFRSSVLHSTQD', '}UVV/1^}U/032233', '3344025330143344'], ['EEETTEEEEEEEEEE...SSSPPS....BEEEEE', 'KNIDGYFKIYSKHTPINLVRDLPQGFSALEPLVD', '33/ON213/223322Y]ZRWVEGV}[}[)320/3', '4404332403344330410541343232143104', 'EEETTEEEEEEEEEE...SSSPPPS..PBEEEEE', 'KNIDGYFKIYSKHTPINLVRDLPQGFSALEPLVD', '33/ON2…
5HRG_A	0.0002165205957235	2.8103009071433944	0.8832599118942719	[[95, 98], [26, 28], [95, 98], [34, 36], [20, 24], [110, 113], [126, 129]]	[3, 5, 6, 1, 4, 0, 2]	[[49, 52], [226, 228], [314, 317], [433, 435], [541, 545], [769, 772], [1013, 1016]]	[['EEEE', 'KTYQ', '3223', '4334', 'EEEE', 'HSTQ', '3223', '4334'], ['EEE', 'LIK', '0/3', '104', 'EEE', 'LVD', '0/3', '104'], ['EEEE', 'KTYQ', '3223', '4334', 'EEEE', 'QTSN', '3223', '4334'], ['EEE', 'IVA', '//1', '002', 'EEE', 'VIA', '//1', '002'], ['EEETT', 'FEYNG', '132ON', '24343', 'EEETT', 'FNFNG', '131ON', '24243'], ['HHHH', 'PYAI', '$$#!', '3320', 'HHHH', 'GIAV', '$!#!', '3020'], ['HHHH', '…
6KNA_A	0.0002200509176521	5.616367805573235	0.5981308411214952	[[61, 63], [53, 62], [2, 7], [22, 24], [28, 32]]	[6, 1, 4, 0, 2]	[[308, 310], [413, 424], [607, 612], [769, 771], [953, 957]]	[['..S', 'IQK', 'Y]V', '044', '..S', 'VEK', 'Y]V', '044'], ['T..TTTTT..', 'SKTMADYNIQ', 'N]}MMONOY]', '3432243404', 'T..STTTTTT..', 'GQTGKIADYNYK', 'N]}UOKMONO}]', '343340243434'], ['..EEEE', 'QIFIKT', ']Y1/32', '402043', '..EEEE', 'QVAVLY', ']Y1/02', '402013'], ['HHH', 'TVA', '$!#', '302', 'HHH', 'GIA', '$!#', '302'], ['HHHHH', 'QKIAD', '%%!#%', '44024', 'HHHHH', 'NQNAQ', '%%%#%', '44424']]
6ZOY_B	0.0002345502237879	0.3085355497278184	0.0215053763440855	[[38, 52], [195, 228], [281, 322], [355, 444], [514, 613], [731, 769], [947, 1015]]	[3, 5, 6, 1, 4, 0, 2]	[[38, 52], [195, 228], [281, 322], [355, 444], [514, 613], [735, 773], [951, 1019]]	[['.SSSEE..SEEEEEE', 'YPDKVFRSSVLHSTQ', '}UVV/1^}U/03223', '334402533014334', '.SSSEE..SEEEEEE', 'YPDKVFRSSVLHSTQ', '}UVV/1^}U/03223', '334402533014334'], ['EEETTEEEEEEEEEEEEE.SSPPP...EEEEEEE', 'KNIDGYFKIYSKHTPINLVRDLPQGFSALEPLVD', '33/ON213/223322/30YWVEGH}[}10320/3', '4404332403344330410541343232143104', 'EEETTEEEEEEEEEE...SSSPPPS..PBEEEEE', 'KNIDGYFKIYSKHTPINLVRDLPQGFSALEPLVD', '33/ON213/22332…
6ZOY_C	0.0002347712498836	0.3085830050440739	0.0327485380116958	[[38, 52], [195, 228], [281, 322], [355, 444], [514, 613], [731, 769], [947, 1015]]	[3, 5, 6, 1, 4, 0, 2]	[[38, 52], [195, 228], [281, 322], [355, 444], [514, 613], [735, 773], [951, 1019]]	[['.SSSEE..SEEEEEE', 'YPDKVFRSSVLHSTQ', '}UVV/1^}U/03223', '334402533014334', '.SSSEE..SEEEEEE', 'YPDKVFRSSVLHSTQ', '}UVV/1^}U/03223', '334402533014334'], ['EEETTEEEEEEEEEEEEE.SSPPP...EEEEEEE', 'KNIDGYFKIYSKHTPINLVRDLPQGFSALEPLVD', '33/ON213/223322/30YWVEGH}[}10320/3', '4404332403344330410541343232143104', 'EEETTEEEEEEEEEE...SSSPPPS..PBEEEEE', 'KNIDGYFKIYSKHTPINLVRDLPQGFSALEPLVD', '33/ON213/22332…
6ZOY_A	0.0002354910588709	0.3085672441772389	0.0222222222222223	[[38, 52], [195, 228], [281, 322], [355, 444], [514, 613], [731, 769], [947, 1015]]	[3, 5, 6, 1, 4, 0, 2]	[[38, 52], [195, 228], [281, 322], [355, 444], [514, 613], [735, 773], [951, 1019]]	[['.SSSEE..SEEEEEE', 'YPDKVFRSSVLHSTQ', '}UVV/1^}U/03223', '334402533014334', '.SSSEE..SEEEEEE', 'YPDKVFRSSVLHSTQ', '}UVV/1^}U/03223', '334402533014334'], ['EEETTEEEEEEEEEEEEE.SSPPP...EEEEEEE', 'KNIDGYFKIYSKHTPINLVRDLPQGFSALEPLVD', '33/ON213/223322/30YWVEGH}[}10320/3', '4404332403344330410541343232143104', 'EEETTEEEEEEEEEE...SSSPPPS..PBEEEEE', 'KNIDGYFKIYSKHTPINLVRDLPQGFSALEPLVD', '33/ON213/22332…
6ZHD_C	0.0002515051632907	0.5420276104253797	0.0210526315789474	[[38, 53], [195, 228], [281, 322], [355, 438], [514, 613], [735, 773], [951, 1019]]	[3, 5, 6, 1, 4, 0, 2]	[[38, 53], [195, 228], [281, 322], [355, 438], [514, 613], [735, 773], [951, 1019]]	[['.SSSEE..SEEEEEEE', 'YPDKVFRSSVLHSTQD', '}UVV/1^}U/032233', '3344025330143344', '.SSSEE..SEEEEEEE', 'YPDKVFRSSVLHSTQD', '}UVV/1^}U/032233', '3344025330143344'], ['EEETTEEEEEEEEEE...SSSPPSS..EEEEEEE', 'KNIDGYFKIYSKHTPINLVRDLPQGFSALEPLVD', '33/ON213/223322Y]ZRWVEGVU[}10320/3', '4404332403344330410541343232143104', 'EEETTEEEEEEEEEE...SSSPPPS..PBEEEEE', 'KNIDGYFKIYSKHTPINLVRDLPQGFSALEPLVD', '33/ON2…
6ZP1_A	0.000252022308784	0.217389934515232	0.0198830409356729	[[38, 53], [195, 228], [281, 322], [355, 444], [514, 613], [731, 769], [947, 1015]]	[3, 5, 6, 1, 4, 0, 2]	[[38, 53], [195, 228], [281, 322], [355, 444], [514, 613], [735, 773], [951, 1019]]	[['.SSSEE..SEEEEEEE', 'YPDKVFRSSVLHSTQD', '}UVV/1^}U/032233', '3344025330143344', '.SSSEE..SEEEEEEE', 'YPDKVFRSSVLHSTQD', '}UVV/1^}U/032233', '3344025330143344'], ['EEETTEEEEEEEEEEEEE.SSS.SS..PBEEEEE', 'KNIDGYFKIYSKHTPINLVRDLPQGFSALEPLVD', '33/ON213/223322/30YWVS}VU[}F)320/3', '4404332403344330410541343232143104', 'EEETTEEEEEEEEEE...SSSPPPS..PBEEEEE', 'KNIDGYFKIYSKHTPINLVRDLPQGFSALEPLVD', '33/ON2…
6ZP1_B	0.0002521782830743	0.2173803779594728	0.0304093567251459	[[38, 53], [195, 228], [281, 322], [355, 444], [514, 613], [731, 769], [947, 1015]]	[3, 5, 6, 1, 4, 0, 2]	[[38, 53], [195, 228], [281, 322], [355, 444], [514, 613], [735, 773], [951, 1019]]	[['.SSSEE..SEEEEEEE', 'YPDKVFRSSVLHSTQD', '}UVV/1^}U/032233', '3344025330143344', '.SSSEE..SEEEEEEE', 'YPDKVFRSSVLHSTQD', '}UVV/1^}U/032233', '3344025330143344'], ['EEETTEEEEEEEEEEEEE.SSS.SS..PBEEEEE', 'KNIDGYFKIYSKHTPINLVRDLPQGFSALEPLVD', '33/ON213/223322/30YWVS}VU[}F)320/3', '4404332403344330410541343232143104', 'EEETTEEEEEEEEEE...SSSPPPS..PBEEEEE', 'KNIDGYFKIYSKHTPINLVRDLPQGFSALEPLVD', '33/ON2…
6ZP1_C	0.000252208488506	0.2173940831611722	0.008187134502924	[[38, 53], [195, 228], [281, 322], [355, 444], [514, 613], [731, 769], [947, 1015]]	[3, 5, 6, 1, 4, 0, 2]	[[38, 53], [195, 228], [281, 322], [355, 444], [514, 613], [735, 773], [951, 1019]]	[['.SSSEE..SEEEEEEE', 'YPDKVFRSSVLHSTQD', '}UVV/1^}U/032233', '3344025330143344', '.SSSEE..SEEEEEEE', 'YPDKVFRSSVLHSTQD', '}UVV/1^}U/032233', '3344025330143344'], ['EEETTEEEEEEEEEEEEE.SSS.SS..PBEEEEE', 'KNIDGYFKIYSKHTPINLVRDLPQGFSALEPLVD', '33/ON213/223322/30YWVS}VU[}F)320/3', '4404332403344330410541343232143104', 'EEETTEEEEEEEEEE...SSSPPPS..PBEEEEE', 'KNIDGYFKIYSKHTPINLVRDLPQGFSALEPLVD', '33/ON2…
6QX5_F	0.0002829669662639	3.863943108417692	1.2679045092838188	[[176, 184], [212, 218], [174, 180], [415, 418], [200, 205], [379, 388], [131, 138]]	[3, 5, 6, 1, 4, 0, 2]	[[47, 53], [202, 208], [283, 289], [423, 426], [602, 607], [761, 770], [956, 963]]	[['EEEEEE.EE', 'VLQMVTRDQ', '/031/2^33', '014203544', 'EEEEEEE', 'VLHSTQD', '/032233', '0143344'], ['EEEEEEE', 'DVYTHIY', '3/223/2', '4033403', 'EEEEEEE', 'KIYSKHT', '3/22332', '4033443'], ['S.EEEEE', 'GNVLQMV', 'U]/031/', '3401420', 'S.EEEEE', 'GTITDAV', 'U}/231/', '3303420'], ['....', 'PELP', '}]Z}', '3413', '....', 'YKLP', '}]Z}', '3413'], ['TTS...', 'GQGGEK', 'NOU}]]', '343344', 'TTT...', 'TN…
6ZP0_A	0.0002882430106856	0.2989304823719667	0.0198830409356729	[[38, 53], [195, 228], [281, 322], [355, 444], [514, 613], [731, 769], [947, 1015]]	[3, 5, 6, 1, 4, 0, 2]	[[38, 53], [195, 228], [281, 322], [355, 444], [514, 613], [735, 773], [951, 1019]]	[['.SSSEE..SEEEEEEE', 'YPDKVFRSSVLHSTQD', '}UVV/1^}U/032233', '3344025330143344', '.SSSEE..SEEEEEEE', 'YPDKVFRSSVLHSTQD', '}UVV/1^}U/032233', '3344025330143344'], ['EEETTEEEEEEEEEE...SSSPPSS..PBEEEEE', 'KNIDGYFKIYSKHTPINLVRDLPQGFSALEPLVD', '33/ON213/223322Y]ZRWVEGVU[}F)320/3', '4404332403344330410541343232143104', 'EEETTEEEEEEEEEE...SSSPPPS..PBEEEEE', 'KNIDGYFKIYSKHTPINLVRDLPQGFSALEPLVD', '33/ON2…
6ZP0_C	0.0002885628737639	0.2989016674553421	0.0105263157894737	[[38, 53], [195, 228], [281, 322], [355, 444], [514, 613], [731, 769], [947, 1015]]	[3, 5, 6, 1, 4, 0, 2]	[[38, 53], [195, 228], [281, 322], [355, 444], [514, 613], [735, 773], [951, 1019]]	[['.SSSEE..SEEEEEEE', 'YPDKVFRSSVLHSTQD', '}UVV/1^}U/032233', '3344025330143344', '.SSSEE..SEEEEEEE', 'YPDKVFRSSVLHSTQD', '}UVV/1^}U/032233', '3344025330143344'], ['EEETTEEEEEEEEEE...SSSPPSS..PBEEEEE', 'KNIDGYFKIYSKHTPINLVRDLPQGFSALEPLVD', '33/ON213/223322Y]ZRWVEGVU[}F)320/3', '4404332403344330410541343232143104', 'EEETTEEEEEEEEEE...SSSPPPS..PBEEEEE', 'KNIDGYFKIYSKHTPINLVRDLPQGFSALEPLVD', '33/ON2…
6ZP0_B	0.0002894612236856	0.2989038672780313	0.054970760233918	[[38, 53], [195, 228], [281, 322], [355, 444], [514, 613], [731, 769], [947, 1015]]	[3, 5, 6, 1, 4, 0, 2]	[[38, 53], [195, 228], [281, 322], [355, 444], [514, 613], [735, 773], [951, 1019]]	[['.SSSEE..SEEEEEEE', 'YPDKVFRSSVLHSTQD', '}UVV/1^}U/032233', '3344025330143344', '.SSSEE..SEEEEEEE', 'YPDKVFRSSVLHSTQD', '}UVV/1^}U/032233', '3344025330143344'], ['EEETTEEEEEEEEEE...SSSPPSS..PBEEEEE', 'KNIDGYFKIYSKHTPINLVRDLPQGFSALEPLVD', '33/ON213/223322Y]ZRWVEGVU[}F)320/3', '4404332403344330410541343232143104', 'EEETTEEEEEEEEEE...SSSPPPS..PBEEEEE', 'KNIDGYFKIYSKHTPINLVRDLPQGFSALEPLVD', '33/ON2…
5JER_A	0.0003104909924402	3.8848195446914926	0.2592047128129595	[[303, 305], [204, 207], [407, 411], [205, 208], [241, 244], [330, 333], [406, 416]]	[3, 5, 6, 1, 4, 0, 2]	[[38, 40], [201, 204], [298, 302], [394, 397], [593, 596], [738, 741], [954, 963]]	[['.SS', 'SGH', '}UV', '334', '.SS', 'YPD', '}UV', '334'], ['EEEE', 'FEVT', '13/2', '2403', 'EEEE', 'FKIY', '13/2', '2403'], ['HHHHH', 'QYKAY', '%$%#$', '43423', 'HHHHH', 'ETKBT', "%$%'$", '43463'], ['EEEE', 'EVTA', '3/21', '4032', 'EEEE', 'NVYA', '3/21', '4032'], ['EEEE', 'WPVT', '22/2', '3303', 'EEEE', 'GGVS', '22/2', '3303'], ['HHHH', 'ITFT', '!$#$', '0323', 'HHHH', 'ITMY', '!$#$', '0323'], ['…
3JCL_C	0.0003463757876357	25.835182707565973	0.0456140350877192	[[536, 539], [536, 540], [274, 293], [431, 434], [65, 69], [978, 985], [1001, 1074]]	[3, 5, 6, 1, 4, 0, 2]	[[50, 53], [204, 208], [281, 300], [425, 428], [546, 550], [764, 773], [951, 1017]]	[['EEEE', 'WSHD', '2233', '3344', 'EEEE', 'STQD', '2233', '3344'], ['EEEEE', 'WSHDT', '22332', '33443', 'EEEEE', 'YSKHT', '22332', '33443'], ['TTS.EEEEEETTS.HHHHHH', 'QKGVITSAVDPASSYTSEIK', 'OOUY/221/3NMU}$$$%!%', '44300332043233333404', 'TTS.EEEEEETTS.HHHHHH', 'ENGTITDAVDBALDPLSETK', 'OOU}/231/3QMS]$"$%$%', '44330342046214313434'], ['..TT', 'LPKN', 'Z}OO', '1344', '..TT', 'LPDD', 'Z}OO', '1344']…
6X2B_A	0.0003547341207308	0.4937972987053924	0.0502923976608193	[[38, 53], [195, 228], [281, 322], [355, 441], [517, 613], [735, 773], [951, 1019]]	[3, 5, 6, 1, 4, 0, 2]	[[38, 53], [195, 228], [281, 322], [355, 441], [517, 613], [735, 773], [951, 1019]]	[['.SSSEEE.SEEEEEEE', 'YPDKVFRSSVLHSTQD', '}UVV/14}U/032233', '3344025330143344', '.SSSEE..SEEEEEEE', 'YPDKVFRSSVLHSTQD', '}UVV/1^}U/032233', '3344025330143344'], ['EEETTEEEEEEE......SSSS.SS..PBEEEEE', 'KNIDGYFKIYSKHTPINLVRDLPQGFSALEPLVD', '33/ON213/223]}}Y]ZRWVS}VU[}F)320/3', '4404332403344330410541343232143104', 'EEETTEEEEEEEEEE...SSSPPPS..PBEEEEE', 'KNIDGYFKIYSKHTPINLVRDLPQGFSALEPLVD', '33/ON2…
3GUT_B	0.0003777675232765	9.151735931683795	0.3902439024390243	[[583, 585], [418, 424], [533, 537], [579, 584], [534, 539], [498, 500], [449, 452]]	[3, 5, 6, 1, 4, 0, 2]	[[51, 53], [198, 204], [285, 289], [432, 437], [573, 578], [771, 773], [1002, 1005]]	[['EEE', 'YEE', '233', '344', 'EEE', 'TQD', '233', '344'], ['TTEEEEE', 'DGVCTVT', 'ON/12/2', '4302303', 'TTEEEEE', 'DGYFKIY', 'ON213/2', '4332403'], ['EEEEE', 'VSDAI', '/231/', '03420', 'EEEEE', 'ITDAV', '/231/', '03420'], ['EEEEEE', 'QIRFYE', '3/4123', '405234', 'EEEEEE', 'DVIAWN', '3//123', '400234'], ['EEEEE.', 'SDAIYD', '231/2]', '342034', 'EEEEE.', 'TDAVRD', '231/4]', '342054'], ['HHH', 'AVQ…
5HRB_A	0.0004218762612351	2.8225105196274125	0.5106007067137801	[[95, 98], [26, 28], [95, 98], [34, 36], [20, 24], [110, 113], [126, 129]]	[3, 5, 6, 1, 4, 0, 2]	[[49, 52], [226, 228], [314, 317], [433, 435], [541, 545], [769, 772], [1013, 1016]]	[['EEEE', 'KTYQ', '3223', '4334', 'EEEE', 'HSTQ', '3223', '4334'], ['EEE', 'LIK', '0/3', '104', 'EEE', 'LVD', '0/3', '104'], ['EEEE', 'KTYQ', '3223', '4334', 'EEEE', 'QTSN', '3223', '4334'], ['EEE', 'IVA', '//1', '002', 'EEE', 'VIA', '//1', '002'], ['EEETT', 'FEYNG', '132ON', '24343', 'EEETT', 'FNFNG', '131ON', '24243'], ['HHHH', 'PYAI', '$$#!', '3320', 'HHHH', 'GIAV', '$!#!', '3020'], ['HHHH', '…
6JIJ_C	0.0004267385831097	7.337981892468556	0.25	[[151, 155], [124, 127], [18, 22], [28, 31], [9, 12], [289, 295], [289, 295]]	[3, 5, 6, 1, 4, 0, 2]	[[38, 42], [201, 204], [312, 316], [450, 453], [600, 603], [747, 753], [1006, 1012]]	[['.SSSE', 'TGDSV', '}UVU/', '33430', '.SSSE', 'YPDKV', '}UVV/', '33440'], ['EEEE', 'FHVT', '13/2', '2403', 'EEEE', 'FKIY', '13/2', '2403'], ['EEEEE', 'VSVTY', '/2/22', '03033', 'EEEEE', 'IYQTS', '/2322', '03433'], ['EEEE', 'NGLW', '3202', '4313', 'EEEE', 'NYLY', '3202', '4313'], ['..TT', 'PTSK', '}}NO', '3334', '..TT', 'PGTN', '}}NO', '3334'], ['HHHHHHH', 'SDVYQQL', '$%!$%%"', '3403441', 'HHHHHH…
7KJ5_A	0.0004423444605285	0.4277514747782567	0.0313630880579005	[[38, 53], [195, 228], [281, 319], [355, 441], [514, 613], [735, 773], [951, 1019]]	[3, 5, 6, 1, 4, 0, 2]	[[38, 53], [195, 228], [281, 319], [355, 441], [514, 613], [735, 773], [951, 1019]]	[['..SSEE..SEEEEEEE', 'YPDKVFRSSVLHSTQD', '}}VV/1^}U/032233', '3344025330143344', '.SSSEE..SEEEEEEE', 'YPDKVFRSSVLHSTQD', '}UVV/1^}U/032233', '3344025330143344'], ['EEETTEEEEEEEEEE...SSS..S....BEEEEE', 'KNIDGYFKIYSKHTPINLVRDLPQGFSALEPLVD', '33/ON213/223322Y]ZRWVZ}V}[}[)320/3', '4404332403344330410541343232143104', 'EEETTEEEEEEEEEE...SSSPPPS..PBEEEEE', 'KNIDGYFKIYSKHTPINLVRDLPQGFSALEPLVD', '33/ON2…
6ZMT_W	0.0004450917514268	2.0688191936484555	0.4297658862876254	[[103, 106], [29, 31], [86, 90], [119, 125], [123, 127], [36, 43], [8, 13]]	[3, 5, 6, 1, 4, 0, 2]	[[47, 50], [219, 221], [296, 300], [427, 433], [549, 553], [765, 773], [956, 961]]	[['EEEE', 'VLTT', '/022', '0133', 'EEEE', 'VLHS', '/032', '0143'], ['S..', 'PCS', 'U[}', '323', 'S..', 'GFS', 'U[}', '323'], ['HHHHH', 'LEKWQ', '"%%$%', '14434', 'HHHHH', 'LSETK', '"$%$%', '13434'], ['TT..EEE', 'KHTGGKI', 'OO}}23/', '4433340', 'TT..EEE', 'DDFTGDV', 'OO[}23/', '4423340'], ['EEEEE', 'GKILG', '23/02', '34013', 'EEEEE', 'TGVLT', '22/02', '33013'], ['HHHHHHHH', 'RFLTVMMK', '&#"$!##%',…
7K8V_A	0.000457287151622	0.4833049481913528	0.009356725146199	[[38, 53], [195, 228], [281, 319], [355, 441], [514, 613], [735, 773], [951, 1019]]	[3, 5, 6, 1, 4, 0, 2]	[[38, 53], [195, 228], [281, 319], [355, 441], [514, 613], [735, 773], [951, 1019]]	[['..SSEE.SSB..EEEE', 'YPDKVFRSSVLHSTQD', '}}VV/1^UU(Z]2233', '3344025330143344', '.SSSEE..SEEEEEEE', 'YPDKVFRSSVLHSTQD', '}UVV/1^}U/032233', '3344025330143344'], ['EEETTEEEEEE...B...SSSPPP....BEEEEE', 'KNIDGYFKIYSKHTPINLVRDLPQGFSALEPLVD', '33/ON213/22]]}+Y]ZRWVEGH}[}[)320/3', '4404332403344330410541343232143104', 'EEETTEEEEEEEEEE...SSSPPPS..PBEEEEE', 'KNIDGYFKIYSKHTPINLVRDLPQGFSALEPLVD', '33/ON2…
1I3P_A	0.0004579153316196	5.375138380979682	0.1616847826086958	[[231, 233], [284, 287], [242, 247], [263, 270], [269, 286], [213, 215], [108, 135]]	[3, 5, 6, 1, 4, 0, 2]	[[50, 52], [202, 205], [285, 290], [394, 401], [575, 588], [771, 773], [998, 1011]]	[['EEE', 'YYN', '223', '334', 'EEE', 'STQ', '223', '334'], ['EEEE', 'NVTS', '3/22', '4033', 'EEEE', 'KIYS', '3/22', '4033'], ['EEEEEE', 'IYKALE', '/23103', '034214', 'EEEEEE', 'ITDAVD', '/231/3', '034204'], ['EEEEEEEE', 'KIFCNGFI', '3/11321/', '40224320', 'EEEEEEEE', 'NVYADSFV', '3/21321/', '40324320'], ['EEE.SSS.EEEEEEEEEE', 'FIYDKKSKVLYVKLHNVT', '1/2]VVU]/02/3033/2', '203444340130414403', 'EEE.…
7KDH_A	0.0004636232251109	0.4562208680088946	0.0	[[38, 53], [195, 228], [281, 322], [355, 441], [514, 613], [735, 773], [951, 1019]]	[3, 5, 6, 1, 4, 0, 2]	[[38, 53], [195, 228], [281, 322], [355, 441], [514, 613], [735, 773], [951, 1019]]	[['.SSSEE..SEEEEEEE', 'YPDKVFRSSVLHSTQD', '}UVV/1^}U/032233', '3344025330143344', '.SSSEE..SEEEEEEE', 'YPDKVFRSSVLHSTQD', '}UVV/1^}U/032233', '3344025330143344'], ['EEETTEEEEEEEEEE...SSSS.SS...BEEEEE', 'KNIDGYFKIYSKHTPINLVRDLPQGFSALEPLVD', '33/ON213/223322Y]ZRWVS}VU[}[)320/3', '4404332403344330410541343232143104', 'EEETTEEEEEEEEEE...SSSPPPS..PBEEEEE', 'KNIDGYFKIYSKHTPINLVRDLPQGFSALEPLVD', '33/ON2…
7K8Z_C	0.000467793285619	0.3570033509299576	0.0251798561151075	[[38, 53], [195, 228], [281, 322], [355, 444], [514, 613], [735, 773], [951, 1019]]	[3, 5, 6, 1, 4, 0, 2]	[[38, 53], [195, 228], [281, 322], [355, 444], [514, 613], [735, 773], [951, 1019]]	[['.SSSEE..SEEEEEEE', 'YPDKVFRSSVLHSTQD', '}UVV/1^}U/032233', '3344025330143344', '.SSSEE..SEEEEEEE', 'YPDKVFRSSVLHSTQD', '}UVV/1^}U/032233', '3344025330143344'], ['EEETTEEEEEEEEEE...SSS......EEEEEEE', 'KNIDGYFKIYSKHTPINLVRDLPQGFSALEPLVD', '33/ON213/223322Y]ZRWVZ}]}[}10320/3', '4404332403344330410541343232143104', 'EEETTEEEEEEEEEE...SSSPPPS..PBEEEEE', 'KNIDGYFKIYSKHTPINLVRDLPQGFSALEPLVD', '33/ON2…
7KE8_A	0.0004786677416802	0.0901355562840656	0.0210526315789474	[[38, 53], [195, 228], [281, 322], [355, 454], [514, 613], [735, 773], [951, 1019]]	[3, 5, 6, 1, 4, 0, 2]	[[38, 53], [195, 228], [281, 322], [355, 454], [514, 613], [735, 773], [951, 1019]]	[['..SSEE..SEEEEEEE', 'YPDKVFRSSVLHSTQD', '}}VV/1^}U/032233', '3344025330143344', '.SSSEE..SEEEEEEE', 'YPDKVFRSSVLHSTQD', '}UVV/1^}U/032233', '3344025330143344'], ['EEETTEEEEEEEEEE.S.SSS..SS..EEEEEEE', 'KNIDGYFKIYSKHTPINLVRDLPQGFSALEPLVD', '33/ON213/223322YVZRWVZ}VU[}10320/3', '4404332403344330410541343232143104', 'EEETTEEEEEEEEEE...SSSPPPS..PBEEEEE', 'KNIDGYFKIYSKHTPINLVRDLPQGFSALEPLVD', '33/ON2…
7JW0_E	0.0004938286220616	0.8287788969456942	0.1249999999999993	[[38, 53], [195, 228], [281, 322], [355, 444], [514, 613], [735, 773], [951, 1019]]	[3, 5, 6, 1, 4, 0, 2]	[[38, 53], [195, 228], [281, 322], [355, 444], [514, 613], [735, 773], [951, 1019]]	[['.SSSEE..SEEEEEEE', 'YPDKVFRSSVLHSTQD', '}UVV/1^}U/032233', '3344025330143344', '.SSSEE..SEEEEEEE', 'YPDKVFRSSVLHSTQD', '}UVV/1^}U/032233', '3344025330143344'], ['EEETTEEEEEEEEEE.S.SSSPPP....BEEEEE', 'KNIDGYFKIYSKHTPINLVRDLPQGFSALEPLVD', '33/ON213/223322YVZRWVEGH}[}[)320/3', '4404332403344330410541343232143104', 'EEETTEEEEEEEEEE...SSSPPPS..PBEEEEE', 'KNIDGYFKIYSKHTPINLVRDLPQGFSALEPLVD', '33/ON2…
7JW0_B	0.0004939264755903	0.8287682837660855	0.25	[[38, 53], [195, 228], [281, 322], [355, 444], [514, 613], [735, 773], [951, 1019]]	[3, 5, 6, 1, 4, 0, 2]	[[38, 53], [195, 228], [281, 322], [355, 444], [514, 613], [735, 773], [951, 1019]]	[['.SSSEE..SEEEEEEE', 'YPDKVFRSSVLHSTQD', '}UVV/1^}U/032233', '3344025330143344', '.SSSEE..SEEEEEEE', 'YPDKVFRSSVLHSTQD', '}UVV/1^}U/032233', '3344025330143344'], ['EEETTEEEEEEEEEE.S.SSSPPP....BEEEEE', 'KNIDGYFKIYSKHTPINLVRDLPQGFSALEPLVD', '33/ON213/223322YVZRWVEGH}[}[)320/3', '4404332403344330410541343232143104', 'EEETTEEEEEEEEEE...SSSPPPS..PBEEEEE', 'KNIDGYFKIYSKHTPINLVRDLPQGFSALEPLVD', '33/ON2…
7JW0_A	0.0004940941944127	0.8287854044181096	0.2179487179487178	[[38, 53], [195, 228], [281, 322], [355, 444], [514, 613], [735, 773], [951, 1019]]	[3, 5, 6, 1, 4, 0, 2]	[[38, 53], [195, 228], [281, 322], [355, 444], [514, 613], [735, 773], [951, 1019]]	[['.SSSEE..SEEEEEEE', 'YPDKVFRSSVLHSTQD', '}UVV/1^}U/032233', '3344025330143344', '.SSSEE..SEEEEEEE', 'YPDKVFRSSVLHSTQD', '}UVV/1^}U/032233', '3344025330143344'], ['EEETTEEEEEEEEEE.S.SSSPPP....BEEEEE', 'KNIDGYFKIYSKHTPINLVRDLPQGFSALEPLVD', '33/ON213/223322YVZRWVEGH}[}[)320/3', '4404332403344330410541343232143104', 'EEETTEEEEEEEEEE...SSSPPPS..PBEEEEE', 'KNIDGYFKIYSKHTPINLVRDLPQGFSALEPLVD', '33/ON2…
6XEY_C	0.0005170101234658	0.4700161605946548	0.0581683168316833	[[38, 53], [201, 228], [281, 322], [355, 444], [514, 612], [735, 773], [951, 1019]]	[3, 5, 6, 1, 4, 0, 2]	[[38, 53], [201, 228], [281, 322], [355, 444], [514, 612], [735, 773], [951, 1019]]	[['..S.EE..S.EEEEEE', 'YPDKVFRSSVLHSTQD', '}}V]/1^}UY032233', '3344025330143344', '.SSSEE..SEEEEEEE', 'YPDKVFRSSVLHSTQD', '}UVV/1^}U/032233', '3344025330143344'], ['EEEEEEEEE....SS..SS..PBEEEEE', 'FKIYSKHTPINLVRDLPQGFSALEPLVD', '13/223322Y]ZYWVZ}VU[}F)320/3', '2403344330410541343232143104', 'EEEEEEEEE...SSSPPPS..PBEEEEE', 'FKIYSKHTPINLVRDLPQGFSALEPLVD', '13/223322Y]ZRWVEGHU[}F)320/3', '2403344330…
7JZN_A	0.0005215362567235	0.3400779355243657	0.0276442307692303	[[38, 53], [195, 228], [281, 322], [355, 444], [514, 613], [735, 773], [951, 1019]]	[3, 5, 6, 1, 4, 0, 2]	[[38, 53], [195, 228], [281, 322], [355, 444], [514, 613], [735, 773], [951, 1019]]	[['..SSEE..SEEEEEEE', 'YPDKVFRSSVLHSTQD', '}}VV/1^}U/032233', '3344025330143344', '.SSSEE..SEEEEEEE', 'YPDKVFRSSVLHSTQD', '}UVV/1^}U/032233', '3344025330143344'], ['EEETTEEEEEEEEEE...-S.PPP....BEEEEE', 'KNIDGYFKIYSKHTPINL-RDLPQGFSALEPLVD', '33/ON213/223322Y]Z-W]EGH}[}[)320/3', '440433240334433041-541343232143104', 'EEETTEEEEEEEEEE...SSSPPPS..PBEEEEE', 'KNIDGYFKIYSKHTPINLVRDLPQGFSALEPLVD', '33/ON2…
7K8X_A	0.0005217224080597	0.2296479326719175	0.0257309941520471	[[38, 53], [195, 228], [281, 322], [355, 444], [514, 613], [735, 773], [951, 1019]]	[3, 5, 6, 1, 4, 0, 2]	[[38, 53], [195, 228], [281, 322], [355, 444], [514, 613], [735, 773], [951, 1019]]	[['.SSSSB..SEEEEEEE', 'YPDKVFRSSVLHSTQD', '}UVVR*^}U/032233', '3344025330143344', '.SSSEE..SEEEEEEE', 'YPDKVFRSSVLHSTQD', '}UVV/1^}U/032233', '3344025330143344'], ['EEETTEEEEEEEEEE...SSSPPP...EEEEEEE', 'KNIDGYFKIYSKHTPINLVRDLPQGFSALEPLVD', '33/ON213/223322Y]ZRWVEGH}[}10320/3', '4404332403344330410541343232143104', 'EEETTEEEEEEEEEE...SSSPPPS..PBEEEEE', 'KNIDGYFKIYSKHTPINLVRDLPQGFSALEPLVD', '33/ON2…
6ZOZ_A	0.0005439465263045	0.3284035783479943	0.0401459854014598	[[38, 53], [195, 228], [281, 314], [355, 444], [514, 613], [731, 769], [947, 1015]]	[3, 5, 6, 1, 4, 0, 2]	[[38, 53], [195, 228], [281, 314], [355, 444], [514, 613], [735, 773], [951, 1019]]	[['.SSS.B..SEEEEEEE', 'YPDKVFRSSVLHSTQD', '}UVVY*^}U/032233', '3344025330143344', '.SSSEE..SEEEEEEE', 'YPDKVFRSSVLHSTQD', '}UVV/1^}U/032233', '3344025330143344'], ['EEETTEEEEEEEEEE...SSS..S...PBEEEEE', 'KNIDGYFKIYSKHTPINLVRDLPQGFSALEPLVD', '33/ON213/223322Y]ZRWVZ}V}[}F)320/3', '4404332403344330410541343232143104', 'EEETTEEEEEEEEEE...SSSPPPS..PBEEEEE', 'KNIDGYFKIYSKHTPINLVRDLPQGFSALEPLVD', '33/ON2…
6ZOZ_C	0.0005448048335162	0.328415799013847	0.003508771929825	[[38, 53], [195, 228], [281, 314], [355, 444], [514, 613], [731, 769], [947, 1015]]	[3, 5, 6, 1, 4, 0, 2]	[[38, 53], [195, 228], [281, 314], [355, 444], [514, 613], [735, 773], [951, 1019]]	[['.SSS.B..SEEEEEEE', 'YPDKVFRSSVLHSTQD', '}UVVY*^}U/032233', '3344025330143344', '.SSSEE..SEEEEEEE', 'YPDKVFRSSVLHSTQD', '}UVV/1^}U/032233', '3344025330143344'], ['EEETTEEEEEEEEEE...SSS..S...PBEEEEE', 'KNIDGYFKIYSKHTPINLVRDLPQGFSALEPLVD', '33/ON213/223322Y]ZRWVZ}V}[}F)320/3', '4404332403344330410541343232143104', 'EEETTEEEEEEEEEE...SSSPPPS..PBEEEEE', 'KNIDGYFKIYSKHTPINLVRDLPQGFSALEPLVD', '33/ON2…
6ZOZ_B	0.0005451773978374	0.3284241127224791	0.008187134502924	[[38, 53], [195, 228], [281, 314], [355, 444], [514, 613], [731, 769], [947, 1015]]	[3, 5, 6, 1, 4, 0, 2]	[[38, 53], [195, 228], [281, 314], [355, 444], [514, 613], [735, 773], [951, 1019]]	[['.SSS.B..SEEEEEEE', 'YPDKVFRSSVLHSTQD', '}UVVY*^}U/032233', '3344025330143344', '.SSSEE..SEEEEEEE', 'YPDKVFRSSVLHSTQD', '}UVV/1^}U/032233', '3344025330143344'], ['EEETTEEEEEEEEEE...SSS..S...PBEEEEE', 'KNIDGYFKIYSKHTPINLVRDLPQGFSALEPLVD', '33/ON213/223322Y]ZRWVZ}V}[}F)320/3', '4404332403344330410541343232143104', 'EEETTEEEEEEEEEE...SSSPPPS..PBEEEEE', 'KNIDGYFKIYSKHTPINLVRDLPQGFSALEPLVD', '33/ON2…
4ORO_C	0.0005519004763225	4.773134996324387	1.0702179176755453	[[375, 379], [385, 389], [350, 355], [452, 454], [375, 379], [434, 438], [398, 414]]	[3, 5, 6, 1, 4, 0, 2]	[[47, 51], [224, 228], [282, 287], [430, 432], [584, 588], [761, 765], [1011, 1017]]	[['EEEEE', 'ILKKS', '/0332', '01443', 'EEEEE', 'VLHST', '/0322', '01433'], ['EEEEE', 'KLLIN', '300/3', '41104', 'EEEEE', 'EPLVD', '320/3', '43104'], ['TS.EEE', 'NGTIQK', 'OU}/33', '433044', 'TS.EEE', 'NGTITD', 'OU}/23', '433034'], ['.EE', 'GYE', '}23', '334', '.EE', 'TGD', '}23', '334'], ['EEEEE', 'ILKKS', '/0332', '01443', 'EEEEE', 'ILDIT', '/03/2', '01403'], ['HHHHH', 'YQLQR', '$%"%&', '34145',…
7KJ3_C	0.0005732639045328	0.2978650561375935	0.0105263157894737	[[38, 53], [195, 228], [281, 322], [355, 444], [514, 613], [735, 773], [951, 1019]]	[3, 5, 6, 1, 4, 0, 2]	[[38, 53], [195, 228], [281, 322], [355, 444], [514, 613], [735, 773], [951, 1019]]	[['.SSSEE..SEEEEEEE', 'YPDKVFRSSVLHSTQD', '}UVV/1^}U/032233', '3344025330143344', '.SSSEE..SEEEEEEE', 'YPDKVFRSSVLHSTQD', '}UVV/1^}U/032233', '3344025330143344'], ['EEETTEEEEEEEEEE...SSS..S....BEEEEE', 'KNIDGYFKIYSKHTPINLVRDLPQGFSALEPLVD', '33/ON213/223322Y]ZRWVZ}V}[}[)320/3', '4404332403344330410541343232143104', 'EEETTEEEEEEEEEE...SSSPPPS..PBEEEEE', 'KNIDGYFKIYSKHTPINLVRDLPQGFSALEPLVD', '33/ON2…
5VK2_C	0.0005934306340235	1.8773551801821715	0.4039408866995067	[[68, 72], [223, 228], [222, 226], [67, 71], [161, 167], [132, 136], [119, 124]]	[3, 5, 6, 1, 4, 0, 2]	[[48, 52], [206, 211], [312, 316], [448, 452], [607, 613], [766, 770], [985, 990]]	[['EEEEE', 'LQTLE', '03203', '14314', 'EEEEE', 'LHSTQ', '03223', '14334'], ['EEEE..', 'QNTTWE', '3322}]', '443334', 'EEEE..', 'KHTPIN', '3322Y]', '443304'], ['EEEEE', 'IQNTT', '/3322', '04433', 'EEEEE', 'IYQTS', '/2322', '03433'], ['EEEEE', 'ELQTL', '30320', '41431', 'EEEEE', 'NYNYL', '32320', '43431'], ['..EEEEE', 'KISVQYN', ']Y2/323', '4030434', '..EEEEE', 'QVAVLYQ', ']Y1/023', '4020134'], ['HH…
5NQ3_A	0.0006057758441375	1.6162516972676193	0.5630712979890307	[[111, 116], [113, 116], [32, 35], [8, 17], [32, 36], [78, 80], [70, 85]]	[3, 5, 6, 1, 4, 0, 2]	[[48, 53], [204, 207], [286, 289], [396, 405], [573, 577], [762, 764], [987, 1007]]	[['EEEEEE', 'LRGYDQ', '042233', '153344', 'EEEEEE', 'LHSTQD', '032233', '143344'], ['EEEE', 'GYDQ', '2233', '3344', 'EEEE', 'YSKH', '2233', '3344'], ['EEEE', 'TQFV', '231/', '3420', 'EEEE', 'TDAV', '231/', '3420'], ['EEEEEEEEGG', 'YFSTAVSRPD', '21221/249:', '3233203534', 'EEEEEEEEGG', 'YADSFVIRGD', '21321//49:', '3243200534'], ['EEEEE', 'TQFVR', '231/4', '34205', 'EEEEE', 'TDAVR', '231/4', '34205…
5T0B_E	0.0006243848856452	2.083692776916501	0.2629246676514027	[[165, 169], [165, 169], [258, 261], [61, 64], [232, 237], [102, 108], [188, 194]]	[3, 5, 6, 1, 4, 0, 2]	[[49, 53], [202, 206], [286, 289], [365, 368], [547, 552], [762, 768], [1006, 1012]]	[['EEEEE', 'KGTYN', '32223', '43334', 'EEEEE', 'HSTQD', '32233', '43344'], ['EEEEE', 'KGTYN', '32223', '43334', 'EEEEE', 'KIYSK', '3/223', '40334'], ['EEEE', 'YKFV', '231/', '3420', 'EEEE', 'TDAV', '231/', '3420'], ['HHHH', 'GWIL', '$$!"', '3301', 'HHHH', 'YSVL', '$$!"', '3301'], ['EEEEEE', 'YYWSVL', '2222/0', '333301', 'EEEEEE', 'TGTGVL', '2222/0', '333301'], ['HHHHHHH', 'ELKAFIG', '%"%##!$', '4…
4UNZ_E	0.0006280519285814	1.992673778512731	0.5159574468085095	[[131, 133], [131, 134], [230, 234], [152, 155], [130, 137], [190, 194], [66, 70]]	[3, 5, 6, 1, 4, 0, 2]	[[51, 53], [205, 208], [312, 316], [450, 453], [595, 602], [748, 752], [1012, 1016]]	[['EEE', 'TQN', '233', '344', 'EEE', 'TQD', '233', '344'], ['EEEE', 'TQNG', '2332', '3443', 'EEEE', 'SKHT', '2332', '3443'], ['EEEEE', 'ISIYW', '/2/22', '03033', 'EEEEE', 'IYQTS', '/2322', '03433'], ['EEEE', 'NWLT', '3202', '4313', 'EEEE', 'NYLY', '3202', '4313'], ['EEEEE..T', 'VTQNGGSG', '/2332}}N', '03443333', 'EEEEE..T', 'VSVITPGT', '/2//2}}N', '03003333'], ['HHHHH', 'EQTKL', '%%$%"', '44341',…
7K8X_C	0.000648659612715	0.8049835469664337	0.0452322738386308	[[38, 53], [195, 228], [281, 319], [355, 444], [514, 613], [735, 773], [951, 1019]]	[3, 5, 6, 1, 4, 0, 2]	[[38, 53], [195, 228], [281, 319], [355, 444], [514, 613], [735, 773], [951, 1019]]	[['..SSEE..SEEEEEEE', 'YPDKVFRSSVLHSTQD', '}}VV/1^}U/032233', '3344025330143344', '.SSSEE..SEEEEEEE', 'YPDKVFRSSVLHSTQD', '}UVV/1^}U/032233', '3344025330143344'], ['EEETTEEEEEEEEEE...SSSPPPS...BEEEEE', 'KNIDGYFKIYSKHTPINLVRDLPQGFSALEPLVD', '33/ON213/223322Y]ZRWVEGHU[}[)320/3', '4404332403344330410541343232143104', 'EEETTEEEEEEEEEE...SSSPPPS..PBEEEEE', 'KNIDGYFKIYSKHTPINLVRDLPQGFSALEPLVD', '33/ON2…
6ZHD_B	0.0006816805426559	0.549681319181873	0.0456140350877192	[[38, 53], [195, 228], [281, 322], [355, 438], [514, 613], [735, 773], [951, 1019]]	[3, 5, 6, 1, 4, 0, 2]	[[38, 53], [195, 228], [281, 322], [355, 438], [514, 613], [735, 773], [951, 1019]]	[['.SSS.B..SEEEEEEE', 'YPDKVFRSSVLHSTQD', '}UVVY*^}U/032233', '3344025330143344', '.SSSEE..SEEEEEEE', 'YPDKVFRSSVLHSTQD', '}UVV/1^}U/032233', '3344025330143344'], ['EEETTEEEEEEEEEE...SSSPPPS..EEEEEEE', 'KNIDGYFKIYSKHTPINLVRDLPQGFSALEPLVD', '33/ON213/223322Y]ZRWVEGHU[}10320/3', '4404332403344330410541343232143104', 'EEETTEEEEEEEEEE...SSSPPPS..PBEEEEE', 'KNIDGYFKIYSKHTPINLVRDLPQGFSALEPLVD', '33/ON2…
6DTX_A	0.0007058398588223	11.651760061763891	0.0011709601873528	[[349, 353], [327, 352], [103, 107], [122, 126], [455, 468], [262, 267], [396, 404]]	[3, 5, 6, 1, 4, 0, 2]	[[48, 52], [201, 209], [309, 313], [405, 409], [592, 599], [761, 766], [1002, 1010]]	[['EEEEE', 'LKTGK', '03223', '14334', 'EEEEE', 'LHSTQ', '03223', '14334'], ['EEEEE.SSSEEEEEEESSSS.EEEEE', 'AEIQKQGQGQWTYQIYQEPFKNLKTG', '13/33]UVU32223/2VVUT]30322', '24044434343334034432441433', 'EEEEEEEEE', 'FKIYSKHTP', '13/223322', '240334433'], ['.SEEE', 'KKSVT', ']V2/2', '44303', '.SEEE', 'EKGIY', ']V2/2', '44303'], ['GGGGG', 'EDFRK', '::8;:', '44254', 'GGGGG', 'DEVRQ', '::6;:', '44054'], ['…
7KJ4_C	0.0007186265886475	0.586925956728817	0.0555555555555555	[[38, 53], [201, 228], [281, 322], [355, 438], [522, 613], [735, 773], [951, 1019]]	[3, 5, 6, 1, 4, 0, 2]	[[38, 53], [201, 228], [281, 322], [355, 438], [522, 613], [735, 773], [951, 1019]]	[['.SSSEE..S.EEEEEE', 'YPDKVFRSSVLHSTQD', '}UVV/1^}UY032233', '3344025330143344', '.SSSEE..SEEEEEEE', 'YPDKVFRSSVLHSTQD', '}UVV/1^}U/032233', '3344025330143344'], ['EEEEEEEEE..---...S...PBEEEEE', 'FKIYSKHTPIN---DLPQGFSALEPLVD', '13/223322Y]---]Z}V}[}F)320/3', '24033443304---41343232143104', 'EEEEEEEEE...SSSPPPS..PBEEEEE', 'FKIYSKHTPINLVRDLPQGFSALEPLVD', '13/223322Y]ZRWVEGHU[}F)320/3', '2403344330…
7JZN_B	0.0007624473852519	0.7448766863724606	0.117647058823529	[[38, 53], [201, 228], [281, 322], [355, 444], [514, 613], [735, 773], [951, 1019]]	[3, 5, 6, 1, 4, 0, 2]	[[38, 53], [201, 228], [281, 322], [355, 444], [514, 613], [735, 773], [951, 1019]]	[['.SSSEE..SEEEEEEE', 'YPDKVFRSSVLHSTQD', '}UVV/1^}U/032233', '3344025330143344', '.SSSEE..SEEEEEEE', 'YPDKVFRSSVLHSTQD', '}UVV/1^}U/032233', '3344025330143344'], ['EEEEEEEE..-----.......BEEEEE', 'FKIYSKHTPI-----LPQGFSALEPLVD', '13/22332}Y-----Z}]}[}[)320/3', '2403344330-----1343232143104', 'EEEEEEEEE...SSSPPPS..PBEEEEE', 'FKIYSKHTPINLVRDLPQGFSALEPLVD', '13/223322Y]ZRWVEGHU[}F)320/3', '2403344330…
7KE8_C	0.000762921416847	0.4727257511341868	0.0215053763440855	[[38, 52], [195, 228], [281, 322], [355, 444], [514, 613], [735, 773], [951, 1019]]	[3, 5, 6, 1, 4, 0, 2]	[[38, 52], [195, 228], [281, 322], [355, 444], [514, 613], [735, 773], [951, 1019]]	[['..SSEE..SEEEEEE', 'YPDKVFRSSVLHSTQ', '}}VV/1^}U/03223', '334402533014334', '.SSSEE..SEEEEEE', 'YPDKVFRSSVLHSTQ', '}UVV/1^}U/03223', '334402533014334'], ['EEETTEEEEEEEEEE.S.TTS..SS..EEEEEEE', 'KNIDGYFKIYSKHTPINLVRDLPQGFSALEPLVD', '33/ON213/223322YVZKPVZ}VU[}10320/3', '4404332403344330410541343232143104', 'EEETTEEEEEEEEEE...SSSPPPS..PBEEEEE', 'KNIDGYFKIYSKHTPINLVRDLPQGFSALEPLVD', '33/ON213/22332…
6XF6_C	0.0007645050481506	0.4545297503246017	0.0130331753554495	[[38, 53], [195, 228], [281, 322], [355, 444], [523, 613], [735, 773], [951, 1019]]	[3, 5, 6, 1, 4, 0, 2]	[[38, 53], [195, 228], [281, 322], [355, 444], [523, 613], [735, 773], [951, 1019]]	[['.SSSEE..S.EEEEEE', 'YPDKVFRSSVLHSTQD', '}UVV/1^}UY032233', '3344025330143344', '.SSSEE..SEEEEEEE', 'YPDKVFRSSVLHSTQD', '}UVV/1^}U/032233', '3344025330143344'], ['EEETTEEEEEEEEEE...SSSPPPS..EEEEEEE', 'KNIDGYFKIYSKHTPINLVRDLPQGFSALEPLVD', '33/ON213/223322Y]ZRWVEGHU[}10320/3', '4404332403344330410541343232143104', 'EEETTEEEEEEEEEE...SSSPPPS..PBEEEEE', 'KNIDGYFKIYSKHTPINLVRDLPQGFSALEPLVD', '33/ON2…
6Z97_A	0.0007658757036899	0.497364266600938	0.3555555555555558	[[38, 53], [195, 228], [281, 322], [355, 438], [514, 613], [735, 773], [951, 1019]]	[3, 5, 6, 1, 4, 0, 2]	[[38, 53], [195, 228], [281, 322], [355, 438], [514, 613], [735, 773], [951, 1019]]	[['..SSSB..SEEEEEEE', 'YPDKVFRSSVLHSTQD', '}}VVR*^}U/032233', '3344025330143344', '.SSSEE..SEEEEEEE', 'YPDKVFRSSVLHSTQD', '}UVV/1^}U/032233', '3344025330143344'], ['EEETTEEEEEEEEE....SSSPPS...B.EEEEE', 'KNIDGYFKIYSKHTPINLVRDLPQGFSALEPLVD', '33/ON213/22332}Y]ZRWVEGV}[}*Z320/3', '4404332403344330410541343232143104', 'EEETTEEEEEEEEEE...SSSPPPS..PBEEEEE', 'KNIDGYFKIYSKHTPINLVRDLPQGFSALEPLVD', '33/ON2…
7K8S_B	0.0007664089771049	0.3612038089391631	0.0362573099415208	[[38, 53], [195, 228], [283, 317], [355, 454], [514, 613], [735, 773], [951, 1019]]	[3, 5, 6, 1, 4, 0, 2]	[[38, 53], [195, 228], [283, 317], [355, 454], [514, 613], [735, 773], [951, 1019]]	[['..SS...SS.EEEEEE', 'YPDKVFRSSVLHSTQD', '}}VVY[^UUY032233', '3344025330143344', '.SSSEE..SEEEEEEE', 'YPDKVFRSSVLHSTQD', '}UVV/1^}U/032233', '3344025330143344'], ['EEETTEEEEEEE..B....SSPPPS...BEEEEE', 'KNIDGYFKIYSKHTPINLVRDLPQGFSALEPLVD', '33/ON213/223]}+Y]ZYWVEGHU[}[)320/3', '4404332403344330410541343232143104', 'EEETTEEEEEEEEEE...SSSPPPS..PBEEEEE', 'KNIDGYFKIYSKHTPINLVRDLPQGFSALEPLVD', '33/ON2…
7K8X_B	0.0007735513443744	0.2446425841466096	0.0166468489892979	[[38, 53], [195, 228], [281, 322], [355, 453], [514, 613], [735, 773], [951, 1019]]	[3, 5, 6, 1, 4, 0, 2]	[[38, 53], [195, 228], [281, 322], [355, 453], [514, 613], [735, 773], [951, 1019]]	[['.SS.....SEEEEEEE', 'YPDKVFRSSVLHSTQD', '}UV]Y[^}U/032233', '3344025330143344', '.SSSEE..SEEEEEEE', 'YPDKVFRSSVLHSTQD', '}UVV/1^}U/032233', '3344025330143344'], ['EEETTEEEEEEEEEE...SSSPPPS..EEPEEEE', 'KNIDGYFKIYSKHTPINLVRDLPQGFSALEPLVD', '33/ON213/223322Y]ZRWVEGHU[}10H20/3', '4404332403344330410541343232143104', 'EEETTEEEEEEEEEE...SSSPPPS..PBEEEEE', 'KNIDGYFKIYSKHTPINLVRDLPQGFSALEPLVD', '33/ON2…
6WPS_E	0.0007795129448984	0.4042998286038562	0.0163742690058483	[[38, 53], [195, 228], [281, 322], [355, 444], [514, 613], [735, 773], [951, 1019]]	[3, 5, 6, 1, 4, 0, 2]	[[38, 53], [195, 228], [281, 322], [355, 444], [514, 613], [735, 773], [951, 1019]]	[['..SSEE..SEEEEEEE', 'YPDKVFRSSVLHSTQD', '}}VV/1^}U/032233', '3344025330143344', '.SSSEE..SEEEEEEE', 'YPDKVFRSSVLHSTQD', '}UVV/1^}U/032233', '3344025330143344'], ['EEETTEEEEEEEEEE...SSSPPP...EEEEEEE', 'KNIDGYFKIYSKHTPINLVRDLPQGFSALEPLVD', '33/ON213/223322Y]ZRWVEGH}[}10320/3', '4404332403344330410541343232143104', 'EEETTEEEEEEEEEE...SSSPPPS..PBEEEEE', 'KNIDGYFKIYSKHTPINLVRDLPQGFSALEPLVD', '33/ON2…
6WPS_A	0.0007796695819656	0.4043004257798936	0.0809102402022758	[[38, 53], [195, 228], [281, 322], [355, 444], [514, 613], [735, 773], [951, 1019]]	[3, 5, 6, 1, 4, 0, 2]	[[38, 53], [195, 228], [281, 322], [355, 444], [514, 613], [735, 773], [951, 1019]]	[['..SSEE..SEEEEEEE', 'YPDKVFRSSVLHSTQD', '}}VV/1^}U/032233', '3344025330143344', '.SSSEE..SEEEEEEE', 'YPDKVFRSSVLHSTQD', '}UVV/1^}U/032233', '3344025330143344'], ['EEETTEEEEEEEEEE...SSSPPP...EEEEEEE', 'KNIDGYFKIYSKHTPINLVRDLPQGFSALEPLVD', '33/ON213/223322Y]ZRWVEGH}[}10320/3', '4404332403344330410541343232143104', 'EEETTEEEEEEEEEE...SSSPPPS..PBEEEEE', 'KNIDGYFKIYSKHTPINLVRDLPQGFSALEPLVD', '33/ON2…
6WPS_B	0.0007804005943849	0.4043142216596527	0.0326086956521736	[[38, 53], [195, 228], [281, 322], [355, 444], [514, 613], [735, 773], [951, 1019]]	[3, 5, 6, 1, 4, 0, 2]	[[38, 53], [195, 228], [281, 322], [355, 444], [514, 613], [735, 773], [951, 1019]]	[['..SSEE..SEEEEEEE', 'YPDKVFRSSVLHSTQD', '}}VV/1^}U/032233', '3344025330143344', '.SSSEE..SEEEEEEE', 'YPDKVFRSSVLHSTQD', '}UVV/1^}U/032233', '3344025330143344'], ['EEETTEEEEEEEEEE...SSSPPP...EEEEEEE', 'KNIDGYFKIYSKHTPINLVRDLPQGFSALEPLVD', '33/ON213/223322Y]ZRWVEGH}[}10320/3', '4404332403344330410541343232143104', 'EEETTEEEEEEEEEE...SSSPPPS..PBEEEEE', 'KNIDGYFKIYSKHTPINLVRDLPQGFSALEPLVD', '33/ON2…
6W9C_A	0.0007829075753636	3.8669707229375394	0.376811594202898	[[196, 200], [232, 236], [296, 299], [231, 234], [298, 313], [79, 81], [214, 217]]	[3, 5, 6, 1, 4, 0, 2]	[[49, 53], [224, 228], [313, 316], [449, 452], [593, 601], [766, 768], [954, 957]]	[['EEEEE', 'QTTLK', '32203', '43314', 'EEEEE', 'HSTQD', '32233', '43344'], ['EEEEE', 'KYLVQ', '320/3', '43104', 'EEEEE', 'EPLVD', '320/3', '43104'], ['EEEE', 'YKGP', '2322', '3433', 'EEEE', 'YQTS', '2322', '3433'], ['EEEE', 'TKYL', '2320', '3431', 'EEEE', 'YNYL', '2320', '3431'], ['EEEEEEEEE.SEEE..', 'GPITDVFYKENSYTTT', '22/23/123]V222}}', '3303402344433333', 'EEEEEEE..', 'GGVSVITPG', '22/2//2}}'…
3NWF_A	0.0008023902074235	21.299277133299327	0.0439560439560433	[[655, 658], [370, 388], [169, 174], [352, 356], [265, 269], [516, 526], [509, 541]]	[3, 5, 6, 1, 4, 0, 2]	[[50, 53], [195, 205], [311, 316], [434, 438], [547, 551], [762, 772], [986, 1011]]	[['EEEE', 'YSHQ', '2233', '3344', 'EEEE', 'STQD', '2233', '3344'], ['EEETTEEEEEETTEEEEEE', 'QEVDEMLRSEYGGSFRFSS', '33/OO104232NN214122', '4404421534333325233', 'EEETTEEEEEE', 'KNIDGYFKIYS', '33/ON213/22', '44043324033'], ['EEEEEE', 'TVSQVW', '2/23/2', '303403', 'EEEEEE', 'GIYQTS', '2/2322', '303433'], ['EEEE.', 'VAWDW', '/123}', '02343', 'EEEE.', 'IAWNS', '/123}', '02343'], ['EEEEE', 'YGTTV', '22…
5D2L_C	0.0008062200205911	2.116212379557169	0.6964285714285705	[[110, 115], [112, 116], [213, 218], [237, 243], [31, 35], [56, 61], [68, 75]]	[3, 5, 6, 1, 4, 0, 2]	[[48, 53], [204, 208], [312, 317], [373, 379], [573, 577], [746, 751], [988, 995]]	[['EEEEEE', 'LRGYHQ', '042233', '153344', 'EEEEEE', 'LHSTQD', '032233', '143344'], ['EEEEE', 'GYHQY', '22332', '33443', 'EEEEE', 'YSKHT', '22332', '33443'], ['EEEEEE', 'ITLTWQ', '/20223', '031334', 'EEEEEE', 'IYQTSN', '/23223', '034334'], ['TTS.EEE', 'GDGTFQK', 'NOU}133', '3433244', 'T.SEEEE', 'SFSTFKD', 'N[U2133', '3233244'], ['EEEEE', 'TQFVR', '231/4', '34205', 'EEEEE', 'TDAVR', '231/4', '34205…
4S1T_E	0.0008102119129743	7.304149963132447	0.3485804416403784	[[129, 133], [280, 284], [289, 291], [286, 295], [32, 37], [220, 224], [211, 216]]	[3, 5, 6, 1, 4, 0, 2]	[[38, 42], [201, 205], [315, 317], [427, 436], [575, 580], [769, 773], [955, 960]]	[['.SSEE', 'STNAV', '}UV1/', '33420', '.SSSE', 'YPDKV', '}UVV/', '33440'], ['EEEEE', 'CTVTY', '12/22', '23033', 'EEEEE', 'FKIYS', '13/22', '24033'], ['EEE', 'SSK', '223', '334', 'EEE', 'TSN', '223', '334'], ['TTTEEEEEEE', 'NDPSSKTVCT', 'OON2232/12', '4433343023', 'TT..EEEEEE', 'DDFTGDVIAW', 'OO[}23//12', '4423340023'], ['EEE.SS', 'FVRDGN', '1/4]UV', '205434', 'EEE.SS', 'AVRDPQ', '1/4]UV', '205434…
7KEA_B	0.0008239631417522	0.6221030110115774	0.1205766710353863	[[38, 53], [201, 211], [281, 322], [355, 443], [522, 613], [735, 773], [951, 1019]]	[3, 5, 6, 1, 4, 0, 2]	[[38, 53], [201, 211], [281, 322], [355, 443], [522, 613], [735, 773], [951, 1019]]	[['..SSEE..SB..EEEE', 'YPDKVFRSSVLHSTQD', '}}VV/1^}U(Z]2233', '3344025330143344', '.SSSEE..SEEEEEEE', 'YPDKVFRSSVLHSTQD', '}UVV/1^}U/032233', '3344025330143344'], ['EEEEEEEEE..', 'FKIYSKHTPIN', '13/223322Y]', '24033443304', 'EEEEEEEEE..', 'FKIYSKHTPIN', '13/223322Y]', '24033443304'], ['TTS.EEEEEETTS.HHHHHHTTTT.S...SEEEEEEEEEPPP', 'ENGTITDAVDNALDPLSETKNTLKSFTVEKGIYQTSNFRVQP', 'OOU}/231/3OMS]$"$%$%…
6IXA_C	0.0008281325735152	29.655687086347744	0.2807017543859658	[[948, 959], [246, 254], [896, 900], [421, 426], [211, 220], [822, 827], [836, 905]]	[3, 5, 6, 1, 4, 0, 2]	[[48, 53], [198, 205], [295, 299], [448, 453], [533, 542], [766, 771], [951, 1015]]	[['EEEEEEES.EEE', 'LHTVLLPTQYKD', '032/002U]233', '143011334344', 'EEEEEE', 'LHSTQD', '032233', '143344'], ['TTEEEEEEE', 'QTSIANIIY', 'ON2/13//2', '433024003', 'TTEEEEEE', 'DGYFKIYS', 'ON213/22', '43324033'], ['HHHHH', 'TLTKY', '$"$%$', '31343', 'HHHHH', 'PLSET', '$"$%$', '31343'], ['EEEEEE', 'DGDGIT', '3232/2', '434303', 'EEEEEE', 'NYNYLY', '323202', '434313'], ['.S..SEEEEE', 'LGNVEAVNFN', 'ZU]Y…
6IXA_A	0.0008286754263761	29.655690463600376	0.2842105263157899	[[948, 959], [246, 254], [896, 900], [421, 426], [211, 220], [822, 827], [836, 905]]	[3, 5, 6, 1, 4, 0, 2]	[[48, 53], [198, 205], [295, 299], [448, 453], [533, 542], [766, 771], [951, 1015]]	[['EEEEEEES.EEE', 'LHTVLLPTQYKD', '032/002U]233', '143011334344', 'EEEEEE', 'LHSTQD', '032233', '143344'], ['TTEEEEEEE', 'QTSIANIIY', 'ON2/13//2', '433024003', 'TTEEEEEE', 'DGYFKIYS', 'ON213/22', '43324033'], ['HHHHH', 'TLTKY', '$"$%$', '31343', 'HHHHH', 'PLSET', '$"$%$', '31343'], ['EEEEEE', 'DGDGIT', '3232/2', '434303', 'EEEEEE', 'NYNYLY', '323202', '434313'], ['.S..SEEEEE', 'LGNVEAVNFN', 'ZU]Y…
6IXA_B	0.0008290535796768	29.655701875988	0.2853801169590644	[[948, 959], [246, 254], [896, 900], [421, 426], [211, 220], [822, 827], [836, 905]]	[3, 5, 6, 1, 4, 0, 2]	[[48, 53], [198, 205], [295, 299], [448, 453], [533, 542], [766, 771], [951, 1015]]	[['EEEEEEES.EEE', 'LHTVLLPTQYKD', '032/002U]233', '143011334344', 'EEEEEE', 'LHSTQD', '032233', '143344'], ['TTEEEEEEE', 'QTSIANIIY', 'ON2/13//2', '433024003', 'TTEEEEEE', 'DGYFKIYS', 'ON213/22', '43324033'], ['HHHHH', 'TLTKY', '$"$%$', '31343', 'HHHHH', 'PLSET', '$"$%$', '31343'], ['EEEEEE', 'DGDGIT', '3232/2', '434303', 'EEEEEE', 'NYNYLY', '323202', '434313'], ['.S..SEEEEE', 'LGNVEAVNFN', 'ZU]Y…
6VYB_C	0.0008294666639749	0.4013710052228203	0.0376213592233003	[[38, 53], [195, 228], [281, 322], [355, 444], [514, 613], [735, 773], [951, 1019]]	[3, 5, 6, 1, 4, 0, 2]	[[38, 53], [195, 228], [281, 322], [355, 444], [514, 613], [735, 773], [951, 1019]]	[['.SSSEE..SEEEEEEE', 'YPDKVFRSSVLHSTQD', '}UVV/1^}U/032233', '3344025330143344', '.SSSEE..SEEEEEEE', 'YPDKVFRSSVLHSTQD', '}UVV/1^}U/032233', '3344025330143344'], ['EEETTEEEEEEEEEE...SSSPPP...EEEEEEE', 'KNIDGYFKIYSKHTPINLVRDLPQGFSALEPLVD', '33/ON213/223322Y]ZRWVEGH}[}10320/3', '4404332403344330410541343232143104', 'EEETTEEEEEEEEEE...SSSPPPS..PBEEEEE', 'KNIDGYFKIYSKHTPINLVRDLPQGFSALEPLVD', '33/ON2…
5MUP_A	0.0008392827823473	3.354677918321728	0.2837837837837831	[[43, 45], [120, 124], [220, 225], [148, 152], [220, 225], [193, 196], [23, 25]]	[3, 5, 6, 1, 4, 0, 2]	[[50, 52], [203, 207], [311, 316], [420, 424], [594, 599], [756, 759], [1014, 1016]]	[['EEE', 'YGQ', '223', '334', 'EEE', 'STQ', '223', '334'], ['EEEEE', 'IWVQH', '/2/33', '03044', 'EEEEE', 'IYSKH', '/2233', '03344'], ['EEEEEE', 'PVTIYY', '2/2/22', '303033', 'EEEEEE', 'GIYQTS', '2/2322', '303433'], ['TTB..', 'QGVYN', 'ON(}]', '43034', 'TTT..', 'DYNYK', 'ONO}]', '43434'], ['EEEEEE', 'PVTIYY', '2/2/22', '303033', 'EEEEEE', 'GVSVIT', '2/2//2', '303003'], ['GGGG', 'SSYA', '9998', '33…
6H3S_B	0.0008562860936468	14.117556122974763	2.940092165898616	[[723, 727], [790, 793], [742, 749], [727, 731], [814, 819], [671, 680], [621, 625]]	[3, 5, 6, 1, 4, 0, 2]	[[49, 53], [201, 204], [311, 318], [432, 436], [592, 597], [762, 773], [953, 957]]	[['ESEEE', 'KSPQK', '3U233', '43344', 'EEEEE', 'HSTQD', '32233', '43344'], ['EEEE', 'FKVS', '13/2', '2403', 'EEEE', 'FKIY', '13/2', '2403'], ['EEEETTEE', 'YISEKSKM', '2/23ON31', '30344342', 'EEEEEEEE', 'GIYQTSNF', '2/232231', '30343342'], ['EEEEE', 'KVVFY', '3//12', '40023', 'EEEEE', 'DVIAW', '3//12', '40023'], ['EEEEEE', 'FGSINV', '122/3/', '233040', 'EEEEEE', 'FGGVSV', '122/2/', '233030'], ['HH…
6WPT_A	0.0008606253058465	0.4783246989678632	0.0130331753554495	[[38, 53], [195, 228], [281, 322], [355, 441], [514, 613], [735, 773], [951, 1019]]	[3, 5, 6, 1, 4, 0, 2]	[[38, 53], [195, 228], [281, 322], [355, 441], [514, 613], [735, 773], [951, 1019]]	[['.SSS.B..SEEEEEEE', 'YPDKVFRSSVLHSTQD', '}UVVY*^}U/032233', '3344025330143344', '.SSSEE..SEEEEEEE', 'YPDKVFRSSVLHSTQD', '}UVV/1^}U/032233', '3344025330143344'], ['EEETTEEEEEEEEEE...SSSPPS....BEEEEE', 'KNIDGYFKIYSKHTPINLVRDLPQGFSALEPLVD', '33/ON213/223322Y]ZRWVEGV}[}[)320/3', '4404332403344330410541343232143104', 'EEETTEEEEEEEEEE...SSSPPPS..PBEEEEE', 'KNIDGYFKIYSKHTPINLVRDLPQGFSALEPLVD', '33/ON2…
6X2B_C	0.0008725529055858	1.1613998769935447	0.0809102402022758	[[38, 53], [202, 228], [281, 322], [355, 444], [531, 613], [737, 773], [951, 1019]]	[3, 5, 6, 1, 4, 0, 2]	[[38, 53], [202, 228], [281, 322], [355, 444], [531, 613], [737, 773], [951, 1019]]	[['..SSEE..S...EEEE', 'YPDKVFRSSVLHSTQD', '}}VV/1^}UYZ]2233', '3344025330143344', '.SSSEE..SEEEEEEE', 'YPDKVFRSSVLHSTQD', '}UVV/1^}U/032233', '3344025330143344'], ['EEEEEEEE..---...S....BEEEEE', 'KIYSKHTPIN---DLPQGFSALEPLVD', '3/223322Y]---]Z}V}[}[)320/3', '4033443304---41343232143104', 'EEEEEEEE...SSSPPPS..PBEEEEE', 'KIYSKHTPINLVRDLPQGFSALEPLVD', '3/223322Y]ZRWVEGHU[}F)320/3', '40334433041054134…
4JTX_I	0.0008728940395579	2.3873912876609094	0.3422291993720563	[[129, 132], [169, 173], [168, 171], [245, 249], [167, 172], [65, 67], [104, 107]]	[3, 5, 6, 1, 4, 0, 2]	[[38, 41], [207, 211], [313, 316], [394, 398], [546, 551], [768, 770], [1009, 1012]]	[['.SSS', 'WPNH', '}UVV', '3344', '.SSS', 'YPDK', '}UVV', '3344'], ['EEEE.', 'KSYIN', '322/]', '43304', 'EEE..', 'HTPIN', '322Y]', '43304'], ['EEEE', 'SKSY', '2322', '3433', 'EEEE', 'YQTS', '2322', '3433'], ['EEEEE', 'KITFE', '3/213', '40324', 'EEEEE', 'NVYAD', '3/213', '40324'], ['EEEEEE', 'LSKSYI', '02322/', '134330', 'EEEEEE', 'LTGTGV', '02222/', '133330'], ['HHH', 'GWI', '$$!', '330', 'HHH', …
7K8S_C	0.0008882588973926	0.394105809502749	0.0227272727272722	[[38, 52], [195, 228], [283, 322], [355, 444], [517, 613], [735, 773], [951, 1019]]	[3, 5, 6, 1, 4, 0, 2]	[[38, 52], [195, 228], [283, 322], [355, 444], [517, 613], [735, 773], [951, 1019]]	[['..SS....S.EEEEE', 'YPDKVFRSSVLHSTQ', '}}VVY[^}UY03223', '334402533014334', '.SSSEE..SEEEEEE', 'YPDKVFRSSVLHSTQ', '}UVV/1^}U/03223', '334402533014334'], ['EEETTEEEEEEEEEE....SSPPS....BEEEEE', 'KNIDGYFKIYSKHTPINLVRDLPQGFSALEPLVD', '33/ON213/223322Y]ZYWVEGV}[}[)320/3', '4404332403344330410541343232143104', 'EEETTEEEEEEEEEE...SSSPPPS..PBEEEEE', 'KNIDGYFKIYSKHTPINLVRDLPQGFSALEPLVD', '33/ON213/22332…
6MZK_A	0.0008920802517936	3.0436981798307507	0.6998011928429417	[[209, 211], [209, 214], [439, 443], [61, 65], [164, 182], [475, 481], [369, 375]]	[3, 5, 6, 1, 4, 0, 2]	[[51, 53], [205, 210], [296, 300], [426, 430], [585, 598], [764, 770], [986, 992]]	[['EEE', 'SQQ', '233', '344', 'EEE', 'TQD', '233', '344'], ['EEEEE.', 'SQQTVI', '2332/Y', '344300', 'EEEEE.', 'SKHTPI', '23322Y', '344330'], ['HHHHH', 'LTDSE', '"$%$%', '13434', 'HHHHH', 'LSETK', '"$%$%', '13434'], ['.TT..', 'GKNCT', '}OO[}', '34423', '.TT..', 'PDDFT', '}OO[}', '34423'], ['EEEEEE..SSS.EEEEEEE', 'LNVTMPNNDNFDKLYIWGV', '03/212]]VVT]302/22/', '1403234444244130330', 'EEEEPPPEEEEEEE',…
6VJV_A	0.0008957889362565	4.458497620332876	0.3879870129870131	[[52, 54], [14, 16], [4, 6], [15, 17], [3, 6], [69, 71], [67, 71]]	[3, 5, 6, 1, 4, 0, 2]	[[47, 49], [195, 197], [311, 313], [432, 434], [593, 596], [762, 764], [953, 957]]	[['EEE', 'VLE', '/03', '014', 'EEE', 'VLH', '/03', '014'], ['EEE', 'EEV', '33/', '440', 'EEE', 'KNI', '33/', '440'], ['EEE', 'SIT', '2/2', '303', 'EEE', 'GIY', '2/2', '303'], ['EEE', 'EVV', '3//', '400', 'EEE', 'DVI', '3//', '400'], ['EEEE', 'YSIT', '22/2', '3303', 'EEEE', 'GGVS', '22/2', '3303'], ['HHH', 'QLE', '%"%', '414', 'HHH', 'QLN', '%"%', '414'], ['HHHHH', 'DDQLE', '%%%"%', '44414', 'HHHH…
6Z97_C	0.0009009044571027	0.6812501036190662	0.3730994152046782	[[38, 53], [195, 228], [281, 319], [355, 438], [517, 613], [735, 773], [951, 1019]]	[3, 5, 6, 1, 4, 0, 2]	[[38, 53], [195, 228], [281, 319], [355, 438], [517, 613], [735, 773], [951, 1019]]	[['..SSEE.SSEEEEEEE', 'YPDKVFRSSVLHSTQD', '}}VV/1^UU/032233', '3344025330143344', '.SSSEE..SEEEEEEE', 'YPDKVFRSSVLHSTQD', '}UVV/1^}U/032233', '3344025330143344'], ['EEETTEEEEEEEEE....SSSPPPS..EEEEEEE', 'KNIDGYFKIYSKHTPINLVRDLPQGFSALEPLVD', '33/ON213/22332}Y]ZRWVEGHU[}10320/3', '4404332403344330410541343232143104', 'EEETTEEEEEEEEEE...SSSPPPS..PBEEEEE', 'KNIDGYFKIYSKHTPINLVRDLPQGFSALEPLVD', '33/ON2…
7K8S_A	0.000903162353742	0.446654659888955	0.0128654970760235	[[38, 53], [195, 228], [283, 319], [355, 444], [517, 613], [735, 773], [951, 1019]]	[3, 5, 6, 1, 4, 0, 2]	[[38, 53], [195, 228], [283, 319], [355, 444], [517, 613], [735, 773], [951, 1019]]	[['..SS...SS.EEEEEE', 'YPDKVFRSSVLHSTQD', '}}VVY[^UUY032233', '3344025330143344', '.SSSEE..SEEEEEEE', 'YPDKVFRSSVLHSTQD', '}UVV/1^}U/032233', '3344025330143344'], ['EEETTEEEEEEEEEE....SSPPP....BEEEEE', 'KNIDGYFKIYSKHTPINLVRDLPQGFSALEPLVD', '33/ON213/223322Y]ZYWVEGH}[}[)320/3', '4404332403344330410541343232143104', 'EEETTEEEEEEEEEE...SSSPPPS..PBEEEEE', 'KNIDGYFKIYSKHTPINLVRDLPQGFSALEPLVD', '33/ON2…
7KDL_B	0.0009039341114743	0.6651154336292848	0.0975609756097557	[[38, 53], [201, 211], [281, 322], [356, 441], [522, 613], [735, 773], [951, 1019]]	[3, 5, 6, 1, 4, 0, 2]	[[38, 53], [201, 211], [281, 322], [356, 441], [522, 613], [735, 773], [951, 1019]]	[['.SSSEE..SEEEEEEE', 'YPDKVFRSSVLHSTQD', '}UVV/1^}U/032233', '3344025330143344', '.SSSEE..SEEEEEEE', 'YPDKVFRSSVLHSTQD', '}UVV/1^}U/032233', '3344025330143344'], ['EEEEEEEEE..', 'FKIYSKHTPIN', '13/223322Y]', '24033443304', 'EEEEEEEEE..', 'FKIYSKHTPIN', '13/223322Y]', '24033443304'], ['TTS.EEEEEETTS.HHHHHHHHTT.S...SEEEEEEEEEPPP', 'ENGTITDAVDNALDPLSETKNTLKSFTVEKGIYQTSNFRVQP', 'OOU}/231/3OMS]$"$%$%…
6ZOX_A	0.0009058885613491	0.604523664278132	0.083040935672515	[[38, 53], [195, 228], [281, 322], [355, 438], [514, 613], [731, 769], [947, 1015]]	[3, 5, 6, 1, 4, 0, 2]	[[38, 53], [195, 228], [281, 322], [355, 438], [514, 613], [735, 773], [951, 1019]]	[['.SSS.B..SEEEEEEE', 'YPDKVFRSSVLHSTQD', '}UVVY*^}U/032233', '3344025330143344', '.SSSEE..SEEEEEEE', 'YPDKVFRSSVLHSTQD', '}UVV/1^}U/032233', '3344025330143344'], ['EEETTEEEEEEEEEE.-----...S..PBEEEEE', 'KNIDGYFKIYSKHTPI-----LPQGFSALEPLVD', '33/ON213/223322Y-----Z}]U[}F)320/3', '4404332403344330-----1343232143104', 'EEETTEEEEEEEEEE...SSSPPPS..PBEEEEE', 'KNIDGYFKIYSKHTPINLVRDLPQGFSALEPLVD', '33/ON2…
6ZOX_C	0.0009059464459255	0.6045502432665761	0.0514619883040936	[[38, 53], [195, 228], [281, 322], [355, 438], [514, 613], [731, 769], [947, 1015]]	[3, 5, 6, 1, 4, 0, 2]	[[38, 53], [195, 228], [281, 322], [355, 438], [514, 613], [735, 773], [951, 1019]]	[['.SSSEE..SEEEEEEE', 'YPDKVFRSSVLHSTQD', '}UVV/1^}U/032233', '3344025330143344', '.SSSEE..SEEEEEEE', 'YPDKVFRSSVLHSTQD', '}UVV/1^}U/032233', '3344025330143344'], ['EEETTEEEEEEEEEE.-----...S..PBEEEEE', 'KNIDGYFKIYSKHTPI-----LPQGFSALEPLVD', '33/ON213/223322Y-----Z}]U[}F)320/3', '4404332403344330-----1343232143104', 'EEETTEEEEEEEEEE...SSSPPPS..PBEEEEE', 'KNIDGYFKIYSKHTPINLVRDLPQGFSALEPLVD', '33/ON2…
7KDK_B	0.000906133917764	0.5751387328264694	0.0175438596491233	[[38, 53], [195, 228], [281, 322], [355, 438], [514, 613], [735, 773], [951, 1019]]	[3, 5, 6, 1, 4, 0, 2]	[[38, 53], [195, 228], [281, 322], [355, 438], [514, 613], [735, 773], [951, 1019]]	[['..SSEE..SEEEEEEE', 'YPDKVFRSSVLHSTQD', '}}VV/1^}U/032233', '3344025330143344', '.SSSEE..SEEEEEEE', 'YPDKVFRSSVLHSTQD', '}UVV/1^}U/032233', '3344025330143344'], ['EEETTEEEEEEEEEE.S.SSSPPPS..PBEEEEE', 'KNIDGYFKIYSKHTPINLVRDLPQGFSALEPLVD', '33/ON213/223322YVZRWVEGHU[}F)320/3', '4404332403344330410541343232143104', 'EEETTEEEEEEEEEE...SSSPPPS..PBEEEEE', 'KNIDGYFKIYSKHTPINLVRDLPQGFSALEPLVD', '33/ON2…
6ZOX_B	0.0009071045284944	0.6045418780982489	0.0058479532163744	[[38, 53], [195, 228], [281, 322], [355, 438], [514, 613], [731, 769], [947, 1015]]	[3, 5, 6, 1, 4, 0, 2]	[[38, 53], [195, 228], [281, 322], [355, 438], [514, 613], [735, 773], [951, 1019]]	[['.SSS.B..SEEEEEEE', 'YPDKVFRSSVLHSTQD', '}UVVY*^}U/032233', '3344025330143344', '.SSSEE..SEEEEEEE', 'YPDKVFRSSVLHSTQD', '}UVV/1^}U/032233', '3344025330143344'], ['EEETTEEEEEEEEEE.-----...S..PBEEEEE', 'KNIDGYFKIYSKHTPI-----LPQGFSALEPLVD', '33/ON213/223322Y-----Z}]U[}F)320/3', '4404332403344330-----1343232143104', 'EEETTEEEEEEEEEE...SSSPPPS..PBEEEEE', 'KNIDGYFKIYSKHTPINLVRDLPQGFSALEPLVD', '33/ON2…
6P59_F	0.0009154569525234	6.759451322611488	2.10909090909091	[[73, 75], [69, 72], [70, 75], [49, 53], [71, 76], [152, 158], [111, 115]]	[3, 5, 6, 1, 4, 0, 2]	[[50, 52], [202, 205], [312, 317], [381, 385], [547, 552], [767, 773], [960, 964]]	[['EEE', 'YWN', '223', '334', 'EEE', 'STQ', '223', '334'], ['EEEE', 'KVTT', '3/22', '4033', 'EEEE', 'KIYS', '3/22', '4033'], ['EEEEEE', 'VTTYWN', '/22223', '033334', 'EEEEEE', 'IYQTSN', '/23223', '034334'], ['SP.TT', 'PWGWW', 'UG}NN', '33333', 'SS.TT', 'GVSPT', 'UR}NN', '30333'], ['EEEEEE', 'TTYWNL', '222230', '333341', 'EEEEEE', 'TGTGVL', '2222/0', '333301'], ['HHHHHHH', 'LQYLAIQ', '"%$"#!%', '1…
3NWD_C	0.0009198928397523	21.07728943875812	0.0338573155985488	[[655, 658], [164, 169], [169, 182], [352, 356], [169, 174], [516, 526], [509, 541]]	[3, 5, 6, 1, 4, 0, 2]	[[50, 53], [204, 209], [311, 318], [434, 438], [594, 599], [762, 772], [986, 1011]]	[['EEEE', 'YSHQ', '2233', '3344', 'EEEE', 'STQD', '2233', '3344'], ['EEEEEE', 'YYKDVT', '2233/2', '334403', 'EEEEEE', 'YSKHTP', '223322', '334433'], ['EEEEEEEETTEEEE', 'TVSQVWFGHRSSQF', '2/23/212OP2231', '30340323453342', 'EEEEEEEE', 'GIYQTSNF', '2/232231', '30343342'], ['EEEE.', 'VAWDW', '/123}', '02343', 'EEEE.', 'IAWNS', '/123}', '02343'], ['EEEEEE', 'TVSQVW', '2/23/2', '303403', 'EEEEEE', 'GV…
7KE4_A	0.0009284350076547	0.0612651134241881	0.0142348754448395	[[38, 53], [195, 228], [281, 322], [355, 454], [514, 613], [735, 773], [951, 1019]]	[3, 5, 6, 1, 4, 0, 2]	[[38, 53], [195, 228], [281, 322], [355, 454], [514, 613], [735, 773], [951, 1019]]	[['..SSEE..SEEEEEEE', 'YPDKVFRSSVLHSTQD', '}}VV/1^}U/032233', '3344025330143344', '.SSSEE..SEEEEEEE', 'YPDKVFRSSVLHSTQD', '}UVV/1^}U/032233', '3344025330143344'], ['EEETTEEEEEEEEEE.S..SS.......BEEEEE', 'KNIDGYFKIYSKHTPINLVRDLPQGFSALEPLVD', '33/ON213/223322YVZYWVZ}]}[}[)320/3', '4404332403344330410541343232143104', 'EEETTEEEEEEEEEE...SSSPPPS..PBEEEEE', 'KNIDGYFKIYSKHTPINLVRDLPQGFSALEPLVD', '33/ON2…
7JV4_C	0.0009457623344077	0.5153214136261378	0.0714285714285707	[[38, 53], [195, 228], [281, 322], [355, 441], [514, 613], [735, 773], [951, 1019]]	[3, 5, 6, 1, 4, 0, 2]	[[38, 53], [195, 228], [281, 322], [355, 441], [514, 613], [735, 773], [951, 1019]]	[['.SSSEE..SEEEEEEE', 'YPDKVFRSSVLHSTQD', '}UVV/1^}U/032233', '3344025330143344', '.SSSEE..SEEEEEEE', 'YPDKVFRSSVLHSTQD', '}UVV/1^}U/032233', '3344025330143344'], ['EEETTEEEEEEEEEE...SSSPPP...EEEEEEE', 'KNIDGYFKIYSKHTPINLVRDLPQGFSALEPLVD', '33/ON213/223322Y]ZRWVEGH}[}10320/3', '4404332403344330410541343232143104', 'EEETTEEEEEEEEEE...SSSPPPS..PBEEEEE', 'KNIDGYFKIYSKHTPINLVRDLPQGFSALEPLVD', '33/ON2…
5WJL_D	0.0009507091333503	6.641104716980865	1.507331378299119	[[257, 260], [94, 102], [71, 74], [185, 188], [31, 35], [56, 61], [68, 75]]	[3, 5, 6, 1, 4, 0, 2]	[[50, 53], [200, 207], [297, 300], [447, 450], [573, 577], [746, 751], [988, 995]]	[['EEEE', 'YTEH', '2233', '3344', 'EEEE', 'STQD', '2233', '3344'], ['EEEEEEEEE', 'TIQIMYGDD', '2/3/12233', '304023344', 'EEEEEEEE', 'YFKIYSKH', '213/2233', '32403344'], ['HHHH', 'SQTD', '$%$%', '3434', 'HHHH', 'SETK', '$%$%', '3434'], ['.EEE', 'PKTH', '}323', '3434', '.EEE', 'GNYN', '}323', '3434'], ['EEEEE', 'TQFVR', '231/4', '34205', 'EEEEE', 'TDAVR', '231/4', '34205'], ['.HHHHH', 'GPEYWD', '}$…
6ZP2_A	0.0009776166761767	0.2613411143373281	0.0338573155985488	[[38, 53], [195, 228], [281, 314], [355, 444], [514, 613], [731, 769], [947, 1015]]	[3, 5, 6, 1, 4, 0, 2]	[[38, 53], [195, 228], [281, 314], [355, 444], [514, 613], [735, 773], [951, 1019]]	[['.SSSEE..SEEEEEEE', 'YPDKVFRSSVLHSTQD', '}UVV/1^}U/032233', '3344025330143344', '.SSSEE..SEEEEEEE', 'YPDKVFRSSVLHSTQD', '}UVV/1^}U/032233', '3344025330143344'], ['EEETTEEEEEEEEEE...SSSPPPS..PBEEEEE', 'KNIDGYFKIYSKHTPINLVRDLPQGFSALEPLVD', '33/ON213/223322Y]ZRWVEGHU[}F)320/3', '4404332403344330410541343232143104', 'EEETTEEEEEEEEEE...SSSPPPS..PBEEEEE', 'KNIDGYFKIYSKHTPINLVRDLPQGFSALEPLVD', '33/ON2…
6ZP2_B	0.0009778374786759	0.2613135413624047	0.014035087719298	[[38, 53], [195, 228], [281, 314], [355, 444], [514, 613], [731, 769], [947, 1015]]	[3, 5, 6, 1, 4, 0, 2]	[[38, 53], [195, 228], [281, 314], [355, 444], [514, 613], [735, 773], [951, 1019]]	[['.SSSEE..SEEEEEEE', 'YPDKVFRSSVLHSTQD', '}UVV/1^}U/032233', '3344025330143344', '.SSSEE..SEEEEEEE', 'YPDKVFRSSVLHSTQD', '}UVV/1^}U/032233', '3344025330143344'], ['EEETTEEEEEEEEEE...SSSPPPS..PBEEEEE', 'KNIDGYFKIYSKHTPINLVRDLPQGFSALEPLVD', '33/ON213/223322Y]ZRWVEGHU[}F)320/3', '4404332403344330410541343232143104', 'EEETTEEEEEEEEEE...SSSPPPS..PBEEEEE', 'KNIDGYFKIYSKHTPINLVRDLPQGFSALEPLVD', '33/ON2…
6ZP2_C	0.0009790838578695	0.2613042058564864	0.008187134502924	[[38, 53], [195, 228], [281, 314], [355, 444], [514, 613], [731, 769], [947, 1015]]	[3, 5, 6, 1, 4, 0, 2]	[[38, 53], [195, 228], [281, 314], [355, 444], [514, 613], [735, 773], [951, 1019]]	[['.SSSEE..SEEEEEEE', 'YPDKVFRSSVLHSTQD', '}UVV/1^}U/032233', '3344025330143344', '.SSSEE..SEEEEEEE', 'YPDKVFRSSVLHSTQD', '}UVV/1^}U/032233', '3344025330143344'], ['EEETTEEEEEEEEEE...SSSPPPS..PBEEEEE', 'KNIDGYFKIYSKHTPINLVRDLPQGFSALEPLVD', '33/ON213/223322Y]ZRWVEGHU[}F)320/3', '4404332403344330410541343232143104', 'EEETTEEEEEEEEEE...SSSPPPS..PBEEEEE', 'KNIDGYFKIYSKHTPINLVRDLPQGFSALEPLVD', '33/ON2…
4ORO_D	0.0009926641581417	3.809104755686208	1.060240963855422	[[375, 379], [344, 357], [357, 360], [452, 454], [375, 379], [434, 438], [398, 414]]	[3, 5, 6, 1, 4, 0, 2]	[[47, 51], [195, 204], [311, 314], [430, 432], [584, 588], [761, 765], [1011, 1017]]	[['EEEEE', 'ILKKS', '/0332', '01443', 'EEEEE', 'VLHST', '/0322', '01433'], ['EEEEETTTEEEEEE', 'EEILIGNGTIQKIG', '33/0/NON2/33/2', '44010343304403', 'EEETTEEEEE', 'KNIDGYFKIY', '33/ON213/2', '4404332403'], ['EEEE', 'GIWD', '2/23', '3034', 'EEEE', 'GIYQ', '2/23', '3034'], ['.EE', 'GYE', '}23', '334', '.EE', 'TGD', '}23', '334'], ['EEEEE', 'ILKKS', '/0332', '01443', 'EEEEE', 'ILDIT', '/03/2', '01403…
3GZU_O	0.0010070612258578	16.238493831838007	0.1491935483870967	[[269, 274], [257, 274], [6, 10], [327, 330], [218, 223], [381, 384], [366, 383]]	[3, 5, 6, 1, 4, 0, 2]	[[47, 52], [195, 206], [295, 299], [398, 401], [546, 551], [762, 765], [985, 1005]]	[['EEEEEE', 'IINTYQ', '//3223', '004334', 'EEEEEE', 'VLHSTQ', '/03223', '014334'], ['EEEEEEEEETTEEEEEEE', 'NNVEIEFLLNGQIINTYQ', '33/3/3100ON3//3223', '440404211434004334', 'EEETTEEEEEEE', 'KNIDGYFKIYSK', '33/ON213/223', '440433240334'], ['HHHHH', 'SLSKT', '$"$%$', '31343', 'HHHHH', 'PLSET', '$"$%$', '31343'], ['EEEE', 'ESAV', '321/', '4320', 'EEEE', 'DSFV', '321/', '4320'], ['EEEEEE', 'LTTATI', '…
6XA9_E	0.0010299673888736	7.710611278725146	0.3194444444444444	[[263, 267], [232, 236], [296, 299], [231, 234], [298, 313], [79, 81], [22, 25]]	[3, 5, 6, 1, 4, 0, 2]	[[49, 53], [224, 228], [313, 316], [449, 452], [593, 601], [766, 768], [969, 972]]	[['EEEEE', 'EYTGN', '32223', '43334', 'EEEEE', 'HSTQD', '32233', '43344'], ['EEEEE', 'KYLVQ', '320/3', '43104', 'EEEEE', 'EPLVD', '320/3', '43104'], ['EEEE', 'YKGP', '2322', '3433', 'EEEE', 'YQTS', '2322', '3433'], ['EEEE', 'TKYL', '2320', '3431', 'EEEE', 'YNYL', '2320', '3431'], ['EEEEEEEEE.SEEE..', 'GPITDVFYKENSYTTT', '22/23/123]V222}}', '3303402344433333', 'EEEEEEE..', 'GGVSVITPG', '22/2//2}}'…
4P16_A	0.0010347120389032	5.443558781723717	0.2704309063893011	[[310, 316], [305, 318], [295, 299], [105, 109], [246, 250], [80, 85], [63, 71]]	[3, 5, 6, 1, 4, 0, 2]	[[47, 53], [201, 209], [283, 287], [424, 428], [546, 550], [763, 768], [954, 962]]	[['EEEEEEE', 'VLFPGQK', '/012233', '0123344', 'EEEEEEE', 'VLHSTQD', '/032233', '0143344'], ['EEEEEEEEEEEEEE', 'CKVTDVLFPGQKYS', '13/23/01223322', '24034012334433', 'EEEEEEEEE', 'FKIYSKHTP', '13/223322', '240334433'], ['S.EEE', 'GTVSK', 'U}/23', '33034', 'S.EEE', 'GTITD', 'U}/23', '33034'], ['...TT', 'KLSDN', ']Z}OO', '41344', '...TT', 'KLPDD', ']Z}OO', '41344'], ['EEEEE', 'LSGTP', '02222', '13333…
3GUT_D	0.0010398617931974	8.959853526946853	0.3033536585365854	[[583, 585], [418, 424], [533, 537], [579, 584], [534, 537], [498, 500], [449, 452]]	[3, 5, 6, 1, 4, 0, 2]	[[51, 53], [198, 204], [285, 289], [432, 437], [573, 576], [771, 773], [1002, 1005]]	[['EEE', 'YEE', '233', '344', 'EEE', 'TQD', '233', '344'], ['TTEEEEE', 'DGVCTVT', 'ON/12/2', '4302303', 'TTEEEEE', 'DGYFKIY', 'ON213/2', '4332403'], ['EEEEE', 'VSDAI', '/231/', '03420', 'EEEEE', 'ITDAV', '/231/', '03420'], ['EEEEEE', 'QIRFYE', '3/4123', '405234', 'EEEEEE', 'DVIAWN', '3//123', '400234'], ['EEEE', 'SDAI', '231/', '3420', 'EEEE', 'TDAV', '231/', '3420'], ['HHH', 'AVQ', '#!%', '204',…
6ZOW_A	0.0010476164466094	1.21175391755949	0.0607940446650123	[[38, 51], [195, 228], [283, 322], [692, 695], [526, 613], [735, 773], [951, 1019]]	[3, 5, 6, 1, 4, 0, 2]	[[38, 51], [195, 228], [283, 322], [433, 436], [526, 613], [735, 773], [951, 1019]]	[['.SSS.B..S.EEEE', 'YPDKVFRSSVLHST', '}UVVY*^}UY0322', '33440253301433', '.SSSEE..SEEEEE', 'YPDKVFRSSVLHST', '}UVV/1^}U/0322', '33440253301433'], ['EEETTEEEEEEEEE..S..SS...S...BEEEEE', 'KNIDGYFKIYSKHTPINLVRDLPQGFSALEPLVD', '33/ON213/22332}YVZYWVZ}]U[}[)320/3', '4404332403344330410541343232143104', 'EEETTEEEEEEEEEE...SSSPPPS..PBEEEEE', 'KNIDGYFKIYSKHTPINLVRDLPQGFSALEPLVD', '33/ON213/223322Y]ZRWVE…
3F9H_B	0.0010587394788839	6.181599705653607	0.1760660247592844	[[27, 29], [149, 152], [78, 83], [144, 151], [121, 125], [250, 252], [244, 253]]	[3, 5, 6, 1, 4, 0, 2]	[[48, 50], [200, 203], [312, 317], [371, 378], [547, 551], [767, 769], [953, 962]]	[['EEE', 'LNG', '032', '143', 'EEE', 'LHS', '032', '143'], ['EEEE', 'GFNI', '213/', '3240', 'EEEE', 'YFKI', '213/', '3240'], ['EEEEEE', 'IGHSMQ', '/23213', '034324', 'EEEEEE', 'IYQTSN', '/23223', '034334'], ['.TT.EEEE', 'SCGSVGFN', '}MN}/213', '32330324', '.TT.SEEE', 'SASFSTFK', '}MN[U213', '32323324'], ['EEEEE', 'SPSGV', '2222/', '33330', 'EEEEE', 'TGTGV', '2222/', '33330'], ['HHH', 'LGP', '"$$'…
2VG7_A	0.0010612285580717	11.737084420434384	0.180939226519337	[[349, 353], [338, 352], [103, 107], [351, 355], [455, 468], [262, 267], [396, 404]]	[3, 5, 6, 1, 4, 0, 2]	[[48, 52], [200, 209], [309, 313], [396, 400], [592, 599], [761, 766], [1002, 1010]]	[['EEEEE', 'LKTGK', '03223', '14334', 'EEEEE', 'LHSTQ', '03223', '14334'], ['EEEEEEETTEEEEEE', 'TYQIYQEPFKNLKTG', '223/233NM330322', '334034432441433', 'EEEEEEEEEE', 'YFKIYSKHTP', '213/223322', '3240334433'], ['.SEEE', 'KKSVT', ']V2/2', '44303', '.SEEE', 'EKGIY', ']V2/2', '44303'], ['EEEEE', 'TGKYA', '22321', '33432', 'EEEEE', 'YADSF', '21321', '32432'], ['EEEEETTS.EEEEE', 'AGYVTNKGRQKVVP', '122/…
6HJC_A	0.0010641192548218	3.0787209440484697	0.4947552447552445	[[227, 230], [89, 92], [126, 128], [159, 164], [160, 164], [126, 134], [184, 190]]	[3, 5, 6, 1, 4, 0, 2]	[[38, 41], [205, 208], [298, 300], [394, 399], [595, 599], [762, 770], [999, 1005]]	[['.SSS', 'TWED', '}UVV', '3344', '.SSS', 'YPDK', '}UVV', '3344'], ['EEEE', 'SHHY', '2332', '3443', 'EEEE', 'SKHT', '2332', '3443'], ['HHH', 'QYD', '%$%', '434', 'HHH', 'ETK', '%$%', '434'], ['EEEEEE', 'NITVQY', '3/2/32', '403043', 'EEEEEE', 'NVYADS', '3/2132', '403243'], ['EEEEE', 'ITVQY', '/2/32', '03043', 'EEEEE', 'VSVIT', '/2//2', '03003'], ['HHHHHHHHH', 'QYDMALMSI', '%$%##"#$!', '434221230',…
6W9C_B	0.0010656409697347	3.755674006396484	0.2685459940652814	[[196, 200], [232, 236], [296, 299], [231, 234], [298, 313], [79, 81], [214, 217]]	[3, 5, 6, 1, 4, 0, 2]	[[49, 53], [224, 228], [313, 316], [449, 452], [593, 601], [766, 768], [954, 957]]	[['EEEEE', 'QTTLK', '32203', '43314', 'EEEEE', 'HSTQD', '32233', '43344'], ['EEEEE', 'KYLVQ', '320/3', '43104', 'EEEEE', 'EPLVD', '320/3', '43104'], ['EEEE', 'YKGP', '2322', '3433', 'EEEE', 'YQTS', '2322', '3433'], ['EEEE', 'TKYL', '2320', '3431', 'EEEE', 'YNYL', '2320', '3431'], ['EEEEEEEEE.S.EE..', 'GPITDVFYKENSYTTT', '22/23/123]V}22}}', '3303402344433333', 'EEEEEEE..', 'GGVSVITPG', '22/2//2}}'…
6ZP7_A	0.0010911819075023	0.8675221565753223	0.0190703218116805	[[11, 24], [168, 201], [256, 295], [328, 411], [487, 586], [708, 746], [924, 992]]	[3, 5, 6, 1, 4, 0, 2]	[[38, 51], [195, 228], [283, 322], [355, 438], [514, 613], [735, 773], [951, 1019]]	[['.SSS.B..S.EEEE', 'YPDKVFRSSVLHST', '}UVVY*^}UY0322', '33440253301433', '.SSSEE..SEEEEE', 'YPDKVFRSSVLHST', '}UVV/1^}U/0322', '33440253301433'], ['EEETTEEEEEEEEE..S..SS...S...BEEEEE', 'KNIDGYFKIYSKHTPINLVRDLPQGFSALEPLVD', '33/ON213/22332}YVZYWVZ}]U[}[)320/3', '4404332403344330410541343232143104', 'EEETTEEEEEEEEEE...SSSPPPS..PBEEEEE', 'KNIDGYFKIYSKHTPINLVRDLPQGFSALEPLVD', '33/ON213/223322Y]ZRWVE…
6ZP5_A	0.0011027594587591	0.8351998335092593	0.0202863961813841	[[11, 24], [168, 201], [256, 295], [328, 411], [487, 586], [708, 746], [924, 992]]	[3, 5, 6, 1, 4, 0, 2]	[[38, 51], [195, 228], [283, 322], [355, 438], [514, 613], [735, 773], [951, 1019]]	[['.SSS.B..S.EEEE', 'YPDKVFRSSVLHST', '}UVVY*^}UY0322', '33440253301433', '.SSSEE..SEEEEE', 'YPDKVFRSSVLHST', '}UVV/1^}U/0322', '33440253301433'], ['EEETTEEEEEEEEE..S..SS...S...BEEEEE', 'KNIDGYFKIYSKHTPINLVRDLPQGFSALEPLVD', '33/ON213/22332}YVZYWVZ}]U[}[)320/3', '4404332403344330410541343232143104', 'EEETTEEEEEEEEEE...SSSPPPS..PBEEEEE', 'KNIDGYFKIYSKHTPINLVRDLPQGFSALEPLVD', '33/ON213/223322Y]ZRWVE…
6W9C_C	0.001119831110059	3.924630333375939	0.2876506024096386	[[196, 200], [232, 236], [296, 299], [231, 234], [298, 313], [79, 81], [214, 217]]	[3, 5, 6, 1, 4, 0, 2]	[[49, 53], [224, 228], [313, 316], [449, 452], [593, 601], [766, 768], [954, 957]]	[['EEEEE', 'QTTLK', '32203', '43314', 'EEEEE', 'HSTQD', '32233', '43344'], ['EEEEE', 'KYLVQ', '320/3', '43104', 'EEEEE', 'EPLVD', '320/3', '43104'], ['EEEE', 'YKGP', '2322', '3433', 'EEEE', 'YQTS', '2322', '3433'], ['EEEE', 'TKYL', '2320', '3431', 'EEEE', 'YNYL', '2320', '3431'], ['EEEEEEEEE.SEEE..', 'GPITDVFYKENSYTTT', '22/23/123]V222}}', '3303402344433333', 'EEEEEEE..', 'GGVSVITPG', '22/2//2}}'…
7JWB_B	0.0011212273135457	0.9064293162001198	0.1309523809523811	[[41, 53], [201, 211], [281, 322], [355, 444], [514, 613], [735, 773], [951, 1019]]	[3, 5, 6, 1, 4, 0, 2]	[[41, 53], [201, 211], [281, 322], [355, 444], [514, 613], [735, 773], [951, 1019]]	[['SEE..S.EEEEEE', 'KVFRSSVLHSTQD', 'V/1^}UY032233', '4025330143344', 'SEE..SEEEEEEE', 'KVFRSSVLHSTQD', 'V/1^}U/032233', '4025330143344'], ['EEEEEEEEE..', 'FKIYSKHTPIN', '13/223322Y]', '24033443304', 'EEEEEEEEE..', 'FKIYSKHTPIN', '13/223322Y]', '24033443304'], ['TTS.EEEEEETTS.HHHHHHHHTT.S...SEEEEEEE.PPPP', 'ENGTITDAVDQALDPLSETKQTLKSFTVEKGIYQTSNFRVQP', 'OOU}/231/3OMS]$"$%$%%$LO}T}Y]V2/23223[IDHG',…
5JBL_C	0.001137525835997	2.3766620135147773	0.6897233201581019	[[104, 106], [109, 112], [111, 115], [141, 145], [143, 150], [65, 67], [124, 132]]	[3, 5, 6, 1, 4, 0, 2]	[[50, 52], [202, 205], [315, 319], [449, 453], [548, 555], [771, 773], [1009, 1019]]	[['EEE', 'WWK', '223', '334', 'EEE', 'STQ', '223', '334'], ['EEEE', 'DVYG', '3/22', '4033', 'EEEE', 'KIYS', '3/22', '4033'], ['EEEEE', 'YGRAR', '22414', '33525', 'EEEEE', 'TSNFR', '22314', '33425'], ['EEEEE', 'SRGLG', '24202', '35313', 'EEEEE', 'YNYLY', '23202', '34313'], ['EEE.EEE.', 'GLGSLTDT', '202}023}', '31331343', 'EEEEEEE.', 'GTGVLTES', '222/023}', '33301343'], ['HHH', 'AVK', '#!%', '204',…
5VTW_A	0.0011382691347326	3.1400599456345377	1.381615598885794	[[151, 153], [210, 214], [134, 140], [246, 249], [132, 146], [105, 107], [191, 195]]	[3, 5, 6, 1, 4, 0, 2]	[[48, 50], [206, 210], [284, 290], [448, 451], [528, 549], [739, 741], [1005, 1009]]	[['EEE', 'LNW', '032', '143', 'EEE', 'LHS', '032', '143'], ['EEEE.', 'QQTII', '332/Y', '44300', 'EEEE.', 'KHTPI', '3322Y', '44330'], ['..EEEEE', 'GGSNADK', '}}23133', '3334244', '.EEEEEE', 'TITDAVD', '}/231/3', '3034204'], ['EEEE', 'NSNG', '3232', '4343', 'EEEE', 'NYNY', '3232', '4343'], ['....EEEEEETTEEE', 'QNGGSNADKRGPGSG', ']]}}231334NN222', '443334244533333', '........SSEEEEEETTEEEE', 'KKSTNL…
7DDN_A	0.0011436296020299	0.5666638578931971	0.0023446658851109	[[38, 53], [198, 228], [281, 317], [355, 438], [518, 613], [735, 773], [951, 1019]]	[3, 5, 6, 1, 4, 0, 2]	[[38, 53], [198, 228], [281, 317], [355, 438], [518, 613], [735, 773], [951, 1019]]	[['.SSSEE..SEEEEEEE', 'YPDKVFRSSVLHSTQD', '}UVV/1^}U/032233', '3344025330143344', '.SSSEE..SEEEEEEE', 'YPDKVFRSSVLHSTQD', '}UVV/1^}U/032233', '3344025330143344'], ['TTEEEEEEEEEEEEE.SSS.S....BEEEEE', 'DGYFKIYSKHTPINLVRDLPQGFSALEPLVD', 'ON213/223322/30YWVS}V}[}[)320/3', '4332403344330410541343232143104', 'TTEEEEEEEEEE...SSSPPPS..PBEEEEE', 'DGYFKIYSKHTPINLVRDLPQGFSALEPLVD', 'ON213/223322Y]ZRWVEGHU[}…
3NWF_B	0.00114686931197	41.488418916462415	0.0421052631578946	[[655, 658], [649, 660], [169, 174], [352, 356], [265, 269], [516, 526], [509, 541]]	[3, 5, 6, 1, 4, 0, 2]	[[50, 53], [200, 209], [311, 316], [434, 438], [547, 551], [762, 772], [986, 1011]]	[['EEEE', 'YSHQ', '2233', '3344', 'EEEE', 'STQD', '2233', '3344'], ['EEETTEEEEEEE', 'YFEEYAYSHQLS', '213ON1223302', '324432334413', 'EEEEEEEEEE', 'YFKIYSKHTP', '213/223322', '3240334433'], ['EEEEEE', 'TVSQVW', '2/23/2', '303403', 'EEEEEE', 'GIYQTS', '2/2322', '303433'], ['EEEE.', 'VAWDW', '/123}', '02343', 'EEEE.', 'IAWNS', '/123}', '02343'], ['EEEEE', 'YGTTV', '2222/', '33330', 'EEEEE', 'TGTGV',…
3MRI_A	0.0011504649581426	2.2884529811508485	0.6998011928429417	[[110, 115], [100, 116], [71, 74], [204, 208], [31, 35], [56, 61], [68, 75]]	[3, 5, 6, 1, 4, 0, 2]	[[48, 53], [200, 208], [297, 300], [396, 400], [573, 577], [746, 751], [988, 995]]	[['EEEEEE', 'LRGYHQ', '042233', '153344', 'EEEEEE', 'LHSTQD', '032233', '143344'], ['EEEE.TTSSEEEEEEEE', 'GADVGSDWRFLRGYHQY', '213/}NOUW10422332', '32403343521533443', 'EEEEEEEEE', 'YFKIYSKHT', '213/22332', '324033443'], ['HHHH', 'SQTH', '$%$%', '3434', 'HHHH', 'SETK', '$%$%', '3434'], ['EEEEE', 'WALSF', '21021', '32132', 'EEEEE', 'YADSF', '21321', '32432'], ['EEEEE', 'TQFVR', '231/4', '34205', '…
7KDJ_A	0.001166690851392	0.395083240711037	0.0035211267605634	[[38, 52], [195, 228], [281, 322], [355, 441], [514, 613], [735, 773], [951, 1019]]	[3, 5, 6, 1, 4, 0, 2]	[[38, 52], [195, 228], [281, 322], [355, 441], [514, 613], [735, 773], [951, 1019]]	[['..SSEE..SEEEEEE', 'YPDKVFRSSVLHSTQ', '}}VV/1^}U/03223', '334402533014334', '.SSSEE..SEEEEEE', 'YPDKVFRSSVLHSTQ', '}UVV/1^}U/03223', '334402533014334'], ['EEETTEEEEEEEEEE.S.SSS..SS...BEEEEE', 'KNIDGYFKIYSKHTPINLVRDLPQGFSALEPLVD', '33/ON213/223322YVZRWVZ}VU[}[)320/3', '4404332403344330410541343232143104', 'EEETTEEEEEEEEEE...SSSPPPS..PBEEEEE', 'KNIDGYFKIYSKHTPINLVRDLPQGFSALEPLVD', '33/ON213/22332…
7KEC_A	0.0011789336355282	1.0089362592370816	0.0105263157894737	[[38, 53], [195, 228], [281, 322], [355, 437], [522, 613], [735, 773], [951, 1019]]	[3, 5, 6, 1, 4, 0, 2]	[[38, 53], [195, 228], [281, 322], [355, 437], [522, 613], [735, 773], [951, 1019]]	[['.SSSEE..SEEEEEEE', 'YPDKVFRSSVLHSTQD', '}UVV/1^}U/032233', '3344025330143344', '.SSSEE..SEEEEEEE', 'YPDKVFRSSVLHSTQD', '}UVV/1^}U/032233', '3344025330143344'], ['EEETTEEEEEEEEEE.S..SSPPP...EEEEEEE', 'KNIDGYFKIYSKHTPINLVRDLPQGFSALEPLVD', '33/ON213/223322YVZYWVEGH}[}10320/3', '4404332403344330410541343232143104', 'EEETTEEEEEEEEEE...SSSPPPS..PBEEEEE', 'KNIDGYFKIYSKHTPINLVRDLPQGFSALEPLVD', '33/ON2…
4BG7_B	0.0011828424223953	1.8387881167948203	0.819148936170212	[[21, 23], [56, 60], [57, 60], [78, 83], [17, 22], [92, 94], [90, 98]]	[3, 5, 6, 1, 4, 0, 2]	[[51, 53], [205, 209], [313, 316], [365, 370], [549, 554], [764, 766], [952, 960]]	[['EEE', 'WEK', '233', '344', 'EEE', 'TQD', '233', '344'], ['EEEEE', 'PTKSG', '22322', '33433', 'EEEEE', 'SKHTP', '23322', '34433'], ['EEEE', 'TKSG', '2322', '3433', 'EEEE', 'YQTS', '2322', '3433'], ['HHHHHH', 'TQILSE', '$%!"$%', '340134', 'HHHHHH', 'YSVLYN', '$$!"$%', '330134'], ['EEEEEE', 'SIILWE', '2//023', '300134', 'EEEEEE', 'TGVLTE', '22/023', '330134'], ['HHH', 'KRA', '%&#', '452', 'HHH', …
4R3D_B	0.0011859011420258	5.358791153757847	0.333853354134165	[[311, 317], [306, 321], [279, 284], [106, 110], [247, 251], [81, 86], [64, 72]]	[3, 5, 6, 1, 4, 0, 2]	[[47, 53], [201, 211], [314, 319], [424, 428], [546, 550], [763, 768], [954, 962]]	[['EEEEEEE', 'VLFPGQK', '/012233', '0123344', 'EEEEEEE', 'VLHSTQD', '/032233', '0143344'], ['EEEEEEEEEEEEEE..', 'CKVTDVLFPGQKYSSD', '13/23/01223322}]', '2403401233443334', 'EEEEEEEEE..', 'FKIYSKHTPIN', '13/223322Y]', '24033443304'], ['EEEEEE', 'HYVHAR', '32/314', '430425', 'EEEEEE', 'QTSNFR', '322314', '433425'], ['...TT', 'KLSDN', ']Z}OO', '41344', '...TT', 'KLPDD', ']Z}OO', '41344'], ['EEEEE', …
5XC6_A	0.0011900584834943	6.172849322552119	0.0516605166051662	[[442, 446], [218, 220], [395, 398], [402, 405], [444, 448], [204, 207], [369, 375]]	[3, 5, 6, 1, 4, 0, 2]	[[47, 51], [225, 227], [297, 300], [359, 362], [592, 596], [767, 770], [953, 959]]	[['EEEEE', 'ILAGP', '/0122', '01233', 'EEEEE', 'VLHST', '/0322', '01433'], ['EEE', 'TLI', '20/', '310', 'EEE', 'PLV', '20/', '310'], ['HHHH', 'PKTK', '$%$%', '3434', 'HHHH', 'SETK', '$%$%', '3434'], ['.SEE', 'WDFV', '}V1/', '3420', '.SEE', 'SNCV', '}V1/', '3420'], ['EEEEE', 'AGPIP', '122/2', '23303', 'EEEEE', 'FGGVS', '122/2', '23303'], ['HHHH', 'LPSI', '"$$!', '1330', 'HHHH', 'LTGI', '"$$!', '13…
4MMS_E	0.0011941631119942	14.818558747153094	1.2499999999999991	[[40, 44], [29, 33], [40, 44], [44, 46], [52, 58], [91, 94], [74, 92]]	[3, 5, 6, 1, 4, 0, 2]	[[47, 51], [205, 209], [312, 316], [451, 453], [593, 599], [761, 764], [989, 1010]]	[['EEEEE', 'VSKGY', '/2322', '03433', 'EEEEE', 'VLHST', '/0322', '01433'], ['EEEEE', 'TEEFY', '23312', '34423', 'EEEEE', 'SKHTP', '23322', '34433'], ['EEEEE', 'VSKGY', '/2322', '03433', 'EEEEE', 'IYQTS', '/2322', '03433'], ['EEE', 'YLS', '202', '313', 'EEE', 'YLY', '202', '313'], ['EEEEEEE', 'WYTSVIT', '2222//2', '3333003', 'EEEEEEE', 'GGVSVIT', '22/2//2', '3303003'], ['HHHH', 'TELQ', '$%"%', '34…
5YVU_B	0.0011977780109119	13.834205122236549	0.0690058479532162	[[442, 446], [69, 79], [36, 42], [402, 405], [444, 448], [204, 207], [369, 375]]	[3, 5, 6, 1, 4, 0, 2]	[[47, 51], [200, 205], [312, 318], [359, 362], [592, 596], [767, 770], [953, 959]]	[['EEEEE', 'ILAGP', '/0122', '01233', 'EEEEE', 'VLHST', '/0322', '01433'], ['EEEGGGTEEEE', 'WADVRNDMISY', '2136;:O1/22', '32405442033', 'EEEEEE', 'YFKIYS', '213/22', '324033'], ['EEEEEEE', 'VGVGIHM', '/2/2/31', '0303042', 'EEEEEEE', 'IYQTSNF', '/232231', '0343342'], ['.SEE', 'WDFV', '}V1/', '3420', '.SEE', 'SNCV', '}V1/', '3420'], ['EEEEE', 'AGPIP', '122/2', '23303', 'EEEEE', 'FGGVS', '122/2', '2…
4OR4_B	0.0012128345608539	4.756792840928559	1.0165094339622636	[[375, 379], [385, 389], [350, 355], [452, 454], [375, 379], [434, 438], [398, 414]]	[3, 5, 6, 1, 4, 0, 2]	[[47, 51], [224, 228], [282, 287], [430, 432], [584, 588], [761, 765], [1011, 1017]]	[['EEEEE', 'ILKKS', '/0332', '01443', 'EEEEE', 'VLHST', '/0322', '01433'], ['EEEEE', 'KLLIN', '300/3', '41104', 'EEEEE', 'EPLVD', '320/3', '43104'], ['TS.EEE', 'NGTIQK', 'OU}/33', '433044', 'TS.EEE', 'NGTITD', 'OU}/23', '433034'], ['.EE', 'GYE', '}23', '334', '.EE', 'TGD', '}23', '334'], ['EEEEE', 'ILKKS', '/0332', '01443', 'EEEEE', 'ILDIT', '/03/2', '01403'], ['HHHHH', 'YQLQR', '$%"%&', '34145',…
6ZGE_C	0.0012200415683059	0.3684119870654189	0.0058823529411766	[[38, 53], [195, 228], [281, 314], [355, 438], [514, 612], [735, 773], [951, 1019]]	[3, 5, 6, 1, 4, 0, 2]	[[38, 53], [195, 228], [281, 314], [355, 438], [514, 612], [735, 773], [951, 1019]]	[['..SS.B..SEEEEEEE', 'YPDKVFRSSVLHSTQD', '}}VVY*^}U/032233', '3344025330143344', '.SSSEE..SEEEEEEE', 'YPDKVFRSSVLHSTQD', '}UVV/1^}U/032233', '3344025330143344'], ['EEETTEEEEEEEEEEEEESSS.......BEEEEE', 'KNIDGYFKIYSKHTPINLVRDLPQGFSALEPLVD', '33/ON213/223322/30RWVZ}]}[}[)320/3', '4404332403344330410541343232143104', 'EEETTEEEEEEEEEE...SSSPPPS..PBEEEEE', 'KNIDGYFKIYSKHTPINLVRDLPQGFSALEPLVD', '33/ON2…
6ZGE_B	0.0012206491207572	0.3684014685622177	0.049122807017544	[[38, 53], [195, 228], [281, 314], [355, 438], [514, 612], [735, 773], [951, 1019]]	[3, 5, 6, 1, 4, 0, 2]	[[38, 53], [195, 228], [281, 314], [355, 438], [514, 612], [735, 773], [951, 1019]]	[['..SS.B..SEEEEEEE', 'YPDKVFRSSVLHSTQD', '}}VVY*^}U/032233', '3344025330143344', '.SSSEE..SEEEEEEE', 'YPDKVFRSSVLHSTQD', '}UVV/1^}U/032233', '3344025330143344'], ['EEETTEEEEEEEEEEEEESSS.......BEEEEE', 'KNIDGYFKIYSKHTPINLVRDLPQGFSALEPLVD', '33/ON213/223322/30RWVZ}]}[}[)320/3', '4404332403344330410541343232143104', 'EEETTEEEEEEEEEE...SSSPPPS..PBEEEEE', 'KNIDGYFKIYSKHTPINLVRDLPQGFSALEPLVD', '33/ON2…
6ZGE_A	0.0012210217761359	0.3684118038375404	0.0011709601873528	[[38, 53], [195, 228], [281, 314], [355, 438], [514, 612], [735, 773], [951, 1019]]	[3, 5, 6, 1, 4, 0, 2]	[[38, 53], [195, 228], [281, 314], [355, 438], [514, 612], [735, 773], [951, 1019]]	[['..SS.B..SEEEEEEE', 'YPDKVFRSSVLHSTQD', '}}VVY*^}U/032233', '3344025330143344', '.SSSEE..SEEEEEEE', 'YPDKVFRSSVLHSTQD', '}UVV/1^}U/032233', '3344025330143344'], ['EEETTEEEEEEEEEEEEESSS.......BEEEEE', 'KNIDGYFKIYSKHTPINLVRDLPQGFSALEPLVD', '33/ON213/223322/30RWVZ}]}[}[)320/3', '4404332403344330410541343232143104', 'EEETTEEEEEEEEEE...SSSPPPS..PBEEEEE', 'KNIDGYFKIYSKHTPINLVRDLPQGFSALEPLVD', '33/ON2…
7K8V_C	0.001239959074133	0.5460217389659162	0.0245614035087726	[[38, 53], [195, 228], [283, 319], [355, 441], [517, 613], [735, 773], [951, 1019]]	[3, 5, 6, 1, 4, 0, 2]	[[38, 53], [195, 228], [283, 319], [355, 441], [517, 613], [735, 773], [951, 1019]]	[['.SSSEE.SS.EEEEEE', 'YPDKVFRSSVLHSTQD', '}UVV/1^UUY032233', '3344025330143344', '.SSSEE..SEEEEEEE', 'YPDKVFRSSVLHSTQD', '}UVV/1^}U/032233', '3344025330143344'], ['EEETTEEEEEEEEEE...SSSPPS...EEEEEEE', 'KNIDGYFKIYSKHTPINLVRDLPQGFSALEPLVD', '33/ON213/223322Y]ZRWVEGV}[}10320/3', '4404332403344330410541343232143104', 'EEETTEEEEEEEEEE...SSSPPPS..PBEEEEE', 'KNIDGYFKIYSKHTPINLVRDLPQGFSALEPLVD', '33/ON2…
6ZDH_A	0.0012435277988132	0.866891877065322	0.3169590643274862	[[38, 53], [195, 228], [281, 319], [355, 444], [514, 613], [735, 773], [951, 1019]]	[3, 5, 6, 1, 4, 0, 2]	[[38, 53], [195, 228], [281, 319], [355, 444], [514, 613], [735, 773], [951, 1019]]	[['.SSSEE..SEEEEEEE', 'YPDKVFRSSVLHSTQD', '}UVV/1^}U/032233', '3344025330143344', '.SSSEE..SEEEEEEE', 'YPDKVFRSSVLHSTQD', '}UVV/1^}U/032233', '3344025330143344'], ['EEETTEEEEEEEEEE...SSSPPPS...BEEEEE', 'KNIDGYFKIYSKHTPINLVRDLPQGFSALEPLVD', '33/ON213/223322Y]ZRWVEGHU[}[)320/3', '4404332403344330410541343232143104', 'EEETTEEEEEEEEEE...SSSPPPS..PBEEEEE', 'KNIDGYFKIYSKHTPINLVRDLPQGFSALEPLVD', '33/ON2…
7JZL_C	0.0012479018432687	0.739030156718075	0.0426829268292683	[[38, 53], [195, 228], [281, 322], [355, 444], [514, 613], [735, 773], [951, 1019]]	[3, 5, 6, 1, 4, 0, 2]	[[38, 53], [195, 228], [281, 322], [355, 444], [514, 613], [735, 773], [951, 1019]]	[['..SSEE..SEEEEEEE', 'YPDKVFRSSVLHSTQD', '}}VV/1^}U/032233', '3344025330143344', '.SSSEE..SEEEEEEE', 'YPDKVFRSSVLHSTQD', '}UVV/1^}U/032233', '3344025330143344'], ['EEETTEEEEEEEEEE.----.PPP....BEEEEE', 'KNIDGYFKIYSKHTPI----DLPQGFSALEPLVD', '33/ON213/223322Y----]EGH}[}[)320/3', '4404332403344330----41343232143104', 'EEETTEEEEEEEEEE...SSSPPPS..PBEEEEE', 'KNIDGYFKIYSKHTPINLVRDLPQGFSALEPLVD', '33/ON2…
6ZGI_A	0.0012515774114129	0.3631553328386905	0.0327485380116958	[[38, 53], [195, 228], [281, 314], [355, 438], [514, 612], [735, 773], [951, 1019]]	[3, 5, 6, 1, 4, 0, 2]	[[38, 53], [195, 228], [281, 314], [355, 438], [514, 612], [735, 773], [951, 1019]]	[['..SS.B..SEEEEEEE', 'YPDKVFRSSVLHSTQD', '}}VVY*^}U/032233', '3344025330143344', '.SSSEE..SEEEEEEE', 'YPDKVFRSSVLHSTQD', '}UVV/1^}U/032233', '3344025330143344'], ['EEETTEEEEEEEEEEEEESSS.......BEEEEE', 'KNIDGYFKIYSKHTPINLVRDLPQGFSALEPLVD', '33/ON213/223322/30RWVZ}]}[}[)320/3', '4404332403344330410541343232143104', 'EEETTEEEEEEEEEE...SSSPPPS..PBEEEEE', 'KNIDGYFKIYSKHTPINLVRDLPQGFSALEPLVD', '33/ON2…
6ZGI_C	0.0012522368183016	0.3631371603974406	0.0251798561151075	[[38, 53], [195, 228], [281, 314], [355, 438], [514, 612], [735, 773], [951, 1019]]	[3, 5, 6, 1, 4, 0, 2]	[[38, 53], [195, 228], [281, 314], [355, 438], [514, 612], [735, 773], [951, 1019]]	[['..SS.B..SEEEEEEE', 'YPDKVFRSSVLHSTQD', '}}VVY*^}U/032233', '3344025330143344', '.SSSEE..SEEEEEEE', 'YPDKVFRSSVLHSTQD', '}UVV/1^}U/032233', '3344025330143344'], ['EEETTEEEEEEEEEEEEESSS.......BEEEEE', 'KNIDGYFKIYSKHTPINLVRDLPQGFSALEPLVD', '33/ON213/223322/30RWVZ}]}[}[)320/3', '4404332403344330410541343232143104', 'EEETTEEEEEEEEEE...SSSPPPS..PBEEEEE', 'KNIDGYFKIYSKHTPINLVRDLPQGFSALEPLVD', '33/ON2…
6ZGI_B	0.0012525622153179	0.3631537268887496	0.023391812865497	[[38, 53], [195, 228], [281, 314], [355, 438], [514, 612], [735, 773], [951, 1019]]	[3, 5, 6, 1, 4, 0, 2]	[[38, 53], [195, 228], [281, 314], [355, 438], [514, 612], [735, 773], [951, 1019]]	[['..SS.B..SEEEEEEE', 'YPDKVFRSSVLHSTQD', '}}VVY*^}U/032233', '3344025330143344', '.SSSEE..SEEEEEEE', 'YPDKVFRSSVLHSTQD', '}UVV/1^}U/032233', '3344025330143344'], ['EEETTEEEEEEEEEEEEESSS.......BEEEEE', 'KNIDGYFKIYSKHTPINLVRDLPQGFSALEPLVD', '33/ON213/223322/30RWVZ}]}[}[)320/3', '4404332403344330410541343232143104', 'EEETTEEEEEEEEEE...SSSPPPS..PBEEEEE', 'KNIDGYFKIYSKHTPINLVRDLPQGFSALEPLVD', '33/ON2…
6ZDH_B	0.0012663708631828	0.9116059034194948	0.313450292397661	[[38, 53], [195, 228], [281, 322], [355, 444], [514, 613], [735, 773], [951, 1019]]	[3, 5, 6, 1, 4, 0, 2]	[[38, 53], [195, 228], [281, 322], [355, 444], [514, 613], [735, 773], [951, 1019]]	[['.SSSEE..SEEEEEEE', 'YPDKVFRSSVLHSTQD', '}UVV/1^}U/032233', '3344025330143344', '.SSSEE..SEEEEEEE', 'YPDKVFRSSVLHSTQD', '}UVV/1^}U/032233', '3344025330143344'], ['EEETTEEEEEEEEEE...SSSPPP...EEEEEEE', 'KNIDGYFKIYSKHTPINLVRDLPQGFSALEPLVD', '33/ON213/223322Y]ZRWVEGH}[}10320/3', '4404332403344330410541343232143104', 'EEETTEEEEEEEEEE...SSSPPPS..PBEEEEE', 'KNIDGYFKIYSKHTPINLVRDLPQGFSALEPLVD', '33/ON2…
2FS3_G	0.0012722390038719	14.18617376564976	2.533057851239667	[[376, 380], [322, 327], [335, 341], [250, 253], [312, 316], [219, 223], [203, 211]]	[3, 5, 6, 1, 4, 0, 2]	[[47, 51], [199, 204], [312, 318], [412, 415], [596, 600], [748, 752], [1004, 1012]]	[['EEEEE', 'IIKGT', '//322', '00433', 'EEEEE', 'VLHST', '/0322', '01433'], ['TEEEEE', 'GTFTVG', 'N212/2', '332303', 'TEEEEE', 'GYFKIY', 'N213/2', '332403'], ['EEEEEEE', 'VWDRMDA', '/234131', '0345242', 'EEEEEEE', 'IYQTSNF', '/232231', '0343342'], ['TT..', 'TGDT', 'NN]}', '3343', 'TT..', 'PGQT', 'NN]}', '3343'], ['EEEE.', 'PVVPT', '2//2}', '30033', 'EEEE.', 'SVITP', '2//2}', '30033'], ['HHHHH', 'E…
2VQZ_D	0.0012796252661647	2.415451184812851	0.3993453355155474	[[329, 334], [449, 453], [371, 375], [450, 456], [393, 395], [432, 439]]	[5, 6, 1, 4, 0, 2]	[[200, 205], [283, 287], [399, 403], [523, 529], [769, 771], [1010, 1017]]	[['EEEEEE', 'TFKRTS', '213422', '324533', 'EEEEEE', 'YFKIYS', '213/22', '324033'], ['S.EEE', 'WGIEH', 'U}/33', '33044', 'S.EEE', 'GTITD', 'U}/23', '33034'], ['EEEEE', 'TAILR', '21/04', '32015', 'EEEEE', 'SFVIR', '21//4', '32005'], ['.EEE...', 'GIEHIDN', '}/33Y]]', '3044044', '.EE.S..', 'TVEGPKK', '}/3}U]]', '3043344'], ['HHH', 'SIA', '$!#', '302', 'HHH', 'GIA', '$!#', '302'], ['HHHHHHHH', 'HQLLRH…
4S1T_A	0.0012806235817838	7.159572017214075	0.3485804416403784	[[129, 133], [287, 299], [289, 291], [286, 295], [32, 37], [220, 224], [211, 216]]	[3, 5, 6, 1, 4, 0, 2]	[[38, 42], [198, 212], [315, 317], [427, 436], [575, 580], [769, 773], [955, 960]]	[['.SSEE', 'STNAV', '}UV1/', '33420', '.SSSE', 'YPDKV', '}UVV/', '33440'], ['TTEEEEEEEEB..', 'DPSSKTVCTYMDL', 'ON2232/122*]Z', '4333430233241', 'TTEEEEEEEEEE...', 'DGYFKIYSKHTPINL', 'ON213/223322Y]Z', '433240334433041'], ['EEE', 'SSK', '223', '334', 'EEE', 'TSN', '223', '334'], ['TTTEEEEEEE', 'NDPSSKTVCT', 'OON2232/12', '4433343023', 'TT..EEEEEE', 'DDFTGDVIAW', 'OO[}23//12', '4423340023'], ['EEE.…
7DK4_A	0.0012851906570151	0.7422865153758458	0.0301204819277107	[[38, 53], [195, 228], [283, 322], [355, 438], [514, 613], [737, 773], [951, 1019]]	[3, 5, 6, 1, 4, 0, 2]	[[38, 53], [195, 228], [283, 322], [355, 438], [514, 613], [737, 773], [951, 1019]]	[['..SSEE..SSEEEEEE', 'YPDKVFRSSVLHSTQD', '}}VV/1^}UR032233', '3344025330143344', '.SSSEE..SEEEEEEE', 'YPDKVFRSSVLHSTQD', '}UVV/1^}U/032233', '3344025330143344'], ['EEETTEEEEEEEEEEEEESSSS.....PBEEEEE', 'KNIDGYFKIYSKHTPINLVRDLPQGFSALEPLVD', '33/ON213/223322/30RWVS}]}[}F)320/3', '4404332403344330410541343232143104', 'EEETTEEEEEEEEEE...SSSPPPS..PBEEEEE', 'KNIDGYFKIYSKHTPINLVRDLPQGFSALEPLVD', '33/ON2…
5YVW_B	0.0012907817461938	14.557694234405425	0.0647571606475712	[[442, 446], [218, 220], [330, 336], [86, 91], [444, 448], [204, 207], [369, 375]]	[3, 5, 6, 1, 4, 0, 2]	[[47, 51], [225, 227], [283, 290], [423, 428], [592, 596], [767, 770], [953, 959]]	[['EEEEE', 'ILAGP', '/0122', '01233', 'EEEEE', 'VLHST', '/0322', '01433'], ['EEE', 'TLI', '20/', '310', 'EEE', 'PLV', '20/', '310'], ['S.EEEEE', 'SPIEDIE', 'U}/33/3', '3304404', 'S.EEEEEE', 'GTITDAVD', 'U}/231/3', '33034204'], ['....TT', 'GDKWDK', '}]]}OO', '344344', '....TT', 'YKLPDD', '}]Z}OO', '341344'], ['EEEEE', 'AGPIP', '122/2', '23303', 'EEEEE', 'FGGVS', '122/2', '23303'], ['HHHH', 'LPSI',…
6UK0_A	0.0012955378868958	9.4103144686773	0.0070671378091875	[[349, 353], [338, 352], [103, 107], [438, 442], [455, 468], [262, 267], [396, 404]]	[3, 5, 6, 1, 4, 0, 2]	[[48, 52], [200, 209], [309, 313], [398, 402], [592, 599], [761, 766], [1002, 1010]]	[['EEEEE', 'LKTGK', '03223', '14334', 'EEEEE', 'LHSTQ', '03223', '14334'], ['EEEEEEETTEEEEEE', 'TYQIYQEPFKNLKTG', '223/233NM330322', '334034432441433', 'EEEEEEEEEE', 'YFKIYSKHTP', '213/223322', '3240334433'], ['.SEEE', 'KKSVT', ']V2/2', '44303', '.SEEE', 'EKGIY', ']V2/2', '44303'], ['EEEEE', 'ETFYV', '3212/', '43230', 'EEEEE', 'DSFVI', '321//', '43200'], ['EEEEETTS.EEEEE', 'AGYVTNRGRQKVVT', '122/…
6XKL_A	0.0012979866717416	1.0228888184252527	0.0264105642256904	[[38, 52], [195, 228], [281, 322], [355, 438], [514, 612], [735, 773], [951, 1019]]	[3, 5, 6, 1, 4, 0, 2]	[[38, 52], [195, 228], [281, 322], [355, 438], [514, 612], [735, 773], [951, 1019]]	[['.SSS.B..SEEEEEE', 'YPDKVFRSSVLHSTQ', '}UVVY*^}U/03223', '334402533014334', '.SSSEE..SEEEEEE', 'YPDKVFRSSVLHSTQ', '}UVV/1^}U/03223', '334402533014334'], ['EEETTEEEEEEEEEE.S.SSS..S...EEEEEEE', 'KNIDGYFKIYSKHTPINLVRDLPQGFSALEPLVD', '33/ON213/223322YVZRWVZ}V}[}10320/3', '4404332403344330410541343232143104', 'EEETTEEEEEEEEEE...SSSPPPS..PBEEEEE', 'KNIDGYFKIYSKHTPINLVRDLPQGFSALEPLVD', '33/ON213/22332…
5JW4_K	0.0013130559274859	13.981213117456337	2.406374501992032	[[174, 180], [133, 142], [271, 274], [254, 257], [238, 242], [186, 190], [101, 107]]	[3, 5, 6, 1, 4, 0, 2]	[[47, 53], [200, 209], [315, 318], [431, 434], [538, 542], [748, 752], [977, 983]]	[['EEEEEEE', 'VLWGIHH', '/022/33', '0133044', 'EEEEEEE', 'VLHSTQD', '/032233', '0143344'], ['EEEEETTEEE', 'SAHPYQGKSS', '21322ON322', '3243343433', 'EEEEEEEEEE', 'YFKIYSKHTP', '213/223322', '3240334433'], ['EEEE', 'YGNF', '2231', '3342', 'EEEE', 'TSNF', '2231', '3342'], ['EEEE', 'YKIV', '23//', '3400', 'EEEE', 'GDVI', '23//', '3400'], ['EEEEE', 'AINFE', '1/313', '20424', 'EEEEE', 'FVNFN', '1/313'…
1JQR_A	0.0013145256901579	2.669330317240687	0.4716006884681585	[[95, 98], [26, 28], [95, 98], [34, 36], [20, 24], [110, 113], [62, 67]]	[3, 5, 6, 1, 4, 0, 2]	[[49, 52], [226, 228], [314, 317], [433, 435], [541, 545], [769, 772], [977, 982]]	[['EEEE', 'KTYQ', '3223', '4334', 'EEEE', 'HSTQ', '3223', '4334'], ['EEE', 'LIK', '0/3', '104', 'EEE', 'LVD', '0/3', '104'], ['EEEE', 'KTYQ', '3223', '4334', 'EEEE', 'QTSN', '3223', '4334'], ['EEE', 'IVA', '//1', '002', 'EEE', 'VIA', '//1', '002'], ['EEETT', 'FEYNG', '132ON', '24343', 'EEETT', 'FNFNG', '131ON', '24243'], ['HHHH', 'PYAI', '$$#!', '3320', 'HHHH', 'GIAV', '$!#!', '3020'], ['HHHHTT',…
5WFI_B	0.0013161874874263	4.158971253585121	0.3133640552995393	[[1873, 1876], [1863, 1876], [1872, 1876], [1823, 1849], [1876, 1887], [1673, 1676], [1685, 1690]]	[3, 5, 6, 1, 4, 0, 2]	[[49, 52], [201, 206], [313, 317], [430, 437], [540, 554], [770, 773], [1002, 1007]]	[['EEEE', 'HYTH', '3223', '4334', 'EEEE', 'HSTQ', '3223', '4334'], ['EEEEEESSSEEEEE', 'ANIFTGGSVGHYTH', '13/122UUR23223', '24023333034334', 'EEEEEE', 'FKIYSK', '13/223', '240334'], ['EEEEE', 'GHYTH', '23223', '34334', 'EEEEE', 'YQTSN', '23223', '34334'], ['.EEEEETTEEEEEEEEEEE.S.EEEEE', 'GYNIACTCGSKLVHCTQFNVPFLICSN', '}23/11NM2230/312313YU[0/123', '334022323341042342403210234', '.EEEEEEE', 'TGDVIA…
6XF6_A	0.001322342949074	0.223354349396896	0.0251798561151075	[[38, 53], [195, 228], [281, 322], [355, 444], [514, 613], [735, 773], [951, 1019]]	[3, 5, 6, 1, 4, 0, 2]	[[38, 53], [195, 228], [281, 322], [355, 444], [514, 613], [735, 773], [951, 1019]]	[['.SSS.B..S.EEEEEE', 'YPDKVFRSSVLHSTQD', '}UVVY*^}UY032233', '3344025330143344', '.SSSEE..SEEEEEEE', 'YPDKVFRSSVLHSTQD', '}UVV/1^}U/032233', '3344025330143344'], ['EEETTEEEEEEEEEE...SSSSPS....BEEEEE', 'KNIDGYFKIYSKHTPINLVRDLPQGFSALEPLVD', '33/ON213/223322Y]ZRWVSGV}[}[)320/3', '4404332403344330410541343232143104', 'EEETTEEEEEEEEEE...SSSPPPS..PBEEEEE', 'KNIDGYFKIYSKHTPINLVRDLPQGFSALEPLVD', '33/ON2…
6UIS_A	0.0013395619354734	9.3981545745544	0.0477941176470586	[[349, 353], [338, 352], [103, 107], [438, 442], [455, 468], [262, 267], [396, 404]]	[3, 5, 6, 1, 4, 0, 2]	[[48, 52], [200, 209], [309, 313], [398, 402], [592, 599], [761, 766], [1002, 1010]]	[['EEEEE', 'LKTGK', '03223', '14334', 'EEEEE', 'LHSTQ', '03223', '14334'], ['EEEEEEETTEEEEEE', 'TYQIYQEPFKNLKTG', '223/233NM330322', '334034432441433', 'EEEEEEEEEE', 'YFKIYSKHTP', '213/223322', '3240334433'], ['.SEEE', 'KKSVT', ']V2/2', '44303', '.SEEE', 'EKGIY', ']V2/2', '44303'], ['EEEEE', 'ETFYV', '3212/', '43230', 'EEEEE', 'DSFVI', '321//', '43200'], ['EEEEETTS.EEEEE', 'AGYVTNRGRQKVVT', '122/…
7DDN_B	0.0013400789552731	0.7443412438055672	0.0128654970760235	[[38, 53], [198, 228], [283, 317], [355, 438], [518, 612], [735, 773], [951, 1019]]	[3, 5, 6, 1, 4, 0, 2]	[[38, 53], [198, 228], [283, 317], [355, 438], [518, 612], [735, 773], [951, 1019]]	[['..SS.B..S.EEEEEE', 'YPDKVFRSSVLHSTQD', '}}VVY*^}UY032233', '3344025330143344', '.SSSEE..SEEEEEEE', 'YPDKVFRSSVLHSTQD', '}UVV/1^}U/032233', '3344025330143344'], ['TTEEEEEE.EEEEEESSS...S...BEEEEE', 'DGYFKIYSKHTPINLVRDLPQGFSALEPLVD', 'ON213/22]322/30RWVZ}]U[}[)320/3', '4332403344330410541343232143104', 'TTEEEEEEEEEE...SSSPPPS..PBEEEEE', 'DGYFKIYSKHTPINLVRDLPQGFSALEPLVD', 'ON213/223322Y]ZRWVEGHU[}…
5T96_E	0.0013484744784238	14.90839449192359	0.1399999999999996	[[52, 55], [211, 214], [308, 313], [304, 311], [153, 159], [328, 332], [322, 335]]	[3, 5, 6, 1, 4, 0, 2]	[[46, 49], [200, 203], [295, 300], [363, 370], [592, 598], [761, 765], [977, 998]]	[['SEEE', 'GVLQ', 'U/03', '3014', 'SEEE', 'SVLH', 'U/03', '3014'], ['EEEE', 'TFEV', '213/', '3240', 'EEEE', 'YFKI', '213/', '3240'], ['HHHHHH', 'SLGNTD', '$"$%$%', '313434', 'HHHHHH', 'PLSETK', '$"$%$%', '313434'], ['...HHHHH', 'FDQTSLGN', '[]]$$"$%', '24433134', '..HHHHHH', 'ADYSVLYN', '[]$$!"$%', '24330134'], ['EEEEEEE', 'FSSPTIV', '12222//', '2333300', 'EEEEEEE', 'FGGVSVI', '122/2//', '2330300…
2BE2_A	0.0013496668672374	11.426413079406784	0.0315789473684215	[[349, 353], [338, 352], [103, 107], [122, 126], [455, 470], [262, 267], [396, 404]]	[3, 5, 6, 1, 4, 0, 2]	[[48, 52], [200, 209], [309, 313], [405, 409], [592, 601], [761, 766], [1002, 1010]]	[['EEEEE', 'LKTGK', '03223', '14334', 'EEEEE', 'LHSTQ', '03223', '14334'], ['EEEEEEETTEEEEEE', 'TYQIYQEPFKNLKTG', '223/233NM330322', '334034432441433', 'EEEEEEEEEE', 'YFKIYSKHTP', '213/223322', '3240334433'], ['.SEEE', 'KKSVT', ']V2/2', '44303', '.SEEE', 'EKGIY', ']V2/2', '44303'], ['GGGGG', 'EDFRK', '::8;:', '44254', 'GGGGG', 'DEVRQ', '::6;:', '44054'], ['EEEEETTS.EEEEEE.', 'AGYVTNKGRQKVVPLT', '…
6IXB_A	0.001352194435732	28.674063191828605	0.3461988304093575	[[948, 959], [246, 254], [896, 900], [141, 146], [455, 460], [822, 827], [836, 905]]	[3, 5, 6, 1, 4, 0, 2]	[[48, 53], [198, 205], [295, 299], [433, 438], [593, 598], [766, 771], [951, 1015]]	[['EEEEE..SSEEE', 'LHTVLLPTQYKD', '032/0Z}UV233', '143011334344', 'EEEEEE', 'LHSTQD', '032233', '143344'], ['TTEEEEEEE', 'QTSIANIIY', 'ON2/13//2', '433024003', 'TTEEEEEE', 'DGYFKIYS', 'ON213/22', '43324033'], ['HHHHH', 'TLTKY', '$"$%$', '31343', 'HHHHH', 'PLSET', '$"$%$', '31343'], ['EEEE..', 'VVFYAT', '//12[}', '002323', 'EEEEE.', 'VIAWNS', '//123}', '002343'], ['EEEEEE', 'SGVGVI', '22/2//', '33…
6IXB_C	0.0013524164109954	28.67406149557674	0.3649122807017546	[[948, 959], [246, 254], [896, 900], [141, 146], [455, 460], [822, 827], [836, 905]]	[3, 5, 6, 1, 4, 0, 2]	[[48, 53], [198, 205], [295, 299], [433, 438], [593, 598], [766, 771], [951, 1015]]	[['EEEEE..SSEEE', 'LHTVLLPTQYKD', '032/0Z}UV233', '143011334344', 'EEEEEE', 'LHSTQD', '032233', '143344'], ['TTEEEEEEE', 'QTSIANIIY', 'ON2/13//2', '433024003', 'TTEEEEEE', 'DGYFKIYS', 'ON213/22', '43324033'], ['HHHHH', 'TLTKY', '$"$%$', '31343', 'HHHHH', 'PLSET', '$"$%$', '31343'], ['EEEE..', 'VVFYMT', '//12[}', '002323', 'EEEEE.', 'VIAWNS', '//123}', '002343'], ['EEEEEE', 'SGVGVI', '22/2//', '33…
6IXB_B	0.0013525189351811	28.67407757042005	0.4093567251461991	[[948, 959], [246, 254], [896, 900], [141, 146], [455, 460], [822, 827], [836, 905]]	[3, 5, 6, 1, 4, 0, 2]	[[48, 53], [198, 205], [295, 299], [433, 438], [593, 598], [766, 771], [951, 1015]]	[['EEEEE..SSEEE', 'LHTVLLPTQYKD', '032/0Z}UV233', '143011334344', 'EEEEEE', 'LHSTQD', '032233', '143344'], ['TTEEEEEEE', 'QTSIANIIY', 'ON2/13//2', '433024003', 'TTEEEEEE', 'DGYFKIYS', 'ON213/22', '43324033'], ['HHHHH', 'TLTKY', '$"$%$', '31343', 'HHHHH', 'PLSET', '$"$%$', '31343'], ['EEEE..', 'VVFYGT', '//12}}', '002333', 'EEEEE.', 'VIAWNS', '//123}', '002343'], ['EEEEEE', 'SGVGVI', '22/2//', '33…
4F5X_D	0.0013628068889951	16.25301106059693	0.0538011695906432	[[269, 274], [257, 274], [6, 10], [327, 330], [218, 223], [381, 384], [366, 383]]	[3, 5, 6, 1, 4, 0, 2]	[[47, 52], [195, 206], [295, 299], [398, 401], [546, 551], [762, 765], [985, 1005]]	[['EEEEEE', 'IINTYQ', '//3223', '004334', 'EEEEEE', 'VLHSTQ', '/03223', '014334'], ['EEEEEEEEETTEEEEEEE', 'NNVEVEFLLNGQIINTYQ', '33/3/3100ON3//3223', '440404211434004334', 'EEETTEEEEEEE', 'KNIDGYFKIYSK', '33/ON213/223', '440433240334'], ['HHHHH', 'SLSKT', '$"$%$', '31343', 'HHHHH', 'PLSET', '$"$%$', '31343'], ['EEEE', 'ESAV', '321/', '4320', 'EEEE', 'DSFV', '321/', '4320'], ['EEEEEE', 'LTTATI', '…
3KZ4_D	0.0013628068889951	16.25301106059693	0.0538011695906432	[[269, 274], [257, 274], [6, 10], [327, 330], [218, 223], [381, 384], [366, 383]]	[3, 5, 6, 1, 4, 0, 2]	[[47, 52], [195, 206], [295, 299], [398, 401], [546, 551], [762, 765], [985, 1005]]	[['EEEEEE', 'IINTYQ', '//3223', '004334', 'EEEEEE', 'VLHSTQ', '/03223', '014334'], ['EEEEEEEEETTEEEEEEE', 'NNVEVEFLLNGQIINTYQ', '33/3/3100ON3//3223', '440404211434004334', 'EEETTEEEEEEE', 'KNIDGYFKIYSK', '33/ON213/223', '440433240334'], ['HHHHH', 'SLSKT', '$"$%$', '31343', 'HHHHH', 'PLSET', '$"$%$', '31343'], ['EEEE', 'ESAV', '321/', '4320', 'EEEE', 'DSFV', '321/', '4320'], ['EEEEEE', 'LTTATI', '…
2BX4_A	0.0013645463356162	6.029291789454982	0.1760660247592844	[[27, 29], [149, 152], [78, 83], [144, 151], [121, 125], [250, 252], [244, 253]]	[3, 5, 6, 1, 4, 0, 2]	[[48, 50], [200, 203], [312, 317], [371, 378], [547, 551], [767, 769], [953, 962]]	[['EEE', 'LNG', '032', '143', 'EEE', 'LHS', '032', '143'], ['EEEE', 'GFNI', '213/', '3240', 'EEEE', 'YFKI', '213/', '3240'], ['EEEEEE', 'IGHSMQ', '/23213', '034324', 'EEEEEE', 'IYQTSN', '/23223', '034334'], ['.TT.EEEE', 'SCGSVGFN', '}MN}/213', '32330324', '.TT.SEEE', 'SASFSTFK', '}MN[U213', '32323324'], ['EEEEE', 'SPSGV', '2222/', '33330', 'EEEEE', 'TGTGV', '2222/', '33330'], ['HHH', 'LGP', '"$$'…
5ESB_A	0.0013759340513989	4.457432541497733	0.6764705882352939	[[1082, 1086], [1083, 1086], [1163, 1168], [1006, 1009], [1033, 1038], [1132, 1134], [1173, 1178]]	[3, 5, 6, 1, 4, 0, 2]	[[48, 52], [203, 206], [285, 290], [376, 379], [595, 600], [767, 769], [1002, 1007]]	[['EEEEE', 'LVGWQ', '0/223', '10334', 'EEEEE', 'LHSTQ', '03223', '14334'], ['EEEE', 'VGWQ', '/223', '0334', 'EEEE', 'IYSK', '/223', '0334'], ['EEEEEE', 'VAKAVQ', '/131/3', '024204', 'EEEEEE', 'ITDAVD', '/231/3', '034204'], ['EEEE', 'YAQQ', '2133', '3244', 'EEEE', 'TFKD', '2133', '3244'], ['EEEEE.', 'VQIVST', '/3//2}', '040033', 'EEEEE.', 'VSVITP', '/2//2}', '030033'], ['HHH', 'LSY', '"$$', '133',…
7KDI_A	0.0013765029683044	0.5736806168046689	0.094736842105263	[[38, 53], [195, 228], [281, 322], [355, 438], [514, 613], [735, 773], [951, 1019]]	[3, 5, 6, 1, 4, 0, 2]	[[38, 53], [195, 228], [281, 322], [355, 438], [514, 613], [735, 773], [951, 1019]]	[['..SSEE..SEEEEEEE', 'YPDKVFRSSVLHSTQD', '}}VV/1^}U/032233', '3344025330143344', '.SSSEE..SEEEEEEE', 'YPDKVFRSSVLHSTQD', '}UVV/1^}U/032233', '3344025330143344'], ['EEETTEEEEEEEEEE.S.SSS..SS..EEEEEEE', 'KNIDGYFKIYSKHTPINLVRDLPQGFSALEPLVD', '33/ON213/223322YVZRWVZ}VU[}10320/3', '4404332403344330410541343232143104', 'EEETTEEEEEEEEEE...SSSPPPS..PBEEEEE', 'KNIDGYFKIYSKHTPINLVRDLPQGFSALEPLVD', '33/ON2…
3NWD_D	0.0013943885242885	41.78364658084013	0.087719298245614	[[655, 658], [649, 673], [169, 174], [352, 356], [265, 269], [516, 526], [700, 707]]	[3, 5, 6, 1, 4, 0, 2]	[[50, 53], [200, 212], [311, 316], [434, 438], [547, 551], [762, 772], [984, 995]]	[['EEEE', 'YSHQ', '2233', '3344', 'EEEE', 'STQD', '2233', '3344'], ['EEETTEEEEEEEGGGS.........', 'YFEEYAYSHQLSRADITTVSTFIDL', '213ON1223302;8:R}}Y}}[Y]Z', '3244323344135240330332041', 'EEEEEEEEEE...', 'YFKIYSKHTPINL', '213/223322Y]Z', '3240334433041'], ['EEEEEE', 'TVSQVW', '2/23/2', '303403', 'EEEEEE', 'GIYQTS', '2/2322', '303433'], ['EEEE.', 'VAWDW', '/123}', '02343', 'EEEE.', 'IAWNS', '/123}', …
6Z9M_C	0.0014000310038969	21.934371696491866	0.0596491228070172	[[655, 658], [649, 660], [169, 174], [352, 356], [265, 269], [518, 526], [509, 541]]	[3, 5, 6, 1, 4, 0, 2]	[[50, 53], [200, 209], [311, 316], [434, 438], [547, 551], [764, 772], [986, 1011]]	[['EEEE', 'YSHQ', '2233', '3344', 'EEEE', 'STQD', '2233', '3344'], ['EEETTEEEEEEE', 'YFEEYAYSHQLS', '213ON1223302', '324432334413', 'EEEEEEEEEE', 'YFKIYSKHTP', '213/223322', '3240334433'], ['EEEEEE', 'TVSQVW', '2/23/2', '303403', 'EEEEEE', 'GIYQTS', '2/2322', '303433'], ['EEEE.', 'VAWDW', '/123}', '02343', 'EEEE.', 'IAWNS', '/123}', '02343'], ['EEEEE', 'YGTTV', '2222/', '33330', 'EEEEE', 'TGTGV',…
5RM3_A	0.0014052284388598	5.856650507003416	0.0439560439560433	[[481, 483], [566, 571], [480, 489], [548, 555], [537, 540], [452, 456], [320, 324]]	[3, 5, 6, 1, 4, 0, 2]	[[51, 53], [199, 204], [285, 290], [414, 421], [603, 606], [738, 742], [957, 961]]	[['EEE', 'THD', '233', '344', 'EEE', 'TQD', '233', '344'], ['TTEEEE', 'TRAKVG', 'NP13/2', '352403', 'TEEEEE', 'GYFKIY', 'N213/2', '332403'], ['EEEETTEEEE', 'ITHDVSSAIN', '/233KN21/3', '0344033204', 'EEEEEE', 'ITDAVD', '/231/3', '034204'], ['..S.STTT', 'QTTETAHS', ']}U]UMON', '43343243', '..STTTTT', 'QTGKIADY', ']}UOKMON', '43340243'], ['TT..', 'QGSE', 'ON}]', '4334', 'TT..', 'NTSN', 'ON}]', '4334…
3UWA_A	0.0014214237693564	2.388336208125639	0.4249999999999996	[[119, 121], [77, 81], [119, 123], [109, 113], [76, 84], [25, 29], [131, 139]]	[3, 5, 6, 1, 4, 0, 2]	[[51, 53], [202, 206], [313, 317], [394, 398], [549, 557], [748, 752], [951, 959]]	[['EEE', 'YKK', '233', '344', 'EEE', 'TQD', '233', '344'], ['EEEEE', 'KITWK', '3/223', '40334', 'EEEEE', 'KIYSK', '3/223', '40334'], ['EEEEE', 'YKKWK', '23323', '34434', 'EEEEE', 'YQTSN', '23223', '34334'], ['EEEEE', 'KVTFQ', '3/213', '40324', 'EEEEE', 'NVYAD', '3/213', '40324'], ['EEEEEE.S.', 'PKITWKSEE', '23/223}V]', '340334344', 'EEEEEE...', 'TGVLTESNK', '22/023}]]', '330134344'], ['H-HHH', 'E…
7JZL_A	0.0014268860937438	0.4383156019950741	0.0933503836317131	[[38, 53], [195, 228], [281, 322], [355, 444], [514, 613], [735, 773], [951, 1019]]	[3, 5, 6, 1, 4, 0, 2]	[[38, 53], [195, 228], [281, 322], [355, 444], [514, 613], [735, 773], [951, 1019]]	[['..SSEE..SEEEEEEE', 'YPDKVFRSSVLHSTQD', '}}VV/1^}U/032233', '3344025330143344', '.SSSEE..SEEEEEEE', 'YPDKVFRSSVLHSTQD', '}UVV/1^}U/032233', '3344025330143344'], ['EEETTEEEEEEEEEE..--..SPS....BEEEEE', 'KNIDGYFKIYSKHTPIN--RDLPQGFSALEPLVD', '33/ON213/223322Y]--^]SGV}[}[)320/3', '44043324033443304--541343232143104', 'EEETTEEEEEEEEEE...SSSPPPS..PBEEEEE', 'KNIDGYFKIYSKHTPINLVRDLPQGFSALEPLVD', '33/ON2…
6VV5_A	0.0014283877323981	28.47938574294114	0.3847953216374271	[[334, 339], [272, 278], [1101, 1105], [499, 513], [714, 718], [821, 826], [1032, 1106]]	[3, 5, 6, 1, 4, 0, 2]	[[45, 50], [202, 208], [295, 299], [395, 401], [595, 599], [751, 756], [956, 1007]]	[['.EEEEE', 'SIVLHT', '}//032', '300143', '.SEEEE', 'SSVLHS', '}U/032', '330143'], ['EEEEEEE', 'KVVSNQP', '3//2332', '4003443', 'EEEEEEE', 'KIYSKHT', '3/22332', '4033443'], ['HHHHH', 'TLTKY', '$"$%$', '31343', 'HHHHH', 'PLSET', '$"$%$', '31343'], ['EEEE.SS....EEEE', 'ISFVTLPSFNDHSFV', '/21/}SU}[]]321/', '032031332444320', 'EEEEEEE', 'VYADSFV', '/21321/', '0324320'], ['EEEEE', 'VGVIS', '/2//2', '0…
6VV5_C	0.0014291336439614	28.47937465297102	0.4362573099415208	[[334, 339], [272, 278], [1101, 1105], [499, 513], [714, 718], [821, 826], [1032, 1106]]	[3, 5, 6, 1, 4, 0, 2]	[[45, 50], [202, 208], [295, 299], [395, 401], [595, 599], [751, 756], [956, 1007]]	[['.EEEEE', 'SIVLHT', '}//032', '300143', '.SEEEE', 'SSVLHS', '}U/032', '330143'], ['EEEEEEE', 'KVVSNQP', '3//2332', '4003443', 'EEEEEEE', 'KIYSKHT', '3/22332', '4033443'], ['HHHHH', 'TLTKY', '$"$%$', '31343', 'HHHHH', 'PLSET', '$"$%$', '31343'], ['EEEE.SS....EEEE', 'ISFVTLPSFNDHSFV', '/21/}SU}[]]321/', '032031332444320', 'EEEEEEE', 'VYADSFV', '/21321/', '0324320'], ['EEEEE', 'VGVIS', '/2//2', '0…
4ORO_A	0.0014441998785147	4.795162140239292	1.0405727923627683	[[375, 379], [385, 389], [350, 355], [452, 454], [375, 379], [434, 438], [398, 414]]	[3, 5, 6, 1, 4, 0, 2]	[[47, 51], [224, 228], [282, 287], [430, 432], [584, 588], [761, 765], [1011, 1017]]	[['EEEEE', 'ILKKS', '/0332', '01443', 'EEEEE', 'VLHST', '/0322', '01433'], ['EEEEE', 'KLLIN', '300/3', '41104', 'EEEEE', 'EPLVD', '320/3', '43104'], ['TS.EEE', 'NGTIQK', 'OU}/33', '433044', 'TS.EEE', 'NGTITD', 'OU}/23', '433034'], ['.EE', 'GYE', '}23', '334', '.EE', 'TGD', '}23', '334'], ['EEEEE', 'ILKKS', '/0332', '01443', 'EEEEE', 'ILDIT', '/03/2', '01403'], ['HHHHH', 'YQLQR', '$%"%&', '34145',…
7KDK_C	0.001446650165262	0.5671668273618983	0.0130331753554495	[[38, 53], [195, 228], [281, 322], [355, 438], [514, 613], [735, 773], [951, 1019]]	[3, 5, 6, 1, 4, 0, 2]	[[38, 53], [195, 228], [281, 322], [355, 438], [514, 613], [735, 773], [951, 1019]]	[['.SSSEE..SEEEEEEE', 'YPDKVFRSSVLHSTQD', '}UVV/1^}U/032233', '3344025330143344', '.SSSEE..SEEEEEEE', 'YPDKVFRSSVLHSTQD', '}UVV/1^}U/032233', '3344025330143344'], ['EEETTEEEEEEEEEE.S.SSS..SS..EEEEEEE', 'KNIDGYFKIYSKHTPINLVRDLPQGFSALEPLVD', '33/ON213/223322YVZRWVZ}VU[}10320/3', '4404332403344330410541343232143104', 'EEETTEEEEEEEEEE...SSSPPPS..PBEEEEE', 'KNIDGYFKIYSKHTPINLVRDLPQGFSALEPLVD', '33/ON2…
6II8_E	0.0014473333389485	11.19918010578118	0.415562913907284	[[157, 160], [157, 161], [156, 160], [13, 32], [12, 15], [181, 185], [58, 61]]	[3, 5, 6, 1, 4, 0, 2]	[[49, 52], [207, 211], [313, 317], [430, 438], [571, 574], [748, 752], [1006, 1009]]	[['EEEE', 'KSYK', '3223', '4334', 'EEEE', 'HSTQ', '3223', '4334'], ['EEEE.', 'KSYKN', '3223]', '43344', 'EEE..', 'HTPIN', '322Y]', '43304'], ['EEEEE', 'TKSYK', '23223', '34334', 'EEEEE', 'YQTSN', '23223', '34334'], ['.EEEE.SS.EEEEES.EEE.', 'GTKVNTLTERGVEVVNATET', '}23/3}SU]42/3/R]123}', '33404313453040042343', '.EEEEEEE.', 'TGDVIAWNS', '}23//123}', '334002343'], ['S.EE', 'NGTK', 'V}23', '4334', '…
7AD1_A	0.001451395497605	0.5432250582498065	0.0674157303370788	[[38, 53], [195, 228], [281, 319], [355, 441], [514, 613], [735, 773], [951, 1019]]	[3, 5, 6, 1, 4, 0, 2]	[[38, 53], [195, 228], [281, 319], [355, 441], [514, 613], [735, 773], [951, 1019]]	[['.SSS.B..SEEEEEEE', 'YPDKVFRSSVLHSTQD', '}UVVY*^}U/032233', '3344025330143344', '.SSSEE..SEEEEEEE', 'YPDKVFRSSVLHSTQD', '}UVV/1^}U/032233', '3344025330143344'], ['EEETTEEEEEEEEEE...SSSSPSS..EEEEEEE', 'KNIDGYFKIYSKHTPINLVRDLPQGFSALEPLVD', '33/ON213/223322Y]ZRWVSGVU[}10320/3', '4404332403344330410541343232143104', 'EEETTEEEEEEEEEE...SSSPPPS..PBEEEEE', 'KNIDGYFKIYSKHTPINLVRDLPQGFSALEPLVD', '33/ON2…
3D23_A	0.0014560230037796	7.354068499347667	0.0202863961813841	[[79, 81], [78, 81], [79, 82], [28, 31], [159, 175], [291, 297], [291, 297]]	[3, 5, 6, 1, 4, 0, 2]	[[50, 52], [203, 206], [315, 318], [450, 453], [538, 550], [747, 753], [1006, 1012]]	[['EEE', 'SYQ', '223', '334', 'EEE', 'STQ', '223', '334'], ['EEEE', 'VSYQ', '/223', '0334', 'EEEE', 'IYSK', '/223', '0334'], ['EEEE', 'SYQM', '2231', '3342', 'EEEE', 'TSNF', '2231', '3342'], ['EEEE', 'NGLW', '3202', '4313', 'EEEE', 'NYLY', '3202', '4313'], ['EEEEEEEEEETTEEEEE', 'FVYMHQLELSTGCHTGT', '1/21330302NN13222', '20324414133324333', 'EEEEEETTEEEEE', 'FVNFNFNGLTGTG', '1/3131ON02222', '20424…
5T96_C	0.0014663072617212	15.433537724465864	0.1616847826086958	[[52, 55], [211, 214], [308, 313], [304, 311], [217, 223], [328, 332], [322, 335]]	[3, 5, 6, 1, 4, 0, 2]	[[46, 49], [200, 203], [295, 300], [363, 370], [605, 611], [761, 765], [977, 998]]	[['SEEE', 'GVLQ', 'U/03', '3014', 'SEEE', 'SVLH', 'U/03', '3014'], ['EEEE', 'TFEV', '213/', '3240', 'EEEE', 'YFKI', '213/', '3240'], ['HHHHHH', 'SLGNTD', '$"$%$%', '313434', 'HHHHHH', 'PLSETK', '$"$%$%', '313434'], ['...HHHHH', 'FDQTSLGN', '[]]$$"$%', '24433134', '..HHHHHH', 'ADYSVLYN', '[]$$!"$%', '24330134'], ['...EEEE', 'TKNKMVL', '}]]31/0', '3444201', '....EEE', 'SNQVAVL', '}]]Y1/0', '3440201…
7KE9_B	0.0014726362992247	1.108429202386307	0.0891719745222929	[[38, 53], [201, 211], [281, 322], [355, 441], [528, 613], [735, 773], [951, 1019]]	[3, 5, 6, 1, 4, 0, 2]	[[38, 53], [201, 211], [281, 322], [355, 441], [528, 613], [735, 773], [951, 1019]]	[['.SSSEE..SEEEEEEE', 'YPDKVFRSSVLHSTQD', '}UVV/1^}U/032233', '3344025330143344', '.SSSEE..SEEEEEEE', 'YPDKVFRSSVLHSTQD', '}UVV/1^}U/032233', '3344025330143344'], ['EEEEEEEEE..', 'FKIYSKHTPIN', '13/223322Y]', '24033443304', 'EEEEEEEEE..', 'FKIYSKHTPIN', '13/223322Y]', '24033443304'], ['TTS.EEEEEETTS.HHHHHHHHTT.SS..SEEEEEEEEEPPP', 'ENGTITDAVDNALDPLSETKNTLKSFTVEKGIYQTSNFRVQP', 'OOU}/231/3OMS]$"$%$%…
2XYQ_A	0.0015085497141503	2.251028688075465	0.4039408866995067	[[163, 166], [191, 195], [166, 170], [207, 211], [164, 167], [80, 84], [220, 227]]	[3, 5, 6, 1, 4, 0, 2]	[[48, 51], [200, 204], [286, 290], [395, 399], [548, 551], [768, 772], [985, 992]]	[['EEEE', 'LGGS', '0222', '1333', 'EEEE', 'LHST', '0322', '1433'], ['EEEEE', 'TAFVT', '211/2', '32203', 'EEEEE', 'YFKIY', '213/2', '32403'], ['EEEEE', 'SIAVK', '2/1/3', '30204', 'EEEEE', 'TDAVD', '231/3', '34204'], ['EEEEE', 'IGANY', '/2132', '03243', 'EEEEE', 'VYADS', '/2132', '03243'], ['EEEE', 'GGSI', '222/', '3330', 'EEEE', 'GTGV', '222/', '3330'], ['HHHHH', 'PGTAV', '$$$#!', '33320', 'HHHHH'…
5T96_A	0.0015100694906451	15.598625648960487	0.2761194029850744	[[52, 55], [211, 214], [308, 313], [70, 74], [217, 223], [328, 332], [322, 335]]	[3, 5, 6, 1, 4, 0, 2]	[[46, 49], [200, 203], [295, 300], [411, 415], [605, 611], [761, 765], [977, 998]]	[['SEEE', 'GVLQ', 'U/03', '3014', 'SEEE', 'SVLH', 'U/03', '3014'], ['EEEE', 'TFEV', '213/', '3240', 'EEEE', 'YFKI', '213/', '3240'], ['HHHHHH', 'SLGNTD', '$"$%$%', '313434', 'HHHHHH', 'PLSETK', '$"$%$%', '313434'], ['STT..', 'FPSDW', 'TNN]}', '23343', 'STT..', 'APGQT', 'TNN]}', '23343'], ['...EEEE', 'TKNKCVL', '}]]31/0', '3444201', '....EEE', 'SNQVAVL', '}]]Y1/0', '3440201'], ['HHHHH', 'SKLQR', '…
5LRP_A	0.0015135730367362	7.97923334522604	1.6470588235294112	[[515, 517], [482, 484], [410, 414], [409, 411], [387, 391], [446, 452], [499, 502]]	[3, 5, 6, 1, 4, 0, 2]	[[51, 53], [226, 228], [314, 318], [447, 449], [593, 597], [767, 773], [1008, 1011]]	[['EEE', 'TQK', '233', '344', 'EEE', 'TQD', '233', '344'], ['EEE', 'LID', '0/3', '104', 'EEE', 'LVD', '0/3', '104'], ['EEEEE', 'QYIHF', '32/31', '43042', 'EEEEE', 'QTSNF', '32231', '43342'], ['.EE', 'GQY', '}32', '343', '.EE', 'GNY', '}32', '343'], ['EEEEE', 'TWIDI', '22/3/', '33040', 'EEEEE', 'GGVSV', '22/2/', '33030'], ['HHHHHHH', 'LTSAVIE', '"$$#!!%', '1332004', 'HHHHHHH', 'LTGIAVE', '"$$!#!%'…
7KE9_A	0.0015188823313543	0.5508298816771968	0.0327485380116958	[[38, 53], [195, 228], [281, 322], [355, 438], [514, 613], [735, 773], [951, 1019]]	[3, 5, 6, 1, 4, 0, 2]	[[38, 53], [195, 228], [281, 322], [355, 438], [514, 613], [735, 773], [951, 1019]]	[['..SSEE..SEEEEEEE', 'YPDKVFRSSVLHSTQD', '}}VV/1^}U/032233', '3344025330143344', '.SSSEE..SEEEEEEE', 'YPDKVFRSSVLHSTQD', '}UVV/1^}U/032233', '3344025330143344'], ['EEETTEEEEEEEEEE.S..SSPPSS...BEEEEE', 'KNIDGYFKIYSKHTPINLVRDLPQGFSALEPLVD', '33/ON213/223322YVZYWVEGVU[}[)320/3', '4404332403344330410541343232143104', 'EEETTEEEEEEEEEE...SSSPPPS..PBEEEEE', 'KNIDGYFKIYSKHTPINLVRDLPQGFSALEPLVD', '33/ON2…
7K8W_B	0.00152479848434	0.4923790535576995	0.0687499999999998	[[38, 53], [201, 228], [281, 322], [355, 444], [522, 613], [735, 773], [951, 1019]]	[3, 5, 6, 1, 4, 0, 2]	[[38, 53], [201, 228], [281, 322], [355, 444], [522, 613], [735, 773], [951, 1019]]	[['.SSSEE..S.EEEEEE', 'YPDKVFRSSVLHSTQD', '}UVV/1^}UY032233', '3344025330143344', '.SSSEE..SEEEEEEE', 'YPDKVFRSSVLHSTQD', '}UVV/1^}U/032233', '3344025330143344'], ['EEEEEEEEE..---.PPP...EEEEEEE', 'FKIYSKHTPIN---DLPQGFSALEPLVD', '13/223322Y]---]EGH}[}10320/3', '24033443304---41343232143104', 'EEEEEEEEE...SSSPPPS..PBEEEEE', 'FKIYSKHTPINLVRDLPQGFSALEPLVD', '13/223322Y]ZRWVEGHU[}F)320/3', '2403344330…
1RT1_A	0.0015289684161581	12.029037988999749	0.299392097264437	[[349, 353], [338, 352], [103, 107], [178, 182], [455, 468], [262, 267], [256, 266]]	[3, 5, 6, 1, 4, 0, 2]	[[48, 52], [200, 209], [309, 313], [433, 437], [592, 599], [761, 766], [992, 1003]]	[['EEEEE', 'LKTGK', '03223', '14334', 'EEEEE', 'LHSTQ', '03223', '14334'], ['EEEEEEETTEEEEEE', 'TYQIYQEPFKNLKTG', '223/233NM330322', '334034432441433', 'EEEEEEEEEE', 'YFKIYSKHTP', '213/223322', '3240334433'], ['.SEEE', 'KKSVT', ']V2/2', '44303', '.SEEE', 'EKGIY', ']V2/2', '44303'], ['EEEEE', 'IVIYQ', '///23', '00034', 'EEEEE', 'VIAWN', '//123', '00234'], ['EEEEETTS.EEEEE', 'AGYVTNRGRQKVVT', '122/…
4OR6_B	0.001532364087498	4.752215116426855	1.050359712230215	[[375, 379], [385, 389], [350, 355], [452, 454], [375, 379], [434, 438], [398, 414]]	[3, 5, 6, 1, 4, 0, 2]	[[47, 51], [224, 228], [282, 287], [430, 432], [584, 588], [761, 765], [1011, 1017]]	[['EEEEE', 'ILKKS', '/0332', '01443', 'EEEEE', 'VLHST', '/0322', '01433'], ['EEEEE', 'KLLIN', '300/3', '41104', 'EEEEE', 'EPLVD', '320/3', '43104'], ['TS.EEE', 'NGTIQK', 'OU}/33', '433044', 'TS.EEE', 'NGTITD', 'OU}/23', '433034'], ['.EE', 'GYE', '}23', '334', '.EE', 'TGD', '}23', '334'], ['EEEEE', 'ILKKS', '/0332', '01443', 'EEEEE', 'ILDIT', '/03/2', '01403'], ['HHHHH', 'YQLQR', '$%"%&', '34145',…
7KJ3_B	0.0015390865268508	0.5604073298921426	0.1235216819973712	[[38, 53], [201, 228], [283, 322], [355, 438], [522, 613], [735, 773], [951, 1019]]	[3, 5, 6, 1, 4, 0, 2]	[[38, 53], [201, 228], [283, 322], [355, 438], [522, 613], [735, 773], [951, 1019]]	[['..SSEE..SEEEEEEE', 'YPDKVFRSSVLHSTQD', '}}VV/1^}U/032233', '3344025330143344', '.SSSEE..SEEEEEEE', 'YPDKVFRSSVLHSTQD', '}UVV/1^}U/032233', '3344025330143344'], ['EEEEEEEEE..---.PPS...EEEEEEE', 'FKIYSKHTPIN---DLPQGFSALEPLVD', '13/223322Y]---]EGV}[}10320/3', '24033443304---41343232143104', 'EEEEEEEEE...SSSPPPS..PBEEEEE', 'FKIYSKHTPINLVRDLPQGFSALEPLVD', '13/223322Y]ZRWVEGHU[}F)320/3', '2403344330…
3NWF_D	0.0015521068006569	41.44935885552225	0.0888888888888894	[[655, 658], [649, 660], [537, 540], [352, 356], [169, 176], [516, 526], [700, 707]]	[3, 5, 6, 1, 4, 0, 2]	[[50, 53], [200, 209], [295, 298], [434, 438], [594, 601], [762, 772], [984, 995]]	[['EEEE', 'YSHQ', '2233', '3344', 'EEEE', 'STQD', '2233', '3344'], ['EEESSBEEEEEE', 'YFEEYAYSHQLS', '213VU*223302', '324432334413', 'EEEEEEEEEE', 'YFKIYSKHTP', '213/223322', '3240334433'], ['HHHH', 'TLWN', '$"$%', '3134', 'HHHH', 'PLSE', '$"$%', '3134'], ['EEEE.', 'VAWDW', '/123}', '02343', 'EEEE.', 'IAWNS', '/123}', '02343'], ['EEE.EEE.', 'TVSQVWFG', '2/2]/21}', '30340323', 'EEEEEE..', 'GVSVITPG…
2GP1_G	0.0015550336116516	6.588867565324252	0.2818590704647676	[[376, 380], [173, 180], [376, 380], [173, 181], [298, 301], [353, 355], [203, 211]]	[3, 5, 6, 1, 4, 0, 2]	[[47, 51], [202, 208], [312, 316], [394, 400], [600, 603], [771, 773], [1004, 1012]]	[['EEEEE', 'IIKGT', '//322', '00433', 'EEEEE', 'VLHST', '/0322', '01433'], ['EEEEEEEE', 'DITFSKQT', '3/212332', '40323443', 'EEEEEEE', 'KIYSKHT', '3/22332', '4033443'], ['EEEEE', 'IIKGT', '//322', '00433', 'EEEEE', 'IYQTS', '/2322', '03433'], ['EEEEEEEEE', 'DITFSKQTA', '3/2123321', '403234432', 'EEEEEEE', 'NVYADSF', '3/21321', '4032432'], ['..TT', 'GGPQ', '}}NO', '3334', '..TT', 'PGTN', '}}NO', '…
6ZXN_B	0.0015661342009145	0.5363020477041649	0.4093567251461991	[[38, 53], [195, 228], [281, 319], [355, 438], [514, 613], [735, 773], [951, 1019]]	[3, 5, 6, 1, 4, 0, 2]	[[38, 53], [195, 228], [281, 319], [355, 438], [514, 613], [735, 773], [951, 1019]]	[['.SSSEE..SEEEEEEE', 'YPDKVFRSSVLHSTQD', '}UVV/1^}U/032233', '3344025330143344', '.SSSEE..SEEEEEEE', 'YPDKVFRSSVLHSTQD', '}UVV/1^}U/032233', '3344025330143344'], ['EEETTEEEEEEEEEE...SSS...S..EEEEEEE', 'KNIDGYFKIYSKHTPINLVRDLPQGFSALEPLVD', '33/ON213/223322Y]ZRWVZ}]U[}10320/3', '4404332403344330410541343232143104', 'EEETTEEEEEEEEEE...SSSPPPS..PBEEEEE', 'KNIDGYFKIYSKHTPINLVRDLPQGFSALEPLVD', '33/ON2…
4YXA_B	0.00156751822956	2.589263861760757	1.0454545454545443	[[12, 15], [62, 68], [52, 56], [51, 62], [9, 12], [20, 22], [19, 22]]	[3, 5, 6, 1, 4, 0, 2]	[[50, 53], [200, 208], [286, 290], [448, 453], [609, 612], [762, 764], [989, 992]]	[['EEEE', 'YRKN', '2433', '3544', 'EEEE', 'STQD', '2233', '3344'], ['EEEEEEE', 'GVEIHEW', '2/3/332', '3040443', 'EEEEEEEEE', 'YFKIYSKHT', '213/22332', '324033443'], ['EEEEE', 'GELVQ', '230/3', '34104', 'EEEEE', 'TDAVD', '231/3', '34204'], ['EEEEEE-TTEEE', 'NGELVQ-NDTLG', '3230/3-OO202', '434104-44313', 'EEEEEE', 'NYNYLY', '323202', '434313'], ['EEEE', 'FVLY', '1/02', '2013', 'EEEE', 'AVLY', '1/02…
7A94_B	0.0015751648582322	0.4544719388705601	0.0713450292397659	[[38, 53], [195, 228], [281, 322], [355, 438], [514, 612], [735, 773], [951, 1019]]	[3, 5, 6, 1, 4, 0, 2]	[[38, 53], [195, 228], [281, 322], [355, 438], [514, 612], [735, 773], [951, 1019]]	[['..SSEE..S.EEEEEE', 'YPDKVFRSSVLHSTQD', '}}VV/1^}UY032233', '3344025330143344', '.SSSEE..SEEEEEEE', 'YPDKVFRSSVLHSTQD', '}UVV/1^}U/032233', '3344025330143344'], ['EEETTEEEEEEEEEEEEESSS......EEEEEEE', 'KNIDGYFKIYSKHTPINLVRDLPQGFSALEPLVD', '33/ON213/223322/30RWVZ}]}[}10320/3', '4404332403344330410541343232143104', 'EEETTEEEEEEEEEE...SSSPPPS..PBEEEEE', 'KNIDGYFKIYSKHTPINLVRDLPQGFSALEPLVD', '33/ON2…
7KJ4_B	0.0015801944715406	0.3863564431701792	0.1003861003861001	[[38, 53], [201, 228], [281, 322], [355, 444], [522, 613], [735, 773], [951, 1019]]	[3, 5, 6, 1, 4, 0, 2]	[[38, 53], [201, 228], [281, 322], [355, 444], [522, 613], [735, 773], [951, 1019]]	[['..SSEE..SEEEEEEE', 'YPDKVFRSSVLHSTQD', '}}VV/1^}U/032233', '3344025330143344', '.SSSEE..SEEEEEEE', 'YPDKVFRSSVLHSTQD', '}UVV/1^}U/032233', '3344025330143344'], ['EEEEEEEEE..---....S..EEEEEEE', 'FKIYSKHTPIN---DLPQGFSALEPLVD', '13/223322Y]---]Z}]U[}10320/3', '24033443304---41343232143104', 'EEEEEEEEE...SSSPPPS..PBEEEEE', 'FKIYSKHTPINLVRDLPQGFSALEPLVD', '13/223322Y]ZRWVEGHU[}F)320/3', '2403344330…
5GQ1_F	0.0015810285709404	1.900196455787216	0.2284482758620682	[[219, 222], [246, 248], [151, 155], [218, 221], [126, 131], [308, 312], [304, 312]]	[3, 5, 6, 1, 4, 0, 2]	[[42, 45], [201, 203], [282, 286], [433, 436], [597, 602], [761, 765], [1005, 1014]]	[['EEE.', 'IAST', '/12}', '0233', 'EE..', 'VFRS', '/1^}', '0253'], ['EEE', 'CDI', '13/', '240', 'EEE', 'FKI', '13/', '240'], ['T..EE', 'HSSVY', 'O}}/2', '43303', 'TS.EE', 'NGTIT', 'OU}/2', '43303'], ['EEEE', 'VIAS', '//12', '0023', 'EEEE', 'VIAW', '//12', '0023'], ['EEE..T', 'IIRGSP', '//4}}N', '005333', 'EEE..T', 'VITPGT', '//2}}N', '003333'], ['HHHHH', 'SELIR', '$%"!&', '34105', 'HHHHH', 'TQLNR…
7KEC_B	0.0015831806359039	1.00629890306661	0.1132812499999995	[[41, 53], [201, 211], [281, 319], [357, 444], [522, 613], [735, 773], [951, 1019]]	[3, 5, 6, 1, 4, 0, 2]	[[41, 53], [201, 211], [281, 319], [357, 444], [522, 613], [735, 773], [951, 1019]]	[['SEE..SEEEEEEE', 'KVFRSSVLHSTQD', 'V/1^}U/032233', '4025330143344', 'SEE..SEEEEEEE', 'KVFRSSVLHSTQD', 'V/1^}U/032233', '4025330143344'], ['EEEEEEEEE..', 'FKIYSKHTPIN', '13/223322Y]', '24033443304', 'EEEEEEEEE..', 'FKIYSKHTPIN', '13/223322Y]', '24033443304'], ['TTS.EEEEEETTSSHHHHHHHHT..TTPPSEEEEEEEEE', 'ENGTITDAVDNALDPLSETKNTLKSFTVEKGIYQTSNFR', 'OOU}/231/3OMSV$"$%$%%$L]}MNDHV2/2322314', '4433034…
5T96_D	0.00158514183574	15.545064693675377	0.2196861626248212	[[52, 55], [211, 214], [308, 313], [70, 74], [153, 159], [328, 332], [322, 335]]	[3, 5, 6, 1, 4, 0, 2]	[[46, 49], [200, 203], [295, 300], [411, 415], [592, 598], [761, 765], [977, 998]]	[['SEEE', 'GVLQ', 'U/03', '3014', 'SEEE', 'SVLH', 'U/03', '3014'], ['EEEE', 'TFEV', '213/', '3240', 'EEEE', 'YFKI', '213/', '3240'], ['HHHHHH', 'SLGNTD', '$"$%$%', '313434', 'HHHHHH', 'PLSETK', '$"$%$%', '313434'], ['STT..', 'FPSDW', 'TNN]}', '23343', 'STT..', 'APGQT', 'TNN]}', '23343'], ['EEEEEEE', 'FSSPTIV', '12222//', '2333300', 'EEEEEEE', 'FGGVSVI', '122/2//', '2330300'], ['HHHHH', 'SKLQR', '…
3D23_D	0.001587078030737	7.406921277717879	0.2284482758620682	[[79, 81], [78, 81], [79, 82], [28, 31], [149, 153], [291, 297], [291, 297]]	[3, 5, 6, 1, 4, 0, 2]	[[50, 52], [203, 206], [315, 318], [450, 453], [549, 553], [747, 753], [1006, 1012]]	[['EEE', 'SYQ', '223', '334', 'EEE', 'STQ', '223', '334'], ['EEEE', 'VSYQ', '/223', '0334', 'EEEE', 'IYSK', '/223', '0334'], ['EEEE', 'SYQM', '2231', '3342', 'EEEE', 'TSNF', '2231', '3342'], ['EEEE', 'NGLW', '3202', '4313', 'EEEE', 'NYLY', '3202', '4313'], ['EEEEE', 'GYVLT', '22/02', '33013', 'EEEEE', 'TGVLT', '22/02', '33013'], ['HHHHHHH', 'SDVYQQL', '$%!$%%"', '3403441', 'HHHHHHH', 'TEJSNLL', '…
6XEY_A	0.0015927568639718	0.3794033214010011	0.0239520958083834	[[38, 53], [195, 228], [283, 322], [355, 444], [514, 613], [735, 773], [951, 1019]]	[3, 5, 6, 1, 4, 0, 2]	[[38, 53], [195, 228], [283, 322], [355, 444], [514, 613], [735, 773], [951, 1019]]	[['..SSEE.SS.EEEEEE', 'YPDKVFRSSVLHSTQD', '}}VV/1^UUY032233', '3344025330143344', '.SSSEE..SEEEEEEE', 'YPDKVFRSSVLHSTQD', '}UVV/1^}U/032233', '3344025330143344'], ['EEETTEEEEEEEEEE....SS..SS..EEEEEEE', 'KNIDGYFKIYSKHTPINLVRDLPQGFSALEPLVD', '33/ON213/223322Y]ZYWVZ}VU[}10320/3', '4404332403344330410541343232143104', 'EEETTEEEEEEEEEE...SSSPPPS..PBEEEEE', 'KNIDGYFKIYSKHTPINLVRDLPQGFSALEPLVD', '33/ON2…
7KE4_B	0.001594980601139	0.5958660551727145	0.052631578947369	[[38, 53], [195, 228], [281, 322], [355, 438], [514, 613], [735, 773], [951, 1019]]	[3, 5, 6, 1, 4, 0, 2]	[[38, 53], [195, 228], [281, 322], [355, 438], [514, 613], [735, 773], [951, 1019]]	[['..SSEE..SEEEEEEE', 'YPDKVFRSSVLHSTQD', '}}VV/1^}U/032233', '3344025330143344', '.SSSEE..SEEEEEEE', 'YPDKVFRSSVLHSTQD', '}UVV/1^}U/032233', '3344025330143344'], ['EEETTEEEEEEEEEE...SSSS.SS..EEEEEEE', 'KNIDGYFKIYSKHTPINLVRDLPQGFSALEPLVD', '33/ON213/223322Y]ZRWVS}VU[}10320/3', '4404332403344330410541343232143104', 'EEETTEEEEEEEEEE...SSSPPPS..PBEEEEE', 'KNIDGYFKIYSKHTPINLVRDLPQGFSALEPLVD', '33/ON2…
6X2C_C	0.0015989960315079	0.4029662882003093	0.0264105642256904	[[38, 53], [195, 228], [281, 319], [355, 444], [517, 613], [735, 773], [951, 1019]]	[3, 5, 6, 1, 4, 0, 2]	[[38, 53], [195, 228], [281, 319], [355, 444], [517, 613], [735, 773], [951, 1019]]	[['..SSEE..S.EEEEEE', 'YPDKVFRSSVLHSTQD', '}}VV/1^}UY032233', '3344025330143344', '.SSSEE..SEEEEEEE', 'YPDKVFRSSVLHSTQD', '}UVV/1^}U/032233', '3344025330143344'], ['EEETTEEEEEEEEEE...SSS..S.....EEEEE', 'KNIDGYFKIYSKHTPINLVRDLPQGFSALEPLVD', '33/ON213/223322Y]ZRWVZ}V}[}[Z320/3', '4404332403344330410541343232143104', 'EEETTEEEEEEEEEE...SSSPPPS..PBEEEEE', 'KNIDGYFKIYSKHTPINLVRDLPQGFSALEPLVD', '33/ON2…
6X2C_B	0.0015996597838425	0.4029637907718172	0.0190703218116805	[[38, 53], [195, 228], [281, 319], [355, 444], [517, 613], [735, 773], [951, 1019]]	[3, 5, 6, 1, 4, 0, 2]	[[38, 53], [195, 228], [281, 319], [355, 444], [517, 613], [735, 773], [951, 1019]]	[['..SSEE..S.EEEEEE', 'YPDKVFRSSVLHSTQD', '}}VV/1^}UY032233', '3344025330143344', '.SSSEE..SEEEEEEE', 'YPDKVFRSSVLHSTQD', '}UVV/1^}U/032233', '3344025330143344'], ['EEETTEEEEEEEEEE...SSS..S.....EEEEE', 'KNIDGYFKIYSKHTPINLVRDLPQGFSALEPLVD', '33/ON213/223322Y]ZRWVZ}V}[}[Z320/3', '4404332403344330410541343232143104', 'EEETTEEEEEEEEEE...SSSPPPS..PBEEEEE', 'KNIDGYFKIYSKHTPINLVRDLPQGFSALEPLVD', '33/ON2…
7K3A_A	0.0016085295572171	1.9089133141580952	0.6930693069306935	[[58, 61], [210, 214], [134, 140], [165, 168], [124, 146], [105, 107], [108, 112]]	[3, 5, 6, 1, 4, 0, 2]	[[47, 50], [206, 210], [284, 290], [394, 397], [521, 549], [739, 741], [959, 963]]	[['EEEE', 'ILDG', '/032', '0143', 'EEEE', 'VLHS', '/032', '0143'], ['EEEE.', 'QQTII', '332/Y', '44300', 'EEEE.', 'KHTPI', '3322Y', '44330'], ['..EEEEE', 'GGSNADK', '}}23133', '3334244', '.EEEEEE', 'TITDAVD', '}/231/3', '3034204'], ['EEEE', 'NVTM', '3/21', '4032', 'EEEE', 'NVYA', '3/21', '4032'], ['.....SEE....EEEEEETTEEE', 'GFTWTGVTQNGGSNADKRGPGSG', '}[}}}U/2]]}}231334NN222', '3233330344333424453…
7K39_A	0.0016166988658277	1.957230738043731	0.6569767441860459	[[58, 61], [210, 214], [134, 140], [165, 168], [124, 146], [105, 107], [108, 112]]	[3, 5, 6, 1, 4, 0, 2]	[[47, 50], [206, 210], [284, 290], [394, 397], [521, 549], [739, 741], [959, 963]]	[['EEEE', 'ILDG', '/032', '0143', 'EEEE', 'VLHS', '/032', '0143'], ['EEEE.', 'QQTII', '332/Y', '44300', 'EEEE.', 'KHTPI', '3322Y', '44330'], ['..EEEEE', 'GGSNADK', '}}23133', '3334244', '.EEEEEE', 'TITDAVD', '}/231/3', '3034204'], ['EEEE', 'NVTM', '3/21', '4032', 'EEEE', 'NVYA', '3/21', '4032'], ['.....SEE....EEEEEETTEEE', 'GFTWTGVTQNGGSNADKRGPGSG', '}[}}}U/2]]}}231334NN222', '3233330344333424453…
7AF0_A	0.0016202928413227	5.990831836808747	0.19413407821229	[[27, 29], [149, 152], [78, 83], [144, 151], [121, 125], [250, 252], [244, 253]]	[3, 5, 6, 1, 4, 0, 2]	[[48, 50], [200, 203], [312, 317], [371, 378], [547, 551], [767, 769], [953, 962]]	[['EEE', 'LNG', '032', '143', 'EEE', 'LHS', '032', '143'], ['EEEE', 'GFNI', '213/', '3240', 'EEEE', 'YFKI', '213/', '3240'], ['EEEEEE', 'IGHSMQ', '/23213', '034324', 'EEEEEE', 'IYQTSN', '/23223', '034334'], ['.TT.EEEE', 'SCGSVGFN', '}MN}/213', '32330324', '.TT.SEEE', 'SASFSTFK', '}MN[U213', '32323324'], ['EEEEE', 'SPSGV', '2222/', '33330', 'EEEEE', 'TGTGV', '2222/', '33330'], ['HHH', 'LGP', '"$$'…
6JO8_A	0.001621472915712	2.840538621368575	0.6162570888468804	[[127, 130], [326, 330], [127, 132], [172, 176], [215, 219], [48, 51], [31, 39]]	[3, 5, 6, 1, 4, 0, 2]	[[49, 52], [201, 205], [314, 319], [449, 453], [546, 550], [750, 753], [1009, 1017]]	[['EEEE', 'DWTK', '3223', '4334', 'EEEE', 'HSTQ', '3223', '4334'], ['EEEEE', 'ANVTG', '13/22', '24033', 'EEEEE', 'FKIYS', '13/22', '24033'], ['EEEEEE', 'DWTKLR', '322304', '433415', 'EEEEEE', 'QTSNFR', '322314', '433425'], ['EEEEE', 'GETLT', '23202', '34313', 'EEEEE', 'YNYLY', '23202', '34313'], ['EEEEE', 'LPGST', '02222', '13333', 'EEEEE', 'LTGTG', '02222', '13333'], ['HHHH', 'YQLL', '$%""', '34…
6WJ1_C	0.0016283420656233	2.3909651308074613	0.2536656891495594	[[127, 130], [166, 170], [165, 168], [242, 246], [164, 169], [68, 70], [105, 108]]	[3, 5, 6, 1, 4, 0, 2]	[[38, 41], [207, 211], [313, 316], [394, 398], [546, 551], [768, 770], [1009, 1012]]	[['.SSS', 'WPNH', '}UVV', '3344', '.SSS', 'YPDK', '}UVV', '3344'], ['EEEE.', 'KSYIN', '322/]', '43304', 'EEE..', 'HTPIN', '322Y]', '43304'], ['EEEE', 'SKSY', '2322', '3433', 'EEEE', 'YQTS', '2322', '3433'], ['EEEEE', 'KITFE', '3/213', '40324', 'EEEEE', 'NVYAD', '3/213', '40324'], ['EEEEEE', 'LSKSYI', '02322/', '134330', 'EEEEEE', 'LTGTGV', '02222/', '133330'], ['HHH', 'GWI', '$$!', '330', 'HHH', …
2VIR_C	0.0016323322611356	3.152662073275755	1.310810810810811	[[131, 133], [131, 134], [134, 140], [165, 170], [177, 182], [105, 107], [191, 195]]	[3, 5, 6, 1, 4, 0, 2]	[[51, 53], [205, 208], [311, 317], [432, 437], [546, 551], [739, 741], [1005, 1009]]	[['EEE', 'TQN', '233', '344', 'EEE', 'TQD', '233', '344'], ['EEEE', 'TQNG', '2332', '3443', 'EEEE', 'SKHT', '2332', '3443'], ['E.EEEEE', 'GGSNAGK', '2}23123', '3334234', 'EEEEEEE', 'GIYQTSN', '2/23223', '3034334'], ['EEEEEE', 'DVTMPN', '3/2123', '403234', 'EEEEEE', 'DVIAWN', '3//123', '400234'], ['EEEEEE', 'LYIWGI', '02/22/', '130330', 'EEEEEE', 'LTGTGV', '02222/', '133330'], ['HHH', 'YAS', '$#$'…
7A4N_B	0.0016404768462588	0.3680064505464613	0.0202863961813841	[[38, 53], [195, 228], [281, 322], [355, 444], [514, 613], [735, 773], [951, 1019]]	[3, 5, 6, 1, 4, 0, 2]	[[38, 53], [195, 228], [281, 322], [355, 444], [514, 613], [735, 773], [951, 1019]]	[['..SS.B..SB..EEEE', 'YPDKVFRSSVLHSTQD', '}}VVY*^}U(Z]2233', '3344025330143344', '.SSSEE..SEEEEEEE', 'YPDKVFRSSVLHSTQD', '}UVV/1^}U/032233', '3344025330143344'], ['EEETTEEEEEEEEE.------..SS...BEEEEE', 'KNIDGYFKIYSKHTP------LPQGFSALEPLVD', '33/ON213/22332}------Z}VU[}[)320/3', '440433240334433------1343232143104', 'EEETTEEEEEEEEEE...SSSPPPS..PBEEEEE', 'KNIDGYFKIYSKHTPINLVRDLPQGFSALEPLVD', '33/ON2…
1YKS_A	0.001646415881281	5.9047068168824985	0.1958041958041956	[[474, 476], [223, 225], [233, 237], [520, 525], [475, 486], [296, 299], [370, 375]]	[3, 5, 6, 1, 4, 0, 2]	[[49, 51], [225, 227], [296, 300], [380, 385], [547, 558], [739, 742], [1013, 1018]]	[['EEE', 'DSY', '322', '433', 'EEE', 'HST', '322', '433'], ['EEE', 'TLV', '20/', '310', 'EEE', 'PLV', '20/', '310'], ['HHHHH', 'LSEMK', '"$%#%', '13424', 'HHHHH', 'LSETK', '"$%$%', '13434'], ['SSS.TT', 'TPVSPG', 'UUR}NN', '330333', 'SSS.TT', 'YGVSPT', 'UUR}NN', '330333'], ['EEEE.SPP....', 'SYYYSEPTSENN', '2222}VGG}]]]', '333334333444', 'EEEEEEEE....', 'TGTGVLTESNKK', '2222/023}]]]', '333301343444…
1C0T_A	0.0016476634099817	10.102927978483557	0.1491935483870967	[[349, 353], [338, 352], [103, 107], [438, 442], [455, 468], [262, 267], [396, 404]]	[3, 5, 6, 1, 4, 0, 2]	[[48, 52], [200, 209], [309, 313], [398, 402], [592, 599], [761, 766], [1002, 1010]]	[['EEEEE', 'LKTGK', '03223', '14334', 'EEEEE', 'LHSTQ', '03223', '14334'], ['EEEEEEETTEEEEEE', 'TYQIYQEPFKNLKTG', '223/233NM330322', '334034432441433', 'EEEEEEEEEE', 'YFKIYSKHTP', '213/223322', '3240334433'], ['.SEEE', 'KKSVT', ']V2/2', '44303', '.SEEE', 'EKGIY', ']V2/2', '44303'], ['EEEEE', 'ETFYV', '3212/', '43230', 'EEEEE', 'DSFVI', '321//', '43200'], ['EEEEETTS.EEEEE', 'AGYVTNRGRQKVVT', '122/…
3NW8_B	0.0016483472894548	42.23601561304668	0.049122807017544	[[655, 658], [649, 673], [169, 174], [352, 356], [265, 269], [516, 526], [509, 541]]	[3, 5, 6, 1, 4, 0, 2]	[[50, 53], [200, 212], [311, 316], [434, 438], [547, 551], [762, 772], [986, 1011]]	[['EEEE', 'YSHQ', '2233', '3344', 'EEEE', 'STQD', '2233', '3344'], ['EEESSBEEEEEETTTSPP...S...', 'YFEEYAYSHQLSRADITTVSTFIDL', '213VU*223302PMORGGY}}TY]Z', '3244323344135240330332041', 'EEEEEEEEEE...', 'YFKIYSKHTPINL', '213/223322Y]Z', '3240334433041'], ['EEEEEE', 'TVSQVW', '2/23/2', '303403', 'EEEEEE', 'GIYQTS', '2/2322', '303433'], ['EEEE.', 'VAWDW', '/123}', '02343', 'EEEE.', 'IAWNS', '/123}', …
6XLU_C	0.0016494980571567	0.4605096374153028	0.0198830409356729	[[38, 53], [198, 228], [281, 322], [355, 438], [514, 613], [735, 773], [951, 1019]]	[3, 5, 6, 1, 4, 0, 2]	[[38, 53], [198, 228], [281, 322], [355, 438], [514, 613], [735, 773], [951, 1019]]	[['..SS.B..S.EEEEEE', 'YPDKVFRSSVLHSTQD', '}}VVY*^}UY032233', '3344025330143344', '.SSSEE..SEEEEEEE', 'YPDKVFRSSVLHSTQD', '}UVV/1^}U/032233', '3344025330143344'], ['TT.EEEEEEEE...SSSSPP.S..EEEEEEE', 'DGYFKIYSKHTPINLVRDLPQGFSALEPLVD', 'ON}13/22332}Y]SRWVEG]U[}10320/3', '4332403344330410541343232143104', 'TTEEEEEEEEEE...SSSPPPS..PBEEEEE', 'DGYFKIYSKHTPINLVRDLPQGFSALEPLVD', 'ON213/223322Y]ZRWVEGHU[}…
7KDK_A	0.0016506369317107	0.5730836737224695	0.0713450292397659	[[38, 53], [195, 228], [281, 322], [355, 438], [514, 613], [735, 773], [951, 1019]]	[3, 5, 6, 1, 4, 0, 2]	[[38, 53], [195, 228], [281, 322], [355, 438], [514, 613], [735, 773], [951, 1019]]	[['.SSSEE..SEEEEEEE', 'YPDKVFRSSVLHSTQD', '}UVV/1^}U/032233', '3344025330143344', '.SSSEE..SEEEEEEE', 'YPDKVFRSSVLHSTQD', '}UVV/1^}U/032233', '3344025330143344'], ['EEETTEEEEEEEEEE.S.SSSPPSS...BEEEEE', 'KNIDGYFKIYSKHTPINLVRDLPQGFSALEPLVD', '33/ON213/223322YVZRWVEGVU[}[)320/3', '4404332403344330410541343232143104', 'EEETTEEEEEEEEEE...SSSPPPS..PBEEEEE', 'KNIDGYFKIYSKHTPINLVRDLPQGFSALEPLVD', '33/ON2…
6QX5_D	0.0016603178178028	3.7585312393595576	1.3233695652173898	[[176, 184], [180, 184], [174, 180], [415, 418], [200, 205], [379, 388], [131, 138]]	[3, 5, 6, 1, 4, 0, 2]	[[47, 53], [203, 207], [283, 289], [423, 426], [602, 607], [761, 770], [956, 963]]	[['EEEEEE.EE', 'VLQMVTRDQ', '/031/2^33', '014203544', 'EEEEEEE', 'VLHSTQD', '/032233', '0143344'], ['EE.EE', 'VTRDQ', '/2^33', '03544', 'EEEEE', 'IYSKH', '/2233', '03344'], ['S.EEEEE', 'GNVLQMV', 'U]/031/', '3401420', 'S.EEEEE', 'GTITDAV', 'U}/231/', '3303420'], ['....', 'PELP', '}]Z}', '3413', '....', 'YKLP', '}]Z}', '3413'], ['TTS...', 'GQGGEK', 'NOU}]]', '343344', 'TTT...', 'TNTSNQ', 'NON}]]',…
7KEB_C	0.0016669001244563	0.4827675664639826	0.0257309941520471	[[38, 53], [195, 228], [281, 322], [355, 444], [514, 613], [735, 773], [951, 1019]]	[3, 5, 6, 1, 4, 0, 2]	[[38, 53], [195, 228], [281, 322], [355, 444], [514, 613], [735, 773], [951, 1019]]	[['..SSEE.SSEEEEEEE', 'YPDKVFRSSVLHSTQD', '}}VV/1^UU/032233', '3344025330143344', '.SSSEE..SEEEEEEE', 'YPDKVFRSSVLHSTQD', '}UVV/1^}U/032233', '3344025330143344'], ['EEETTEEEEEEEEEE.S.SSS..SS...BEEEEE', 'KNIDGYFKIYSKHTPINLVRDLPQGFSALEPLVD', '33/ON213/223322YVZRWVZ}VU[}[)320/3', '4404332403344330410541343232143104', 'EEETTEEEEEEEEEE...SSSPPPS..PBEEEEE', 'KNIDGYFKIYSKHTPINLVRDLPQGFSALEPLVD', '33/ON2…
7DDN_C	0.0016707687260836	0.9058337995607204	0.0687499999999998	[[38, 53], [195, 228], [281, 322], [355, 444], [514, 613], [735, 773], [951, 1019]]	[3, 5, 6, 1, 4, 0, 2]	[[38, 53], [195, 228], [281, 322], [355, 444], [514, 613], [735, 773], [951, 1019]]	[['..SSEE..SSEEEEEE', 'YPDKVFRSSVLHSTQD', '}}VV/1^}UR032233', '3344025330143344', '.SSSEE..SEEEEEEE', 'YPDKVFRSSVLHSTQD', '}UVV/1^}U/032233', '3344025330143344'], ['EEETTEEEEEE.EEEEEESSS......EEEEEEE', 'KNIDGYFKIYSKHTPINLVRDLPQGFSALEPLVD', '33/ON213/22]322/30RWVZ}]}[}10320/3', '4404332403344330410541343232143104', 'EEETTEEEEEEEEEE...SSSPPPS..PBEEEEE', 'KNIDGYFKIYSKHTPINLVRDLPQGFSALEPLVD', '33/ON2…
5YW1_B	0.0016804958850002	14.319543661415652	0.0432748538011702	[[442, 446], [69, 79], [395, 398], [402, 405], [444, 448], [204, 207], [369, 375]]	[3, 5, 6, 1, 4, 0, 2]	[[47, 51], [200, 205], [297, 300], [359, 362], [592, 596], [767, 770], [953, 959]]	[['EEEEE', 'ILAGP', '/0122', '01233', 'EEEEE', 'VLHST', '/0322', '01433'], ['EEEGGGTEEEE', 'WADVRNDMISY', '2136;:O1/22', '32405442033', 'EEEEEE', 'YFKIYS', '213/22', '324033'], ['HHHH', 'PKTK', '$%$%', '3434', 'HHHH', 'SETK', '$%$%', '3434'], ['.SEE', 'WDFV', '}V1/', '3420', '.SEE', 'SNCV', '}V1/', '3420'], ['EEEEE', 'AGPIP', '122/2', '23303', 'EEEEE', 'FGGVS', '122/2', '23303'], ['HHHH', 'LPSI',…
7A29_A	0.0016967109797047	0.7371301776096397	0.0568603213844252	[[38, 53], [195, 228], [283, 322], [355, 438], [514, 613], [735, 773], [951, 1019]]	[3, 5, 6, 1, 4, 0, 2]	[[38, 53], [195, 228], [283, 322], [355, 438], [514, 613], [735, 773], [951, 1019]]	[['.SSSEE..S.EEEEEE', 'YPDKVFRSSVLHSTQD', '}UVV/1^}UY032233', '3344025330143344', '.SSSEE..SEEEEEEE', 'YPDKVFRSSVLHSTQD', '}UVV/1^}U/032233', '3344025330143344'], ['EEETTEEEEEEEEEE...SSS...S.....EEEE', 'KNIDGYFKIYSKHTPINLVRDLPQGFSALEPLVD', '33/ON213/223322Y]ZRWVZ}]U[}[Z]20/3', '4404332403344330410541343232143104', 'EEETTEEEEEEEEEE...SSSPPPS..PBEEEEE', 'KNIDGYFKIYSKHTPINLVRDLPQGFSALEPLVD', '33/ON2…
5W6G_A	0.0016979712901807	2.3274163737665905	0.2555066079295154	[[178, 184], [166, 170], [165, 168], [63, 66], [232, 237], [191, 195], [102, 105]]	[3, 5, 6, 1, 4, 0, 2]	[[47, 53], [207, 211], [313, 316], [365, 368], [547, 552], [764, 768], [1009, 1012]]	[['EEEEEEE', 'VLWGVHH', '/022/33', '0133044', 'EEEEEEE', 'VLHSTQD', '/032233', '0143344'], ['EEEE.', 'KSYAN', '3221]', '43324', 'EEE..', 'HTPIN', '322Y]', '43304'], ['EEEE', 'SKSY', '2322', '3433', 'EEEE', 'YQTS', '2322', '3433'], ['HHHH', 'GWIL', '$$!"', '3301', 'HHHH', 'YSVL', '$$!"', '3301'], ['EEEEEE', 'YYWTLL', '222200', '333311', 'EEEEEE', 'TGTGVL', '2222/0', '333301'], ['HHHHH', 'QRALY', '…
6XLU_B	0.0016983028980799	0.5007236058315926	0.0666666666666666	[[38, 53], [198, 228], [281, 322], [355, 438], [514, 612], [735, 773], [951, 1019]]	[3, 5, 6, 1, 4, 0, 2]	[[38, 53], [198, 228], [281, 322], [355, 438], [514, 612], [735, 773], [951, 1019]]	[['..SS.B..SEEEEEEE', 'YPDKVFRSSVLHSTQD', '}}VVY*^}U/032233', '3344025330143344', '.SSSEE..SEEEEEEE', 'YPDKVFRSSVLHSTQD', '}UVV/1^}U/032233', '3344025330143344'], ['TT.EEEEEEEE...SSSSPP.S..EEEEEEE', 'DGYFKIYSKHTPINLVRDLPQGFSALEPLVD', 'ON}13/22332}Y]SRWVEG]U[}10320/3', '4332403344330410541343232143104', 'TTEEEEEEEEEE...SSSPPPS..PBEEEEE', 'DGYFKIYSKHTPINLVRDLPQGFSALEPLVD', 'ON213/223322Y]ZRWVEGHU[}…
5KAN_C	0.0016999653778883	1.622644399107489	0.376811594202898	[[50, 60], [210, 214], [134, 140], [246, 249], [132, 146], [105, 107], [191, 195]]	[3, 5, 6, 1, 4, 0, 2]	[[41, 49], [206, 210], [284, 290], [448, 451], [528, 549], [739, 741], [1005, 1009]]	[['SEEEESS.EEE', 'KICNNPHRILD', 'V/133UV^/03', '40244345014', 'SEE..SEEE', 'KVFRSSVLH', 'V/1^}U/03', '402533014'], ['EEEE.', 'QQTII', '332/Y', '44300', 'EEEE.', 'KHTPI', '3322Y', '44330'], ['..EEEEE', 'GGSNAHK', '}}23133', '3334244', '.EEEEEE', 'TITDAVD', '}/231/3', '3034204'], ['EEEE', 'NSNG', '3232', '4343', 'EEEE', 'NYNY', '3232', '4343'], ['....EEEEEETTEEE', 'QNGGSNAHKRGPGSG', ']]}}231334NN22…
6XEY_B	0.0017036712375621	0.3617801453650421	0.0190703218116805	[[38, 53], [195, 228], [281, 322], [355, 444], [514, 613], [735, 773], [951, 1019]]	[3, 5, 6, 1, 4, 0, 2]	[[38, 53], [195, 228], [281, 322], [355, 444], [514, 613], [735, 773], [951, 1019]]	[['..SSEE..S.EEEEEE', 'YPDKVFRSSVLHSTQD', '}}VV/1^}UY032233', '3344025330143344', '.SSSEE..SEEEEEEE', 'YPDKVFRSSVLHSTQD', '}UVV/1^}U/032233', '3344025330143344'], ['EEETTEEEEEEEEEE..S.SSS.SS..PBEEEEE', 'KNIDGYFKIYSKHTPINLVRDLPQGFSALEPLVD', '33/ON213/223322Y]SYWVS}VU[}F)320/3', '4404332403344330410541343232143104', 'EEETTEEEEEEEEEE...SSSPPPS..PBEEEEE', 'KNIDGYFKIYSKHTPINLVRDLPQGFSALEPLVD', '33/ON2…
6WPT_C	0.0017072032958642	0.4168551246479808	0.0700876095118896	[[38, 53], [195, 228], [281, 322], [355, 444], [514, 613], [735, 773], [951, 1019]]	[3, 5, 6, 1, 4, 0, 2]	[[38, 53], [195, 228], [281, 322], [355, 444], [514, 613], [735, 773], [951, 1019]]	[['.SSSEE..SEEEEEEE', 'YPDKVFRSSVLHSTQD', '}UVV/1^}U/032233', '3344025330143344', '.SSSEE..SEEEEEEE', 'YPDKVFRSSVLHSTQD', '}UVV/1^}U/032233', '3344025330143344'], ['EEETTEEEEEEEEEE...-S.PPP....BEEEEE', 'KNIDGYFKIYSKHTPINL-RDLPQGFSALEPLVD', '33/ON213/223322Y]Z-W]EGH}[}[)320/3', '440433240334433041-541343232143104', 'EEETTEEEEEEEEEE...SSSPPPS..PBEEEEE', 'KNIDGYFKIYSKHTPINLVRDLPQGFSALEPLVD', '33/ON2…
4JTX_G	0.0017182814480231	2.33948349285741	0.2427325581395345	[[129, 132], [169, 173], [168, 171], [245, 249], [167, 172], [65, 67], [104, 107]]	[3, 5, 6, 1, 4, 0, 2]	[[38, 41], [207, 211], [313, 316], [394, 398], [546, 551], [768, 770], [1009, 1012]]	[['.SSS', 'WPNH', '}UVV', '3344', '.SSS', 'YPDK', '}UVV', '3344'], ['EEEE.', 'KSYIN', '322/]', '43304', 'EEE..', 'HTPIN', '322Y]', '43304'], ['EEEE', 'SKSY', '2322', '3433', 'EEEE', 'YQTS', '2322', '3433'], ['EEEEE', 'KITFE', '3/213', '40324', 'EEEEE', 'NVYAD', '3/213', '40324'], ['EEEEEE', 'LSKSYI', '02322/', '134330', 'EEEEEE', 'LTGTGV', '02222/', '133330'], ['HHH', 'GWI', '$$!', '330', 'HHH', …
3KK3_A	0.0017249530224022	10.243346122898414	0.0116959064327484	[[349, 353], [338, 352], [103, 107], [438, 442], [455, 468], [262, 267], [396, 404]]	[3, 5, 6, 1, 4, 0, 2]	[[48, 52], [200, 209], [309, 313], [398, 402], [592, 599], [761, 766], [1002, 1010]]	[['EEEEE', 'LKTGK', '03223', '14334', 'EEEEE', 'LHSTQ', '03223', '14334'], ['EEEEEEETTEEEEEE', 'TYQIYQEPFKNLKTG', '223/233NM330322', '334034432441433', 'EEEEEEEEEE', 'YFKIYSKHTP', '213/223322', '3240334433'], ['.SEEE', 'KKSVT', ']V2/2', '44303', '.SEEE', 'EKGIY', ']V2/2', '44303'], ['EEEEE', 'ETFYV', '3212/', '43230', 'EEEEE', 'DSFVI', '321//', '43200'], ['EEEEETTS.EEEEE', 'AGYVTNRGRQKVVT', '122/…
6YVA_C	0.0017344919220001	1.495710174690755	0.846652267818574	[[92, 95], [92, 94], [91, 95], [121, 123], [124, 128], [26, 29], [103, 111]]	[3, 5, 6, 1, 4, 0, 2]	[[49, 52], [202, 204], [313, 317], [451, 453], [543, 547], [761, 764], [1002, 1010]]	[['EEEE', 'NIYE', '3/23', '4034', 'EEEE', 'HSTQ', '3223', '4334'], ['EEE', 'NIY', '3/2', '403', 'EEE', 'KIY', '3/2', '403'], ['EEEEE', 'SNIYE', '23/23', '34034', 'EEEEE', 'YQTSN', '23223', '34334'], ['EEE', 'WLS', '202', '313', 'EEE', 'YLY', '202', '313'], ['ETTEE', 'FEGRP', '1ON42', '24353', 'ETTEE', 'FNGLT', '1ON02', '24313'], ['HHHH', 'SELK', '$%"%', '3414', 'HHHH', 'TQLN', '$%"%', '3414'], ['…
1P35_C	0.0017359967558438	6.001611677342408	0.054970760233918	[[231, 234], [231, 234], [242, 247], [263, 270], [81, 84], [213, 215], [71, 76]]	[3, 5, 6, 1, 4, 0, 2]	[[50, 53], [204, 207], [285, 290], [394, 401], [529, 532], [771, 773], [952, 957]]	[['EEEE', 'YYNE', '2233', '3344', 'EEEE', 'STQD', '2233', '3344'], ['EEEE', 'YYNE', '2233', '3344', 'EEEE', 'YSKH', '2233', '3344'], ['EEEEEE', 'IYKALE', '/23103', '034214', 'EEEEEE', 'ITDAVD', '/231/3', '034204'], ['EEEEEEEE', 'KIFCNGFI', '3/11321/', '40224320', 'EEEEEEEE', 'NVYADSFV', '3/21321/', '40324320'], ['....', 'DYSD', ']}}]', '4334', '....', 'KSTN', ']}}]', '4334'], ['HHH', 'FVQ', '#!%'…
6UJY_A	0.0017369201292542	9.481658249219471	0.0727728983688826	[[349, 353], [338, 352], [103, 107], [122, 126], [455, 468], [262, 267], [396, 404]]	[3, 5, 6, 1, 4, 0, 2]	[[48, 52], [200, 209], [309, 313], [405, 409], [592, 599], [761, 766], [1002, 1010]]	[['EEEEE', 'LKTGK', '03223', '14334', 'EEEEE', 'LHSTQ', '03223', '14334'], ['EEEEEEETTEEEEEE', 'TYQIYQEPFKNLKTG', '223/233NM330322', '334034432441433', 'EEEEEEEEEE', 'YFKIYSKHTP', '213/223322', '3240334433'], ['.SEEE', 'KKSVT', ']V2/2', '44303', '.SEEE', 'EKGIY', ']V2/2', '44303'], ['GGGGG', 'EDFRK', '::8;:', '44254', 'GGGGG', 'DEVRQ', '::6;:', '44054'], ['EEEEETTS.EEEEE', 'AGYVTNRGRQKVVT', '122/…
6N5E_B	0.0017523610076624	1.5749396867253984	0.4921465968586378	[[50, 61], [204, 214], [134, 140], [246, 249], [132, 146], [284, 286], [108, 112]]	[3, 5, 6, 1, 4, 0, 2]	[[41, 50], [203, 210], [284, 290], [448, 451], [528, 549], [744, 746], [959, 963]]	[['SEEEESS.EEEE', 'KICNNPHRILDG', 'V/133UV^/032', '402443450143', 'SEE..SEEEE', 'KVFRSSVLHS', 'V/1^}U/032', '4025330143'], ['EEESS.EEEE.', 'VSTRRSQQTII', '/22WW}332/Y', '03355344300', 'EEEEEEE.', 'IYSKHTPI', '/223322Y', '03344330'], ['..EEEEE', 'GGSNADK', '}}23133', '3334244', '.EEEEEE', 'TITDAVD', '}/231/3', '3034204'], ['EEEE', 'NSNG', '3232', '4343', 'EEEE', 'NYNY', '3232', '4343'], ['....EEEE…
6IKA_A	0.0017565572396668	10.526972290649123	0.0741206030150749	[[349, 353], [338, 352], [103, 107], [178, 182], [455, 468], [156, 168]]	[3, 5, 6, 1, 4, 2]	[[48, 52], [200, 209], [309, 313], [433, 437], [592, 599], [998, 1012]]	[['EEEEE', 'LKTGK', '03223', '14334', 'EEEEE', 'LHSTQ', '03223', '14334'], ['EEEEEEETTEEEEEE', 'TYQIYQEPFKNLKTG', '223/233NM330322', '334034432441433', 'EEEEEEEEEE', 'YFKIYSKHTP', '213/223322', '3240334433'], ['.SEEE', 'KKSVT', ']V2/2', '44303', '.SEEE', 'EKGIY', ']V2/2', '44303'], ['EEEEE', 'IVIYQ', '///23', '00034', 'EEEEE', 'VIAWN', '//123', '00234'], ['EEEEETTS.EEEEE', 'AGYVTDRGRQKVVP', '122/…
7K37_A	0.0017585957845599	1.9635129050965696	0.6347992351816434	[[58, 61], [210, 214], [134, 140], [165, 168], [137, 146], [105, 107], [108, 112]]	[3, 5, 6, 1, 4, 0, 2]	[[47, 50], [206, 210], [284, 290], [394, 397], [540, 549], [739, 741], [959, 963]]	[['EEEE', 'ILDG', '/032', '0143', 'EEEE', 'VLHS', '/032', '0143'], ['EEEE.', 'QQTII', '332/Y', '44300', 'EEEE.', 'KHTPI', '3322Y', '44330'], ['..EEEEE', 'GGSNADK', '}}23133', '3334244', '.EEEEEE', 'TITDAVD', '}/231/3', '3034204'], ['EEEE', 'NVTM', '3/21', '4032', 'EEEE', 'NVYA', '3/21', '4032'], ['EEEEETTEEE', 'NADKRGPGSG', '31334NN222', '4244533333', 'EEEETTEEEE', 'NFNFNGLTGT', '3131ON0222', '42…
4WSU_A	0.0017603118177635	2.1260080634892446	0.2647928994082833	[[163, 167], [163, 167], [256, 259], [59, 62], [230, 235], [100, 106], [186, 192]]	[3, 5, 6, 1, 4, 0, 2]	[[49, 53], [202, 206], [286, 289], [365, 368], [547, 552], [762, 768], [1006, 1012]]	[['EEEEE', 'KGTYN', '32223', '43334', 'EEEEE', 'HSTQD', '32233', '43344'], ['EEEEE', 'KGTYN', '32223', '43334', 'EEEEE', 'KIYSK', '3/223', '40334'], ['EEEE', 'YKFV', '231/', '3420', 'EEEE', 'TDAV', '231/', '3420'], ['HHHH', 'GWIL', '$$!"', '3301', 'HHHH', 'YSVL', '$$!"', '3301'], ['EEEEEE', 'YYWSVL', '2222/0', '333301', 'EEEEEE', 'TGTGVL', '2222/0', '333301'], ['HHHHHHH', 'ELKAFIG', '%"%##!$', '4…
4O6H_H	0.0017608860272323	4.414603605209043	0.589219330855018	[[379, 382], [474, 476], [402, 405], [440, 444], [403, 406], [440, 442], [413, 417]]	[3, 5, 6, 1, 4, 0, 2]	[[50, 53], [226, 228], [287, 290], [365, 369], [538, 541], [768, 770], [953, 957]]	[['EEEE', 'TWID', '22/3', '3304', 'EEEE', 'STQD', '2233', '3344'], ['EEE', 'LID', '0/3', '104', 'EEE', 'LVD', '0/3', '104'], ['EEEE', 'QFIH', '31/3', '4204', 'EEEE', 'DAVD', '31/3', '4204'], ['HHHHH', 'SSVIG', '$$!!$', '33003', 'HHHHH', 'YSVLY', '$$!"$', '33013'], ['EEEE', 'FIHF', '1/31', '2042', 'EEEE', 'FVNF', '1/31', '2042'], ['HHH', 'SSV', '$$!', '330', 'HHH', 'TGI', '$$!', '330'], ['HHHHH', …
5OE9_A	0.0017657903946989	9.612726518509012	0.1003861003861001	[[265, 268], [281, 284], [282, 284], [113, 118], [366, 369], [84, 92], [306, 311]]	[3, 5, 6, 1, 4, 0, 2]	[[38, 41], [203, 206], [315, 317], [448, 453], [610, 613], [761, 769], [953, 958]]	[['.SSS', 'GTQN', '}UVV', '3344', '.SSS', 'YPDK', '}UVV', '3344'], ['EEEE', 'VWYK', '/223', '0334', 'EEEE', 'IYSK', '/223', '0334'], ['EEE', 'WYK', '223', '334', 'EEE', 'TSN', '223', '334'], ['EEEEEE', 'KTNYFY', '323212', '434323', 'EEEEEE', 'NYNYLY', '323202', '434313'], ['EEEE', 'ILYN', '/023', '0134', 'EEEE', 'VLYQ', '/023', '0134'], ['HHHHHHHHH', 'TPLKRMLKS', '$$"%&#"%$', '331452143', 'HHHHHH…
5K9O_I	0.0017672537647427	20.07060402954823	0.0202863961813841	[[352, 355], [352, 355], [165, 168], [242, 246], [20, 24], [439, 443], [422, 447]]	[3, 5, 6, 1, 4, 0, 2]	[[50, 53], [204, 207], [313, 316], [394, 398], [528, 532], [747, 751], [986, 1012]]	[['EEEE', 'GYHH', '2233', '3344', 'EEEE', 'STQD', '2233', '3344'], ['EEEE', 'GYHH', '2233', '3344', 'EEEE', 'YSKH', '2233', '3344'], ['EEEE', 'SKSY', '2322', '3433', 'EEEE', 'YQTS', '2322', '3433'], ['EEEEE', 'KITFE', '3/213', '40324', 'EEEEE', 'NVYAD', '3/213', '40324'], ['.....', 'NNSTD', ']]}}]', '44334', '.....', 'KKSTN', ']]}}]', '44334'], ['HHHHH', 'YHDSN', '$%%$%', '34434', 'HHHHH', 'TEJSN…
4JTV_I	0.001767423531649	2.336727554674628	0.1958041958041956	[[181, 187], [169, 173], [168, 171], [245, 249], [167, 172], [65, 67], [104, 107]]	[3, 5, 6, 1, 4, 0, 2]	[[47, 53], [207, 211], [313, 316], [394, 398], [546, 551], [768, 770], [1009, 1012]]	[['EEEEEEE', 'VLWGIHH', '/022/33', '0133044', 'EEEEEEE', 'VLHSTQD', '/032233', '0143344'], ['EEEE.', 'KSYIN', '322/]', '43304', 'EEE..', 'HTPIN', '322Y]', '43304'], ['EEEE', 'SKSY', '2322', '3433', 'EEEE', 'YQTS', '2322', '3433'], ['EEEEE', 'KITFE', '3/213', '40324', 'EEEEE', 'NVYAD', '3/213', '40324'], ['EEEEEE', 'LSKSYI', '02322/', '134330', 'EEEEEE', 'LTGTGV', '02222/', '133330'], ['HHH', 'GWI…
5JER_C	0.0017684180345236	3.875312706683481	0.2284482758620682	[[303, 305], [204, 207], [407, 411], [396, 399], [241, 244], [404, 409], [406, 416]]	[3, 5, 6, 1, 4, 0, 2]	[[38, 40], [201, 204], [298, 302], [421, 424], [593, 596], [746, 751], [954, 963]]	[['.SS', 'SGH', '}UV', '334', '.SS', 'YPD', '}UV', '334'], ['EEEE', 'FEVT', '13/2', '2403', 'EEEE', 'FKIY', '13/2', '2403'], ['HHHHH', 'QYKAY', '%$%#$', '43423', 'HHHHH', 'ETKBT', "%$%'$", '43463'], ['TT..', 'SNSH', 'NO}]', '3434', 'TT..', 'YNYK', 'NO}]', '3434'], ['EEEE', 'WPVT', '22/2', '3303', 'EEEE', 'GGVS', '22/2', '3303'], ['.HHHHH', 'TSDQYK', '}$%%$%', '334434', '.HHHHH', 'STEJSN', "}$%'$%…
3VXU_A	0.0017720197125009	2.2350157614098976	0.6930693069306935	[[110, 115], [100, 116], [71, 74], [243, 247], [31, 35], [56, 61], [68, 75]]	[3, 5, 6, 1, 4, 0, 2]	[[48, 53], [200, 208], [297, 300], [398, 402], [573, 577], [746, 751], [988, 995]]	[['EEEEEE', 'LRGYHQ', '042233', '153344', 'EEEEEE', 'LHSTQD', '032233', '143344'], ['EEEE.TTS.EEEEEEEE', 'GADVGSDGRFLRGYHQY', '213/}NOU^10422332', '32403343521533443', 'EEEEEEEEE', 'YFKIYSKHT', '213/22332', '324033443'], ['HHHH', 'SQTD', '$%$%', '3434', 'HHHH', 'SETK', '$%$%', '3434'], ['EEEEE', 'KWAAV', '3211/', '43220', 'EEEEE', 'DSFVI', '321//', '43200'], ['EEEEE', 'TQFVR', '231/4', '34205', '…
4WSU_C	0.0017747985883383	2.122564745704892	0.2954545454545452	[[163, 167], [163, 167], [256, 259], [59, 62], [230, 235], [100, 106], [186, 192]]	[3, 5, 6, 1, 4, 0, 2]	[[49, 53], [202, 206], [286, 289], [365, 368], [547, 552], [762, 768], [1006, 1012]]	[['EEEEE', 'KGTYN', '32223', '43334', 'EEEEE', 'HSTQD', '32233', '43344'], ['EEEEE', 'KGTYN', '32223', '43334', 'EEEEE', 'KIYSK', '3/223', '40334'], ['EEEE', 'YKFV', '231/', '3420', 'EEEE', 'TDAV', '231/', '3420'], ['HHHH', 'GWIL', '$$!"', '3301', 'HHHH', 'YSVL', '$$!"', '3301'], ['EEEEEE', 'YYWSVL', '2222/0', '333301', 'EEEEEE', 'TGTGVL', '2222/0', '333301'], ['HHHHHHH', 'ELKAFIG', '%"%##!$', '4…
6XA9_A	0.0017759595626668	3.995836683002346	0.3636363636363628	[[263, 267], [232, 236], [296, 299], [231, 234], [298, 313], [79, 81], [214, 217]]	[3, 5, 6, 1, 4, 0, 2]	[[49, 53], [224, 228], [313, 316], [449, 452], [593, 601], [766, 768], [954, 957]]	[['EEEEE', 'EYTGN', '32223', '43334', 'EEEEE', 'HSTQD', '32233', '43344'], ['EEEEE', 'KYLVQ', '320/3', '43104', 'EEEEE', 'EPLVD', '320/3', '43104'], ['EEEE', 'YKGP', '2322', '3433', 'EEEE', 'YQTS', '2322', '3433'], ['EEEE', 'TKYL', '2320', '3431', 'EEEE', 'YNYL', '2320', '3431'], ['EEEEEEEEE.SEEE..', 'GPITDVFYKENSYTTT', '22/23/123]V222}}', '3303402344433333', 'EEEEEEE..', 'GGVSVITPG', '22/2//2}}'…
5HGB_D	0.0017788614261565	2.133778088337129	0.7628865979381436	[[110, 115], [112, 116], [213, 218], [243, 247], [31, 35], [56, 61], [68, 75]]	[3, 5, 6, 1, 4, 0, 2]	[[48, 53], [204, 208], [312, 317], [398, 402], [573, 577], [746, 751], [988, 995]]	[['EEEEEE', 'LRGYHQ', '042233', '153344', 'EEEEEE', 'LHSTQD', '032233', '143344'], ['EEEEE', 'GYHQY', '22332', '33443', 'EEEEE', 'YSKHT', '22332', '33443'], ['EEEEEE', 'ITLTWQ', '/20223', '031334', 'EEEEEE', 'IYQTSN', '/23223', '034334'], ['EEEEE', 'KWAAV', '3211/', '43220', 'EEEEE', 'DSFVI', '321//', '43200'], ['EEEEE', 'TQFVR', '231/4', '34205', 'EEEEE', 'TDAVR', '231/4', '34205'], ['.HHHHH', '…
7A4N_C	0.0017848918681426	0.3781516616191533	0.0631578947368425	[[38, 53], [195, 228], [281, 322], [355, 444], [514, 613], [735, 773], [951, 1019]]	[3, 5, 6, 1, 4, 0, 2]	[[38, 53], [195, 228], [281, 322], [355, 444], [514, 613], [735, 773], [951, 1019]]	[['..SSEE..S...EEEE', 'YPDKVFRSSVLHSTQD', '}}VV/1^}UYZ]2233', '3344025330143344', '.SSSEE..SEEEEEEE', 'YPDKVFRSSVLHSTQD', '}UVV/1^}U/032233', '3344025330143344'], ['EEETTEEEEEEEEE.------..SS...BEEEEE', 'KNIDGYFKIYSKHTP------LPQGFSALEPLVD', '33/ON213/22332}------Z}VU[}[)320/3', '440433240334433------1343232143104', 'EEETTEEEEEEEEEE...SSSPPPS..PBEEEEE', 'KNIDGYFKIYSKHTPINLVRDLPQGFSALEPLVD', '33/ON2…
4YY7_A	0.0017885448535365	2.12558838820668	0.19413407821229	[[163, 167], [163, 167], [256, 259], [59, 62], [230, 235], [100, 106], [186, 192]]	[3, 5, 6, 1, 4, 0, 2]	[[49, 53], [202, 206], [286, 289], [365, 368], [547, 552], [762, 768], [1006, 1012]]	[['EEEEE', 'KGTYN', '32223', '43334', 'EEEEE', 'HSTQD', '32233', '43344'], ['EEEEE', 'KGTYN', '32223', '43334', 'EEEEE', 'KIYSK', '3/223', '40334'], ['EEEE', 'YKFV', '231/', '3420', 'EEEE', 'TDAV', '231/', '3420'], ['HHHH', 'GWIL', '$$!"', '3301', 'HHHH', 'YSVL', '$$!"', '3301'], ['EEEEEE', 'YYWSVL', '2222/0', '333301', 'EEEEEE', 'TGTGVL', '2222/0', '333301'], ['HHHHHHH', 'ELKAFIG', '%"%##!$', '4…
6ZLW_W	0.0017957839984792	2.070128453694992	0.5079365079365079	[[103, 106], [29, 31], [86, 90], [119, 125], [123, 127], [36, 43], [8, 13]]	[3, 5, 6, 1, 4, 0, 2]	[[47, 50], [219, 221], [296, 300], [427, 433], [549, 553], [765, 773], [956, 961]]	[['EEEE', 'VLTT', '/022', '0133', 'EEEE', 'VLHS', '/032', '0143'], ['S..', 'PCS', 'U[}', '323', 'S..', 'GFS', 'U[}', '323'], ['HHHHH', 'LEKWQ', '"%%$%', '14434', 'HHHHH', 'LSETK', '"$%$%', '13434'], ['TT..EEE', 'KHTGGKI', 'OO}}23/', '4433340', 'TT..EEE', 'DDFTGDV', 'OO[}23/', '4423340'], ['EEEEE', 'GKILG', '23/02', '34013', 'EEEEE', 'TGVLT', '22/02', '33013'], ['HHHHHHHH', 'RFLTVMMK', '&#"$!##%',…
2GUM_C	0.0018025835639616	14.03407053822334	2.4897959183673475	[[655, 658], [164, 169], [440, 444], [352, 356], [265, 269], [516, 526], [700, 707]]	[3, 5, 6, 1, 4, 0, 2]	[[50, 53], [204, 209], [314, 318], [434, 438], [547, 551], [762, 772], [984, 995]]	[['EEEE', 'YSHQ', '2233', '3344', 'EEEE', 'STQD', '2233', '3344'], ['EEEEEE', 'YYKDVT', '2233/2', '334403', 'EEEEEE', 'YSKHTP', '223322', '334433'], ['EEEEE', 'QYYQA', '32231', '43342', 'EEEEE', 'QTSNF', '32231', '43342'], ['EEEE.', 'VAWDW', '/123}', '02343', 'EEEE.', 'IAWNS', '/123}', '02343'], ['EEEEE', 'YGTTV', '2222/', '33330', 'EEEEE', 'TGTGV', '2222/', '33330'], ['HHHHHHHHHHH', 'HVNDMLGRVAI…
7A25_B	0.0018107603534799	0.4841019191326344	0.0269005847953223	[[38, 53], [195, 228], [281, 322], [355, 444], [521, 613], [735, 773], [951, 1019]]	[3, 5, 6, 1, 4, 0, 2]	[[38, 53], [195, 228], [281, 322], [355, 444], [521, 613], [735, 773], [951, 1019]]	[['.SSSEE..SEEEEEEE', 'YPDKVFRSSVLHSTQD', '}UVV/1^}U/032233', '3344025330143344', '.SSSEE..SEEEEEEE', 'YPDKVFRSSVLHSTQD', '}UVV/1^}U/032233', '3344025330143344'], ['EEETTEEEEEEEEEE...SSS...S..EEEEEEE', 'KNIDGYFKIYSKHTPINLVRDLPQGFSALEPLVD', '33/ON213/223322Y]ZRWVZ}]U[}10320/3', '4404332403344330410541343232143104', 'EEETTEEEEEEEEEE...SSSPPPS..PBEEEEE', 'KNIDGYFKIYSKHTPINLVRDLPQGFSALEPLVD', '33/ON2…
2VIU_A	0.0018152243700299	11.794778380535268	0.6285714285714283	[[16, 18], [210, 214], [134, 140], [246, 249], [132, 146], [105, 107], [191, 195]]	[3, 5, 6, 1, 4, 0, 2]	[[51, 53], [206, 210], [284, 290], [448, 451], [528, 549], [739, 741], [1005, 1009]]	[['EEE', 'GHH', '233', '344', 'EEE', 'TQD', '233', '344'], ['EEEE.', 'QQTII', '332/Y', '44300', 'EEEE.', 'KHTPI', '3322Y', '44330'], ['..EEEEE', 'GGSNADK', '}}23133', '3334244', '.EEEEEE', 'TITDAVD', '}/231/3', '3034204'], ['EEEE', 'NSNG', '3232', '4343', 'EEEE', 'NYNY', '3232', '4343'], ['....EEEEEETTEEE', 'QNGGSNADKRGPGSG', ']]}}231334NN222', '443334244533333', '........SSEEEEEETTEEEE', 'KKSTNL…
4ZUH_A	0.0018178362410861	7.23077074997248	0.1522911051212934	[[148, 150], [171, 174], [48, 52], [28, 31], [66, 78], [259, 265], [258, 269]]	[3, 5, 6, 1, 4, 0, 2]	[[50, 52], [202, 205], [305, 309], [450, 453], [594, 599], [764, 770], [993, 1005]]	[['EEE', 'GYN', '223', '334', 'EEE', 'STQ', '223', '334'], ['EEEE', 'HVGS', '3/22', '4033', 'EEEE', 'KIYS', '3/22', '4033'], ['SS...', 'TSTID', 'UU}Y]', '33304', 'SS...', 'SFTVE', 'UT}Y]', '32304'], ['EEEE', 'NGLW', '3202', '4313', 'EEEE', 'NYLY', '3202', '4313'], ['EEEETTEEE.EEE', 'SISSGNVFLGVVG', '2/22NO/10}//2', '3033340213003', 'EEEEEE', 'GVSVIT', '2/2//2', '303003'], ['HHHHHHH', 'QRLLASI', '…
3TRK_A	0.0018296425000895	6.129294510695275	0.1147327249022163	[[1251, 1254], [1027, 1029], [1075, 1079], [1093, 1103], [1253, 1258], [1319, 1323], [1315, 1322]]	[3, 5, 6, 1, 4, 0, 2]	[[48, 51], [210, 212], [312, 316], [361, 368], [547, 552], [762, 766], [951, 958]]	[['EEEE', 'LKPG', '0322', '1433', 'EEEE', 'LHST', '0322', '1433'], ['...', 'IKL', 'Y]Z', '041', '...', 'INL', 'Y]Z', '041'], ['EEEEE', 'VSVYY', '/2/22', '03033', 'EEEEE', 'IYQTS', '/2322', '03433'], ['EB..HHHHHHH', 'FGFNPEAASIL', '1+[]$%##$!"', '23243422301', 'EE..HHHH', 'CVADYSVL', '1/[]$$!"', '20243301'], ['EEEEEE', 'PGGSLL', '222200', '333311', 'EEEEEE', 'TGTGVL', '2222/0', '333301'], ['HHHHH'…
5FFM_A	0.0018323389978266	5.693789025876095	0.3093415007656963	[[474, 476], [223, 225], [233, 237], [475, 486], [296, 299], [370, 375]]	[3, 5, 6, 4, 0, 2]	[[49, 51], [225, 227], [296, 300], [547, 558], [739, 742], [1013, 1018]]	[['EEE', 'DSY', '322', '433', 'EEE', 'HST', '322', '433'], ['EEE', 'TLV', '20/', '310', 'EEE', 'PLV', '20/', '310'], ['HHH-H', 'LSE-K', '"$%-%', '134-4', 'HHHHH', 'LSETK', '"$%$%', '13434'], ['EEEE.S......', 'SYYYSEPTSENN', '2222}V}}}]]]', '333334333444', 'EEEEEEEE....', 'TGTGVLTESNKK', '2222/023}]]]', '333301343444'], ['HHHH', 'PASI', '$#$!', '3230', 'HHHH', 'TMYI', '$#$!', '3230'], ['HHHHHH', '…
1EJ6_A	0.001832538127033	22.27306633888025	0.1298245614035087	[[1086, 1090], [1075, 1088], [844, 850], [1074, 1079], [436, 442], [324, 329], [679, 688]]	[3, 5, 6, 1, 4, 0, 2]	[[49, 53], [202, 209], [283, 290], [393, 398], [548, 556], [764, 769], [999, 1009]]	[['EEEEE', 'EWTLD', '32203', '43314', 'EEEEE', 'HSTQD', '32233', '43344'], ['EEEEEEETTTTEEE', 'QVSAQFDATKGEWT', '3/21313MNON322', '40324242343433', 'EEEEEEEE', 'KIYSKHTP', '3/223322', '40334433'], ['S.EEEEE', 'SPVTCVD', 'U}/21/3', '3303204', 'S.EEEEEE', 'GTITDAVD', 'U}/231/3', '33034204'], ['SEEEEE', 'PQVSAQ', 'U3/213', '340324', 'SEEEEE', 'TNVYAD', 'U3/213', '340324'], ['EEEEE..', 'SYYVDYN', '22…
7KEB_A	0.0018379053644989	0.6393627962993145	0.0363636363636361	[[38, 52], [195, 228], [281, 319], [355, 441], [514, 613], [735, 773], [951, 1019]]	[3, 5, 6, 1, 4, 0, 2]	[[38, 52], [195, 228], [281, 319], [355, 441], [514, 613], [735, 773], [951, 1019]]	[['.SSS.B..SB..EEE', 'YPDKVFRSSVLHSTQ', '}UVVY*^}U(Z]223', '334402533014334', '.SSSEE..SEEEEEE', 'YPDKVFRSSVLHSTQ', '}UVV/1^}U/03223', '334402533014334'], ['EEETTEEEEEEEEEE.S..SS..SS..PBEEEEE', 'KNIDGYFKIYSKHTPINLVRDLPQGFSALEPLVD', '33/ON213/223322YVZYWVZ}VU[}F)320/3', '4404332403344330410541343232143104', 'EEETTEEEEEEEEEE...SSSPPPS..PBEEEEE', 'KNIDGYFKIYSKHTPINLVRDLPQGFSALEPLVD', '33/ON213/22332…
6KDJ_A	0.0018396623614684	10.564525742518446	0.1191099476439785	[[349, 353], [331, 352], [103, 107], [178, 182], [329, 341], [256, 266]]	[3, 5, 6, 1, 4, 2]	[[48, 52], [195, 209], [309, 313], [433, 437], [539, 551], [992, 1003]]	[['EEEEE', 'LKTGK', '03223', '14334', 'EEEEE', 'LHSTQ', '03223', '14334'], ['EEETTEEEEEEEEETTEEEEEE', 'KQGQGQWTYQIYQEPFKNLKTG', '332ON32223/233NM330322', '4434343334034432441433', 'EEETTEEEEEEEEEE', 'KNIDGYFKIYSKHTP', '33/ON213/223322', '440433240334433'], ['.SEEE', 'KKSVT', ']V2/2', '44303', '.SEEE', 'EKGIY', ']V2/2', '44303'], ['EEEEE', 'IVIYQ', '///23', '00034', 'EEEEE', 'VIAWN', '//123', '002…
3NWF_C	0.0018397564226137	41.5433024240135	0.2374269005847957	[[655, 658], [649, 660], [169, 174], [352, 356], [169, 176], [516, 526], [509, 541]]	[3, 5, 6, 1, 4, 0, 2]	[[50, 53], [200, 209], [311, 316], [434, 438], [594, 601], [762, 772], [986, 1011]]	[['EEEE', 'YSHQ', '2233', '3344', 'EEEE', 'STQD', '2233', '3344'], ['EEETTEEEEEEE', 'YFEEYAYSHQLS', '213ON1223302', '324432334413', 'EEEEEEEEEE', 'YFKIYSKHTP', '213/223322', '3240334433'], ['EEEEEE', 'TVSQVW', '2/23/2', '303403', 'EEEEEE', 'GIYQTS', '2/2322', '303433'], ['EEEE.', 'VAWDW', '/123}', '02343', 'EEEE.', 'IAWNS', '/123}', '02343'], ['EEEEEEE.', 'TVSQVWFG', '2/23/21}', '30340323', 'EEEE…
3KQH_A	0.0018416983210582	7.749616632742411	0.1793103448275859	[[447, 449], [445, 449], [547, 551], [486, 493], [221, 224], [588, 591], [371, 377]]	[3, 5, 6, 1, 4, 0, 2]	[[49, 51], [205, 209], [296, 300], [363, 370], [603, 606], [754, 757], [953, 959]]	[['EEE', 'ETT', '322', '433', 'EEE', 'HST', '322', '433'], ['EEEEE', 'TIETT', '2/322', '30433', 'EEEEE', 'SKHTP', '23322', '34433'], ['HHHHH', 'LSQTK', '"$%$%', '13434', 'HHHHH', 'LSETK', '"$%$%', '13434'], ['..HHHHHH', 'FDSSVLCE', '[]$$!"#%', '24330124', '..HHHHHH', 'ADYSVLYN', '[]$$!"$%', '24330134'], ['TT..', 'QGYK', 'ON}]', '4334', 'TT..', 'NTSN', 'ON}]', '4334'], ['GGGG', 'LKPT', '7:99', '14…
4WST_C	0.0018424450204491	2.0918752859049765	0.2857142857142851	[[163, 167], [163, 167], [256, 259], [59, 62], [230, 235], [100, 106], [186, 192]]	[3, 5, 6, 1, 4, 0, 2]	[[49, 53], [202, 206], [286, 289], [365, 368], [547, 552], [762, 768], [1006, 1012]]	[['EEEEE', 'KGTYN', '32223', '43334', 'EEEEE', 'HSTQD', '32233', '43344'], ['EEEEE', 'KGTYN', '32223', '43334', 'EEEEE', 'KIYSK', '3/223', '40334'], ['EEEE', 'YKFV', '231/', '3420', 'EEEE', 'TDAV', '231/', '3420'], ['HHHH', 'GWIL', '$$!"', '3301', 'HHHH', 'YSVL', '$$!"', '3301'], ['EEEEEE', 'YYWSVL', '2222/0', '333301', 'EEEEEE', 'TGTGVL', '2222/0', '333301'], ['HHHHHHH', 'ELKAFIG', '%"%##!$', '4…
1KSX_I	0.0018454611326628	2.9970080082982875	0.6254752851711016	[[238, 241], [226, 233], [165, 169], [235, 240], [217, 221], [160, 162], [251, 254]]	[3, 5, 6, 1, 4, 0, 2]	[[49, 52], [198, 204], [295, 299], [395, 400], [538, 542], [769, 771], [956, 959]]	[['EEEE', 'NTAK', '3213', '4324', 'EEEE', 'HSTQ', '3223', '4334'], ['TTEEEEEE', 'EGGTCAVY', 'ON2211/2', '43332203', 'TTEEEEE', 'DGYFKIY', 'ON213/2', '4332403'], ['HHHHH', 'GLFKS', '$"#%$', '31243', 'HHHHH', 'PLSET', '$"$%$', '31343'], ['EEEEEE', 'ICFNTA', '/11321', '022432', 'EEEEEE', 'VYADSF', '/21321', '032432'], ['EEEEE', 'FLQMQ', '10313', '21424', 'EEEEE', 'FVNFN', '1/313', '20424'], ['HHH', …
1KSX_E	0.0018470921627879	2.9970788704701743	0.5774907749077482	[[238, 241], [226, 233], [165, 169], [235, 240], [217, 221], [160, 162], [251, 254]]	[3, 5, 6, 1, 4, 0, 2]	[[49, 52], [198, 204], [295, 299], [395, 400], [538, 542], [769, 771], [956, 959]]	[['EEEE', 'NTAK', '3213', '4324', 'EEEE', 'HSTQ', '3223', '4334'], ['TTEEEEEE', 'EGGTCAVY', 'ON2211/2', '43332203', 'TTEEEEE', 'DGYFKIY', 'ON213/2', '4332403'], ['HHHHH', 'GLFKS', '$"#%$', '31243', 'HHHHH', 'PLSET', '$"$%$', '31343'], ['EEEEEE', 'ICFNTA', '/11321', '022432', 'EEEEEE', 'VYADSF', '/21321', '032432'], ['EEEEE', 'FLQMQ', '10313', '21424', 'EEEEE', 'FVNFN', '1/313', '20424'], ['HHH', …
1KSX_A	0.0018472078824124	2.997077117646596	0.6379310344827589	[[238, 241], [226, 233], [165, 169], [235, 240], [217, 221], [160, 162], [251, 254]]	[3, 5, 6, 1, 4, 0, 2]	[[49, 52], [198, 204], [295, 299], [395, 400], [538, 542], [769, 771], [956, 959]]	[['EEEE', 'NTAK', '3213', '4324', 'EEEE', 'HSTQ', '3223', '4334'], ['TTEEEEEE', 'EGGTCAVY', 'ON2211/2', '43332203', 'TTEEEEE', 'DGYFKIY', 'ON213/2', '4332403'], ['HHHHH', 'GLFKS', '$"#%$', '31243', 'HHHHH', 'PLSET', '$"$%$', '31343'], ['EEEEEE', 'ICFNTA', '/11321', '022432', 'EEEEEE', 'VYADSF', '/21321', '032432'], ['EEEEE', 'FLQMQ', '10313', '21424', 'EEEEE', 'FVNFN', '1/313', '20424'], ['HHH', …
1KSX_M	0.0018482859222436	2.997110446616264	0.6011235955056171	[[238, 241], [226, 233], [165, 169], [235, 240], [217, 221], [160, 162], [251, 254]]	[3, 5, 6, 1, 4, 0, 2]	[[49, 52], [198, 204], [295, 299], [395, 400], [538, 542], [769, 771], [956, 959]]	[['EEEE', 'NTAK', '3213', '4324', 'EEEE', 'HSTQ', '3223', '4334'], ['TTEEEEEE', 'EGGTCAVY', 'ON2211/2', '43332203', 'TTEEEEE', 'DGYFKIY', 'ON213/2', '4332403'], ['HHHHH', 'GLFKS', '$"#%$', '31243', 'HHHHH', 'PLSET', '$"$%$', '31343'], ['EEEEEE', 'ICFNTA', '/11321', '022432', 'EEEEEE', 'VYADSF', '/21321', '032432'], ['EEEEE', 'FLQMQ', '10313', '21424', 'EEEEE', 'FVNFN', '1/313', '20424'], ['HHH', …
7A94_C	0.0018500178497187	0.324681679433656	0.0313630880579005	[[38, 53], [195, 228], [281, 314], [355, 444], [514, 612], [735, 773], [951, 1019]]	[3, 5, 6, 1, 4, 0, 2]	[[38, 53], [195, 228], [281, 314], [355, 444], [514, 612], [735, 773], [951, 1019]]	[['..SSEE..SEEEEEEE', 'YPDKVFRSSVLHSTQD', '}}VV/1^}U/032233', '3344025330143344', '.SSSEE..SEEEEEEE', 'YPDKVFRSSVLHSTQD', '}UVV/1^}U/032233', '3344025330143344'], ['EEETTEEEEEEEEEEEEESSS...S...BEEEEE', 'KNIDGYFKIYSKHTPINLVRDLPQGFSALEPLVD', '33/ON213/223322/30RWVZ}]U[}[)320/3', '4404332403344330410541343232143104', 'EEETTEEEEEEEEEE...SSSPPPS..PBEEEEE', 'KNIDGYFKIYSKHTPINLVRDLPQGFSALEPLVD', '33/ON2…
4E7K_B	0.001852783013295	3.045414296943091	0.2536656891495594	[[179, 184], [153, 158], [224, 226], [120, 122], [155, 158], [225, 232], [224, 232]]	[3, 5, 6, 1, 4, 0, 2]	[[45, 50], [204, 209], [298, 300], [462, 464], [546, 549], [761, 768], [990, 998]]	[['.SEEEE', 'PKVIHS', '}V//32', '340043', '.SEEEE', 'SSVLHS', '}U/032', '330143'], ['EEEEEE', 'TWLYPT', '220222', '331333', 'EEEEEE', 'YSKHTP', '223322', '334433'], ['HHH', 'NSD', '%$%', '434', 'HHH', 'ETK', '%$%', '434'], ['.TT', 'KPF', ']NM', '432', '.TT', 'KPF', ']NM', '432'], ['EEEE', 'LYPT', '0222', '1333', 'EEEE', 'LTGT', '0222', '1333'], ['HHHHHHHH', 'SDIKRLLT', '$%!%&""$', '34045113', 'HH…
7K90_B	0.0018535930651489	0.4042921104876377	0.0023446658851109	[[38, 51], [195, 228], [281, 322], [359, 444], [514, 612], [735, 769], [951, 1019]]	[3, 5, 6, 1, 4, 0, 2]	[[38, 51], [195, 228], [281, 322], [359, 444], [514, 612], [735, 769], [951, 1019]]	[['.SS..B..S.EEEE', 'YPDKVFRSSVLHST', '}UV]Y*^}UY0322', '33440253301433', '.SSSEE..SEEEEE', 'YPDKVFRSSVLHST', '}UVV/1^}U/0322', '33440253301433'], ['EEETTEEEEEEEEE.-------..S...BEEEEE', 'KNIDGYFKIYSKHTP-------PQGFSALEPLVD', '33/ON213/22332}-------}]U[}[)320/3', '440433240334433-------343232143104', 'EEETTEEEEEEEEEE...SSSPPPS..PBEEEEE', 'KNIDGYFKIYSKHTPINLVRDLPQGFSALEPLVD', '33/ON213/223322Y]ZRWVE…
7K8U_A	0.0018553677578794	0.2834644104242302	0.0178571428571425	[[38, 53], [195, 225], [281, 322], [355, 444], [514, 613], [735, 773], [951, 1019]]	[3, 5, 6, 1, 4, 0, 2]	[[38, 53], [195, 225], [281, 322], [355, 444], [514, 613], [735, 773], [951, 1019]]	[['.SSSEE..S.EEEEEE', 'YPDKVFRSSVLHSTQD', '}UVV/1^}UY032233', '3344025330143344', '.SSSEE..SEEEEEEE', 'YPDKVFRSSVLHSTQD', '}UVV/1^}U/032233', '3344025330143344'], ['EEETTEEEEEEEEEE...SSS..SS...BEE', 'KNIDGYFKIYSKHTPINLVRDLPQGFSALEP', '33/ON213/223322Y]ZRWVZ}VU[}[)32', '4404332403344330410541343232143', 'EEETTEEEEEEEEEE...SSSPPPS..PBEE', 'KNIDGYFKIYSKHTPINLVRDLPQGFSALEP', '33/ON213/223322Y]ZRWVEGH…
6KDK_A	0.0018566092181954	10.518141941399051	0.0877862595419842	[[349, 353], [331, 352], [103, 107], [178, 182], [329, 341], [256, 266]]	[3, 5, 6, 1, 4, 2]	[[48, 52], [195, 209], [309, 313], [433, 437], [539, 551], [992, 1003]]	[['EEEEE', 'LKTGK', '03223', '14334', 'EEEEE', 'LHSTQ', '03223', '14334'], ['EEETTEEEEEEEEETTEEEEEE', 'KQGQGQWTYQIYQEPFKNLKTG', '332ON32223/233NM330322', '4434343334034432441433', 'EEETTEEEEEEEEEE', 'KNIDGYFKIYSKHTP', '33/ON213/223322', '440433240334433'], ['.SEEE', 'KKSVT', ']V2/2', '44303', '.SEEE', 'EKGIY', ']V2/2', '44303'], ['EEEEE', 'IVIYQ', '///23', '00034', 'EEEEE', 'VIAWN', '//123', '002…
4KV8_B	0.0018582492932386	2.0294890270395745	0.4869565217391296	[[349, 353], [331, 352], [350, 353], [351, 355], [329, 341], [262, 267], [256, 266]]	[3, 5, 6, 1, 4, 0, 2]	[[48, 52], [195, 209], [314, 317], [396, 400], [539, 551], [761, 766], [992, 1003]]	[['EEEEE', 'LKTGK', '03223', '14334', 'EEEEE', 'LHSTQ', '03223', '14334'], ['EEETTEEEEEEESSTT.EEEEE', 'KQGQGQWTYQIYQEPFKNLKTG', '332ON32223/2VVNM]30322', '4434343334034432441433', 'EEETTEEEEEEEEEE', 'KNIDGYFKIYSKHTP', '33/ON213/223322', '440433240334433'], ['EEEE', 'KTGK', '3223', '4334', 'EEEE', 'QTSN', '3223', '4334'], ['EEEEE', 'TGKYA', '22321', '33432', 'EEEEE', 'YADSF', '21321', '32432'], ['…
7DK6_A	0.0018601687033375	0.6575046094916259	0.0301204819277107	[[38, 53], [195, 228], [281, 322], [355, 444], [514, 613], [737, 773], [951, 1019]]	[3, 5, 6, 1, 4, 0, 2]	[[38, 53], [195, 228], [281, 322], [355, 444], [514, 613], [737, 773], [951, 1019]]	[['..SSEE..SSEEEEEE', 'YPDKVFRSSVLHSTQD', '}}VV/1^}UR032233', '3344025330143344', '.SSSEE..SEEEEEEE', 'YPDKVFRSSVLHSTQD', '}UVV/1^}U/032233', '3344025330143344'], ['EEETTEEEEEEEEEEEEESSSS.S...EEEEEEE', 'KNIDGYFKIYSKHTPINLVRDLPQGFSALEPLVD', '33/ON213/223322/30RWVS}V}[}10320/3', '4404332403344330410541343232143104', 'EEETTEEEEEEEEEE...SSSPPPS..PBEEEEE', 'KNIDGYFKIYSKHTPINLVRDLPQGFSALEPLVD', '33/ON2…
7K8Z_A	0.0018625903313051	0.3965893323000679	0.0227272727272722	[[38, 53], [195, 228], [281, 322], [355, 441], [514, 613], [735, 773], [951, 1019]]	[3, 5, 6, 1, 4, 0, 2]	[[38, 53], [195, 228], [281, 322], [355, 441], [514, 613], [735, 773], [951, 1019]]	[['.SSS.B..S.EEEEEE', 'YPDKVFRSSVLHSTQD', '}UVVY*^}UY032233', '3344025330143344', '.SSSEE..SEEEEEEE', 'YPDKVFRSSVLHSTQD', '}UVV/1^}U/032233', '3344025330143344'], ['EEETTEEEEEEEEEE...SSSPPS....BEEEEE', 'KNIDGYFKIYSKHTPINLVRDLPQGFSALEPLVD', '33/ON213/223322Y]ZRWVEGV}[}[)320/3', '4404332403344330410541343232143104', 'EEETTEEEEEEEEEE...SSSPPPS..PBEEEEE', 'KNIDGYFKIYSKHTPINLVRDLPQGFSALEPLVD', '33/ON2…
6CRW_A	0.0018647301284885	1.5081222960910678	0.352848101265822	[[42, 57], [704, 719], [268, 306], [380, 389], [509, 599], [743, 755], [933, 1001]]	[3, 5, 6, 1, 4, 0, 2]	[[38, 53], [203, 211], [281, 319], [393, 402], [523, 613], [761, 773], [951, 1019]]	[['..SSEE..SEEEEEEE', 'YPDEIFRSDTLYLTQD', '}}VV/1^}V2020233', '3344025343131344', '.SSSEE..SEEEEEEE', 'YPDKVFRSSVLHSTQD', '}UVV/1^}U/032233', '3344025330143344'], ['EEEEEEE..PPEEE..', 'ITTEVMPVSMAKTSVD', '/223/12Y}FF322Y]', '0334023032243304', 'EEEEEEE..', 'IYSKHTPIN', '/223322Y]', '033443304'], ['TTS.EEEEEESSS.HHHHHHHHTT.SS..SEEEEEEEEE', 'ENGTITDAVDCSQNPLAELKCSVKSFEIDKGIYQTSNFR', 'OOU}/231/3TUV]…
4C56_E	0.0018676201872174	7.834004772174067	0.7592592592592589	[[171, 174], [170, 174], [99, 103], [155, 159], [142, 146], [83, 85], [59, 67]]	[3, 5, 6, 1, 4, 0, 2]	[[50, 53], [203, 207], [312, 316], [397, 401], [597, 601], [768, 770], [1005, 1012]]	[['EEEE', 'YTHQ', '2233', '3344', 'EEEE', 'STQD', '2233', '3344'], ['EEEEE', 'VYTHQ', '/2233', '03344', 'EEEEE', 'IYSKH', '/2233', '03344'], ['EEEEE', 'VTVYP', '/2/22', '03033', 'EEEEE', 'IYQTS', '/2322', '03433'], ['EEEEE', 'FQTLV', '1320/', '24310', 'EEEEE', 'ADSFV', '1321/', '24320'], ['EEE..', 'VVSTG', '//2}}', '00333', 'EEE..', 'VITPG', '//2}}', '00333'], ['HHH', 'YGV', '$$!', '330', 'HHH', …
7CBP_Q	0.0018737545910867	22.048101302094064	0.0023446658851109	[[88, 92], [210, 214], [324, 331], [492, 495], [45, 50], [490, 494], [465, 475]]	[3, 5, 6, 1, 4, 0, 2]	[[39, 43], [224, 228], [283, 290], [365, 368], [546, 551], [766, 770], [994, 1004]]	[['SSEEE', 'TQYVC', 'UV2/1', '34302', 'SSSEE', 'PDKVF', 'UVV/1', '34402'], ['EEEEE', 'HWLVH', '320/3', '43104', 'EEEEE', 'EPLVD', '320/3', '43104'], ['S.EEEEEE', 'GTVTVEVQ', 'U}/2/3/3', '33030404', 'S.EEEEEE', 'GTITDAVD', 'U}/231/3', '33034204'], ['HHHH', 'GGVL', '$$!"', '3301', 'HHHH', 'YSVL', '$$!"', '3301'], ['EEEEEE', 'LVTTTV', '0/222/', '103330', 'EEEEEE', 'LTGTGV', '02222/', '133330'], ['HH…
5REF_A	0.0018761681510525	5.861174931866975	0.180939226519337	[[27, 29], [149, 152], [78, 83], [144, 151], [121, 125], [250, 252], [244, 253]]	[3, 5, 6, 1, 4, 0, 2]	[[48, 50], [200, 203], [312, 317], [371, 378], [547, 551], [767, 769], [953, 962]]	[['EEE', 'LNG', '032', '143', 'EEE', 'LHS', '032', '143'], ['EEEE', 'GFNI', '213/', '3240', 'EEEE', 'YFKI', '213/', '3240'], ['EEEEEE', 'IGHSMQ', '/23213', '034324', 'EEEEEE', 'IYQTSN', '/23223', '034334'], ['.TT.EEEE', 'SCGSVGFN', '}MN}/213', '32330324', '.TT.SEEE', 'SASFSTFK', '}MN[U213', '32323324'], ['EEEEE', 'SPSGV', '2222/', '33330', 'EEEEE', 'TGTGV', '2222/', '33330'], ['HHH', 'LGP', '"$$'…
5HGB_A	0.0018772825566612	2.113346127229656	0.7342799188640972	[[110, 115], [100, 116], [213, 218], [243, 247], [31, 35], [56, 61], [68, 75]]	[3, 5, 6, 1, 4, 0, 2]	[[48, 53], [200, 208], [312, 317], [398, 402], [573, 577], [746, 751], [988, 995]]	[['EEEEEE', 'LRGYHQ', '042233', '153344', 'EEEEEE', 'LHSTQD', '032233', '143344'], ['EEEE.TTS.EEEEEEEE', 'GADVGSDGRFLRGYHQY', '213/}NOU^10422332', '32403343521533443', 'EEEEEEEEE', 'YFKIYSKHT', '213/22332', '324033443'], ['EEEEEE', 'ITLTWQ', '/20223', '031334', 'EEEEEE', 'IYQTSN', '/23223', '034334'], ['EEEEE', 'KWAAV', '3211/', '43220', 'EEEEE', 'DSFVI', '321//', '43200'], ['EEEEE', 'TQFVR', '23…
4YVW_N	0.0018779768325529	10.974024894625384	0.5602189781021887	[[3, 5], [154, 158], [163, 166], [153, 156], [170, 173], [102, 104], [60, 63]]	[3, 5, 6, 1, 4, 0, 2]	[[50, 52], [202, 206], [283, 286], [431, 434], [593, 596], [761, 763], [968, 971]]	[['EEE', 'PTE', '223', '334', 'EEE', 'STQ', '223', '334'], ['EEEEE', 'HVIWD', '3//23', '40034', 'EEEEE', 'KIYSK', '3/223', '40334'], ['S.EE', 'SSVT', 'U}/2', '3303', 'S.EE', 'GTIT', 'U}/2', '3303'], ['EEEE', 'THVI', '23//', '3400', 'EEEE', 'GDVI', '23//', '3400'], ['EEEE', 'PWIS', '22/2', '3303', 'EEEE', 'GGVS', '22/2', '3303'], ['HHH', 'GQL', '$%"', '341', 'HHH', 'TQL', '$%"', '341'], ['.STT', '…
5EG7_A	0.0018867629251504	2.490653586877309	0.4202657807308969	[[329, 334], [445, 447], [371, 375], [446, 452], [393, 395], [428, 435]]	[5, 6, 1, 4, 0, 2]	[[200, 205], [283, 285], [399, 403], [523, 529], [769, 771], [1010, 1017]]	[['EEEEEE', 'TFKRTS', '213422', '324533', 'EEEEEE', 'YFKIYS', '213/22', '324033'], ['S.E', 'WGI', 'U}/', '330', 'S.E', 'GTI', 'U}/', '330'], ['EEEEE', 'TAILR', '21/04', '32015', 'EEEEE', 'SFVIR', '21//4', '32005'], ['.EEE...', 'GIESIDN', '}/32Y]]', '3043044', '.EE.S..', 'TVEGPKK', '}/3}U]]', '3043344'], ['HHH', 'SIA', '$!#', '302', 'HHH', 'GIA', '$!#', '302'], ['HHHHHHHH', 'HQLLRHFQ', '%%""&%#%',…
7K8W_A	0.0018892358983156	0.1388092661884716	0.0376213592233003	[[38, 53], [195, 228], [281, 322], [355, 453], [514, 613], [735, 773], [951, 1019]]	[3, 5, 6, 1, 4, 0, 2]	[[38, 53], [195, 228], [281, 322], [355, 453], [514, 613], [735, 773], [951, 1019]]	[['.SSS....S.EEEEEE', 'YPDKVFRSSVLHSTQD', '}UVVY[^}UY032233', '3344025330143344', '.SSSEE..SEEEEEEE', 'YPDKVFRSSVLHSTQD', '}UVV/1^}U/032233', '3344025330143344'], ['EEETTEEEEEEEEEE...SSSSPSS...BEEEEE', 'KNIDGYFKIYSKHTPINLVRDLPQGFSALEPLVD', '33/ON213/223322Y]ZRWVSGVU[}[)320/3', '4404332403344330410541343232143104', 'EEETTEEEEEEEEEE...SSSPPPS..PBEEEEE', 'KNIDGYFKIYSKHTPINLVRDLPQGFSALEPLVD', '33/ON2…
4HSI_B	0.0018972102662505	21.092771280515056	0.1554054054054052	[[655, 658], [164, 169], [169, 182], [352, 356], [265, 269], [511, 526], [512, 541]]	[3, 5, 6, 1, 4, 0, 2]	[[50, 53], [204, 209], [311, 318], [434, 438], [547, 551], [761, 772], [992, 1011]]	[['EEEE', 'YSHQ', '2233', '3344', 'EEEE', 'STQD', '2233', '3344'], ['EEEEEE', 'YYKDVT', '2233/2', '334403', 'EEEEEE', 'YSKHTP', '223322', '334433'], ['EEEEEEEETTEEEE', 'TVSQVWFGHRYSQF', '2/23/212OP2231', '30340323453342', 'EEEEEEEE', 'GIYQTSNF', '2/232231', '30343342'], ['EEEE.', 'VAWDW', '/123}', '02343', 'EEEE.', 'IAWNS', '/123}', '02343'], ['EEEEE', 'YGTTV', '2222/', '33330', 'EEEEE', 'TGTGV',…
7D7T_A	0.0019001367730768	3.980897609794281	0.25	[[274, 276], [233, 237], [297, 300], [232, 235], [299, 314], [80, 82], [215, 218]]	[3, 5, 6, 1, 4, 0, 2]	[[51, 53], [224, 228], [313, 316], [449, 452], [593, 601], [766, 768], [954, 957]]	[['EEE', 'YKH', '233', '344', 'EEE', 'TQD', '233', '344'], ['EEEEE', 'KYLVQ', '320/3', '43104', 'EEEEE', 'EPLVD', '320/3', '43104'], ['EEEE', 'YKGP', '2322', '3433', 'EEEE', 'YQTS', '2322', '3433'], ['EEEE', 'TKYL', '2320', '3431', 'EEEE', 'YNYL', '2320', '3431'], ['EEEEEEEEE.SEEE..', 'GPITDVFYKENSYTTT', '22/23/123]V222}}', '3303402344433333', 'EEEEEEE..', 'GGVSVITPG', '22/2//2}}', '330300333'], …
6XYE_C	0.001901268367433	6.353726757199882	2.120437956204378	[[151, 154], [164, 167], [185, 189], [154, 160], [152, 156], [186, 192], [184, 191]]	[3, 5, 6, 1, 4, 0, 2]	[[49, 52], [224, 227], [296, 300], [448, 454], [550, 554], [747, 753], [1005, 1012]]	[['EEEE', 'DSVH', '32/3', '4304', 'EEEE', 'HSTQ', '3223', '4334'], ['EEEE', 'QYLV', '320/', '4310', 'EEEE', 'EPLV', '320/', '4310'], ['HHHHH', 'LGEYE', '"$%$%', '13434', 'HHHHH', 'LSETK', '"$%$%', '13434'], ['EEEEEE.', 'HYKIMTR', '323/12^', '4340235', 'EEEEEE.', 'NYNYLYR', '323202^', '4343135'], ['EEEEE', 'SVHYK', '2/323', '30434', 'EEEEE', 'GVLTE', '2/023', '30134'], ['HHHHHHH', 'GEYEKLL', '$%$%…
6XYE_A	0.0019041662577919	6.3537323749313455	1.9999999999999984	[[151, 154], [164, 167], [185, 189], [154, 160], [152, 156], [186, 192], [184, 191]]	[3, 5, 6, 1, 4, 0, 2]	[[49, 52], [224, 227], [296, 300], [448, 454], [550, 554], [747, 753], [1005, 1012]]	[['EEEE', 'DSVH', '32/3', '4304', 'EEEE', 'HSTQ', '3223', '4334'], ['EEEE', 'QYLV', '320/', '4310', 'EEEE', 'EPLV', '320/', '4310'], ['HHHHH', 'LGEYE', '"$%$%', '13434', 'HHHHH', 'LSETK', '"$%$%', '13434'], ['EEEEEE.', 'HYKIMTR', '323/12^', '4340235', 'EEEEEE.', 'NYNYLYR', '323202^', '4343135'], ['EEEEE', 'SVHYK', '2/323', '30434', 'EEEEE', 'GVLTE', '2/023', '30134'], ['HHHHHHH', 'GEYEKLL', '$%$%…
6XYE_E	0.0019044275561437	6.353717676699031	2.0319148936170195	[[151, 154], [164, 167], [185, 189], [154, 160], [152, 156], [186, 192], [184, 191]]	[3, 5, 6, 1, 4, 0, 2]	[[49, 52], [224, 227], [296, 300], [448, 454], [550, 554], [747, 753], [1005, 1012]]	[['EEEE', 'DSVH', '32/3', '4304', 'EEEE', 'HSTQ', '3223', '4334'], ['EEEE', 'QYLV', '320/', '4310', 'EEEE', 'EPLV', '320/', '4310'], ['HHHHH', 'LGEYE', '"$%$%', '13434', 'HHHHH', 'LSETK', '"$%$%', '13434'], ['EEEEEE.', 'HYKIMTR', '323/12^', '4340235', 'EEEEEE.', 'NYNYLYR', '323202^', '4343135'], ['EEEEE', 'SVHYK', '2/323', '30434', 'EEEEE', 'GVLTE', '2/023', '30134'], ['HHHHHHH', 'GEYEKLL', '$%$%…
6Z43_B	0.0019081617401917	0.4936604660496523	0.0	[[38, 53], [195, 228], [281, 322], [355, 438], [514, 613], [735, 773], [951, 1019]]	[3, 5, 6, 1, 4, 0, 2]	[[38, 53], [195, 228], [281, 322], [355, 438], [514, 613], [735, 773], [951, 1019]]	[['..SS....SEEEEEEE', 'YPDKVFRSSVLHSTQD', '}}VVY[^}U/032233', '3344025330143344', '.SSSEE..SEEEEEEE', 'YPDKVFRSSVLHSTQD', '}UVV/1^}U/032233', '3344025330143344'], ['EEETTEEEEEEEEEE...SSSPPSS..PBEEEEE', 'KNIDGYFKIYSKHTPINLVRDLPQGFSALEPLVD', '33/ON213/223322Y]ZRWVEGVU[}F)320/3', '4404332403344330410541343232143104', 'EEETTEEEEEEEEEE...SSSPPPS..PBEEEEE', 'KNIDGYFKIYSKHTPINLVRDLPQGFSALEPLVD', '33/ON2…
7D6H_A	0.0019124366633006	3.977169889548825	0.3902439024390243	[[264, 268], [233, 237], [297, 300], [232, 235], [299, 314], [80, 82], [215, 218]]	[3, 5, 6, 1, 4, 0, 2]	[[49, 53], [224, 228], [313, 316], [449, 452], [593, 601], [766, 768], [954, 957]]	[['EEEEE', 'EYTGN', '32223', '43334', 'EEEEE', 'HSTQD', '32233', '43344'], ['EEEEE', 'KYLVQ', '320/3', '43104', 'EEEEE', 'EPLVD', '320/3', '43104'], ['EEEE', 'YKGP', '2322', '3433', 'EEEE', 'YQTS', '2322', '3433'], ['EEEE', 'TKYL', '2320', '3431', 'EEEE', 'YNYL', '2320', '3431'], ['EEEEEEEEE.SEEE..', 'GPITDVFYKENSYTTT', '22/23/123]V222}}', '3303402344433333', 'EEEEEEE..', 'GGVSVITPG', '22/2//2}}'…
4LSL_A	0.0019152554078647	18.09083998157338	0.1298245614035087	[[350, 353], [327, 352], [103, 107], [449, 467], [455, 468], [262, 267], [396, 404]]	[3, 5, 6, 1, 4, 0, 2]	[[49, 52], [201, 209], [309, 313], [422, 434], [592, 599], [761, 766], [1002, 1010]]	[['EEEE', 'KTGK', '3223', '4334', 'EEEE', 'HSTQ', '3223', '4334'], ['EEEEE.SSSEEEEEEESBTTB.SEEE', 'AEIQKQGQGQWTYQIYQEPFKNLKTG', '13/33]UVU32223/2V,NM,]S322', '24044434343334034432441433', 'EEEEEEEEE', 'FKIYSKHTP', '13/223322', '240334433'], ['.SEEE', 'KKSVT', ']V2/2', '44303', '.SEEE', 'EKGIY', ']V2/2', '44303'], ['TT...EEEEEETTS.EEEE', 'ETKLGKAGYVTNKGRQKVV', 'ON]Z}3122/2OOU^33//', '4341342330344…
2IBX_A	0.0019153447925421	13.999357792461048	2.288461538461538	[[178, 184], [137, 146], [25, 29], [258, 261], [242, 246], [190, 194], [105, 113]]	[3, 5, 6, 1, 4, 0, 2]	[[47, 53], [200, 209], [309, 313], [431, 434], [538, 542], [748, 752], [977, 985]]	[['EEEEEEE', 'VLWGIHH', '/022/33', '0133044', 'EEEEEEE', 'VLHSTQD', '/032233', '0143344'], ['EEEEETTEEE', 'SADPYQGKSS', '21322ON322', '3243343433', 'EEEEEEEEEE', 'YFKIYSKHTP', '213/223322', '3240334433'], ['.SSEE', 'EKNVT', ']VV/2', '44403', '.SEEE', 'EKGIY', ']V2/2', '44303'], ['EEEE', 'YKIV', '23//', '3400', 'EEEE', 'GDVI', '23//', '3400'], ['EEEEE', 'AINFE', '1/313', '20424', 'EEEEE', 'FVNFN',…
7CHH_B	0.0019160283590982	0.6063373733580228	0.054970760233918	[[38, 53], [195, 228], [281, 319], [355, 438], [521, 613], [746, 773], [951, 1019]]	[3, 5, 6, 1, 4, 0, 2]	[[38, 53], [195, 228], [281, 319], [355, 438], [521, 613], [746, 773], [951, 1019]]	[['..SS.B..S.EEEEEE', 'YPDKVFRSSVLHSTQD', '}}VVY*^}UY032233', '3344025330143344', '.SSSEE..SEEEEEEE', 'YPDKVFRSSVLHSTQD', '}UVV/1^}U/032233', '3344025330143344'], ['EEETTEEEEEEEEE.-------..S...BEEEEE', 'KNIDGYFKIYSKHTP-------PQGFSALEPLVD', '33/ON213/22332}-------}]U[}[)320/3', '440433240334433-------343232143104', 'EEETTEEEEEEEEEE...SSSPPPS..PBEEEEE', 'KNIDGYFKIYSKHTPINLVRDLPQGFSALEPLVD', '33/ON2…
7K90_C	0.001920017772588	0.4452105459607979	0.003508771929825	[[38, 51], [195, 228], [281, 322], [359, 443], [514, 612], [735, 769], [951, 1019]]	[3, 5, 6, 1, 4, 0, 2]	[[38, 51], [195, 228], [281, 322], [359, 443], [514, 612], [735, 769], [951, 1019]]	[['.SS..B..S.EEEE', 'YPDKVFRSSVLHST', '}UV]Y*^}UY0322', '33440253301433', '.SSSEE..SEEEEE', 'YPDKVFRSSVLHST', '}UVV/1^}U/0322', '33440253301433'], ['EEETTEEEEEEEEE.-------..S...BEEEEE', 'KNIDGYFKIYSKHTP-------PQGFSALEPLVD', '33/ON213/22332}-------}]U[}[)320/3', '440433240334433-------343232143104', 'EEETTEEEEEEEEEE...SSSPPPS..PBEEEEE', 'KNIDGYFKIYSKHTPINLVRDLPQGFSALEPLVD', '33/ON213/223322Y]ZRWVE…
4RS4_C	0.0019263234932701	7.611041162373778	0.189151599443671	[[129, 133], [289, 299], [289, 291], [20, 23], [328, 334], [220, 224], [211, 216]]	[3, 5, 6, 1, 4, 0, 2]	[[38, 42], [204, 212], [315, 317], [423, 426], [547, 553], [769, 773], [955, 960]]	[['.SSEE', 'STNAV', '}UV1/', '33420', '.SSSE', 'YPDKV', '}UVV/', '33440'], ['EEESS.EEB..', 'SSKTVCTYMDL', '223UR[22*]Z', '33430233241', 'EEEEEE...', 'YSKHTPINL', '223322Y]Z', '334433041'], ['EEE', 'SSK', '223', '334', 'EEE', 'TSN', '223', '334'], ['....', 'GELP', '}]Z}', '3413', '....', 'YKLP', '}]Z}', '3413'], ['EEEEEEE', 'PWRWMLW', '2242102', '3353213', 'EEEEEEE', 'TGTGVLT', '2222/02', '3333013…
4LK0_G	0.0019283020937258	6.381387200153761	0.370192307692307	[[28, 30], [24, 29], [38, 41], [25, 30], [108, 111], [221, 223], [213, 223]]	[3, 5, 6, 1, 4, 0, 2]	[[48, 50], [201, 206], [295, 298], [394, 399], [593, 596], [740, 742], [1009, 1018]]	[['EEE', 'LEP', '032', '143', 'EEE', 'LHS', '032', '143'], ['EEEEEE', 'AKVTLE', '13/203', '240314', 'EEEEEE', 'FKIYSK', '13/223', '240334'], ['HHHH', 'TLGN', '$"$%', '3134', 'HHHH', 'PLSE', '$"$%', '3134'], ['EEEEEE', 'KVTLEP', '3/2032', '403143', 'EEEEEE', 'NVYADS', '3/2132', '403243'], ['EEEE', 'GPVT', '22/2', '3303', 'EEEE', 'GGVS', '22/2', '3303'], ['HHH', 'ATI', '#$!', '230', 'HHH', 'MYI', '…
6Z43_C	0.0019322297428446	0.5142791123727289	0.0538011695906432	[[38, 53], [195, 228], [281, 322], [355, 438], [514, 613], [735, 773], [951, 1019]]	[3, 5, 6, 1, 4, 0, 2]	[[38, 53], [195, 228], [281, 322], [355, 438], [514, 613], [735, 773], [951, 1019]]	[['.SSSEE..SEEEEEEE', 'YPDKVFRSSVLHSTQD', '}UVV/1^}U/032233', '3344025330143344', '.SSSEE..SEEEEEEE', 'YPDKVFRSSVLHSTQD', '}UVV/1^}U/032233', '3344025330143344'], ['EEETTEEEEEEEEEE...SSSPPPS..EEEEEEE', 'KNIDGYFKIYSKHTPINLVRDLPQGFSALEPLVD', '33/ON213/223322Y]ZRWVEGHU[}10320/3', '4404332403344330410541343232143104', 'EEETTEEEEEEEEEE...SSSPPPS..PBEEEEE', 'KNIDGYFKIYSKHTPINLVRDLPQGFSALEPLVD', '33/ON2…
5RF5_A	0.0019327261126955	5.84841324073439	0.1522911051212934	[[27, 29], [149, 152], [78, 83], [144, 151], [121, 125], [250, 252], [244, 253]]	[3, 5, 6, 1, 4, 0, 2]	[[48, 50], [200, 203], [312, 317], [371, 378], [547, 551], [767, 769], [953, 962]]	[['EEE', 'LNG', '032', '143', 'EEE', 'LHS', '032', '143'], ['EEEE', 'GFNI', '213/', '3240', 'EEEE', 'YFKI', '213/', '3240'], ['EEEEEE', 'IGHSMQ', '/23213', '034324', 'EEEEEE', 'IYQTSN', '/23223', '034334'], ['.TT.EEEE', 'SCGSVGFN', '}MN}/213', '32330324', '.TT.SEEE', 'SASFSTFK', '}MN[U213', '32323324'], ['EEEEE', 'SPSGV', '2222/', '33330', 'EEEEE', 'TGTGV', '2222/', '33330'], ['HHH', 'LGP', '"$$'…
6XF5_C	0.001934253179744	0.2941053477488666	0.0023391812865503	[[38, 53], [195, 228], [281, 319], [355, 444], [514, 613], [735, 773], [951, 1019]]	[3, 5, 6, 1, 4, 0, 2]	[[38, 53], [195, 228], [281, 319], [355, 444], [514, 613], [735, 773], [951, 1019]]	[['.SSSEE..S.EEEEEE', 'YPDKVFRSSVLHSTQD', '}UVV/1^}UY032233', '3344025330143344', '.SSSEE..SEEEEEEE', 'YPDKVFRSSVLHSTQD', '}UVV/1^}U/032233', '3344025330143344'], ['EEETTEEEEEEEEEE....SSPPP....BEEEEE', 'KNIDGYFKIYSKHTPINLVRDLPQGFSALEPLVD', '33/ON213/223322Y]ZYWVEGH}[}[)320/3', '4404332403344330410541343232143104', 'EEETTEEEEEEEEEE...SSSPPPS..PBEEEEE', 'KNIDGYFKIYSKHTPINLVRDLPQGFSALEPLVD', '33/ON2…
7D47_B	0.0019386906418578	7.318594706453017	0.1793103448275859	[[273, 275], [273, 278], [296, 299], [271, 274], [298, 313], [79, 81], [22, 25]]	[3, 5, 6, 1, 4, 0, 2]	[[51, 53], [200, 205], [313, 316], [447, 450], [593, 601], [766, 768], [969, 972]]	[['EEE', 'YKH', '233', '344', 'EEE', 'TQD', '233', '344'], ['EEEEEE', 'YKHITS', '233/22', '344033', 'EEEEEE', 'YFKIYS', '213/22', '324033'], ['EEEE', 'YKGP', '2322', '3433', 'EEEE', 'YQTS', '2322', '3433'], ['.EEE', 'GHYK', '}323', '3434', '.EEE', 'GNYN', '}323', '3434'], ['EEEEEEEEE.S.EE..', 'GPITDVFYKENSYTTT', '22/23/123]V}22}}', '3303402344433333', 'EEEEEEE..', 'GGVSVITPG', '22/2//2}}', '33030…
4H4M_A	0.0019409665968681	18.224746450584004	0.1567251461988301	[[350, 353], [327, 352], [103, 107], [449, 467], [455, 470], [262, 267], [396, 404]]	[3, 5, 6, 1, 4, 0, 2]	[[49, 52], [201, 209], [309, 313], [422, 434], [592, 601], [761, 766], [1002, 1010]]	[['EEEE', 'KTGK', '3223', '4334', 'EEEE', 'HSTQ', '3223', '4334'], ['EEEEE.SSSEEEEEEESSSS.BSEEE', 'AEIQKQGQGQWTYQIYQEPFKNLKTG', '13/33]UVU32223/2VVUT],S322', '24044434343334034432441433', 'EEEEEEEEE', 'FKIYSKHTP', '13/223322', '240334433'], ['.SEEE', 'KKSVT', ']V2/2', '44303', '.SEEE', 'EKGIY', ']V2/2', '44303'], ['TT...EEEEEETTS.EEEE', 'ETKLGKAGYVTNKGRQKVV', 'ON]Z}3122/2OOU^33//', '4341342330344…
7BR7_C	0.001941014787829	2.8732569994622223	0.3053435114503815	[[427, 429], [18, 20], [118, 122], [433, 438], [77, 82], [340, 346], [336, 344]]	[3, 5, 6, 1, 4, 0, 2]	[[39, 41], [226, 228], [295, 299], [429, 434], [592, 597], [765, 771], [953, 961]]	[['SSS', 'YEE', 'UVV', '344', 'SSS', 'PDK', 'UVV', '344'], ['EEE', 'LVH', '0/3', '104', 'EEE', 'LVD', '0/3', '104'], ['HHHHH', 'SLFEG', '$"#%$', '31243', 'HHHHH', 'PLSET', '$"$%$', '31343'], ['...EEE', 'AWGKVI', '[}}3//', '233400', '..EEEE', 'FTGDVI', '[}23//', '233400'], ['EEEEEE', 'FTSVPV', '122/2/', '233030', 'EEEEEE', 'FGGVSV', '122/2/', '233030'], ['HHHHHHH', 'RFLISVA', '&#"!$!#', '5210302',…
7K90_A	0.0019434919075013	0.5185259388371917	0.0401459854014598	[[38, 51], [195, 228], [281, 322], [359, 441], [514, 612], [735, 769], [951, 1019]]	[3, 5, 6, 1, 4, 0, 2]	[[38, 51], [195, 228], [281, 322], [359, 441], [514, 612], [735, 769], [951, 1019]]	[['.SS..B..S.EEEE', 'YPDKVFRSSVLHST', '}UV]Y*^}UY0322', '33440253301433', '.SSSEE..SEEEEE', 'YPDKVFRSSVLHST', '}UVV/1^}U/0322', '33440253301433'], ['EEETTEEEEEEEEE.-------..S...BEEEEE', 'KNIDGYFKIYSKHTP-------PQGFSALEPLVD', '33/ON213/22332}-------}]U[}[)320/3', '440433240334433-------343232143104', 'EEETTEEEEEEEEEE...SSSPPPS..PBEEEEE', 'KNIDGYFKIYSKHTPINLVRDLPQGFSALEPLVD', '33/ON213/223322Y]ZRWVE…
3ZTJ_C	0.0019482744907857	2.990928781515488	1.3297002724795646	[[131, 133], [131, 134], [230, 234], [152, 155], [177, 182], [105, 107], [191, 195]]	[3, 5, 6, 1, 4, 0, 2]	[[51, 53], [205, 208], [312, 316], [450, 453], [546, 551], [739, 741], [1005, 1009]]	[['EEE', 'TQN', '233', '344', 'EEE', 'TQD', '233', '344'], ['EEEE', 'TQNG', '2332', '3443', 'EEEE', 'SKHT', '2332', '3443'], ['EEEEE', 'ISIYW', '/2/22', '03033', 'EEEEE', 'IYQTS', '/2322', '03433'], ['EEEE', 'NWLT', '3202', '4313', 'EEEE', 'NYLY', '3202', '4313'], ['EEEEEE', 'LYIWGI', '02/22/', '130330', 'EEEEEE', 'LTGTGV', '02222/', '133330'], ['HHH', 'YAS', '$#$', '323', 'HHH', 'TMY', '$#$', '3…
7KEB_B	0.0019492517724305	1.755045985397646	0.1060802069857698	[[38, 53], [201, 228], [281, 319], [355, 434], [529, 613], [735, 773], [951, 1019]]	[3, 5, 6, 1, 4, 0, 2]	[[38, 53], [201, 228], [281, 319], [355, 434], [529, 613], [735, 773], [951, 1019]]	[['.SSSEE..SEEEEEEE', 'YPDKVFRSSVLHSTQD', '}UVV/1^}U/032233', '3344025330143344', '.SSSEE..SEEEEEEE', 'YPDKVFRSSVLHSTQD', '}UVV/1^}U/032233', '3344025330143344'], ['EEEEEEEEE..---....S..PBEEEEE', 'FKIYSKHTPIN---DLPQGFSALEPLVD', '13/223322Y]---]Z}]U[}F)320/3', '24033443304---41343232143104', 'EEEEEEEEE...SSSPPPS..PBEEEEE', 'FKIYSKHTPINLVRDLPQGFSALEPLVD', '13/223322Y]ZRWVEGHU[}F)320/3', '2403344330…
4LK0_A	0.0019542520306062	6.408038798593897	0.3925081433224755	[[28, 30], [24, 29], [38, 41], [25, 30], [108, 111], [221, 223], [213, 223]]	[3, 5, 6, 1, 4, 0, 2]	[[48, 50], [201, 206], [295, 298], [394, 399], [593, 596], [740, 742], [1009, 1018]]	[['EEE', 'LEP', '032', '143', 'EEE', 'LHS', '032', '143'], ['EEEEEE', 'AKVTLE', '13/203', '240314', 'EEEEEE', 'FKIYSK', '13/223', '240334'], ['HHHH', 'TLGN', '$"$%', '3134', 'HHHH', 'PLSE', '$"$%', '3134'], ['EEEEEE', 'KVTLEP', '3/2032', '403143', 'EEEEEE', 'NVYADS', '3/2132', '403243'], ['EEEE', 'GPVT', '22/2', '3303', 'EEEE', 'GGVS', '22/2', '3303'], ['HHH', 'ATI', '#$!', '230', 'HHH', 'MYI', '…
6X29_A	0.00196092651644	0.2913297108424993	0.0313630880579005	[[38, 53], [195, 228], [281, 322], [355, 444], [514, 613], [735, 773], [951, 1019]]	[3, 5, 6, 1, 4, 0, 2]	[[38, 53], [195, 228], [281, 322], [355, 444], [514, 613], [735, 773], [951, 1019]]	[['..SSEE..SEEEEEEE', 'YPDKVFRSSVLHSTQD', '}}VV/1^}U/032233', '3344025330143344', '.SSSEE..SEEEEEEE', 'YPDKVFRSSVLHSTQD', '}UVV/1^}U/032233', '3344025330143344'], ['EEETTEEEEEEEEEE...SSSPPSS...BEEEEE', 'KNIDGYFKIYSKHTPINLVRDLPQGFSALEPLVD', '33/ON213/223322Y]ZRWVEGVU[}[)320/3', '4404332403344330410541343232143104', 'EEETTEEEEEEEEEE...SSSPPPS..PBEEEEE', 'KNIDGYFKIYSKHTPINLVRDLPQGFSALEPLVD', '33/ON2…
1M05_C	0.0019619751913059	9.423809989456792	0.075471698113207	[[257, 260], [257, 260], [69, 74], [7, 11], [31, 35], [56, 61], [59, 66]]	[3, 5, 6, 1, 4, 0, 2]	[[50, 53], [204, 207], [295, 300], [396, 400], [573, 577], [746, 751], [986, 993]]	[['EEEE', 'YTEH', '2233', '3344', 'EEEE', 'STQD', '2233', '3344'], ['EEEE', 'YTEH', '2233', '3344', 'EEEE', 'YSKH', '2233', '3344'], ['HHHHHH', 'TNTQTD', '$%$%$%', '343434', 'HHHHHH', 'PLSETK', '$"$%$%', '313434'], ['EEEEE', 'YFDTA', '21321', '32432', 'EEEEE', 'YADSF', '21321', '32432'], ['EEEEE', 'TQFVR', '231/4', '34205', 'EEEEE', 'TDAVR', '231/4', '34205'], ['.HHHHH', 'GPEYWD', '}$%$$%', '3343…
6X29_B	0.0019621660263054	0.2913778452321166	0.0351089588377724	[[38, 53], [195, 228], [281, 322], [355, 444], [514, 613], [735, 773], [951, 1019]]	[3, 5, 6, 1, 4, 0, 2]	[[38, 53], [195, 228], [281, 322], [355, 444], [514, 613], [735, 773], [951, 1019]]	[['..SSEE..SEEEEEEE', 'YPDKVFRSSVLHSTQD', '}}VV/1^}U/032233', '3344025330143344', '.SSSEE..SEEEEEEE', 'YPDKVFRSSVLHSTQD', '}UVV/1^}U/032233', '3344025330143344'], ['EEETTEEEEEEEEEE...SSSPPSS...BEEEEE', 'KNIDGYFKIYSKHTPINLVRDLPQGFSALEPLVD', '33/ON213/223322Y]ZRWVEGVU[}[)320/3', '4404332403344330410541343232143104', 'EEETTEEEEEEEEEE...SSSPPPS..PBEEEEE', 'KNIDGYFKIYSKHTPINLVRDLPQGFSALEPLVD', '33/ON2…
6WAQ_B	0.0019626746064035	2.889445030753449	0.5630712979890307	[[363, 366], [363, 367], [463, 467], [342, 425], [418, 425], [326, 329], [427, 429]]	[3, 5, 6, 1, 4, 0, 2]	[[50, 53], [204, 208], [304, 308], [355, 438], [549, 555], [768, 771], [992, 994]]	[['EEEE', 'TFKH', '2133', '3244', 'EEEE', 'STQD', '2233', '3344'], ['EEEEE', 'TFKHY', '21332', '32443', 'EEEEE', 'YSKHT', '22332', '33443'], ['TSS..', 'DGKPI', 'OUV}Y', '43430', 'TSS..', 'KSFTV', 'OUT}Y', '43230'], ['EEEE.SSB..THHHHS.SS.SEEEEESS.TT.GGG..S..EEEEEEEEEGGGGGGSSTT..SHHHHHT....TT..EEEEEEE.', 'RKKISNGVADYSVLYNSTFFSTFKHYGVSATKLNDLDFSNVYADSFVVKGDDVRQIAPGQTGVIADYNYKLPDDFMGHVLAWNT', '433/}V…
5RGG_A	0.0019647646613082	5.858943606628598	0.1696306429548564	[[27, 29], [149, 152], [78, 83], [144, 151], [121, 125], [250, 252], [244, 253]]	[3, 5, 6, 1, 4, 0, 2]	[[48, 50], [200, 203], [312, 317], [371, 378], [547, 551], [767, 769], [953, 962]]	[['EEE', 'LNG', '032', '143', 'EEE', 'LHS', '032', '143'], ['EEEE', 'GFNI', '213/', '3240', 'EEEE', 'YFKI', '213/', '3240'], ['EEEEEE', 'IGHSMQ', '/23213', '034324', 'EEEEEE', 'IYQTSN', '/23223', '034334'], ['.TT.EEEE', 'SCGSVGFN', '}MN}/213', '32330324', '.TT.SEEE', 'SASFSTFK', '}MN[U213', '32323324'], ['EEEEE', 'SPSGV', '2222/', '33330', 'EEEEE', 'TGTGV', '2222/', '33330'], ['HHH', 'LGP', '"$$'…
6X2A_A	0.0019739482090458	0.5456732748265293	0.0338573155985488	[[38, 53], [195, 228], [281, 322], [355, 441], [517, 613], [735, 773], [951, 1019]]	[3, 5, 6, 1, 4, 0, 2]	[[38, 53], [195, 228], [281, 322], [355, 441], [517, 613], [735, 773], [951, 1019]]	[['..SSEE..SEEEEEEE', 'YPDKVFRSSVLHSTQD', '}}VV/1^}U/032233', '3344025330143344', '.SSSEE..SEEEEEEE', 'YPDKVFRSSVLHSTQD', '}UVV/1^}U/032233', '3344025330143344'], ['EEETTEEEEEEEEEE...SSSS.SS...BEEEEE', 'KNIDGYFKIYSKHTPINLVRDLPQGFSALEPLVD', '33/ON213/223322Y]ZRWVS}VU[}[)320/3', '4404332403344330410541343232143104', 'EEETTEEEEEEEEEE...SSSPPPS..PBEEEEE', 'KNIDGYFKIYSKHTPINLVRDLPQGFSALEPLVD', '33/ON2…
6XF5_A	0.0019821134671298	0.3006926923782156	0.0479532163742693	[[38, 53], [195, 228], [281, 319], [355, 444], [514, 613], [735, 773], [951, 1019]]	[3, 5, 6, 1, 4, 0, 2]	[[38, 53], [195, 228], [281, 319], [355, 444], [514, 613], [735, 773], [951, 1019]]	[['.SSSEE..S.EEEEEE', 'YPDKVFRSSVLHSTQD', '}UVV/1^}UY032233', '3344025330143344', '.SSSEE..SEEEEEEE', 'YPDKVFRSSVLHSTQD', '}UVV/1^}U/032233', '3344025330143344'], ['EEETTEEEEEEEEEE....SSPPP....BEEEEE', 'KNIDGYFKIYSKHTPINLVRDLPQGFSALEPLVD', '33/ON213/223322Y]ZYWVEGH}[}[)320/3', '4404332403344330410541343232143104', 'EEETTEEEEEEEEEE...SSSPPPS..PBEEEEE', 'KNIDGYFKIYSKHTPINLVRDLPQGFSALEPLVD', '33/ON2…
6LKX_A	0.0019847501057997	9.600988488208186	0.1825726141078834	[[347, 350], [339, 345], [117, 123], [335, 342], [147, 151], [355, 361], [61, 68]]	[3, 5, 6, 1, 4, 0, 2]	[[38, 41], [201, 207], [310, 316], [427, 434], [598, 602], [764, 772], [974, 981]]	[['.SSS', 'PTKD', '}UVV', '3344', '.SSS', 'YPDK', '}UVV', '3344'], ['EEEEEEE', 'FDVVTLH', '13//203', '2400314', 'EEEEEEE', 'FKIYSKH', '13/2233', '2403344'], ['SEEEEEE', 'DGDYAST', 'V232122', '4343233', 'SEEEEEE', 'KGIYQTS', 'V2/2322', '4303433'], ['TT..EEEE', 'QGATFDVV', 'ON[}13//', '43232400', 'TT..EEEE', 'DDFTGDVI', 'OO[}23//', '44233400'], ['EE..T', 'IIGPP', '//}}N', '00333', 'EE..T', 'ITPGT',…
6VSB_A	0.001989475925273	0.7243634104570387	0.0210526315789474	[[38, 51], [195, 225], [281, 322], [355, 443], [514, 612], [735, 773], [951, 1019]]	[3, 5, 6, 1, 4, 0, 2]	[[38, 51], [195, 225], [281, 322], [355, 443], [514, 612], [735, 773], [951, 1019]]	[['.SSS.B..SSEEEE', 'YPDKVFRSSVLHST', '}UVVY*^}UR0322', '33440253301433', '.SSSEE..SEEEEE', 'YPDKVFRSSVLHST', '}UVV/1^}U/0322', '33440253301433'], ['EEETTEEEEEEEEEE....SS...S...BEE', 'KNIDGYFKIYSKHTPINLVRDLPQGFSALEP', '33/ON213/223322Y]ZYWVZ}]U[}[)32', '4404332403344330410541343232143', 'EEETTEEEEEEEEEE...SSSPPPS..PBEE', 'KNIDGYFKIYSKHTPINLVRDLPQGFSALEP', '33/ON213/223322Y]ZRWVEGHU[}F)32', '44043…
1S2E_A	0.0019978452326378	3.9730119201073872	0.595149253731343	[[157, 165], [231, 234], [159, 163], [277, 282], [4, 11], [195, 197], [31, 37]]	[3, 5, 6, 1, 4, 0, 2]	[[45, 53], [203, 206], [312, 316], [432, 437], [528, 535], [744, 746], [952, 958]]	[['..EEEEEEE', 'TSVWNYSIE', '}}/2322/3', '330343304', '.SEEEEEEE', 'SSVLHSTQD', '}U/032233', '330143344'], ['EEEE', 'ISSE', '/223', '0334', 'EEEE', 'IYSK', '/223', '0334'], ['EEEEE', 'VWNYS', '/2322', '03433', 'EEEEE', 'IYQTS', '/2322', '03433'], ['EEEEEE', 'KVIATQ', '3//123', '400234', 'EEEEEE', 'DVIAWN', '3//123', '400234'], ['........', 'QEPKKLID', ']]}]]ZY]', '44344104', '........', 'KKSTNLVK…
6JH1_C	0.0019978704177286	1.7028132328091168	1.007042253521127	[[92, 94], [92, 94], [90, 94], [120, 122], [90, 93], [26, 31], [29, 35]]	[3, 5, 6, 1, 4, 0, 2]	[[50, 52], [204, 206], [313, 317], [451, 453], [547, 550], [761, 766], [954, 960]]	[['EEE', 'PYE', '223', '334', 'EEE', 'STQ', '223', '334'], ['EEE', 'PYE', '223', '334', 'EEE', 'YSK', '223', '334'], ['EEEEE', 'SSPYE', '22223', '33334', 'EEEEE', 'YQTSN', '23223', '34334'], ['EEE', 'WLS', '202', '313', 'EEE', 'YLY', '202', '313'], ['EEEE', 'SSPY', '2222', '3333', 'EEEE', 'TGTG', '2222', '3333'], ['HHHHHH', 'SELKQF', '$%"%%#', '341442', 'HHHHHH', 'TQLNRA', '$%"%&#', '341452'], ['…
6ZLW_Z	0.0019980879785451	4.223634585708467	1.529585798816567	[[51, 53], [51, 53], [48, 50], [47, 49], [32, 35], [65, 70], [65, 74]]	[3, 5, 6, 1, 4, 0, 2]	[[49, 51], [207, 209], [316, 318], [448, 450], [539, 542], [747, 752], [1009, 1017]]	[['EEE', 'KTY', '322', '433', 'EEE', 'HST', '322', '433'], ['EEE', 'KTY', '322', '433', 'EEE', 'HTP', '322', '433'], ['EEE', 'GQF', '231', '342', 'EEE', 'SNF', '231', '342'], ['EEE', 'NGQ', '323', '434', 'EEE', 'NYN', '323', '434'], ['EEEE', 'IQMN', '/313', '0424', 'EEEE', 'VNFN', '/313', '0424'], ['HHHHHH', 'SDDSIL', '$%%$!"', '344301', 'HHHHHH', 'TEJSNL', '$%\'$%"', '346341'], ['HHHHHHHHHH', 'S…
6B47_A	0.0020067346308655	9.433123234822954	4.213414634146338	[[262, 264], [167, 169], [350, 356], [228, 241], [373, 381], [332, 336]]	[5, 6, 1, 4, 0, 2]	[[224, 226], [305, 307], [383, 388], [526, 540], [761, 769], [957, 961]]	[['EEE', 'NWL', '320', '431', 'EEE', 'EPL', '320', '431'], ['SS.', 'GAP', 'UT}', '323', 'SS.', 'SFT', 'UT}', '323'], ['.TT.STT', 'TPGCQLH', '}NN[VLO', '3332414', '.TTSTT', 'SPTKLN', '}NNVLO', '333414'], ['.S.EE....S.EEE', 'WPHGFSEYPNLAIQ', '}U]21}]}}VZ1/3', '33432343341204', '.S........SSEEE', 'GPKKSTNLVKNKFVN', '}U]]}}]ZY]VV1/3', '334433410444204'], ['HHHHHHHHH', 'TFLQRRLRG', '$#"%&&"&$', '32145…
7JVC_A	0.0020081978744071	0.7891327714246519	0.0465116279069761	[[38, 53], [195, 228], [281, 322], [355, 444], [514, 613], [735, 773], [951, 1019]]	[3, 5, 6, 1, 4, 0, 2]	[[38, 53], [195, 228], [281, 322], [355, 444], [514, 613], [735, 773], [951, 1019]]	[['.SSSEE..SEEEEEEE', 'YPDKVFRSSVLHSTQD', '}UVV/1^}U/032233', '3344025330143344', '.SSSEE..SEEEEEEE', 'YPDKVFRSSVLHSTQD', '}UVV/1^}U/032233', '3344025330143344'], ['EEETTEEEEEEEEEE....SSPPP...EEEEEEE', 'KNIDGYFKIYSKHTPINLVRDLPQGFSALEPLVD', '33/ON213/223322Y]ZYWVEGH}[}10320/3', '4404332403344330410541343232143104', 'EEETTEEEEEEEEEE...SSSPPPS..PBEEEEE', 'KNIDGYFKIYSKHTPINLVRDLPQGFSALEPLVD', '33/ON2…
6XF5_B	0.0020084802290601	0.2952810339005132	0.0142348754448395	[[38, 53], [195, 228], [281, 319], [355, 444], [514, 613], [735, 773], [951, 1019]]	[3, 5, 6, 1, 4, 0, 2]	[[38, 53], [195, 228], [281, 319], [355, 444], [514, 613], [735, 773], [951, 1019]]	[['.SSSEE..S.EEEEEE', 'YPDKVFRSSVLHSTQD', '}UVV/1^}UY032233', '3344025330143344', '.SSSEE..SEEEEEEE', 'YPDKVFRSSVLHSTQD', '}UVV/1^}U/032233', '3344025330143344'], ['EEETTEEEEEEEEEE....SSPPP....BEEEEE', 'KNIDGYFKIYSKHTPINLVRDLPQGFSALEPLVD', '33/ON213/223322Y]ZYWVEGH}[}[)320/3', '4404332403344330410541343232143104', 'EEETTEEEEEEEEEE...SSSPPPS..PBEEEEE', 'KNIDGYFKIYSKHTPINLVRDLPQGFSALEPLVD', '33/ON2…
7JVC_B	0.002008955435065	0.7891168333261708	0.0905612244897957	[[38, 53], [195, 228], [281, 322], [355, 444], [514, 613], [735, 773], [951, 1019]]	[3, 5, 6, 1, 4, 0, 2]	[[38, 53], [195, 228], [281, 322], [355, 444], [514, 613], [735, 773], [951, 1019]]	[['.SSSEE..SEEEEEEE', 'YPDKVFRSSVLHSTQD', '}UVV/1^}U/032233', '3344025330143344', '.SSSEE..SEEEEEEE', 'YPDKVFRSSVLHSTQD', '}UVV/1^}U/032233', '3344025330143344'], ['EEETTEEEEEEEEEE....SSPPP...EEEEEEE', 'KNIDGYFKIYSKHTPINLVRDLPQGFSALEPLVD', '33/ON213/223322Y]ZYWVEGH}[}10320/3', '4404332403344330410541343232143104', 'EEETTEEEEEEEEEE...SSSPPPS..PBEEEEE', 'KNIDGYFKIYSKHTPINLVRDLPQGFSALEPLVD', '33/ON2…
7JVC_E	0.0020108366114315	0.789128085938322	0.0023391812865503	[[38, 53], [195, 228], [281, 322], [355, 444], [514, 613], [735, 773], [951, 1019]]	[3, 5, 6, 1, 4, 0, 2]	[[38, 53], [195, 228], [281, 322], [355, 444], [514, 613], [735, 773], [951, 1019]]	[['.SSSEE..SEEEEEEE', 'YPDKVFRSSVLHSTQD', '}UVV/1^}U/032233', '3344025330143344', '.SSSEE..SEEEEEEE', 'YPDKVFRSSVLHSTQD', '}UVV/1^}U/032233', '3344025330143344'], ['EEETTEEEEEEEEEE....SSPPP...EEEEEEE', 'KNIDGYFKIYSKHTPINLVRDLPQGFSALEPLVD', '33/ON213/223322Y]ZYWVEGH}[}10320/3', '4404332403344330410541343232143104', 'EEETTEEEEEEEEEE...SSSPPPS..PBEEEEE', 'KNIDGYFKIYSKHTPINLVRDLPQGFSALEPLVD', '33/ON2…
4F5X_O	0.0020117919979048	16.27663485389404	0.1279683377308702	[[269, 274], [257, 274], [6, 10], [327, 330], [218, 223], [381, 384], [366, 383]]	[3, 5, 6, 1, 4, 0, 2]	[[47, 52], [195, 206], [295, 299], [398, 401], [546, 551], [762, 765], [985, 1005]]	[['EEEEEE', 'IINTYQ', '//3223', '004334', 'EEEEEE', 'VLHSTQ', '/03223', '014334'], ['EEEEEEEEETTEEEEEEE', 'NNVEVEFLLNGQIINTYQ', '33/3/3100ON3//3223', '440404211434004334', 'EEETTEEEEEEE', 'KNIDGYFKIYSK', '33/ON213/223', '440433240334'], ['HHHHH', 'SLSKT', '$"$%$', '31343', 'HHHHH', 'PLSET', '$"$%$', '31343'], ['EEEE', 'ESAV', '321/', '4320', 'EEEE', 'DSFV', '321/', '4320'], ['EEEEEE', 'LTTATI', '…
3KZ4_O	0.0020117919979048	16.27663485389404	0.1279683377308702	[[269, 274], [257, 274], [6, 10], [327, 330], [218, 223], [381, 384], [366, 383]]	[3, 5, 6, 1, 4, 0, 2]	[[47, 52], [195, 206], [295, 299], [398, 401], [546, 551], [762, 765], [985, 1005]]	[['EEEEEE', 'IINTYQ', '//3223', '004334', 'EEEEEE', 'VLHSTQ', '/03223', '014334'], ['EEEEEEEEETTEEEEEEE', 'NNVEVEFLLNGQIINTYQ', '33/3/3100ON3//3223', '440404211434004334', 'EEETTEEEEEEE', 'KNIDGYFKIYSK', '33/ON213/223', '440433240334'], ['HHHHH', 'SLSKT', '$"$%$', '31343', 'HHHHH', 'PLSET', '$"$%$', '31343'], ['EEEE', 'ESAV', '321/', '4320', 'EEEE', 'DSFV', '321/', '4320'], ['EEEEEE', 'LTTATI', '…
1HHH_A	0.0020119658516203	2.2562311798714267	0.6601941747572806	[[110, 115], [100, 116], [71, 74], [243, 247], [31, 35], [56, 61], [68, 75]]	[3, 5, 6, 1, 4, 0, 2]	[[48, 53], [200, 208], [297, 300], [398, 402], [573, 577], [746, 751], [988, 995]]	[['EEEEEE', 'LRGYHQ', '042233', '153344', 'EEEEEE', 'LHSTQD', '032233', '143344'], ['EEEE.TTS.EEEEEEEE', 'GADVGSDWRFLRGYHQY', '213/}NOU^10422332', '32403343521533443', 'EEEEEEEEE', 'YFKIYSKHT', '213/22332', '324033443'], ['HHHH', 'SQTH', '$%$%', '3434', 'HHHH', 'SETK', '$%$%', '3434'], ['EEEEE', 'KWAAV', '3211/', '43220', 'EEEEE', 'DSFVI', '321//', '43200'], ['EEEEE', 'TQFVR', '231/4', '34205', '…
7KL9_A	0.0020204022581866	0.5524958411038566	0.0215053763440855	[[38, 53], [195, 228], [281, 322], [355, 438], [521, 613], [735, 773], [951, 1019]]	[3, 5, 6, 1, 4, 0, 2]	[[38, 53], [195, 228], [281, 322], [355, 438], [521, 613], [735, 773], [951, 1019]]	[['.SSS.B..S.EEEEEE', 'YPDKVFRSSVLHSTQD', '}UVVY*^}UY032233', '3344025330143344', '.SSSEE..SEEEEEEE', 'YPDKVFRSSVLHSTQD', '}UVV/1^}U/032233', '3344025330143344'], ['EEETTEEEEEEEEE....SSS..S....BEEEEE', 'KNIDGYFKIYSKHTPINLVRDLPQGFSALEPLVD', '33/ON213/22332}Y]ZRWVZ}V}[}[)320/3', '4404332403344330410541343232143104', 'EEETTEEEEEEEEEE...SSSPPPS..PBEEEEE', 'KNIDGYFKIYSKHTPINLVRDLPQGFSALEPLVD', '33/ON2…
4P9C_H	0.0020212879260738	14.711213295698416	8.94186046511628	[[40, 42], [109, 114], [40, 42], [90, 93], [82, 86], [96, 100]]	[3, 5, 6, 1, 4, 0]	[[49, 51], [202, 207], [314, 316], [435, 438], [601, 605], [747, 751]]	[['EEE', 'HGW', '322', '433', 'EEE', 'HST', '322', '433'], ['EEEEEE', 'KVYYRN', '3/2243', '403354', 'EEEEEE', 'KIYSKH', '3/2233', '403344'], ['EEE', 'HGW', '322', '433', 'EEE', 'QTS', '322', '433'], ['EEE.', 'CTHS', '123}', '2343', 'EEE.', 'AWNS', '123}', '2343'], ['..TT.', 'SIDGS', '}YON}', '30433', '.TTT.', 'GTNTS', '}NON}', '33433'], ['HHHHH', 'PDCSK', '$%#$%', '34234', 'HHHHH', 'TEJSN', "$%'$…
5HRE_A	0.0020223776248205	2.8493318494246096	0.7203219315895364	[[95, 98], [26, 28], [95, 98], [34, 36], [20, 24], [110, 113], [126, 129]]	[3, 5, 6, 1, 4, 0, 2]	[[49, 52], [226, 228], [314, 317], [433, 435], [541, 545], [769, 772], [1013, 1016]]	[['EEEE', 'KTYQ', '3223', '4334', 'EEEE', 'HSTQ', '3223', '4334'], ['EEE', 'LIK', '0/3', '104', 'EEE', 'LVD', '0/3', '104'], ['EEEE', 'KTYQ', '3223', '4334', 'EEEE', 'QTSN', '3223', '4334'], ['EEE', 'IVA', '//1', '002', 'EEE', 'VIA', '//1', '002'], ['EEETT', 'FEYNG', '132ON', '24343', 'EEETT', 'FNFNG', '131ON', '24243'], ['HHHH', 'PYAI', '$$#!', '3320', 'HHHH', 'GIAV', '$!#!', '3020'], ['HHHH', '…
1JKH_A	0.0020246525808218	12.427987463311144	0.0961538461538455	[[349, 353], [338, 352], [103, 107], [48, 67], [455, 459], [262, 267], [396, 404]]	[3, 5, 6, 1, 4, 0, 2]	[[48, 52], [200, 209], [309, 313], [423, 440], [592, 596], [761, 766], [1002, 1010]]	[['EEEEE', 'LKTGK', '03223', '14334', 'EEEEE', 'LHSTQ', '03223', '14334'], ['EEEEEEETTEEEEEE', 'TYQIYQEPFKNLKTG', '223/233NM330322', '334034432441433', 'EEEEEEEEEE', 'YFKIYSKHTP', '213/223322', '3240334433'], ['.SEEE', 'KKSVT', ']V2/2', '44303', '.SEEE', 'EKGIY', ']V2/2', '44303'], ['....TT....EEEEEEE.TT', 'SKIGPENPYNTPVFAIKKKD', '}]Y}NO]}}]22/11/3]OO', '34033443343302204444', '....TT..EEEEEEE.TT…
4JTV_E	0.0020320121414498	2.298811696008903	0.1538461538461537	[[181, 187], [169, 173], [168, 171], [245, 249], [167, 172], [65, 67], [104, 107]]	[3, 5, 6, 1, 4, 0, 2]	[[47, 53], [207, 211], [313, 316], [394, 398], [546, 551], [768, 770], [1009, 1012]]	[['EEEEEEE', 'VLWGIHH', '/022/33', '0133044', 'EEEEEEE', 'VLHSTQD', '/032233', '0143344'], ['EEEE.', 'KSYIN', '322/]', '43304', 'EEE..', 'HTPIN', '322Y]', '43304'], ['EEEE', 'SKSY', '2322', '3433', 'EEEE', 'YQTS', '2322', '3433'], ['EEEEE', 'KITFE', '3/213', '40324', 'EEEEE', 'NVYAD', '3/213', '40324'], ['EEEEEE', 'LSKSYI', '02322/', '134330', 'EEEEEE', 'LTGTGV', '02222/', '133330'], ['HHH', 'GWI…
6NB7_B	0.0020388889562072	0.2014238182621764	0.2391304347826086	[[42, 57], [199, 208], [268, 306], [342, 440], [509, 599], [717, 755], [933, 1001]]	[3, 5, 6, 1, 4, 0, 2]	[[38, 53], [204, 215], [281, 319], [355, 449], [523, 613], [735, 773], [951, 1019]]	[['..SSEE..SEEEEEEE', 'YPDEIFRSDTLYLTQD', '}}VV/1^}V2020233', '3344025343131344', '.SSSEE..SEEEEEEE', 'YPDKVFRSSVLHSTQD', '}UVV/1^}U/032233', '3344025330143344'], ['EEEE...SSS', 'GYQPIDVVRD', '2232Y]YRWV', '3343040054', 'EEEEEE...SSS', 'YSKHTPINLVRD', '223322Y]ZRWV', '334433041054'], ['TTS.EEEEEETTS.HHHHHHHHTT.S...SEEEEEEEEE', 'ENGTITDAVDRSQNPLAELKRSVKSFEIDKGIYQTSNFR', 'OOU}/231/3PNV]$"#%"%&$KO}T…
2ZHX_D	0.0020444641254745	4.590686532618476	0.5240641711229947	[[18, 21], [42, 44], [18, 21], [75, 78], [36, 42], [75, 77], [7, 11]]	[3, 5, 6, 1, 4, 0, 2]	[[47, 50], [226, 228], [312, 315], [421, 424], [578, 585], [744, 746], [951, 955]]	[['EEEE', 'IQES', '/332', '0443', 'EEEE', 'VLHS', '/032', '0143'], ['EEE', 'LVH', '0/3', '104', 'EEE', 'LVD', '0/3', '104'], ['EEEE', 'IQES', '/332', '0443', 'EEEE', 'IYQT', '/232', '0343'], ['TT..', 'SNGE', 'NO}]', '3434', 'TT..', 'YNYK', 'NO}]', '3434'], ['..SS.EE', 'KPESDIL', ']}VU]/0', '4343401', '.SSS..EE', 'DPQTLEIL', ']UVUZ]/0', '43431401'], ['TT.', 'SNG', 'NO}', '343', 'TT.', 'GDS', 'NO}'…
4JUL_H	0.0020486927601296	14.718604379165734	3.033018867924527	[[127, 130], [139, 145], [13, 17], [276, 281], [242, 246], [190, 194], [108, 114]]	[3, 5, 6, 1, 4, 0, 2]	[[38, 41], [203, 209], [312, 316], [448, 453], [538, 542], [748, 752], [977, 983]]	[['.SSS', 'WSDH', '}UVV', '3344', '.SSS', 'YPDK', '}UVV', '3344'], ['EEETTEE', 'VPYQGTP', '/22ON22', '0334333', 'EEEEEEE', 'IYSKHTP', '/223322', '0334433'], ['EEEEE', 'ISIGY', '/2/22', '03033', 'EEEEE', 'IYQTS', '/2322', '03433'], ['EEEESE', 'NTNTKW', '3232V2', '434343', 'EEEEEE', 'NYNYLY', '323202', '434313'], ['EEEEE', 'AINFE', '1/313', '20424', 'EEEEE', 'FVNFN', '1/313', '20424'], ['HHHHH', 'E…
4JO8_A	0.0020488650465265	2.061753266328059	0.333853354134165	[[134, 139], [48, 51], [137, 140], [272, 274], [149, 154], [175, 177], [165, 193]]	[3, 5, 6, 1, 4, 0, 2]	[[47, 52], [201, 204], [312, 315], [449, 451], [601, 606], [771, 773], [986, 1010]]	[['EEEEEE', 'VBDVYH', '/53/23', '064034', 'EEEEEE', 'VLHSTQ', '/03223', '014334'], ['EEEE', 'FEVT', '13/2', '2403', 'EEEE', 'FKIY', '13/2', '2403'], ['EEEE', 'VYHT', '/232', '0343', 'EEEE', 'IYQT', '/232', '0343'], ['EEE', 'WKG', '232', '343', 'EEE', 'YNY', '232', '343'], ['.TTT..', 'TRQTGK', '}PON}]', '354334', '.TTT..', 'GTNTSN', '}NON}]', '334334'], ['HHH', 'MIE', '#!%', '204', 'HHH', 'AVE', '…
1QEX_A	0.0020544724183414	7.760683682485685	0.6316793893129768	[[157, 165], [231, 234], [159, 163], [277, 282], [4, 11], [195, 197], [31, 37]]	[3, 5, 6, 1, 4, 0, 2]	[[45, 53], [203, 206], [312, 316], [432, 437], [528, 535], [744, 746], [952, 958]]	[['..EEEEEEE', 'TSVWNYSIE', '}}/2322/3', '330343304', '.SEEEEEEE', 'SSVLHSTQD', '}U/032233', '330143344'], ['EEEE', 'ISSE', '/223', '0334', 'EEEE', 'IYSK', '/223', '0334'], ['EEEEE', 'VWNYS', '/2322', '03433', 'EEEEE', 'IYQTS', '/2322', '03433'], ['EEEEEE', 'KVIATQ', '3//123', '400234', 'EEEEEE', 'DVIAWN', '3//123', '400234'], ['........', 'QEPKKLID', ']]}]]ZY]', '44344104', '........', 'KKSTNLVK…
5F4P_D	0.0020550193947502	7.019538651550553	0.0264105642256904	[[225, 239], [444, 451], [336, 341], [441, 449], [224, 228], [68, 71], [340, 349]]	[3, 5, 6, 1, 4, 0, 2]	[[47, 52], [200, 209], [297, 302], [393, 401], [609, 613], [738, 741], [1002, 1012]]	[['EEEE..TT..SEEEE', 'ILKDNNKTFNGTGPD', '/033]]ON[]U2223', '014444432433334', 'EEEEEE', 'VLHSTQ', '/03223', '014334'], ['EEEEEEEE', 'TFNSNITG', '21323/22', '32434033', 'EEEEEEEEEE', 'YFKIYSKHTP', '213/223322', '3240334433'], ['HHHHHH', 'SKWNNT', '$%$%%$', '343443', 'HHHHHH', 'SETKBT', "$%$%'$", '343463'], ['S.EEEEEEE', 'GEITFNSNI', 'U]/21323/', '340324340', 'SEEEEEEEE', 'TNVYADSFV', 'U3/21321/', …
7KJ2_A	0.0020574502221426	0.3641798126408768	0.0301204819277107	[[38, 52], [195, 228], [281, 322], [355, 441], [514, 613], [735, 773], [951, 1019]]	[3, 5, 6, 1, 4, 0, 2]	[[38, 52], [195, 228], [281, 322], [355, 441], [514, 613], [735, 773], [951, 1019]]	[['..SSEE..SEEEEEE', 'YPDKVFRSSVLHSTQ', '}}VV/1^}U/03223', '334402533014334', '.SSSEE..SEEEEEE', 'YPDKVFRSSVLHSTQ', '}UVV/1^}U/03223', '334402533014334'], ['EEETTEEEEEEEEEE...SSSSPS....BEEEEE', 'KNIDGYFKIYSKHTPINLVRDLPQGFSALEPLVD', '33/ON213/223322Y]ZRWVSGV}[}[)320/3', '4404332403344330410541343232143104', 'EEETTEEEEEEEEEE...SSSPPPS..PBEEEEE', 'KNIDGYFKIYSKHTPINLVRDLPQGFSALEPLVD', '33/ON213/22332…
2VG5_A	0.0020609764937187	11.613612616343245	0.2463556851311954	[[349, 353], [327, 352], [103, 107], [436, 440], [455, 459], [262, 267], [396, 404]]	[3, 5, 6, 1, 4, 0, 2]	[[48, 52], [201, 209], [309, 313], [373, 377], [592, 596], [761, 766], [1002, 1010]]	[['EEEEE', 'LKTGK', '03223', '14334', 'EEEEE', 'LHSTQ', '03223', '14334'], ['EEEEE.SSS.EEEEEESSTT.EEEEE', 'AEIQKQGQGQWTYQIYQEPFKNLKTG', '13/33]UVU]2223/2VVNM]30322', '24044434343334034432441433', 'EEEEEEEEE', 'FKIYSKHTP', '13/223322', '240334433'], ['.SEEE', 'KKSVT', ']V2/2', '44303', '.SEEE', 'EKGIY', ']V2/2', '44303'], ['T..EE', 'GAETF', 'N[]21', '32432', 'T.SEE', 'SFSTF', 'N[U21', '32332'], ['…
6NB6_B	0.0020621422160062	0.4536113149411129	0.185852981969486	[[42, 57], [199, 208], [268, 306], [342, 440], [517, 599], [717, 755], [933, 1001]]	[3, 5, 6, 1, 4, 0, 2]	[[38, 53], [204, 215], [281, 319], [355, 449], [531, 613], [735, 773], [951, 1019]]	[['..SSEE..SEEEEEEE', 'YPDEIFRSDTLYLTQD', '}}VV/1^}V2020233', '3344025343131344', '.SSSEE..SEEEEEEE', 'YPDKVFRSSVLHSTQD', '}UVV/1^}U/032233', '3344025330143344'], ['EEEE...SSS', 'GYQPIDVVRD', '2232Y]YRWV', '3343040054', 'EEEEEE...SSS', 'YSKHTPINLVRD', '223322Y]ZRWV', '334433041054'], ['TTS.EEEEEETTS.HHHHHHHHTT.S...SEEEEEEEEE', 'ENGTITDAVDRSQNPLAELKRSVKSFEIDKGIYQTSNFR', 'OOU}/231/3PNV]$"#%"%&$KO}T…
5I61_A	0.0020713847170645	11.034805785012963	2.622881355932204	[[402, 404], [160, 165], [346, 349], [257, 261], [174, 185], [132, 135], [328, 335]]	[3, 5, 6, 1, 4, 0, 2]	[[51, 53], [201, 206], [281, 284], [433, 437], [544, 553], [769, 772], [957, 964]]	[['EEE', 'WHH', '233', '344', 'EEE', 'TQD', '233', '344'], ['EEEE-E', 'CDVY-D', '13/2-3', '2403-4', 'EEEEEE', 'FKIYSK', '13/223', '240334'], ['TTS.', 'HHTT', 'OOU}', '4433', 'TTS.', 'ENGT', 'OOU}', '4433'], ['EEEEE', 'VVCTD', '//123', '00234', 'EEEEE', 'VIAWN', '//123', '00234'], ['TTEEEEE.EEEE', 'NGREWSGAAVLG', 'ON43222[1/02', '435433322013', 'TTEEEEEEEE', 'NGLTGTGVLT', 'ON02222/02', '4313333013…
4HSI_C	0.0020748018473671	42.13570141700774	0.356725146198831	[[655, 658], [649, 673], [169, 174], [352, 356], [265, 269], [511, 526], [700, 707]]	[3, 5, 6, 1, 4, 0, 2]	[[50, 53], [200, 212], [311, 316], [434, 438], [547, 551], [761, 772], [984, 995]]	[['EEEE', 'YSHQ', '2233', '3344', 'EEEE', 'STQD', '2233', '3344'], ['EEETTEEEEEEEGGGS.........', 'YFEEYAYSHQLSRADITTVSTFIDL', '213ON1223302;8:R}}Y}}[Y]Z', '3244323344135240330332041', 'EEEEEEEEEE...', 'YFKIYSKHTPINL', '213/223322Y]Z', '3240334433041'], ['EEEEEE', 'TVSQVW', '2/23/2', '303403', 'EEEEEE', 'GIYQTS', '2/2322', '303433'], ['EEEE.', 'VAWDW', '/123}', '02343', 'EEEE.', 'IAWNS', '/123}', …
2YKN_A	0.0020868472669176	11.51846507845039	0.1680327868852458	[[349, 353], [338, 352], [103, 107], [438, 442], [455, 470], [262, 267], [396, 404]]	[3, 5, 6, 1, 4, 0, 2]	[[48, 52], [200, 209], [309, 313], [398, 402], [592, 601], [761, 766], [1002, 1010]]	[['EEEEE', 'LKTGK', '03223', '14334', 'EEEEE', 'LHSTQ', '03223', '14334'], ['EEEEEEETTEEEEEE', 'TYQIYQEPFKNLKTG', '223/233NM330322', '334034432441433', 'EEEEEEEEEE', 'YFKIYSKHTP', '213/223322', '3240334433'], ['.SEEE', 'KKSVT', ']V2/2', '44303', '.SEEE', 'EKGIY', ']V2/2', '44303'], ['EEEEE', 'ETFYV', '3212/', '43230', 'EEEEE', 'DSFVI', '321//', '43200'], ['EEEEETTS.EEEEEE.', 'AGYVTNKGRQKVVPLT', '…
7DK5_A	0.0020892513840182	0.9350773507001846	0.0714285714285707	[[42, 53], [198, 228], [281, 322], [355, 444], [514, 613], [737, 773], [951, 1019]]	[3, 5, 6, 1, 4, 0, 2]	[[42, 53], [198, 228], [281, 322], [355, 444], [514, 613], [737, 773], [951, 1019]]	[['EE.SSSEEEEEE', 'VFRSSVLHSTQD', '/1^UUR032233', '025330143344', 'EE..SEEEEEEE', 'VFRSSVLHSTQD', '/1^}U/032233', '025330143344'], ['TTEEEEEEEEEEEEESSSS.S...EEEEEEE', 'DGYFKIYSKHTPINLVRDLPQGFSALEPLVD', 'ON213/223322/30RWVS}V}[}10320/3', '4332403344330410541343232143104', 'TTEEEEEEEEEE...SSSPPPS..PBEEEEE', 'DGYFKIYSKHTPINLVRDLPQGFSALEPLVD', 'ON213/223322Y]ZRWVEGHU[}F)320/3', '433240334433041054134…
3KLI_A	0.0020904889428614	9.23041493766329	0.0919540229885056	[[349, 353], [338, 352], [103, 107], [441, 445], [51, 57], [262, 267], [396, 404]]	[3, 5, 6, 1, 4, 0, 2]	[[48, 52], [200, 209], [309, 313], [396, 400], [526, 532], [761, 766], [1002, 1010]]	[['EEEEE', 'LKTGK', '03223', '14334', 'EEEEE', 'LHSTQ', '03223', '14334'], ['EEEEEEETTEEEEEE', 'TYQIYQEPFKNLKTG', '223/233NM330322', '334034432441433', 'EEEEEEEEEE', 'YFKIYSKHTP', '213/223322', '3240334433'], ['.SEEE', 'KKSVT', ']V2/2', '44303', '.SEEE', 'EKGIY', ']V2/2', '44303'], ['E.EEE', 'YVDGA', '2Y321', '30432', 'EEEEE', 'YADSF', '21321', '32432'], ['.SS....', 'GPENPYN', '}UV]}}]', '3344334…
1W8X_L	0.0020919315799031	5.110555921853136	0.4973730297723282	[[374, 378], [227, 230], [231, 235], [304, 307], [227, 233], [17, 24]]	[3, 5, 6, 1, 4, 2]	[[48, 52], [202, 205], [311, 315], [450, 453], [586, 596], [953, 960]]	[['EEEEE', 'LMGYE', '01223', '12334', 'EEEEE', 'LHSTQ', '03223', '14334'], ['EEEE', 'EISY', '3/22', '4033', 'EEEE', 'KIYS', '3/22', '4033'], ['EEEEE', 'TVYQS', '2/232', '30343', 'EEEEE', 'GIYQT', '2/232', '30343'], ['EEEE', 'NYLS', '3202', '4313', 'EEEE', 'NYLY', '3202', '4313'], ['EEEEEEE', 'EISYTVY', '3/222/2', '4033303', 'EEEPPPEEEEE', 'DITPFSFGGVS', '3/2GFG122/2', '40332323303'], ['HHHHHHHH',…
3D23_C	0.0020955916408979	7.398921307045778	0.2093352192362094	[[79, 81], [78, 81], [79, 82], [28, 31], [149, 153], [291, 297], [291, 297]]	[3, 5, 6, 1, 4, 0, 2]	[[50, 52], [203, 206], [315, 318], [450, 453], [549, 553], [747, 753], [1006, 1012]]	[['EEE', 'SYQ', '223', '334', 'EEE', 'STQ', '223', '334'], ['EEEE', 'VSYQ', '/223', '0334', 'EEEE', 'IYSK', '/223', '0334'], ['EEEE', 'SYQM', '2231', '3342', 'EEEE', 'TSNF', '2231', '3342'], ['EEEE', 'NGLW', '3202', '4313', 'EEEE', 'NYLY', '3202', '4313'], ['EEEEE', 'GYVLT', '22/02', '33013', 'EEEEE', 'TGVLT', '22/02', '33013'], ['HHHHHHH', 'SDVYQQL', '$%!$%%"', '3403441', 'HHHHHHH', 'TEJSNLL', '…
6WZU_A	0.0020964090004813	3.9620861983071305	0.2974203338391499	[[196, 200], [232, 236], [296, 299], [231, 234], [298, 313], [79, 81], [214, 217]]	[3, 5, 6, 1, 4, 0, 2]	[[49, 53], [224, 228], [313, 316], [449, 452], [593, 601], [766, 768], [954, 957]]	[['EEEEE', 'QTTLK', '32203', '43314', 'EEEEE', 'HSTQD', '32233', '43344'], ['EEEEE', 'KYLVQ', '320/3', '43104', 'EEEEE', 'EPLVD', '320/3', '43104'], ['EEEE', 'YKGP', '2322', '3433', 'EEEE', 'YQTS', '2322', '3433'], ['EEEE', 'TKYL', '2320', '3431', 'EEEE', 'YNYL', '2320', '3431'], ['EEEEEEEEE.SEEE..', 'GPITDVFYKENSYTTT', '22/23/123]V222}}', '3303402344433333', 'EEEEEEE..', 'GGVSVITPG', '22/2//2}}'…
2X4P_A	0.0021010353237288	2.2306119766939	0.815286624203821	[[110, 115], [100, 116], [71, 74], [185, 188], [31, 35], [56, 61], [68, 75]]	[3, 5, 6, 1, 4, 0, 2]	[[48, 53], [200, 208], [297, 300], [447, 450], [573, 577], [746, 751], [988, 995]]	[['EEEEEE', 'LRGYHQ', '042233', '153344', 'EEEEEE', 'LHSTQD', '032233', '143344'], ['EEEE.TT.SEEEEEEEE', 'GADVGSDWRFLRGYHQY', '213/}NO}W10422332', '32403343521533443', 'EEEEEEEEE', 'YFKIYSKHT', '213/22332', '324033443'], ['HHHH', 'SQTH', '$%$%', '3434', 'HHHH', 'SETK', '$%$%', '3434'], ['.EEE', 'PKTH', '}323', '3434', '.EEE', 'GNYN', '}323', '3434'], ['EEEEE', 'TQFVR', '231/4', '34205', 'EEEEE', …
6SS8_A	0.0021011407784287	2.344797598835044	0.7628865979381436	[[110, 115], [100, 116], [71, 74], [243, 247], [31, 35], [56, 61], [68, 75]]	[3, 5, 6, 1, 4, 0, 2]	[[48, 53], [200, 208], [297, 300], [398, 402], [573, 577], [746, 751], [988, 995]]	[['EEEEEE', 'LRGYHQ', '042233', '153344', 'EEEEEE', 'LHSTQD', '032233', '143344'], ['EEEE.TT..EEEEEEEE', 'GADVGSDWRFLRGYHQY', '213/}NO}^10422332', '32403343521533443', 'EEEEEEEEE', 'YFKIYSKHT', '213/22332', '324033443'], ['HHHH', 'SQTH', '$%$%', '3434', 'HHHH', 'SETK', '$%$%', '3434'], ['EEEEE', 'KWAAV', '3211/', '43220', 'EEEEE', 'DSFVI', '321//', '43200'], ['EEEEE', 'TQFVR', '231/4', '34205', '…
5GRB_C	0.0021049695059673	2.4566256066835868	0.2837837837837831	[[287, 290], [154, 156], [151, 155], [218, 221], [126, 131], [308, 312], [304, 312]]	[3, 5, 6, 1, 4, 0, 2]	[[39, 42], [203, 205], [282, 286], [433, 436], [597, 602], [761, 765], [1005, 1014]]	[['SSSE', 'GKAI', 'UVT/', '3420', 'SSSE', 'PDKV', 'UVV/', '3440'], ['EEE', 'VYS', '/22', '033', 'EEE', 'IYS', '/22', '033'], ['T..EE', 'HSSVY', 'O}}/2', '43303', 'TS.EE', 'NGTIT', 'OU}/2', '43303'], ['EEEE', 'VIAS', '//12', '0023', 'EEEE', 'VIAW', '//12', '0023'], ['EEE..T', 'IIRGSP', '//4}}N', '005333', 'EEE..T', 'VITPGT', '//2}}N', '003333'], ['HHHHH', 'SELIR', '$%"!&', '34105', 'HHHHH', 'TQLNR…
1RTJ_A	0.0021054975764706	11.883048909000845	0.3073394495412838	[[349, 353], [331, 352], [103, 107], [438, 442], [329, 341], [262, 267], [256, 266]]	[3, 5, 6, 1, 4, 0, 2]	[[48, 52], [195, 209], [309, 313], [398, 402], [539, 551], [761, 766], [992, 1003]]	[['EEEEE', 'LKTGK', '03223', '14334', 'EEEEE', 'LHSTQ', '03223', '14334'], ['EEETTEEEEEEEEETTEEEEEE', 'KQGQGQWTYQIYQEPFKNLKTG', '332ON32223/233NM330322', '4434343334034432441433', 'EEETTEEEEEEEEEE', 'KNIDGYFKIYSKHTP', '33/ON213/223322', '440433240334433'], ['.SEEE', 'KKSVT', ']V2/2', '44303', '.SEEE', 'EKGIY', ']V2/2', '44303'], ['EEEEE', 'ETFYV', '3212/', '43230', 'EEEEE', 'DSFVI', '321//', '432…
6M15_A	0.0021067701735514	1.890352766453555	0.3745980707395495	[[936, 962], [906, 924], [381, 387], [417, 421], [411, 427], [863, 868], [803, 862]]	[3, 5, 6, 1, 4, 0, 2]	[[39, 51], [195, 208], [312, 318], [395, 399], [547, 556], [761, 766], [951, 1010]]	[['SSSTT..EEEESSSEEEESS.SS.EEE', 'SDELGSKDIVAKDGVLVSANLSYWQWS', 'UVVLN}]3//1VVU/0/2TVZUU}322', '344133440024430103241333433', 'SSSEE..SEEEEE', 'PDKVFRSSVLHST', 'UVV/1^}U/0322', '3440253301433'], ['EEETTEEEEEEEEEEEEEE', 'QNAPSGIMFFHYSLIPNNT', '331NN2/1113220/2332', '4423330222433103443', 'EEETTEEEEEEEEE', 'KNIDGYFKIYSKHT', '33/ON213/22332', '44043324033443'], ['EEEEEEE', 'IYDWWIA', '/2322/1', '034…
6LKS_E	0.0021081713056653	13.611753225540085	2.533057851239667	[[174, 180], [135, 142], [161, 164], [59, 62], [10, 17], [187, 191], [98, 101]]	[3, 5, 6, 1, 4, 0, 2]	[[47, 53], [204, 209], [313, 316], [365, 368], [528, 535], [764, 768], [1009, 1012]]	[['EEEEEEE', 'VLWGVHH', '/022/33', '0133044', 'EEEEEEE', 'VLHSTQD', '/032233', '0143344'], ['EEETTEEE', 'TSHNGKSS', '223ON322', '33443433', 'EEEEEE', 'YSKHTP', '223322', '334433'], ['EEEE', 'SKSY', '2322', '3433', 'EEEE', 'YQTS', '2322', '3433'], ['HHHH', 'GWIL', '$$!"', '3301', 'HHHH', 'YSVL', '$$!"', '3301'], ['....B...', 'NNSTDTVD', ']]}},}Y]', '44334304', '........', 'KKSTNLVK', ']]}}]ZY]', '…
3NWA_D	0.0021095730267767	41.62156892846564	0.0865497076023391	[[655, 658], [649, 660], [169, 172], [352, 356], [265, 269], [516, 526], [412, 422]]	[3, 5, 6, 1, 4, 0, 2]	[[50, 53], [200, 209], [311, 314], [434, 438], [547, 551], [762, 772], [1007, 1017]]	[['EEEE', 'YSHQ', '2233', '3344', 'EEEE', 'STQD', '2233', '3344'], ['EEETTEEEEEEE', 'YFEEYAYSHQLS', '213ON1223302', '324432334413', 'EEEEEEEEEE', 'YFKIYSKHTP', '213/223322', '3240334433'], ['EEEE', 'TVSQ', '2/23', '3034', 'EEEE', 'GIYQ', '2/23', '3034'], ['EEEE.', 'VAWDW', '/123}', '02343', 'EEEE.', 'IAWNS', '/123}', '02343'], ['EEEEE', 'YGTTV', '2222/', '33330', 'EEEEE', 'TGTGV', '2222/', '33330…
6M15_C	0.0021100551008334	1.890315257522684	0.2647928994082833	[[936, 962], [906, 924], [381, 387], [417, 421], [411, 427], [863, 868], [803, 862]]	[3, 5, 6, 1, 4, 0, 2]	[[39, 51], [195, 208], [312, 318], [395, 399], [547, 556], [761, 766], [951, 1010]]	[['SSSTT..EEEESSSEEEESS.SS.EEE', 'SDELGSKSIVAKDGVLVSANLSYWQWS', 'UVVLN}]2//1VVU/0/2TVZUU}322', '344133430024430103241333433', 'SSSEE..SEEEEE', 'PDKVFRSSVLHST', 'UVV/1^}U/0322', '3440253301433'], ['EEETTEEEEEEEEEEEEEE', 'QNAPSGIMFFHYSLIPNNT', '331NN2/1113220/2332', '4423330222433103443', 'EEETTEEEEEEEEE', 'KNIDGYFKIYSKHT', '33/ON213/22332', '44043324033443'], ['EEEEEEE', 'IYDWWIA', '/2322/1', '034…
7JWY_B	0.0021112954336285	0.248108972943641	0.0152046783625738	[[38, 53], [198, 228], [281, 322], [355, 444], [514, 613], [735, 773], [951, 1019]]	[3, 5, 6, 1, 4, 0, 2]	[[38, 53], [198, 228], [281, 322], [355, 444], [514, 613], [735, 773], [951, 1019]]	[['..SS.B..S.EEEEEE', 'YPDKVFRSSVLHSTQD', '}}VVY*^}UY032233', '3344025330143344', '.SSSEE..SEEEEEEE', 'YPDKVFRSSVLHSTQD', '}UVV/1^}U/032233', '3344025330143344'], ['TT.EEEEEEEE....SSS..SS..EEEEEEE', 'DGYFKIYSKHTPINLVRDLPQGFSALEPLVD', 'ON}13/22332}Y]ZRWVZ}VU[}10320/3', '4332403344330410541343232143104', 'TTEEEEEEEEEE...SSSPPPS..PBEEEEE', 'DGYFKIYSKHTPINLVRDLPQGFSALEPLVD', 'ON213/223322Y]ZRWVEGHU[}…
6XKL_B	0.0021129904621871	0.4308507568837365	0.0538011695906432	[[38, 52], [195, 228], [281, 322], [355, 438], [514, 613], [735, 773], [951, 1019]]	[3, 5, 6, 1, 4, 0, 2]	[[38, 52], [195, 228], [281, 322], [355, 438], [514, 613], [735, 773], [951, 1019]]	[['.SSSEE..SEEEEEE', 'YPDKVFRSSVLHSTQ', '}UVV/1^}U/03223', '334402533014334', '.SSSEE..SEEEEEE', 'YPDKVFRSSVLHSTQ', '}UVV/1^}U/03223', '334402533014334'], ['EEETTEEEEEEEEE.-------..S..EEEEEEE', 'KNIDGYFKIYSKHTP-------PQGFSALEPLVD', '33/ON213/22332}-------}]U[}10320/3', '440433240334433-------343232143104', 'EEETTEEEEEEEEEE...SSSPPPS..PBEEEEE', 'KNIDGYFKIYSKHTPINLVRDLPQGFSALEPLVD', '33/ON213/22332…
5RE4_A	0.0021187428495564	5.705845570978685	0.1664392905866301	[[27, 29], [149, 152], [78, 83], [144, 151], [121, 125], [250, 252], [244, 253]]	[3, 5, 6, 1, 4, 0, 2]	[[48, 50], [200, 203], [312, 317], [371, 378], [547, 551], [767, 769], [953, 962]]	[['EEE', 'LNG', '032', '143', 'EEE', 'LHS', '032', '143'], ['EEEE', 'GFNI', '213/', '3240', 'EEEE', 'YFKI', '213/', '3240'], ['EEEEEE', 'IGHSMQ', '/23213', '034324', 'EEEEEE', 'IYQTSN', '/23223', '034334'], ['.TT.EEEE', 'SCGSVGFN', '}MN}/213', '32330324', '.TT.SEEE', 'SASFSTFK', '}MN[U213', '32323324'], ['EEEEE', 'SPSGV', '2222/', '33330', 'EEEEE', 'TGTGV', '2222/', '33330'], ['HHH', 'LGP', '"$$'…
2V6J_A	0.0021228580233042	3.969790989478932	0.185852981969486	[[257, 259], [255, 259], [257, 261], [252, 260], [288, 294], [107, 110], [348, 363]]	[3, 5, 6, 1, 4, 0, 2]	[[49, 51], [205, 209], [314, 318], [393, 401], [526, 532], [739, 742], [1011, 1018]]	[['EEE', 'QGP', '322', '433', 'EEE', 'HST', '322', '433'], ['EEEEE', 'SMQGP', '21322', '32433', 'EEEEE', 'SKHTP', '23322', '34433'], ['EEEEE', 'QGPIA', '322/1', '43302', 'EEEEE', 'QTSNF', '32231', '43342'], ['SSEEEEEEE', 'GRVSMQGPI', 'UW/21322/', '350324330', 'SEEEEEEEE', 'TNVYADSFV', 'U3/21321/', '340324320'], ['.S.....', 'SGNVSSD', '}U]Y}}]', '3340334', '.S.....', 'GPKKSTN', '}U]]}}]', '3344334…
2WR0_B	0.0021234272211847	18.528621200328665	0.2915407854984888	[[352, 355], [352, 356], [110, 117], [489, 492], [242, 245], [190, 194], [410, 453]]	[3, 5, 6, 1, 4, 0, 2]	[[50, 53], [204, 208], [283, 290], [421, 424], [539, 542], [764, 768], [953, 1015]]	[['EEEE', 'GYHH', '2233', '3344', 'EEEE', 'STQD', '2233', '3344'], ['EEEEE', 'GYHHS', '22332', '33443', 'EEEEE', 'YSKHT', '22332', '33443'], ['SSEEEEEE', 'TSVTHFEK', 'UU/23133', '33034244', 'S.EEEEEE', 'GTITDAVD', 'U}/231/3', '33034204'], ['TT..', 'PKYE', 'NO}]', '3434', 'TT..', 'YNYK', 'NO}]', '3434'], ['EEEE', 'INFE', '/313', '0424', 'EEEE', 'VNFN', '/313', '0424'], ['HHHHH', 'QRTLY', '%&$"$', …
3GUT_F	0.0021251144034007	9.145877625314268	0.3464566929133852	[[583, 585], [418, 424], [533, 537], [579, 584], [534, 539], [498, 500], [449, 452]]	[3, 5, 6, 1, 4, 0, 2]	[[51, 53], [198, 204], [285, 289], [432, 437], [573, 578], [771, 773], [1002, 1005]]	[['EEE', 'YEE', '233', '344', 'EEE', 'TQD', '233', '344'], ['TTEEEEE', 'DGVCTVT', 'ON/12/2', '4302303', 'TTEEEEE', 'DGYFKIY', 'ON213/2', '4332403'], ['EEEEE', 'VSDAI', '/231/', '03420', 'EEEEE', 'ITDAV', '/231/', '03420'], ['EEEEEE', 'QIRFYE', '3/4123', '405234', 'EEEEEE', 'DVIAWN', '3//123', '400234'], ['EEEEE.', 'SDAIYD', '231/2]', '342034', 'EEEEE.', 'TDAVRD', '231/4]', '342054'], ['HHH', 'AVQ…
5JX3_F	0.002144007127138	7.727384205241828	2.226415094339622	[[118, 120], [117, 120], [118, 120], [116, 120], [176, 182], [139, 144], [94, 97]]	[3, 5, 6, 1, 4, 0, 2]	[[50, 52], [203, 206], [315, 317], [433, 437], [596, 602], [748, 753], [1006, 1009]]	[['EEE', 'PWN', '223', '334', 'EEE', 'STQ', '223', '334'], ['EEEE', 'IPWN', '/223', '0334', 'EEEE', 'IYSK', '/223', '0334'], ['EEE', 'PWN', '223', '334', 'EEE', 'TSN', '223', '334'], ['EEEEE', 'VIPWN', '//223', '00334', 'EEEEE', 'VIAWN', '//123', '00234'], ['EEEE..T', 'TIVGYHP', '2//2}]N', '3003343', 'EEEE..T', 'SVITPGT', '2//2}}N', '3003333'], ['HHHHHH', 'KISKLL', '%!$%""', '403411', 'HHHHHH', '…
6IK9_D	0.0021452404220109	2.055879920989983	0.4895470383275264	[[349, 353], [331, 352], [412, 417], [351, 355], [329, 341], [262, 267], [256, 266]]	[3, 5, 6, 1, 4, 0, 2]	[[48, 52], [195, 209], [284, 289], [396, 400], [539, 551], [761, 766], [992, 1003]]	[['EEEEE', 'LKTGK', '03223', '14334', 'EEEEE', 'LHSTQ', '03223', '14334'], ['EEETTEEEEEEEEETTEEEEEE', 'KQGQGQWTYQIYQEPFKNLKTG', '332ON32223/233NM330322', '4434343334034432441433', 'EEETTEEEEEEEEEE', 'KNIDGYFKIYSKHTP', '33/ON213/223322', '440433240334433'], ['..EEEE', 'PEWEFV', '}]231/', '343420', '.EEEEE', 'TITDAV', '}/231/', '303420'], ['EEEEE', 'TGKYA', '22321', '33432', 'EEEEE', 'YADSF', '2132…
4NWL_B	0.0021525236941688	4.351271243495503	0.5921787709497197	[[82, 86], [83, 86], [163, 168], [6, 9], [33, 38], [54, 59], [173, 178]]	[3, 5, 6, 1, 4, 0, 2]	[[48, 52], [203, 206], [285, 290], [376, 379], [595, 600], [735, 740], [1002, 1007]]	[['EEEEE', 'LVGWQ', '0/223', '10334', 'EEEEE', 'LHSTQ', '03223', '14334'], ['EEEE', 'VGWQ', '/223', '0334', 'EEEE', 'IYSK', '/223', '0334'], ['EEEEEE', 'VAKAVD', '/131/3', '024204', 'EEEEEE', 'ITDAVD', '/231/3', '034204'], ['EEEE', 'YAQQ', '2133', '3244', 'EEEE', 'TFKD', '2133', '3244'], ['EEEEE.', 'VQIVST', '/3//2}', '040033', 'EEEEE.', 'VSVITP', '/2//2}', '030033'], ['EEHHHH', 'TVYHGA', '2/$%$#…
1NAM_H	0.0021533439310858	1.6251996898920886	0.3723916532905293	[[110, 115], [96, 116], [171, 178], [7, 12], [31, 35], [56, 61], [142, 145]]	[3, 5, 6, 1, 4, 0, 2]	[[48, 53], [196, 208], [295, 302], [396, 401], [573, 577], [746, 751], [1008, 1011]]	[['EEEEEE', 'LRGYQQ', '042233', '153344', 'EEEEEE', 'LHSTQD', '032233', '143344'], ['EEEEEEEE.TTS.EEEEEEEE', 'QVISGCEVGSDGRLLRGYQQY', '3//2213/}NOU^00422332', '400332403343511533443', 'EETTEEEEEEEEE', 'NIDGYFKIYSKHT', '3/ON213/22332', '4043324033443'], ['HHHHHHHH', 'YLKNGNAT', '$"%%$%#$', '31443423', 'HHHHHHHH', 'PLSETKBT', '$"$%$%\'$', '31343463'], ['EEEEEE', 'YFVTAV', '21/21/', '320320', 'EEEEE…
1BD2_A	0.0021573889241952	1.6899465059949712	0.6830708661417315	[[110, 115], [100, 116], [71, 74], [185, 188], [9, 13], [56, 61], [68, 75]]	[3, 5, 6, 1, 4, 0, 2]	[[48, 53], [200, 208], [297, 300], [447, 450], [592, 596], [746, 751], [988, 995]]	[['EEEEEE', 'LRGYHQ', '042233', '153344', 'EEEEEE', 'LHSTQD', '032233', '143344'], ['EEEE.TT..EEEEEEEE', 'GADVGSDWRFLRGYHQY', '213/}NO}^10422332', '32403343521533443', 'EEEEEEEEE', 'YFKIYSKHT', '213/22332', '324033443'], ['HHHH', 'SQTH', '$%$%', '3434', 'HHHH', 'SETK', '$%$%', '3434'], ['.EEE', 'PKTH', '}323', '3434', '.EEE', 'GNYN', '}323', '3434'], ['EEEEE', 'FTSVS', '122/2', '23303', 'EEEEE', …
6UJX_A	0.0021598048988429	9.630578034589918	0.0700876095118896	[[349, 353], [331, 352], [103, 107], [122, 126], [329, 341], [262, 267], [396, 404]]	[3, 5, 6, 1, 4, 0, 2]	[[48, 52], [195, 209], [309, 313], [405, 409], [539, 551], [761, 766], [1002, 1010]]	[['EEEEE', 'LKTGK', '03223', '14334', 'EEEEE', 'LHSTQ', '03223', '14334'], ['EEETTEEEEEEESSTT.EEEEE', 'KQGQGQWTYQIYQEPFKNLKTG', '332ON32223/2VVNM]30322', '4434343334034432441433', 'EEETTEEEEEEEEEE', 'KNIDGYFKIYSKHTP', '33/ON213/223322', '440433240334433'], ['.SEEE', 'KKSVT', ']V2/2', '44303', '.SEEE', 'EKGIY', ']V2/2', '44303'], ['GGGGG', 'EDFRK', '::8;:', '44254', 'GGGGG', 'DEVRQ', '::6;:', '440…
5NFF_P	0.0021608537039609	3.2862760904506727	0.2302158273381291	[[220, 224], [221, 224], [220, 224], [160, 165], [209, 213], [129, 135], [130, 136]]	[3, 5, 6, 1, 4, 0, 2]	[[47, 51], [206, 209], [312, 316], [394, 399], [596, 600], [764, 770], [957, 963]]	[['EEEEE', 'IQNTT', '/3322', '04433', 'EEEEE', 'VLHST', '/0322', '01433'], ['EEEE', 'QNTT', '3322', '4433', 'EEEE', 'KHTP', '3322', '4433'], ['EEEEE', 'IQNTT', '/3322', '04433', 'EEEEE', 'IYQTS', '/2322', '03433'], ['EEEEEE', 'KITVQY', '3/2/32', '403043', 'EEEEEE', 'NVYADS', '3/2132', '403243'], ['EEEE.', 'TVIQT', '2//3}', '30043', 'EEEE.', 'SVITP', '2//2}', '30033'], ['HHHHHHH', 'DKALMSI', '%%#"…
3D23_B	0.0021670316039603	7.466545258340417	0.0202863961813841	[[79, 81], [78, 81], [79, 82], [28, 31], [159, 175], [291, 297], [291, 297]]	[3, 5, 6, 1, 4, 0, 2]	[[50, 52], [203, 206], [315, 318], [450, 453], [538, 550], [747, 753], [1006, 1012]]	[['EEE', 'SYQ', '223', '334', 'EEE', 'STQ', '223', '334'], ['EEEE', 'VSYQ', '/223', '0334', 'EEEE', 'IYSK', '/223', '0334'], ['EEEE', 'SYQM', '2231', '3342', 'EEEE', 'TSNF', '2231', '3342'], ['EEEE', 'NGLW', '3202', '4313', 'EEEE', 'NYLY', '3202', '4313'], ['EEEEEEEEEETTEEEEE', 'FVYMHQLELSTGCHTGT', '1/21330302NN13222', '20324414133324333', 'EEEEEETTEEEEE', 'FVNFNFNGLTGTG', '1/3131ON02222', '20424…
6X2C_A	0.002173988187041	0.403424224733556	0.0304093567251459	[[38, 53], [195, 228], [281, 319], [355, 444], [517, 613], [735, 773], [951, 1019]]	[3, 5, 6, 1, 4, 0, 2]	[[38, 53], [195, 228], [281, 319], [355, 444], [517, 613], [735, 773], [951, 1019]]	[['..SSEE..S.EEEEEE', 'YPDKVFRSSVLHSTQD', '}}VV/1^}UY032233', '3344025330143344', '.SSSEE..SEEEEEEE', 'YPDKVFRSSVLHSTQD', '}UVV/1^}U/032233', '3344025330143344'], ['EEETTEEEEEEEEEE...SSS..S.....EEEEE', 'KNIDGYFKIYSKHTPINLVRDLPQGFSALEPLVD', '33/ON213/223322Y]ZRWVZ}V}[}[Z320/3', '4404332403344330410541343232143104', 'EEETTEEEEEEEEEE...SSSPPPS..PBEEEEE', 'KNIDGYFKIYSKHTPINLVRDLPQGFSALEPLVD', '33/ON2…
5HRI_B	0.0021748462093355	2.807631546245774	0.7556468172484596	[[95, 98], [26, 28], [95, 98], [34, 36], [20, 24], [110, 113], [126, 129]]	[3, 5, 6, 1, 4, 0, 2]	[[49, 52], [226, 228], [314, 317], [433, 435], [541, 545], [769, 772], [1013, 1016]]	[['EEEE', 'KTYQ', '3223', '4334', 'EEEE', 'HSTQ', '3223', '4334'], ['EEE', 'LIK', '0/3', '104', 'EEE', 'LVD', '0/3', '104'], ['EEEE', 'KTYQ', '3223', '4334', 'EEEE', 'QTSN', '3223', '4334'], ['EEE', 'IVA', '//1', '002', 'EEE', 'VIA', '//1', '002'], ['EEETT', 'FEYNG', '132ON', '24343', 'EEETT', 'FNFNG', '131ON', '24243'], ['HHHH', 'PYAI', '$$#!', '3320', 'HHHH', 'GIAV', '$!#!', '3020'], ['HHHH', '…
7KJ5_B	0.0021755687558027	1.1675749557832853	0.1060802069857698	[[38, 53], [201, 228], [281, 322], [355, 444], [534, 613], [735, 773], [951, 1019]]	[3, 5, 6, 1, 4, 0, 2]	[[38, 53], [201, 228], [281, 322], [355, 444], [534, 613], [735, 773], [951, 1019]]	[['.SSSEE..SEEEEEEE', 'YPDKVFRSSVLHSTQD', '}UVV/1^}U/032233', '3344025330143344', '.SSSEE..SEEEEEEE', 'YPDKVFRSSVLHSTQD', '}UVV/1^}U/032233', '3344025330143344'], ['EEEEEEEEE..---.PPP...EEEEEEE', 'FKIYSKHTPIN---DLPQGFSALEPLVD', '13/223322Y]---]EGH}[}10320/3', '24033443304---41343232143104', 'EEEEEEEEE...SSSPPPS..PBEEEEE', 'FKIYSKHTPINLVRDLPQGFSALEPLVD', '13/223322Y]ZRWVEGHU[}F)320/3', '2403344330…
3NWD_B	0.0021794994144452	41.869041623720136	0.0584795321637425	[[655, 658], [649, 673], [169, 182], [352, 356], [265, 269], [516, 526], [700, 707]]	[3, 5, 6, 1, 4, 0, 2]	[[50, 53], [200, 212], [311, 318], [434, 438], [547, 551], [762, 772], [984, 995]]	[['EEEE', 'YSHQ', '2233', '3344', 'EEEE', 'STQD', '2233', '3344'], ['EEETTEEEEEEETTTS.....S...', 'YFEEYAYSHQLSRADITTVSTFIDL', '213ON1223302PMOR}}Y}}TY]Z', '3244323344135240330332041', 'EEEEEEEEEE...', 'YFKIYSKHTPINL', '213/223322Y]Z', '3240334433041'], ['EEEEEEEETTEEEE', 'TVSQVWFGHRSSQF', '2/23/212OP2231', '30340323453342', 'EEEEEEEE', 'GIYQTSNF', '2/232231', '30343342'], ['EEEE.', 'VAWDW', '/123…
3V81_A	0.0021883224199433	12.271180741339892	0.0660847880299246	[[349, 353], [327, 352], [103, 107], [24, 29], [455, 468], [262, 267], [396, 404]]	[3, 5, 6, 1, 4, 0, 2]	[[48, 52], [201, 209], [309, 313], [423, 428], [592, 599], [761, 766], [1002, 1010]]	[['EEEEE', 'LKTGK', '03223', '14334', 'EEEEE', 'LHSTQ', '03223', '14334'], ['EEEEE.SSS.EEEEEESSTT.EEEEE', 'AEIQKQGQGQWTYQIYQEPFKNLKTG', '13/33]UVU]2223/2VVNM]30322', '24044434343334034432441433', 'EEEEEEEEE', 'FKIYSKHTP', '13/223322', '240334433'], ['.SEEE', 'KKSVT', ']V2/2', '44303', '.SEEE', 'EKGIY', ']V2/2', '44303'], ['....TT', 'WPLTEE', '}}Z}OO', '331344', '....TT', 'YKLPDD', '}]Z}OO', '3413…
4PUO_A	0.0021922352197133	12.360836520543106	0.0338573155985488	[[349, 353], [327, 352], [103, 107], [24, 29], [455, 468], [262, 267], [396, 404]]	[3, 5, 6, 1, 4, 0, 2]	[[48, 52], [201, 209], [309, 313], [423, 428], [592, 599], [761, 766], [1002, 1010]]	[['EEEEE', 'LKTGK', '03223', '14334', 'EEEEE', 'LHSTQ', '03223', '14334'], ['EEEEE.SSS.EEEEEESSTT.EEEEE', 'AEIQKQGQGQWTYQIYQEPFKNLKTG', '13/33]UVU]2223/2VVNM]30322', '24044434343334034432441433', 'EEEEEEEEE', 'FKIYSKHTP', '13/223322', '240334433'], ['.SEEE', 'KKSVT', ']V2/2', '44303', '.SEEE', 'EKGIY', ']V2/2', '44303'], ['....TT', 'WPLTEE', '}}Z}OO', '331344', '....TT', 'YKLPDD', '}]Z}OO', '3413…
5CR2_A	0.002196519134707	4.335520752707145	0.6347992351816434	[[65, 68], [89, 94], [91, 93], [30, 33], [57, 59], [98, 100], [103, 108]]	[3, 5, 6, 1, 4, 0, 2]	[[38, 41], [205, 210], [314, 316], [399, 402], [600, 602], [762, 764], [988, 993]]	[['.SSS', 'SGQE', '}UVV', '3344', '.SSS', 'YPDK', '}UVV', '3344'], ['EEEEE.', 'TKKGTV', '23322Y', '344330', 'EEEEE.', 'SKHTPI', '23322Y', '344330'], ['EEE', 'KGT', '322', '433', 'EEE', 'QTS', '322', '433'], ['EEEE', 'PAVV', '21//', '3200', 'EEEE', 'SFVI', '21//', '3200'], ['..T', 'GYP', '}}N', '333', '..T', 'PGT', '}}N', '333'], ['HHH', 'ELQ', '%"%', '414', 'HHH', 'QLN', '%"%', '414'], ['HHHHHH',…
6SS8_D	0.0022014587697083	2.354258795838922	0.7556468172484596	[[110, 115], [112, 116], [71, 74], [243, 247], [31, 35], [56, 61], [68, 75]]	[3, 5, 6, 1, 4, 0, 2]	[[48, 53], [204, 208], [297, 300], [398, 402], [573, 577], [746, 751], [988, 995]]	[['EEEEEE', 'LRGYHQ', '042233', '153344', 'EEEEEE', 'LHSTQD', '032233', '143344'], ['EEEEE', 'GYHQY', '22332', '33443', 'EEEEE', 'YSKHT', '22332', '33443'], ['HHHH', 'SQTH', '$%$%', '3434', 'HHHH', 'SETK', '$%$%', '3434'], ['EEEEE', 'KWAAV', '3211/', '43220', 'EEEEE', 'DSFVI', '321//', '43200'], ['EEEEE', 'TQFVR', '231/4', '34205', 'EEEEE', 'TDAVR', '231/4', '34205'], ['.HHHHH', 'GPEYWD', '}$%$$%…
4TPL_A	0.0022022448352303	6.986601583478822	0.2915407854984888	[[329, 331], [328, 331], [309, 312], [16, 19], [68, 72], [64, 80]]	[3, 6, 1, 4, 0, 2]	[[49, 51], [313, 316], [447, 450], [548, 551], [769, 773], [953, 964]]	[['EEE', 'DWY', '322', '433', 'EEE', 'HST', '322', '433'], ['EEEE', 'GDWY', '2322', '3433', 'EEEE', 'YQTS', '2322', '3433'], ['.EEE', 'TDWE', '}323', '3434', '.EEE', 'GNYN', '}323', '3434'], ['EEEE', 'GSGV', '222/', '3330', 'EEEE', 'GTGV', '222/', '3330'], ['HHHHH', 'WEAVK', '$%#!%', '34204', 'HHHHH', 'GIAVE', '$!#!%', '30204'], ['HHHHHHHHHHHHHHHHH', 'EHQMWEAVKDELNTLLK', '%%%#$%#!%%%"%$""%', '444…
6NIL_E	0.0022051250387755	1.985634616387081	0.4039408866995067	[[109, 115], [104, 113], [109, 113], [94, 102], [107, 111], [10, 13], [10, 13]]	[3, 5, 6, 1, 4, 0, 2]	[[47, 53], [198, 209], [312, 316], [394, 401], [609, 613], [761, 764], [987, 990]]	[['EEEEEEE', 'IWKGWID', '/2322/3', '0343304', 'EEEEEEE', 'VLHSTQD', '/032233', '0143344'], ['TTEEEEEEEE', 'NGVCVIWKGW', 'ON/1//2322', '4302003433', 'TTEEEEEEEEEE', 'DGYFKIYSKHTP', 'ON213/223322', '433240334433'], ['EEEEE', 'IWKGW', '/2322', '03433', 'EEEEE', 'IYQTS', '/2322', '03433'], ['EEEEEEEEE', 'KVYLKAPMI', '3/203121/', '403142320', 'EEEEEEEE', 'NVYADSFV', '3/21321/', '40324320'], ['EEEEE', …
6NIL_B	0.0022051282741087	1.9856347548254327	0.4039408866995067	[[109, 115], [104, 113], [109, 113], [94, 102], [107, 111], [10, 13], [10, 13]]	[3, 5, 6, 1, 4, 0, 2]	[[47, 53], [198, 209], [312, 316], [394, 401], [609, 613], [761, 764], [987, 990]]	[['EEEEEEE', 'IWKGWID', '/2322/3', '0343304', 'EEEEEEE', 'VLHSTQD', '/032233', '0143344'], ['TTEEEEEEEE', 'NGVCVIWKGW', 'ON/1//2322', '4302003433', 'TTEEEEEEEEEE', 'DGYFKIYSKHTP', 'ON213/223322', '433240334433'], ['EEEEE', 'IWKGW', '/2322', '03433', 'EEEEE', 'IYQTS', '/2322', '03433'], ['EEEEEEEEE', 'KVYLKAPMI', '3/203121/', '403142320', 'EEEEEEEE', 'NVYADSFV', '3/21321/', '40324320'], ['EEEEE', …
6NIL_H	0.0022051283238797	1.9856347742651768	0.4039408866995067	[[109, 115], [104, 113], [109, 113], [94, 102], [107, 111], [10, 13], [10, 13]]	[3, 5, 6, 1, 4, 0, 2]	[[47, 53], [198, 209], [312, 316], [394, 401], [609, 613], [761, 764], [987, 990]]	[['EEEEEEE', 'IWKGWID', '/2322/3', '0343304', 'EEEEEEE', 'VLHSTQD', '/032233', '0143344'], ['TTEEEEEEEE', 'NGVCVIWKGW', 'ON/1//2322', '4302003433', 'TTEEEEEEEEEE', 'DGYFKIYSKHTP', 'ON213/223322', '433240334433'], ['EEEEE', 'IWKGW', '/2322', '03433', 'EEEEE', 'IYQTS', '/2322', '03433'], ['EEEEEEEEE', 'KVYLKAPMI', '3/203121/', '403142320', 'EEEEEEEE', 'NVYADSFV', '3/21321/', '40324320'], ['EEEEE', …
6NIL_K	0.0022051553029493	1.985634975284715	0.4039408866995067	[[109, 115], [104, 113], [109, 113], [94, 102], [107, 111], [10, 13], [10, 13]]	[3, 5, 6, 1, 4, 0, 2]	[[47, 53], [198, 209], [312, 316], [394, 401], [609, 613], [761, 764], [987, 990]]	[['EEEEEEE', 'IWKGWID', '/2322/3', '0343304', 'EEEEEEE', 'VLHSTQD', '/032233', '0143344'], ['TTEEEEEEEE', 'NGVCVIWKGW', 'ON/1//2322', '4302003433', 'TTEEEEEEEEEE', 'DGYFKIYSKHTP', 'ON213/223322', '433240334433'], ['EEEEE', 'IWKGW', '/2322', '03433', 'EEEEE', 'IYQTS', '/2322', '03433'], ['EEEEEEEEE', 'KVYLKAPMI', '3/203121/', '403142320', 'EEEEEEEE', 'NVYADSFV', '3/21321/', '40324320'], ['EEEEE', …
3P4O_A	0.0022135278310198	1.5732261732436408	0.5213523131672597	[[110, 115], [96, 116], [171, 178], [7, 12], [31, 35], [56, 61], [142, 145]]	[3, 5, 6, 1, 4, 0, 2]	[[48, 53], [196, 208], [295, 302], [396, 401], [573, 577], [746, 751], [1008, 1011]]	[['EEEEEE', 'LRGYQQ', '042233', '153344', 'EEEEEE', 'LHSTQD', '032233', '143344'], ['EEEEEEEE.TTS.EEEEEEEE', 'QVISGAEVGSDGRLLRGYQQY', '3//2213/}NOU^00422332', '400332403343511533443', 'EETTEEEEEEEEE', 'NIDGYFKIYSKHT', '3/ON213/22332', '4043324033443'], ['HHHHHHHH', 'YLKNGNAT', '$"%%$%#$', '31443423', 'HHHHHHHH', 'PLSETKBT', '$"$%$%\'$', '31343463'], ['EEEEEE', 'YFVTAV', '21/21/', '320320', 'EEEEE…
5RE8_A	0.0022146459623422	5.792949661550983	0.1507402422611032	[[27, 29], [149, 152], [78, 83], [144, 151], [121, 125], [250, 252], [244, 253]]	[3, 5, 6, 1, 4, 0, 2]	[[48, 50], [200, 203], [312, 317], [371, 378], [547, 551], [767, 769], [953, 962]]	[['EEE', 'LNG', '032', '143', 'EEE', 'LHS', '032', '143'], ['EEEE', 'GFNI', '213/', '3240', 'EEEE', 'YFKI', '213/', '3240'], ['EEEEEE', 'IGHSMQ', '/23213', '034324', 'EEEEEE', 'IYQTSN', '/23223', '034334'], ['.TT.EEEE', 'SCGSVGFN', '}MN}/213', '32330324', '.TT.SEEE', 'SASFSTFK', '}MN[U213', '32323324'], ['EEEEE', 'SPSGV', '2222/', '33330', 'EEEEE', 'TGTGV', '2222/', '33330'], ['HHH', 'LGP', '"$$'…
4JTX_C	0.0022148250821661	2.363024265396694	0.2934947049924359	[[129, 132], [169, 173], [168, 171], [245, 249], [167, 172], [65, 67], [104, 107]]	[3, 5, 6, 1, 4, 0, 2]	[[38, 41], [207, 211], [313, 316], [394, 398], [546, 551], [768, 770], [1009, 1012]]	[['.SSS', 'WPNH', '}UVV', '3344', '.SSS', 'YPDK', '}UVV', '3344'], ['EEEE.', 'KSYIN', '322/]', '43304', 'EEE..', 'HTPIN', '322Y]', '43304'], ['EEEE', 'SKSY', '2322', '3433', 'EEEE', 'YQTS', '2322', '3433'], ['EEEEE', 'KITFE', '3/213', '40324', 'EEEEE', 'NVYAD', '3/213', '40324'], ['EEEEEE', 'LSKSYI', '02322/', '134330', 'EEEEEE', 'LTGTGV', '02222/', '133330'], ['HHH', 'GWI', '$$!', '330', 'HHH', …
6Z9M_A	0.0022155012156274	21.843018942169795	0.1438596491228068	[[655, 658], [649, 673], [169, 174], [352, 356], [265, 269], [518, 526], [509, 541]]	[3, 5, 6, 1, 4, 0, 2]	[[50, 53], [200, 212], [311, 316], [434, 438], [547, 551], [764, 772], [986, 1011]]	[['EEEE', 'YSHQ', '2233', '3344', 'EEEE', 'STQD', '2233', '3344'], ['EEETTEEEEEEEGGGSTT.SS....', 'YFEEYAYSHQLSRADITTVSTFIDL', '213ON1223302;8:RNNYUU[Y]Z', '3244323344135240330332041', 'EEEEEEEEEE...', 'YFKIYSKHTPINL', '213/223322Y]Z', '3240334433041'], ['EEEEEE', 'TVSQVW', '2/23/2', '303403', 'EEEEEE', 'GIYQTS', '2/2322', '303433'], ['EEEE.', 'VAWDW', '/123}', '02343', 'EEEE.', 'IAWNS', '/123}', …
6JH1_D	0.0022161923048806	0.7765292374646467	1.060240963855422	[[92, 94], [92, 94], [90, 94], [120, 122], [78, 81], [26, 31], [29, 35]]	[3, 5, 6, 1, 4, 0, 2]	[[50, 52], [204, 206], [313, 317], [451, 453], [594, 597], [761, 766], [954, 960]]	[['EEE', 'PYE', '223', '334', 'EEE', 'STQ', '223', '334'], ['EEE', 'PYE', '223', '334', 'EEE', 'YSK', '223', '334'], ['EEEEE', 'SSPYE', '22223', '33334', 'EEEEE', 'YQTSN', '23223', '34334'], ['EEE', 'WLS', '202', '313', 'EEE', 'YLY', '202', '313'], ['EEEE', 'SISI', '2/2/', '3030', 'EEEE', 'GVSV', '2/2/', '3030'], ['HHHHHH', 'SELKQF', '$%"%%#', '341442', 'HHHHHH', 'TQLNRA', '$%"%&#', '341452'], ['…
4LYL_D	0.00221659334212	4.6910176346161006	0.7701863354037268	[[57, 60], [42, 44], [4, 6], [75, 78], [36, 42], [75, 77], [7, 11]]	[3, 5, 6, 1, 4, 0, 2]	[[48, 51], [226, 228], [296, 298], [421, 424], [578, 585], [744, 746], [951, 955]]	[['EEEE', 'LLTS', '0022', '1133', 'EEEE', 'LHST', '0322', '1433'], ['EEE', 'LVH', '0/3', '104', 'EEE', 'LVD', '0/3', '104'], ['HHH', 'LSD', '"$%', '134', 'HHH', 'LSE', '"$%', '134'], ['TT..', 'SNGE', 'NO}]', '3434', 'TT..', 'YNYK', 'NO}]', '3434'], ['..SS.EE', 'KPESDIL', ']}VU]/0', '4343401', '.SSS..EE', 'DPQTLEIL', ']UVUZ]/0', '43431401'], ['TT.', 'SNG', 'NO}', '343', 'TT.', 'GDS', 'NO}', '343']…
4WUR_A	0.0022228259277646	5.455701441597431	0.2355491329479768	[[310, 316], [305, 318], [276, 283], [308, 313], [246, 250], [80, 85], [63, 71]]	[3, 5, 6, 1, 4, 0, 2]	[[47, 53], [201, 209], [312, 319], [431, 436], [546, 550], [763, 768], [954, 962]]	[['EEEEEEE', 'VLFPGQK', '/012233', '0123344', 'EEEEEEE', 'VLHSTQD', '/032233', '0143344'], ['EEEEEEEEEEEEEE', 'CKVTDVLFPGQKYS', '13/23/01223322', '24034012334433', 'EEEEEEEEE', 'FKIYSKHTP', '13/223322', '240334433'], ['EEEEEEEE', 'VGHYVHAR', '/232/314', '03430425', 'EEEEEEEE', 'IYQTSNFR', '/2322314', '03433425'], ['EEEEEE', 'TDVLFP', '23/012', '340123', 'EEEEEE', 'GDVIAW', '23//12', '340023'], ['…
4UO8_A	0.0022266499999198	2.293287095394577	0.2266857962697266	[[302, 304], [179, 183], [230, 234], [246, 249], [164, 182], [190, 194], [66, 70]]	[3, 5, 6, 1, 4, 0, 2]	[[50, 52], [203, 207], [312, 316], [448, 451], [585, 598], [748, 752], [1012, 1016]]	[['EEE', 'YGK', '223', '334', 'EEE', 'STQ', '223', '334'], ['EEEEE', 'IWGIH', '/22/3', '03304', 'EEEEE', 'IYSKH', '/2233', '03344'], ['EEEEE', 'ISIYW', '/2/22', '03033', 'EEEEE', 'IYQTS', '/2322', '03433'], ['EEEE', 'NSNG', '3232', '4343', 'EEEE', 'NYNY', '3232', '4343'], ['EEEEEE..SSS.EEEEEEE', 'LNVTMPNNKNFDKLYIWGI', '03/212]]VVT]302/22/', '1403234444244130330', 'EEEEPPPEEEEEEE', 'LDITPFSFGGVSVI…
5HRI_A	0.0022273534650438	2.79425926936693	0.713426853707414	[[95, 98], [26, 28], [95, 98], [34, 36], [20, 24], [110, 113], [126, 129]]	[3, 5, 6, 1, 4, 0, 2]	[[49, 52], [226, 228], [314, 317], [433, 435], [541, 545], [769, 772], [1013, 1016]]	[['EEEE', 'KTYQ', '3223', '4334', 'EEEE', 'HSTQ', '3223', '4334'], ['EEE', 'LIK', '0/3', '104', 'EEE', 'LVD', '0/3', '104'], ['EEEE', 'KTYQ', '3223', '4334', 'EEEE', 'QTSN', '3223', '4334'], ['EEE', 'IVA', '//1', '002', 'EEE', 'VIA', '//1', '002'], ['EEETT', 'FEYNG', '132ON', '24343', 'EEETT', 'FNFNG', '131ON', '24243'], ['HHHH', 'PYAI', '$$#!', '3320', 'HHHH', 'GIAV', '$!#!', '3020'], ['HHHH', '…
3QUL_G	0.0022291732249588	4.172117469649919	0.370192307692307	[[188, 192], [187, 193], [22, 27], [7, 12], [22, 27], [56, 61], [166, 171]]	[3, 5, 6, 1, 4, 0, 2]	[[49, 53], [201, 208], [311, 316], [396, 401], [594, 599], [746, 751], [1002, 1007]]	[['EEEEE', 'HVTHH', '3/233', '40344', 'EEEEE', 'HSTQD', '32233', '43344'], ['EEEEEEE', 'AHVTHHP', '13/2332', '2403443', 'EEEEEEEE', 'FKIYSKHT', '13/22332', '24033443'], ['EEEEEE', 'YISVGY', '2/2/22', '303033', 'EEEEEE', 'GIYQTS', '2/2322', '303433'], ['EEEEEE', 'YFETAV', '21321/', '324320', 'EEEEEE', 'YADSFV', '21321/', '324320'], ['EEEEEE', 'YISVGY', '2/2/22', '303033', 'EEEEEE', 'GVSVIT', '2/2/…
6U7K_A	0.0022344794950212	28.11652144029008	0.3754385964912285	[[333, 336], [269, 275], [1098, 1102], [496, 510], [711, 715], [802, 820], [1045, 1103]]	[3, 5, 6, 1, 4, 0, 2]	[[47, 50], [202, 208], [295, 299], [395, 401], [595, 599], [735, 753], [958, 1007]]	[['EEEE', 'VLHT', '/032', '0143', 'EEEE', 'VLHS', '/032', '0143'], ['EEEEEEE', 'KVVSNQP', '3//2332', '4003443', 'EEEEEEE', 'KIYSKHT', '3/22332', '4033443'], ['HHHHH', 'TLTKY', '$"$%$', '31343', 'HHHHH', 'PLSET', '$"$%$', '31343'], ['EEEE.SS....EEEE', 'ISFVTLPSFNDHSFV', '/21/}SU}[]]321/', '032031332444320', 'EEEEEEE', 'VYADSFV', '/21321/', '0324320'], ['EEEEE', 'VGVIS', '/2//2', '03003', 'EEEEE', …
3NW8_C	0.0022500709610886	42.18306704098791	0.3181286549707611	[[655, 658], [649, 673], [169, 174], [352, 356], [265, 269], [516, 526], [700, 707]]	[3, 5, 6, 1, 4, 0, 2]	[[50, 53], [200, 212], [311, 316], [434, 438], [547, 551], [762, 772], [984, 995]]	[['EEEE', 'YSHQ', '2233', '3344', 'EEEE', 'STQD', '2233', '3344'], ['EEETTEEEEEEEGGGS.........', 'YFEEYAYSHQLSRADITTVSTFIDL', '213ON1223302;8:R}}Y}}[Y]Z', '3244323344135240330332041', 'EEEEEEEEEE...', 'YFKIYSKHTPINL', '213/223322Y]Z', '3240334433041'], ['EEEEEE', 'TVSQVW', '2/23/2', '303403', 'EEEEEE', 'GIYQTS', '2/2322', '303433'], ['EEEE.', 'VAWDW', '/123}', '02343', 'EEEE.', 'IAWNS', '/123}', …
6XM0_C	0.0022506405533834	0.5644799235988489	0.072514619883041	[[38, 51], [198, 228], [284, 322], [355, 438], [514, 613], [735, 773], [951, 1019]]	[3, 5, 6, 1, 4, 0, 2]	[[38, 51], [198, 228], [284, 322], [355, 438], [514, 613], [735, 773], [951, 1019]]	[['..SSEE.SSEEEEE', 'YPDKVFRSSVLHST', '}}VV/1^UU/0322', '33440253301433', '.SSSEE..SEEEEE', 'YPDKVFRSSVLHST', '}UVV/1^}U/0322', '33440253301433'], ['TT.EEEEEEE....SSSS......PBEEEEE', 'DGYFKIYSKHTPINLVRDLPQGFSALEPLVD', 'ON}13/2233}}Y]SRWVZ}]}[}F)320/3', '4332403344330410541343232143104', 'TTEEEEEEEEEE...SSSPPPS..PBEEEEE', 'DGYFKIYSKHTPINLVRDLPQGFSALEPLVD', 'ON213/223322Y]ZRWVEGHU[}F)320/3', '43324…
6WUU_B	0.0022534694243777	4.037901787746318	0.3464566929133852	[[196, 200], [232, 236], [296, 299], [231, 234], [298, 313], [79, 81], [214, 217]]	[3, 5, 6, 1, 4, 0, 2]	[[49, 53], [224, 228], [313, 316], [449, 452], [593, 601], [766, 768], [954, 957]]	[['EEEEE', 'QTTLK', '32203', '43314', 'EEEEE', 'HSTQD', '32233', '43344'], ['EEEEE', 'KYLVQ', '320/3', '43104', 'EEEEE', 'EPLVD', '320/3', '43104'], ['EEEE', 'YKGP', '2322', '3433', 'EEEE', 'YQTS', '2322', '3433'], ['EEEE', 'TKYL', '2320', '3431', 'EEEE', 'YNYL', '2320', '3431'], ['EEEEEEEEE.SEEE..', 'GPITDVFYKENSYTTT', '22/23/123]V222}}', '3303402344433333', 'EEEEEEE..', 'GGVSVITPG', '22/2//2}}'…
7JWY_C	0.0022630150942703	0.2452787507589891	0.0338573155985488	[[38, 53], [198, 228], [281, 322], [355, 444], [514, 613], [735, 773], [951, 1019]]	[3, 5, 6, 1, 4, 0, 2]	[[38, 53], [198, 228], [281, 322], [355, 444], [514, 613], [735, 773], [951, 1019]]	[['..SS.B..S.EEEEEE', 'YPDKVFRSSVLHSTQD', '}}VVY*^}UY032233', '3344025330143344', '.SSSEE..SEEEEEEE', 'YPDKVFRSSVLHSTQD', '}UVV/1^}U/032233', '3344025330143344'], ['TT.EEEEEEEE....SSS..SS..EEEEEEE', 'DGYFKIYSKHTPINLVRDLPQGFSALEPLVD', 'ON}13/22332}Y]ZRWVZ}VU[}10320/3', '4332403344330410541343232143104', 'TTEEEEEEEEEE...SSSPPPS..PBEEEEE', 'DGYFKIYSKHTPINLVRDLPQGFSALEPLVD', 'ON213/223322Y]ZRWVEGHU[}…
5YVY_B	0.0022665312180208	13.568796948219376	0.0264105642256904	[[442, 446], [69, 79], [330, 336], [46, 49], [444, 448], [204, 207], [369, 375]]	[3, 5, 6, 1, 4, 0, 2]	[[47, 51], [200, 205], [283, 290], [397, 400], [592, 596], [767, 770], [953, 959]]	[['EEEEE', 'ILAGP', '/0122', '01233', 'EEEEE', 'VLHST', '/0322', '01433'], ['EEETTTTEEEE', 'WADVRNDMISY', '213KPOO1/22', '32405442033', 'EEEEEE', 'YFKIYS', '213/22', '324033'], ['S.EEEEE', 'SPIEDIE', 'U}/33/3', '3304404', 'S.EEEEEE', 'GTITDAVD', 'U}/231/3', '33034204'], ['EEEE', 'FHTM', '1321', '2432', 'EEEE', 'ADSF', '1321', '2432'], ['EEEEE', 'AGPIP', '122/2', '23303', 'EEEEE', 'FGGVS', '122/2'…
7JWY_A	0.0022675808032375	0.4494063085259082	0.0280701754385965	[[38, 53], [198, 228], [281, 322], [355, 438], [514, 613], [735, 773], [951, 1019]]	[3, 5, 6, 1, 4, 0, 2]	[[38, 53], [198, 228], [281, 322], [355, 438], [514, 613], [735, 773], [951, 1019]]	[['..SS.B..S.EEEEEE', 'YPDKVFRSSVLHSTQD', '}}VVY*^}UY032233', '3344025330143344', '.SSSEE..SEEEEEEE', 'YPDKVFRSSVLHSTQD', '}UVV/1^}U/032233', '3344025330143344'], ['TT.EEEEEEEE....SSS..SS..EEEEEEE', 'DGYFKIYSKHTPINLVRDLPQGFSALEPLVD', 'ON}13/22332}Y]ZRWVZ}VU[}10320/3', '4332403344330410541343232143104', 'TTEEEEEEEEEE...SSSPPPS..PBEEEEE', 'DGYFKIYSKHTPINLVRDLPQGFSALEPLVD', 'ON213/223322Y]ZRWVEGHU[}…
6WPT_B	0.0022723072705134	0.4573933623281763	0.1018041237113396	[[38, 53], [201, 228], [281, 322], [355, 444], [522, 613], [735, 773], [951, 1019]]	[3, 5, 6, 1, 4, 0, 2]	[[38, 53], [201, 228], [281, 322], [355, 444], [522, 613], [735, 773], [951, 1019]]	[['..SSEE..SEEEEEEE', 'YPDKVFRSSVLHSTQD', '}}VV/1^}U/032233', '3344025330143344', '.SSSEE..SEEEEEEE', 'YPDKVFRSSVLHSTQD', '}UVV/1^}U/032233', '3344025330143344'], ['EEEEEEEE..-----......EEEEEEE', 'FKIYSKHTPI-----LPQGFSALEPLVD', '13/22332}Y-----Z}]}[}10320/3', '2403344330-----1343232143104', 'EEEEEEEEE...SSSPPPS..PBEEEEE', 'FKIYSKHTPINLVRDLPQGFSALEPLVD', '13/223322Y]ZRWVEGHU[}F)320/3', '2403344330…
4F5X_C	0.0022725676236678	17.19580055821681	0.059479553903345	[[269, 274], [257, 274], [6, 10], [327, 330], [218, 223], [24, 30], [366, 383]]	[3, 5, 6, 1, 4, 0, 2]	[[47, 52], [195, 206], [295, 299], [398, 401], [546, 551], [757, 763], [985, 1005]]	[['EEEEEE', 'IINTYQ', '//3223', '004334', 'EEEEEE', 'VLHSTQ', '/03223', '014334'], ['EEEEEEEEETTEEEEEEE', 'NNVEVEFLLNGQIINTYQ', '33/3/3100ON3//3223', '440404211434004334', 'EEETTEEEEEEE', 'KNIDGYFKIYSK', '33/ON213/223', '440433240334'], ['HHHHH', 'SLSKT', '$"$%$', '31343', 'HHHHH', 'PLSET', '$"$%$', '31343'], ['EEEE', 'ESAV', '321/', '4320', 'EEEE', 'DSFV', '321/', '4320'], ['EEEEEE', 'LTTATI', '…
3KZ4_C	0.0022725676236678	17.19580055821681	0.059479553903345	[[269, 274], [257, 274], [6, 10], [327, 330], [218, 223], [24, 30], [366, 383]]	[3, 5, 6, 1, 4, 0, 2]	[[47, 52], [195, 206], [295, 299], [398, 401], [546, 551], [757, 763], [985, 1005]]	[['EEEEEE', 'IINTYQ', '//3223', '004334', 'EEEEEE', 'VLHSTQ', '/03223', '014334'], ['EEEEEEEEETTEEEEEEE', 'NNVEVEFLLNGQIINTYQ', '33/3/3100ON3//3223', '440404211434004334', 'EEETTEEEEEEE', 'KNIDGYFKIYSK', '33/ON213/223', '440433240334'], ['HHHHH', 'SLSKT', '$"$%$', '31343', 'HHHHH', 'PLSET', '$"$%$', '31343'], ['EEEE', 'ESAV', '321/', '4320', 'EEEE', 'DSFV', '321/', '4320'], ['EEEEEE', 'LTTATI', '…
6ZLW_F	0.0022728093098443	8.362313069520496	0.3549920760697307	[[224, 226], [133, 136], [221, 225], [120, 135], [34, 37], [20, 26], [72, 77]]	[3, 5, 6, 1, 4, 0, 2]	[[51, 53], [200, 203], [283, 287], [365, 378], [548, 551], [762, 768], [951, 956]]	[['EEE', 'SEQ', '233', '344', 'EEE', 'TQD', '233', '344'], ['EEEE', 'GCEV', '213/', '3240', 'EEEE', 'YFKI', '213/', '3240'], ['S.EEE', 'TPISE', 'U}/23', '33034', 'S.EEE', 'GTITD', 'U}/23', '33034'], ['HHHHHHHHHHT.SEEE', 'YGVLRFIMESGAKGCE', '$$!"&#!#%$N[V213', '3301520243324324', 'HHHHHH.TT.SEEE', 'YSVLYNSASFSTFK', '$$!"$%}MN[U213', '33013432323324'], ['EEEE', 'YSGV', '222/', '3330', 'EEEE', 'GTGV…
7KEC_C	0.0022782852743453	0.4397834952215293	0.0152046783625738	[[38, 53], [195, 228], [281, 322], [355, 444], [514, 613], [735, 773], [951, 1019]]	[3, 5, 6, 1, 4, 0, 2]	[[38, 53], [195, 228], [281, 322], [355, 444], [514, 613], [735, 773], [951, 1019]]	[['..SSEE..SB..EEEE', 'YPDKVFRSSVLHSTQD', '}}VV/1^}U(Z]2233', '3344025330143344', '.SSSEE..SEEEEEEE', 'YPDKVFRSSVLHSTQD', '}UVV/1^}U/032233', '3344025330143344'], ['EEETTEEEEEEEEEE.S.TTS..S....BEEEEE', 'KNIDGYFKIYSKHTPINLVRDLPQGFSALEPLVD', '33/ON213/223322YVZKPVZ}V}[}[)320/3', '4404332403344330410541343232143104', 'EEETTEEEEEEEEEE...SSSPPPS..PBEEEEE', 'KNIDGYFKIYSKHTPINLVRDLPQGFSALEPLVD', '33/ON2…
4ZJF_C	0.0022837786140064	2.294487916899569	0.4273789649415689	[[222, 226], [223, 226], [222, 226], [113, 116], [130, 136], [125, 137]]	[3, 5, 6, 4, 0, 2]	[[47, 51], [206, 209], [312, 316], [534, 537], [764, 770], [953, 963]]	[['EEEEE', 'IQNTT', '/3322', '04433', 'EEEEE', 'VLHST', '/0322', '01433'], ['EEEE', 'QNTT', '3322', '4433', 'EEEE', 'KHTP', '3322', '4433'], ['EEEEE', 'IQNTT', '/3322', '04433', 'EEEEE', 'IYQTS', '/2322', '03433'], ['..SS', 'INHK', 'Y]VV', '0444', '..SS', 'VKNK', 'Y]VV', '0444'], ['HHHHHHH', 'DHALMSI', '%%#"#$!', '4421230', 'HHHHHHH', 'NRALTGI', '%&#"$$!', '4521330'], ['HHHHHHHHHHHHH', 'KKNLYDHAL…
6C21_G	0.0022846161289506	10.5612482008511	0.6473988439306357	[[272, 275], [281, 283], [278, 282], [247, 251], [69, 73], [181, 183], [117, 128]]	[3, 5, 6, 1, 4, 0, 2]	[[38, 41], [210, 212], [305, 309], [375, 379], [555, 559], [762, 764], [1002, 1017]]	[['..SS', 'TVKN', '}YVV', '3044', '.SSS', 'YPDK', '}UVV', '3344'], ['...', 'VNL', 'Y]Z', '041', '...', 'INL', 'Y]Z', '041'], ['SS...', 'GTPVN', 'UU}Y]', '33304', 'SS...', 'SFTVE', 'UT}Y]', '32304'], ['S.EEE', 'GDFDK', 'U]133', '34244', 'SEEEE', 'STFKD', 'U2133', '33244'], ['.....', 'TEKKF', '}]]][', '34442', '.....', 'SNKKF', '}]]][', '34442'], ['HHH', 'DLE', '%"%', '414', 'HHH', 'QLN', '%"%', '4…
4RW4_A	0.0023014699284976	11.575103008571872	0.2445414847161571	[[350, 353], [331, 352], [103, 107], [438, 442], [329, 341], [262, 267], [396, 404]]	[3, 5, 6, 1, 4, 0, 2]	[[49, 52], [195, 209], [309, 313], [398, 402], [539, 551], [761, 766], [1002, 1010]]	[['EEEE', 'KTGK', '3223', '4334', 'EEEE', 'HSTQ', '3223', '4334'], ['EEETTEEEEEEESBTTB.SEEE', 'KQGQGQWTYQIYQEPFKNLKTG', '332ON32223/2V,NM,]S322', '4434343334034432441433', 'EEETTEEEEEEEEEE', 'KNIDGYFKIYSKHTP', '33/ON213/223322', '440433240334433'], ['.SEEE', 'NKSVT', ']V2/2', '44303', '.SEEE', 'EKGIY', ']V2/2', '44303'], ['EEEEE', 'ETFYV', '3212/', '43230', 'EEEEE', 'DSFVI', '321//', '43200'], ['…
6ZDH_C	0.0023039950304804	0.8539512401773643	0.2900584795321634	[[38, 53], [195, 228], [281, 322], [355, 444], [514, 613], [735, 773], [951, 1019]]	[3, 5, 6, 1, 4, 0, 2]	[[38, 53], [195, 228], [281, 322], [355, 444], [514, 613], [735, 773], [951, 1019]]	[['..SSEE..SEEEEEEE', 'YPDKVFRSSVLHSTQD', '}}VV/1^}U/032233', '3344025330143344', '.SSSEE..SEEEEEEE', 'YPDKVFRSSVLHSTQD', '}UVV/1^}U/032233', '3344025330143344'], ['EEETTEEEEEEEEEE...SSSPPPS...BEEEEE', 'KNIDGYFKIYSKHTPINLVRDLPQGFSALEPLVD', '33/ON213/223322Y]ZRWVEGHU[}[)320/3', '4404332403344330410541343232143104', 'EEETTEEEEEEEEEE...SSSPPPS..PBEEEEE', 'KNIDGYFKIYSKHTPINLVRDLPQGFSALEPLVD', '33/ON2…
6OE4_D	0.0023040782174389	13.751321038732264	0.3680000000000001	[[308, 312], [411, 416], [40, 44], [465, 468], [413, 419], [150, 155], [222, 230]]	[3, 5, 6, 1, 4, 0, 2]	[[47, 51], [200, 205], [312, 316], [450, 453], [597, 603], [768, 773], [988, 996]]	[['EEEEE', 'VIDTP', '//322', '00433', 'EEEEE', 'VLHST', '/0322', '01433'], ['EEEEEE', 'GAIVSP', '21//22', '320033', 'EEEEEE', 'YFKIYS', '213/22', '324033'], ['EEEEE', 'VSKGY', '/2322', '03433', 'EEEEE', 'IYQTS', '/2322', '03433'], ['EEEE', 'KSLY', '3202', '4313', 'EEEE', 'NYLY', '3202', '4313'], ['EEEE.TT', 'IVSPYGK', '//22}NO', '0033334', 'EEE..TT', 'VITPGTN', '//2}}NO', '0033334'], ['HHHHHH', '…
7K4N_A	0.0023056173034248	0.8388795645780847	0.0581683168316833	[[38, 53], [195, 228], [281, 322], [355, 438], [514, 613], [735, 773], [951, 1019]]	[3, 5, 6, 1, 4, 0, 2]	[[38, 53], [195, 228], [281, 322], [355, 438], [514, 613], [735, 773], [951, 1019]]	[['.SSSEE..S.EEEEEE', 'YPDKVFRSSVLHSTQD', '}UVV/1^}UY032233', '3344025330143344', '.SSSEE..SEEEEEEE', 'YPDKVFRSSVLHSTQD', '}UVV/1^}U/032233', '3344025330143344'], ['EEETTEEEEEEEEE....SSS..S...PBEEEEE', 'KNIDGYFKIYSKHTPINLVRDLPQGFSALEPLVD', '33/ON213/22332}Y]ZRWVZ}V}[}F)320/3', '4404332403344330410541343232143104', 'EEETTEEEEEEEEEE...SSSPPPS..PBEEEEE', 'KNIDGYFKIYSKHTPINLVRDLPQGFSALEPLVD', '33/ON2…
7K4N_B	0.0023060438347814	0.8388848075530964	0.0363636363636361	[[38, 53], [195, 228], [281, 322], [355, 438], [514, 613], [735, 773], [951, 1019]]	[3, 5, 6, 1, 4, 0, 2]	[[38, 53], [195, 228], [281, 322], [355, 438], [514, 613], [735, 773], [951, 1019]]	[['.SSSEE..S.EEEEEE', 'YPDKVFRSSVLHSTQD', '}UVV/1^}UY032233', '3344025330143344', '.SSSEE..SEEEEEEE', 'YPDKVFRSSVLHSTQD', '}UVV/1^}U/032233', '3344025330143344'], ['EEETTEEEEEEEEE....SSS..S...PBEEEEE', 'KNIDGYFKIYSKHTPINLVRDLPQGFSALEPLVD', '33/ON213/22332}Y]ZRWVZ}V}[}F)320/3', '4404332403344330410541343232143104', 'EEETTEEEEEEEEEE...SSSPPPS..PBEEEEE', 'KNIDGYFKIYSKHTPINLVRDLPQGFSALEPLVD', '33/ON2…
7K4N_E	0.0023067770391602	0.8388928022799768	0.0687499999999998	[[38, 53], [195, 228], [281, 322], [355, 438], [514, 613], [735, 773], [951, 1019]]	[3, 5, 6, 1, 4, 0, 2]	[[38, 53], [195, 228], [281, 322], [355, 438], [514, 613], [735, 773], [951, 1019]]	[['.SSSEE..S.EEEEEE', 'YPDKVFRSSVLHSTQD', '}UVV/1^}UY032233', '3344025330143344', '.SSSEE..SEEEEEEE', 'YPDKVFRSSVLHSTQD', '}UVV/1^}U/032233', '3344025330143344'], ['EEETTEEEEEEEEE....SSS..S...PBEEEEE', 'KNIDGYFKIYSKHTPINLVRDLPQGFSALEPLVD', '33/ON213/22332}Y]ZRWVZ}V}[}F)320/3', '4404332403344330410541343232143104', 'EEETTEEEEEEEEEE...SSSPPPS..PBEEEEE', 'KNIDGYFKIYSKHTPINLVRDLPQGFSALEPLVD', '33/ON2…
5K9O_F	0.002306950088357	21.79322152662941	0.1191099476439785	[[352, 355], [352, 355], [165, 168], [242, 246], [170, 177], [439, 443], [422, 447]]	[3, 5, 6, 1, 4, 0, 2]	[[50, 53], [204, 207], [313, 316], [394, 398], [578, 585], [747, 751], [986, 1012]]	[['EEEE', 'GYHH', '2233', '3344', 'EEEE', 'STQD', '2233', '3344'], ['EEEE', 'GYHH', '2233', '3344', 'EEEE', 'YSKH', '2233', '3344'], ['EEEE', 'SKSY', '2322', '3433', 'EEEE', 'YQTS', '2322', '3433'], ['EEEEE', 'KITFE', '3/213', '40324', 'EEEEE', 'NVYAD', '3/213', '40324'], ['..SSS.EE', 'NDKGKEVL', ']]VUV]/0', '44434401', '.SSS..EE', 'DPQTLEIL', ']UVUZ]/0', '43431401'], ['HHHHH', 'YHDSN', '$%%$%', …
6XQU_A	0.00231160545417	6.222284021223476	0.1842105263157893	[[27, 29], [149, 152], [78, 83], [144, 151], [121, 125], [250, 252], [244, 253]]	[3, 5, 6, 1, 4, 0, 2]	[[48, 50], [200, 203], [312, 317], [371, 378], [547, 551], [767, 769], [953, 962]]	[['EEE', 'LNG', '032', '143', 'EEE', 'LHS', '032', '143'], ['EEEE', 'GFNI', '213/', '3240', 'EEEE', 'YFKI', '213/', '3240'], ['EEEEEE', 'IGHSMQ', '/23213', '034324', 'EEEEEE', 'IYQTSN', '/23223', '034334'], ['.TT.EEEE', 'SCGSVGFN', '}MN}/213', '32330324', '.TT.SEEE', 'SASFSTFK', '}MN[U213', '32323324'], ['EEEEE', 'SPSGV', '2222/', '33330', 'EEEEE', 'TGTGV', '2222/', '33330'], ['HHH', 'LGP', '"$$'…
3SV6_A	0.0023118256428667	4.390455552281431	0.6830708661417315	[[1082, 1086], [1083, 1086], [1163, 1168], [1006, 1009], [1033, 1038], [1054, 1059], [1173, 1178]]	[3, 5, 6, 1, 4, 0, 2]	[[48, 52], [203, 206], [285, 290], [376, 379], [595, 600], [735, 740], [1002, 1007]]	[['EEEEE', 'LVGWQ', '0/223', '10334', 'EEEEE', 'LHSTQ', '03223', '14334'], ['EEEE', 'VGWQ', '/223', '0334', 'EEEE', 'IYSK', '/223', '0334'], ['EEEEEE', 'VAKAVD', '/131/3', '024204', 'EEEEEE', 'ITDAVD', '/231/3', '034204'], ['EEEE', 'YAQQ', '2133', '3244', 'EEEE', 'TFKD', '2133', '3244'], ['EEEEE.', 'VQIVST', '/3//2}', '040033', 'EEEEE.', 'VSVITP', '/2//2}', '030033'], ['EEHHHH', 'TVYHGA', '2/$%$#…
4JTX_A	0.0023160091851019	2.339758167296076	0.2895927601809951	[[129, 132], [169, 173], [168, 171], [245, 249], [167, 172], [65, 67], [104, 107]]	[3, 5, 6, 1, 4, 0, 2]	[[38, 41], [207, 211], [313, 316], [394, 398], [546, 551], [768, 770], [1009, 1012]]	[['.SSS', 'WPNH', '}UVV', '3344', '.SSS', 'YPDK', '}UVV', '3344'], ['EEEE.', 'KSYIN', '322/]', '43304', 'EEE..', 'HTPIN', '322Y]', '43304'], ['EEEE', 'SKSY', '2322', '3433', 'EEEE', 'YQTS', '2322', '3433'], ['EEEEE', 'KITFE', '3/213', '40324', 'EEEEE', 'NVYAD', '3/213', '40324'], ['EEEEEE', 'LSKSYI', '02322/', '134330', 'EEEEEE', 'LTGTGV', '02222/', '133330'], ['HHH', 'GWI', '$$!', '330', 'HHH', …
1NND_A	0.0023173545088484	3.89077136612428	0.2818590704647676	[[180, 182], [180, 185], [246, 249], [73, 77], [145, 149], [233, 243], [75, 81]]	[3, 5, 6, 1, 4, 0, 2]	[[50, 52], [204, 209], [295, 298], [366, 370], [548, 552], [762, 767], [990, 996]]	[['EEE', 'SGQ', '223', '334', 'EEE', 'STQ', '223', '334'], ['EEEEEE', 'SGQLTW', '223022', '334133', 'EEEEEE', 'YSKHTP', '223322', '334433'], ['HHHH', 'TLGN', '$"$%', '3134', 'HHHH', 'PLSE', '$"$%', '3134'], ['HHHHH', 'GIKPH', '$!%$%', '30434', 'HHHHH', 'SVLYN', '$!"$%', '30134'], ['EEEEE', 'WYTVL', '222/0', '33301', 'EEEEE', 'GTGVL', '222/0', '33301'], ['HHHHHHHHHHH', 'ELDCQQGTRAL', '%"%#%%$$&#"'…
3LAN_B	0.0023189419635232	2.000763192060348	0.5079365079365079	[[349, 353], [331, 352], [350, 353], [351, 355], [329, 341], [262, 267], [256, 266]]	[3, 5, 6, 1, 4, 0, 2]	[[48, 52], [195, 209], [314, 317], [396, 400], [539, 551], [761, 766], [992, 1003]]	[['EEEEE', 'LKTGK', '03223', '14334', 'EEEEE', 'LHSTQ', '03223', '14334'], ['EEETTEEEEEEESSTT.EEEEE', 'KQGQGQWTYQIYQEPFKNLKTG', '332ON32223/2VVNM]30322', '4434343334034432441433', 'EEETTEEEEEEEEEE', 'KNIDGYFKIYSKHTP', '33/ON213/223322', '440433240334433'], ['EEEE', 'KTGK', '3223', '4334', 'EEEE', 'QTSN', '3223', '4334'], ['EEEEE', 'TGKYA', '22321', '33432', 'EEEEE', 'YADSF', '21321', '32432'], ['…
4ZJF_A	0.002319295867507	2.306984983525524	0.408566721581548	[[222, 226], [223, 226], [222, 226], [161, 166], [113, 116], [130, 136], [125, 137]]	[3, 5, 6, 1, 4, 0, 2]	[[47, 51], [206, 209], [312, 316], [394, 399], [534, 537], [764, 770], [953, 963]]	[['EEEEE', 'IQNTT', '/3322', '04433', 'EEEEE', 'VLHST', '/0322', '01433'], ['EEEE', 'QNTT', '3322', '4433', 'EEEE', 'KHTP', '3322', '4433'], ['EEEEE', 'IQNTT', '/3322', '04433', 'EEEEE', 'IYQTS', '/2322', '03433'], ['EEEEEE', 'KISVQY', '3/2/32', '403043', 'EEEEEE', 'NVYADS', '3/2132', '403243'], ['..SS', 'INHK', 'Y]VV', '0444', '..SS', 'VKNK', 'Y]VV', '0444'], ['HHHHHHH', 'DHALMSI', '%%#"#$!', '4…
6NRL_A	0.002323492261377	4.131084382886274	0.7484662576687104	[[102, 104], [137, 140], [152, 156], [137, 139], [126, 129], [193, 196], [166, 182]]	[3, 5, 6, 1, 4, 0, 2]	[[51, 53], [224, 227], [312, 316], [450, 452], [540, 543], [763, 766], [988, 1003]]	[['EEE', 'PKQ', '233', '344', 'EEE', 'TQD', '233', '344'], ['EEEE', 'ETLI', '320/', '4310', 'EEEE', 'EPLV', '320/', '4310'], ['EEEEE', 'VGEIS', '/23/2', '03403', 'EEEEE', 'IYQTS', '/2322', '03433'], ['EEE', 'ETL', '320', '431', 'EEE', 'NYL', '320', '431'], ['EEEE', 'KANF', '3131', '4242', 'EEEE', 'NFNF', '3131', '4242'], ['HHHH', 'LQRF', '"%&#', '1452', 'HHHH', 'LNRA', '"%&#', '1452'], ['HHHHHHHH…
6MZK_B	0.0023262805577247	22.92747714507272	0.0542540073982731	[[275, 277], [466, 469], [439, 443], [465, 470], [164, 182], [190, 194], [475, 483]]	[3, 5, 6, 1, 4, 0, 2]	[[51, 53], [200, 203], [296, 300], [375, 380], [585, 598], [748, 752], [1002, 1010]]	[['EEE', 'GNH', '233', '344', 'EEE', 'TQD', '233', '344'], ['EEEE', 'GFKI', '213/', '3240', 'EEEE', 'YFKI', '213/', '3240'], ['HHHHH', 'LTDSE', '"$%$%', '13434', 'HHHHH', 'LSETK', '"$%$%', '13434'], ['SEEEES', 'GGFKIY', 'U213/U', '332403', 'SEEEES', 'STFKDY', 'U2133U', '332443'], ['EEEEEE..SSS.EEEEEEE', 'LNVTMPNNDNFDKLYIWGV', '03/212]]VVT]302/22/', '1403234444244130330', 'EEEEPPPEEEEEEE', 'LDITPF…
3TBT_A	0.002327045890278	4.134915401027173	0.3658146964856228	[[188, 192], [187, 193], [22, 27], [7, 12], [22, 27], [56, 61], [140, 150]]	[3, 5, 6, 1, 4, 0, 2]	[[49, 53], [201, 208], [311, 316], [396, 401], [594, 599], [746, 751], [989, 1006]]	[['EEEEE', 'HVTHH', '3/233', '40344', 'EEEEE', 'HSTQD', '32233', '43344'], ['EEEEEEE', 'AHVTHHP', '13/2332', '2403443', 'EEEEEEEE', 'FKIYSKHT', '13/22332', '24033443'], ['EEEEEE', 'YISVGY', '2/2/22', '303033', 'EEEEEE', 'GIYQTS', '2/2322', '303433'], ['EEEEEE', 'YFETAV', '21321/', '324320', 'EEEEEE', 'YADSFV', '21321/', '324320'], ['EEEEEE', 'YISVGY', '2/2/22', '303033', 'EEEEEE', 'GVSVIT', '2/2/…
1CD3_F	0.0023306607678993	11.554412006881035	0.2266857962697266	[[266, 270], [267, 271], [29, 34], [175, 184], [31, 35], [204, 208], [153, 156]]	[3, 5, 6, 1, 4, 0, 2]	[[49, 53], [204, 208], [311, 316], [421, 430], [547, 551], [761, 765], [953, 956]]	[['EEEEE', 'QTYKH', '32233', '43344', 'EEEEE', 'HSTQD', '32233', '43344'], ['EEEEE', 'TYKHS', '22332', '33443', 'EEEEE', 'YSKHT', '22332', '33443'], ['EEEEEE', 'TISTTP', '2/2222', '303333', 'EEEEEE', 'GIYQTS', '2/2322', '303433'], ['TT..S.....', 'PETELSRQMT', 'NO}]S}^][}', '3434135423', 'TT....TT..', 'YNYKLPDDFT', 'NO}]Z}OO[}', '3434134423'], ['EEEEE', 'STTPV', '2222/', '33330', 'EEEEE', 'TGTGV',…
4LYL_B	0.0023326859361454	4.707136988909379	0.7237903225806455	[[57, 60], [42, 44], [18, 22], [75, 78], [36, 42], [75, 77], [7, 11]]	[3, 5, 6, 1, 4, 0, 2]	[[48, 51], [226, 228], [308, 312], [421, 424], [578, 585], [744, 746], [951, 955]]	[['EEEE', 'LLTS', '0022', '1133', 'EEEE', 'LHST', '0322', '1433'], ['EEE', 'LVH', '0/3', '104', 'EEE', 'LVD', '0/3', '104'], ['..EEE', 'IQESI', 'Y]32/', '04430', '..SEE', 'VEKGI', 'Y]V2/', '04430'], ['TT..', 'SNGE', 'NO}]', '3434', 'TT..', 'YNYK', 'NO}]', '3434'], ['..SS.EE', 'KPESDIL', ']}VU]/0', '4343401', '.SSS..EE', 'DPQTLEIL', ']UVUZ]/0', '43431401'], ['TT.', 'SNG', 'NO}', '343', 'TT.', 'GDS…
4F5X_I	0.0023406879215259	16.231785702690694	0.1991584852734917	[[269, 274], [257, 274], [6, 10], [327, 330], [218, 223], [381, 384], [366, 383]]	[3, 5, 6, 1, 4, 0, 2]	[[47, 52], [195, 206], [295, 299], [398, 401], [546, 551], [762, 765], [985, 1005]]	[['EEEEEE', 'IINTYQ', '//3223', '004334', 'EEEEEE', 'VLHSTQ', '/03223', '014334'], ['EEEEEEEEETTEEEEEEE', 'NNVEVEFLLNGQIINTYQ', '33/3/3100ON3//3223', '440404211434004334', 'EEETTEEEEEEE', 'KNIDGYFKIYSK', '33/ON213/223', '440433240334'], ['HHHHH', 'SLSKT', '$"$%$', '31343', 'HHHHH', 'PLSET', '$"$%$', '31343'], ['EEEE', 'ESAV', '321/', '4320', 'EEEE', 'DSFV', '321/', '4320'], ['EEEEEE', 'LTTATI', '…
3KZ4_I	0.0023406879215259	16.231785702690694	0.1991584852734917	[[269, 274], [257, 274], [6, 10], [327, 330], [218, 223], [381, 384], [366, 383]]	[3, 5, 6, 1, 4, 0, 2]	[[47, 52], [195, 206], [295, 299], [398, 401], [546, 551], [762, 765], [985, 1005]]	[['EEEEEE', 'IINTYQ', '//3223', '004334', 'EEEEEE', 'VLHSTQ', '/03223', '014334'], ['EEEEEEEEETTEEEEEEE', 'NNVEVEFLLNGQIINTYQ', '33/3/3100ON3//3223', '440404211434004334', 'EEETTEEEEEEE', 'KNIDGYFKIYSK', '33/ON213/223', '440433240334'], ['HHHHH', 'SLSKT', '$"$%$', '31343', 'HHHHH', 'PLSET', '$"$%$', '31343'], ['EEEE', 'ESAV', '321/', '4320', 'EEEE', 'DSFV', '321/', '4320'], ['EEEEEE', 'LTTATI', '…
1GW8_F	0.0023417570911106	5.040052725394645	0.331775700934579	[[3232, 3238], [3227, 3236], [3231, 3236], [3304, 3307], [3227, 3233], [3017, 3024]]	[3, 5, 6, 1, 4, 2]	[[47, 53], [202, 209], [311, 316], [450, 453], [586, 596], [953, 960]]	[['EEEEEEE', 'VYQSYLD', '/232203', '0343314', 'EEEEEEE', 'VLHSTQD', '/032233', '0143344'], ['EEEEEEEEEE', 'EISYTVYQSY', '3/222/2322', '4033303433', 'EEEEEEEE', 'KIYSKHTP', '3/223322', '40334433'], ['EEEEEE', 'TVYQSY', '2/2322', '303433', 'EEEEEE', 'GIYQTS', '2/2322', '303433'], ['EEEE', 'NYLS', '3202', '4313', 'EEEE', 'NYLY', '3202', '4313'], ['EEEEEEE', 'EISYTVY', '3/222/2', '4033303', 'EEEPPPEE…
1RPU_A	0.0023423791723544	1.7208679577425137	0.4818024263431533	[[61, 63], [58, 63], [120, 125], [19, 22], [120, 125], [83, 85], [131, 136]]	[3, 5, 6, 1, 4, 0, 2]	[[49, 51], [204, 209], [311, 316], [413, 416], [594, 599], [763, 765], [953, 958]]	[['EEE', 'ESW', '322', '433', 'EEE', 'HST', '322', '433'], ['EEEEEE', 'GFKESW', '213322', '324433', 'EEEEEE', 'YSKHTP', '223322', '334433'], ['EEEEEE', 'SVTISG', '2/2/22', '303033', 'EEEEEE', 'GIYQTS', '2/2322', '303433'], ['T..S', 'WDGG', 'N]}U', '3433', 'T..S', 'GQTG', 'N]}U', '3433'], ['EEEEEE', 'SVTISG', '2/2/22', '303033', 'EEEEEE', 'GVSVIT', '2/2//2', '303003'], ['HHH', 'LHR', '"%&', '145',…
1GW7_F	0.0023424906071257	5.040035388466229	0.331775700934579	[[3232, 3238], [3227, 3236], [3231, 3236], [3304, 3307], [3227, 3233], [3017, 3024]]	[3, 5, 6, 1, 4, 2]	[[47, 53], [202, 209], [311, 316], [450, 453], [586, 596], [953, 960]]	[['EEEEEEE', 'VYQSYLD', '/232203', '0343314', 'EEEEEEE', 'VLHSTQD', '/032233', '0143344'], ['EEEEEEEEEE', 'EISYTVYQSY', '3/222/2322', '4033303433', 'EEEEEEEE', 'KIYSKHTP', '3/223322', '40334433'], ['EEEEEE', 'TVYQSY', '2/2322', '303433', 'EEEEEE', 'GIYQTS', '2/2322', '303433'], ['EEEE', 'NYLS', '3202', '4313', 'EEEE', 'NYLY', '3202', '4313'], ['EEEEEEE', 'EISYTVY', '3/222/2', '4033303', 'EEEPPPEE…
1HB7_F	0.002343223461827	5.040069225792275	0.331775700934579	[[232, 238], [227, 236], [231, 236], [304, 307], [227, 233], [17, 24]]	[3, 5, 6, 1, 4, 2]	[[47, 53], [202, 209], [311, 316], [450, 453], [586, 596], [953, 960]]	[['EEEEEEE', 'VYQSYLD', '/232203', '0343314', 'EEEEEEE', 'VLHSTQD', '/032233', '0143344'], ['EEEEEEEEEE', 'EISYTVYQSY', '3/222/2322', '4033303433', 'EEEEEEEE', 'KIYSKHTP', '3/223322', '40334433'], ['EEEEEE', 'TVYQSY', '2/2322', '303433', 'EEEEEE', 'GIYQTS', '2/2322', '303433'], ['EEEE', 'NYLS', '3202', '4313', 'EEEE', 'NYLY', '3202', '4313'], ['EEEEEEE', 'EISYTVY', '3/222/2', '4033303', 'EEEPPPEE…
4MYW_A	0.0023433445904581	2.24411677945497	0.4869565217391296	[[112, 117], [169, 177], [111, 118], [90, 99], [225, 235], [233, 237]]	[3, 5, 6, 1, 0, 2]	[[47, 52], [196, 204], [311, 318], [428, 436], [761, 769], [1001, 1005]]	[['EEEEEE', 'VMEYTE', '/13223', '024334', 'EEEEEE', 'VLHSTQ', '/03223', '014334'], ['EETTEEEEE', 'KINDWTEIT', '3/OO223/2', '404433403', 'EETTEEEEE', 'NIDGYFKIY', '3/ON213/2', '404332403'], ['EEEEEEEE', 'TVMEYTEC', '2/132231', '30243342', 'EEEEEEEE', 'GIYQTSNF', '2/232231', '30343342'], ['TS.EEEEEEE', 'KHTYNLTIAW', 'OV}2302/12', '4433413023', 'T..EEEEEE', 'DFTGDVIAW', 'O[}23//12', '423340023'], ['…
4JTV_A	0.0023433805751976	2.292595346887442	0.2391304347826086	[[181, 187], [169, 173], [168, 171], [245, 249], [167, 172], [65, 67], [104, 107]]	[3, 5, 6, 1, 4, 0, 2]	[[47, 53], [207, 211], [313, 316], [394, 398], [546, 551], [768, 770], [1009, 1012]]	[['EEEEEEE', 'VLWGIHH', '/022/33', '0133044', 'EEEEEEE', 'VLHSTQD', '/032233', '0143344'], ['EEEE.', 'KSYIN', '322/]', '43304', 'EEE..', 'HTPIN', '322Y]', '43304'], ['EEEE', 'SKSY', '2322', '3433', 'EEEE', 'YQTS', '2322', '3433'], ['EEEEE', 'KITFE', '3/213', '40324', 'EEEEE', 'NVYAD', '3/213', '40324'], ['EEEEEE', 'LSKSYI', '02322/', '134330', 'EEEEEE', 'LTGTGV', '02222/', '133330'], ['HHH', 'GWI…
1GW7_C	0.0023446292472786	5.039986354361719	0.5079365079365079	[[3232, 3238], [3227, 3236], [3231, 3236], [3304, 3307], [3227, 3233], [3017, 3024]]	[3, 5, 6, 1, 4, 2]	[[47, 53], [202, 209], [311, 316], [450, 453], [586, 596], [953, 960]]	[['EEEEEEE', 'VYQSYLD', '/232203', '0343314', 'EEEEEEE', 'VLHSTQD', '/032233', '0143344'], ['EEEEEEEEEE', 'EISYTVYQSY', '3/222/2322', '4033303433', 'EEEEEEEE', 'KIYSKHTP', '3/223322', '40334433'], ['EEEEEE', 'TVYQSY', '2/2322', '303433', 'EEEEEE', 'GIYQTS', '2/2322', '303433'], ['EEEE', 'NYLS', '3202', '4313', 'EEEE', 'NYLY', '3202', '4313'], ['EEEEEEE', 'EISYTVY', '3/222/2', '4033303', 'EEEPPPEE…
1HB7_C	0.002344977827106	5.040013600229381	0.502636203866432	[[232, 238], [227, 236], [231, 236], [304, 307], [227, 233], [17, 24]]	[3, 5, 6, 1, 4, 2]	[[47, 53], [202, 209], [311, 316], [450, 453], [586, 596], [953, 960]]	[['EEEEEEE', 'VYQSYLD', '/232203', '0343314', 'EEEEEEE', 'VLHSTQD', '/032233', '0143344'], ['EEEEEEEEEE', 'EISYTVYQSY', '3/222/2322', '4033303433', 'EEEEEEEE', 'KIYSKHTP', '3/223322', '40334433'], ['EEEEEE', 'TVYQSY', '2/2322', '303433', 'EEEEEE', 'GIYQTS', '2/2322', '303433'], ['EEEE', 'NYLS', '3202', '4313', 'EEEE', 'NYLY', '3202', '4313'], ['EEEEEEE', 'EISYTVY', '3/222/2', '4033303', 'EEEPPPEE…
1GW7_I	0.0023451454909848	5.039943524643877	0.3947797716150074	[[3232, 3238], [3227, 3236], [3231, 3236], [3304, 3307], [3227, 3233], [3017, 3024]]	[3, 5, 6, 1, 4, 2]	[[47, 53], [202, 209], [311, 316], [450, 453], [586, 596], [953, 960]]	[['EEEEEEE', 'VYQSYLD', '/232203', '0343314', 'EEEEEEE', 'VLHSTQD', '/032233', '0143344'], ['EEEEEEEEEE', 'EISYTVYQSY', '3/222/2322', '4033303433', 'EEEEEEEE', 'KIYSKHTP', '3/223322', '40334433'], ['EEEEEE', 'TVYQSY', '2/2322', '303433', 'EEEEEE', 'GIYQTS', '2/2322', '303433'], ['EEEE', 'NYLS', '3202', '4313', 'EEEE', 'NYLY', '3202', '4313'], ['EEEEEEE', 'EISYTVY', '3/222/2', '4033303', 'EEEPPPEE…
1GW8_I	0.0023457019067833	5.039981922507415	0.3993453355155474	[[3232, 3238], [3227, 3236], [3231, 3236], [3304, 3307], [3227, 3233], [3017, 3024]]	[3, 5, 6, 1, 4, 2]	[[47, 53], [202, 209], [311, 316], [450, 453], [586, 596], [953, 960]]	[['EEEEEEE', 'VYQSYLD', '/232203', '0343314', 'EEEEEEE', 'VLHSTQD', '/032233', '0143344'], ['EEEEEEEEEE', 'EISYTVYQSY', '3/222/2322', '4033303433', 'EEEEEEEE', 'KIYSKHTP', '3/223322', '40334433'], ['EEEEEE', 'TVYQSY', '2/2322', '303433', 'EEEEEE', 'GIYQTS', '2/2322', '303433'], ['EEEE', 'NYLS', '3202', '4313', 'EEEE', 'NYLY', '3202', '4313'], ['EEEEEEE', 'EISYTVY', '3/222/2', '4033303', 'EEEPPPEE…
1GW8_C	0.0023460214451392	5.040048534139294	0.502636203866432	[[3232, 3238], [3227, 3236], [3231, 3236], [3304, 3307], [3227, 3233], [3017, 3024]]	[3, 5, 6, 1, 4, 2]	[[47, 53], [202, 209], [311, 316], [450, 453], [586, 596], [953, 960]]	[['EEEEEEE', 'VYQSYLD', '/232203', '0343314', 'EEEEEEE', 'VLHSTQD', '/032233', '0143344'], ['EEEEEEEEEE', 'EISYTVYQSY', '3/222/2322', '4033303433', 'EEEEEEEE', 'KIYSKHTP', '3/223322', '40334433'], ['EEEEEE', 'TVYQSY', '2/2322', '303433', 'EEEEEE', 'GIYQTS', '2/2322', '303433'], ['EEEE', 'NYLS', '3202', '4313', 'EEEE', 'NYLY', '3202', '4313'], ['EEEEEEE', 'EISYTVY', '3/222/2', '4033303', 'EEEPPPEE…
1GW7_L	0.002346262560487	5.040011052999937	0.4249999999999996	[[3232, 3238], [3227, 3236], [3231, 3236], [3304, 3307], [3227, 3233], [3017, 3024]]	[3, 5, 6, 1, 4, 2]	[[47, 53], [202, 209], [311, 316], [450, 453], [586, 596], [953, 960]]	[['EEEEEEE', 'VYQSYLD', '/232203', '0343314', 'EEEEEEE', 'VLHSTQD', '/032233', '0143344'], ['EEEEEEEEEE', 'EISYTVYQSY', '3/222/2322', '4033303433', 'EEEEEEEE', 'KIYSKHTP', '3/223322', '40334433'], ['EEEEEE', 'TVYQSY', '2/2322', '303433', 'EEEEEE', 'GIYQTS', '2/2322', '303433'], ['EEEE', 'NYLS', '3202', '4313', 'EEEE', 'NYLY', '3202', '4313'], ['EEEEEEE', 'EISYTVY', '3/222/2', '4033303', 'EEEPPPEE…
1HB7_I	0.0023467481375768	5.04002395682899	0.3879870129870131	[[232, 238], [227, 236], [231, 236], [304, 307], [227, 233], [17, 24]]	[3, 5, 6, 1, 4, 2]	[[47, 53], [202, 209], [311, 316], [450, 453], [586, 596], [953, 960]]	[['EEEEEEE', 'VYQSYLD', '/232203', '0343314', 'EEEEEEE', 'VLHSTQD', '/032233', '0143344'], ['EEEEEEEEEE', 'EISYTVYQSY', '3/222/2322', '4033303433', 'EEEEEEEE', 'KIYSKHTP', '3/223322', '40334433'], ['EEEEEE', 'TVYQSY', '2/2322', '303433', 'EEEEEE', 'GIYQTS', '2/2322', '303433'], ['EEEE', 'NYLS', '3202', '4313', 'EEEE', 'NYLY', '3202', '4313'], ['EEEEEEE', 'EISYTVY', '3/222/2', '4033303', 'EEEPPPEE…
1HB7_L	0.0023486313852711	5.039946603176328	0.434563758389261	[[232, 238], [227, 236], [231, 236], [304, 307], [227, 233], [17, 24]]	[3, 5, 6, 1, 4, 2]	[[47, 53], [202, 209], [311, 316], [450, 453], [586, 596], [953, 960]]	[['EEEEEEE', 'VYQSYLD', '/232203', '0343314', 'EEEEEEE', 'VLHSTQD', '/032233', '0143344'], ['EEEEEEEEEE', 'EISYTVYQSY', '3/222/2322', '4033303433', 'EEEEEEEE', 'KIYSKHTP', '3/223322', '40334433'], ['EEEEEE', 'TVYQSY', '2/2322', '303433', 'EEEEEE', 'GIYQTS', '2/2322', '303433'], ['EEEE', 'NYLS', '3202', '4313', 'EEEE', 'NYLY', '3202', '4313'], ['EEEEEEE', 'EISYTVY', '3/222/2', '4033303', 'EEEPPPEE…
1GW8_L	0.0023506942345819	5.039896938044799	0.4273789649415689	[[3232, 3238], [3227, 3236], [3231, 3236], [3304, 3307], [3227, 3233], [3017, 3024]]	[3, 5, 6, 1, 4, 2]	[[47, 53], [202, 209], [311, 316], [450, 453], [586, 596], [953, 960]]	[['EEEEEEE', 'VYQSYLD', '/232203', '0343314', 'EEEEEEE', 'VLHSTQD', '/032233', '0143344'], ['EEEEEEEEEE', 'EISYTVYQSY', '3/222/2322', '4033303433', 'EEEEEEEE', 'KIYSKHTP', '3/223322', '40334433'], ['EEEEEE', 'TVYQSY', '2/2322', '303433', 'EEEEEE', 'GIYQTS', '2/2322', '303433'], ['EEEE', 'NYLS', '3202', '4313', 'EEEE', 'NYLY', '3202', '4313'], ['EEEEEEE', 'EISYTVY', '3/222/2', '4033303', 'EEEPPPEE…
4JTX_E	0.0023704662551902	2.3507697127694422	0.2025316455696202	[[129, 132], [169, 173], [168, 171], [245, 249], [167, 172], [65, 67], [104, 107]]	[3, 5, 6, 1, 4, 0, 2]	[[38, 41], [207, 211], [313, 316], [394, 398], [546, 551], [768, 770], [1009, 1012]]	[['.SSS', 'WPNH', '}UVV', '3344', '.SSS', 'YPDK', '}UVV', '3344'], ['EEEE.', 'KSYIN', '322/]', '43304', 'EEE..', 'HTPIN', '322Y]', '43304'], ['EEEE', 'SKSY', '2322', '3433', 'EEEE', 'YQTS', '2322', '3433'], ['EEEEE', 'KITFE', '3/213', '40324', 'EEEEE', 'NVYAD', '3/213', '40324'], ['EEEEEE', 'LSKSYI', '02322/', '134330', 'EEEEEE', 'LTGTGV', '02222/', '133330'], ['HHH', 'GWI', '$$!', '330', 'HHH', …
2YKM_A	0.0023713035397257	11.429868288215	0.174450549450549	[[349, 353], [327, 352], [103, 107], [438, 442], [455, 468], [262, 267], [396, 404]]	[3, 5, 6, 1, 4, 0, 2]	[[48, 52], [201, 209], [309, 313], [398, 402], [592, 599], [761, 766], [1002, 1010]]	[['EEEEE', 'LKTGK', '03223', '14334', 'EEEEE', 'LHSTQ', '03223', '14334'], ['EEEEE.SSSEEEEEEESSTT.EEEEE', 'AEIQKQGQGQWTYQIYQEPFKNLKTG', '13/33]UVU32223/2VVNM]30322', '24044434343334034432441433', 'EEEEEEEEE', 'FKIYSKHTP', '13/223322', '240334433'], ['.SEEE', 'KKSVT', ']V2/2', '44303', '.SEEE', 'EKGIY', ']V2/2', '44303'], ['EEEEE', 'ETFYV', '3212/', '43230', 'EEEEE', 'DSFVI', '321//', '43200'], ['…
6MID_C	0.0023751143974797	13.05775397764573	0.2895927601809951	[[122, 124], [210, 214], [324, 331], [316, 320], [318, 329], [490, 496], [406, 412]]	[3, 5, 6, 1, 4, 0, 2]	[[51, 53], [224, 228], [283, 290], [394, 398], [514, 525], [766, 772], [1007, 1017]]	[['EEE', 'SKK', '233', '344', 'EEE', 'TQD', '233', '344'], ['EEEEE', 'HWLVH', '320/3', '43104', 'EEEEE', 'EPLVD', '320/3', '43104'], ['S.EEEEEE', 'GTVTVEVQ', 'U}/2/3/3', '33030404', 'S.EEEEEE', 'GTITDAVD', 'U}/231/3', '33034204'], ['EEEEE', 'KIPAE', '3/213', '40324', 'EEEEE', 'NVYAD', '3/213', '40324'], ['EEE.SSS.EEEE', 'PAETLHGTVTVE', '213}SVU}/2/3', '324314330304', 'EEE.SSS...EE', 'SFELLHAPATVE…
7KDG_A	0.0023771037078541	0.3662445940117568	0.0264105642256904	[[38, 53], [195, 228], [281, 322], [355, 444], [514, 613], [735, 773], [951, 1019]]	[3, 5, 6, 1, 4, 0, 2]	[[38, 53], [195, 228], [281, 322], [355, 444], [514, 613], [735, 773], [951, 1019]]	[['.SSSEE..SEEEEEEE', 'YPDKVFRSSVLHSTQD', '}UVV/1^}U/032233', '3344025330143344', '.SSSEE..SEEEEEEE', 'YPDKVFRSSVLHSTQD', '}UVV/1^}U/032233', '3344025330143344'], ['EEETTEEEEEEEEEE.S.SSSPPSS..EEEEEEE', 'KNIDGYFKIYSKHTPINLVRDLPQGFSALEPLVD', '33/ON213/223322YVZRWVEGVU[}10320/3', '4404332403344330410541343232143104', 'EEETTEEEEEEEEEE...SSSPPPS..PBEEEEE', 'KNIDGYFKIYSKHTPINLVRDLPQGFSALEPLVD', '33/ON2…
5HLF_A	0.0023789850934611	10.616384496230106	0.1908077994428967	[[349, 353], [327, 352], [103, 107], [178, 182], [455, 468], [262, 267], [396, 404]]	[3, 5, 6, 1, 4, 0, 2]	[[48, 52], [201, 209], [309, 313], [433, 437], [592, 599], [761, 766], [1002, 1010]]	[['EEEEE', 'LKTGK', '03223', '14334', 'EEEEE', 'LHSTQ', '03223', '14334'], ['EEEEE.SSS.EEEEEESSTT.EEEEE', 'AEIQKQGQGQWTYQIYQEPFKNLKTG', '13/33]UVU]2223/2VVNM]30322', '24044434343334034432441433', 'EEEEEEEEE', 'FKIYSKHTP', '13/223322', '240334433'], ['.SEEE', 'KKSVT', ']V2/2', '44303', '.SEEE', 'EKGIY', ']V2/2', '44303'], ['EEEEE', 'IVIYQ', '///23', '00034', 'EEEEE', 'VIAWN', '//123', '00234'], ['…
4R3D_A	0.0023815342624602	5.358851682909157	0.3153846153846151	[[311, 317], [306, 321], [279, 284], [106, 110], [247, 251], [81, 86], [64, 72]]	[3, 5, 6, 1, 4, 0, 2]	[[47, 53], [201, 211], [314, 319], [424, 428], [546, 550], [763, 768], [954, 962]]	[['EEEEEEE', 'VLFPGQK', '/012233', '0123344', 'EEEEEEE', 'VLHSTQD', '/032233', '0143344'], ['EEEEEEEEEEEEEE..', 'CKVTDVLFPGQKYSSD', '13/23/01223322}]', '2403401233443334', 'EEEEEEEEE..', 'FKIYSKHTPIN', '13/223322Y]', '24033443304'], ['EEEEEE', 'HYVHAR', '32/314', '430425', 'EEEEEE', 'QTSNFR', '322314', '433425'], ['...TT', 'KLSDN', ']Z}OO', '41344', '...TT', 'KLPDD', ']Z}OO', '41344'], ['EEEEE', …
5VI7_A	0.0023824478429078	7.838818804189218	0.2152046783625734	[[441, 445], [577, 581], [331, 335], [519, 524], [580, 586], [293, 296], [301, 306]]	[3, 5, 6, 1, 4, 0, 2]	[[47, 51], [200, 204], [283, 287], [420, 425], [598, 606], [768, 771], [997, 1002]]	[['EEEEE', 'ILAGP', '/0122', '01233', 'EEEEE', 'VLHST', '/0322', '01433'], ['E.EEE', 'PAEVW', '2[3/2', '32403', 'EEEEE', 'YFKIY', '213/2', '32403'], ['S.EEE', 'SPIMD', 'U}/13', '33024', 'S.EEE', 'GTITD', 'U}/23', '33034'], ['TTTT..', 'EGEFKL', 'ONOM]Z', '434241', 'TTT...', 'DYNYKL', 'ONO}]Z', '434341'], ['EE.TT..', 'VWTKYGE', '/2}ON}]', '0334334', 'EE..TTT..', 'ITPGTNTSN', '/2}}NON}]', '033334334…
7CJM_B	0.0023841959134643	3.97153673860129	0.2666666666666659	[[196, 200], [232, 236], [296, 299], [231, 234], [298, 313], [79, 81], [214, 217]]	[3, 5, 6, 1, 4, 0, 2]	[[49, 53], [224, 228], [313, 316], [449, 452], [593, 601], [766, 768], [954, 957]]	[['EEEEE', 'QTTLK', '32203', '43314', 'EEEEE', 'HSTQD', '32233', '43344'], ['EEEEE', 'KYLVQ', '320/3', '43104', 'EEEEE', 'EPLVD', '320/3', '43104'], ['EEEE', 'YKGP', '2322', '3433', 'EEEE', 'YQTS', '2322', '3433'], ['EEEE', 'TKYL', '2320', '3431', 'EEEE', 'YNYL', '2320', '3431'], ['EEEEEEEEE.S.EE..', 'GPITDVFYKENSYTTT', '22/23/123]V}22}}', '3303402344433333', 'EEEEEEE..', 'GGVSVITPG', '22/2//2}}'…
6MX4_C	0.0023917368839448	8.117012593059144	2.6382978723404245	[[123, 125], [151, 153], [123, 127], [184, 188], [178, 182], [107, 109], [105, 107]]	[3, 5, 6, 1, 4, 0, 2]	[[49, 51], [210, 212], [314, 318], [447, 451], [526, 530], [762, 764], [1015, 1017]]	[['EEE', 'NGY', '322', '433', 'EEE', 'HST', '322', '433'], ['...', 'IKL', 'Y]Z', '041', '...', 'INL', 'Y]Z', '041'], ['EEEEE', 'NGYAC', '32211', '43322', 'EEEEE', 'QTSNF', '32231', '43342'], ['..EEE', 'GFYNW', '}[232', '32343', '.EEEE', 'GNYNY', '}3232', '34343'], ['.S...', 'TSDKP', '}U]]}', '33443', '.S...', 'GPKKS', '}U]]}', '33443'], ['HHH', 'KLE', '%"%', '414', 'HHH', 'QLN', '%"%', '414'], ['…
5EQS_A	0.0023997571064274	4.41959407406651	0.5267857142857142	[[1082, 1086], [1083, 1086], [1163, 1168], [1006, 1009], [1033, 1038], [1132, 1134], [1173, 1178]]	[3, 5, 6, 1, 4, 0, 2]	[[48, 52], [203, 206], [285, 290], [376, 379], [595, 600], [767, 769], [1002, 1007]]	[['EEEEE', 'LVGWQ', '0/223', '10334', 'EEEEE', 'LHSTQ', '03223', '14334'], ['EEEE', 'VGWQ', '/223', '0334', 'EEEE', 'IYSK', '/223', '0334'], ['EEEEEE', 'VAKAVQ', '/131/3', '024204', 'EEEEEE', 'ITDAVD', '/231/3', '034204'], ['EEEE', 'YAQQ', '2133', '3244', 'EEEE', 'TFKD', '2133', '3244'], ['EEEEE.', 'VQIVST', '/3//2}', '040033', 'EEEEE.', 'VSVITP', '/2//2}', '030033'], ['HHH', 'LSY', '"$$', '133',…
1EO8_A	0.0024002265984812	3.182374169321643	1.4016853932584263	[[151, 153], [210, 214], [134, 140], [165, 168], [132, 146], [105, 107], [191, 195]]	[3, 5, 6, 1, 4, 0, 2]	[[48, 50], [206, 210], [284, 290], [394, 397], [528, 549], [739, 741], [1005, 1009]]	[['EEE', 'LNW', '032', '143', 'EEE', 'LHS', '032', '143'], ['EEEE.', 'QQTII', '332/Y', '44300', 'EEEE.', 'KHTPI', '3322Y', '44330'], ['..EEEEE', 'GGSNADK', '}}23133', '3334244', '.EEEEEE', 'TITDAVD', '}/231/3', '3034204'], ['EEEE', 'NVTM', '3/21', '4032', 'EEEE', 'NVYA', '3/21', '4032'], ['....EEEEEETTEEE', 'QNGGSNADKRGPGSG', ']]}}231334NN222', '443334244533333', '........SSEEEEEETTEEEE', 'KKSTNL…
3SUG_A	0.0024015330715827	4.4310392548563735	0.6863905325443775	[[1082, 1086], [1083, 1086], [1163, 1168], [1006, 1009], [1033, 1038], [1018, 1021], [1173, 1178]]	[3, 5, 6, 1, 4, 0, 2]	[[48, 52], [203, 206], [285, 290], [376, 379], [595, 600], [748, 751], [1002, 1007]]	[['EEEEE', 'LVGWQ', '0/223', '10334', 'EEEEE', 'LHSTQ', '03223', '14334'], ['EEEE', 'VGWQ', '/223', '0334', 'EEEE', 'IYSK', '/223', '0334'], ['EEEEEE', 'VAKAVD', '/131/3', '024204', 'EEEEEE', 'ITDAVD', '/231/3', '034204'], ['EEEE', 'YAQQ', '2133', '3244', 'EEEE', 'TFKD', '2133', '3244'], ['EEEEE.', 'VQIVST', '/3//2}', '040033', 'EEEEE.', 'VSVITP', '/2//2}', '030033'], ['HHHH', 'ETSQ', '%$$%', '43…
6GB7_E	0.0024017342302507	4.236649135520583	0.3549920760697307	[[188, 192], [187, 193], [22, 27], [7, 12], [22, 27], [56, 61], [140, 150]]	[3, 5, 6, 1, 4, 0, 2]	[[49, 53], [201, 208], [311, 316], [396, 401], [594, 599], [746, 751], [989, 1006]]	[['EEEEE', 'HVTHH', '3/233', '40344', 'EEEEE', 'HSTQD', '32233', '43344'], ['EEEEEEE', 'AHVTHHP', '13/2332', '2403443', 'EEEEEEEE', 'FKIYSKHT', '13/22332', '24033443'], ['EEEEEE', 'YISVGY', '2/2/22', '303033', 'EEEEEE', 'GIYQTS', '2/2322', '303433'], ['EEEEEE', 'YFETAV', '21321/', '324320', 'EEEEEE', 'YADSFV', '21321/', '324320'], ['EEEEEE', 'YISVGY', '2/2/22', '303033', 'EEEEEE', 'GVSVIT', '2/2/…
6P1X_B	0.0024069247082577	2.990552205864703	0.5106007067137801	[[349, 353], [331, 352], [350, 353], [230, 233], [329, 341], [262, 267], [256, 266]]	[3, 5, 6, 1, 4, 0, 2]	[[48, 52], [195, 209], [314, 317], [429, 432], [539, 551], [761, 766], [992, 1003]]	[['EEEEE', 'LKTGK', '03223', '14334', 'EEEEE', 'LHSTQ', '03223', '14334'], ['EEETTEEEEEEEEETTEEEEEE', 'KQGQGQWTYQIYQEPFKNLKTG', '332ON32223/233NM330322', '4434343334034432441433', 'EEETTEEEEEEEEEE', 'KNIDGYFKIYSKHTP', '33/ON213/223322', '440433240334433'], ['EEEE', 'KTGK', '3223', '4334', 'EEEE', 'QTSN', '3223', '4334'], ['..EE', 'MGYE', '[}23', '2334', '..EE', 'FTGD', '[}23', '2334'], ['EEEEETTE…
2C0N_A	0.002408041728787	3.0199874235346886	0.4895470383275264	[[168, 172], [166, 171], [169, 173], [84, 89], [162, 166], [37, 40], [73, 80]]	[3, 5, 6, 1, 4, 0, 2]	[[48, 52], [204, 209], [314, 318], [433, 438], [549, 553], [770, 773], [953, 960]]	[['EEEEE', 'LKAYH', '03123', '14234', 'EEEEE', 'LHSTQ', '03223', '14334'], ['EEEEEE', 'SSLKAY', '220312', '331423', 'EEEEEE', 'YSKHTP', '223322', '334433'], ['EEEEE', 'KAYHF', '31231', '42342', 'EEEEE', 'QTSNF', '32231', '43342'], ['EEEEE.', 'VVCGYY', '//122}', '002333', 'EEEEE.', 'VIAWNS', '//123}', '002343'], ['EEEEE', 'TYALS', '22102', '33213', 'EEEEE', 'TGVLT', '22/02', '33013'], ['HHHH', 'VA…
5FT1_E	0.0024126739944553	4.306215535693811	0.2144886363636362	[[223, 228], [208, 214], [149, 151], [207, 212], [217, 224], [11, 13], [139, 144]]	[3, 5, 6, 1, 4, 0, 2]	[[47, 52], [196, 202], [313, 315], [431, 436], [578, 585], [762, 764], [1008, 1013]]	[['EEEEEE', 'VLFTIK', '/012/3', '012304', 'EEEEEE', 'VLHSTQ', '/03223', '014334'], ['EEEEEEE', 'EVYFSFE', '3/21213', '4032324', 'EETTEEE', 'NIDGYFK', '3/ON213', '4043324'], ['EEE', 'YQG', '232', '343', 'EEE', 'YQT', '232', '343'], ['EEEEEE', 'TEVYFS', '23/212', '340323', 'EEEEEE', 'GDVIAW', '23//12', '340023'], ['.SSSS.EE', 'HPDVEEVL', ']UVRV]/0', '43404401', '.SSS..EE', 'DPQTLEIL', ']UVUZ]/0', '…
3NWA_C	0.0024132429228852	41.464287084398016	0.2549707602339186	[[655, 658], [649, 660], [169, 172], [352, 356], [265, 269], [516, 526], [700, 707]]	[3, 5, 6, 1, 4, 0, 2]	[[50, 53], [200, 209], [311, 314], [434, 438], [547, 551], [762, 772], [984, 995]]	[['EEEE', 'YSHQ', '2233', '3344', 'EEEE', 'STQD', '2233', '3344'], ['EEETTEEEEEEE', 'YFEEYAYSHQLS', '213ON1223302', '324432334413', 'EEEEEEEEEE', 'YFKIYSKHTP', '213/223322', '3240334433'], ['EEEE', 'TVSQ', '2/23', '3034', 'EEEE', 'GIYQ', '2/23', '3034'], ['EEEE.', 'VAWDW', '/123}', '02343', 'EEEE.', 'IAWNS', '/123}', '02343'], ['EEEEE', 'YGTTV', '2222/', '33330', 'EEEEE', 'TGTGV', '2222/', '33330…
7K43_A	0.0024148186429878	0.5773912732573072	0.0105263157894737	[[38, 53], [195, 228], [281, 322], [355, 438], [514, 613], [735, 773], [951, 1019]]	[3, 5, 6, 1, 4, 0, 2]	[[38, 53], [195, 228], [281, 322], [355, 438], [514, 613], [735, 773], [951, 1019]]	[['..SSEE..SEEEEEEE', 'YPDKVFRSSVLHSTQD', '}}VV/1^}U/032233', '3344025330143344', '.SSSEE..SEEEEEEE', 'YPDKVFRSSVLHSTQD', '}UVV/1^}U/032233', '3344025330143344'], ['EEETTEEEEEEEEEE...SS.PPPS..EEEEEEE', 'KNIDGYFKIYSKHTPINLVRDLPQGFSALEPLVD', '33/ON213/223322Y]ZRW]EGHU[}10320/3', '4404332403344330410541343232143104', 'EEETTEEEEEEEEEE...SSSPPPS..PBEEEEE', 'KNIDGYFKIYSKHTPINLVRDLPQGFSALEPLVD', '33/ON2…
7K43_E	0.0024151479542305	0.5773750136708153	0.0222222222222223	[[38, 53], [195, 228], [281, 322], [355, 438], [514, 613], [735, 773], [951, 1019]]	[3, 5, 6, 1, 4, 0, 2]	[[38, 53], [195, 228], [281, 322], [355, 438], [514, 613], [735, 773], [951, 1019]]	[['..SSEE..SEEEEEEE', 'YPDKVFRSSVLHSTQD', '}}VV/1^}U/032233', '3344025330143344', '.SSSEE..SEEEEEEE', 'YPDKVFRSSVLHSTQD', '}UVV/1^}U/032233', '3344025330143344'], ['EEETTEEEEEEEEEE...SS.PPPS..EEEEEEE', 'KNIDGYFKIYSKHTPINLVRDLPQGFSALEPLVD', '33/ON213/223322Y]ZRW]EGHU[}10320/3', '4404332403344330410541343232143104', 'EEETTEEEEEEEEEE...SSSPPPS..PBEEEEE', 'KNIDGYFKIYSKHTPINLVRDLPQGFSALEPLVD', '33/ON2…
5HRD_D	0.0024156141561908	2.87056042492918	0.741344195519348	[[95, 98], [26, 28], [95, 98], [34, 36], [20, 24], [110, 113], [126, 129]]	[3, 5, 6, 1, 4, 0, 2]	[[49, 52], [226, 228], [314, 317], [433, 435], [541, 545], [769, 772], [1013, 1016]]	[['EEEE', 'KTYQ', '3223', '4334', 'EEEE', 'HSTQ', '3223', '4334'], ['EEE', 'LIK', '0/3', '104', 'EEE', 'LVD', '0/3', '104'], ['EEEE', 'KTYQ', '3223', '4334', 'EEEE', 'QTSN', '3223', '4334'], ['EEE', 'IVA', '//1', '002', 'EEE', 'VIA', '//1', '002'], ['EEETT', 'FEYNG', '132ON', '24343', 'EEETT', 'FNFNG', '131ON', '24243'], ['HHHH', 'PYAI', '$$#!', '3320', 'HHHH', 'GIAV', '$!#!', '3020'], ['HHHH', '…
7K43_B	0.0024157178724272	0.5773839352052701	0.0421052631578946	[[38, 53], [195, 228], [281, 322], [355, 438], [514, 613], [735, 773], [951, 1019]]	[3, 5, 6, 1, 4, 0, 2]	[[38, 53], [195, 228], [281, 322], [355, 438], [514, 613], [735, 773], [951, 1019]]	[['..SSEE..SEEEEEEE', 'YPDKVFRSSVLHSTQD', '}}VV/1^}U/032233', '3344025330143344', '.SSSEE..SEEEEEEE', 'YPDKVFRSSVLHSTQD', '}UVV/1^}U/032233', '3344025330143344'], ['EEETTEEEEEEEEEE...SS.PPPS..EEEEEEE', 'KNIDGYFKIYSKHTPINLVRDLPQGFSALEPLVD', '33/ON213/223322Y]ZRW]EGHU[}10320/3', '4404332403344330410541343232143104', 'EEETTEEEEEEEEEE...SSSPPPS..PBEEEEE', 'KNIDGYFKIYSKHTPINLVRDLPQGFSALEPLVD', '33/ON2…
7K8Y_D	0.0024197240358731	0.8925090016023914	0.0490797546012264	[[38, 53], [195, 228], [281, 313], [355, 444], [514, 612], [735, 773], [951, 1019]]	[3, 5, 6, 1, 4, 0, 2]	[[38, 53], [195, 228], [281, 313], [355, 444], [514, 612], [735, 773], [951, 1019]]	[['.SSS....SEEEEEEE', 'YPDKVFRSSVLHSTQD', '}UVVY[^}U/032233', '3344025330143344', '.SSSEE..SEEEEEEE', 'YPDKVFRSSVLHSTQD', '}UVV/1^}U/032233', '3344025330143344'], ['EEETTEEEEEEEEEE...SSSPPP.....EEEEE', 'KNIDGYFKIYSKHTPINLVRDLPQGFSALEPLVD', '33/ON213/223322Y]ZRWVEGH}[}[Z320/3', '4404332403344330410541343232143104', 'EEETTEEEEEEEEEE...SSSPPPS..PBEEEEE', 'KNIDGYFKIYSKHTPINLVRDLPQGFSALEPLVD', '33/ON2…
5XE0_A	0.0024205470407258	14.580687621195498	4.02941176470588	[[5, 7], [2, 7], [4, 6], [325, 329], [60, 65], [134, 141], [245, 249]]	[3, 5, 6, 1, 4, 0, 2]	[[51, 53], [202, 207], [312, 314], [432, 436], [555, 560], [746, 753], [977, 981]]	[['EEE', 'SNE', '233', '344', 'EEE', 'TQD', '233', '344'], ['EEEEEE', 'EIVSNE', '3//233', '400344', 'EEEEEE', 'KIYSKH', '3/2233', '403344'], ['EEE', 'VSN', '/23', '034', 'EEE', 'IYQ', '/23', '034'], ['EEEEE', 'DVIAS', '3//12', '40023', 'EEEEE', 'DVIAW', '3//12', '40023'], ['......', 'GNKIML', '}]]Y[Z', '344021', '......', 'SNKKFL', '}]]][Z', '344421'], ['.HHHHHHH', 'TTEMTKML', '}$%#$%#"', '334234…
4KPQ_E	0.0024333502683944	2.054715575021517	0.3297045101088647	[[162, 169], [229, 234], [164, 169], [243, 247], [137, 140], [62, 66], [63, 66]]	[3, 5, 6, 1, 4, 0, 2]	[[45, 52], [200, 205], [312, 317], [395, 399], [565, 568], [766, 770], [1005, 1008]]	[['..EEEEEE', 'PVISKTYN', '}Y/23223', '30034334', '.SEEEEEE', 'SSVLHSTQ', '}U/03223', '33014334'], ['EEEEEE', 'WMKIYW', '213/22', '324033', 'EEEEEE', 'YFKIYS', '213/22', '324033'], ['EEEEEE', 'ISKTYN', '/23223', '034334', 'EEEEEE', 'IYQTSN', '/23223', '034334'], ['EEEEE', 'ITFES', '/2132', '03243', 'EEEEE', 'VYADS', '/2132', '03243'], ['EEE.', 'APRD', '124]', '2354', 'EEE.', 'FGRD', '124]', '2354…
5HRD_A	0.0024354587405159	2.829663625263476	0.6797642436149312	[[95, 98], [26, 28], [95, 98], [34, 36], [20, 24], [110, 113], [126, 129]]	[3, 5, 6, 1, 4, 0, 2]	[[49, 52], [226, 228], [314, 317], [433, 435], [541, 545], [769, 772], [1013, 1016]]	[['EEEE', 'KTYQ', '3223', '4334', 'EEEE', 'HSTQ', '3223', '4334'], ['EEE', 'LIK', '0/3', '104', 'EEE', 'LVD', '0/3', '104'], ['EEEE', 'KTYQ', '3223', '4334', 'EEEE', 'QTSN', '3223', '4334'], ['EEE', 'IVA', '//1', '002', 'EEE', 'VIA', '//1', '002'], ['EEETT', 'FEYNG', '132ON', '24343', 'EEETT', 'FNFNG', '131ON', '24243'], ['HHHH', 'PYAI', '$$#!', '3320', 'HHHH', 'GIAV', '$!#!', '3020'], ['HHHH', '…
3RC4_A	0.0024376440065815	4.448002122952761	0.6601941747572806	[[1082, 1086], [1083, 1086], [1163, 1168], [1006, 1009], [1033, 1038], [1018, 1021], [1173, 1178]]	[3, 5, 6, 1, 4, 0, 2]	[[48, 52], [203, 206], [285, 290], [376, 379], [595, 600], [748, 751], [1002, 1007]]	[['EEEEE', 'LVGWQ', '0/223', '10334', 'EEEEE', 'LHSTQ', '03223', '14334'], ['EEEE', 'VGWQ', '/223', '0334', 'EEEE', 'IYSK', '/223', '0334'], ['EEEEEE', 'VAKAVD', '/131/3', '024204', 'EEEEEE', 'ITDAVD', '/231/3', '034204'], ['EEEE', 'YAQQ', '2133', '3244', 'EEEE', 'TFKD', '2133', '3244'], ['EEEEE.', 'VQIVST', '/3//2}', '040033', 'EEEEE.', 'VSVITP', '/2//2}', '030033'], ['HHHH', 'ETSQ', '%$$%', '43…
6N4F_G	0.0024465272782177	1.91044690410466	0.6666666666666663	[[131, 133], [131, 134], [278, 283], [152, 155], [54, 60], [105, 107], [191, 195]]	[3, 5, 6, 1, 4, 0, 2]	[[51, 53], [205, 208], [308, 313], [450, 453], [580, 586], [739, 741], [1005, 1009]]	[['EEE', 'TQN', '233', '344', 'EEE', 'TQD', '233', '344'], ['EEEE', 'TQNG', '2332', '3443', 'EEEE', 'SKHT', '2332', '3443'], ['..SEEE', 'ISEWIT', 'Y}V2/2', '034303', '..SEEE', 'VEKGIY', 'Y]V2/2', '044303'], ['EEEE', 'NWLT', '3202', '4313', 'EEEE', 'NYLY', '3202', '4313'], ['SSS.EEE', 'NPHKILD', 'VUV]/03', '4344014', 'SS..EEE', 'QTLEILD', 'VUZ]/03', '4314014'], ['HHH', 'YAS', '$#$', '323', 'HHH', …
3RRR_G	0.002450085256726	11.523953572997126	2.10909090909091	[[40, 44], [29, 33], [40, 44], [44, 46], [52, 58], [91, 94], [79, 84]]	[3, 5, 6, 1, 4, 0, 2]	[[47, 51], [205, 209], [312, 316], [451, 453], [593, 599], [761, 764], [952, 957]]	[['EEEEE', 'VSKGY', '/2322', '03433', 'EEEEE', 'VLHST', '/0322', '01433'], ['EEEEE', 'TEEFY', '23312', '34423', 'EEEEE', 'SKHTP', '23322', '34433'], ['EEEEE', 'VSKGY', '/2322', '03433', 'EEEEE', 'IYQTS', '/2322', '03433'], ['EEE', 'YLS', '202', '313', 'EEE', 'YLY', '202', '313'], ['EEEEEEE', 'WYTSVIT', '2222//2', '3333003', 'EEEEEEE', 'GGVSVIT', '22/2//2', '3303003'], ['HHHH', 'TELQ', '$%"%', '34…
6XF6_B	0.0024526076736756	0.4449001144021097	0.059479553903345	[[38, 53], [201, 228], [281, 322], [355, 444], [522, 613], [735, 773], [951, 1019]]	[3, 5, 6, 1, 4, 0, 2]	[[38, 53], [201, 228], [281, 322], [355, 444], [522, 613], [735, 773], [951, 1019]]	[['.SSSEE..SSEEEEEE', 'YPDKVFRSSVLHSTQD', '}UVV/1^}UR032233', '3344025330143344', '.SSSEE..SEEEEEEE', 'YPDKVFRSSVLHSTQD', '}UVV/1^}U/032233', '3344025330143344'], ['EEEEEEEEE..---.PPP...EEEEEEE', 'FKIYSKHTPIN---DLPQGFSALEPLVD', '13/223322Y]---]EGH}[}10320/3', '24033443304---41343232143104', 'EEEEEEEEE...SSSPPPS..PBEEEEE', 'FKIYSKHTPINLVRDLPQGFSALEPLVD', '13/223322Y]ZRWVEGHU[}F)320/3', '2403344330…
1JLA_B	0.0024529579732722	2.229106054314105	0.4297658862876254	[[349, 353], [331, 352], [350, 353], [412, 415], [329, 341], [262, 267], [256, 266]]	[3, 5, 6, 1, 4, 0, 2]	[[48, 52], [195, 209], [314, 317], [447, 450], [539, 551], [761, 766], [992, 1003]]	[['EEEEE', 'LKTGK', '03223', '14334', 'EEEEE', 'LHSTQ', '03223', '14334'], ['EEETTEEEEEEEEETTEEEEEE', 'KQGQGQWTYQIYQEPFKNLKTG', '332ON32223/233NM330322', '4434343334034432441433', 'EEETTEEEEEEEEEE', 'KNIDGYFKIYSKHTP', '33/ON213/223322', '440433240334433'], ['EEEE', 'KTGK', '3223', '4334', 'EEEE', 'QTSN', '3223', '4334'], ['.EEE', 'PEWE', '}323', '3434', '.EEE', 'GNYN', '}323', '3434'], ['EEEEETTE…
2ZE2_A	0.0024543687221968	12.238596746292682	0.0070175438596491	[[349, 353], [327, 352], [103, 107], [122, 126], [51, 56], [262, 267], [396, 404]]	[3, 5, 6, 1, 4, 0, 2]	[[48, 52], [201, 209], [309, 313], [405, 409], [526, 531], [761, 766], [1002, 1010]]	[['EEEEE', 'LKTGK', '03223', '14334', 'EEEEE', 'LHSTQ', '03223', '14334'], ['EEEEE.SSSEEEEEEESSTT.EEEEE', 'AEIQKQGQGQWTYQIYQEPFKNLKTG', '13/33]UVU32223/2VVNM]30322', '24044434343334034432441433', 'EEEEEEEEE', 'FKIYSKHTP', '13/223322', '240334433'], ['.SEEE', 'NKSVT', ']V2/2', '44303', '.SEEE', 'EKGIY', ']V2/2', '44303'], ['GGGGG', 'EDFRK', '::8;:', '44254', 'GGGGG', 'DEVRQ', '::6;:', '44054'], ['…
1HB5_F	0.0024552223282369	5.039768858336453	0.352848101265822	[[232, 238], [227, 236], [231, 236], [304, 307], [227, 233], [17, 24]]	[3, 5, 6, 1, 4, 2]	[[47, 53], [202, 209], [311, 316], [450, 453], [586, 596], [953, 960]]	[['EEEEEEE', 'VYQSYLD', '/232203', '0343314', 'EEEEEEE', 'VLHSTQD', '/032233', '0143344'], ['EEEEEEEEEE', 'EISYTVYQSY', '3/222/2322', '4033303433', 'EEEEEEEE', 'KIYSKHTP', '3/223322', '40334433'], ['EEEEEE', 'TVYQSY', '2/2322', '303433', 'EEEEEE', 'GIYQTS', '2/2322', '303433'], ['EEEE', 'NYLS', '3202', '4313', 'EEEE', 'NYLY', '3202', '4313'], ['EEEEEEE', 'EISYTVY', '3/222/2', '4033303', 'EEEPPPEE…
1HB9_L	0.0024555430078366	5.039768117681442	0.4418212478920733	[[232, 238], [227, 236], [231, 236], [304, 307], [227, 233], [17, 24]]	[3, 5, 6, 1, 4, 2]	[[47, 53], [202, 209], [311, 316], [450, 453], [586, 596], [953, 960]]	[['EEEEEEE', 'VYQSYLD', '/232203', '0343314', 'EEEEEEE', 'VLHSTQD', '/032233', '0143344'], ['EEEEEEEEEE', 'EISYTVYQSY', '3/222/2322', '4033303433', 'EEEEEEEE', 'KIYSKHTP', '3/223322', '40334433'], ['EEEEEE', 'TVYQSY', '2/2322', '303433', 'EEEEEE', 'GIYQTS', '2/2322', '303433'], ['EEEE', 'NYLS', '3202', '4313', 'EEEE', 'NYLY', '3202', '4313'], ['EEEEEEE', 'EISYTVY', '3/222/2', '4033303', 'EEEPPPEE…
1HB5_C	0.0024568805371257	5.039747103197227	0.568807339449541	[[232, 238], [227, 236], [231, 236], [304, 307], [227, 233], [17, 24]]	[3, 5, 6, 1, 4, 2]	[[47, 53], [202, 209], [311, 316], [450, 453], [586, 596], [953, 960]]	[['EEEEEEE', 'VYQSYLD', '/232203', '0343314', 'EEEEEEE', 'VLHSTQD', '/032233', '0143344'], ['EEEEEEEEEE', 'EISYTVYQSY', '3/222/2322', '4033303433', 'EEEEEEEE', 'KIYSKHTP', '3/223322', '40334433'], ['EEEEEE', 'TVYQSY', '2/2322', '303433', 'EEEEEE', 'GIYQTS', '2/2322', '303433'], ['EEEE', 'NYLS', '3202', '4313', 'EEEE', 'NYLY', '3202', '4313'], ['EEEEEEE', 'EISYTVY', '3/222/2', '4033303', 'EEEPPPEE…
1HB9_C	0.0024569244526998	5.039732523326192	0.4741379310344822	[[232, 238], [227, 236], [231, 236], [304, 307], [227, 233], [17, 24]]	[3, 5, 6, 1, 4, 2]	[[47, 53], [202, 209], [311, 316], [450, 453], [586, 596], [953, 960]]	[['EEEEEEE', 'VYQSYLD', '/232203', '0343314', 'EEEEEEE', 'VLHSTQD', '/032233', '0143344'], ['EEEEEEEEEE', 'EISYTVYQSY', '3/222/2322', '4033303433', 'EEEEEEEE', 'KIYSKHTP', '3/223322', '40334433'], ['EEEEEE', 'TVYQSY', '2/2322', '303433', 'EEEEEE', 'GIYQTS', '2/2322', '303433'], ['EEEE', 'NYLS', '3202', '4313', 'EEEE', 'NYLY', '3202', '4313'], ['EEEEEEE', 'EISYTVY', '3/222/2', '4033303', 'EEEPPPEE…
1HX6_C	0.0024572209146806	5.039738966388317	0.331775700934579	[[232, 238], [227, 236], [231, 236], [304, 307], [227, 233], [17, 24]]	[3, 5, 6, 1, 4, 2]	[[47, 53], [202, 209], [311, 316], [450, 453], [586, 596], [953, 960]]	[['EEEEEEE', 'VYQSYLD', '/232203', '0343314', 'EEEEEEE', 'VLHSTQD', '/032233', '0143344'], ['EEEEEEEEEE', 'EISYTVYQSY', '3/222/2322', '4033303433', 'EEEEEEEE', 'KIYSKHTP', '3/223322', '40334433'], ['EEEEEE', 'TVYQSY', '2/2322', '303433', 'EEEEEE', 'GIYQTS', '2/2322', '303433'], ['EEEE', 'NYLS', '3202', '4313', 'EEEE', 'NYLY', '3202', '4313'], ['EEEEEEE', 'EISYTVY', '3/222/2', '4033303', 'EEEPPPEE…
1HB9_I	0.002457343021955	5.039711919024198	0.3443396226415087	[[232, 238], [227, 236], [231, 236], [304, 307], [227, 233], [17, 24]]	[3, 5, 6, 1, 4, 2]	[[47, 53], [202, 209], [311, 316], [450, 453], [586, 596], [953, 960]]	[['EEEEEEE', 'VYQSYLD', '/232203', '0343314', 'EEEEEEE', 'VLHSTQD', '/032233', '0143344'], ['EEEEEEEEEE', 'EISYTVYQSY', '3/222/2322', '4033303433', 'EEEEEEEE', 'KIYSKHTP', '3/223322', '40334433'], ['EEEEEE', 'TVYQSY', '2/2322', '303433', 'EEEEEE', 'GIYQTS', '2/2322', '303433'], ['EEEE', 'NYLS', '3202', '4313', 'EEEE', 'NYLY', '3202', '4313'], ['EEEEEEE', 'EISYTVY', '3/222/2', '4033303', 'EEEPPPEE…
1HB9_F	0.0024583911111775	5.039751515724896	0.5630712979890307	[[232, 238], [227, 236], [231, 236], [304, 307], [227, 233], [17, 24]]	[3, 5, 6, 1, 4, 2]	[[47, 53], [202, 209], [311, 316], [450, 453], [586, 596], [953, 960]]	[['EEEEEEE', 'VYQSYLD', '/232203', '0343314', 'EEEEEEE', 'VLHSTQD', '/032233', '0143344'], ['EEEEEEEEEE', 'EISYTVYQSY', '3/222/2322', '4033303433', 'EEEEEEEE', 'KIYSKHTP', '3/223322', '40334433'], ['EEEEEE', 'TVYQSY', '2/2322', '303433', 'EEEEEE', 'GIYQTS', '2/2322', '303433'], ['EEEE', 'NYLS', '3202', '4313', 'EEEE', 'NYLY', '3202', '4313'], ['EEEEEEE', 'EISYTVY', '3/222/2', '4033303', 'EEEPPPEE…
1HB5_I	0.0024589269776465	5.039745782854307	0.4393939393939385	[[232, 238], [227, 236], [231, 236], [304, 307], [227, 233], [17, 24]]	[3, 5, 6, 1, 4, 2]	[[47, 53], [202, 209], [311, 316], [450, 453], [586, 596], [953, 960]]	[['EEEEEEE', 'VYQSYLD', '/232203', '0343314', 'EEEEEEE', 'VLHSTQD', '/032233', '0143344'], ['EEEEEEEEEE', 'EISYTVYQSY', '3/222/2322', '4033303433', 'EEEEEEEE', 'KIYSKHTP', '3/223322', '40334433'], ['EEEEEE', 'TVYQSY', '2/2322', '303433', 'EEEEEE', 'GIYQTS', '2/2322', '303433'], ['EEEE', 'NYLS', '3202', '4313', 'EEEE', 'NYLY', '3202', '4313'], ['EEEEEEE', 'EISYTVY', '3/222/2', '4033303', 'EEEPPPEE…
7KKK_C	0.0024606264741751	0.3447192847966613	0.2982456140350882	[[38, 53], [195, 228], [281, 322], [355, 444], [514, 613], [735, 773], [951, 1019]]	[3, 5, 6, 1, 4, 0, 2]	[[38, 53], [195, 228], [281, 322], [355, 444], [514, 613], [735, 773], [951, 1019]]	[['..SSEE..SEEEEEEE', 'YPDKVFRSSVLHSTQD', '}}VV/1^}U/032233', '3344025330143344', '.SSSEE..SEEEEEEE', 'YPDKVFRSSVLHSTQD', '}UVV/1^}U/032233', '3344025330143344'], ['EEETTEEEEEEEEEE.S.SSSPPP....BEEEEE', 'KNIDGYFKIYSKHTPINLVRDLPQGFSALEPLVD', '33/ON213/223322YVZRWVEGH}[}[)320/3', '4404332403344330410541343232143104', 'EEETTEEEEEEEEEE...SSSPPPS..PBEEEEE', 'KNIDGYFKIYSKHTPINLVRDLPQGFSALEPLVD', '33/ON2…
5XN0_B	0.0024617090435819	2.163311474787078	0.5052816901408441	[[349, 353], [331, 352], [350, 353], [351, 355], [329, 341], [262, 267], [256, 266]]	[3, 5, 6, 1, 4, 0, 2]	[[48, 52], [195, 209], [314, 317], [396, 400], [539, 551], [761, 766], [992, 1003]]	[['EEEEE', 'LKTGK', '03223', '14334', 'EEEEE', 'LHSTQ', '03223', '14334'], ['EEETTEEEEEEEEETTEEEEEE', 'KQGQGQWTYQIYQEPFKNLKTG', '332ON32223/233NM330322', '4434343334034432441433', 'EEETTEEEEEEEEEE', 'KNIDGYFKIYSKHTP', '33/ON213/223322', '440433240334433'], ['EEEE', 'KTGK', '3223', '4334', 'EEEE', 'QTSN', '3223', '4334'], ['EEEEE', 'TGKYA', '22321', '33432', 'EEEEE', 'YADSF', '21321', '32432'], ['…
5HRD_C	0.0024661471208004	2.81431740334774	0.7342799188640972	[[95, 98], [26, 28], [95, 98], [34, 36], [20, 24], [110, 113], [126, 129]]	[3, 5, 6, 1, 4, 0, 2]	[[49, 52], [226, 228], [314, 317], [433, 435], [541, 545], [769, 772], [1013, 1016]]	[['EEEE', 'KTYQ', '3223', '4334', 'EEEE', 'HSTQ', '3223', '4334'], ['EEE', 'LIK', '0/3', '104', 'EEE', 'LVD', '0/3', '104'], ['EEEE', 'KTYQ', '3223', '4334', 'EEEE', 'QTSN', '3223', '4334'], ['EEE', 'IVA', '//1', '002', 'EEE', 'VIA', '//1', '002'], ['EEETT', 'FEYNG', '132ON', '24343', 'EEETT', 'FNFNG', '131ON', '24243'], ['HHHH', 'PYAI', '$$#!', '3320', 'HHHH', 'GIAV', '$!#!', '3020'], ['HHHH', '…
5XN1_A	0.0024707281764157	10.684065637840394	0.0822784810126575	[[349, 353], [331, 352], [103, 107], [122, 126], [329, 341], [256, 266]]	[3, 5, 6, 1, 4, 2]	[[48, 52], [195, 209], [309, 313], [405, 409], [539, 551], [992, 1003]]	[['EEEEE', 'LKTGK', '03223', '14334', 'EEEEE', 'LHSTQ', '03223', '14334'], ['EEETTEEEEEEEEETTEEEEEE', 'KQGQGQWTYQIYQEPFKNLKTG', '332ON32223/233NM330322', '4434343334034432441433', 'EEETTEEEEEEEEEE', 'KNIDGYFKIYSKHTP', '33/ON213/223322', '440433240334433'], ['.SEEE', 'KKSVT', ']V2/2', '44303', '.SEEE', 'EKGIY', ']V2/2', '44303'], ['GGGGG', 'KDFRK', '::8;:', '44254', 'GGGGG', 'DEVRQ', '::6;:', '440…
2GP1_A	0.0024710441122582	7.069614855346968	0.4741379310344822	[[376, 380], [173, 180], [376, 380], [173, 181], [312, 316], [219, 224], [203, 211]]	[3, 5, 6, 1, 4, 0, 2]	[[47, 51], [202, 208], [312, 316], [394, 400], [596, 600], [748, 753], [1004, 1012]]	[['EEEEE', 'IIKGT', '//322', '00433', 'EEEEE', 'VLHST', '/0322', '01433'], ['EEEEEEEE', 'DITFSKQT', '3/212332', '40323443', 'EEEEEEE', 'KIYSKHT', '3/22332', '4033443'], ['EEEEE', 'IIKGT', '//322', '00433', 'EEEEE', 'IYQTS', '/2322', '03433'], ['EEEEEEEEE', 'DITFSKQTA', '3/2123321', '403234432', 'EEEEEEE', 'NVYADSF', '3/21321', '4032432'], ['EEEE.', 'PVVPT', '2//2}', '30033', 'EEEE.', 'SVITP', '2/…
7KDJ_B	0.0024730827241771	1.4669960749365345	0.0647571606475712	[[38, 53], [201, 228], [281, 322], [355, 444], [529, 613], [735, 773], [951, 1019]]	[3, 5, 6, 1, 4, 0, 2]	[[38, 53], [201, 228], [281, 322], [355, 444], [529, 613], [735, 773], [951, 1019]]	[['.SSSEE..SEEEEEEE', 'YPDKVFRSSVLHSTQD', '}UVV/1^}U/032233', '3344025330143344', '.SSSEE..SEEEEEEE', 'YPDKVFRSSVLHSTQD', '}UVV/1^}U/032233', '3344025330143344'], ['EEEEEEEEE..---...SS..EEEEEEE', 'FKIYSKHTPIN---DLPQGFSALEPLVD', '13/223322Y]---]Z}VU[}10320/3', '24033443304---41343232143104', 'EEEEEEEEE...SSSPPPS..PBEEEEE', 'FKIYSKHTPINLVRDLPQGFSALEPLVD', '13/223322Y]ZRWVEGHU[}F)320/3', '2403344330…
1SV5_A	0.002484723918633	11.61505934491297	0.0736842105263164	[[350, 353], [327, 352], [103, 107], [441, 445], [51, 56], [262, 267], [396, 404]]	[3, 5, 6, 1, 4, 0, 2]	[[49, 52], [201, 209], [309, 313], [396, 400], [526, 531], [761, 766], [1002, 1010]]	[['EEEE', 'KTGK', '3223', '4334', 'EEEE', 'HSTQ', '3223', '4334'], ['EEEEE.SSSEEEEEEESSTTS.SEEE', 'AEIQKQGQGQWTYQIYQEPFKNLKTG', '13/33]UVU32223/2VVNMV]S322', '24044434343334034432441433', 'EEEEEEEEE', 'FKIYSKHTP', '13/223322', '240334433'], ['.SEEE', 'NKSVT', ']V2/2', '44303', '.SEEE', 'EKGIY', ']V2/2', '44303'], ['EEEEE', 'YVDGA', '2/321', '30432', 'EEEEE', 'YADSF', '21321', '32432'], ['.S....',…
4Q46_B	0.0024863757184042	4.786123119251423	1.1700507614213191	[[375, 379], [385, 389], [350, 355], [452, 454], [375, 379], [434, 438], [398, 414]]	[3, 5, 6, 1, 4, 0, 2]	[[47, 51], [224, 228], [282, 287], [430, 432], [584, 588], [761, 765], [1011, 1017]]	[['EEEEE', 'ILKKS', '/0332', '01443', 'EEEEE', 'VLHST', '/0322', '01433'], ['EEEEE', 'KLLIN', '300/3', '41104', 'EEEEE', 'EPLVD', '320/3', '43104'], ['TS.EEE', 'NGTIQK', 'OU}/33', '433044', 'TS.EEE', 'NGTITD', 'OU}/23', '433034'], ['.EE', 'GYE', '}23', '334', '.EE', 'TGD', '}23', '334'], ['EEEEE', 'ILKKS', '/0332', '01443', 'EEEEE', 'ILDIT', '/03/2', '01403'], ['HHHHH', 'YQLQR', '$%"%&', '34145',…
4D9J_C	0.0024883646516433	8.671230653554792	3.1707317073170707	[[16, 19], [7, 19], [335, 341], [17, 22], [90, 93], [372, 381]]	[3, 5, 6, 1, 4, 2]	[[50, 53], [196, 207], [293, 299], [376, 381], [536, 539], [985, 994]]	[['EEEE', 'YYED', '2233', '3344', 'EEEE', 'STQD', '2233', '3344'], ['EETTEEEEEEEEE', 'QENSTSIDLYYED', '33ON22/302233', '4443330413344', 'EETTEEEEEEEE', 'NIDGYFKIYSKH', '3/ON213/2233', '404332403344'], ['S.HHHHH', 'LSPLTKG', 'S}$"$%$', '1331343', 'S.HHHHH', 'LDPLSET', 'S]$"$%$', '1431343'], ['EEEESS', 'YEDHGT', '2333UU', '344433', 'EEEESS', 'TFKDYG', '2133UU', '324433'], ['SSEE', 'QDAV', 'VV1/', '…
2WRC_C	0.002489230435374	2.478286833052824	0.3359374999999998	[[164, 168], [256, 260], [301, 304], [242, 246], [242, 245], [104, 110], [410, 453]]	[3, 5, 6, 1, 4, 0, 2]	[[49, 53], [200, 204], [284, 287], [395, 399], [539, 542], [762, 768], [953, 1015]]	[['EEEEE', 'KGSYN', '32223', '43334', 'EEEEE', 'HSTQD', '32233', '43344'], ['EEEEE', 'GFKIS', '213/2', '32403', 'EEEEE', 'YFKIY', '213/2', '32403'], ['.EEE', 'TIGE', '}/23', '3034', '.EEE', 'TITD', '}/23', '3034'], ['EEEEE', 'INFES', '/3132', '04243', 'EEEEE', 'VYADS', '/2132', '03243'], ['EEEE', 'INFE', '/313', '0424', 'EEEE', 'VNFN', '/313', '0424'], ['HHHHHHH', 'ELKHLLS', '%"%%""$', '4144113',…
2WRC_A	0.0024923332259194	2.47828151088581	0.5132743362831862	[[164, 168], [256, 260], [301, 304], [242, 246], [242, 245], [104, 110], [410, 453]]	[3, 5, 6, 1, 4, 0, 2]	[[49, 53], [200, 204], [284, 287], [395, 399], [539, 542], [762, 768], [953, 1015]]	[['EEEEE', 'KGSYN', '32223', '43334', 'EEEEE', 'HSTQD', '32233', '43344'], ['EEEEE', 'GFKIS', '213/2', '32403', 'EEEEE', 'YFKIY', '213/2', '32403'], ['.EEE', 'TIGE', '}/23', '3034', '.EEE', 'TITD', '}/23', '3034'], ['EEEEE', 'INFES', '/3132', '04243', 'EEEEE', 'VYADS', '/2132', '03243'], ['EEEE', 'INFE', '/313', '0424', 'EEEE', 'VNFN', '/313', '0424'], ['HHHHHHH', 'ELKHLLS', '%"%%""$', '4144113',…
1H15_E	0.0024928665312641	9.187371798914809	0.4467005076142123	[[12, 16], [156, 159], [95, 103], [156, 158], [142, 146], [58, 61], [56, 59]]	[3, 5, 6, 1, 4, 0, 2]	[[49, 53], [224, 227], [308, 316], [450, 452], [597, 601], [766, 769], [987, 990]]	[['EEEEE', 'KYEEH', '32333', '43444', 'EEEEE', 'HSTQD', '32233', '43344'], ['EEEE', 'QTLV', '320/', '4310', 'EEEE', 'EPLV', '320/', '4310'], ['...EEEEEE', 'VEPKVTVYP', 'Y]}3/2/22', '043403033', '..SEEEEEE', 'VEKGIYQTS', 'Y]V2/2322', '044303433'], ['EEE', 'QTL', '320', '431', 'EEE', 'NYL', '320', '431'], ['EEE..', 'VVSTG', '//2}}', '00333', 'EEE..', 'VITPG', '//2}}', '00333'], ['HHHH', 'AEYW', '#%…
5VF3_S	0.0024946963013414	4.188592710236421	1.1321695760598494	[[17, 22], [27, 29], [46, 48], [46, 50], [39, 41], [68, 72], [70, 72]]	[3, 5, 6, 1, 4, 0, 2]	[[48, 53], [202, 204], [313, 315], [449, 453], [606, 608], [769, 773], [1015, 1017]]	[['EETTEE', 'LDGNKK', '03NO33', '143444', 'EEEEEE', 'LHSTQD', '032233', '143344'], ['EEE', 'EVS', '3/2', '403', 'EEE', 'KIY', '3/2', '403'], ['EEE', 'YQT', '232', '343', 'EEE', 'YQT', '232', '343'], ['EEEEE', 'YQTFP', '23212', '34323', 'EEEEE', 'YNYLY', '23202', '34313'], ['...', 'HKI', ']]Y', '440', '...', 'NQV', ']]Y', '440'], ['HHHHH', 'WIAAN', '$!##%', '30224', 'HHHHH', 'GIAVE', '$!#!%', '302…
6BQJ_C	0.002497022940657	4.406568056948297	0.5981308411214952	[[82, 86], [83, 86], [163, 168], [6, 9], [33, 38], [18, 21], [173, 178]]	[3, 5, 6, 1, 4, 0, 2]	[[48, 52], [203, 206], [285, 290], [376, 379], [595, 600], [748, 751], [1002, 1007]]	[['EEEEE', 'LVGWQ', '0/223', '10334', 'EEEEE', 'LHSTQ', '03223', '14334'], ['EEEE', 'VGWQ', '/223', '0334', 'EEEE', 'IYSK', '/223', '0334'], ['EEEEEE', 'VAKAVD', '/131/3', '024204', 'EEEEEE', 'ITDAVD', '/231/3', '034204'], ['EEEE', 'YAQQ', '2133', '3244', 'EEEE', 'TFKD', '2133', '3244'], ['EEEEE.', 'VQIVST', '/3//2}', '040033', 'EEEEE.', 'VSVITP', '/2//2}', '030033'], ['HHHH', 'ETSQ', '%$$%', '43…
1S1T_A	0.0024990841565996	11.952279143139297	0.3053435114503815	[[349, 353], [338, 352], [103, 107], [178, 182], [455, 468], [262, 267], [256, 266]]	[3, 5, 6, 1, 4, 0, 2]	[[48, 52], [200, 209], [309, 313], [433, 437], [592, 599], [761, 766], [992, 1003]]	[['EEEEE', 'LKTGK', '03223', '14334', 'EEEEE', 'LHSTQ', '03223', '14334'], ['EEEEEEETTEEEEEE', 'TYQIYQEPFKNLKTG', '223/233NM330322', '334034432441433', 'EEEEEEEEEE', 'YFKIYSKHTP', '213/223322', '3240334433'], ['.SEEE', 'KKSVT', ']V2/2', '44303', '.SEEE', 'EKGIY', ']V2/2', '44303'], ['EEEEE', 'IVIYQ', '///23', '00034', 'EEEEE', 'VIAWN', '//123', '00234'], ['EEEEETTS.EEEEE', 'AGYVTNRGRQKVVT', '122/…
5W1M_S	0.0024993098958237	2.950439684359118	0.2337662337662334	[[216, 219], [216, 219], [120, 125], [106, 111], [96, 100], [142, 146], [187, 193]]	[3, 5, 6, 1, 4, 0, 2]	[[50, 53], [204, 207], [281, 286], [398, 403], [544, 548], [769, 773], [1008, 1014]]	[['EEEE', 'TINQ', '2/33', '3044', 'EEEE', 'STQD', '2233', '3344'], ['EEEE', 'TINQ', '2/33', '3044', 'EEEE', 'YSKH', '2233', '3344'], ['TTTSEE', 'KEYDVS', 'OONV/2', '443403', 'TTS.EE', 'ENGTIT', 'OOU}/2', '443303'], ['EEEEEE', 'NTFLIR', '3210/4', '432105', 'EEEEEE', 'DSFVIR', '321//4', '432005'], ['TTEEE', 'NSFYY', 'ON122', '43233', 'TTEEE', 'NGLTG', 'ON022', '43133'], ['HHHHH', 'SWAIH', '$$#!%', …
5T9Y_A	0.002501742039734	15.601249656004772	0.1974789915966386	[[52, 55], [211, 214], [308, 313], [70, 74], [217, 223], [328, 332], [322, 335]]	[3, 5, 6, 1, 4, 0, 2]	[[46, 49], [200, 203], [295, 300], [411, 415], [605, 611], [761, 765], [977, 998]]	[['SEEE', 'GVLQ', 'U/03', '3014', 'SEEE', 'SVLH', 'U/03', '3014'], ['EEEE', 'TFEV', '213/', '3240', 'EEEE', 'YFKI', '213/', '3240'], ['HHHHHH', 'SLGNTD', '$"$%$%', '313434', 'HHHHHH', 'PLSETK', '$"$%$%', '313434'], ['STT..', 'FPSDW', 'TNN]}', '23343', 'STT..', 'APGQT', 'TNN]}', '23343'], ['...EEEE', 'TKNKCVL', '}]]31/0', '3444201', '....EEE', 'SNQVAVL', '}]]Y1/0', '3440201'], ['HHHHH', 'SKLQR', '…
7KKL_D	0.0025037960397381	0.3612025888199756	0.3029239766081879	[[38, 53], [195, 228], [281, 322], [355, 444], [514, 612], [735, 773], [951, 1019]]	[3, 5, 6, 1, 4, 0, 2]	[[38, 53], [195, 228], [281, 322], [355, 444], [514, 612], [735, 773], [951, 1019]]	[['..SSEE..SEEEEEEE', 'YPDKVFRSSVLHSTQD', '}}VV/1^}U/032233', '3344025330143344', '.SSSEE..SEEEEEEE', 'YPDKVFRSSVLHSTQD', '}UVV/1^}U/032233', '3344025330143344'], ['EEETTEEEEEEEEEE...SSSPPPS..EEEEEEE', 'KNIDGYFKIYSKHTPINLVRDLPQGFSALEPLVD', '33/ON213/223322Y]ZRWVEGHU[}10320/3', '4404332403344330410541343232143104', 'EEETTEEEEEEEEEE...SSSPPPS..PBEEEEE', 'KNIDGYFKIYSKHTPINLVRDLPQGFSALEPLVD', '33/ON2…
3JSM_B	0.0025047960124724	2.128583341650354	0.5517241379310347	[[349, 353], [338, 352], [350, 353], [412, 415], [332, 335], [262, 265], [256, 266]]	[3, 5, 6, 1, 4, 0, 2]	[[48, 52], [200, 209], [314, 317], [447, 450], [578, 581], [761, 764], [992, 1003]]	[['EEEEE', 'LKTGK', '03223', '14334', 'EEEEE', 'LHSTQ', '03223', '14334'], ['EEEEEEETTEEEEEE', 'TYQIYQEPFKNLKTG', '223/233NM330322', '334034432441433', 'EEEEEEEEEE', 'YFKIYSKHTP', '213/223322', '3240334433'], ['EEEE', 'KTGK', '3223', '4334', 'EEEE', 'QTSN', '3223', '4334'], ['.EEE', 'PEWE', '}323', '3434', '.EEE', 'GNYN', '}323', '3434'], ['.SSS', 'QGQG', ']UVU', '4343', '.SSS', 'DPQT', ']UVU', '…
7KKL_C	0.0025094973958977	0.3583292245677179	0.2865497076023391	[[38, 53], [195, 228], [281, 322], [355, 444], [514, 612], [735, 773], [951, 1019]]	[3, 5, 6, 1, 4, 0, 2]	[[38, 53], [195, 228], [281, 322], [355, 444], [514, 612], [735, 773], [951, 1019]]	[['..SSEE..SEEEEEEE', 'YPDKVFRSSVLHSTQD', '}}VV/1^}U/032233', '3344025330143344', '.SSSEE..SEEEEEEE', 'YPDKVFRSSVLHSTQD', '}UVV/1^}U/032233', '3344025330143344'], ['EEETTEEEEEEEEEE...SSSPPPS...BEEEEE', 'KNIDGYFKIYSKHTPINLVRDLPQGFSALEPLVD', '33/ON213/223322Y]ZRWVEGHU[}[)320/3', '4404332403344330410541343232143104', 'EEETTEEEEEEEEEE...SSSPPPS..PBEEEEE', 'KNIDGYFKIYSKHTPINLVRDLPQGFSALEPLVD', '33/ON2…
7KKL_A	0.002510452935422	0.3610402224066954	0.3543859649122804	[[38, 53], [195, 228], [281, 322], [355, 444], [514, 612], [735, 773], [951, 1019]]	[3, 5, 6, 1, 4, 0, 2]	[[38, 53], [195, 228], [281, 322], [355, 444], [514, 612], [735, 773], [951, 1019]]	[['..SSEE..SEEEEEEE', 'YPDKVFRSSVLHSTQD', '}}VV/1^}U/032233', '3344025330143344', '.SSSEE..SEEEEEEE', 'YPDKVFRSSVLHSTQD', '}UVV/1^}U/032233', '3344025330143344'], ['EEETTEEEEEEEEEE...SSSPPPS...BEEEEE', 'KNIDGYFKIYSKHTPINLVRDLPQGFSALEPLVD', '33/ON213/223322Y]ZRWVEGHU[}[)320/3', '4404332403344330410541343232143104', 'EEETTEEEEEEEEEE...SSSPPPS..PBEEEEE', 'KNIDGYFKIYSKHTPINLVRDLPQGFSALEPLVD', '33/ON2…
1GW7_J	0.0025111801929704	5.038300910631604	0.2818590704647676	[[1232, 1238], [1227, 1236], [1231, 1236], [1304, 1307], [1227, 1233], [1017, 1024]]	[3, 5, 6, 1, 4, 2]	[[47, 53], [202, 209], [311, 316], [450, 453], [586, 596], [953, 960]]	[['EEEEEEE', 'VYQSYLD', '/232203', '0343314', 'EEEEEEE', 'VLHSTQD', '/032233', '0143344'], ['EEEEEEEEEE', 'EISYTVYQSY', '3/222/2322', '4033303433', 'EEEEEEEE', 'KIYSKHTP', '3/223322', '40334433'], ['EEEEEE', 'TVYQSY', '2/2322', '303433', 'EEEEEE', 'GIYQTS', '2/2322', '303433'], ['EEEE', 'NYLS', '3202', '4313', 'EEEE', 'NYLY', '3202', '4313'], ['EEEEEEE', 'EISYTVY', '3/222/2', '4033303', 'EEEPPPEE…
1HB7_D	0.0025119139211928	5.038359057230642	0.4973730297723282	[[232, 238], [227, 236], [231, 236], [304, 307], [227, 233], [17, 24]]	[3, 5, 6, 1, 4, 2]	[[47, 53], [202, 209], [311, 316], [450, 453], [586, 596], [953, 960]]	[['EEEEEEE', 'VYQSYLD', '/232203', '0343314', 'EEEEEEE', 'VLHSTQD', '/032233', '0143344'], ['EEEEEEEEEE', 'EISYTVYQSY', '3/222/2322', '4033303433', 'EEEEEEEE', 'KIYSKHTP', '3/223322', '40334433'], ['EEEEEE', 'TVYQSY', '2/2322', '303433', 'EEEEEE', 'GIYQTS', '2/2322', '303433'], ['EEEE', 'NYLS', '3202', '4313', 'EEEE', 'NYLY', '3202', '4313'], ['EEEEEEE', 'EISYTVY', '3/222/2', '4033303', 'EEEPPPEE…
6A4K_D	0.0025126183226972	2.392964733942521	0.1430481283422462	[[192, 198], [180, 184], [179, 182], [256, 260], [178, 183], [76, 78], [115, 118]]	[3, 5, 6, 1, 4, 0, 2]	[[47, 53], [207, 211], [313, 316], [394, 398], [546, 551], [768, 770], [1009, 1012]]	[['EEEEEEE', 'VLWGIHH', '/022/33', '0133044', 'EEEEEEE', 'VLHSTQD', '/032233', '0143344'], ['EEEE.', 'KSYIN', '322/]', '43304', 'EEE..', 'HTPIN', '322Y]', '43304'], ['EEEE', 'SKSY', '2322', '3433', 'EEEE', 'YQTS', '2322', '3433'], ['EEEEE', 'KITFE', '3/213', '40324', 'EEEEE', 'NVYAD', '3/213', '40324'], ['EEEEEE', 'LSKSYI', '02322/', '134330', 'EEEEEE', 'LTGTGV', '02222/', '133330'], ['HHH', 'GWI…
2V8O_A	0.0025130551811322	3.420385697787137	0.4818024263431533	[[471, 474], [429, 431], [391, 396], [472, 475], [406, 409], [297, 302], [370, 377]]	[3, 5, 6, 1, 4, 0, 2]	[[49, 52], [209, 211], [297, 302], [448, 451], [597, 600], [766, 771], [953, 960]]	[['EEEE', 'DEYH', '3323', '4434', 'EEEE', 'HSTQ', '3223', '4334'], ['E..', 'SVK', '2Y]', '304', 'E..', 'PIN', '2Y]', '304'], ['HHHHHH', 'YDTEYP', '$%$%$$', '343433', 'HHHHHH', 'SETKBT', "$%$%'$", '343463'], ['EEEE', 'EYHY', '3232', '4343', 'EEEE', 'NYNY', '3232', '4343'], ['EEE.', 'VITT', '//2}', '0033', 'EEE.', 'VITP', '//2}', '0033'], ['HHHHHH', 'ARGYIA', '#&$$!#', '253302', 'HHHHHH', 'ALTGIA',…
1GW7_D	0.002513215306349	5.038292548937116	0.4947552447552445	[[1232, 1238], [1227, 1236], [1231, 1236], [1304, 1307], [1227, 1233], [1017, 1024]]	[3, 5, 6, 1, 4, 2]	[[47, 53], [202, 209], [311, 316], [450, 453], [586, 596], [953, 960]]	[['EEEEEEE', 'VYQSYLD', '/232203', '0343314', 'EEEEEEE', 'VLHSTQD', '/032233', '0143344'], ['EEEEEEEEEE', 'EISYTVYQSY', '3/222/2322', '4033303433', 'EEEEEEEE', 'KIYSKHTP', '3/223322', '40334433'], ['EEEEEE', 'TVYQSY', '2/2322', '303433', 'EEEEEE', 'GIYQTS', '2/2322', '303433'], ['EEEE', 'NYLS', '3202', '4313', 'EEEE', 'NYLY', '3202', '4313'], ['EEEEEEE', 'EISYTVY', '3/222/2', '4033303', 'EEEPPPEE…
1HB7_J	0.0025132394175176	5.038355869481142	0.2954545454545452	[[232, 238], [227, 236], [231, 236], [304, 307], [227, 233], [17, 24]]	[3, 5, 6, 1, 4, 2]	[[47, 53], [202, 209], [311, 316], [450, 453], [586, 596], [953, 960]]	[['EEEEEEE', 'VYQSYLD', '/232203', '0343314', 'EEEEEEE', 'VLHSTQD', '/032233', '0143344'], ['EEEEEEEEEE', 'EISYTVYQSY', '3/222/2322', '4033303433', 'EEEEEEEE', 'KIYSKHTP', '3/223322', '40334433'], ['EEEEEE', 'TVYQSY', '2/2322', '303433', 'EEEEEE', 'GIYQTS', '2/2322', '303433'], ['EEEE', 'NYLS', '3202', '4313', 'EEEE', 'NYLY', '3202', '4313'], ['EEEEEEE', 'EISYTVY', '3/222/2', '4033303', 'EEEPPPEE…
1HB7_A	0.0025154793931214	5.038289484388476	0.408566721581548	[[232, 238], [227, 236], [231, 236], [304, 307], [227, 233], [17, 24]]	[3, 5, 6, 1, 4, 2]	[[47, 53], [202, 209], [311, 316], [450, 453], [586, 596], [953, 960]]	[['EEEEEEE', 'VYQSYLD', '/232203', '0343314', 'EEEEEEE', 'VLHSTQD', '/032233', '0143344'], ['EEEEEEEEEE', 'EISYTVYQSY', '3/222/2322', '4033303433', 'EEEEEEEE', 'KIYSKHTP', '3/223322', '40334433'], ['EEEEEE', 'TVYQSY', '2/2322', '303433', 'EEEEEE', 'GIYQTS', '2/2322', '303433'], ['EEEE', 'NYLS', '3202', '4313', 'EEEE', 'NYLY', '3202', '4313'], ['EEEEEEE', 'EISYTVY', '3/222/2', '4033303', 'EEEPPPEE…
1HB7_G	0.0025161646369612	5.038272639625816	0.3947797716150074	[[232, 238], [227, 236], [231, 236], [304, 307], [227, 233], [17, 24]]	[3, 5, 6, 1, 4, 2]	[[47, 53], [202, 209], [311, 316], [450, 453], [586, 596], [953, 960]]	[['EEEEEEE', 'VYQSYLD', '/232203', '0343314', 'EEEEEEE', 'VLHSTQD', '/032233', '0143344'], ['EEEEEEEEEE', 'EISYTVYQSY', '3/222/2322', '4033303433', 'EEEEEEEE', 'KIYSKHTP', '3/223322', '40334433'], ['EEEEEE', 'TVYQSY', '2/2322', '303433', 'EEEEEE', 'GIYQTS', '2/2322', '303433'], ['EEEE', 'NYLS', '3202', '4313', 'EEEE', 'NYLY', '3202', '4313'], ['EEEEEEE', 'EISYTVY', '3/222/2', '4033303', 'EEEPPPEE…
1GW7_G	0.0025170079733016	5.038336526888331	0.3925081433224755	[[1232, 1238], [1227, 1236], [1231, 1236], [1304, 1307], [1227, 1233], [1017, 1024]]	[3, 5, 6, 1, 4, 2]	[[47, 53], [202, 209], [311, 316], [450, 453], [586, 596], [953, 960]]	[['EEEEEEE', 'VYQSYLD', '/232203', '0343314', 'EEEEEEE', 'VLHSTQD', '/032233', '0143344'], ['EEEEEEEEEE', 'EISYTVYQSY', '3/222/2322', '4033303433', 'EEEEEEEE', 'KIYSKHTP', '3/223322', '40334433'], ['EEEEEE', 'TVYQSY', '2/2322', '303433', 'EEEEEE', 'GIYQTS', '2/2322', '303433'], ['EEEE', 'NYLS', '3202', '4313', 'EEEE', 'NYLY', '3202', '4313'], ['EEEEEEE', 'EISYTVY', '3/222/2', '4033303', 'EEEPPPEE…
1H15_B	0.0025181150338828	8.849338810505378	0.5630712979890307	[[161, 163], [156, 159], [100, 104], [155, 159], [142, 146], [58, 61], [56, 59]]	[3, 5, 6, 1, 4, 0, 2]	[[48, 50], [224, 227], [284, 288], [397, 401], [597, 601], [766, 769], [987, 990]]	[['EEE', 'LET', '032', '143', 'EEE', 'LHS', '032', '143'], ['EEEE', 'QTLV', '320/', '4310', 'EEEE', 'EPLV', '320/', '4310'], ['.EEEE', 'TVYPA', '}/221', '30332', '.EEEE', 'TITDA', '}/231', '30342'], ['EEEEE', 'FQTLV', '1320/', '24310', 'EEEEE', 'ADSFV', '1321/', '24320'], ['EEE..', 'VVSTG', '//2}}', '00333', 'EEE..', 'VITPG', '//2}}', '00333'], ['HHHH', 'AEYW', '#%$$', '2433', 'HHHH', 'ALTG', '#"…
6W4M_G	0.0025182750383766	6.982910370052016	0.0809102402022758	[[223, 239], [448, 451], [414, 419], [415, 417], [450, 453], [68, 71], [334, 349]]	[3, 5, 6, 1, 4, 0, 2]	[[45, 52], [202, 205], [312, 317], [451, 453], [549, 552], [738, 741], [985, 1012]]	[['..EEEE..SS..SEEEE', 'YVILKDNDKNFNGTGPD', '}Y/033]]VV[]U2223', '30014444442433334', '.SEEEEEE', 'SSVLHSTQ', '}U/03223', '33014334'], ['EEEE', 'NITG', '3/22', '4033', 'EEEE', 'KIYS', '3/22', '4033'], ['EEEEEE', 'ITLPGK', '/20223', '031334', 'EEEEEE', 'IYQTSN', '/23223', '034334'], ['EEE', 'TLP', '202', '313', 'EEE', 'YLY', '202', '313'], ['EEEE', 'TGIL', '22/0', '3301', 'EEEE', 'TGVL', '22/0', '…
1GW7_A	0.002518789383603	5.038328086805141	0.408566721581548	[[1232, 1238], [1227, 1236], [1231, 1236], [1304, 1307], [1227, 1233], [1017, 1024]]	[3, 5, 6, 1, 4, 2]	[[47, 53], [202, 209], [311, 316], [450, 453], [586, 596], [953, 960]]	[['EEEEEEE', 'VYQSYLD', '/232203', '0343314', 'EEEEEEE', 'VLHSTQD', '/032233', '0143344'], ['EEEEEEEEEE', 'EISYTVYQSY', '3/222/2322', '4033303433', 'EEEEEEEE', 'KIYSKHTP', '3/223322', '40334433'], ['EEEEEE', 'TVYQSY', '2/2322', '303433', 'EEEEEE', 'GIYQTS', '2/2322', '303433'], ['EEEE', 'NYLS', '3202', '4313', 'EEEE', 'NYLY', '3202', '4313'], ['EEEEEEE', 'EISYTVY', '3/222/2', '4033303', 'EEEPPPEE…
7JQB_W	0.0025189927520095	4.256302405987466	1.2265624999999991	[[51, 53], [51, 53], [48, 50], [47, 49], [32, 35], [65, 70], [65, 74]]	[3, 5, 6, 1, 4, 0, 2]	[[49, 51], [207, 209], [316, 318], [448, 450], [539, 542], [747, 752], [1009, 1017]]	[['EEE', 'KTY', '322', '433', 'EEE', 'HST', '322', '433'], ['EEE', 'KTY', '322', '433', 'EEE', 'HTP', '322', '433'], ['EEE', 'GQF', '231', '342', 'EEE', 'SNF', '231', '342'], ['EEE', 'NGQ', '323', '434', 'EEE', 'NYN', '323', '434'], ['EEEE', 'IQMN', '/313', '0424', 'EEEE', 'VNFN', '/313', '0424'], ['HHHHHH', 'SDDSIL', '$%%$!"', '344301', 'HHHHHH', 'TEJSNL', '$%\'$%"', '346341'], ['HHHHHHHHHH', 'S…
1LWE_B	0.002519245932598	2.433753419390392	0.4615384615384605	[[349, 353], [331, 352], [350, 353], [412, 415], [329, 341], [262, 267], [256, 266]]	[3, 5, 6, 1, 4, 0, 2]	[[48, 52], [195, 209], [314, 317], [447, 450], [539, 551], [761, 766], [992, 1003]]	[['EEEEE', 'LKTGK', '03223', '14334', 'EEEEE', 'LHSTQ', '03223', '14334'], ['EEETTEEEEEEEEETTEEEEEE', 'KQGQGQWTYQIYQEPFKNLKTG', '332ON32223/233NM330322', '4434343334034432441433', 'EEETTEEEEEEEEEE', 'KNIDGYFKIYSKHTP', '33/ON213/223322', '440433240334433'], ['EEEE', 'KTGK', '3223', '4334', 'EEEE', 'QTSN', '3223', '4334'], ['.EEE', 'PEWE', '}323', '3434', '.EEE', 'GNYN', '}323', '3434'], ['EEEEETTE…
6OUS_K	0.0025227664375139	14.88730811056276	1.3170731707317067	[[40, 44], [29, 33], [40, 44], [44, 46], [52, 58], [91, 94], [74, 92]]	[3, 5, 6, 1, 4, 0, 2]	[[47, 51], [205, 209], [312, 316], [451, 453], [593, 599], [761, 764], [989, 1010]]	[['EEEEE', 'VSKGY', '/2322', '03433', 'EEEEE', 'VLHST', '/0322', '01433'], ['EEEEE', 'TEEFY', '23312', '34423', 'EEEEE', 'SKHTP', '23322', '34433'], ['EEEEE', 'VSKGY', '/2322', '03433', 'EEEEE', 'IYQTS', '/2322', '03433'], ['EEE', 'YLS', '202', '313', 'EEE', 'YLY', '202', '313'], ['EEEEEEE', 'WYTSVIT', '2222//2', '3333003', 'EEEEEEE', 'GGVSVIT', '22/2//2', '3303003'], ['HHHH', 'TELQ', '$%"%', '34…
7JJI_B	0.0025237313618631	0.2783994927240504	0.0105263157894737	[[38, 53], [195, 228], [281, 315], [355, 444], [514, 612], [735, 773], [951, 1019]]	[3, 5, 6, 1, 4, 0, 2]	[[38, 53], [195, 228], [281, 315], [355, 444], [514, 612], [735, 773], [951, 1019]]	[['..SSEE..SEEEEEEE', 'YPDKVFRSSVLHSTQD', '}}VV/1^}U/032233', '3344025330143344', '.SSSEE..SEEEEEEE', 'YPDKVFRSSVLHSTQD', '}UVV/1^}U/032233', '3344025330143344'], ['EEETTEEEEEEEEEE....SSPPP...EEEEEEE', 'KNIDGYFKIYSKHTPINLVRDLPQGFSALEPLVD', '33/ON213/223322Y]ZYWVEGH}[}10320/3', '4404332403344330410541343232143104', 'EEETTEEEEEEEEEE...SSSPPPS..PBEEEEE', 'KNIDGYFKIYSKHTPINLVRDLPQGFSALEPLVD', '33/ON2…
7JJI_C	0.0025239725357902	0.2783848241374241	0.0660847880299246	[[38, 53], [195, 228], [281, 315], [355, 444], [514, 612], [735, 773], [951, 1019]]	[3, 5, 6, 1, 4, 0, 2]	[[38, 53], [195, 228], [281, 315], [355, 444], [514, 612], [735, 773], [951, 1019]]	[['..SSEE..SEEEEEEE', 'YPDKVFRSSVLHSTQD', '}}VV/1^}U/032233', '3344025330143344', '.SSSEE..SEEEEEEE', 'YPDKVFRSSVLHSTQD', '}UVV/1^}U/032233', '3344025330143344'], ['EEETTEEEEEEEEEE....SSPPP...EEEEEEE', 'KNIDGYFKIYSKHTPINLVRDLPQGFSALEPLVD', '33/ON213/223322Y]ZYWVEGH}[}10320/3', '4404332403344330410541343232143104', 'EEETTEEEEEEEEEE...SSSPPPS..PBEEEEE', 'KNIDGYFKIYSKHTPINLVRDLPQGFSALEPLVD', '33/ON2…
7JJI_A	0.0025241337341263	0.2784090180411367	0.0687499999999998	[[38, 53], [195, 228], [281, 315], [355, 444], [514, 612], [735, 773], [951, 1019]]	[3, 5, 6, 1, 4, 0, 2]	[[38, 53], [195, 228], [281, 315], [355, 444], [514, 612], [735, 773], [951, 1019]]	[['..SSEE..SEEEEEEE', 'YPDKVFRSSVLHSTQD', '}}VV/1^}U/032233', '3344025330143344', '.SSSEE..SEEEEEEE', 'YPDKVFRSSVLHSTQD', '}UVV/1^}U/032233', '3344025330143344'], ['EEETTEEEEEEEEEE....SSPPP...EEEEEEE', 'KNIDGYFKIYSKHTPINLVRDLPQGFSALEPLVD', '33/ON213/223322Y]ZYWVEGH}[}10320/3', '4404332403344330410541343232143104', 'EEETTEEEEEEEEEE...SSSPPPS..PBEEEEE', 'KNIDGYFKIYSKHTPINLVRDLPQGFSALEPLVD', '33/ON2…
1CKO_A	0.0025282318088757	6.2070977908479295	0.3614649681528661	[[80, 82], [78, 83], [266, 269], [214, 219], [253, 278], [202, 206], [198, 204]]	[3, 5, 6, 1, 4, 0, 2]	[[51, 53], [203, 208], [311, 314], [431, 436], [594, 605], [762, 766], [951, 957]]	[['EEE', 'SEK', '233', '344', 'EEE', 'TQD', '233', '344'], ['EEEEEE', 'VVSEKT', '//2332', '003443', 'EEEEEE', 'IYSKHT', '/22332', '033443'], ['EEEE', 'PVGK', '2/23', '3034', 'EEEE', 'GIYQ', '2/23', '3034'], ['EEEEEE', 'GLIIMS', '20//12', '310023', 'EEEEEE', 'GDVIAW', '23//12', '340023'], ['EEEEEETTTTEEEEEEE.SS...TT.', 'TIGIFDPNLRKNVPVGKLDGYYNKGS', '2/2/13NOLP33/2/23ZVU}}]ON}', '303024341544030341…
4YYB_A	0.0025296544767192	2.094690566425428	0.2231759656652356	[[163, 167], [163, 167], [256, 259], [59, 62], [230, 235], [100, 106], [186, 192]]	[3, 5, 6, 1, 4, 0, 2]	[[49, 53], [202, 206], [286, 289], [365, 368], [547, 552], [762, 768], [1006, 1012]]	[['EEEEE', 'KGTYN', '32223', '43334', 'EEEEE', 'HSTQD', '32233', '43344'], ['EEEEE', 'KGTYN', '32223', '43334', 'EEEEE', 'KIYSK', '3/223', '40334'], ['EEEE', 'YKFV', '231/', '3420', 'EEEE', 'TDAV', '231/', '3420'], ['HHHH', 'GWIL', '$$!"', '3301', 'HHHH', 'YSVL', '$$!"', '3301'], ['EEEEEE', 'YYWSVL', '2222/0', '333301', 'EEEEEE', 'TGTGVL', '2222/0', '333301'], ['HHHHHHH', 'ELKAFIG', '%"%##!$', '4…
2WR0_A	0.0025346834383803	16.490248844362185	0.2266857962697266	[[352, 355], [352, 356], [81, 85], [483, 487], [242, 245], [190, 194], [410, 453]]	[3, 5, 6, 1, 4, 0, 2]	[[50, 53], [204, 208], [283, 287], [420, 424], [539, 542], [764, 768], [953, 1015]]	[['EEEE', 'GYHH', '2233', '3344', 'EEEE', 'STQD', '2233', '3344'], ['EEEEE', 'GYHHS', '22332', '33443', 'EEEEE', 'YSKHT', '22332', '33443'], ['S.EEE', 'SYIVE', 'U}//3', '33004', 'S.EEE', 'GTITD', 'U}/23', '33034'], ['TT...', 'NGTYD', 'ON}}]', '43334', 'TTT..', 'DYNYK', 'ONO}]', '43434'], ['EEEE', 'INFE', '/313', '0424', 'EEEE', 'VNFN', '/313', '0424'], ['HHHHH', 'QRTLY', '%&$"$', '45313', 'HHHHH'…
5UWE_G	0.0025410875120697	6.983604278502599	0.0768261964735517	[[223, 239], [448, 451], [414, 419], [415, 417], [450, 453], [68, 71], [334, 349]]	[3, 5, 6, 1, 4, 0, 2]	[[45, 52], [202, 205], [312, 317], [451, 453], [549, 552], [738, 741], [985, 1012]]	[['..EEEE..SS..SEEEE', 'YVILKDNDKNFNGTGPD', '}Y/033]]VV[]U2223', '30014444442433334', '.SEEEEEE', 'SSVLHSTQ', '}U/03223', '33014334'], ['EEEE', 'NITG', '3/22', '4033', 'EEEE', 'KIYS', '3/22', '4033'], ['EEEEEE', 'ITLPGK', '/20223', '031334', 'EEEEEE', 'IYQTSN', '/23223', '034334'], ['EEE', 'TLP', '202', '313', 'EEE', 'YLY', '202', '313'], ['EEEE', 'TGIL', '22/0', '3301', 'EEEE', 'TGVL', '22/0', '…
2PZS_A	0.0025491433793904	9.502940306359292	0.0227272727272722	[[486, 490], [483, 490], [279, 282], [503, 507], [499, 521], [430, 433], [166, 180]]	[3, 5, 6, 1, 4, 0, 2]	[[49, 53], [200, 207], [281, 284], [394, 398], [593, 605], [769, 772], [952, 964]]	[['EEEEE', 'ESTFK', '32213', '43324', 'EEEEE', 'HSTQD', '32233', '43344'], ['EEEEEEEE', 'WAHESTFK', '21332213', '32443324', 'EEEEEEEE', 'YFKIYSKH', '213/2233', '32403344'], ['TTS.', 'EDYP', 'OOU}', '4433', 'TTS.', 'ENGT', 'OOU}', '4433'], ['EEEEE', 'DIYMK', '3/213', '40324', 'EEEEE', 'NVYAD', '3/213', '40324'], ['EEEEEEEEEESSS.EEE..TTT.', 'TYIQDIYMKEVDGKLVEGSPDDY', '22/33/2133RVU]0/3}}NOO}', '330…
5J2N_B	0.0025512289078262	14.166928624581043	0.2319884726224776	[[349, 353], [331, 352], [350, 353], [122, 126], [329, 341], [262, 267], [256, 266]]	[3, 5, 6, 1, 4, 0, 2]	[[48, 52], [195, 209], [314, 317], [405, 409], [539, 551], [761, 766], [992, 1003]]	[['EEEEE', 'LKTGK', '03223', '14334', 'EEEEE', 'LHSTQ', '03223', '14334'], ['EEETTEEEEEEEEETTEEEEEE', 'KQGQGQWTYQIYQEPFKNLKTG', '332ON32223/233NM330322', '4434343334034432441433', 'EEETTEEEEEEEEEE', 'KNIDGYFKIYSKHTP', '33/ON213/223322', '440433240334433'], ['EEEE', 'KTGK', '3223', '4334', 'EEEE', 'QTSN', '3223', '4334'], ['GGGGG', 'EDFRK', '::8;:', '44254', 'GGGGG', 'DEVRQ', '::6;:', '44054'], ['…
2WR1_B	0.0025532612290749	18.655404931850896	0.2409288824383157	[[352, 355], [352, 356], [110, 117], [276, 279], [242, 245], [190, 194], [410, 453]]	[3, 5, 6, 1, 4, 0, 2]	[[50, 53], [204, 208], [283, 290], [448, 451], [539, 542], [764, 768], [953, 1015]]	[['EEEE', 'GYHH', '2233', '3344', 'EEEE', 'STQD', '2233', '3344'], ['EEEEE', 'GYHHS', '22332', '33443', 'EEEEE', 'YSKHT', '22332', '33443'], ['SSEEEEEE', 'TSVTHFEK', 'UU/23133', '33034244', 'S.EEEEEE', 'GTITDAVD', 'U}/231/3', '33034204'], ['EEEE', 'NGET', '3232', '4343', 'EEEE', 'NYNY', '3232', '4343'], ['EEEE', 'INFE', '/313', '0424', 'EEEE', 'VNFN', '/313', '0424'], ['HHHHH', 'QRTLY', '%&$"$', …
5YVV_B	0.0025541720961183	13.783273527127978	0.0116959064327484	[[442, 446], [69, 79], [36, 42], [402, 405], [444, 448], [204, 207], [369, 375]]	[3, 5, 6, 1, 4, 0, 2]	[[47, 51], [200, 205], [312, 318], [359, 362], [592, 596], [767, 770], [953, 959]]	[['EEEEE', 'ILAGP', '/0122', '01233', 'EEEEE', 'VLHST', '/0322', '01433'], ['EEETTTTEEEE', 'WADVRNDMISY', '213KPOO1/22', '32405442033', 'EEEEEE', 'YFKIYS', '213/22', '324033'], ['EEEEEEE', 'VGVGIHM', '/2/2/31', '0303042', 'EEEEEEE', 'IYQTSNF', '/232231', '0343342'], ['.SEE', 'WDFV', '}V1/', '3420', '.SEE', 'SNCV', '}V1/', '3420'], ['EEEEE', 'AGPIP', '122/2', '23303', 'EEEEE', 'FGGVS', '122/2', '2…
6BQJ_A	0.0025546210383943	4.416388188349079	0.4869565217391296	[[82, 86], [83, 86], [163, 168], [6, 9], [33, 38], [18, 21], [173, 178]]	[3, 5, 6, 1, 4, 0, 2]	[[48, 52], [203, 206], [285, 290], [376, 379], [595, 600], [748, 751], [1002, 1007]]	[['EEEEE', 'LVGWQ', '0/223', '10334', 'EEEEE', 'LHSTQ', '03223', '14334'], ['EEEE', 'VGWQ', '/223', '0334', 'EEEE', 'IYSK', '/223', '0334'], ['EEEEEE', 'VAKAVD', '/131/3', '024204', 'EEEEEE', 'ITDAVD', '/231/3', '034204'], ['EEEE', 'YAQQ', '2133', '3244', 'EEEE', 'TFKD', '2133', '3244'], ['EEEEE.', 'VQIVST', '/3//2}', '040033', 'EEEEE.', 'VSVITP', '/2//2}', '030033'], ['HHHH', 'ETSQ', '%$$%', '43…
5RE6_A	0.0025553495393794	5.8544393441582665	0.1430481283422462	[[27, 29], [149, 152], [78, 83], [144, 151], [121, 125], [250, 252], [244, 253]]	[3, 5, 6, 1, 4, 0, 2]	[[48, 50], [200, 203], [312, 317], [371, 378], [547, 551], [767, 769], [953, 962]]	[['EEE', 'LNG', '032', '143', 'EEE', 'LHS', '032', '143'], ['EEEE', 'GFNI', '213/', '3240', 'EEEE', 'YFKI', '213/', '3240'], ['EEEEEE', 'IGHSMQ', '/23213', '034324', 'EEEEEE', 'IYQTSN', '/23223', '034334'], ['.TT.EEEE', 'SCGSVGFN', '}MN}/213', '32330324', '.TT.SEEE', 'SASFSTFK', '}MN[U213', '32323324'], ['EEEEE', 'SPSGV', '2222/', '33330', 'EEEEE', 'TGTGV', '2222/', '33330'], ['HHH', 'LGP', '"$$'…
6NB7_A	0.0025556670339037	1.3904805900627442	0.2427325581395345	[[42, 57], [199, 208], [268, 306], [342, 440], [500, 598], [717, 755], [933, 1001]]	[3, 5, 6, 1, 4, 0, 2]	[[38, 53], [204, 215], [281, 319], [355, 449], [514, 612], [735, 773], [951, 1019]]	[['..SSEE..SEEEEEEE', 'YPDEIFRSDTLYLTQD', '}}VV/1^}V2020233', '3344025343131344', '.SSSEE..SEEEEEEE', 'YPDKVFRSSVLHSTQD', '}UVV/1^}U/032233', '3344025330143344'], ['EEEE...SSS', 'GYQPIDVVRD', '2232Y]YRWV', '3343040054', 'EEEEEE...SSS', 'YSKHTPINLVRD', '223322Y]ZRWV', '334433041054'], ['TTS.EEEEEETTS.HHHHHHHHTT.S...SEEEEEEEEE', 'ENGTITDAVDCSQNPLAELKCSVKSFEIDKGIYQTSNFR', 'OOU}/231/3MNV]$"#%"%#$KO}T…
1TKX_A	0.0025574190504112	12.035111394196065	0.2876506024096386	[[349, 353], [338, 352], [103, 107], [178, 182], [455, 468], [262, 267], [256, 266]]	[3, 5, 6, 1, 4, 0, 2]	[[48, 52], [200, 209], [309, 313], [433, 437], [592, 599], [761, 766], [992, 1003]]	[['EEEEE', 'LKTGK', '03223', '14334', 'EEEEE', 'LHSTQ', '03223', '14334'], ['EEEEEEETTEEEEEE', 'TYQIYQEPFKNLKTG', '223/233NM330322', '334034432441433', 'EEEEEEEEEE', 'YFKIYSKHTP', '213/223322', '3240334433'], ['.SEEE', 'KKSVT', ']V2/2', '44303', '.SEEE', 'EKGIY', ']V2/2', '44303'], ['EEEEE', 'IVIYQ', '///23', '00034', 'EEEEE', 'VIAWN', '//123', '00234'], ['EEEEETTS.EEEEE', 'AGYVTNRGRQKVVT', '122/…
6KDJ_B	0.0025587150384328	14.109513366318	0.1445783132530116	[[349, 353], [331, 352], [350, 353], [122, 126], [329, 341], [262, 267], [256, 266]]	[3, 5, 6, 1, 4, 0, 2]	[[48, 52], [195, 209], [314, 317], [405, 409], [539, 551], [761, 766], [992, 1003]]	[['EEEEE', 'LKTGK', '03223', '14334', 'EEEEE', 'LHSTQ', '03223', '14334'], ['EEETTEEEEEEESSTT.EEEEE', 'KQGQGQWTYQIYQEPFKNLKTG', '332ON32223/2VVNM]30322', '4434343334034432441433', 'EEETTEEEEEEEEEE', 'KNIDGYFKIYSKHTP', '33/ON213/223322', '440433240334433'], ['EEEE', 'KTGK', '3223', '4334', 'EEEE', 'QTSN', '3223', '4334'], ['GGGGG', 'KDFRK', '::8;:', '44254', 'GGGGG', 'DEVRQ', '::6;:', '44054'], ['…
1GW7_H	0.0025602283565661	5.03698501224945	0.595149253731343	[[2232, 2238], [2227, 2236], [2231, 2236], [2304, 2307], [2227, 2233], [2017, 2024]]	[3, 5, 6, 1, 4, 2]	[[47, 53], [202, 209], [311, 316], [450, 453], [586, 596], [953, 960]]	[['EEEEEEE', 'VYQSYLD', '/232203', '0343314', 'EEEEEEE', 'VLHSTQD', '/032233', '0143344'], ['EEEEEEEEEE', 'EISYTVYQSY', '3/222/2322', '4033303433', 'EEEEEEEE', 'KIYSKHTP', '3/223322', '40334433'], ['EEEEEE', 'TVYQSY', '2/2322', '303433', 'EEEEEE', 'GIYQTS', '2/2322', '303433'], ['EEEE', 'NYLS', '3202', '4313', 'EEEE', 'NYLY', '3202', '4313'], ['EEEEEEE', 'EISYTVY', '3/222/2', '4033303', 'EEEPPPEE…
1HB7_H	0.0025609314438444	5.0368760306151295	0.595149253731343	[[232, 238], [227, 236], [231, 236], [304, 307], [227, 233], [17, 24]]	[3, 5, 6, 1, 4, 2]	[[47, 53], [202, 209], [311, 316], [450, 453], [586, 596], [953, 960]]	[['EEEEEEE', 'VYQSYLD', '/232203', '0343314', 'EEEEEEE', 'VLHSTQD', '/032233', '0143344'], ['EEEEEEEEEE', 'EISYTVYQSY', '3/222/2322', '4033303433', 'EEEEEEEE', 'KIYSKHTP', '3/223322', '40334433'], ['EEEEEE', 'TVYQSY', '2/2322', '303433', 'EEEEEE', 'GIYQTS', '2/2322', '303433'], ['EEEE', 'NYLS', '3202', '4313', 'EEEE', 'NYLY', '3202', '4313'], ['EEEEEEE', 'EISYTVY', '3/222/2', '4033303', 'EEEPPPEE…
1GW7_E	0.0025613596907307	5.036871502325411	0.4273789649415689	[[2232, 2238], [2227, 2236], [2231, 2236], [2304, 2307], [2227, 2233], [2017, 2024]]	[3, 5, 6, 1, 4, 2]	[[47, 53], [202, 209], [311, 316], [450, 453], [586, 596], [953, 960]]	[['EEEEEEE', 'VYQSYLD', '/232203', '0343314', 'EEEEEEE', 'VLHSTQD', '/032233', '0143344'], ['EEEEEEEEEE', 'EISYTVYQSY', '3/222/2322', '4033303433', 'EEEEEEEE', 'KIYSKHTP', '3/223322', '40334433'], ['EEEEEE', 'TVYQSY', '2/2322', '303433', 'EEEEEE', 'GIYQTS', '2/2322', '303433'], ['EEEE', 'NYLS', '3202', '4313', 'EEEE', 'NYLY', '3202', '4313'], ['EEEEEEE', 'EISYTVY', '3/222/2', '4033303', 'EEEPPPEE…
1HB7_E	0.0025619365430585	5.036880536197387	0.4249999999999996	[[232, 238], [227, 236], [231, 236], [304, 307], [227, 233], [17, 24]]	[3, 5, 6, 1, 4, 2]	[[47, 53], [202, 209], [311, 316], [450, 453], [586, 596], [953, 960]]	[['EEEEEEE', 'VYQSYLD', '/232203', '0343314', 'EEEEEEE', 'VLHSTQD', '/032233', '0143344'], ['EEEEEEEEEE', 'EISYTVYQSY', '3/222/2322', '4033303433', 'EEEEEEEE', 'KIYSKHTP', '3/223322', '40334433'], ['EEEEEE', 'TVYQSY', '2/2322', '303433', 'EEEEEE', 'GIYQTS', '2/2322', '303433'], ['EEEE', 'NYLS', '3202', '4313', 'EEEE', 'NYLY', '3202', '4313'], ['EEEEEEE', 'EISYTVY', '3/222/2', '4033303', 'EEEPPPEE…
1GW8_H	0.0025621296892348	5.036946273374525	0.5921787709497197	[[2232, 2238], [2227, 2236], [2231, 2236], [2304, 2307], [2227, 2233], [2017, 2024]]	[3, 5, 6, 1, 4, 2]	[[47, 53], [202, 209], [311, 316], [450, 453], [586, 596], [953, 960]]	[['EEEEEEE', 'VYQSYLD', '/232203', '0343314', 'EEEEEEE', 'VLHSTQD', '/032233', '0143344'], ['EEEEEEEEEE', 'EISYTVYQSY', '3/222/2322', '4033303433', 'EEEEEEEE', 'KIYSKHTP', '3/223322', '40334433'], ['EEEEEE', 'TVYQSY', '2/2322', '303433', 'EEEEEE', 'GIYQTS', '2/2322', '303433'], ['EEEE', 'NYLS', '3202', '4313', 'EEEE', 'NYLY', '3202', '4313'], ['EEEEEEE', 'EISYTVY', '3/222/2', '4033303', 'EEEPPPEE…
1GW8_E	0.0025624968099025	5.036896488624616	0.4273789649415689	[[2232, 2238], [2227, 2236], [2231, 2236], [2304, 2307], [2227, 2233], [2017, 2024]]	[3, 5, 6, 1, 4, 2]	[[47, 53], [202, 209], [311, 316], [450, 453], [586, 596], [953, 960]]	[['EEEEEEE', 'VYQSYLD', '/232203', '0343314', 'EEEEEEE', 'VLHSTQD', '/032233', '0143344'], ['EEEEEEEEEE', 'EISYTVYQSY', '3/222/2322', '4033303433', 'EEEEEEEE', 'KIYSKHTP', '3/223322', '40334433'], ['EEEEEE', 'TVYQSY', '2/2322', '303433', 'EEEEEE', 'GIYQTS', '2/2322', '303433'], ['EEEE', 'NYLS', '3202', '4313', 'EEEE', 'NYLY', '3202', '4313'], ['EEEEEEE', 'EISYTVY', '3/222/2', '4033303', 'EEEPPPEE…
1GW8_B	0.0025625539457491	5.036850203440377	0.3812600969305326	[[2232, 2238], [2227, 2236], [2231, 2236], [2304, 2307], [2227, 2233], [2017, 2024]]	[3, 5, 6, 1, 4, 2]	[[47, 53], [202, 209], [311, 316], [450, 453], [586, 596], [953, 960]]	[['EEEEEEE', 'VYQSYLD', '/232203', '0343314', 'EEEEEEE', 'VLHSTQD', '/032233', '0143344'], ['EEEEEEEEEE', 'EISYTVYQSY', '3/222/2322', '4033303433', 'EEEEEEEE', 'KIYSKHTP', '3/223322', '40334433'], ['EEEEEE', 'TVYQSY', '2/2322', '303433', 'EEEEEE', 'GIYQTS', '2/2322', '303433'], ['EEEE', 'NYLS', '3202', '4313', 'EEEE', 'NYLY', '3202', '4313'], ['EEEEEEE', 'EISYTVY', '3/222/2', '4033303', 'EEEPPPEE…
1HB7_B	0.0025625675451994	5.036850480722332	0.3790322580645151	[[232, 238], [227, 236], [231, 236], [304, 307], [227, 233], [17, 24]]	[3, 5, 6, 1, 4, 2]	[[47, 53], [202, 209], [311, 316], [450, 453], [586, 596], [953, 960]]	[['EEEEEEE', 'VYQSYLD', '/232203', '0343314', 'EEEEEEE', 'VLHSTQD', '/032233', '0143344'], ['EEEEEEEEEE', 'EISYTVYQSY', '3/222/2322', '4033303433', 'EEEEEEEE', 'KIYSKHTP', '3/223322', '40334433'], ['EEEEEE', 'TVYQSY', '2/2322', '303433', 'EEEEEE', 'GIYQTS', '2/2322', '303433'], ['EEEE', 'NYLS', '3202', '4313', 'EEEE', 'NYLY', '3202', '4313'], ['EEEEEEE', 'EISYTVY', '3/222/2', '4033303', 'EEEPPPEE…
1HB7_K	0.0025628138102138	5.036840354365992	0.4921465968586378	[[232, 238], [227, 236], [231, 236], [304, 307], [227, 233], [17, 24]]	[3, 5, 6, 1, 4, 2]	[[47, 53], [202, 209], [311, 316], [450, 453], [586, 596], [953, 960]]	[['EEEEEEE', 'VYQSYLD', '/232203', '0343314', 'EEEEEEE', 'VLHSTQD', '/032233', '0143344'], ['EEEEEEEEEE', 'EISYTVYQSY', '3/222/2322', '4033303433', 'EEEEEEEE', 'KIYSKHTP', '3/223322', '40334433'], ['EEEEEE', 'TVYQSY', '2/2322', '303433', 'EEEEEE', 'GIYQTS', '2/2322', '303433'], ['EEEE', 'NYLS', '3202', '4313', 'EEEE', 'NYLY', '3202', '4313'], ['EEEEEEE', 'EISYTVY', '3/222/2', '4033303', 'EEEPPPEE…
1GW7_K	0.002562979376176	5.036904226371957	0.4921465968586378	[[2232, 2238], [2227, 2236], [2231, 2236], [2304, 2307], [2227, 2233], [2017, 2024]]	[3, 5, 6, 1, 4, 2]	[[47, 53], [202, 209], [311, 316], [450, 453], [586, 596], [953, 960]]	[['EEEEEEE', 'VYQSYLD', '/232203', '0343314', 'EEEEEEE', 'VLHSTQD', '/032233', '0143344'], ['EEEEEEEEEE', 'EISYTVYQSY', '3/222/2322', '4033303433', 'EEEEEEEE', 'KIYSKHTP', '3/223322', '40334433'], ['EEEEEE', 'TVYQSY', '2/2322', '303433', 'EEEEEE', 'GIYQTS', '2/2322', '303433'], ['EEEE', 'NYLS', '3202', '4313', 'EEEE', 'NYLY', '3202', '4313'], ['EEEEEEE', 'EISYTVY', '3/222/2', '4033303', 'EEEPPPEE…
3R24_A	0.0025631410621934	1.966562463755044	0.3380281690140843	[[163, 166], [191, 195], [166, 170], [207, 211], [164, 167], [80, 84], [220, 227]]	[3, 5, 6, 1, 4, 0, 2]	[[48, 51], [200, 204], [286, 290], [395, 399], [548, 551], [768, 772], [985, 992]]	[['EEEE', 'LGGS', '0222', '1333', 'EEEE', 'LHST', '0322', '1433'], ['EEEEE', 'TAFVT', '211/2', '32203', 'EEEEE', 'YFKIY', '213/2', '32403'], ['EEEEE', 'SIAVK', '2/1/3', '30204', 'EEEEE', 'TDAVD', '231/3', '34204'], ['EEEEE', 'IGANY', '/2132', '03243', 'EEEEE', 'VYADS', '/2132', '03243'], ['EEEE', 'GGSI', '222/', '3330', 'EEEE', 'GTGV', '222/', '3330'], ['HHHHH', 'PGTAV', '$$$#!', '33320', 'HHHHH'…
1GW8_K	0.0025638721710922	5.036836570062838	0.4947552447552445	[[2232, 2238], [2227, 2236], [2231, 2236], [2304, 2307], [2227, 2233], [2017, 2024]]	[3, 5, 6, 1, 4, 2]	[[47, 53], [202, 209], [311, 316], [450, 453], [586, 596], [953, 960]]	[['EEEEEEE', 'VYQSYLD', '/232203', '0343314', 'EEEEEEE', 'VLHSTQD', '/032233', '0143344'], ['EEEEEEEEEE', 'EISYTVYQSY', '3/222/2322', '4033303433', 'EEEEEEEE', 'KIYSKHTP', '3/223322', '40334433'], ['EEEEEE', 'TVYQSY', '2/2322', '303433', 'EEEEEE', 'GIYQTS', '2/2322', '303433'], ['EEEE', 'NYLS', '3202', '4313', 'EEEE', 'NYLY', '3202', '4313'], ['EEEEEEE', 'EISYTVY', '3/222/2', '4033303', 'EEEPPPEE…
1GW7_B	0.0025640825123445	5.03684210827753	0.376811594202898	[[2232, 2238], [2227, 2236], [2231, 2236], [2304, 2307], [2227, 2233], [2017, 2024]]	[3, 5, 6, 1, 4, 2]	[[47, 53], [202, 209], [311, 316], [450, 453], [586, 596], [953, 960]]	[['EEEEEEE', 'VYQSYLD', '/232203', '0343314', 'EEEEEEE', 'VLHSTQD', '/032233', '0143344'], ['EEEEEEEEEE', 'EISYTVYQSY', '3/222/2322', '4033303433', 'EEEEEEEE', 'KIYSKHTP', '3/223322', '40334433'], ['EEEEEE', 'TVYQSY', '2/2322', '303433', 'EEEEEE', 'GIYQTS', '2/2322', '303433'], ['EEEE', 'NYLS', '3202', '4313', 'EEEE', 'NYLY', '3202', '4313'], ['EEEEEEE', 'EISYTVY', '3/222/2', '4033303', 'EEEPPPEE…
3LAL_B	0.0025667272153109	1.96713788492052	0.5052816901408441	[[349, 353], [331, 352], [350, 353], [351, 355], [329, 341], [262, 267], [256, 266]]	[3, 5, 6, 1, 4, 0, 2]	[[48, 52], [195, 209], [314, 317], [396, 400], [539, 551], [761, 766], [992, 1003]]	[['EEEEE', 'LKTGK', '03223', '14334', 'EEEEE', 'LHSTQ', '03223', '14334'], ['EEETTEEEEEEESSTT.EEEEE', 'KQGQGQWTYQIYQEPFKNLKTG', '332ON32223/2VVNM]30322', '4434343334034432441433', 'EEETTEEEEEEEEEE', 'KNIDGYFKIYSKHTP', '33/ON213/223322', '440433240334433'], ['EEEE', 'KTGK', '3223', '4334', 'EEEE', 'QTSN', '3223', '4334'], ['EEEEE', 'TGKYA', '22321', '33432', 'EEEEE', 'YADSF', '21321', '32432'], ['…
3LAK_B	0.0025708493138193	2.005968581437849	0.4921465968586378	[[349, 353], [327, 352], [350, 353], [351, 355], [334, 341], [262, 267], [256, 266]]	[3, 5, 6, 1, 4, 0, 2]	[[48, 52], [201, 209], [314, 317], [396, 400], [544, 551], [761, 766], [992, 1003]]	[['EEEEE', 'LKTGK', '03223', '14334', 'EEEEE', 'LHSTQ', '03223', '14334'], ['EEEEE.STTEEEEEEESSTT.EEEEE', 'AEIQKQGQGQWTYQIYQEPFKNLKTG', '13/33]UON32223/2VVNM]30322', '24044434343334034432441433', 'EEEEEEEEE', 'FKIYSKHTP', '13/223322', '240334433'], ['EEEE', 'KTGK', '3223', '4334', 'EEEE', 'QTSN', '3223', '4334'], ['EEEEE', 'TGKYA', '22321', '33432', 'EEEEE', 'YADSF', '21321', '32432'], ['TTEEEEEE…
3MEC_B	0.0025759219673629	1.9811999911856475	0.4792387543252587	[[349, 353], [331, 352], [350, 353], [351, 355], [329, 341], [262, 267], [256, 266]]	[3, 5, 6, 1, 4, 0, 2]	[[48, 52], [195, 209], [314, 317], [396, 400], [539, 551], [761, 766], [992, 1003]]	[['EEEEE', 'LKTGK', '03223', '14334', 'EEEEE', 'LHSTQ', '03223', '14334'], ['EEETTEEEEEEESSTT.EEEEE', 'KQGQGQWTYQIYQEPFKNLKTG', '332ON32223/2VVNM]30322', '4434343334034432441433', 'EEETTEEEEEEEEEE', 'KNIDGYFKIYSKHTP', '33/ON213/223322', '440433240334433'], ['EEEE', 'KTGK', '3223', '4334', 'EEEE', 'QTSN', '3223', '4334'], ['EEEEE', 'TGKYA', '22321', '33432', 'EEEEE', 'YADSF', '21321', '32432'], ['…
4JMQ_C	0.0025774297450232	3.748400069576745	0.3614649681528661	[[110, 112], [139, 143], [135, 141], [134, 151], [10, 12], [60, 67]]	[3, 5, 6, 4, 0, 2]	[[47, 49], [205, 209], [312, 318], [583, 599], [744, 746], [954, 961]]	[['EEE', 'ILN', '/03', '014', 'EEE', 'VLH', '/03', '014'], ['EEEEE', 'TNFSS', '23122', '34233', 'EEEEE', 'SKHTP', '23322', '34433'], ['EEEEEEE', 'VYKITNF', '/23/231', '0340342', 'EEEEEEE', 'IYQTSNF', '/232231', '0343342'], ['.EEEEEEEEEETTEEEEE', 'KVYKITNFSSSGNVWNIS', ']/23/231222NO/23/2', '403403423333403403', '.EEEEEPPPEEEEEEEE', 'EILDITPFSFGGVSVIT', ']/03/2GFG122/2//2', '40140332323303003'], ['…
7A25_A	0.0025778198985637	0.6514604348242112	0.0264105642256904	[[38, 53], [195, 228], [283, 322], [355, 444], [514, 613], [735, 773], [951, 1019]]	[3, 5, 6, 1, 4, 0, 2]	[[38, 53], [195, 228], [283, 322], [355, 444], [514, 613], [735, 773], [951, 1019]]	[['.SSSEE.SS.EEEEEE', 'YPDKVFRSSVLHSTQD', '}UVV/1^UUY032233', '3344025330143344', '.SSSEE..SEEEEEEE', 'YPDKVFRSSVLHSTQD', '}UVV/1^}U/032233', '3344025330143344'], ['EEETTEEEEEEEEEE...SSS...S...BEEEEE', 'KNIDGYFKIYSKHTPINLVRDLPQGFSALEPLVD', '33/ON213/223322Y]ZRWVZ}]U[}[)320/3', '4404332403344330410541343232143104', 'EEETTEEEEEEEEEE...SSSPPPS..PBEEEEE', 'KNIDGYFKIYSKHTPINLVRDLPQGFSALEPLVD', '33/ON2…
1FZM_A	0.0025786934391848	1.7307047578893426	0.4818024263431533	[[110, 115], [96, 116], [31, 34], [7, 12], [31, 35], [56, 61], [142, 145]]	[3, 5, 6, 1, 4, 0, 2]	[[48, 53], [196, 208], [286, 289], [396, 401], [573, 577], [746, 751], [1008, 1011]]	[['EEEEEE', 'LRGYQQ', '042233', '153344', 'EEEEEE', 'LHSTQD', '032233', '143344'], ['EEEEEEEE.TTS.EEEEEEEE', 'QVISGCEVGSDGRLLRGYQQY', '3//2213/}NOU^00422332', '400332403343511533443', 'EETTEEEEEEEEE', 'NIDGYFKIYSKHT', '3/ON213/22332', '4043324033443'], ['EEEE', 'TEFV', '231/', '3420', 'EEEE', 'TDAV', '231/', '3420'], ['EEEEEE', 'YFVTAV', '21/21/', '320320', 'EEEEEE', 'YADSFV', '21321/', '324320']…
5E4F_B	0.0025790870976422	5.727994217066611	0.1874999999999993	[[447, 449], [445, 449], [547, 551], [298, 302], [221, 224], [588, 591], [371, 377]]	[3, 5, 6, 1, 4, 0, 2]	[[49, 51], [205, 209], [296, 300], [365, 369], [603, 606], [754, 757], [953, 959]]	[['EEE', 'ETT', '322', '433', 'EEE', 'HST', '322', '433'], ['EEEEE', 'TIETT', '2/322', '30433', 'EEEEE', 'SKHTP', '23322', '34433'], ['HHHHH', 'LSQTK', '"$%$%', '13434', 'HHHHH', 'LSETK', '"$%$%', '13434'], ['HHHHH', 'TTILG', '$$!"$', '33013', 'HHHHH', 'YSVLY', '$$!"$', '33013'], ['TT..', 'QGYK', 'ON}]', '4334', 'TT..', 'NTSN', 'ON}]', '4334'], ['GGGG', 'LKPT', '7:99', '1433', 'GGGG', 'LQYG', '7:…
4HSI_A	0.002580689516539	41.86865413210607	0.3438596491228074	[[655, 658], [649, 660], [169, 174], [352, 356], [265, 269], [511, 526], [700, 707]]	[3, 5, 6, 1, 4, 0, 2]	[[50, 53], [200, 209], [311, 316], [434, 438], [547, 551], [761, 772], [984, 995]]	[['EEEE', 'YSHQ', '2233', '3344', 'EEEE', 'STQD', '2233', '3344'], ['EEETTEEEEEEE', 'YFEEYAYSHQLS', '213ON1223302', '324432334413', 'EEEEEEEEEE', 'YFKIYSKHTP', '213/223322', '3240334433'], ['EEEEEE', 'TVSQVW', '2/23/2', '303403', 'EEEEEE', 'GIYQTS', '2/2322', '303433'], ['EEEE.', 'VAWDW', '/123}', '02343', 'EEEE.', 'IAWNS', '/123}', '02343'], ['EEEEE', 'YGTTV', '2222/', '33330', 'EEEEE', 'TGTGV',…
6X29_C	0.0025810819150347	0.2913022571225312	0.0350877192982457	[[38, 53], [195, 228], [281, 322], [355, 444], [514, 613], [735, 773], [951, 1019]]	[3, 5, 6, 1, 4, 0, 2]	[[38, 53], [195, 228], [281, 322], [355, 444], [514, 613], [735, 773], [951, 1019]]	[['..SSEE..SEEEEEEE', 'YPDKVFRSSVLHSTQD', '}}VV/1^}U/032233', '3344025330143344', '.SSSEE..SEEEEEEE', 'YPDKVFRSSVLHSTQD', '}UVV/1^}U/032233', '3344025330143344'], ['EEETTEEEEEEEEEE...SSSPPSS...BEEEEE', 'KNIDGYFKIYSKHTPINLVRDLPQGFSALEPLVD', '33/ON213/223322Y]ZRWVEGVU[}[)320/3', '4404332403344330410541343232143104', 'EEETTEEEEEEEEEE...SSSPPPS..PBEEEEE', 'KNIDGYFKIYSKHTPINLVRDLPQGFSALEPLVD', '33/ON2…
1RVT_J	0.0025856834645172	11.108791887740091	0.3053435114503815	[[178, 184], [166, 170], [165, 168], [244, 249], [14, 18], [87, 89], [102, 105]]	[3, 5, 6, 1, 4, 0, 2]	[[47, 53], [207, 211], [313, 316], [376, 381], [528, 532], [744, 746], [1009, 1012]]	[['EEEEEEE', 'VLWGVHH', '/022/33', '0133044', 'EEEEEEE', 'VLHSTQD', '/032233', '0143344'], ['EEEE.', 'KSYVN', '322/]', '43304', 'EEE..', 'HTPIN', '322Y]', '43304'], ['EEEE', 'SKSY', '2322', '3433', 'EEEE', 'YQTS', '2322', '3433'], ['EEEESS', 'TFEATG', '2131UU', '324233', 'EEEESS', 'TFKDYG', '2133UU', '324433'], ['.....', 'NNSTD', ']]}}]', '44334', '.....', 'KKSTN', ']]}}]', '44334'], ['TT.', 'SNS…
7K8W_G	0.0025869538701729	0.1485815471220036	0.0070671378091875	[[38, 53], [195, 228], [283, 322], [355, 453], [514, 613], [735, 773], [951, 1019]]	[3, 5, 6, 1, 4, 0, 2]	[[38, 53], [195, 228], [283, 322], [355, 453], [514, 613], [735, 773], [951, 1019]]	[['.SSSB...S.EEEEEE', 'YPDKVFRSSVLHSTQD', '}UVV([^}UY032233', '3344025330143344', '.SSSEE..SEEEEEEE', 'YPDKVFRSSVLHSTQD', '}UVV/1^}U/032233', '3344025330143344'], ['EEETTEEEEEEEEEE...SSS..S...EEEEEEE', 'KNIDGYFKIYSKHTPINLVRDLPQGFSALEPLVD', '33/ON213/223322Y]ZRWVZ}V}[}10320/3', '4404332403344330410541343232143104', 'EEETTEEEEEEEEEE...SSSPPPS..PBEEEEE', 'KNIDGYFKIYSKHTPINLVRDLPQGFSALEPLVD', '33/ON2…
1KLM_A	0.0025886485114123	11.980016641650607	0.3013698630136987	[[349, 353], [338, 352], [103, 107], [494, 500], [455, 468], [262, 267], [256, 266]]	[3, 5, 6, 1, 4, 0, 2]	[[48, 52], [200, 209], [309, 313], [432, 439], [592, 599], [761, 766], [992, 1003]]	[['EEEEE', 'LKTGK', '03223', '14334', 'EEEEE', 'LHSTQ', '03223', '14334'], ['EEEEEEETTEEEEEE', 'TYQIYQEPFKNLKTG', '223/233NM330322', '334034432441433', 'EEEEEEEEEE', 'YFKIYSKHTP', '213/223322', '3240334433'], ['.SEEE', 'KKSVT', ']V2/2', '44303', '.SEEE', 'EKGIY', ']V2/2', '44303'], ['EEEE..T', 'NIVTDSQ', '3//2]}O', '4003434', 'EEEEEE.T', 'DVIAWNSN', '3//123}O', '40023434'], ['EEEEETTS.EEEEE', 'AG…
1LWE_A	0.0025895123445057	11.734082590507732	0.189151599443671	[[349, 353], [338, 352], [103, 107], [441, 445], [455, 468], [262, 267], [396, 404]]	[3, 5, 6, 1, 4, 0, 2]	[[48, 52], [200, 209], [309, 313], [396, 400], [592, 599], [761, 766], [1002, 1010]]	[['EEEEE', 'LKTGK', '03223', '14334', 'EEEEE', 'LHSTQ', '03223', '14334'], ['EEEEEEETTEEEEEE', 'TYQIYQEPFKNLKTG', '223/233NM330322', '334034432441433', 'EEEEEEEEEE', 'YFKIYSKHTP', '213/223322', '3240334433'], ['.SEEE', 'KKSVT', ']V2/2', '44303', '.SEEE', 'EKGIY', ']V2/2', '44303'], ['EEEEE', 'YVDGA', '2/321', '30432', 'EEEEE', 'YADSF', '21321', '32432'], ['EEEEETTS.EEEEE', 'AGYVTNRGRQKVVT', '122/…
4WE7_D	0.002594411834387	2.6483890076009686	0.3214837712519323	[[111, 113], [139, 143], [233, 237], [20, 23], [124, 142], [149, 155], [148, 154]]	[3, 5, 6, 1, 4, 0, 2]	[[48, 50], [203, 207], [284, 288], [437, 440], [585, 598], [762, 768], [953, 959]]	[['EEE', 'LNW', '032', '143', 'EEE', 'LHS', '032', '143'], ['EEEEE', 'IWGVH', '/22/3', '03304', 'EEEEE', 'IYSKH', '/2233', '03344'], ['.EEEE', 'PIGKM', '}/231', '30342', '.EEEE', 'TITDA', '}/231', '30342'], ['E.TT', 'DGEN', '3}OO', '4344', 'E.TT', 'NSNN', '3}OO', '4344'], ['EEEEEE..SSS.EEEEEEE', 'LNVTMPNNEQFDKLYIWGV', '03/212]]VVT]302/22/', '1403234444244130330', 'EEEEPPPEEEEEEE', 'LDITPFSFGGVSVI…
7DK4_C	0.0025966151575483	0.6065636063615306	0.023391812865497	[[38, 53], [195, 228], [281, 322], [355, 444], [517, 613], [735, 773], [951, 1019]]	[3, 5, 6, 1, 4, 0, 2]	[[38, 53], [195, 228], [281, 322], [355, 444], [517, 613], [735, 773], [951, 1019]]	[['.SSSEE..S.EEEEEE', 'YPDKVFRSSVLHSTQD', '}UVV/1^}UY032233', '3344025330143344', '.SSSEE..SEEEEEEE', 'YPDKVFRSSVLHSTQD', '}UVV/1^}U/032233', '3344025330143344'], ['EEETTEEEEEEEEEEEEESSSS.....EEEEEEE', 'KNIDGYFKIYSKHTPINLVRDLPQGFSALEPLVD', '33/ON213/223322/30RWVS}]}[}10320/3', '4404332403344330410541343232143104', 'EEETTEEEEEEEEEE...SSSPPPS..PBEEEEE', 'KNIDGYFKIYSKHTPINLVRDLPQGFSALEPLVD', '33/ON2…
6P9W_3	0.0025974921674562	7.1737325655858655	0.0581683168316833	[[127, 129], [153, 157], [189, 197], [188, 195], [12, 18], [99, 103], [98, 104]]	[3, 5, 6, 1, 4, 0, 2]	[[50, 52], [202, 206], [311, 319], [430, 437], [558, 564], [766, 770], [975, 981]]	[['EEE', 'TGK', '223', '334', 'EEE', 'STQ', '223', '334'], ['EEEEE', 'HVIWD', '3//23', '40034', 'EEEEE', 'KIYSK', '3/223', '40334'], ['EEEEEEEEE', 'YISVFYQTR', '2/2/12324', '303023435', 'EEEEEEEEE', 'GIYQTSNFR', '2/2322314', '303433425'], ['.EEEEEEE', 'GYISVFYQ', '}2/2/123', '33030234', '.EEEEEEE', 'TGDVIAWN', '}23//123', '33400234'], ['...TT..', 'QYLTADN', ']}ZNM]]', '4313244', '...TT..', 'KFLPF…
3OXS_A	0.0026005151186512	2.236175390058396	0.7065868263473052	[[110, 115], [100, 116], [71, 74], [185, 188], [31, 35], [56, 61], [68, 75]]	[3, 5, 6, 1, 4, 0, 2]	[[48, 53], [200, 208], [297, 300], [447, 450], [573, 577], [746, 751], [988, 995]]	[['EEEEEE', 'LRGYHQ', '042233', '153344', 'EEEEEE', 'LHSTQD', '032233', '143344'], ['EEEE.TTSSEEEEEEEE', 'GADVGSDWRFLRGYHQY', '213/}NOUW10422332', '32403343521533443', 'EEEEEEEEE', 'YFKIYSKHT', '213/22332', '324033443'], ['HHHH', 'SQTH', '$%$%', '3434', 'HHHH', 'SETK', '$%$%', '3434'], ['.EEE', 'PKTH', '}323', '3434', '.EEE', 'GNYN', '}323', '3434'], ['EEEEE', 'TQFVR', '231/4', '34205', 'EEEEE', …
6HBJ_C	0.0026009331872955	7.39771768646477	0.4741379310344822	[[194, 196], [154, 158], [190, 196], [191, 200], [12, 18], [102, 105], [44, 46]]	[3, 5, 6, 1, 4, 0, 2]	[[50, 52], [202, 206], [311, 317], [395, 402], [558, 564], [750, 753], [1016, 1018]]	[['EEE', 'WYQ', '223', '334', 'EEE', 'STQ', '223', '334'], ['EEEEE', 'HIVWD', '3//23', '40034', 'EEEEE', 'KIYSK', '3/223', '40334'], ['EEEEEEE', 'YITCWYQ', '2/21223', '3032334', 'EEEEEEE', 'GIYQTSN', '2/23223', '3034334'], ['EEEEEEEEEE', 'ITCWYQTNIV', '/2122323//', '0323343400', 'EEEEEEEE', 'VYADSFVI', '/21321//', '03243200'], ['...TT..', 'QFLTSDD', '][ZNN]]', '4213344', '...TT..', 'KFLPFQQ', '][…
5TPN_A	0.0026056259944137	13.485344249665726	0.2355491329479768	[[40, 44], [411, 416], [40, 44], [245, 250], [413, 419], [150, 154], [222, 239]]	[3, 5, 6, 1, 4, 0, 2]	[[47, 51], [200, 205], [312, 316], [380, 385], [597, 603], [768, 772], [988, 1008]]	[['EEEEE', 'VSKGY', '/2322', '03433', 'EEEEE', 'VLHST', '/0322', '01433'], ['EEEEEE', 'GAIVSG', '21//22', '320033', 'EEEEEE', 'YFKIYS', '213/22', '324033'], ['EEEEE', 'VSKGY', '/2322', '03433', 'EEEEE', 'IYQTS', '/2322', '03433'], ['SS..TT', 'TPVSTY', 'UUY}NN', '330333', 'SSS.TT', 'YGVSPT', 'UUR}NN', '330333'], ['EEEE.TT', 'IVSGYGK', '//22}NO', '0033334', 'EEE..TT', 'VITPGTN', '//2}}NO', '0033334…
5RFV_A	0.0026068843652684	5.846906834048211	0.1728395061728389	[[27, 29], [149, 152], [78, 83], [144, 151], [121, 125], [250, 252], [244, 253]]	[3, 5, 6, 1, 4, 0, 2]	[[48, 50], [200, 203], [312, 317], [371, 378], [547, 551], [767, 769], [953, 962]]	[['EEE', 'LNG', '032', '143', 'EEE', 'LHS', '032', '143'], ['EEEE', 'GFNI', '213/', '3240', 'EEEE', 'YFKI', '213/', '3240'], ['EEEEEE', 'IGHSMQ', '/23213', '034324', 'EEEEEE', 'IYQTSN', '/23223', '034334'], ['.TT.EEEE', 'SCGSVGFN', '}MN}/213', '32330324', '.TT.SEEE', 'SASFSTFK', '}MN[U213', '32323324'], ['EEEEE', 'SPSGV', '2222/', '33330', 'EEEEE', 'TGTGV', '2222/', '33330'], ['HHH', 'LGP', '"$$'…
4QNL_A	0.0026143620216839	31.601781347171325	0.272514619883041	[[841, 844], [788, 794], [790, 794], [14, 18], [409, 413], [447, 449], [18, 25]]	[3, 5, 6, 1, 4, 0, 2]	[[48, 51], [201, 209], [312, 316], [366, 370], [595, 599], [767, 769], [953, 960]]	[['EEEE', 'LEYS', '0322', '1433', 'EEEE', 'LHST', '0322', '1433'], ['EEEEEEE', 'FKVWEYT', '13/2322', '2403433', 'EEEEEEEEE', 'FKIYSKHTP', '13/223322', '240334433'], ['EEEEE', 'VWEYT', '/2322', '03433', 'EEEEE', 'IYQTS', '/2322', '03433'], ['HHHHH', 'GILTN', '$!"$%', '30134', 'HHHHH', 'SVLYN', '$!"$%', '30134'], ['EEEEE', 'VGIVT', '/2//2', '03003', 'EEEEE', 'VSVIT', '/2//2', '03003'], ['HHH', 'LTS…
6VSJ_B	0.0026161221485986	34.78980254138528	0.3637426900584799	[[536, 539], [536, 540], [1062, 1065], [406, 409], [65, 69], [794, 799], [1001, 1074]]	[3, 5, 6, 1, 4, 0, 2]	[[50, 53], [204, 208], [296, 299], [413, 416], [546, 550], [768, 773], [951, 1017]]	[['EEEE', 'WSHD', '2233', '3344', 'EEEE', 'STQD', '2233', '3344'], ['EEEEE', 'WSHDT', '22332', '33443', 'EEEEE', 'YSKHT', '22332', '33443'], ['HHHH', 'LSDS', '"$%$', '1343', 'HHHH', 'LSET', '"$%$', '1343'], ['T..S', 'GNSG', 'N]}U', '3433', 'T..S', 'GQTG', 'N]}U', '3433'], ['EEEEE', 'LTGYY', '02222', '13333', 'EEEEE', 'LTGTG', '02222', '13333'], ['HHHHHH', 'GSFCVN', '$$##!%', '332204', 'HHHHHH', '…
6VSJ_A	0.0026164683173828	34.78977203983753	0.4152046783625729	[[536, 539], [536, 540], [1062, 1065], [406, 409], [65, 69], [794, 799], [1001, 1074]]	[3, 5, 6, 1, 4, 0, 2]	[[50, 53], [204, 208], [296, 299], [413, 416], [546, 550], [768, 773], [951, 1017]]	[['EEEE', 'WSHD', '2233', '3344', 'EEEE', 'STQD', '2233', '3344'], ['EEEEE', 'WSHDT', '22332', '33443', 'EEEEE', 'YSKHT', '22332', '33443'], ['HHHH', 'LSDS', '"$%$', '1343', 'HHHH', 'LSET', '"$%$', '1343'], ['T..S', 'GNSG', 'N]}U', '3433', 'T..S', 'GQTG', 'N]}U', '3433'], ['EEEEE', 'LTGYY', '02222', '13333', 'EEEEE', 'LTGTG', '02222', '13333'], ['HHHHHH', 'GSFMVN', '$$##!%', '332204', 'HHHHHH', '…
6CRW_B	0.0026182807740855	1.5026472636021242	0.3133640552995393	[[42, 57], [65, 71], [268, 306], [380, 389], [509, 599], [743, 755], [933, 1001]]	[3, 5, 6, 1, 4, 0, 2]	[[38, 53], [202, 208], [281, 319], [393, 402], [523, 613], [761, 773], [951, 1019]]	[['..SSEE..SEEEEEEE', 'YPDEIFRSDTLYLTQD', '}}VV/1^}V2020233', '3344025343131344', '.SSSEE..SEEEEEEE', 'YPDKVFRSSVLHSTQD', '}UVV/1^}U/032233', '3344025330143344'], ['EEEEEEE', 'NVTGFHT', '3/22132', '4033243', 'EEEEEEE', 'KIYSKHT', '3/22332', '4033443'], ['TTS.EEEEEETTSSHHHHHHHHHTSS...SEEEEEEEEE', 'ENGTITDAVDRSQNPLAELKRSVKSFEIDKGIYQTSNFR', 'OOU}/231/3PNVV$"#%"%&$!OUT]Y]V2/2322314', '443303420453443…
5RG0_A	0.0026200943429555	5.827054370184029	0.1825726141078834	[[27, 29], [149, 152], [78, 83], [144, 151], [121, 125], [250, 252], [244, 253]]	[3, 5, 6, 1, 4, 0, 2]	[[48, 50], [200, 203], [312, 317], [371, 378], [547, 551], [767, 769], [953, 962]]	[['EEE', 'LNG', '032', '143', 'EEE', 'LHS', '032', '143'], ['EEEE', 'GFNI', '213/', '3240', 'EEEE', 'YFKI', '213/', '3240'], ['EEEEEE', 'IGHSMQ', '/23213', '034324', 'EEEEEE', 'IYQTSN', '/23223', '034334'], ['.TT.EEEE', 'SCGSVGFN', '}MN}/213', '32330324', '.TT.SEEE', 'SASFSTFK', '}MN[U213', '32323324'], ['EEEEE', 'SPSGV', '2222/', '33330', 'EEEEE', 'TGTGV', '2222/', '33330'], ['HHH', 'LGP', '"$$'…
5RHF_A	0.002620174765371	5.832258034601727	0.2093352192362094	[[27, 29], [149, 152], [78, 83], [144, 151], [121, 125], [250, 252], [244, 253]]	[3, 5, 6, 1, 4, 0, 2]	[[48, 50], [200, 203], [312, 317], [371, 378], [547, 551], [767, 769], [953, 962]]	[['EEE', 'LNG', '032', '143', 'EEE', 'LHS', '032', '143'], ['EEEE', 'GFNI', '213/', '3240', 'EEEE', 'YFKI', '213/', '3240'], ['EEEEEE', 'IGHSMQ', '/23213', '034324', 'EEEEEE', 'IYQTSN', '/23223', '034334'], ['.TT.EEEE', 'SCGSVGFN', '}MN}/213', '32330324', '.TT.SEEE', 'SASFSTFK', '}MN[U213', '32323324'], ['EEEEE', 'SPSGV', '2222/', '33330', 'EEEEE', 'TGTGV', '2222/', '33330'], ['HHH', 'LGP', '"$$'…
6PIW_A	0.0026216580972726	4.439227757553712	0.4202657807308969	[[1082, 1086], [1083, 1086], [1163, 1167], [1006, 1009], [1033, 1038], [1054, 1059], [1173, 1178]]	[3, 5, 6, 1, 4, 0, 2]	[[48, 52], [203, 206], [285, 289], [376, 379], [595, 600], [735, 740], [1002, 1007]]	[['EEEEE', 'LVGWQ', '0/223', '10334', 'EEEEE', 'LHSTQ', '03223', '14334'], ['EEEE', 'VGWQ', '/223', '0334', 'EEEE', 'IYSK', '/223', '0334'], ['EEEEE', 'VAKAV', '/131/', '02420', 'EEEEE', 'ITDAV', '/231/', '03420'], ['EEEE', 'YAQQ', '2133', '3244', 'EEEE', 'TFKD', '2133', '3244'], ['EEEEE.', 'VQIVST', '/3//2}', '040033', 'EEEEE.', 'VSVITP', '/2//2}', '030033'], ['EEHHHH', 'TVYHGA', '2/$%$#', '3034…
1RT6_A	0.0026251278557985	11.98060796995806	0.2915407854984888	[[349, 353], [338, 352], [103, 107], [178, 182], [455, 468], [262, 267], [256, 266]]	[3, 5, 6, 1, 4, 0, 2]	[[48, 52], [200, 209], [309, 313], [433, 437], [592, 599], [761, 766], [992, 1003]]	[['EEEEE', 'LKTGK', '03223', '14334', 'EEEEE', 'LHSTQ', '03223', '14334'], ['EEEEEEETTEEEEEE', 'TYQIYQEPFKNLKTG', '223/233NM330322', '334034432441433', 'EEEEEEEEEE', 'YFKIYSKHTP', '213/223322', '3240334433'], ['.SEEE', 'KKSVT', ']V2/2', '44303', '.SEEE', 'EKGIY', ']V2/2', '44303'], ['EEEEE', 'IVIYQ', '///23', '00034', 'EEEEE', 'VIAWN', '//123', '00234'], ['EEEEETTS.EEEEE', 'AGYVTNRGRQKVVT', '122/…
6XLU_A	0.0026292045393862	0.4626485112435591	0.014035087719298	[[38, 53], [198, 228], [281, 322], [355, 438], [514, 613], [735, 773], [951, 1019]]	[3, 5, 6, 1, 4, 0, 2]	[[38, 53], [198, 228], [281, 322], [355, 438], [514, 613], [735, 773], [951, 1019]]	[['..SS.B..S.EEEEEE', 'YPDKVFRSSVLHSTQD', '}}VVY*^}UY032233', '3344025330143344', '.SSSEE..SEEEEEEE', 'YPDKVFRSSVLHSTQD', '}UVV/1^}U/032233', '3344025330143344'], ['TT.EEEEEEEE...SSSSPP.S..EEEEEEE', 'DGYFKIYSKHTPINLVRDLPQGFSALEPLVD', 'ON}13/22332}Y]SRWVEG]U[}10320/3', '4332403344330410541343232143104', 'TTEEEEEEEEEE...SSSPPPS..PBEEEEE', 'DGYFKIYSKHTPINLVRDLPQGFSALEPLVD', 'ON213/223322Y]ZRWVEGHU[}…
5W6G_L	0.0026320755439094	8.52052819734896	1.9482758620689649	[[36, 40], [204, 211], [36, 39], [152, 157], [18, 25], [187, 192], [128, 131]]	[3, 5, 6, 1, 4, 0, 2]	[[49, 53], [198, 208], [314, 317], [434, 439], [595, 601], [746, 751], [1009, 1012]]	[['EEEEE', 'HWYQQ', '32233', '43344', 'EEEEE', 'HSTQD', '32233', '43344'], ['TTEEEEEE', 'EGSTVEKT', 'ON22/332', '43330443', 'TTEEEEEEEEE', 'DGYFKIYSKHT', 'ON213/22332', '43324033443'], ['EEEE', 'HWYQ', '3223', '4334', 'EEEE', 'QTSN', '3223', '4334'], ['EEEEET', 'VAWKAD', '/1231O', '023424', 'EEEE.T', 'IAWNSN', '/123}O', '023434'], ['EEEEEE..', 'VSISITGT', '/2/2/2}}', '03030333', 'EEEEE..', 'VSVIT…
3SUD_D	0.0026340699611185	4.465760857125217	0.6071428571428563	[[1082, 1086], [1083, 1086], [1163, 1168], [1006, 1009], [1033, 1038], [1054, 1059], [1173, 1178]]	[3, 5, 6, 1, 4, 0, 2]	[[48, 52], [203, 206], [285, 290], [376, 379], [595, 600], [735, 740], [1002, 1007]]	[['EEEEE', 'LVGWQ', '0/223', '10334', 'EEEEE', 'LHSTQ', '03223', '14334'], ['EEEE', 'VGWQ', '/223', '0334', 'EEEE', 'IYSK', '/223', '0334'], ['EEEEEE', 'VAKAVD', '/131/3', '024204', 'EEEEEE', 'ITDAVD', '/231/3', '034204'], ['EEEE', 'YAQQ', '2133', '3244', 'EEEE', 'TFKD', '2133', '3244'], ['EEEEE.', 'VQIVST', '/3//2}', '040033', 'EEEEE.', 'VSVITP', '/2//2}', '030033'], ['EEHHHH', 'TVYHGA', '2/$%$#…
5RFJ_A	0.0026340784085286	5.843100566738057	0.1712328767123283	[[27, 29], [149, 152], [78, 83], [144, 151], [121, 125], [250, 252], [244, 253]]	[3, 5, 6, 1, 4, 0, 2]	[[48, 50], [200, 203], [312, 317], [371, 378], [547, 551], [767, 769], [953, 962]]	[['EEE', 'LNG', '032', '143', 'EEE', 'LHS', '032', '143'], ['EEEE', 'GFNI', '213/', '3240', 'EEEE', 'YFKI', '213/', '3240'], ['EEEEEE', 'IGHSMQ', '/23213', '034324', 'EEEEEE', 'IYQTSN', '/23223', '034334'], ['.TT.EEEE', 'SCGSVGFN', '}MN}/213', '32330324', '.TT.SEEE', 'SASFSTFK', '}MN[U213', '32323324'], ['EEEEE', 'SPSGV', '2222/', '33330', 'EEEEE', 'TGTGV', '2222/', '33330'], ['HHH', 'LGP', '"$$'…
5ND1_A	0.0026349260806214	10.793869268314523	0.1760660247592844	[[787, 791], [652, 656], [229, 233], [652, 657], [920, 924], [609, 614], [459, 463]]	[3, 5, 6, 1, 4, 0, 2]	[[42, 46], [202, 206], [313, 317], [394, 399], [527, 531], [761, 766], [1006, 1010]]	[['EE..S', 'IIRPS', '//^}U', '00533', 'EE..S', 'VFRSS', '/1^}U', '02533'], ['EEEEE', 'NVTYD', '3/223', '40334', 'EEEEE', 'KIYSK', '3/223', '40334'], ['EEEEE', 'YLTWE', '20223', '31334', 'EEEEE', 'YQTSN', '23223', '34334'], ['EEEEEE', 'NVTYDW', '3/2232', '403343', 'EEEEEE', 'NVYADS', '3/2132', '403243'], ['S....', 'GDNTP', 'U]]}}', '34433', 'S....', 'PKKST', 'U]]}}', '34433'], ['HHHHHH', 'YNLNQA',…
6IK9_A	0.0026370527079363	10.43183831830083	0.0727728983688826	[[349, 353], [338, 352], [103, 107], [178, 182], [455, 468], [156, 168]]	[3, 5, 6, 1, 4, 2]	[[48, 52], [200, 209], [309, 313], [433, 437], [592, 599], [998, 1012]]	[['EEEEE', 'LKTGK', '03223', '14334', 'EEEEE', 'LHSTQ', '03223', '14334'], ['EEEEEEETTEEEEEE', 'TYQIYQEPFKNLKTG', '223/233NM330322', '334034432441433', 'EEEEEEEEEE', 'YFKIYSKHTP', '213/223322', '3240334433'], ['.SEEE', 'KKSVT', ']V2/2', '44303', '.SEEE', 'EKGIY', ']V2/2', '44303'], ['EEEEE', 'IVIYQ', '///23', '00034', 'EEEEE', 'VIAWN', '//123', '00234'], ['EEEEETTS.EEEEE', 'AGYVTDRGRQKVVP', '122/…
7KE7_B	0.0026404337976339	0.5901128449624004	0.0374269005847953	[[38, 53], [195, 228], [281, 322], [355, 438], [514, 613], [735, 773], [951, 1019]]	[3, 5, 6, 1, 4, 0, 2]	[[38, 53], [195, 228], [281, 322], [355, 438], [514, 613], [735, 773], [951, 1019]]	[['..SSEE..SEEEEEEE', 'YPDKVFRSSVLHSTQD', '}}VV/1^}U/032233', '3344025330143344', '.SSSEE..SEEEEEEE', 'YPDKVFRSSVLHSTQD', '}UVV/1^}U/032233', '3344025330143344'], ['EEETTEEEEEEEEEE....SS......EEEEEEE', 'KNIDGYFKIYSKHTPINLVRDLPQGFSALEPLVD', '33/ON213/223322Y]ZYWVZ}]}[}10320/3', '4404332403344330410541343232143104', 'EEETTEEEEEEEEEE...SSSPPPS..PBEEEEE', 'KNIDGYFKIYSKHTPINLVRDLPQGFSALEPLVD', '33/ON2…
7KE6_A	0.0026441868366687	0.3533686506673026	0.059479553903345	[[38, 53], [195, 228], [281, 322], [355, 444], [514, 613], [735, 773], [951, 1019]]	[3, 5, 6, 1, 4, 0, 2]	[[38, 53], [195, 228], [281, 322], [355, 444], [514, 613], [735, 773], [951, 1019]]	[['..SSEE..SEEEEEEE', 'YPDKVFRSSVLHSTQD', '}}VV/1^}U/032233', '3344025330143344', '.SSSEE..SEEEEEEE', 'YPDKVFRSSVLHSTQD', '}UVV/1^}U/032233', '3344025330143344'], ['EEETTEEEEEEEEEE...SSSS.SS..EEEEEEE', 'KNIDGYFKIYSKHTPINLVRDLPQGFSALEPLVD', '33/ON213/223322Y]ZRWVS}VU[}10320/3', '4404332403344330410541343232143104', 'EEETTEEEEEEEEEE...SSSPPPS..PBEEEEE', 'KNIDGYFKIYSKHTPINLVRDLPQGFSALEPLVD', '33/ON2…
4RS4_A	0.0026462488575037	4.763368687498096	0.4369747899159666	[[129, 133], [280, 284], [289, 291], [286, 295], [289, 295], [222, 224], [211, 216]]	[3, 5, 6, 1, 4, 0, 2]	[[38, 42], [201, 205], [315, 317], [427, 436], [593, 599], [771, 773], [955, 960]]	[['.SSEE', 'STNAV', '}UV1/', '33420', '.SSSE', 'YPDKV', '}UVV/', '33440'], ['EEEEE', 'CTVTY', '12/22', '23033', 'EEEEE', 'FKIYS', '13/22', '24033'], ['EEE', 'SSK', '223', '334', 'EEE', 'TSN', '223', '334'], ['TTTEEEEEEE', 'NDPSSKTVCT', 'OON2232/12', '4433343023', 'TT..EEEEEE', 'DDFTGDVIAW', 'OO[}23//12', '4423340023'], ['EEEEEEE', 'SSKTVCT', '2232/12', '3343023', 'EEEEEEE', 'GGVSVIT', '22/2//2', …
7DK6_C	0.0026482961884977	0.4930740511286353	0.033918128654971	[[38, 53], [195, 228], [281, 322], [355, 444], [517, 613], [735, 773], [951, 1019]]	[3, 5, 6, 1, 4, 0, 2]	[[38, 53], [195, 228], [281, 322], [355, 444], [517, 613], [735, 773], [951, 1019]]	[['.SSSEE..S.EEEEEE', 'YPDKVFRSSVLHSTQD', '}UVV/1^}UY032233', '3344025330143344', '.SSSEE..SEEEEEEE', 'YPDKVFRSSVLHSTQD', '}UVV/1^}U/032233', '3344025330143344'], ['EEETTEEEEEEEEEEEEESSSS.S...PBEEEEE', 'KNIDGYFKIYSKHTPINLVRDLPQGFSALEPLVD', '33/ON213/223322/30RWVS}V}[}F)320/3', '4404332403344330410541343232143104', 'EEETTEEEEEEEEEE...SSSPPPS..PBEEEEE', 'KNIDGYFKIYSKHTPINLVRDLPQGFSALEPLVD', '33/ON2…
1FR5_C	0.002649524886819	3.177094328326961	0.815286624203821	[[57, 61], [57, 61], [22, 25], [43, 46], [5, 9], [117, 119], [98, 110]]	[3, 5, 6, 1, 4, 0, 2]	[[49, 53], [224, 228], [315, 318], [394, 397], [607, 611], [769, 771], [953, 961]]	[['EEEEE', 'KYTVK', '322/3', '43304', 'EEEEE', 'HSTQD', '32233', '43344'], ['EEEEE', 'KYTVK', '322/3', '43304', 'EEEEE', 'EPLVD', '320/3', '43104'], ['EEEE', 'PSNF', '2231', '3342', 'EEEE', 'TSNF', '2231', '3342'], ['EEEE', 'KVTC', '3/21', '4032', 'EEEE', 'NVYA', '3/21', '4032'], ['..EEE', 'EEFVL', ']]1/0', '44201', '..EEE', 'QVAVL', ']Y1/0', '40201'], ['HHH', 'PIA', '$!#', '302', 'HHH', 'GIA', '…
5REO_A	0.0026564236260108	5.7620716661155615	0.1760660247592844	[[27, 29], [149, 152], [78, 83], [144, 151], [121, 125], [250, 252], [244, 253]]	[3, 5, 6, 1, 4, 0, 2]	[[48, 50], [200, 203], [312, 317], [371, 378], [547, 551], [767, 769], [953, 962]]	[['EEE', 'LNG', '032', '143', 'EEE', 'LHS', '032', '143'], ['EEEE', 'GFNI', '213/', '3240', 'EEEE', 'YFKI', '213/', '3240'], ['EEEEEE', 'IGHSMQ', '/23213', '034324', 'EEEEEE', 'IYQTSN', '/23223', '034334'], ['.TT.EEEE', 'SCGSVGFN', '}MN}/213', '32330324', '.TT.SEEE', 'SASFSTFK', '}MN[U213', '32323324'], ['EEEEE', 'SPSGV', '2222/', '33330', 'EEEEE', 'TGTGV', '2222/', '33330'], ['HHH', 'LGP', '"$$'…
6KDM_D	0.0026664728125389	2.108567714151897	0.6223908918406065	[[349, 353], [331, 352], [350, 353], [351, 355], [329, 341], [262, 267], [256, 266]]	[3, 5, 6, 1, 4, 0, 2]	[[48, 52], [195, 209], [314, 317], [396, 400], [539, 551], [761, 766], [992, 1003]]	[['EEEEE', 'LKTGK', '03223', '14334', 'EEEEE', 'LHSTQ', '03223', '14334'], ['EEETTEEEEEEESSTT.EEEEE', 'KQGQGQWTYQIYQEPFKNLKTG', '332ON32223/2VVNM]30322', '4434343334034432441433', 'EEETTEEEEEEEEEE', 'KNIDGYFKIYSKHTP', '33/ON213/223322', '440433240334433'], ['EEEE', 'KTGK', '3223', '4334', 'EEEE', 'QTSN', '3223', '4334'], ['EEEEE', 'TGKYA', '22321', '33432', 'EEEEE', 'YADSF', '21321', '32432'], ['…
6Y5G_A	0.0026705249304193	1.8582736436022844	0.4716006884681585	[[58, 61], [210, 214], [134, 140], [165, 168], [132, 146], [105, 107], [108, 112]]	[3, 5, 6, 1, 4, 0, 2]	[[47, 50], [206, 210], [284, 290], [394, 397], [528, 549], [739, 741], [959, 963]]	[['EEEE', 'ILDG', '/032', '0143', 'EEEE', 'VLHS', '/032', '0143'], ['EEEE.', 'QQTII', '332/Y', '44300', 'EEEE.', 'KHTPI', '3322Y', '44330'], ['..EEEEE', 'GGSNADK', '}}23133', '3334244', '.EEEEEE', 'TITDAVD', '}/231/3', '3034204'], ['EEEE', 'NVTM', '3/21', '4032', 'EEEE', 'NVYA', '3/21', '4032'], ['....EEEEEETTEEE', 'QNGGSNADKRGPGSG', ']]}}231334NN222', '443334244533333', '........SSEEEEEETTEEEE',…
3ETI_G	0.0026705455530299	11.624309447947926	1.859531772575252	[[184, 188], [64, 66], [90, 99], [45, 49], [99, 113], [76, 79], [170, 175]]	[3, 5, 6, 1, 4, 0, 2]	[[42, 46], [226, 228], [296, 304], [433, 437], [603, 613], [768, 771], [959, 964]]	[['EEE.S', 'VFVYT', '/1/}U', '02033', 'EE..S', 'VFRSS', '/1^}U', '02533'], ['EEE', 'LVN', '0/3', '104', 'EEE', 'LVD', '0/3', '104'], ['HHHHHHHHTT', 'LTKRSKEYLK', '"$%&$%%$LO', '1345344314', 'HHHHHHHTT', 'LSETKBTLK', '"$%$%\'$LO', '134346314'], ['EEEEE', 'VSFYQ', '/2123', '03234', 'EEEEE', 'VIAWN', '//123', '00234'], ['TTS....TTEEEEEE', 'KSSKAIAPGNAVLFE', 'ONU][Y[NN31/013', '433420233420124', 'TT.…
1W8X_E	0.0026715361748512	5.044249124701195	0.4818024263431533	[[232, 238], [227, 236], [231, 236], [304, 307], [227, 233], [17, 24]]	[3, 5, 6, 1, 4, 2]	[[47, 53], [202, 209], [311, 316], [450, 453], [586, 596], [953, 960]]	[['EEEEEEE', 'VYQSYLD', '/232203', '0343314', 'EEEEEEE', 'VLHSTQD', '/032233', '0143344'], ['EEEEEEEEEE', 'EISYTVYQSY', '3/222/2322', '4033303433', 'EEEEEEEE', 'KIYSKHTP', '3/223322', '40334433'], ['EEEEEE', 'TVYQSY', '2/2322', '303433', 'EEEEEE', 'GIYQTS', '2/2322', '303433'], ['EEEE', 'NYLS', '3202', '4313', 'EEEE', 'NYLY', '3202', '4313'], ['EEEEEEE', 'EISYTVY', '3/222/2', '4033303', 'EEEPPPEE…
5ZL2_B	0.0026724357587482	18.934296971300206	0.2231759656652356	[[134, 138], [31, 38], [32, 36], [313, 317], [139, 151], [316, 327], [80, 88]]	[3, 5, 6, 1, 4, 0, 2]	[[49, 53], [202, 211], [312, 316], [366, 370], [546, 558], [761, 771], [1002, 1011]]	[['EEEEE', 'HHTHN', '33233', '44344', 'EEEEE', 'HSTQD', '32233', '43344'], ['EEEEEE..', 'KVTKTTVQ', '3/2322Y]', '40343304', 'EEEEEEEE..', 'KIYSKHTPIN', '3/223322Y]', '4033443304'], ['EEEEE', 'VTKTT', '/2322', '03433', 'EEEEE', 'IYQTS', '/2322', '03433'], ['HHHHH', 'SVLTK', '$!"$%', '30134', 'HHHHH', 'SVLYN', '$!"$%', '30134'], ['EEEEEEEEEE...', 'LSWRGGVTNTHLE', '022422/232]Z]', '1335330343414', '…
5I8J_A	0.0026755712248344	6.703622565054873	1.0165094339622636	[[20, 22], [46, 48], [52, 59], [6, 11], [5, 11], [34, 38], [34, 42]]	[3, 5, 6, 1, 4, 0, 2]	[[51, 53], [226, 228], [281, 288], [394, 399], [593, 599], [769, 773], [1007, 1018]]	[['EEE', 'TKD', '233', '344', 'EEE', 'TQD', '233', '344'], ['EEE', 'LVK', '0/3', '104', 'EEE', 'LVD', '0/3', '104'], ['TTEEEEEE', 'NDEKVFEA', 'OO33/131', '44440242', 'TTS.EEEE', 'ENGTITDA', 'OOU}/231', '44330342'], ['EEEEEE', 'KVTFIG', '3/21/2', '403203', 'EEEEEE', 'NVYADS', '3/2132', '403243'], ['EEEEEEE', 'TKVTFIG', '23/21/2', '3403203', 'EEEEEEE', 'GGVSVIT', '22/2//2', '3303003'], ['HHHHH', 'W…
6MID_A	0.0026817750587962	22.500412152182065	0.0842105263157897	[[397, 399], [210, 214], [64, 68], [492, 495], [154, 163], [490, 496], [406, 412]]	[3, 5, 6, 1, 4, 0, 2]	[[51, 53], [224, 228], [284, 288], [365, 368], [528, 537], [766, 772], [1007, 1017]]	[['EEE', 'THH', '233', '344', 'EEE', 'TQD', '233', '344'], ['EEEEE', 'HWLVH', '320/3', '43104', 'EEEEE', 'EPLVD', '320/3', '43104'], ['.EEEE', 'SISDM', '}/231', '30342', '.EEEE', 'TITDA', '}/231', '30342'], ['HHHH', 'GGVL', '$$!"', '3301', 'HHHH', 'YSVL', '$$!"', '3301'], ['..S..SS.SS', 'NDTGHETDEN', ']]U}]VU]VV', '4433443444', '........SS', 'KKSTNLVKNK', ']]}}]ZY]VV', '4433410444'], ['HHHHHHH', …
7K8T_A	0.0026847030620592	0.344224245489063	0.0210526315789474	[[38, 53], [195, 228], [284, 322], [355, 444], [514, 613], [735, 773], [951, 1019]]	[3, 5, 6, 1, 4, 0, 2]	[[38, 53], [195, 228], [284, 322], [355, 444], [514, 613], [735, 773], [951, 1019]]	[['..SS.B..S.EEEEEE', 'YPDKVFRSSVLHSTQD', '}}VVY*^}UY032233', '3344025330143344', '.SSSEE..SEEEEEEE', 'YPDKVFRSSVLHSTQD', '}UVV/1^}U/032233', '3344025330143344'], ['EEETTEEEEEEEEEE.S..SS..S...EEEEEEE', 'KNIDGYFKIYSKHTPINLVRDLPQGFSALEPLVD', '33/ON213/223322YVZYWVZ}V}[}10320/3', '4404332403344330410541343232143104', 'EEETTEEEEEEEEEE...SSSPPPS..PBEEEEE', 'KNIDGYFKIYSKHTPINLVRDLPQGFSALEPLVD', '33/ON2…
3SV9_A	0.0026857365221418	4.394803732594523	0.6731898238747549	[[1082, 1086], [1083, 1086], [1163, 1168], [1006, 1009], [1033, 1038], [1054, 1059], [1173, 1178]]	[3, 5, 6, 1, 4, 0, 2]	[[48, 52], [203, 206], [285, 290], [376, 379], [595, 600], [735, 740], [1002, 1007]]	[['EEEEE', 'LVGWQ', '0/223', '10334', 'EEEEE', 'LHSTQ', '03223', '14334'], ['EEEE', 'VGWQ', '/223', '0334', 'EEEE', 'IYSK', '/223', '0334'], ['EEEEEE', 'VAKAVD', '/131/3', '024204', 'EEEEEE', 'ITDAVD', '/231/3', '034204'], ['EEEE', 'YAQQ', '2133', '3244', 'EEEE', 'TFKD', '2133', '3244'], ['EEEEE.', 'VQIVST', '/3//2}', '040033', 'EEEEE.', 'VSVITP', '/2//2}', '030033'], ['EEHHHH', 'TVYHGA', '2/$%$#…
5W1M_T	0.0026961758575375	2.931449631089334	0.2723214285714281	[[216, 219], [216, 219], [99, 102], [106, 110], [175, 178], [142, 146], [187, 193]]	[3, 5, 6, 1, 4, 0, 2]	[[50, 53], [204, 207], [316, 319], [398, 402], [539, 542], [769, 773], [1008, 1014]]	[['EEEE', 'TINQ', '2/33', '3044', 'EEEE', 'STQD', '2233', '3344'], ['EEEE', 'TINQ', '2/33', '3044', 'EEEE', 'YSKH', '2233', '3344'], ['EEEE', 'YYMR', '2214', '3325', 'EEEE', 'SNFR', '2314', '3425'], ['EEEEE', 'NTFLI', '3210/', '43210', 'EEEEE', 'DSFVI', '321//', '43200'], ['EEEE', 'IQFN', '/313', '0424', 'EEEE', 'VNFN', '/313', '0424'], ['HHHHH', 'SWAIH', '$$#!%', '33204', 'HHHHH', 'GIAVE', '$!#!…
6XB0_A	0.0026991234414506	6.110429410930397	0.1924686192468618	[[27, 29], [149, 152], [78, 83], [157, 162], [121, 125], [250, 252], [244, 253]]	[3, 5, 6, 1, 4, 0, 2]	[[48, 50], [200, 203], [312, 317], [395, 400], [547, 551], [767, 769], [953, 962]]	[['EEE', 'LNG', '032', '143', 'EEE', 'LHS', '032', '143'], ['EEEE', 'GFNI', '213/', '3240', 'EEEE', 'YFKI', '213/', '3240'], ['EEEEEE', 'IGHSMQ', '/23213', '034324', 'EEEEEE', 'IYQTSN', '/23223', '034334'], ['EEEEEE', 'VSFCYM', '/21121', '032232', 'EEEEEE', 'VYADSF', '/21321', '032432'], ['EEEEE', 'SPSGV', '2222/', '33330', 'EEEEE', 'TGTGV', '2222/', '33330'], ['HHH', 'LGP', '"$$', '133', 'HHH', …
1CJD_B	0.0026995864233802	5.014366397281898	0.3857374392220414	[[232, 238], [227, 236], [231, 236], [304, 307], [227, 233], [17, 24]]	[3, 5, 6, 1, 4, 2]	[[47, 53], [202, 209], [311, 316], [450, 453], [586, 596], [953, 960]]	[['EEEEEEE', 'VYQSYLD', '/232203', '0343314', 'EEEEEEE', 'VLHSTQD', '/032233', '0143344'], ['EEEEEEEEEE', 'EISYTVYQSY', '3/222/2322', '4033303433', 'EEEEEEEE', 'KIYSKHTP', '3/223322', '40334433'], ['EEEEEE', 'TVYQSY', '2/2322', '303433', 'EEEEEE', 'GIYQTS', '2/2322', '303433'], ['EEEE', 'NYLS', '3202', '4313', 'EEEE', 'NYLY', '3202', '4313'], ['EEEEEEE', 'EISYTVY', '3/222/2', '4033303', 'EEEPPPEE…
5X6Y_C	0.0027021967356438	14.317483606695877	2.685344827586206	[[227, 230], [568, 572], [561, 565], [391, 395], [206, 213], [312, 317], [372, 380]]	[3, 5, 6, 1, 4, 0, 2]	[[50, 53], [199, 203], [298, 302], [395, 399], [595, 602], [746, 751], [953, 962]]	[['EEEE', 'TYIE', '22/3', '3304', 'EEEE', 'STQD', '2233', '3344'], ['TEEEE', 'GYVEI', 'N2/3/', '33040', 'TEEEE', 'GYFKI', 'N213/', '33240'], ['HHHHH', 'QSELY', '%$%"$', '43413', 'HHHHH', 'ETKBT', "%$%'$", '43463'], ['EEEEE', 'ISMKW', '/2132', '03243', 'EEEEE', 'VYADS', '/2132', '03243'], ['EEEES..T', 'VSIVGYNP', '/2//U}]N', '03003343', 'EEEEE..T', 'VSVITPGT', '/2//2}}N', '03003333'], ['.HHHHH', '…
4XQU_E	0.0027045787286168	2.2403731310797754	0.2934947049924359	[[164, 166], [86, 89], [165, 168], [242, 247], [165, 182], [67, 71], [191, 195]]	[3, 5, 6, 1, 4, 0, 2]	[[50, 52], [225, 228], [313, 316], [432, 437], [573, 595], [738, 742], [978, 982]]	[['EEE', 'TTN', '223', '334', 'EEE', 'STQ', '223', '334'], ['EEEE', 'TLIE', '20/3', '3104', 'EEEE', 'PLVD', '20/3', '3104'], ['EEEE', 'TNTY', '2322', '3433', 'EEEE', 'YQTS', '2322', '3433'], ['EEEEEE', 'NITFSH', '3/2123', '403234', 'EEEEEE', 'DVIAWN', '3//123', '400234'], ['EEEEE..SSS.EEEEEEE', 'TNTYRNTDTAEHLIMWGI', '23224]}VUT]30/122/', '343354343244102330', 'EEEEE.SSS..EEEEEPPPEEEE', 'TDAVRDPQT…
2OPS_B	0.002709974735932	2.266276129797739	0.434563758389261	[[349, 353], [331, 352], [350, 353], [412, 415], [329, 341], [262, 267], [256, 266]]	[3, 5, 6, 1, 4, 0, 2]	[[48, 52], [195, 209], [314, 317], [447, 450], [539, 551], [761, 766], [992, 1003]]	[['EEEEE', 'LKTGK', '03223', '14334', 'EEEEE', 'LHSTQ', '03223', '14334'], ['EEETTEEEEEEEEETTEEEEEE', 'KQGQGQWTYQIYQEPFKNLKTG', '332ON32223/233NM330322', '4434343334034432441433', 'EEETTEEEEEEEEEE', 'KNIDGYFKIYSKHTP', '33/ON213/223322', '440433240334433'], ['EEEE', 'KTGK', '3223', '4334', 'EEEE', 'QTSN', '3223', '4334'], ['.EEE', 'PEWE', '}323', '3434', '.EEE', 'GNYN', '}323', '3434'], ['EEEEETTE…
6Q5U_E	0.0027128382166466	5.252376904602773	0.4226289517470878	[[232, 238], [227, 236], [231, 236], [291, 295], [227, 233], [17, 24]]	[3, 5, 6, 1, 4, 2]	[[47, 53], [202, 209], [311, 316], [377, 381], [586, 596], [953, 960]]	[['EEEEEEE', 'VYQSYLD', '/232203', '0343314', 'EEEEEEE', 'VLHSTQD', '/032233', '0143344'], ['EEEEEEEEEE', 'EISYTVYQSY', '3/222/2322', '4033303433', 'EEEEEEEE', 'KIYSKHTP', '3/223322', '40334433'], ['EEEEEE', 'TVYQSY', '2/2322', '303433', 'EEEEEE', 'GIYQTS', '2/2322', '303433'], ['EEESS', 'FDNGG', '133UU', '24433', 'EEESS', 'FKDYG', '133UU', '24433'], ['EEEEEEE', 'EISYTVY', '3/222/2', '4033303', '…
6DUF_A	0.0027200349283275	6.93977378953012	0.2592047128129595	[[349, 353], [331, 352], [350, 353], [178, 182], [329, 341], [262, 267], [396, 404]]	[3, 5, 6, 1, 4, 0, 2]	[[48, 52], [195, 209], [314, 317], [433, 437], [539, 551], [761, 766], [1002, 1010]]	[['EEEEE', 'LKTGK', '03223', '14334', 'EEEEE', 'LHSTQ', '03223', '14334'], ['EEETTEEEEEEEEETTEEEEEE', 'KQGQGQWTYQIYQEPFKNLKTG', '332ON32223/233NM330322', '4434343334034432441433', 'EEETTEEEEEEEEEE', 'KNIDGYFKIYSKHTP', '33/ON213/223322', '440433240334433'], ['EEEE', 'KTGK', '3223', '4334', 'EEEE', 'QTSN', '3223', '4334'], ['EEEEE', 'IVIYQ', '///23', '00034', 'EEEEE', 'VIAWN', '//123', '00234'], ['…
6C2N_A	0.0027249046892573	4.434361527235175	0.4540816326530608	[[1082, 1086], [1083, 1086], [1163, 1167], [1006, 1009], [1033, 1038], [1054, 1059], [1173, 1178]]	[3, 5, 6, 1, 4, 0, 2]	[[48, 52], [203, 206], [285, 289], [376, 379], [595, 600], [735, 740], [1002, 1007]]	[['EEEEE', 'LVGWQ', '0/223', '10334', 'EEEEE', 'LHSTQ', '03223', '14334'], ['EEEE', 'VGWQ', '/223', '0334', 'EEEE', 'IYSK', '/223', '0334'], ['EEEEE', 'VAKAV', '/131/', '02420', 'EEEEE', 'ITDAV', '/231/', '03420'], ['EEEE', 'YAQQ', '2133', '3244', 'EEEE', 'TFKD', '2133', '3244'], ['EEEEE.', 'VQIVST', '/3//2}', '040033', 'EEEEE.', 'VSVITP', '/2//2}', '030033'], ['EEHHHH', 'TVHHGA', '2/%%$#', '3044…
5LM7_C	0.0027264199961117	17.540556162621	0.333853354134165	[[53, 55], [302, 307], [358, 362], [304, 309], [396, 399], [411, 418], [21, 29]]	[3, 5, 6, 1, 4, 0, 2]	[[38, 40], [198, 203], [295, 299], [396, 401], [580, 583], [764, 771], [953, 961]]	[['.SS', 'SGD', '}UV', '334', '.SS', 'YPD', '}UV', '334'], ['TTEEEE', 'KHTMDI', 'OO213/', '443240', 'TTEEEE', 'DGYFKI', 'ON213/', '433240'], ['HHHHH', 'TFTKY', '$#$%$', '32343', 'HHHHH', 'PLSET', '$"$%$', '31343'], ['EEEEEE', 'TMDIAV', '213/1/', '324020', 'EEEEEE', 'YADSFV', '21321/', '324320'], ['SS..', 'EGLD', 'VUZ]', '4314', 'SS..', 'QTLE', 'VUZ]', '4314'], ['HHHHHHHH', 'KNALATIA', '%%#"#$!#',…
7AD1_C	0.002731747866741	0.5900775119076509	0.003508771929825	[[38, 53], [195, 228], [281, 322], [355, 438], [514, 613], [735, 773], [951, 1019]]	[3, 5, 6, 1, 4, 0, 2]	[[38, 53], [195, 228], [281, 322], [355, 438], [514, 613], [735, 773], [951, 1019]]	[['..SS.B..S.EEEEEE', 'YPDKVFRSSVLHSTQD', '}}VVY*^}UY032233', '3344025330143344', '.SSSEE..SEEEEEEE', 'YPDKVFRSSVLHSTQD', '}UVV/1^}U/032233', '3344025330143344'], ['EEETTEEEEEEEEEE...SSS..SS..B..EEEE', 'KNIDGYFKIYSKHTPINLVRDLPQGFSALEPLVD', '33/ON213/223322Y]ZRWVZ}VU[}*Z]20/3', '4404332403344330410541343232143104', 'EEETTEEEEEEEEEE...SSSPPPS..PBEEEEE', 'KNIDGYFKIYSKHTPINLVRDLPQGFSALEPLVD', '33/ON2…
6BQJ_B	0.0027339808931771	4.397424554989394	0.5132743362831862	[[82, 86], [83, 86], [163, 168], [6, 9], [33, 38], [18, 21], [173, 178]]	[3, 5, 6, 1, 4, 0, 2]	[[48, 52], [203, 206], [285, 290], [376, 379], [595, 600], [748, 751], [1002, 1007]]	[['EEEEE', 'LVGWQ', '0/223', '10334', 'EEEEE', 'LHSTQ', '03223', '14334'], ['EEEE', 'VGWQ', '/223', '0334', 'EEEE', 'IYSK', '/223', '0334'], ['EEEEEE', 'VAKAVD', '/131/3', '024204', 'EEEEEE', 'ITDAVD', '/231/3', '034204'], ['EEEE', 'YAQQ', '2133', '3244', 'EEEE', 'TFKD', '2133', '3244'], ['EEEEE.', 'VQIVST', '/3//2}', '040033', 'EEEEE.', 'VSVITP', '/2//2}', '030033'], ['HHHH', 'ETSQ', '%$$%', '43…
6NB6_C	0.0027341288344604	2.398820862237627	0.0178571428571425	[[299, 304], [199, 208], [268, 306], [342, 429], [500, 599], [717, 755], [933, 1001]]	[3, 5, 6, 1, 4, 0, 2]	[[47, 52], [204, 215], [281, 319], [355, 442], [514, 613], [735, 773], [951, 1019]]	[['EEEEEE', 'IYQTSN', '/23223', '034334', 'EEEEEE', 'VLHSTQ', '/03223', '014334'], ['EEEE...SSS', 'GYQPIDVVRD', '2232Y]YRWV', '3343040054', 'EEEEEE...SSS', 'YSKHTPINLVRD', '223322Y]ZRWV', '334433041054'], ['TTS.EEEEEETTS.HHHHHHHHTT.S...SEEEEEEEEE', 'ENGTITDAVDFSQNPLAELKFSVKSFEIDKGIYQTSNFR', 'OOU}/231/3MNV]$"#%"%#$KO}T]Y]V2/2322314', '443303420423443124142304324044303433425', 'TTS.EEEEEETTS.HHHHHH…
6NHP_A	0.0027374021614007	3.13656223235566	1.3949579831932772	[[151, 153], [210, 214], [134, 140], [246, 249], [132, 146], [105, 107], [191, 195]]	[3, 5, 6, 1, 4, 0, 2]	[[48, 50], [206, 210], [284, 290], [448, 451], [528, 549], [739, 741], [1005, 1009]]	[['EEE', 'LNW', '032', '143', 'EEE', 'LHS', '032', '143'], ['EEEE.', 'QQTII', '332/Y', '44300', 'EEEE.', 'KHTPI', '3322Y', '44330'], ['..EEEEE', 'GGSNADK', '}}23133', '3334244', '.EEEEEE', 'TITDAVD', '}/231/3', '3034204'], ['EEEE', 'NSNG', '3232', '4343', 'EEEE', 'NYNY', '3232', '4343'], ['....EEEEEETTEEE', 'QNGGSNADKRGPGSG', ']]}}231334NN222', '443334244533333', '........SSEEEEEETTEEEE', 'KKSTNL…
2WHX_A	0.0027412131608329	13.49810467731422	0.0607940446650123	[[442, 446], [69, 79], [330, 336], [32, 35], [444, 448], [204, 207], [369, 375]]	[3, 5, 6, 1, 4, 0, 2]	[[47, 51], [200, 205], [283, 290], [447, 450], [592, 596], [767, 770], [953, 959]]	[['EEEEE', 'ILAGP', '/0122', '01233', 'EEEEE', 'VLHST', '/0322', '01433'], ['EEETTTTEEEE', 'WADVRNDMISY', '213KPOO1/22', '32405442033', 'EEEEEE', 'YFKIYS', '213/22', '324033'], ['S.EEEEE', 'SPIEDIE', 'U}/33/3', '3304404', 'S.EEEEEE', 'GTITDAVD', 'U}/231/3', '33034204'], ['.EEE', 'GKTQ', '}323', '3434', '.EEE', 'GNYN', '}323', '3434'], ['EEEEE', 'AGPIP', '122/2', '23303', 'EEEEE', 'FGGVS', '122/2'…
7KF4_F	0.0027438161579068	2.15639995423592	0.4016393442622941	[[177, 181], [322, 328], [284, 291], [287, 293], [287, 291], [302, 304], [208, 224]]	[3, 5, 6, 1, 4, 0, 2]	[[49, 53], [197, 204], [282, 289], [430, 436], [572, 576], [771, 773], [988, 995]]	[['EEEEE', 'NYYKK', '32233', '43344', 'EEEEE', 'HSTQD', '32233', '43344'], ['ETTEEEE', 'IDYTEIS', '/ON23/2', '0433403', 'ETTEEEEE', 'IDGYFKIY', '/ON213/2', '04332403'], ['TT..EEEE', 'QTGSSKCV', 'ON}}231/', '43333420', 'TS.EEEEE', 'NGTITDAV', 'OU}/231/', '43303420'], ['.EEEEEE', 'SSKCVCS', '}231/12', '3342023', '.EEEEEE', 'TGDVIAW', '}23//12', '3340023'], ['.EEEE', 'SSKCV', '}231/', '33420', '.EEE…
1S1W_A	0.0027499939238971	6.904336115313413	0.3033536585365854	[[349, 353], [331, 352], [350, 353], [178, 182], [329, 341], [262, 267], [396, 404]]	[3, 5, 6, 1, 4, 0, 2]	[[48, 52], [195, 209], [314, 317], [433, 437], [539, 551], [761, 766], [1002, 1010]]	[['EEEEE', 'LKTGK', '03223', '14334', 'EEEEE', 'LHSTQ', '03223', '14334'], ['EEETTEEEEEEEEETTEEEEEE', 'KQGQGQWTYQIYQEPFKNLKTG', '332ON32223/233NM330322', '4434343334034432441433', 'EEETTEEEEEEEEEE', 'KNIDGYFKIYSKHTP', '33/ON213/223322', '440433240334433'], ['EEEE', 'KTGK', '3223', '4334', 'EEEE', 'QTSN', '3223', '4334'], ['EEEEE', 'IVIYQ', '///23', '00034', 'EEEEE', 'VIAWN', '//123', '00234'], ['…
5VOJ_A	0.0027587090900667	4.418861115765666	0.3925081433224755	[[1082, 1086], [1083, 1086], [1163, 1168], [1006, 1009], [1033, 1038], [1054, 1059], [1173, 1178]]	[3, 5, 6, 1, 4, 0, 2]	[[48, 52], [203, 206], [285, 290], [376, 379], [595, 600], [735, 740], [1002, 1007]]	[['EEEEE', 'LVGWQ', '0/223', '10334', 'EEEEE', 'LHSTQ', '03223', '14334'], ['EEEE', 'VGWQ', '/223', '0334', 'EEEE', 'IYSK', '/223', '0334'], ['EEEEEE', 'VAKAVD', '/131/3', '024204', 'EEEEEE', 'ITDAVD', '/231/3', '034204'], ['EEEE', 'YAQQ', '2133', '3244', 'EEEE', 'TFKD', '2133', '3244'], ['EEEEE.', 'VQIVST', '/3//2}', '040033', 'EEEEE.', 'VSVITP', '/2//2}', '030033'], ['EEHHHH', 'TVYHGA', '2/$%$#…
1HB9_E	0.0027589107428496	5.0423205174003565	0.3658146964856228	[[232, 238], [227, 236], [231, 236], [304, 307], [227, 233], [17, 24]]	[3, 5, 6, 1, 4, 2]	[[47, 53], [202, 209], [311, 316], [450, 453], [586, 596], [953, 960]]	[['EEEEEEE', 'VYQSYLD', '/232203', '0343314', 'EEEEEEE', 'VLHSTQD', '/032233', '0143344'], ['EEEEEEEEEE', 'EISYTVYQSY', '3/222/2322', '4033303433', 'EEEEEEEE', 'KIYSKHTP', '3/223322', '40334433'], ['EEEEEE', 'TVYQSY', '2/2322', '303433', 'EEEEEE', 'GIYQTS', '2/2322', '303433'], ['EEEE', 'NYLS', '3202', '4313', 'EEEE', 'NYLY', '3202', '4313'], ['EEEEEEE', 'EISYTVY', '3/222/2', '4033303', 'EEEPPPEE…
1HB5_H	0.002759123521976	5.042318002970871	0.568807339449541	[[232, 238], [227, 236], [231, 236], [304, 307], [227, 233], [17, 24]]	[3, 5, 6, 1, 4, 2]	[[47, 53], [202, 209], [311, 316], [450, 453], [586, 596], [953, 960]]	[['EEEEEEE', 'VYQSYLD', '/232203', '0343314', 'EEEEEEE', 'VLHSTQD', '/032233', '0143344'], ['EEEEEEEEEE', 'EISYTVYQSY', '3/222/2322', '4033303433', 'EEEEEEEE', 'KIYSKHTP', '3/223322', '40334433'], ['EEEEEE', 'TVYQSY', '2/2322', '303433', 'EEEEEE', 'GIYQTS', '2/2322', '303433'], ['EEEE', 'NYLS', '3202', '4313', 'EEEE', 'NYLY', '3202', '4313'], ['EEEEEEE', 'EISYTVY', '3/222/2', '4033303', 'EEEPPPEE…
1HB9_B	0.0027602626477511	5.0422776753518175	0.4690721649484539	[[232, 238], [227, 236], [231, 236], [304, 307], [227, 233], [17, 24]]	[3, 5, 6, 1, 4, 2]	[[47, 53], [202, 209], [311, 316], [450, 453], [586, 596], [953, 960]]	[['EEEEEEE', 'VYQSYLD', '/232203', '0343314', 'EEEEEEE', 'VLHSTQD', '/032233', '0143344'], ['EEEEEEEEEE', 'EISYTVYQSY', '3/222/2322', '4033303433', 'EEEEEEEE', 'KIYSKHTP', '3/223322', '40334433'], ['EEEEEE', 'TVYQSY', '2/2322', '303433', 'EEEEEE', 'GIYQTS', '2/2322', '303433'], ['EEEE', 'NYLS', '3202', '4313', 'EEEE', 'NYLY', '3202', '4313'], ['EEEEEEE', 'EISYTVY', '3/222/2', '4033303', 'EEEPPPEE…
1HB5_E	0.0027605997942103	5.042319724278357	0.4062499999999991	[[232, 238], [227, 236], [231, 236], [304, 307], [227, 233], [17, 24]]	[3, 5, 6, 1, 4, 2]	[[47, 53], [202, 209], [311, 316], [450, 453], [586, 596], [953, 960]]	[['EEEEEEE', 'VYQSYLD', '/232203', '0343314', 'EEEEEEE', 'VLHSTQD', '/032233', '0143344'], ['EEEEEEEEEE', 'EISYTVYQSY', '3/222/2322', '4033303433', 'EEEEEEEE', 'KIYSKHTP', '3/223322', '40334433'], ['EEEEEE', 'TVYQSY', '2/2322', '303433', 'EEEEEE', 'GIYQTS', '2/2322', '303433'], ['EEEE', 'NYLS', '3202', '4313', 'EEEE', 'NYLY', '3202', '4313'], ['EEEEEEE', 'EISYTVY', '3/222/2', '4033303', 'EEEPPPEE…
1HB5_B	0.002760831159969	5.042322253725967	0.3507109004739337	[[232, 238], [227, 236], [231, 236], [304, 307], [227, 233], [17, 24]]	[3, 5, 6, 1, 4, 2]	[[47, 53], [202, 209], [311, 316], [450, 453], [586, 596], [953, 960]]	[['EEEEEEE', 'VYQSYLD', '/232203', '0343314', 'EEEEEEE', 'VLHSTQD', '/032233', '0143344'], ['EEEEEEEEEE', 'EISYTVYQSY', '3/222/2322', '4033303433', 'EEEEEEEE', 'KIYSKHTP', '3/223322', '40334433'], ['EEEEEE', 'TVYQSY', '2/2322', '303433', 'EEEEEE', 'GIYQTS', '2/2322', '303433'], ['EEEE', 'NYLS', '3202', '4313', 'EEEE', 'NYLY', '3202', '4313'], ['EEEEEEE', 'EISYTVY', '3/222/2', '4033303', 'EEEPPPEE…
1HX6_B	0.0027611819180392	5.0422887556678	0.3745980707395495	[[232, 238], [227, 236], [231, 236], [304, 307], [227, 233], [17, 24]]	[3, 5, 6, 1, 4, 2]	[[47, 53], [202, 209], [311, 316], [450, 453], [586, 596], [953, 960]]	[['EEEEEEE', 'VYQSYLD', '/232203', '0343314', 'EEEEEEE', 'VLHSTQD', '/032233', '0143344'], ['EEEEEEEEEE', 'EISYTVYQSY', '3/222/2322', '4033303433', 'EEEEEEEE', 'KIYSKHTP', '3/223322', '40334433'], ['EEEEEE', 'TVYQSY', '2/2322', '303433', 'EEEEEE', 'GIYQTS', '2/2322', '303433'], ['EEEE', 'NYLS', '3202', '4313', 'EEEE', 'NYLY', '3202', '4313'], ['EEEEEEE', 'EISYTVY', '3/222/2', '4033303', 'EEEPPPEE…
1HB9_K	0.0027615020660144	5.042313140434102	0.5659340659340653	[[232, 238], [227, 236], [231, 236], [304, 307], [227, 233], [17, 24]]	[3, 5, 6, 1, 4, 2]	[[47, 53], [202, 209], [311, 316], [450, 453], [586, 596], [953, 960]]	[['EEEEEEE', 'VYQSYLD', '/232203', '0343314', 'EEEEEEE', 'VLHSTQD', '/032233', '0143344'], ['EEEEEEEEEE', 'EISYTVYQSY', '3/222/2322', '4033303433', 'EEEEEEEE', 'KIYSKHTP', '3/223322', '40334433'], ['EEEEEE', 'TVYQSY', '2/2322', '303433', 'EEEEEE', 'GIYQTS', '2/2322', '303433'], ['EEEE', 'NYLS', '3202', '4313', 'EEEE', 'NYLY', '3202', '4313'], ['EEEEEEE', 'EISYTVY', '3/222/2', '4033303', 'EEEPPPEE…
[truncated: 36,892 more rows]
