# Supplementary material for: Identifying and profiling structural similarities between Spike of SARS-CoV-2 and other viral or host proteins with Machaon
Source: Commun Biol. 2023 Jul 19;6:752. doi: 10.1038/s42003-023-05076-7 (PMC10356814; doi:10.1038/s42003-023-05076-7)
Supplement: Supplementary file 7 — Supplementary Data 4 [file 42003_2023_5076_MOESM7_ESM.zip › 6VXX_A_segment/metrics/6VXX_A_site0-parts.csv]

partIndex	residues
0	[735, 736, 737, 738, 739, 740, 743, 744, 745, 746, 747, 748, 750, 752, 753, 754, 755, 756, 757, 758, 759, 760, 761, 762, 763, 764, 765, 766, 767, 768, 769, 770, 773]
1	[355, 378, 379, 380, 381, 382, 383, 384, 386, 393, 396, 412, 426, 427, 428, 429, 430, 464]
2	[951, 954, 957, 958, 959, 960, 961, 962, 963, 964, 965, 967, 968, 969, 970, 971, 972, 973, 978, 981, 982, 983, 984, 985, 986, 987, 988, 989, 990, 991, 992, 993, 994, 995, 998, 999, 1001, 1002, 1003, 1005, 1006, 1007, 1008, 1009, 1010, 1012, 1013, 1014, 1015, 1016, 1017, 1019]
3	[38, 39, 40, 41, 42, 43, 44, 45, 46, 47, 48, 49, 50, 53]
4	[514, 515, 516, 517, 518, 520, 540, 547, 548, 549, 550, 567, 568, 569, 570, 571, 574, 589, 590, 592, 596, 613]
5	[195, 197, 198, 200, 202, 203, 204, 225, 227, 228]
6	[281, 291, 298, 301, 302, 303, 304, 305, 312, 313, 314, 315, 316, 317, 319, 320, 321, 322]
