# Supplementary material for: Identifying and profiling structural similarities between Spike of SARS-CoV-2 and other viral or host proteins with Machaon
Source: Commun Biol. 2023 Jul 19;6:752. doi: 10.1038/s42003-023-05076-7 (PMC10356814; doi:10.1038/s42003-023-05076-7)
Supplement: Supplementary file 7 — Supplementary Data 4 [file 42003_2023_5076_MOESM7_ESM.zip › 6VXX_A_segment/metrics/6VXX_A_site1-metrics.csv]

structureId	b-phipsi	w-rdist	t-alpha	alignedRange	referenceSegmentIndex	referenceRange	alignedSequences
6VXX_A	2.4244624565142108e-05	0.0548540747499282	0.0084566596194501	[[37, 53], [195, 230], [274, 454], [514, 614], [646, 786], [861, 865], [957, 983]]	[2, 4, 1, 6, 0, 3, 5]	[[37, 53], [195, 230], [274, 454], [514, 614], [646, 786], [861, 865], [957, 983]]	[['B.SSSEE..SEEEEEEE', 'YYPDKVFRSSVLHSTQD', '+}UVV/1^}U/032233', '33344025330143344', 'B.SSSEE..SEEEEEEE', 'YYPDKVFRSSVLHSTQD', '+}UVV/1^}U/032233', '33344025330143344'], ['EEETTEEEEEEEEEE...SSSPPPS..PBEEEEEEE', 'KNIDGYFKIYSKHTPINLVRDLPQGFSALEPLVDLP', '33/ON213/223322Y]ZRWVEGHU[}F)320/302', '440433240334433041054134323214310413', 'EEETTEEEEEEEEEE...SSSPPPS..PBEEEEEEE', 'KNIDGYFKIYSKHTPINLVRDLPQGF…
6VXX_C	2.4332449359365903e-05	0.0548505423154396	0.0238095238095237	[[37, 53], [195, 230], [274, 454], [514, 614], [646, 786], [861, 865], [957, 983]]	[2, 4, 1, 6, 0, 3, 5]	[[37, 53], [195, 230], [274, 454], [514, 614], [646, 786], [861, 865], [957, 983]]	[['B.SSSEE..SEEEEEEE', 'YYPDKVFRSSVLHSTQD', '+}UVV/1^}U/032233', '33344025330143344', 'B.SSSEE..SEEEEEEE', 'YYPDKVFRSSVLHSTQD', '+}UVV/1^}U/032233', '33344025330143344'], ['EEETTEEEEEEEEEE...SSSPPPS..PBEEEEEEE', 'KNIDGYFKIYSKHTPINLVRDLPQGFSALEPLVDLP', '33/ON213/223322Y]ZRWVEGHU[}F)320/302', '440433240334433041054134323214310413', 'EEETTEEEEEEEEEE...SSSPPPS..PBEEEEEEE', 'KNIDGYFKIYSKHTPINLVRDLPQGF…
6VXX_B	2.437038245741073e-05	0.0548479813240175	0.007399577167019	[[37, 53], [195, 230], [274, 454], [514, 614], [646, 786], [861, 865], [957, 983]]	[2, 4, 1, 6, 0, 3, 5]	[[37, 53], [195, 230], [274, 454], [514, 614], [646, 786], [861, 865], [957, 983]]	[['B.SSSEE..SEEEEEEE', 'YYPDKVFRSSVLHSTQD', '+}UVV/1^}U/032233', '33344025330143344', 'B.SSSEE..SEEEEEEE', 'YYPDKVFRSSVLHSTQD', '+}UVV/1^}U/032233', '33344025330143344'], ['EEETTEEEEEEEEEE...SSSPPPS..PBEEEEEEE', 'KNIDGYFKIYSKHTPINLVRDLPQGFSALEPLVDLP', '33/ON213/223322Y]ZRWVEGHU[}F)320/302', '440433240334433041054134323214310413', 'EEETTEEEEEEEEEE...SSSPPPS..PBEEEEEEE', 'KNIDGYFKIYSKHTPINLVRDLPQGF…
6VYB_A	3.840095243280291e-05	0.5674818043008711	0.0238095238095237	[[37, 53], [195, 230], [274, 441], [514, 614], [646, 786], [861, 865], [957, 981]]	[2, 4, 1, 6, 0, 3, 5]	[[37, 53], [195, 230], [274, 441], [514, 614], [646, 786], [861, 865], [957, 981]]	[['B.SSS.B..SEEEEEEE', 'YYPDKVFRSSVLHSTQD', '+}UVVY*^}U/032233', '33344025330143344', 'B.SSSEE..SEEEEEEE', 'YYPDKVFRSSVLHSTQD', '+}UVV/1^}U/032233', '33344025330143344'], ['EEETTEEEEEEEEEE...SSSSPS....BEEEEEEE', 'KNIDGYFKIYSKHTPINLVRDLPQGFSALEPLVDLP', '33/ON213/223322Y]ZRWVSGV}[}[)320/302', '440433240334433041054134323214310413', 'EEETTEEEEEEEEEE...SSSPPPS..PBEEEEEEE', 'KNIDGYFKIYSKHTPINLVRDLPQGF…
7JV6_B	0.000107330092489	0.2858630984608389	0.028541226215645	[[38, 53], [195, 230], [274, 444], [514, 614], [646, 786], [862, 865], [957, 983]]	[2, 4, 1, 6, 0, 3, 5]	[[38, 53], [195, 230], [274, 444], [514, 614], [646, 786], [862, 865], [957, 983]]	[['..SSEE..SEEEEEEE', 'YPDKVFRSSVLHSTQD', '}}VV/1^}U/032233', '3344025330143344', '.SSSEE..SEEEEEEE', 'YPDKVFRSSVLHSTQD', '}UVV/1^}U/032233', '3344025330143344'], ['EEETTEEEEEEEEEE...SSSPPP...EEEEEEEEE', 'KNIDGYFKIYSKHTPINLVRDLPQGFSALEPLVDLP', '33/ON213/223322Y]ZRWVEGH}[}10320/302', '440433240334433041054134323214310413', 'EEETTEEEEEEEEEE...SSSPPPS..PBEEEEEEE', 'KNIDGYFKIYSKHTPINLVRDLPQGFSALEPLVD…
7JV6_A	0.0001078947068413	0.2858661104164989	0.0395604395604394	[[38, 53], [195, 230], [274, 444], [514, 614], [646, 786], [862, 865], [957, 983]]	[2, 4, 1, 6, 0, 3, 5]	[[38, 53], [195, 230], [274, 444], [514, 614], [646, 786], [862, 865], [957, 983]]	[['..SSEE..SEEEEEEE', 'YPDKVFRSSVLHSTQD', '}}VV/1^}U/032233', '3344025330143344', '.SSSEE..SEEEEEEE', 'YPDKVFRSSVLHSTQD', '}UVV/1^}U/032233', '3344025330143344'], ['EEETTEEEEEEEEEE...SSSPPP...EEEEEEEEE', 'KNIDGYFKIYSKHTPINLVRDLPQGFSALEPLVDLP', '33/ON213/223322Y]ZRWVEGH}[}10320/302', '440433240334433041054134323214310413', 'EEETTEEEEEEEEEE...SSSPPPS..PBEEEEEEE', 'KNIDGYFKIYSKHTPINLVRDLPQGFSALEPLVD…
7JV6_E	0.0001079256095464	0.2858570659567733	0.0641169853768275	[[38, 53], [195, 230], [274, 444], [514, 614], [646, 786], [862, 865], [957, 983]]	[2, 4, 1, 6, 0, 3, 5]	[[38, 53], [195, 230], [274, 444], [514, 614], [646, 786], [862, 865], [957, 983]]	[['..SSEE..SEEEEEEE', 'YPDKVFRSSVLHSTQD', '}}VV/1^}U/032233', '3344025330143344', '.SSSEE..SEEEEEEE', 'YPDKVFRSSVLHSTQD', '}UVV/1^}U/032233', '3344025330143344'], ['EEETTEEEEEEEEEE...SSSPPP...EEEEEEEEE', 'KNIDGYFKIYSKHTPINLVRDLPQGFSALEPLVDLP', '33/ON213/223322Y]ZRWVEGH}[}10320/302', '440433240334433041054134323214310413', 'EEETTEEEEEEEEEE...SSSPPPS..PBEEEEEEE', 'KNIDGYFKIYSKHTPINLVRDLPQGFSALEPLVD…
6X79_B	0.0001099164377829	0.2445537150093347	0.0499445061043284	[[37, 53], [195, 230], [274, 454], [514, 614], [646, 786], [861, 865], [957, 983]]	[2, 4, 1, 6, 0, 3, 5]	[[37, 53], [195, 230], [274, 454], [514, 614], [646, 786], [861, 865], [957, 983]]	[['B.SSS.B..SEEEEEEE', 'YYPDKVFRSSVLHSTQD', '+}UVVY*^}U/032233', '33344025330143344', 'B.SSSEE..SEEEEEEE', 'YYPDKVFRSSVLHSTQD', '+}UVV/1^}U/032233', '33344025330143344'], ['EEETTEEEEEEEEEE...SSSPPP...PBEEEEEEE', 'KNIDGYFKIYSKHTPINLVRDLPQGFSALEPLVDLP', '33/ON213/223322Y]ZRWVEGH}[}F)320/302', '440433240334433041054134323214310413', 'EEETTEEEEEEEEEE...SSSPPPS..PBEEEEEEE', 'KNIDGYFKIYSKHTPINLVRDLPQGF…
6X79_C	0.0001104943626819	0.2445953802638188	0.0172043010752689	[[37, 53], [195, 230], [274, 454], [514, 614], [646, 786], [861, 865], [957, 983]]	[2, 4, 1, 6, 0, 3, 5]	[[37, 53], [195, 230], [274, 454], [514, 614], [646, 786], [861, 865], [957, 983]]	[['B.SSS.B..SEEEEEEE', 'YYPDKVFRSSVLHSTQD', '+}UVVY*^}U/032233', '33344025330143344', 'B.SSSEE..SEEEEEEE', 'YYPDKVFRSSVLHSTQD', '+}UVV/1^}U/032233', '33344025330143344'], ['EEETTEEEEEEEEEE...SSSPPP...PBEEEEEEE', 'KNIDGYFKIYSKHTPINLVRDLPQGFSALEPLVDLP', '33/ON213/223322Y]ZRWVEGH}[}F)320/302', '440433240334433041054134323214310413', 'EEETTEEEEEEEEEE...SSSPPPS..PBEEEEEEE', 'KNIDGYFKIYSKHTPINLVRDLPQGF…
6X79_A	0.0001105793901465	0.2445465581123539	0.0429988974641677	[[37, 53], [195, 230], [274, 454], [514, 614], [646, 786], [861, 865], [957, 983]]	[2, 4, 1, 6, 0, 3, 5]	[[37, 53], [195, 230], [274, 454], [514, 614], [646, 786], [861, 865], [957, 983]]	[['B.SSS.B..SEEEEEEE', 'YYPDKVFRSSVLHSTQD', '+}UVVY*^}U/032233', '33344025330143344', 'B.SSSEE..SEEEEEEE', 'YYPDKVFRSSVLHSTQD', '+}UVV/1^}U/032233', '33344025330143344'], ['EEETTEEEEEEEEEE...SSSPPP...PBEEEEEEE', 'KNIDGYFKIYSKHTPINLVRDLPQGFSALEPLVDLP', '33/ON213/223322Y]ZRWVEGH}[}F)320/302', '440433240334433041054134323214310413', 'EEETTEEEEEEEEEE...SSSPPPS..PBEEEEEEE', 'KNIDGYFKIYSKHTPINLVRDLPQGF…
7JV4_A	0.0001591170379286	0.5692172741990824	0.0441501103752761	[[37, 53], [195, 230], [274, 438], [514, 614], [646, 786], [862, 865], [957, 981]]	[2, 4, 1, 6, 0, 3, 5]	[[37, 53], [195, 230], [274, 438], [514, 614], [646, 786], [862, 865], [957, 981]]	[['B.SSS.B..SEEEEEEE', 'YYPDKVFRSSVLHSTQD', '+}UVVY*^}U/032233', '33344025330143344', 'B.SSSEE..SEEEEEEE', 'YYPDKVFRSSVLHSTQD', '+}UVV/1^}U/032233', '33344025330143344'], ['EEETTEEEEEEEEEE...SSSPPS....BEEEEEEE', 'KNIDGYFKIYSKHTPINLVRDLPQGFSALEPLVDLP', '33/ON213/223322Y]ZRWVEGV}[}[)320/302', '440433240334433041054134323214310413', 'EEETTEEEEEEEEEE...SSSPPPS..PBEEEEEEE', 'KNIDGYFKIYSKHTPINLVRDLPQGF…
7KJ3_B	0.0001797822829857	2.6219282168837506	0.0999999999999998	[[38, 53], [201, 229], [274, 438], [522, 614], [646, 786], [861, 865], [957, 981]]	[2, 4, 1, 6, 0, 3, 5]	[[38, 53], [201, 229], [274, 438], [522, 614], [646, 786], [861, 865], [957, 981]]	[['..SSEE..SEEEEEEE', 'YPDKVFRSSVLHSTQD', '}}VV/1^}U/032233', '3344025330143344', '.SSSEE..SEEEEEEE', 'YPDKVFRSSVLHSTQD', '}UVV/1^}U/032233', '3344025330143344'], ['EEEEEEEEE..---.PPS...EEEEEEEE', 'FKIYSKHTPIN---DLPQGFSALEPLVDL', '13/223322Y]---]EGV}[}10320/30', '24033443304---413432321431041', 'EEEEEEEEE...SSSPPPS..PBEEEEEE', 'FKIYSKHTPINLVRDLPQGFSALEPLVDL', '13/223322Y]ZRWVEGHU[}F)320/30', '240…
7JWB_A	0.0001874518103601	0.4830032796475633	0.0116279069767446	[[38, 53], [195, 230], [274, 444], [514, 614], [646, 786], [861, 865], [957, 983]]	[2, 4, 1, 6, 0, 3, 5]	[[38, 53], [195, 230], [274, 444], [514, 614], [646, 786], [861, 865], [957, 983]]	[['..SSEE..S.EEEEEE', 'YPDKVFRSSVLHSTQD', '}}VV/1^}UY032233', '3344025330143344', '.SSSEE..SEEEEEEE', 'YPDKVFRSSVLHSTQD', '}UVV/1^}U/032233', '3344025330143344'], ['EEETTEEEEEEE......SSS...S..EEEEEEEEE', 'KNIDGYFKIYSKHTPINLVRDLPQGFSALEPLVDLP', '33/ON213/223]}}Y]ZRWVZ}]U[}10320/302', '440433240334433041054134323214310413', 'EEETTEEEEEEEEEE...SSSPPPS..PBEEEEEEE', 'KNIDGYFKIYSKHTPINLVRDLPQGFSALEPLVD…
7JW0_E	0.0001936742723538	3.6927807170588913	0.1397590361445784	[[37, 53], [195, 230], [274, 444], [514, 614], [646, 786], [861, 865], [957, 983]]	[2, 4, 1, 6, 0, 3, 5]	[[37, 53], [195, 230], [274, 444], [514, 614], [646, 786], [861, 865], [957, 983]]	[['B.SSSEE..SEEEEEEE', 'YYPDKVFRSSVLHSTQD', '+}UVV/1^}U/032233', '33344025330143344', 'B.SSSEE..SEEEEEEE', 'YYPDKVFRSSVLHSTQD', '+}UVV/1^}U/032233', '33344025330143344'], ['EEETTEEEEEEEEEE.S.SSSPPP....BEEEEEEE', 'KNIDGYFKIYSKHTPINLVRDLPQGFSALEPLVDLP', '33/ON213/223322YVZRWVEGH}[}[)320/302', '440433240334433041054134323214310413', 'EEETTEEEEEEEEEE...SSSPPPS..PBEEEEEEE', 'KNIDGYFKIYSKHTPINLVRDLPQGF…
7JW0_B	0.0001939897366911	3.692776288061612	0.219072164948453	[[37, 53], [195, 230], [274, 444], [514, 614], [646, 786], [861, 865], [957, 983]]	[2, 4, 1, 6, 0, 3, 5]	[[37, 53], [195, 230], [274, 444], [514, 614], [646, 786], [861, 865], [957, 983]]	[['B.SSSEE..SEEEEEEE', 'YYPDKVFRSSVLHSTQD', '+}UVV/1^}U/032233', '33344025330143344', 'B.SSSEE..SEEEEEEE', 'YYPDKVFRSSVLHSTQD', '+}UVV/1^}U/032233', '33344025330143344'], ['EEETTEEEEEEEEEE.S.SSSPPP....BEEEEEEE', 'KNIDGYFKIYSKHTPINLVRDLPQGFSALEPLVDLP', '33/ON213/223322YVZRWVEGH}[}[)320/302', '440433240334433041054134323214310413', 'EEETTEEEEEEEEEE...SSSPPPS..PBEEEEEEE', 'KNIDGYFKIYSKHTPINLVRDLPQGF…
7KJ4_B	0.0001941233640504	2.8914038132096453	0.1129411764705885	[[38, 53], [201, 229], [274, 444], [522, 614], [646, 786], [957, 981]]	[2, 4, 1, 6, 0, 5]	[[38, 53], [201, 229], [274, 444], [522, 614], [646, 786], [957, 981]]	[['..SSEE..SEEEEEEE', 'YPDKVFRSSVLHSTQD', '}}VV/1^}U/032233', '3344025330143344', '.SSSEE..SEEEEEEE', 'YPDKVFRSSVLHSTQD', '}UVV/1^}U/032233', '3344025330143344'], ['EEEEEEEEE..---....S..EEEEEEEE', 'FKIYSKHTPIN---DLPQGFSALEPLVDL', '13/223322Y]---]Z}]U[}10320/30', '24033443304---413432321431041', 'EEEEEEEEE...SSSPPPS..PBEEEEEE', 'FKIYSKHTPINLVRDLPQGFSALEPLVDL', '13/223322Y]ZRWVEGHU[}F)320/30', '240…
7JW0_A	0.0001941613432894	3.692741360133777	0.1621621621621622	[[37, 53], [195, 230], [274, 444], [514, 614], [646, 786], [861, 865], [957, 983]]	[2, 4, 1, 6, 0, 3, 5]	[[37, 53], [195, 230], [274, 444], [514, 614], [646, 786], [861, 865], [957, 983]]	[['B.SSSEE..SEEEEEEE', 'YYPDKVFRSSVLHSTQD', '+}UVV/1^}U/032233', '33344025330143344', 'B.SSSEE..SEEEEEEE', 'YYPDKVFRSSVLHSTQD', '+}UVV/1^}U/032233', '33344025330143344'], ['EEETTEEEEEEEEEE.S.SSSPPP....BEEEEEEE', 'KNIDGYFKIYSKHTPINLVRDLPQGFSALEPLVDLP', '33/ON213/223322YVZRWVEGH}[}[)320/302', '440433240334433041054134323214310413', 'EEETTEEEEEEEEEE...SSSPPPS..PBEEEEEEE', 'KNIDGYFKIYSKHTPINLVRDLPQGF…
6X2B_A	0.0002187422200666	0.3454114727241808	0.0549682875264274	[[37, 53], [195, 230], [274, 441], [517, 614], [646, 786], [862, 865], [957, 981]]	[2, 4, 1, 6, 0, 3, 5]	[[37, 53], [195, 230], [274, 441], [517, 614], [646, 786], [862, 865], [957, 981]]	[['B.SSSEEE.SEEEEEEE', 'YYPDKVFRSSVLHSTQD', '+}UVV/14}U/032233', '33344025330143344', 'B.SSSEE..SEEEEEEE', 'YYPDKVFRSSVLHSTQD', '+}UVV/1^}U/032233', '33344025330143344'], ['EEETTEEEEEEE......SSSS.SS..PBEEEEEEE', 'KNIDGYFKIYSKHTPINLVRDLPQGFSALEPLVDLP', '33/ON213/223]}}Y]ZRWVS}VU[}F)320/302', '440433240334433041054134323214310413', 'EEETTEEEEEEEEEE...SSSPPPS..PBEEEEEEE', 'KNIDGYFKIYSKHTPINLVRDLPQGF…
7KE9_B	0.000231308636202	1.8678315002927195	0.0762229806598406	[[38, 53], [201, 211], [274, 441], [528, 613], [646, 786], [862, 865], [957, 981]]	[2, 4, 1, 6, 0, 3, 5]	[[38, 53], [201, 211], [274, 441], [528, 613], [646, 786], [862, 865], [957, 981]]	[['.SSSEE..SEEEEEEE', 'YPDKVFRSSVLHSTQD', '}UVV/1^}U/032233', '3344025330143344', '.SSSEE..SEEEEEEE', 'YPDKVFRSSVLHSTQD', '}UVV/1^}U/032233', '3344025330143344'], ['EEEEEEEEE..', 'FKIYSKHTPIN', '13/223322Y]', '24033443304', 'EEEEEEEEE..', 'FKIYSKHTPIN', '13/223322Y]', '24033443304'], ['EEEEEE.TTS.EEEEEETTS.HHHHHHHHTT.SS..SEEEEEEEEEPPP..EEEE.PPP..B..THHHHT.S...BTTS.EEEEE.SSB..HHHHHHSTT.SEEEESSS.HH…
7JZN_B	0.0002326727192658	2.9360482913762067	0.1038506417736284	[[37, 53], [201, 229], [274, 444], [514, 614], [648, 786], [861, 865], [957, 981]]	[2, 4, 1, 6, 0, 3, 5]	[[37, 53], [201, 229], [274, 444], [514, 614], [648, 786], [861, 865], [957, 981]]	[['B.SSSEE..SEEEEEEE', 'YYPDKVFRSSVLHSTQD', '+}UVV/1^}U/032233', '33344025330143344', 'B.SSSEE..SEEEEEEE', 'YYPDKVFRSSVLHSTQD', '+}UVV/1^}U/032233', '33344025330143344'], ['EEEEEEEE..-----.......BEEEEEE', 'FKIYSKHTPI-----LPQGFSALEPLVDL', '13/22332}Y-----Z}]}[}[)320/30', '2403344330-----13432321431041', 'EEEEEEEEE...SSSPPPS..PBEEEEEE', 'FKIYSKHTPINLVRDLPQGFSALEPLVDL', '13/223322Y]ZRWVEGHU[}F)320/3…
6ZP1_C	0.0002371155662133	0.2189608962715032	0.0139335476956052	[[37, 53], [195, 230], [274, 444], [514, 614], [646, 782], [858, 861], [953, 977]]	[2, 4, 1, 6, 0, 3, 5]	[[37, 53], [195, 230], [274, 444], [514, 614], [646, 786], [862, 865], [957, 981]]	[['B.SSSEE..SEEEEEEE', 'YYPDKVFRSSVLHSTQD', '+}UVV/1^}U/032233', '33344025330143344', 'B.SSSEE..SEEEEEEE', 'YYPDKVFRSSVLHSTQD', '+}UVV/1^}U/032233', '33344025330143344'], ['EEETTEEEEEEEEEEEEE.SSS.SS..PBEEEEEEE', 'KNIDGYFKIYSKHTPINLVRDLPQGFSALEPLVDLP', '33/ON213/223322/30YWVS}VU[}F)320/302', '440433240334433041054134323214310413', 'EEETTEEEEEEEEEE...SSSPPPS..PBEEEEEEE', 'KNIDGYFKIYSKHTPINLVRDLPQGF…
6ZP1_A	0.0002371163836957	0.2189516208788009	0.0063424947145875	[[37, 53], [195, 230], [274, 444], [514, 614], [646, 782], [858, 861], [953, 977]]	[2, 4, 1, 6, 0, 3, 5]	[[37, 53], [195, 230], [274, 444], [514, 614], [646, 786], [862, 865], [957, 981]]	[['B.SSSEE..SEEEEEEE', 'YYPDKVFRSSVLHSTQD', '+}UVV/1^}U/032233', '33344025330143344', 'B.SSSEE..SEEEEEEE', 'YYPDKVFRSSVLHSTQD', '+}UVV/1^}U/032233', '33344025330143344'], ['EEETTEEEEEEEEEEEEE.SSS.SS..PBEEEEEEE', 'KNIDGYFKIYSKHTPINLVRDLPQGFSALEPLVDLP', '33/ON213/223322/30YWVS}VU[}F)320/302', '440433240334433041054134323214310413', 'EEETTEEEEEEEEEE...SSSPPPS..PBEEEEEEE', 'KNIDGYFKIYSKHTPINLVRDLPQGF…
6ZP1_B	0.0002371808074668	0.2189797957020746	0.0010582010582005	[[37, 53], [195, 230], [274, 444], [514, 614], [646, 782], [858, 861], [953, 977]]	[2, 4, 1, 6, 0, 3, 5]	[[37, 53], [195, 230], [274, 444], [514, 614], [646, 786], [862, 865], [957, 981]]	[['B.SSSEE..SEEEEEEE', 'YYPDKVFRSSVLHSTQD', '+}UVV/1^}U/032233', '33344025330143344', 'B.SSSEE..SEEEEEEE', 'YYPDKVFRSSVLHSTQD', '+}UVV/1^}U/032233', '33344025330143344'], ['EEETTEEEEEEEEEEEEE.SSS.SS..PBEEEEEEE', 'KNIDGYFKIYSKHTPINLVRDLPQGFSALEPLVDLP', '33/ON213/223322/30YWVS}VU[}F)320/302', '440433240334433041054134323214310413', 'EEETTEEEEEEEEEE...SSSPPPS..PBEEEEEEE', 'KNIDGYFKIYSKHTPINLVRDLPQGF…
4JF7_A	0.0002403451984411	5.001730395269334	0.4968354430379738	[[510, 513], [509, 513], [524, 530], [295, 309], [65, 69]]	[2, 4, 1, 0, 5]	[[50, 53], [203, 207], [313, 319], [714, 726], [977, 981]]	[['EEEE', 'SSQQ', '2233', '3344', 'EEEE', 'STQD', '2233', '3344'], ['EEEEE', 'ISSQQ', '/2233', '03344', 'EEEEE', 'IYSKH', '/2233', '03344'], ['EEEEEEE', 'GHTTOFR', '2322514', '3433625', 'EEEEEEE', 'YQTSNFR', '2322314', '3433425'], ['EEETTEEEEEEEEEE', 'VYYLGWVLFPIYGGV', '/22LN2/012/222/', '033133012303330', 'EEEEEEEEEEEEE', 'IPTNFTISVTTEI', '/22312/2/223/', '0334230303340'], ['HHHHH', 'LNNIL', '"%…
6ZOY_B	0.0002547339770368	0.3485679048826206	0.0150214592274677	[[38, 52], [195, 230], [274, 444], [514, 614], [646, 782], [857, 861], [953, 977]]	[2, 4, 1, 6, 0, 3, 5]	[[38, 52], [195, 230], [274, 444], [514, 614], [646, 786], [861, 865], [957, 981]]	[['.SSSEE..SEEEEEE', 'YPDKVFRSSVLHSTQ', '}UVV/1^}U/03223', '334402533014334', '.SSSEE..SEEEEEE', 'YPDKVFRSSVLHSTQ', '}UVV/1^}U/03223', '334402533014334'], ['EEETTEEEEEEEEEEEEE.SSPPP...EEEEEEEEE', 'KNIDGYFKIYSKHTPINLVRDLPQGFSALEPLVDLP', '33/ON213/223322/30YWVEGH}[}10320/302', '440433240334433041054134323214310413', 'EEETTEEEEEEEEEE...SSSPPPS..PBEEEEEEE', 'KNIDGYFKIYSKHTPINLVRDLPQGFSALEPLVDLP', '33…
6ZOY_C	0.0002549244298209	0.3485682855591672	0.020084566596195	[[38, 52], [195, 230], [274, 444], [514, 614], [646, 782], [857, 861], [953, 977]]	[2, 4, 1, 6, 0, 3, 5]	[[38, 52], [195, 230], [274, 444], [514, 614], [646, 786], [861, 865], [957, 981]]	[['.SSSEE..SEEEEEE', 'YPDKVFRSSVLHSTQ', '}UVV/1^}U/03223', '334402533014334', '.SSSEE..SEEEEEE', 'YPDKVFRSSVLHSTQ', '}UVV/1^}U/03223', '334402533014334'], ['EEETTEEEEEEEEEEEEE.SSPPP...EEEEEEEEE', 'KNIDGYFKIYSKHTPINLVRDLPQGFSALEPLVDLP', '33/ON213/223322/30YWVEGH}[}10320/302', '440433240334433041054134323214310413', 'EEETTEEEEEEEEEE...SSSPPPS..PBEEEEEEE', 'KNIDGYFKIYSKHTPINLVRDLPQGFSALEPLVDLP', '33…
6ZOY_A	0.0002553011921095	0.3485672272955321	0.0105708245243127	[[38, 52], [195, 230], [274, 444], [514, 614], [646, 782], [857, 861], [953, 977]]	[2, 4, 1, 6, 0, 3, 5]	[[38, 52], [195, 230], [274, 444], [514, 614], [646, 786], [861, 865], [957, 981]]	[['.SSSEE..SEEEEEE', 'YPDKVFRSSVLHSTQ', '}UVV/1^}U/03223', '334402533014334', '.SSSEE..SEEEEEE', 'YPDKVFRSSVLHSTQ', '}UVV/1^}U/03223', '334402533014334'], ['EEETTEEEEEEEEEEEEE.SSPPP...EEEEEEEEE', 'KNIDGYFKIYSKHTPINLVRDLPQGFSALEPLVDLP', '33/ON213/223322/30YWVEGH}[}10320/302', '440433240334433041054134323214310413', 'EEETTEEEEEEEEEE...SSSPPPS..PBEEEEEEE', 'KNIDGYFKIYSKHTPINLVRDLPQGFSALEPLVDLP', '33…
6ZOZ_A	0.0002571160645008	0.8156399831310983	0.0031712473572944	[[37, 53], [195, 230], [274, 444], [514, 614], [646, 782], [857, 861], [953, 977]]	[2, 4, 1, 6, 0, 3, 5]	[[37, 53], [195, 230], [274, 444], [514, 614], [646, 786], [861, 865], [957, 981]]	[['B.SSS.B..SEEEEEEE', 'YYPDKVFRSSVLHSTQD', '+}UVVY*^}U/032233', '33344025330143344', 'B.SSSEE..SEEEEEEE', 'YYPDKVFRSSVLHSTQD', '+}UVV/1^}U/032233', '33344025330143344'], ['EEETTEEEEEEEEEE...SSS..S...PBEEEEEEE', 'KNIDGYFKIYSKHTPINLVRDLPQGFSALEPLVDLP', '33/ON213/223322Y]ZRWVZ}V}[}F)320/302', '440433240334433041054134323214310413', 'EEETTEEEEEEEEEE...SSSPPPS..PBEEEEEEE', 'KNIDGYFKIYSKHTPINLVRDLPQGF…
6ZOZ_C	0.0002575304875729	0.8156499652534193	0.0253699788583514	[[37, 53], [195, 230], [274, 444], [514, 614], [646, 782], [857, 861], [953, 977]]	[2, 4, 1, 6, 0, 3, 5]	[[37, 53], [195, 230], [274, 444], [514, 614], [646, 786], [861, 865], [957, 981]]	[['B.SSS.B..SEEEEEEE', 'YYPDKVFRSSVLHSTQD', '+}UVVY*^}U/032233', '33344025330143344', 'B.SSSEE..SEEEEEEE', 'YYPDKVFRSSVLHSTQD', '+}UVV/1^}U/032233', '33344025330143344'], ['EEETTEEEEEEEEEE...SSS..S...PBEEEEEEE', 'KNIDGYFKIYSKHTPINLVRDLPQGFSALEPLVDLP', '33/ON213/223322Y]ZRWVZ}V}[}F)320/302', '440433240334433041054134323214310413', 'EEETTEEEEEEEEEE...SSSPPPS..PBEEEEEEE', 'KNIDGYFKIYSKHTPINLVRDLPQGF…
6ZOZ_B	0.0002577229730928	0.8156820598854927	0.020084566596195	[[37, 53], [195, 230], [274, 444], [514, 614], [646, 782], [857, 861], [953, 977]]	[2, 4, 1, 6, 0, 3, 5]	[[37, 53], [195, 230], [274, 444], [514, 614], [646, 786], [861, 865], [957, 981]]	[['B.SSS.B..SEEEEEEE', 'YYPDKVFRSSVLHSTQD', '+}UVVY*^}U/032233', '33344025330143344', 'B.SSSEE..SEEEEEEE', 'YYPDKVFRSSVLHSTQD', '+}UVV/1^}U/032233', '33344025330143344'], ['EEETTEEEEEEEEEE...SSS..S...PBEEEEEEE', 'KNIDGYFKIYSKHTPINLVRDLPQGFSALEPLVDLP', '33/ON213/223322Y]ZRWVZ}V}[}F)320/302', '440433240334433041054134323214310413', 'EEETTEEEEEEEEEE...SSSPPPS..PBEEEEEEE', 'KNIDGYFKIYSKHTPINLVRDLPQGF…
7K8Z_C	0.0002691283761695	0.3195208923757845	0.0139335476956052	[[38, 53], [195, 229], [274, 444], [514, 614], [646, 786], [862, 865], [957, 981]]	[2, 4, 1, 6, 0, 3, 5]	[[38, 53], [195, 229], [274, 444], [514, 614], [646, 786], [862, 865], [957, 981]]	[['.SSSEE..SEEEEEEE', 'YPDKVFRSSVLHSTQD', '}UVV/1^}U/032233', '3344025330143344', '.SSSEE..SEEEEEEE', 'YPDKVFRSSVLHSTQD', '}UVV/1^}U/032233', '3344025330143344'], ['EEETTEEEEEEEEEE...SSS......EEEEEEEE', 'KNIDGYFKIYSKHTPINLVRDLPQGFSALEPLVDL', '33/ON213/223322Y]ZRWVZ}]}[}10320/30', '44043324033443304105413432321431041', 'EEETTEEEEEEEEEE...SSSPPPS..PBEEEEEE', 'KNIDGYFKIYSKHTPINLVRDLPQGFSALEPLVDL', '…
3M5G_C	0.0002937043323052	3.1784428420439115	0.3120665742024959	[[209, 211], [209, 212], [23, 42], [165, 170], [117, 126], [108, 114]]	[2, 4, 1, 6, 0, 5]	[[51, 53], [205, 208], [430, 438], [573, 578], [721, 732], [977, 983]]	[['EEE', 'YQQ', '233', '344', 'EEE', 'TQD', '233', '344'], ['EEEE', 'YQQS', '2332', '3443', 'EEEE', 'SKHT', '2332', '3443'], ['.EEE..SS.SSEEES.EEE.', 'GTKVNTLTERGIEVVNATET', '}23/]}SU]WU/3/R]123}', '33404313453040042343', '.EEEEEEE.', 'TGDVIAWNS', '}23//123}', '334002343'], ['EEEEE.', 'TKAYRN', '23124]', '342354', 'EEEEE.', 'TDAVRD', '231/4]', '342054'], ['EEEEEE....', 'GIGKESMGFT', '2/2332[}[}',…
6ZP0_A	0.0002952536081949	0.2763605931079548	0.020084566596195	[[37, 53], [195, 230], [274, 444], [514, 614], [646, 782], [857, 861], [953, 979]]	[2, 4, 1, 6, 0, 3, 5]	[[37, 53], [195, 230], [274, 444], [514, 614], [646, 786], [861, 865], [957, 983]]	[['B.SSSEE..SEEEEEEE', 'YYPDKVFRSSVLHSTQD', '+}UVV/1^}U/032233', '33344025330143344', 'B.SSSEE..SEEEEEEE', 'YYPDKVFRSSVLHSTQD', '+}UVV/1^}U/032233', '33344025330143344'], ['EEETTEEEEEEEEEE...SSSPPSS..PBEEEEEEE', 'KNIDGYFKIYSKHTPINLVRDLPQGFSALEPLVDLP', '33/ON213/223322Y]ZRWVEGVU[}F)320/302', '440433240334433041054134323214310413', 'EEETTEEEEEEEEEE...SSSPPPS..PBEEEEEEE', 'KNIDGYFKIYSKHTPINLVRDLPQGF…
6ZP0_C	0.0002953966687287	0.2763519498420356	0.0042462845010613	[[37, 53], [195, 230], [274, 444], [514, 614], [646, 782], [857, 861], [953, 979]]	[2, 4, 1, 6, 0, 3, 5]	[[37, 53], [195, 230], [274, 444], [514, 614], [646, 786], [861, 865], [957, 983]]	[['B.SSSEE..SEEEEEEE', 'YYPDKVFRSSVLHSTQD', '+}UVV/1^}U/032233', '33344025330143344', 'B.SSSEE..SEEEEEEE', 'YYPDKVFRSSVLHSTQD', '+}UVV/1^}U/032233', '33344025330143344'], ['EEETTEEEEEEEEEE...SSSPPSS..PBEEEEEEE', 'KNIDGYFKIYSKHTPINLVRDLPQGFSALEPLVDLP', '33/ON213/223322Y]ZRWVEGVU[}F)320/302', '440433240334433041054134323214310413', 'EEETTEEEEEEEEEE...SSSPPPS..PBEEEEEEE', 'KNIDGYFKIYSKHTPINLVRDLPQGF…
6ZP0_B	0.0002958569880934	0.276374682044135	0.0422832980972516	[[37, 53], [195, 230], [274, 444], [514, 614], [646, 782], [857, 861], [953, 979]]	[2, 4, 1, 6, 0, 3, 5]	[[37, 53], [195, 230], [274, 444], [514, 614], [646, 786], [861, 865], [957, 983]]	[['B.SSSEE..SEEEEEEE', 'YYPDKVFRSSVLHSTQD', '+}UVV/1^}U/032233', '33344025330143344', 'B.SSSEE..SEEEEEEE', 'YYPDKVFRSSVLHSTQD', '+}UVV/1^}U/032233', '33344025330143344'], ['EEETTEEEEEEEEEE...SSSPPSS..PBEEEEEEE', 'KNIDGYFKIYSKHTPINLVRDLPQGFSALEPLVDLP', '33/ON213/223322Y]ZRWVEGVU[}F)320/302', '440433240334433041054134323214310413', 'EEETTEEEEEEEEEE...SSSPPPS..PBEEEEEEE', 'KNIDGYFKIYSKHTPINLVRDLPQGF…
7KDJ_B	0.0002958991390616	2.211968335788745	0.0581655480984342	[[38, 53], [201, 229], [274, 444], [529, 613], [646, 786], [862, 865], [957, 981]]	[2, 4, 1, 6, 0, 3, 5]	[[38, 53], [201, 229], [274, 444], [529, 613], [646, 786], [862, 865], [957, 981]]	[['.SSSEE..SEEEEEEE', 'YPDKVFRSSVLHSTQD', '}UVV/1^}U/032233', '3344025330143344', '.SSSEE..SEEEEEEE', 'YPDKVFRSSVLHSTQD', '}UVV/1^}U/032233', '3344025330143344'], ['EEEEEEEEE..---...SS..EEEEEEEE', 'FKIYSKHTPIN---DLPQGFSALEPLVDL', '13/223322Y]---]Z}VU[}10320/30', '24033443304---413432321431041', 'EEEEEEEEE...SSSPPPS..PBEEEEEE', 'FKIYSKHTPINLVRDLPQGFSALEPLVDL', '13/223322Y]ZRWVEGHU[}F)320/30', '240…
6ZOX_C	0.0003007794208993	0.6871545409340585	0.040169133192389	[[37, 53], [195, 229], [274, 438], [514, 614], [646, 782], [857, 861], [953, 979]]	[2, 4, 1, 6, 0, 3, 5]	[[37, 53], [195, 229], [274, 438], [514, 614], [646, 786], [861, 865], [957, 983]]	[['B.SSSEE..SEEEEEEE', 'YYPDKVFRSSVLHSTQD', '+}UVV/1^}U/032233', '33344025330143344', 'B.SSSEE..SEEEEEEE', 'YYPDKVFRSSVLHSTQD', '+}UVV/1^}U/032233', '33344025330143344'], ['EEETTEEEEEEEEEE.-----...S..PBEEEEEE', 'KNIDGYFKIYSKHTPI-----LPQGFSALEPLVDL', '33/ON213/223322Y-----Z}]U[}F)320/30', '4404332403344330-----13432321431041', 'EEETTEEEEEEEEEE...SSSPPPS..PBEEEEEE', 'KNIDGYFKIYSKHTPINLVRDLPQGFSALEP…
6ZOX_A	0.0003008216661651	0.6871344504266723	0.060253699788584	[[37, 53], [195, 229], [274, 438], [514, 614], [646, 782], [857, 861], [953, 979]]	[2, 4, 1, 6, 0, 3, 5]	[[37, 53], [195, 229], [274, 438], [514, 614], [646, 786], [861, 865], [957, 983]]	[['B.SSS.B..SEEEEEEE', 'YYPDKVFRSSVLHSTQD', '+}UVVY*^}U/032233', '33344025330143344', 'B.SSSEE..SEEEEEEE', 'YYPDKVFRSSVLHSTQD', '+}UVV/1^}U/032233', '33344025330143344'], ['EEETTEEEEEEEEEE.-----...S..PBEEEEEE', 'KNIDGYFKIYSKHTPI-----LPQGFSALEPLVDL', '33/ON213/223322Y-----Z}]U[}F)320/30', '4404332403344330-----13432321431041', 'EEETTEEEEEEEEEE...SSSPPPS..PBEEEEEE', 'KNIDGYFKIYSKHTPINLVRDLPQGFSALEP…
6ZOX_B	0.0003013170816386	0.6871496182050271	0.0085287846481874	[[37, 53], [195, 229], [274, 438], [514, 614], [646, 782], [857, 861], [953, 979]]	[2, 4, 1, 6, 0, 3, 5]	[[37, 53], [195, 229], [274, 438], [514, 614], [646, 786], [861, 865], [957, 983]]	[['B.SSS.B..SEEEEEEE', 'YYPDKVFRSSVLHSTQD', '+}UVVY*^}U/032233', '33344025330143344', 'B.SSSEE..SEEEEEEE', 'YYPDKVFRSSVLHSTQD', '+}UVV/1^}U/032233', '33344025330143344'], ['EEETTEEEEEEEEEE.-----...S..PBEEEEEE', 'KNIDGYFKIYSKHTPI-----LPQGFSALEPLVDL', '33/ON213/223322Y-----Z}]U[}F)320/30', '4404332403344330-----13432321431041', 'EEETTEEEEEEEEEE...SSSPPPS..PBEEEEEE', 'KNIDGYFKIYSKHTPINLVRDLPQGFSALEP…
6Z97_A	0.0003187957279749	0.6658399286454467	0.3234672304439749	[[38, 53], [195, 229], [274, 438], [514, 614], [646, 786], [861, 865], [957, 981]]	[2, 4, 1, 6, 0, 3, 5]	[[38, 53], [195, 229], [274, 438], [514, 614], [646, 786], [861, 865], [957, 981]]	[['..SSSB..SEEEEEEE', 'YPDKVFRSSVLHSTQD', '}}VVR*^}U/032233', '3344025330143344', '.SSSEE..SEEEEEEE', 'YPDKVFRSSVLHSTQD', '}UVV/1^}U/032233', '3344025330143344'], ['EEETTEEEEEEEEE....SSSPPS...B.EEEEEE', 'KNIDGYFKIYSKHTPINLVRDLPQGFSALEPLVDL', '33/ON213/22332}Y]ZRWVEGV}[}*Z320/30', '44043324033443304105413432321431041', 'EEETTEEEEEEEEEE...SSSPPPS..PBEEEEEE', 'KNIDGYFKIYSKHTPINLVRDLPQGFSALEPLVDL', '…
7KJ2_A	0.0003198960519404	0.3697548590633338	0.0249187432286024	[[37, 52], [195, 229], [274, 441], [514, 614], [646, 786], [862, 865], [957, 981]]	[2, 4, 1, 6, 0, 3, 5]	[[37, 52], [195, 229], [274, 441], [514, 614], [646, 786], [862, 865], [957, 981]]	[['B..SSEE..SEEEEEE', 'YYPDKVFRSSVLHSTQ', '+}}VV/1^}U/03223', '3334402533014334', 'B.SSSEE..SEEEEEE', 'YYPDKVFRSSVLHSTQ', '+}UVV/1^}U/03223', '3334402533014334'], ['EEETTEEEEEEEEEE...SSSSPS....BEEEEEE', 'KNIDGYFKIYSKHTPINLVRDLPQGFSALEPLVDL', '33/ON213/223322Y]ZRWVSGV}[}[)320/30', '44043324033443304105413432321431041', 'EEETTEEEEEEEEEE...SSSPPPS..PBEEEEEE', 'KNIDGYFKIYSKHTPINLVRDLPQGFSALEPLVDL', '…
7KE8_C	0.0003202539125591	0.8041027970455685	0.0305010893246182	[[38, 52], [195, 229], [274, 444], [514, 613], [646, 786], [861, 865], [957, 983]]	[2, 4, 1, 6, 0, 3, 5]	[[38, 52], [195, 229], [274, 444], [514, 613], [646, 786], [861, 865], [957, 983]]	[['..SSEE..SEEEEEE', 'YPDKVFRSSVLHSTQ', '}}VV/1^}U/03223', '334402533014334', '.SSSEE..SEEEEEE', 'YPDKVFRSSVLHSTQ', '}UVV/1^}U/03223', '334402533014334'], ['EEETTEEEEEEEEEE.S.TTS..SS..EEEEEEEE', 'KNIDGYFKIYSKHTPINLVRDLPQGFSALEPLVDL', '33/ON213/223322YVZKPVZ}VU[}10320/30', '44043324033443304105413432321431041', 'EEETTEEEEEEEEEE...SSSPPPS..PBEEEEEE', 'KNIDGYFKIYSKHTPINLVRDLPQGFSALEPLVDL', '33/ON213…
5TE6_G	0.0003234108865617	7.934118480952268	0.1342925659472418	[[328, 332], [120, 123], [411, 419], [375, 380], [413, 420], [339, 342]]	[2, 4, 1, 6, 0, 5]	[[49, 53], [227, 230], [309, 317], [540, 545], [719, 726], [978, 981]]	[['EEEEE', 'KAYEE', '31233', '42344', 'EEEEE', 'HSTQD', '32233', '43344'], ['EEEE', 'VKLT', '/302', '0413', 'EEEE', 'VDLP', '/302', '0413'], ['.SEEEEEEE', 'NGTITLPGK', ']U2/20223', '433031334', '.SEEEEEEE', 'EKGIYQTSN', ']V2/23223', '443034334'], ['EEEETT', 'HFNFRG', '3131PN', '424253', 'EEEETT', 'NFNFNG', '3131ON', '424243'], ['EEEEEEEE', 'TITLPGKI', '2/20223/', '30313340', 'EEEEEEEE', 'TISVTTEI…
7KDL_B	0.0003287099921562	1.7421988095507734	0.1208530805687198	[[38, 53], [201, 211], [274, 441], [522, 613], [646, 786], [862, 865], [957, 981]]	[2, 4, 1, 6, 0, 3, 5]	[[38, 53], [201, 211], [274, 441], [522, 613], [646, 786], [862, 865], [957, 981]]	[['.SSSEE..SEEEEEEE', 'YPDKVFRSSVLHSTQD', '}UVV/1^}U/032233', '3344025330143344', '.SSSEE..SEEEEEEE', 'YPDKVFRSSVLHSTQD', '}UVV/1^}U/032233', '3344025330143344'], ['EEEEEEEEE..', 'FKIYSKHTPIN', '13/223322Y]', '24033443304', 'EEEEEEEEE..', 'FKIYSKHTPIN', '13/223322Y]', '24033443304'], ['EEEEEE.TTS.EEEEEETTS.HHHHHHHHTT.S...SEEEEEEEEEPPPSSEEEE.PPP..B..THHHHTSS..EEGGG...EEE.SEE.THHHHTT.SS.SEEEESSS.HH…
7KEC_B	0.0003361474769654	2.197894884225415	0.1038506417736284	[[41, 53], [201, 229], [274, 444], [522, 613], [646, 786], [957, 981]]	[2, 4, 1, 6, 0, 5]	[[41, 53], [201, 229], [274, 444], [522, 613], [646, 786], [957, 981]]	[['SEE..SEEEEEEE', 'KVFRSSVLHSTQD', 'V/1^}U/032233', '4025330143344', 'SEE..SEEEEEEE', 'KVFRSSVLHSTQD', 'V/1^}U/032233', '4025330143344'], ['EEEEEEEEE..---...S...EEEEEEEE', 'FKIYSKHTPIN---DLPQGFSALEPLVDL', '13/223322Y]---]Z}V}[}10320/30', '24033443304---413432321431041', 'EEEEEEEEE...SSSPPPS..PBEEEEEE', 'FKIYSKHTPINLVRDLPQGFSALEPLVDL', '13/223322Y]ZRWVEGHU[}F)320/30', '240334433041054134323214310…
3F9H_B	0.0003410079338654	12.846961969628175	0.5307443365695794	[[27, 29], [149, 152], [144, 151], [121, 125], [170, 175], [267, 273]]	[2, 4, 1, 6, 0, 5]	[[48, 50], [200, 203], [371, 378], [547, 551], [669, 674], [958, 964]]	[['EEE', 'LNG', '032', '143', 'EEE', 'LHS', '032', '143'], ['EEEE', 'GFNI', '213/', '3240', 'EEEE', 'YFKI', '213/', '3240'], ['.TT.EEEE', 'SCGSVGFN', '}MN}/213', '32330324', '.TT.SEEE', 'SASFSTFK', '}MN[U213', '32323324'], ['EEEEE', 'SPSGV', '2222/', '33330', 'EEEEE', 'TGTGV', '2222/', '33330'], ['TEEEEE', 'GVHAGT', 'N/3122', '304233', 'TEEEEE', 'GIHASY', 'N/3122', '304233'], ['HHHHHHH', 'ALKELLQ…
6ZHD_C	0.0003421433187332	0.4532834513851001	0.0422832980972516	[[38, 53], [195, 230], [274, 438], [514, 614], [646, 786], [861, 865], [957, 981]]	[2, 4, 1, 6, 0, 3, 5]	[[38, 53], [195, 230], [274, 438], [514, 614], [646, 786], [861, 865], [957, 981]]	[['.SSSEE..SEEEEEEE', 'YPDKVFRSSVLHSTQD', '}UVV/1^}U/032233', '3344025330143344', '.SSSEE..SEEEEEEE', 'YPDKVFRSSVLHSTQD', '}UVV/1^}U/032233', '3344025330143344'], ['EEETTEEEEEEEEEE...SSSPPSS..EEEEEEEEE', 'KNIDGYFKIYSKHTPINLVRDLPQGFSALEPLVDLP', '33/ON213/223322Y]ZRWVEGVU[}10320/302', '440433240334433041054134323214310413', 'EEETTEEEEEEEEEE...SSSPPPS..PBEEEEEEE', 'KNIDGYFKIYSKHTPINLVRDLPQGFSALEPLVD…
7KJ5_B	0.000349758004371	2.525361359453685	0.0987224157955866	[[38, 53], [201, 229], [274, 444], [534, 613], [646, 786], [862, 865], [957, 981]]	[2, 4, 1, 6, 0, 3, 5]	[[38, 53], [201, 229], [274, 444], [534, 613], [646, 786], [862, 865], [957, 981]]	[['.SSSEE..SEEEEEEE', 'YPDKVFRSSVLHSTQD', '}UVV/1^}U/032233', '3344025330143344', '.SSSEE..SEEEEEEE', 'YPDKVFRSSVLHSTQD', '}UVV/1^}U/032233', '3344025330143344'], ['EEEEEEEEE..---.PPP...EEEEEEEE', 'FKIYSKHTPIN---DLPQGFSALEPLVDL', '13/223322Y]---]EGH}[}10320/30', '24033443304---413432321431041', 'EEEEEEEEE...SSSPPPS..PBEEEEEE', 'FKIYSKHTPINLVRDLPQGFSALEPLVDL', '13/223322Y]ZRWVEGHU[}F)320/30', '240…
4JF7_C	0.0003735734069314	7.612202465956595	0.0150214592274677	[[510, 513], [509, 513], [524, 530], [295, 309], [66, 69]]	[2, 4, 1, 0, 5]	[[50, 53], [203, 207], [313, 319], [714, 726], [978, 981]]	[['EEEE', 'SSQQ', '2233', '3344', 'EEEE', 'STQD', '2233', '3344'], ['EEEEE', 'ISSQQ', '/2233', '03344', 'EEEEE', 'IYSKH', '/2233', '03344'], ['EEEEEEE', 'GHTTCFR', '2322114', '3433225', 'EEEEEEE', 'YQTSNFR', '2322314', '3433425'], ['EEETTEEEEEEEEEE', 'VYYLGWVLFPIYGGV', '/22LN2/012/222/', '033133012303330', 'EEEEEEEEEEEEE', 'IPTNFTISVTTEI', '/22312/2/223/', '0334230303340'], ['HHHH', 'NNIL', '%%!"…
4XL8_A	0.0003798750860487	11.955071376100085	0.6254295532646053	[[308, 312], [309, 314], [231, 236], [250, 255], [222, 236]]	[2, 4, 1, 6, 0]	[[49, 53], [204, 209], [311, 316], [538, 543], [716, 724]]	[['EEEEE', 'NYYVQ', '322/3', '43304', 'EEEEE', 'HSTQD', '32233', '43344'], ['EEEEEE', 'YYVQTY', '22/322', '330433', 'EEEEEE', 'YSKHTP', '223322', '334433'], ['EEEEEE', 'SVSLTG', '2/2022', '303133', 'EEEEEE', 'GIYQTS', '2/2322', '303433'], ['EEEEEE', 'AIEFTF', '1/3121', '204232', 'EEEEEE', 'FVNFNF', '1/3131', '204242'], ['EEETTEEEEEEEEEE', 'TKCGAHVLGSVSLTG', '231NM3/022/2022', '342324013303133', '…
7JZL_B	0.000380059731841	2.6435403615342348	0.1342925659472418	[[38, 53], [201, 229], [274, 444], [522, 614], [646, 786], [861, 865], [957, 983]]	[2, 4, 1, 6, 0, 3, 5]	[[38, 53], [201, 229], [274, 444], [522, 614], [646, 786], [861, 865], [957, 983]]	[['.SSSEE..SEEEEEEE', 'YPDKVFRSSVLHSTQD', '}UVV/1^}U/032233', '3344025330143344', '.SSSEE..SEEEEEEE', 'YPDKVFRSSVLHSTQD', '}UVV/1^}U/032233', '3344025330143344'], ['EEEEEEEE..-----..S...EEEEEEEE', 'FKIYSKHTPI-----LPQGFSALEPLVDL', '13/22332}Y-----Z}V}[}10320/30', '2403344330-----13432321431041', 'EEEEEEEEE...SSSPPPS..PBEEEEEE', 'FKIYSKHTPINLVRDLPQGFSALEPLVDL', '13/223322Y]ZRWVEGHU[}F)320/30', '240…
5VF3_S	0.0003833415743561	17.136566839350813	2.342756183745582	[[17, 22], [27, 29], [46, 50], [39, 41], [45, 51], [74, 76]]	[2, 4, 1, 6, 0, 5]	[[48, 53], [202, 204], [449, 453], [606, 608], [690, 696], [965, 967]]	[['EETTEE', 'LDGNKK', '03NO33', '143444', 'EEEEEE', 'LHSTQD', '032233', '143344'], ['EEE', 'EVS', '3/2', '403', 'EEE', 'KIY', '3/2', '403'], ['EEEEE', 'YQTFP', '23212', '34323', 'EEEEE', 'YNYLY', '23202', '34313'], ['...', 'HKI', ']]Y', '440', '...', 'NQV', ']]Y', '440'], ['.EEEEEE', 'HYQTFPS', ']232122', '4343233', '.EEEEEE', 'QSIIAYT', ']2//122', '4300233'], ['GGG', 'DLW', ':79', '413', 'GGG', …
3QQE_A	0.0003835129797483	3.59153357217305	0.303030303030303	[[278, 282], [257, 261], [243, 247], [243, 246], [13, 17], [108, 113]]	[2, 4, 1, 6, 0, 5]	[[49, 53], [200, 204], [395, 399], [539, 542], [712, 716], [977, 982]]	[['EESEE', 'ETKDQ', '32V33', '43444', 'EEEEE', 'HSTQD', '32233', '43344'], ['EEEEE', 'GFKIS', '213/2', '32403', 'EEEEE', 'YFKIY', '213/2', '32403'], ['EEEEE', 'INFES', '/3132', '04243', 'EEEEE', 'VYADS', '/2132', '03243'], ['EEEE', 'INFE', '/313', '0424', 'EEEE', 'VNFN', '/313', '0424'], ['EEEEE', 'IAIGY', '/1/22', '02033', 'EEEEE', 'IAIPT', '/1/22', '02033'], ['HHHHHT', 'LKHLLS', '"%%""N', '1441…
6G47_A	0.000390890205723	11.967886249119427	0.6143344709897613	[[308, 312], [309, 314], [231, 236], [250, 255], [222, 236]]	[2, 4, 1, 6, 0]	[[49, 53], [204, 209], [311, 316], [538, 543], [716, 724]]	[['EEEEE', 'NYYVQ', '322/3', '43304', 'EEEEE', 'HSTQD', '32233', '43344'], ['EEEEEE', 'YYVQTY', '22/322', '330433', 'EEEEEE', 'YSKHTP', '223322', '334433'], ['EEEEEE', 'SVSLTG', '2/2022', '303133', 'EEEEEE', 'GIYQTS', '2/2322', '303433'], ['EEEEEE', 'AIEFTF', '1/3121', '204232', 'EEEEEE', 'FVNFNF', '1/3131', '204242'], ['EEETTEEEEEEEEEE', 'TKCGAHVLGSVSLTG', '231NM3/022/2022', '342324013303133', '…
7KJ4_A	0.0003963281814117	2.5053764454761227	0.0511111111111106	[[38, 53], [201, 229], [274, 444], [522, 614], [646, 786], [861, 865], [957, 983]]	[2, 4, 1, 6, 0, 3, 5]	[[38, 53], [201, 229], [274, 444], [522, 614], [646, 786], [861, 865], [957, 983]]	[['.SSSEE..SEEEEEEE', 'YPDKVFRSSVLHSTQD', '}UVV/1^}U/032233', '3344025330143344', '.SSSEE..SEEEEEEE', 'YPDKVFRSSVLHSTQD', '}UVV/1^}U/032233', '3344025330143344'], ['EEEEEEEEE..---.PPPS..EEEEEEEE', 'FKIYSKHTPIN---DLPQGFSALEPLVDL', '13/223322Y]---]EGHU[}10320/30', '24033443304---413432321431041', 'EEEEEEEEE...SSSPPPS..PBEEEEEE', 'FKIYSKHTPINLVRDLPQGFSALEPLVDL', '13/223322Y]ZRWVEGHU[}F)320/30', '240…
6WPT_A	0.0004067375265522	0.5549152835643808	0.0316248636859324	[[37, 53], [195, 230], [274, 441], [514, 614], [646, 786], [862, 865], [957, 981]]	[2, 4, 1, 6, 0, 3, 5]	[[37, 53], [195, 230], [274, 441], [514, 614], [646, 786], [862, 865], [957, 981]]	[['B.SSS.B..SEEEEEEE', 'YYPDKVFRSSVLHSTQD', '+}UVVY*^}U/032233', '33344025330143344', 'B.SSSEE..SEEEEEEE', 'YYPDKVFRSSVLHSTQD', '+}UVV/1^}U/032233', '33344025330143344'], ['EEETTEEEEEEEEEE...SSSPPS....BEEEEEEE', 'KNIDGYFKIYSKHTPINLVRDLPQGFSALEPLVDLP', '33/ON213/223322Y]ZRWVEGV}[}[)320/302', '440433240334433041054134323214310413', 'EEETTEEEEEEEEEE...SSSPPPS..PBEEEEEEE', 'KNIDGYFKIYSKHTPINLVRDLPQGF…
6ZHD_B	0.0004079958661574	0.4869001690977454	0.0253699788583514	[[38, 53], [195, 229], [274, 438], [514, 614], [646, 786], [861, 865], [957, 981]]	[2, 4, 1, 6, 0, 3, 5]	[[38, 53], [195, 229], [274, 438], [514, 614], [646, 786], [861, 865], [957, 981]]	[['.SSS.B..SEEEEEEE', 'YPDKVFRSSVLHSTQD', '}UVVY*^}U/032233', '3344025330143344', '.SSSEE..SEEEEEEE', 'YPDKVFRSSVLHSTQD', '}UVV/1^}U/032233', '3344025330143344'], ['EEETTEEEEEEEEEE...SSSPPPS..EEEEEEEE', 'KNIDGYFKIYSKHTPINLVRDLPQGFSALEPLVDL', '33/ON213/223322Y]ZRWVEGHU[}10320/30', '44043324033443304105413432321431041', 'EEETTEEEEEEEEEE...SSSPPPS..PBEEEEEE', 'KNIDGYFKIYSKHTPINLVRDLPQGFSALEPLVDL', '…
6VYB_C	0.0004183889230381	0.27094190566619	0.0327510917030569	[[38, 53], [195, 230], [274, 444], [514, 614], [646, 786], [861, 865], [957, 981]]	[2, 4, 1, 6, 0, 3, 5]	[[38, 53], [195, 230], [274, 444], [514, 614], [646, 786], [861, 865], [957, 981]]	[['.SSSEE..SEEEEEEE', 'YPDKVFRSSVLHSTQD', '}UVV/1^}U/032233', '3344025330143344', '.SSSEE..SEEEEEEE', 'YPDKVFRSSVLHSTQD', '}UVV/1^}U/032233', '3344025330143344'], ['EEETTEEEEEEEEEE...SSSPPP...EEEEEEEEE', 'KNIDGYFKIYSKHTPINLVRDLPQGFSALEPLVDLP', '33/ON213/223322Y]ZRWVEGH}[}10320/302', '440433240334433041054134323214310413', 'EEETTEEEEEEEEEE...SSSPPPS..PBEEEEEEE', 'KNIDGYFKIYSKHTPINLVRDLPQGFSALEPLVD…
6X2B_C	0.0004261840918651	2.664556549482573	0.08735632183908	[[37, 53], [202, 228], [274, 444], [531, 614], [646, 782], [862, 865], [957, 981]]	[2, 4, 1, 6, 0, 3, 5]	[[37, 53], [202, 228], [274, 444], [531, 614], [646, 782], [862, 865], [957, 981]]	[['B..SSEE..S...EEEE', 'YYPDKVFRSSVLHSTQD', '+}}VV/1^}UYZ]2233', '33344025330143344', 'B.SSSEE..SEEEEEEE', 'YYPDKVFRSSVLHSTQD', '+}UVV/1^}U/032233', '33344025330143344'], ['EEEEEEEE..---...S....BEEEEE', 'KIYSKHTPIN---DLPQGFSALEPLVD', '3/223322Y]---]Z}V}[}[)320/3', '4033443304---41343232143104', 'EEEEEEEE...SSSPPPS..PBEEEEE', 'KIYSKHTPINLVRDLPQGFSALEPLVD', '3/223322Y]ZRWVEGHU[}F)320/3', '403344330…
6ZP2_B	0.0004288562981112	0.613241562638551	0.02431289640592	[[37, 53], [195, 230], [274, 444], [514, 614], [646, 782], [857, 861], [953, 977]]	[2, 4, 1, 6, 0, 3, 5]	[[37, 53], [195, 230], [274, 444], [514, 614], [646, 786], [861, 865], [957, 981]]	[['B.SSSEE..SEEEEEEE', 'YYPDKVFRSSVLHSTQD', '+}UVV/1^}U/032233', '33344025330143344', 'B.SSSEE..SEEEEEEE', 'YYPDKVFRSSVLHSTQD', '+}UVV/1^}U/032233', '33344025330143344'], ['EEETTEEEEEEEEEE...SSSPPPS..PBEEEEEEE', 'KNIDGYFKIYSKHTPINLVRDLPQGFSALEPLVDLP', '33/ON213/223322Y]ZRWVEGHU[}F)320/302', '440433240334433041054134323214310413', 'EEETTEEEEEEEEEE...SSSPPPS..PBEEEEEEE', 'KNIDGYFKIYSKHTPINLVRDLPQGF…
6ZP2_A	0.000429005920795	0.61326056043136	0.0021141649048623	[[37, 53], [195, 230], [274, 444], [514, 614], [646, 782], [857, 861], [953, 977]]	[2, 4, 1, 6, 0, 3, 5]	[[37, 53], [195, 230], [274, 444], [514, 614], [646, 786], [861, 865], [957, 981]]	[['B.SSSEE..SEEEEEEE', 'YYPDKVFRSSVLHSTQD', '+}UVV/1^}U/032233', '33344025330143344', 'B.SSSEE..SEEEEEEE', 'YYPDKVFRSSVLHSTQD', '+}UVV/1^}U/032233', '33344025330143344'], ['EEETTEEEEEEEEEE...SSSPPPS..PBEEEEEEE', 'KNIDGYFKIYSKHTPINLVRDLPQGFSALEPLVDLP', '33/ON213/223322Y]ZRWVEGHU[}F)320/302', '440433240334433041054134323214310413', 'EEETTEEEEEEEEEE...SSSPPPS..PBEEEEEEE', 'KNIDGYFKIYSKHTPINLVRDLPQGF…
6ZP2_C	0.0004299304779114	0.6132467895051237	0.0422832980972516	[[37, 53], [195, 230], [274, 444], [514, 614], [646, 782], [857, 861], [953, 977]]	[2, 4, 1, 6, 0, 3, 5]	[[37, 53], [195, 230], [274, 444], [514, 614], [646, 786], [861, 865], [957, 981]]	[['B.SSSEE..SEEEEEEE', 'YYPDKVFRSSVLHSTQD', '+}UVV/1^}U/032233', '33344025330143344', 'B.SSSEE..SEEEEEEE', 'YYPDKVFRSSVLHSTQD', '+}UVV/1^}U/032233', '33344025330143344'], ['EEETTEEEEEEEEEE...SSSPPPS..PBEEEEEEE', 'KNIDGYFKIYSKHTPINLVRDLPQGFSALEPLVDLP', '33/ON213/223322Y]ZRWVEGHU[}F)320/302', '440433240334433041054134323214310413', 'EEETTEEEEEEEEEE...SSSPPPS..PBEEEEEEE', 'KNIDGYFKIYSKHTPINLVRDLPQGF…
3U7Y_G	0.0004325889769059	8.184526592475468	0.3456614509246083	[[225, 239], [448, 451], [205, 209], [450, 453], [100, 106], [339, 342]]	[2, 4, 1, 6, 0, 5]	[[47, 52], [202, 205], [329, 333], [549, 552], [771, 777], [978, 981]]	[['EEEE..TT..SEEEE', 'ILKHNDKNFNGTGPH', '/033]]OO[]U2223', '014444442433334', 'EEEEEE', 'VLHSTQ', '/03223', '014334'], ['EEEE', 'NITG', '3/22', '4033', 'EEEE', 'KIYS', '3/22', '4033'], ['.....', 'FPKIS', '[}]Y}', '23403', '.....', 'FPNIT', '[}]Y}', '23403'], ['EEEE', 'TGIL', '22/0', '3301', 'EEEE', 'TGVL', '22/0', '3301'], ['HHHHHHH', 'MVEQMQE', '#!%%#%%', '2044244', 'HHHHHHH', 'AVEQDKN', '#!%%%%…
6VN0_C	0.0004396108838382	2.2825445372912614	0.2697986577181201	[[225, 228], [448, 451], [224, 243], [35, 40], [366, 370]]	[2, 4, 1, 0, 5]	[[47, 50], [202, 205], [275, 286], [719, 724], [974, 978]]	[['EEEE', 'ILKS', '/032', '0143', 'EEEE', 'VLHS', '/032', '0143'], ['EEEE', 'NITG', '3/22', '4033', 'EEEE', 'KIYS', '3/22', '4033'], ['EEEEE..TT..SEEEES.EE', 'AILKSKDKKFNGTGPSPSVS', '1/032]]OO[]U2222U}/2', '20143444424333333303', 'EEEEE.TTS.EE', 'FLLKYNENGTIT', '10032]OOU}/2', '211434443303'], ['EEEEEE', 'WVTVYY', '2/2/22', '303033', 'EEEEEE', 'TISVTT', '2/2/22', '303033'], ['.SSHH', 'GGDLE', '}U…
7JV4_C	0.0004504503055949	0.3613559893304366	0.0522803114571746	[[38, 53], [195, 230], [274, 441], [514, 614], [646, 786], [861, 865], [957, 981]]	[2, 4, 1, 6, 0, 3, 5]	[[38, 53], [195, 230], [274, 441], [514, 614], [646, 786], [861, 865], [957, 981]]	[['.SSSEE..SEEEEEEE', 'YPDKVFRSSVLHSTQD', '}UVV/1^}U/032233', '3344025330143344', '.SSSEE..SEEEEEEE', 'YPDKVFRSSVLHSTQD', '}UVV/1^}U/032233', '3344025330143344'], ['EEETTEEEEEEEEEE...SSSPPP...EEEEEEEEE', 'KNIDGYFKIYSKHTPINLVRDLPQGFSALEPLVDLP', '33/ON213/223322Y]ZRWVEGH}[}10320/302', '440433240334433041054134323214310413', 'EEETTEEEEEEEEEE...SSSPPPS..PBEEEEEEE', 'KNIDGYFKIYSKHTPINLVRDLPQGFSALEPLVD…
7KJ3_C	0.0004573094283057	0.2296118574922771	0.0116279069767446	[[37, 53], [195, 229], [274, 444], [514, 614], [646, 786], [862, 865], [957, 983]]	[2, 4, 1, 6, 0, 3, 5]	[[37, 53], [195, 229], [274, 444], [514, 614], [646, 786], [862, 865], [957, 983]]	[['B.SSSEE..SEEEEEEE', 'YYPDKVFRSSVLHSTQD', '+}UVV/1^}U/032233', '33344025330143344', 'B.SSSEE..SEEEEEEE', 'YYPDKVFRSSVLHSTQD', '+}UVV/1^}U/032233', '33344025330143344'], ['EEETTEEEEEEEEEE...SSS..S....BEEEEEE', 'KNIDGYFKIYSKHTPINLVRDLPQGFSALEPLVDL', '33/ON213/223322Y]ZRWVZ}V}[}[)320/30', '44043324033443304105413432321431041', 'EEETTEEEEEEEEEE...SSSPPPS..PBEEEEEE', 'KNIDGYFKIYSKHTPINLVRDLPQGFSALEP…
6WPS_E	0.0004956668418799	0.3198541430884861	0.0147991543340384	[[38, 53], [195, 230], [274, 444], [514, 614], [646, 786], [862, 865], [957, 983]]	[2, 4, 1, 6, 0, 3, 5]	[[38, 53], [195, 230], [274, 444], [514, 614], [646, 786], [862, 865], [957, 983]]	[['..SSEE..SEEEEEEE', 'YPDKVFRSSVLHSTQD', '}}VV/1^}U/032233', '3344025330143344', '.SSSEE..SEEEEEEE', 'YPDKVFRSSVLHSTQD', '}UVV/1^}U/032233', '3344025330143344'], ['EEETTEEEEEEEEEE...SSSPPP...EEEEEEEEE', 'KNIDGYFKIYSKHTPINLVRDLPQGFSALEPLVDLP', '33/ON213/223322Y]ZRWVEGH}[}10320/302', '440433240334433041054134323214310413', 'EEETTEEEEEEEEEE...SSSPPPS..PBEEEEEEE', 'KNIDGYFKIYSKHTPINLVRDLPQGFSALEPLVD…
6WPS_A	0.0004964237947964	0.3198559408650976	0.0395604395604394	[[38, 53], [195, 230], [274, 444], [514, 614], [646, 786], [862, 865], [957, 983]]	[2, 4, 1, 6, 0, 3, 5]	[[38, 53], [195, 230], [274, 444], [514, 614], [646, 786], [862, 865], [957, 983]]	[['..SSEE..SEEEEEEE', 'YPDKVFRSSVLHSTQD', '}}VV/1^}U/032233', '3344025330143344', '.SSSEE..SEEEEEEE', 'YPDKVFRSSVLHSTQD', '}UVV/1^}U/032233', '3344025330143344'], ['EEETTEEEEEEEEEE...SSSPPP...EEEEEEEEE', 'KNIDGYFKIYSKHTPINLVRDLPQGFSALEPLVDLP', '33/ON213/223322Y]ZRWVEGH}[}10320/302', '440433240334433041054134323214310413', 'EEETTEEEEEEEEEE...SSSPPPS..PBEEEEEEE', 'KNIDGYFKIYSKHTPINLVRDLPQGFSALEPLVD…
6WPS_B	0.0004965387551538	0.3198857530580355	0.0010570824524316	[[38, 53], [195, 230], [274, 444], [514, 614], [646, 786], [862, 865], [957, 983]]	[2, 4, 1, 6, 0, 3, 5]	[[38, 53], [195, 230], [274, 444], [514, 614], [646, 786], [862, 865], [957, 983]]	[['..SSEE..SEEEEEEE', 'YPDKVFRSSVLHSTQD', '}}VV/1^}U/032233', '3344025330143344', '.SSSEE..SEEEEEEE', 'YPDKVFRSSVLHSTQD', '}UVV/1^}U/032233', '3344025330143344'], ['EEETTEEEEEEEEEE...SSSPPP...EEEEEEEEE', 'KNIDGYFKIYSKHTPINLVRDLPQGFSALEPLVDLP', '33/ON213/223322Y]ZRWVEGH}[}10320/302', '440433240334433041054134323214310413', 'EEETTEEEEEEEEEE...SSSPPPS..PBEEEEEEE', 'KNIDGYFKIYSKHTPINLVRDLPQGFSALEPLVD…
7KDJ_A	0.0005083802604102	0.4407661718569529	0.0139335476956052	[[37, 52], [195, 229], [274, 441], [514, 613], [646, 786], [862, 865], [957, 981]]	[2, 4, 1, 6, 0, 3, 5]	[[37, 52], [195, 229], [274, 441], [514, 613], [646, 786], [862, 865], [957, 981]]	[['B..SSEE..SEEEEEE', 'YYPDKVFRSSVLHSTQ', '+}}VV/1^}U/03223', '3334402533014334', 'B.SSSEE..SEEEEEE', 'YYPDKVFRSSVLHSTQ', '+}UVV/1^}U/03223', '3334402533014334'], ['EEETTEEEEEEEEEE.S.SSS..SS...BEEEEEE', 'KNIDGYFKIYSKHTPINLVRDLPQGFSALEPLVDL', '33/ON213/223322YVZRWVZ}VU[}[)320/30', '44043324033443304105413432321431041', 'EEETTEEEEEEEEEE...SSSPPPS..PBEEEEEE', 'KNIDGYFKIYSKHTPINLVRDLPQGFSALEPLVDL', '…
7KE8_A	0.0005131692737076	0.0561628523201334	0.007399577167019	[[38, 53], [195, 229], [274, 454], [514, 613], [648, 786], [861, 865], [957, 981]]	[2, 4, 1, 6, 0, 3, 5]	[[38, 53], [195, 229], [274, 454], [514, 613], [648, 786], [861, 865], [957, 981]]	[['..SSEE..SEEEEEEE', 'YPDKVFRSSVLHSTQD', '}}VV/1^}U/032233', '3344025330143344', '.SSSEE..SEEEEEEE', 'YPDKVFRSSVLHSTQD', '}UVV/1^}U/032233', '3344025330143344'], ['EEETTEEEEEEEEEE.S.SSS..SS..EEEEEEEE', 'KNIDGYFKIYSKHTPINLVRDLPQGFSALEPLVDL', '33/ON213/223322YVZRWVZ}VU[}10320/30', '44043324033443304105413432321431041', 'EEETTEEEEEEEEEE...SSSPPPS..PBEEEEEE', 'KNIDGYFKIYSKHTPINLVRDLPQGFSALEPLVDL', '…
6TXO_E	0.0005265880384031	2.8306662937982505	0.5662251655629134	[[158, 160], [4, 7], [235, 240], [159, 176], [183, 187], [101, 103]]	[2, 4, 1, 6, 0, 5]	[[50, 52], [227, 230], [432, 437], [573, 595], [773, 777], [978, 980]]	[['EEE', 'TTN', '223', '334', 'EEE', 'STQ', '223', '334'], ['EEEE', 'IELG', '/302', '0413', 'EEEE', 'VDLP', '/302', '0413'], ['EEEEEE', 'KITFSH', '3/2123', '403234', 'EEEEEE', 'DVIAWN', '3//123', '400234'], ['EEEEE..SSS.EEEEEEE', 'TNTYRNADTAEHLIMWGI', '23224][VUT]30/122/', '343354243244102330', 'EEEEE.SSS..EEEEEPPPEEEE', 'TDAVRDPQTLEILDITPFSFGGV', '231/4]UVUZ]/03/2GFG122/', '342054343140140332323…
5J09_D	0.000528819930653	10.753932766663617	0.334273624823695	[[211, 213], [98, 103], [227, 238], [226, 229], [211, 214], [81, 83]]	[2, 4, 1, 6, 0, 5]	[[49, 51], [224, 229], [311, 319], [593, 596], [733, 736], [977, 979]]	[['EEE', 'HYG', '322', '433', 'EEE', 'HST', '322', '433'], ['EEEEEE', 'DYRIKL', '324/30', '435041', 'EEEEEE', 'EPLVDL', '320/30', '431041'], ['EEEEEEEEEEEE', 'YVTKLTLYVQFR', '2/230202/314', '303413130425', 'EEEEEEEEE', 'GIYQTSNFR', '2/2322314', '303433425'], ['EEEE', 'TYVT', '22/2', '3303', 'EEEE', 'GGVS', '22/2', '3303'], ['EEEE', 'HYGI', '322/', '4330', 'EEEE', 'KTSV', '322/', '4330'], ['HHH', …
7JZN_A	0.0005432653567937	0.2514118470171916	0.0316248636859324	[[37, 53], [195, 230], [274, 444], [514, 613], [646, 786], [861, 865], [957, 981]]	[2, 4, 1, 6, 0, 3, 5]	[[37, 53], [195, 230], [274, 444], [514, 613], [646, 786], [861, 865], [957, 981]]	[['B..SSEE..SEEEEEEE', 'YYPDKVFRSSVLHSTQD', '+}}VV/1^}U/032233', '33344025330143344', 'B.SSSEE..SEEEEEEE', 'YYPDKVFRSSVLHSTQD', '+}UVV/1^}U/032233', '33344025330143344'], ['EEETTEEEEEEEEEE...-S.PPP....BEEEEEEE', 'KNIDGYFKIYSKHTPINL-RDLPQGFSALEPLVDLP', '33/ON213/223322Y]Z-W]EGH}[}[)320/302', '440433240334433041-54134323214310413', 'EEETTEEEEEEEEEE...SSSPPPS..PBEEEEEEE', 'KNIDGYFKIYSKHTPINLVRDLPQGF…
6ZDH_A	0.000547275038254	3.882578763352523	0.2780126849894293	[[37, 53], [195, 230], [274, 444], [514, 614], [646, 786], [861, 865], [957, 981]]	[2, 4, 1, 6, 0, 3, 5]	[[37, 53], [195, 230], [274, 444], [514, 614], [646, 786], [861, 865], [957, 981]]	[['B.SSSEE..SEEEEEEE', 'YYPDKVFRSSVLHSTQD', '+}UVV/1^}U/032233', '33344025330143344', 'B.SSSEE..SEEEEEEE', 'YYPDKVFRSSVLHSTQD', '+}UVV/1^}U/032233', '33344025330143344'], ['EEETTEEEEEEEEEE...SSSPPPS...BEEEEEEE', 'KNIDGYFKIYSKHTPINLVRDLPQGFSALEPLVDLP', '33/ON213/223322Y]ZRWVEGHU[}[)320/302', '440433240334433041054134323214310413', 'EEETTEEEEEEEEEE...SSSPPPS..PBEEEEEEE', 'KNIDGYFKIYSKHTPINLVRDLPQGF…
7K8X_B	0.000548744292957	0.566702402109462	0.0169133192389008	[[38, 53], [195, 230], [274, 453], [514, 614], [646, 786], [861, 865], [957, 983]]	[2, 4, 1, 6, 0, 3, 5]	[[38, 53], [195, 230], [274, 453], [514, 614], [646, 786], [861, 865], [957, 983]]	[['.SS.....SEEEEEEE', 'YPDKVFRSSVLHSTQD', '}UV]Y[^}U/032233', '3344025330143344', '.SSSEE..SEEEEEEE', 'YPDKVFRSSVLHSTQD', '}UVV/1^}U/032233', '3344025330143344'], ['EEETTEEEEEEEEEE...SSSPPPS..EEPEEEEEE', 'KNIDGYFKIYSKHTPINLVRDLPQGFSALEPLVDLP', '33/ON213/223322Y]ZRWVEGHU[}10H20/302', '440433240334433041054134323214310413', 'EEETTEEEEEEEEEE...SSSPPPS..PBEEEEEEE', 'KNIDGYFKIYSKHTPINLVRDLPQGFSALEPLVD…
5T08_E	0.0005781364218454	2.57610919299328	0.63951473136915	[[165, 169], [165, 169], [272, 275], [232, 237], [5, 9], [94, 102]]	[2, 4, 1, 6, 0, 5]	[[49, 53], [202, 206], [423, 426], [547, 552], [712, 716], [974, 979]]	[['EEEEE', 'KGTYN', '32223', '43334', 'EEEEE', 'HSTQD', '32233', '43344'], ['EEEEE', 'KGTYN', '32223', '43334', 'EEEEE', 'KIYSK', '3/223', '40334'], ['....', 'SDLP', '}]Z}', '3413', '....', 'YKLP', '}]Z}', '3413'], ['EEEEEE', 'YYWSVL', '2222/0', '333301', 'EEEEEE', 'TGTGVL', '2222/0', '333301'], ['EEEEE', 'IMIGY', '/1/22', '02033', 'EEEEE', 'IAIPT', '/1/22', '02033'], ['.S.BTTHHH', 'PGVLNELEE', '…
4LDB_B	0.0005799473723443	8.679731267306662	0.3066298342541438	[[74, 76], [304, 308], [304, 307], [205, 208], [234, 237], [265, 269]]	[2, 4, 1, 6, 0, 5]	[[47, 49], [200, 204], [399, 402], [593, 596], [778, 781], [960, 964]]	[['EEE', 'ILE', '/03', '014', 'EEE', 'VLH', '/03', '014'], ['EEEEE', 'TMVIT', '21//2', '32003', 'EEEEE', 'YFKIY', '213/2', '32403'], ['EEEE', 'TMVI', '21//', '3200', 'EEEE', 'SFVI', '21//', '3200'], ['EEEE', 'PGIS', '22/2', '3303', 'EEEE', 'GGVS', '22/2', '3303'], ['HHHH', 'PEKI', '$%%!', '3440', 'HHHH', 'TQEV', '$%%!', '3440'], ['HHHHH', 'ETLVH', '%$"!%', '43104', 'HHHHH', 'NTLVK', '%$"!%', '431…
7K8S_B	0.0005920712376107	0.7519991180177226	0.0391120507399578	[[37, 53], [195, 229], [274, 454], [514, 614], [646, 786], [862, 865], [957, 981]]	[2, 4, 1, 6, 0, 3, 5]	[[37, 53], [195, 229], [274, 454], [514, 614], [646, 786], [862, 865], [957, 981]]	[['B..SS...SS.EEEEEE', 'YYPDKVFRSSVLHSTQD', '+}}VVY[^UUY032233', '33344025330143344', 'B.SSSEE..SEEEEEEE', 'YYPDKVFRSSVLHSTQD', '+}UVV/1^}U/032233', '33344025330143344'], ['EEETTEEEEEEE..B....SSPPPS...BEEEEEE', 'KNIDGYFKIYSKHTPINLVRDLPQGFSALEPLVDL', '33/ON213/223]}+Y]ZYWVEGHU[}[)320/30', '44043324033443304105413432321431041', 'EEETTEEEEEEEEEE...SSSPPPS..PBEEEEEE', 'KNIDGYFKIYSKHTPINLVRDLPQGFSALEP…
7BRO_A	0.0005982560006671	13.03795505014305	0.5482815057283135	[[27, 29], [149, 152], [144, 151], [121, 125], [172, 175], [268, 272]]	[2, 4, 1, 6, 0, 5]	[[48, 50], [200, 203], [371, 378], [547, 551], [671, 674], [977, 981]]	[['EEE', 'LNG', '032', '143', 'EEE', 'LHS', '032', '143'], ['EEEE', 'GFNI', '213/', '3240', 'EEEE', 'YFKI', '213/', '3240'], ['.TT.EEEE', 'SCGSVGFN', '}MN}/213', '32330324', '.TT.SEEE', 'SASFSTFK', '}MN[U213', '32323324'], ['EEEEE', 'SPSGV', '2222/', '33330', 'EEEEE', 'TGTGV', '2222/', '33330'], ['EEEE', 'HAGT', '3122', '4233', 'EEEE', 'HASY', '3122', '4233'], ['HHHHH', 'LKELL', '"%%""', '14411',…
7KE6_A	0.0006020411166038	0.2374430522445932	0.0441501103752761	[[38, 53], [195, 229], [274, 444], [514, 613], [646, 786], [862, 865], [957, 983]]	[2, 4, 1, 6, 0, 3, 5]	[[38, 53], [195, 229], [274, 444], [514, 613], [646, 786], [862, 865], [957, 983]]	[['..SSEE..SEEEEEEE', 'YPDKVFRSSVLHSTQD', '}}VV/1^}U/032233', '3344025330143344', '.SSSEE..SEEEEEEE', 'YPDKVFRSSVLHSTQD', '}UVV/1^}U/032233', '3344025330143344'], ['EEETTEEEEEEEEEE...SSSS.SS..EEEEEEEE', 'KNIDGYFKIYSKHTPINLVRDLPQGFSALEPLVDL', '33/ON213/223322Y]ZRWVS}VU[}10320/30', '44043324033443304105413432321431041', 'EEETTEEEEEEEEEE...SSSPPPS..PBEEEEEE', 'KNIDGYFKIYSKHTPINLVRDLPQGFSALEPLVDL', '…
5TH1_A	0.0006051795764796	11.603303142758003	0.3932253313696607	[[164, 166], [86, 89], [242, 247], [165, 182], [189, 193], [110, 112]]	[2, 4, 1, 6, 0, 5]	[[50, 52], [225, 228], [432, 437], [573, 595], [773, 777], [978, 980]]	[['EEE', 'TTN', '223', '334', 'EEE', 'STQ', '223', '334'], ['EEEE', 'TLIE', '20/3', '3104', 'EEEE', 'PLVD', '20/3', '3104'], ['EEEEEE', 'NITFSH', '3/2123', '403234', 'EEEEEE', 'DVIAWN', '3//123', '400234'], ['EEEEE..SSS.EEEEEEE', 'TNTYRNTDTAEHLIMWGI', '23224]}VUT]30/122/', '343354343244102330', 'EEEEE.SSS..EEEEEPPPEEEE', 'TDAVRDPQTLEILDITPFSFGGV', '231/4]UVUZ]/03/2GFG122/', '342054343140140332323…
7KJ4_C	0.000606169089475	2.6714633499237617	0.0999999999999998	[[37, 53], [201, 229], [274, 438], [522, 614], [646, 786], [861, 865], [957, 983]]	[2, 4, 1, 6, 0, 3, 5]	[[37, 53], [201, 229], [274, 438], [522, 614], [646, 786], [861, 865], [957, 983]]	[['B.SSSEE..S.EEEEEE', 'YYPDKVFRSSVLHSTQD', '+}UVV/1^}UY032233', '33344025330143344', 'B.SSSEE..SEEEEEEE', 'YYPDKVFRSSVLHSTQD', '+}UVV/1^}U/032233', '33344025330143344'], ['EEEEEEEEE..---...S...PBEEEEEE', 'FKIYSKHTPIN---DLPQGFSALEPLVDL', '13/223322Y]---]Z}V}[}F)320/30', '24033443304---413432321431041', 'EEEEEEEEE...SSSPPPS..PBEEEEEE', 'FKIYSKHTPINLVRDLPQGFSALEPLVDL', '13/223322Y]ZRWVEGHU[}F)320/3…
7K8V_A	0.0006103084142045	0.6307425211172616	0.0137420718816072	[[37, 53], [195, 230], [274, 441], [514, 614], [646, 786], [862, 865], [957, 981]]	[2, 4, 1, 6, 0, 3, 5]	[[37, 53], [195, 230], [274, 441], [514, 614], [646, 786], [862, 865], [957, 981]]	[['B..SSEE.SSB..EEEE', 'YYPDKVFRSSVLHSTQD', '+}}VV/1^UU(Z]2233', '33344025330143344', 'B.SSSEE..SEEEEEEE', 'YYPDKVFRSSVLHSTQD', '+}UVV/1^}U/032233', '33344025330143344'], ['EEETTEEEEEE...B...SSSPPP....BEEEEEEE', 'KNIDGYFKIYSKHTPINLVRDLPQGFSALEPLVDLP', '33/ON213/22]]}+Y]ZRWVEGH}[}[)320/302', '440433240334433041054134323214310413', 'EEETTEEEEEEEEEE...SSSPPPS..PBEEEEEEE', 'KNIDGYFKIYSKHTPINLVRDLPQGF…
4XNZ_A	0.0006206185700564	8.061478025951372	0.2853260869565219	[[412, 419], [448, 451], [414, 419], [450, 453], [100, 114], [339, 342]]	[2, 4, 1, 6, 0, 5]	[[45, 52], [202, 205], [312, 317], [549, 552], [771, 780], [978, 981]]	[['.SEEEEEE', 'GTITLPSK', '}U/20223', '33031334', '.SEEEEEE', 'SSVLHSTQ', '}U/03223', '33014334'], ['EEEE', 'NITG', '3/22', '4033', 'EEEE', 'KIYS', '3/22', '4033'], ['EEEEEE', 'ITLPSK', '/20223', '031334', 'EEEEEE', 'IYQTSN', '/23223', '034334'], ['EEEE', 'TGIL', '22/0', '3301', 'EEEE', 'TGVL', '22/0', '3301'], ['HHHHHHHHHHHHHHH', 'MVEQMQEDVISLWDQ', '#!%%#%%%!!$"$%%', '204424440031344', 'HHHHHHHH…
7A94_C	0.0006250207393727	0.6825433116207128	0.0338266384778009	[[37, 53], [195, 230], [274, 444], [514, 614], [646, 786], [862, 865], [957, 983]]	[2, 4, 1, 6, 0, 3, 5]	[[37, 53], [195, 230], [274, 444], [514, 614], [646, 786], [862, 865], [957, 983]]	[['B..SSEE..SEEEEEEE', 'YYPDKVFRSSVLHSTQD', '+}}VV/1^}U/032233', '33344025330143344', 'B.SSSEE..SEEEEEEE', 'YYPDKVFRSSVLHSTQD', '+}UVV/1^}U/032233', '33344025330143344'], ['EEETTEEEEEEEEEEEEESSS...S...BEEEEEEE', 'KNIDGYFKIYSKHTPINLVRDLPQGFSALEPLVDLP', '33/ON213/223322/30RWVZ}]U[}[)320/302', '440433240334433041054134323214310413', 'EEETTEEEEEEEEEE...SSSPPPS..PBEEEEEEE', 'KNIDGYFKIYSKHTPINLVRDLPQGF…
5IBL_B	0.000625788141346	2.281695937213862	0.7849056603773581	[[178, 184], [166, 170], [242, 246], [20, 24], [166, 170], [191, 195]]	[2, 4, 1, 6, 0, 5]	[[47, 53], [207, 211], [394, 398], [528, 532], [733, 737], [978, 982]]	[['EEEEEEE', 'VLWGIHH', '/022/33', '0133044', 'EEEEEEE', 'VLHSTQD', '/032233', '0143344'], ['EEEE.', 'KSYIN', '322/]', '43304', 'EEE..', 'HTPIN', '322Y]', '43304'], ['EEEEE', 'KITFE', '3/213', '40324', 'EEEEE', 'NVYAD', '3/213', '40324'], ['.....', 'NNSTD', ']]}}]', '44334', '.....', 'KKSTN', ']]}}]', '44334'], ['EEEE.', 'KSYIN', '322/]', '43304', 'EEEE.', 'KTSVD', '322/]', '43304'], ['HHHHT', 'Q…
6X2A_B	0.0006290743524355	2.2525489400160543	0.0617283950617284	[[37, 53], [202, 228], [274, 444], [522, 614], [646, 786], [862, 865], [957, 981]]	[2, 4, 1, 6, 0, 3, 5]	[[37, 53], [202, 228], [274, 444], [522, 614], [646, 786], [862, 865], [957, 981]]	[['B..SSEE..SEEEEEEE', 'YYPDKVFRSSVLHSTQD', '+}}VV/1^}U/032233', '33344025330143344', 'B.SSSEE..SEEEEEEE', 'YYPDKVFRSSVLHSTQD', '+}UVV/1^}U/032233', '33344025330143344'], ['EEEEEEEE..---...S...PBEEEEE', 'KIYSKHTPIN---DLPQGFSALEPLVD', '3/223322Y]---]Z}V}[}F)320/3', '4033443304---41343232143104', 'EEEEEEEE...SSSPPPS..PBEEEEE', 'KIYSKHTPINLVRDLPQGFSALEPLVD', '3/223322Y]ZRWVEGHU[}F)320/3', '403344330…
4QY0_K	0.0006314229466264	3.01304062449009	0.6713780918727907	[[157, 159], [3, 6], [235, 240], [158, 175], [182, 186], [184, 188]]	[2, 4, 1, 6, 0, 5]	[[50, 52], [227, 230], [432, 437], [573, 595], [773, 777], [978, 982]]	[['EEE', 'TTN', '223', '334', 'EEE', 'STQ', '223', '334'], ['EEEE', 'IELG', '/302', '0413', 'EEEE', 'VDLP', '/302', '0413'], ['EEEEEE', 'NITFSH', '3/2123', '403234', 'EEEEEE', 'DVIAWN', '3//123', '400234'], ['EEEEE..SSS.EEEEEEE', 'TNTYRNTDTAEHLIMWGI', '23224]}VUT]30/122/', '343354343244102330', 'EEEEE.SSS..EEEEEPPPEEEE', 'TDAVRDPQTLEILDITPFSFGGV', '231/4]UVUZ]/03/2GFG122/', '342054343140140332323…
7K8S_A	0.000637547890418	0.2885891435171124	0.0021186440677967	[[37, 53], [195, 229], [274, 444], [517, 614], [648, 786], [862, 865], [957, 981]]	[2, 4, 1, 6, 0, 3, 5]	[[37, 53], [195, 229], [274, 444], [517, 614], [648, 786], [862, 865], [957, 981]]	[['B..SS...SS.EEEEEE', 'YYPDKVFRSSVLHSTQD', '+}}VVY[^UUY032233', '33344025330143344', 'B.SSSEE..SEEEEEEE', 'YYPDKVFRSSVLHSTQD', '+}UVV/1^}U/032233', '33344025330143344'], ['EEETTEEEEEEEEEE....SSPPP....BEEEEEE', 'KNIDGYFKIYSKHTPINLVRDLPQGFSALEPLVDL', '33/ON213/223322Y]ZYWVEGH}[}[)320/30', '44043324033443304105413432321431041', 'EEETTEEEEEEEEEE...SSSPPPS..PBEEEEEE', 'KNIDGYFKIYSKHTPINLVRDLPQGFSALEP…
3J31_O	0.0006613465974546	12.258017118679344	0.732600732600732	[[156, 158], [3, 7], [152, 158], [152, 157], [151, 158], [163, 167]]	[2, 4, 1, 6, 0, 5]	[[50, 52], [202, 206], [311, 317], [594, 599], [718, 725], [978, 982]]	[['EEE', 'TYE', '223', '334', 'EEE', 'STQ', '223', '334'], ['EEEEE', 'EIYTE', '3/223', '40334', 'EEEEE', 'KIYSK', '3/223', '40334'], ['EEEEEEE', 'YITITYE', '2/2/223', '3030334', 'EEEEEEE', 'GIYQTSN', '2/23223', '3034334'], ['EEEEEE', 'YITITY', '2/2/22', '303033', 'EEEEEE', 'GVSVIT', '2/2//2', '303003'], ['EEEEEEEE', 'FYITITYE', '12/2/223', '23030334', 'EEEEEEEE', 'FTISVTTE', '12/2/223', '23030334…
3EPD_2	0.000664029648942	9.274747099286522	0.2835820895522387	[[134, 138], [15, 17], [243, 259], [104, 108], [227, 251]]	[2, 4, 1, 6, 0]	[[37, 41], [228, 230], [307, 318], [547, 551], [711, 723]]	[['BSSSS', 'GDSDK', '+VUVV', '34344', 'B.SSS', 'YYPDK', '+}UVV', '33344'], ['EEE', 'QLT', '302', '413', 'EEE', 'DLP', '302', '413'], ['..EEEEEEEEEEEEEEE', 'SVEIPITVTIAPMCSEF', '}Y3/2/2/2/1211231', '30403030302322342', '...SEEEEEEEE', 'TVEKGIYQTSNF', '}Y]V2/232231', '304430343342'], ['EEEEE', 'SGYTV', '2222/', '33330', 'EEEEE', 'TGTGV', '2222/', '33330'], ['EEEEEEEEEEEETTBS..EEEEEEE', 'GIAILPLSPLD…
1PVC_2	0.0006640821005861	9.274751503554157	0.2870748299319725	[[134, 138], [15, 17], [243, 259], [104, 108], [227, 251]]	[2, 4, 1, 6, 0]	[[37, 41], [228, 230], [307, 318], [547, 551], [711, 723]]	[['BSSSS', 'GDSDK', '+VUVV', '34344', 'B.SSS', 'YYPDK', '+}UVV', '33344'], ['EEE', 'QLT', '302', '413', 'EEE', 'DLP', '302', '413'], ['..EEEEEEEEEEEEEEE', 'SVEIPITVTIAPMCSEF', '}Y3/2/2/2/1211231', '30403030302322342', '...SEEEEEEEE', 'TVEKGIYQTSNF', '}Y]V2/232231', '304430343342'], ['EEEEE', 'SGYTV', '2222/', '33330', 'EEEEE', 'TGTGV', '2222/', '33330'], ['EEEEEEEEEEEETTBS..EEEEEEE', 'GIAILPLSPLD…
7K8X_C	0.0006679099408781	3.158508058873101	0.0629213483146065	[[37, 53], [195, 229], [274, 444], [514, 614], [646, 786], [862, 865], [957, 981]]	[2, 4, 1, 6, 0, 3, 5]	[[37, 53], [195, 229], [274, 444], [514, 614], [646, 786], [862, 865], [957, 981]]	[['B..SSEE..SEEEEEEE', 'YYPDKVFRSSVLHSTQD', '+}}VV/1^}U/032233', '33344025330143344', 'B.SSSEE..SEEEEEEE', 'YYPDKVFRSSVLHSTQD', '+}UVV/1^}U/032233', '33344025330143344'], ['EEETTEEEEEEEEEE...SSSPPPS...BEEEEEE', 'KNIDGYFKIYSKHTPINLVRDLPQGFSALEPLVDL', '33/ON213/223322Y]ZRWVEGHU[}[)320/30', '44043324033443304105413432321431041', 'EEETTEEEEEEEEEE...SSSPPPS..PBEEEEEE', 'KNIDGYFKIYSKHTPINLVRDLPQGFSALEP…
4XL8_B	0.000675286246434	13.064380526105392	0.745387453874538	[[308, 312], [309, 314], [231, 236], [250, 255], [222, 236]]	[2, 4, 1, 6, 0]	[[49, 53], [204, 209], [311, 316], [538, 543], [716, 724]]	[['EEEEE', 'NYYVQ', '322/3', '43304', 'EEEEE', 'HSTQD', '32233', '43344'], ['EEEEEE', 'YYVQTY', '22/322', '330433', 'EEEEEE', 'YSKHTP', '223322', '334433'], ['EEEEEE', 'SVSLTG', '2/2022', '303133', 'EEEEEE', 'GIYQTS', '2/2322', '303433'], ['EEEEEE', 'AIEFTF', '1/3121', '204232', 'EEEEEE', 'FVNFNF', '1/3131', '204242'], ['EEETTEEEEEEEEEE', 'TKCGAHVLGSVSLTG', '231NM3/022/2022', '342324013303133', '…
4HLZ_A	0.000717606284049	3.6624305325066655	0.4598765432098766	[[278, 282], [257, 261], [243, 247], [243, 246], [13, 17], [108, 113]]	[2, 4, 1, 6, 0, 5]	[[49, 53], [200, 204], [395, 399], [539, 542], [712, 716], [977, 982]]	[['EESEE', 'ETKDQ', '32V33', '43444', 'EEEEE', 'HSTQD', '32233', '43344'], ['EEEEE', 'GFKIS', '213/2', '32403', 'EEEEE', 'YFKIY', '213/2', '32403'], ['EEEEE', 'INFES', '/3132', '04243', 'EEEEE', 'VYADS', '/2132', '03243'], ['EEEE', 'INFE', '/313', '0424', 'EEEE', 'VNFN', '/313', '0424'], ['EEEEE', 'IAIGY', '/1/22', '02033', 'EEEEE', 'IAIPT', '/1/22', '02033'], ['HHHHHT', 'LKHLLS', '"%%""N', '1441…
7KE4_B	0.0007339253977409	0.5640002858265789	0.0042462845010613	[[38, 53], [195, 229], [274, 438], [514, 613], [646, 786], [862, 865], [957, 981]]	[2, 4, 1, 6, 0, 3, 5]	[[38, 53], [195, 229], [274, 438], [514, 613], [646, 786], [862, 865], [957, 981]]	[['..SSEE..SEEEEEEE', 'YPDKVFRSSVLHSTQD', '}}VV/1^}U/032233', '3344025330143344', '.SSSEE..SEEEEEEE', 'YPDKVFRSSVLHSTQD', '}UVV/1^}U/032233', '3344025330143344'], ['EEETTEEEEEEEEEE...SSSS.SS..EEEEEEEE', 'KNIDGYFKIYSKHTPINLVRDLPQGFSALEPLVDL', '33/ON213/223322Y]ZRWVS}VU[}10320/30', '44043324033443304105413432321431041', 'EEETTEEEEEEEEEE...SSSPPPS..PBEEEEEE', 'KNIDGYFKIYSKHTPINLVRDLPQGFSALEPLVDL', '…
6CFG_A	0.00074586792987	1.7706634278909732	0.4119402985074625	[[178, 184], [137, 146], [137, 140], [242, 246], [13, 17], [108, 114]]	[2, 4, 1, 6, 0, 5]	[[47, 53], [200, 209], [396, 399], [538, 542], [712, 716], [977, 983]]	[['EEEEEEE', 'VLWGIHH', '/022/33', '0133044', 'EEEEEEE', 'VLHSTQD', '/032233', '0143344'], ['EEEEETTEEE', 'SADPYQGKSS', '21322ON322', '3243343433', 'EEEEEEEEEE', 'YFKIYSKHTP', '213/223322', '3240334433'], ['EEEE', 'SADP', '2132', '3243', 'EEEE', 'YADS', '2132', '3243'], ['EEEEE', 'AINFE', '1/313', '20424', 'EEEEE', 'FVNFN', '1/313', '20424'], ['EEEEE', 'IAIGY', '/1/22', '02033', 'EEEEE', 'IAIPT',…
3S11_E	0.0007559532068731	3.650693906364901	0.3911764705882354	[[274, 277], [274, 279], [258, 261], [242, 246], [13, 17], [108, 114]]	[2, 4, 1, 6, 0, 5]	[[50, 53], [204, 209], [431, 434], [538, 542], [712, 716], [977, 983]]	[['EEEE', 'YGNN', '2233', '3344', 'EEEE', 'STQD', '2233', '3344'], ['EEEEEE', 'YGNNNT', '223332', '334443', 'EEEEEE', 'YSKHTP', '223322', '334433'], ['EEEE', 'YKIV', '23//', '3400', 'EEEE', 'GDVI', '23//', '3400'], ['EEEEE', 'AINFE', '1/313', '20424', 'EEEEE', 'FVNFN', '1/313', '20424'], ['EEEEE', 'IMIGY', '/1/22', '02033', 'EEEEE', 'IAIPT', '/1/22', '02033'], ['HHHHHTT', 'LKHLLSR', '"%%""NP', '1…
7JZJ_D	0.0007585437551443	9.015852323659429	0.1383874849578814	[[74, 76], [304, 308], [304, 307], [234, 237], [90, 95], [265, 269]]	[2, 4, 1, 6, 0, 5]	[[47, 49], [200, 204], [399, 402], [605, 608], [662, 667], [960, 964]]	[['EEE', 'ILE', '/03', '014', 'EEE', 'VLH', '/03', '014'], ['EEEEE', 'TMVIT', '21//2', '32003', 'EEEEE', 'YFKIY', '213/2', '32403'], ['EEEE', 'TMVI', '21//', '3200', 'EEEE', 'SFVI', '21//', '3200'], ['....', 'PEKI', '}]]Y', '3440', '....', 'SNQV', '}]]Y', '3440'], ['.SEEEE', 'KQIPIW', ']V/2/2', '440303', '.SEEEE', 'HDIPIG', ']V/2/2', '440303'], ['HHHHH', 'ETLVH', '%$"!%', '43104', 'HHHHH', 'NTLVK…
7KJ5_A	0.0007602906566765	0.5872002766333	0.0350109409190373	[[37, 53], [195, 229], [274, 441], [514, 614], [646, 786], [862, 865], [957, 981]]	[2, 4, 1, 6, 0, 3, 5]	[[37, 53], [195, 229], [274, 441], [514, 614], [646, 786], [862, 865], [957, 981]]	[['B..SSEE..SEEEEEEE', 'YYPDKVFRSSVLHSTQD', '+}}VV/1^}U/032233', '33344025330143344', 'B.SSSEE..SEEEEEEE', 'YYPDKVFRSSVLHSTQD', '+}UVV/1^}U/032233', '33344025330143344'], ['EEETTEEEEEEEEEE...SSS..S....BEEEEEE', 'KNIDGYFKIYSKHTPINLVRDLPQGFSALEPLVDL', '33/ON213/223322Y]ZRWVZ}V}[}[)320/30', '44043324033443304105413432321431041', 'EEETTEEEEEEEEEE...SSSPPPS..PBEEEEEE', 'KNIDGYFKIYSKHTPINLVRDLPQGFSALEP…
6NB3_C	0.000760433012037	18.82590067030669	2.1221122112211224	[[1160, 1163], [167, 173], [322, 361], [658, 663], [67, 87], [936, 938], [833, 837]]	[2, 4, 1, 6, 0, 3, 5]	[[49, 52], [224, 230], [274, 313], [594, 599], [720, 730], [862, 864], [957, 961]]	[['EEEE', 'NPTN', '3223', '4334', 'EEEE', 'HSTQ', '3223', '4334'], ['EEEEEEE', 'HTLVLLP', '320/002', '4310113', 'EEEEEEE', 'EPLVDLP', '320/302', '4310413'], ['EEEEEE.TTS.EEEEEETTSBHHHHHHHHTTSS...SEEE', 'TFLLDFSVDGYIRRAIDLGFNDLSQLHLSYESFDVESGVY', '210031}KOU}/441/3LNT,%"$%"%"$NOUT]Y]U2/2', '3211423043305520413244134141334324043303', 'EEEEEE.TTS.EEEEEETTS.HHHHHHHHTTSS...SEEE', 'TFLLKYNENGTITDAVDBAL…
7KJ3_A	0.0007608578482888	2.293208128743794	0.086107921928817	[[38, 52], [201, 229], [274, 438], [522, 614], [646, 782], [862, 865], [957, 981]]	[2, 4, 1, 6, 0, 3, 5]	[[38, 52], [201, 229], [274, 438], [522, 614], [646, 782], [862, 865], [957, 981]]	[['..SSEE..SEEEEEE', 'YPDKVFRSSVLHSTQ', '}}VV/1^}U/03223', '334402533014334', '.SSSEE..SEEEEEE', 'YPDKVFRSSVLHSTQ', '}UVV/1^}U/03223', '334402533014334'], ['EEEEEEEEE..---.......EEEEEEEE', 'FKIYSKHTPIN---DLPQGFSALEPLVDL', '13/223322Y]---]Z}]}[}10320/30', '24033443304---413432321431041', 'EEEEEEEEE...SSSPPPS..PBEEEEEE', 'FKIYSKHTPINLVRDLPQGFSALEPLVDL', '13/223322Y]ZRWVEGHU[}F)320/30', '24033443304…
7BRP_A	0.0007632651067461	12.989629605235727	0.6538461538461537	[[27, 29], [149, 152], [144, 151], [121, 125], [170, 175], [268, 272]]	[2, 4, 1, 6, 0, 5]	[[48, 50], [200, 203], [371, 378], [547, 551], [669, 674], [977, 981]]	[['EEE', 'LNG', '032', '143', 'EEE', 'LHS', '032', '143'], ['EEEE', 'GFNI', '213/', '3240', 'EEEE', 'YFKI', '213/', '3240'], ['.TT.EEEE', 'SCGSVGFN', '}MN}/213', '32330324', '.TT.SEEE', 'SASFSTFK', '}MN[U213', '32323324'], ['EEEEE', 'SPSGV', '2222/', '33330', 'EEEEE', 'TGTGV', '2222/', '33330'], ['TEEEEE', 'GVHAGT', 'N/3122', '304233', 'TEEEEE', 'GIHASY', 'N/3122', '304233'], ['HHHHH', 'LKELL', '…
5J37_B	0.0007692782794934	9.328165240114975	0.0737797956867198	[[211, 213], [98, 103], [227, 238], [211, 214], [81, 85]]	[2, 4, 1, 0, 5]	[[49, 51], [224, 229], [311, 319], [733, 736], [977, 981]]	[['EEE', 'HYG', '322', '433', 'EEE', 'HST', '322', '433'], ['EEEEEE', 'DYRIKL', '324/30', '435041', 'EEEEEE', 'EPLVDL', '320/30', '431041'], ['EEEEEEEEEEEE', 'YVTKLTLYVQFR', '2/230202/314', '303413130425', 'EEEEEEEEE', 'GIYQTSNFR', '2/2322314', '303433425'], ['EEEE', 'HYGI', '322/', '4330', 'EEEE', 'KTSV', '322/', '4330'], ['HHHHH', 'LDDFL', '"%%#"', '14421', 'HHHHH', 'LNDIL', '"%%!"', '14401']]
4DVV_A	0.0007725678197009	8.059797968376365	0.3533619456366235	[[328, 332], [120, 123], [411, 419], [450, 453], [413, 420], [339, 342]]	[2, 4, 1, 6, 0, 5]	[[49, 53], [227, 230], [309, 317], [549, 552], [719, 726], [978, 981]]	[['EEEEE', 'KAYEE', '31233', '42344', 'EEEEE', 'HSTQD', '32233', '43344'], ['EEEE', 'VKLT', '/302', '0413', 'EEEE', 'VDLP', '/302', '0413'], ['..EEEEEEE', 'NGTITLPGK', ']}2/20223', '433031334', '.SEEEEEEE', 'EKGIYQTSN', ']V2/23223', '443034334'], ['EEEE', 'TGIL', '22/0', '3301', 'EEEE', 'TGVL', '22/0', '3301'], ['EEEEEEEE', 'TITLPGKI', '2/20223/', '30313340', 'EEEEEEEE', 'TISVTTEI', '2/2/223/', '…
5NH0_C	0.0007731872332343	13.607693921547249	0.5482815057283135	[[26, 29], [172, 175], [153, 157], [121, 124], [118, 127], [202, 204]]	[2, 4, 1, 6, 0, 5]	[[47, 50], [202, 205], [281, 285], [592, 595], [710, 720], [978, 980]]	[['EEEE', 'VLNG', '/032', '0143', 'EEEE', 'VLHS', '/032', '0143'], ['EEEE', 'HVGS', '3/22', '4033', 'EEEE', 'KIYS', '3/22', '4033'], ['TTS.E', 'NDGTV', 'OOU}/', '44330', 'TTS.E', 'ENGTI', 'OOU}/', '44330'], ['EEEE', 'ASGV', '122/', '2330', 'EEEE', 'FGGV', '122/', '2330'], ['TTEEEEEEEE', 'EGIASGVFGV', 'ON/122/12/', '4302330230', 'TEEEEEEEEEE', 'NSIAIPTNFTI', 'O2/1/22312/', '43020334230'], ['HHH', …
7KEC_A	0.0007778181757746	0.4608306144349912	0.0172043010752689	[[38, 53], [195, 229], [274, 437], [522, 613], [646, 781], [862, 865], [957, 981]]	[2, 4, 1, 6, 0, 3, 5]	[[38, 53], [195, 229], [274, 437], [522, 613], [646, 781], [862, 865], [957, 981]]	[['.SSSEE..SEEEEEEE', 'YPDKVFRSSVLHSTQD', '}UVV/1^}U/032233', '3344025330143344', '.SSSEE..SEEEEEEE', 'YPDKVFRSSVLHSTQD', '}UVV/1^}U/032233', '3344025330143344'], ['EEETTEEEEEEEEEE.S..SSPPP...EEEEEEEE', 'KNIDGYFKIYSKHTPINLVRDLPQGFSALEPLVDL', '33/ON213/223322YVZYWVEGH}[}10320/30', '44043324033443304105413432321431041', 'EEETTEEEEEEEEEE...SSSPPPS..PBEEEEEE', 'KNIDGYFKIYSKHTPINLVRDLPQGFSALEPLVDL', '…
7AD1_A	0.0007799363658794	0.4788984417013436	0.0106837606837608	[[38, 53], [195, 229], [274, 441], [514, 614], [646, 786], [862, 865], [957, 981]]	[2, 4, 1, 6, 0, 3, 5]	[[38, 53], [195, 229], [274, 441], [514, 614], [646, 786], [862, 865], [957, 981]]	[['.SSS.B..SEEEEEEE', 'YPDKVFRSSVLHSTQD', '}UVVY*^}U/032233', '3344025330143344', '.SSSEE..SEEEEEEE', 'YPDKVFRSSVLHSTQD', '}UVV/1^}U/032233', '3344025330143344'], ['EEETTEEEEEEEEEE...SSSSPSS..EEEEEEEE', 'KNIDGYFKIYSKHTPINLVRDLPQGFSALEPLVDL', '33/ON213/223322Y]ZRWVSGVU[}10320/30', '44043324033443304105413432321431041', 'EEETTEEEEEEEEEE...SSSPPPS..PBEEEEEE', 'KNIDGYFKIYSKHTPINLVRDLPQGFSALEPLVDL', '…
2H1L_R	0.0007816689341856	12.090022980358988	0.3690303907380599	[[230, 233], [143, 146], [266, 273], [230, 235], [98, 101]]	[2, 4, 1, 6, 0]	[[50, 53], [227, 230], [396, 403], [549, 554], [659, 662]]	[['EEEE', 'TTIH', '22/3', '3304', 'EEEE', 'STQD', '2233', '3344'], ['EEEE', 'VQLW', '/302', '0413', 'EEEE', 'VDLP', '/302', '0413'], ['EEEEEEEE', 'GRNSFEVR', '243213/4', '35432405', 'EEEEEEEE', 'YADSFVIR', '21321//4', '32432005'], ['EEEEEE', 'TTIHYN', '22/323', '330434', 'EEEEEE', 'TGVLTE', '22/023', '330134'], ['....', 'PSQK', '}}]]', '3344', '....', 'SYEH', '}}]]', '3344']]
7KDH_A	0.0007883011076257	0.6010481221850672	0.0215982721382286	[[37, 53], [195, 229], [274, 441], [514, 613], [646, 786], [862, 865], [957, 981]]	[2, 4, 1, 6, 0, 3, 5]	[[37, 53], [195, 229], [274, 441], [514, 613], [646, 786], [862, 865], [957, 981]]	[['B.SSSEE..SEEEEEEE', 'YYPDKVFRSSVLHSTQD', '+}UVV/1^}U/032233', '33344025330143344', 'B.SSSEE..SEEEEEEE', 'YYPDKVFRSSVLHSTQD', '+}UVV/1^}U/032233', '33344025330143344'], ['EEETTEEEEEEEEEE...SSSS.SS...BEEEEEE', 'KNIDGYFKIYSKHTPINLVRDLPQGFSALEPLVDL', '33/ON213/223322Y]ZRWVS}VU[}[)320/30', '44043324033443304105413432321431041', 'EEETTEEEEEEEEEE...SSSPPPS..PBEEEEEE', 'KNIDGYFKIYSKHTPINLVRDLPQGFSALEP…
6NB4_C	0.0007883905692389	18.80641582176405	1.7905604719764012	[[186, 189], [167, 173], [322, 361], [658, 663], [67, 87], [936, 938], [833, 837]]	[2, 4, 1, 6, 0, 3, 5]	[[47, 50], [224, 230], [274, 313], [594, 599], [720, 730], [862, 864], [957, 961]]	[['EEEE', 'ILEP', '/032', '0143', 'EEEE', 'VLHS', '/032', '0143'], ['EEEEEEE', 'HTLVLLP', '320/002', '4310113', 'EEEEEEE', 'EPLVDLP', '320/302', '4310413'], ['EEEEEE.TTS.EEEEEETTSBHHHHHHHHTTSS...SEEE', 'TFLLDFSVDGYIRRAIDHGFNDLSQLHHSYESFDVESGVY', '210031}KOU}/441/3ONT,%"$%"%%$NOUT]Y]U2/2', '3211423043305520443244134144334324043303', 'EEEEEE.TTS.EEEEEETTS.HHHHHHHHTTSS...SEEE', 'TFLLKYNENGTITDAVDBAL…
2GUM_B	0.0007898301280002	29.54589739904769	0.0052854122621566	[[655, 658], [649, 660], [169, 182], [265, 269], [516, 537], [692, 694]]	[2, 4, 1, 6, 0, 5]	[[50, 53], [200, 209], [311, 318], [547, 551], [762, 778], [978, 980]]	[['EEEE', 'YSHQ', '2233', '3344', 'EEEE', 'STQD', '2233', '3344'], ['EEETTEEEEEEE', 'YFEEYAYSHQLS', '213ON1223302', '324432334413', 'EEEEEEEEEE', 'YFKIYSKHTP', '213/223322', '3240334433'], ['EEEEEEEETTEEEE', 'TVSQVWFGHRYSQF', '2/23/212OP2231', '30340323453342', 'EEEEEEEE', 'GIYQTSNF', '2/232231', '30343342'], ['EEEEE', 'YGTTV', '2222/', '33330', 'EEEEE', 'TGTGV', '2222/', '33330'], ['HHHHHHHHHHHH…
4DJ6_E	0.0007908313016829	2.348922974910851	0.4689440993788811	[[157, 160], [224, 227], [156, 160], [12, 15], [190, 196], [98, 102]]	[2, 4, 1, 6, 0, 5]	[[49, 52], [224, 227], [313, 317], [571, 574], [661, 667], [977, 981]]	[['EEEE', 'KSYK', '3223', '4334', 'EEEE', 'HSTQ', '3223', '4334'], ['EEEE', 'HWLI', '320/', '4310', 'EEEE', 'EPLV', '320/', '4310'], ['EEEEE', 'TKSYK', '23223', '34334', 'EEEEE', 'YQTSN', '23223', '34334'], ['S.EE', 'NGTK', 'V}23', '4334', 'S.EE', 'DTTD', 'V}23', '4334'], ['...EEEE', 'NKLITVG', ']]Z/2/2', '4410303', '..SEEEE', 'EHDIPIG', ']]V/2/2', '4440303'], ['HHHHH', 'LRQIL', '"&%!"', '15401',…
7DK4_A	0.0007937940912591	2.1154549014905992	0.077448747152619	[[37, 53], [195, 230], [274, 438], [514, 614], [648, 786], [862, 865], [957, 981]]	[2, 4, 1, 6, 0, 3, 5]	[[37, 53], [195, 230], [274, 438], [514, 614], [648, 786], [862, 865], [957, 981]]	[['B..SSEE..SSEEEEEE', 'YYPDKVFRSSVLHSTQD', '+}}VV/1^}UR032233', '33344025330143344', 'B.SSSEE..SEEEEEEE', 'YYPDKVFRSSVLHSTQD', '+}UVV/1^}U/032233', '33344025330143344'], ['EEETTEEEEEEEEEEEEESSSS.....PBEEEEEEE', 'KNIDGYFKIYSKHTPINLVRDLPQGFSALEPLVDLP', '33/ON213/223322/30RWVS}]}[}F)320/302', '440433240334433041054134323214310413', 'EEETTEEEEEEEEEE...SSSPPPS..PBEEEEEEE', 'KNIDGYFKIYSKHTPINLVRDLPQGF…
7JWB_B	0.0007972284881512	3.1626102984637274	0.1142520612485278	[[41, 53], [201, 211], [274, 444], [514, 614], [646, 786], [862, 865], [957, 983]]	[2, 4, 1, 6, 0, 3, 5]	[[41, 53], [201, 211], [274, 444], [514, 614], [646, 786], [862, 865], [957, 983]]	[['SEE..S.EEEEEE', 'KVFRSSVLHSTQD', 'V/1^}UY032233', '4025330143344', 'SEE..SEEEEEEE', 'KVFRSSVLHSTQD', 'V/1^}U/032233', '4025330143344'], ['EEEEEEEEE..', 'FKIYSKHTPIN', '13/223322Y]', '24033443304', 'EEEEEEEEE..', 'FKIYSKHTPIN', '13/223322Y]', '24033443304'], ['EEEEEE.TTS.EEEEEETTS.HHHHHHHHTT.S...SEEEEEEE.PPPP.EEEE......SB.TTHHHHT.S..EEGGG.EEEEE.SEE...HHHHTT...SEEEESSS.TTTGGG..BSEEEEEEEEEEGGGGGG…
6WTM_B	0.0008101050008564	12.979786114694884	0.6061120543293717	[[27, 29], [149, 152], [144, 151], [121, 125], [172, 175], [268, 272]]	[2, 4, 1, 6, 0, 5]	[[48, 50], [200, 203], [371, 378], [547, 551], [671, 674], [977, 981]]	[['EEE', 'LNG', '032', '143', 'EEE', 'LHS', '032', '143'], ['EEEE', 'GFNI', '213/', '3240', 'EEEE', 'YFKI', '213/', '3240'], ['.TT.EEEE', 'SCGSVGFN', '}MN}/213', '32330324', '.TT.SEEE', 'SASFSTFK', '}MN[U213', '32323324'], ['EEEEE', 'SPSGV', '2222/', '33330', 'EEEEE', 'TGTGV', '2222/', '33330'], ['EEEE', 'HAGT', '3122', '4233', 'EEEE', 'HASY', '3122', '4233'], ['HHHHH', 'LKELL', '"%%""', '14411',…
6CF5_E	0.0008186532981662	3.620075585539709	0.3267882187938284	[[274, 277], [274, 279], [100, 104], [242, 246], [13, 17], [108, 114]]	[2, 4, 1, 6, 0, 5]	[[50, 53], [204, 209], [436, 440], [538, 542], [712, 716], [977, 983]]	[['EEEE', 'YGNN', '2233', '3344', 'EEEE', 'STQD', '2233', '3344'], ['EEEEEE', 'YGNNNT', '223332', '334443', 'EEEEEE', 'YSKHTP', '223322', '334433'], ['EEETT', 'GDFND', '231OO', '34244', 'EE.TT', 'WNSNN', '23}OO', '34344'], ['EEEEE', 'AINFE', '1/313', '20424', 'EEEEE', 'FVNFN', '1/313', '20424'], ['EEEEE', 'IMIGY', '/1/22', '02033', 'EEEEE', 'IAIPT', '/1/22', '02033'], ['HHHHHTT', 'LKHLLSR', '"%%"…
6EH1_A	0.0008264002498091	11.870600333083658	0.3670520231213874	[[214, 218], [208, 218], [116, 121], [150, 154], [108, 118], [34, 37]]	[2, 4, 1, 6, 0, 5]	[[49, 53], [200, 207], [311, 316], [572, 576], [658, 667], [978, 981]]	[['EEEEE', 'EAGDD', '31233', '42344', 'EEEEE', 'HSTQD', '32233', '43344'], ['EEEEEEEEEEE', 'YMSVWVEAGDD', '212/2/31233', '32303042344', 'EEEEEEEE', 'YFKIYSKH', '213/2233', '32403344'], ['EEEEEE', 'YVTHVP', '2/23/2', '303403', 'EEEEEE', 'GIYQTS', '2/2322', '303433'], ['.EEEE', 'TTEMI', '}231/', '33420', '.EEEE', 'TTDAV', '}231/', '33420'], ['S...S..EEEE', 'HSTDGHPIYVT', 'V}}]U]}/2/2', '43343430303…
1NOB_A	0.0008290232127682	12.21143288238579	0.4897637795275587	[[435, 437], [543, 546], [406, 411], [443, 446], [541, 546]]	[2, 4, 1, 6, 0]	[[51, 53], [200, 203], [448, 453], [596, 599], [721, 726]]	[['EEE', 'TKN', '233', '344', 'EEE', 'TQD', '233', '344'], ['EEEE', 'TMKV', '213/', '3240', 'EEEE', 'YFKI', '213/', '3240'], ['EEEEEE', 'DPLTLW', '320202', '431313', 'EEEEEE', 'NYNYLY', '323202', '434313'], ['EEEE', 'GIVS', '2//2', '3003', 'EEEE', 'SVIT', '2//2', '3003'], ['EEEEEE', 'PITMKV', '2/213/', '303240', 'EEEEEE', 'SVTTEI', '2/223/', '303340']]
6LZG_B	0.0008414848047665	14.816191696203555	0.3730043541364289	[[492, 494], [376, 380], [333, 438], [514, 523], [433, 436], [382, 384]]	[2, 4, 1, 6, 0, 5]	[[48, 50], [204, 208], [333, 438], [514, 523], [692, 695], [973, 975]]	[['EEE', 'LQS', '032', '143', 'EEE', 'LHS', '032', '143'], ['EEEEE', 'TFKEY', '21332', '32443', 'EEEEE', 'YSKHT', '22332', '33443'], ['.PBP..HHHHT.SSPPBGGG.EEEEE.SBB..HHHHHTS...SEEEEESS.STT..S..BSEEEEEEEEEEGGGGGGSSTT..SHHHHHT....TT..EEEEEEE.', 'TNLDPFGEVFNATRFASVYAWNRKRISNDVADYSVLYNSASFSTFKEYGVSPTKLNDLFFTNVYADSFVIRGDEVRQIAPGQTGKIADYNYKLPDDFTGEVIAWNS', '}H)H}[$%!#O[UWFF+698}3434/}V,([]$$!"$OU[}[U2…
6TVR_K	0.000844320437487	3.0584311598257243	0.5307443365695794	[[159, 161], [5, 8], [237, 242], [160, 177], [184, 188], [186, 190]]	[2, 4, 1, 6, 0, 5]	[[50, 52], [227, 230], [432, 437], [573, 595], [773, 777], [978, 982]]	[['EEE', 'TTN', '223', '334', 'EEE', 'STQ', '223', '334'], ['EEEE', 'IELG', '/302', '0413', 'EEEE', 'VDLP', '/302', '0413'], ['EEEEEE', 'KITFSH', '3/2123', '403234', 'EEEEEE', 'DVIAWN', '3//123', '400234'], ['EEEEE..SSS.EEEEEEE', 'TNTYRNADTAEHLIMWGI', '23224][VUT]30/122/', '343354243244102330', 'EEEEE.SSS..EEEEEPPPEEEE', 'TDAVRDPQTLEILDITPFSFGGV', '231/4]UVUZ]/03/2GFG122/', '342054343140140332323…
6LNQ_A	0.0008479407881509	12.946548452484008	0.6006768189509297	[[27, 29], [149, 152], [144, 151], [121, 125], [33, 36], [267, 273]]	[2, 4, 1, 6, 0, 5]	[[48, 50], [200, 203], [371, 378], [547, 551], [709, 712], [958, 964]]	[['EEE', 'LNG', '032', '143', 'EEE', 'LHS', '032', '143'], ['EEEE', 'GFNI', '213/', '3240', 'EEEE', 'YFKI', '213/', '3240'], ['.TT.EEEE', 'SCGSVGFN', '}MN}/213', '32330324', '.TT.SEEE', 'SASFSTFK', '}MN[U213', '32323324'], ['EEEEE', 'SPSGV', '2222/', '33330', 'EEEEE', 'TGTGV', '2222/', '33330'], ['TTEE', 'DDTV', 'OO2/', '4430', 'TTEE', 'NNSI', 'OO2/', '4430'], ['HHHHHHH', 'ALKELLQ', '#"%%""%', '2…
6CF5_C	0.0008545383184417	3.626503083898682	0.2285714285714286	[[274, 277], [274, 279], [100, 104], [242, 246], [13, 17], [108, 114]]	[2, 4, 1, 6, 0, 5]	[[50, 53], [204, 209], [436, 440], [538, 542], [720, 724], [977, 983]]	[['EEEE', 'YGNH', '2233', '3344', 'EEEE', 'STQD', '2233', '3344'], ['EEEEEE', 'YGNHNT', '223332', '334443', 'EEEEEE', 'YSKHTP', '223322', '334433'], ['EEETT', 'GDFND', '231OO', '34244', 'EE.TT', 'WNSNN', '23}OO', '34344'], ['EEEEE', 'AINFE', '1/313', '20424', 'EEEEE', 'FVNFN', '1/313', '20424'], ['EEEEE', 'IGIGY', '/2/22', '03033', 'EEEEE', 'ISVTT', '/2/22', '03033'], ['HHHHHTT', 'LKHLLSR', '"%%"…
5THC_A	0.0008560855102935	11.517218841407418	0.4140508221225714	[[164, 166], [86, 89], [242, 247], [165, 182], [189, 193], [110, 112]]	[2, 4, 1, 6, 0, 5]	[[50, 52], [225, 228], [432, 437], [573, 595], [774, 778], [978, 980]]	[['EEE', 'TTN', '223', '334', 'EEE', 'STQ', '223', '334'], ['EEEE', 'TLIE', '20/3', '3104', 'EEEE', 'PLVD', '20/3', '3104'], ['EEEEEE', 'NITFSH', '3/2123', '403234', 'EEEEEE', 'DVIAWN', '3//123', '400234'], ['EEEEE..SSS.EEEEEEE', 'TNTYRNTDTAEHLIMWGI', '23224]}VUT]30/122/', '343354343244102330', 'EEEEE.SSS..EEEEEPPPEEEE', 'TDAVRDPQTLEILDITPFSFGGV', '231/4]UVUZ]/03/2GFG122/', '342054343140140332323…
6XF6_C	0.0008562340999178	0.4666882649301536	0.0042462845010613	[[38, 53], [195, 229], [274, 444], [523, 614], [646, 786], [861, 865], [957, 981]]	[2, 4, 1, 6, 0, 3, 5]	[[38, 53], [195, 229], [274, 444], [523, 614], [646, 786], [861, 865], [957, 981]]	[['.SSSEE..S.EEEEEE', 'YPDKVFRSSVLHSTQD', '}UVV/1^}UY032233', '3344025330143344', '.SSSEE..SEEEEEEE', 'YPDKVFRSSVLHSTQD', '}UVV/1^}U/032233', '3344025330143344'], ['EEETTEEEEEEEEEE...SSSPPPS..EEEEEEEE', 'KNIDGYFKIYSKHTPINLVRDLPQGFSALEPLVDL', '33/ON213/223322Y]ZRWVEGHU[}10320/30', '44043324033443304105413432321431041', 'EEETTEEEEEEEEEE...SSSPPPS..PBEEEEEE', 'KNIDGYFKIYSKHTPINLVRDLPQGFSALEPLVDL', '…
7C01_A	0.000863570941349	14.78156533232195	0.3138888888888882	[[492, 494], [394, 398], [333, 438], [514, 520], [433, 436], [382, 384]]	[2, 4, 1, 6, 0, 5]	[[48, 50], [202, 206], [333, 438], [514, 520], [692, 695], [973, 975]]	[['EEE', 'LQS', '032', '143', 'EEE', 'LHS', '032', '143'], ['EEEEE', 'NVYAD', '3/213', '40324', 'EEEEE', 'KIYSK', '3/223', '40334'], ['.PBP.HHHHHT.SS..BGGG.EEEEE.SBB..THHHHTTS..SEEEEESS.SSS.TT..BSEEEEEEEEEEGGGGGGSSTT..SHHHHHT....TT..EEEEEEE.', 'TNLAPFGEVFNATRFASVYAWNRKRISNAVADYSVLYNSASFSTFKBYGVSPTKLNDLCFTNVYADSFVIRGDEVRQIAPGQTGKIADYNYKLPDDFTGBVIAWNS', '}H)F}#$%!#O[UW[[+698}3434/}V*([]N$!"$ONT}[U2…
5RFG_A	0.0008636071670392	13.012664591519856	0.5636363636363639	[[27, 29], [149, 152], [144, 151], [121, 125], [172, 175], [268, 272]]	[2, 4, 1, 6, 0, 5]	[[48, 50], [200, 203], [371, 378], [547, 551], [671, 674], [977, 981]]	[['EEE', 'LNG', '032', '143', 'EEE', 'LHS', '032', '143'], ['EEEE', 'GFNI', '213/', '3240', 'EEEE', 'YFKI', '213/', '3240'], ['.TT.EEEE', 'SCGSVGFN', '}MN}/213', '32330324', '.TT.SEEE', 'SASFSTFK', '}MN[U213', '32323324'], ['EEEEE', 'SPSGV', '2222/', '33330', 'EEEEE', 'TGTGV', '2222/', '33330'], ['EEEE', 'HAGT', '3122', '4233', 'EEEE', 'HASY', '3122', '4233'], ['HHHHH', 'LKELL', '"%%""', '14411',…
1NOB_B	0.0008746470657285	12.229405320030684	0.4290030211480358	[[435, 437], [543, 546], [405, 411], [443, 446], [541, 546], [520, 522]]	[2, 4, 1, 6, 0, 5]	[[51, 53], [200, 203], [447, 453], [596, 599], [721, 726], [969, 971]]	[['EEE', 'TKN', '233', '344', 'EEE', 'TQD', '233', '344'], ['EEEE', 'TMKV', '213/', '3240', 'EEEE', 'YFKI', '213/', '3240'], ['.EEEEEE', 'YDPLTLW', '}320202', '3431313', '.EEEEEE', 'GNYNYLY', '}323202', '3434313'], ['EEEE', 'GIVS', '2//2', '3003', 'EEEE', 'SVIT', '2//2', '3003'], ['EEEEEE', 'PITMKV', '2/213/', '303240', 'EEEEEE', 'SVTTEI', '2/223/', '303340'], ['.TT', 'NAS', ']MN', '423', '.TT', …
6WTM_A	0.0008775929984087	12.99773507445767	0.6006768189509297	[[27, 29], [149, 152], [144, 151], [121, 125], [172, 175], [268, 272]]	[2, 4, 1, 6, 0, 5]	[[48, 50], [200, 203], [371, 378], [547, 551], [671, 674], [977, 981]]	[['EEE', 'LNG', '032', '143', 'EEE', 'LHS', '032', '143'], ['EEEE', 'GFNI', '213/', '3240', 'EEEE', 'YFKI', '213/', '3240'], ['.TT.EEEE', 'SCGSVGFN', '}MN}/213', '32330324', '.TT.SEEE', 'SASFSTFK', '}MN[U213', '32323324'], ['EEEEE', 'SPSGV', '2222/', '33330', 'EEEEE', 'TGTGV', '2222/', '33330'], ['EEEE', 'HAGT', '3122', '4233', 'EEEE', 'HASY', '3122', '4233'], ['HHHHH', 'LKELL', '"%%""', '14411',…
6TWI_E	0.0008912868668524	3.0410038399140573	0.303030303030303	[[159, 163], [3, 6], [235, 240], [107, 114], [182, 186], [184, 188]]	[2, 4, 1, 6, 0, 5]	[[49, 53], [227, 230], [432, 437], [594, 601], [773, 777], [978, 982]]	[['EEEEE', 'NTYRN', '32243', '43354', 'EEEEE', 'HSTQD', '32233', '43344'], ['EEEE', 'IKLG', '/302', '0413', 'EEEE', 'VDLP', '/302', '0413'], ['EEEEEE', 'KITFSH', '3/2123', '403234', 'EEEEEE', 'DVIAWN', '3//123', '400234'], ['EEEEEE..', 'GISKINTG', '2/23/3}}', '30340433', 'EEEEEE..', 'GVSVITPG', '2/2//2}}', '30300333'], ['HHHHH', 'QEKND', '%%%%%', '44444', 'HHHHH', 'EQDKN', '%%%%%', '44444'], ['HH…
7JZL_A	0.0008937447324978	0.3309590580225492	0.0811428571428571	[[37, 53], [195, 230], [274, 444], [514, 614], [646, 786], [861, 865], [957, 983]]	[2, 4, 1, 6, 0, 3, 5]	[[37, 53], [195, 230], [274, 444], [514, 614], [646, 786], [861, 865], [957, 983]]	[['B..SSEE..SEEEEEEE', 'YYPDKVFRSSVLHSTQD', '+}}VV/1^}U/032233', '33344025330143344', 'B.SSSEE..SEEEEEEE', 'YYPDKVFRSSVLHSTQD', '+}UVV/1^}U/032233', '33344025330143344'], ['EEETTEEEEEEEEEE..--..SPS....BEEEEEEE', 'KNIDGYFKIYSKHTPIN--RDLPQGFSALEPLVDLP', '33/ON213/223322Y]--^]SGV}[}[)320/302', '44043324033443304--54134323214310413', 'EEETTEEEEEEEEEE...SSSPPPS..PBEEEEEEE', 'KNIDGYFKIYSKHTPINLVRDLPQGF…
5EWN_B	0.0009032140250099	9.903996925325735	0.4056463595839519	[[269, 273], [138, 145], [277, 280], [90, 93], [270, 280], [343, 347]]	[2, 4, 1, 6, 0, 5]	[[49, 53], [224, 230], [395, 398], [593, 596], [715, 725], [960, 964]]	[['EEEEE', 'KSTDN', '32233', '43344', 'EEEEE', 'HSTQD', '32233', '43344'], ['EEEEEEEE', 'KYLNVKLT', '3203/302', '43140413', 'EEEEEEE', 'EPLVDLP', '320/302', '4310413'], ['EEEE', 'VTFE', '/213', '0324', 'EEEE', 'VYAD', '/213', '0324'], ['EEEE', 'GTVG', '22/2', '3303', 'EEEE', 'GGVS', '22/2', '3303'], ['EEEEEEEEEEE', 'STDNQVPVTFE', '22333/2/213', '33444030324', 'EEEEEEEEEEE', 'PTNFTISVTTE', '22312/…
4DJ6_C	0.0009035285051162	2.35298650389103	0.4897637795275587	[[157, 160], [224, 227], [156, 160], [12, 15], [190, 196], [98, 102]]	[2, 4, 1, 6, 0, 5]	[[49, 52], [224, 227], [313, 317], [571, 574], [661, 667], [977, 981]]	[['EEEE', 'KSYK', '3223', '4334', 'EEEE', 'HSTQ', '3223', '4334'], ['EEEE', 'HWLI', '320/', '4310', 'EEEE', 'EPLV', '320/', '4310'], ['EEEEE', 'TKSYK', '23223', '34334', 'EEEEE', 'YQTSN', '23223', '34334'], ['S.EE', 'NGTK', 'V}23', '4334', 'S.EE', 'DTTD', 'V}23', '4334'], ['...EEEE', 'NKLITVG', ']]Z/2/2', '4410303', '..SEEEE', 'EHDIPIG', ']]V/2/2', '4440303'], ['HHHHH', 'LRQIL', '"&%!"', '15401',…
7DDN_A	0.0009120083076217	0.4995115664164711	0.0021186440677967	[[37, 53], [198, 230], [274, 438], [518, 614], [650, 786], [862, 865], [957, 981]]	[2, 4, 1, 6, 0, 3, 5]	[[37, 53], [198, 230], [274, 438], [518, 614], [650, 786], [862, 865], [957, 981]]	[['B.SSSEE..SEEEEEEE', 'YYPDKVFRSSVLHSTQD', '+}UVV/1^}U/032233', '33344025330143344', 'B.SSSEE..SEEEEEEE', 'YYPDKVFRSSVLHSTQD', '+}UVV/1^}U/032233', '33344025330143344'], ['TTEEEEEEEEEEEEE.SSS.S....BEEEEEEE', 'DGYFKIYSKHTPINLVRDLPQGFSALEPLVDLP', 'ON213/223322/30YWVS}V}[}[)320/302', '433240334433041054134323214310413', 'TTEEEEEEEEEE...SSSPPPS..PBEEEEEEE', 'DGYFKIYSKHTPINLVRDLPQGFSALEPLVDLP', 'ON21…
7KDI_A	0.0009128405161591	0.4114786015538224	0.0708245243128966	[[38, 53], [195, 229], [274, 438], [514, 613], [646, 786], [861, 865], [957, 981]]	[2, 4, 1, 6, 0, 3, 5]	[[38, 53], [195, 229], [274, 438], [514, 613], [646, 786], [861, 865], [957, 981]]	[['..SSEE..SEEEEEEE', 'YPDKVFRSSVLHSTQD', '}}VV/1^}U/032233', '3344025330143344', '.SSSEE..SEEEEEEE', 'YPDKVFRSSVLHSTQD', '}UVV/1^}U/032233', '3344025330143344'], ['EEETTEEEEEEEEEE.S.SSS..SS..EEEEEEEE', 'KNIDGYFKIYSKHTPINLVRDLPQGFSALEPLVDL', '33/ON213/223322YVZRWVZ}VU[}10320/30', '44043324033443304105413432321431041', 'EEETTEEEEEEEEEE...SSSPPPS..PBEEEEEE', 'KNIDGYFKIYSKHTPINLVRDLPQGFSALEPLVDL', '…
5RE4_A	0.0009141077329411	13.18537438520455	0.6061120543293717	[[27, 29], [149, 152], [144, 151], [121, 125], [172, 175], [268, 272]]	[2, 4, 1, 6, 0, 5]	[[48, 50], [200, 203], [371, 378], [547, 551], [671, 674], [977, 981]]	[['EEE', 'LNG', '032', '143', 'EEE', 'LHS', '032', '143'], ['EEEE', 'GFNI', '213/', '3240', 'EEEE', 'YFKI', '213/', '3240'], ['.TT.EEEE', 'SCGSVGFN', '}MN}/213', '32330324', '.TT.SEEE', 'SASFSTFK', '}MN[U213', '32323324'], ['EEEEE', 'SPSGV', '2222/', '33330', 'EEEEE', 'TGTGV', '2222/', '33330'], ['EEEE', 'HAGT', '3122', '4233', 'EEEE', 'HASY', '3122', '4233'], ['HHHHH', 'LKELL', '"%%""', '14411',…
5OYL_A	0.0009150739809822	3.354262392309454	0.1722428748451046	[[323, 327], [183, 187], [325, 332], [311, 314], [60, 67], [279, 281]]	[2, 4, 1, 6, 0, 5]	[[48, 52], [200, 204], [396, 403], [547, 550], [717, 724], [959, 961]]	[['EEEEE', 'LKYFE', '03213', '14324', 'EEEEE', 'LHSTQ', '03223', '14334'], ['EEEEE', 'SMDIT', '213/2', '32403', 'EEEEE', 'YFKIY', '213/2', '32403'], ['EEEEEEEE', 'YFETRYIR', '213242/4', '32435305', 'EEEEEEEE', 'YADSFVIR', '21321//4', '32432005'], ['EEEE', 'GTGP', '2222', '3333', 'EEEE', 'TGTG', '2222', '3333'], ['EEEEEEEE', 'HASKWVTT', '31232/22', '42343033', 'EEEEEEEE', 'NFTISVTT', '312/2/22', '…
6ZP7_A	0.0009190120945022	2.3145432934254444	0.0137420718816072	[[10, 24], [168, 202], [248, 411], [487, 587], [619, 759], [834, 838], [930, 954]]	[2, 4, 1, 6, 0, 3, 5]	[[37, 51], [195, 229], [275, 438], [514, 614], [646, 786], [861, 865], [957, 981]]	[['B.SSS.B..S.EEEE', 'YYPDKVFRSSVLHST', '+}UVVY*^}UY0322', '333440253301433', 'B.SSSEE..SEEEEE', 'YYPDKVFRSSVLHST', '+}UVV/1^}U/0322', '333440253301433'], ['EEETTEEEEEEEEE..S..SS...S...BEEEEEE', 'KNIDGYFKIYSKHTPINLVRDLPQGFSALEPLVDL', '33/ON213/22332}YVZYWVZ}]U[}[)320/30', '44043324033443304105413432321431041', 'EEETTEEEEEEEEEE...SSSPPPS..PBEEEEEE', 'KNIDGYFKIYSKHTPINLVRDLPQGFSALEPLVDL', '33/ON213…
5OYP_A	0.0009206788310519	10.037991135711982	0.3572453371592532	[[214, 218], [208, 218], [116, 121], [150, 154], [210, 218], [20, 26]]	[2, 4, 1, 6, 0, 5]	[[49, 53], [200, 207], [311, 316], [572, 576], [665, 675], [968, 974]]	[['EEEEE', 'EAGDD', '31233', '42344', 'EEEEE', 'HSTQD', '32233', '43344'], ['EEEEEEEEEEE', 'YMSVWVEAGDD', '212/2/31233', '32303042344', 'EEEEEEEE', 'YFKIYSKH', '213/2233', '32403344'], ['EEEEEE', 'YVTHVP', '2/23/2', '303403', 'EEEEEE', 'GIYQTS', '2/2322', '303433'], ['.EEEE', 'TTEMI', '}231/', '33420', '.EEEE', 'TTDAV', '}231/', '33420'], ['EEEEEEEEE', 'SVWVEAGDD', '2/2/31233', '303042344', 'EEET…
5ACA_3	0.0009223431331346	11.916660277401515	0.3830409356725146	[[102, 106], [174, 176], [146, 149], [205, 210], [203, 206], [41, 47]]	[2, 4, 1, 6, 0, 5]	[[46, 50], [217, 219], [448, 451], [598, 603], [720, 723], [974, 980]]	[['S.EEE', 'GSLNY', 'U}032', '33143', 'SEEEE', 'SVLHS', 'U/032', '30143'], ['PPS', 'TDT', 'GHU', '343', 'PPS', 'PQG', 'GHU', '343'], ['EEEE', 'HSEW', '3232', '4343', 'EEEE', 'NYNY', '3232', '4343'], ['EEE.TT', 'VSAGPD', '/21}NO', '032334', 'EE..TT', 'ITPGTN', '/2}}NO', '033334'], ['EEEE', 'VSVS', '/2/2', '0303', 'EEEE', 'ISVT', '/2/2', '0303'], ['.S.HHHH', 'YSNLLDV', '}U]""%!', '3341140', '.S.HHH…
4BH0_C	0.0009241876219872	4.157419659965855	0.5136000000000001	[[271, 274], [271, 276], [276, 283], [238, 242], [11, 26], [101, 107]]	[2, 4, 1, 6, 0, 5]	[[50, 53], [204, 209], [376, 383], [538, 542], [658, 666], [977, 983]]	[['EEEE', 'YGNH', '2233', '3344', 'EEEE', 'STQD', '2233', '3344'], ['EEEEEE', 'YGNHNT', '223332', '334443', 'EEEEEE', 'YSKHTP', '223322', '334433'], ['ESEE.SS.', 'TKKQTPIG', '2V33}UR}', '34443303', 'EEEESSS.', 'TFKDYGVS', '2133UUR}', '32443303'], ['EEEEE', 'AINFE', '1/313', '20424', 'EEEEE', 'FVNFN', '1/313', '20424'], ['S..EEE..SS..SEEE', 'NSTEQVDTIMEKNVTV', 'V}}33/]}RT]]V/2/', '4334404302444030…
6ZP5_A	0.0009264411838007	1.959198838961608	0.0369978858350947	[[10, 24], [168, 202], [248, 411], [487, 587], [619, 759], [834, 838], [930, 954]]	[2, 4, 1, 6, 0, 3, 5]	[[37, 51], [195, 229], [275, 438], [514, 614], [646, 786], [861, 865], [957, 981]]	[['B.SSS.B..S.EEEE', 'YYPDKVFRSSVLHST', '+}UVVY*^}UY0322', '333440253301433', 'B.SSSEE..SEEEEE', 'YYPDKVFRSSVLHST', '+}UVV/1^}U/0322', '333440253301433'], ['EEETTEEEEEEEEE..S..SS...S...BEEEEEE', 'KNIDGYFKIYSKHTPINLVRDLPQGFSALEPLVDL', '33/ON213/22332}YVZYWVZ}]U[}[)320/30', '44043324033443304105413432321431041', 'EEETTEEEEEEEEEE...SSSPPPS..PBEEEEEE', 'KNIDGYFKIYSKHTPINLVRDLPQGFSALEPLVDL', '33/ON213…
5L7O_B	0.0009329572907893	12.333649871327456	0.6338514680483596	[[248, 250], [218, 221], [219, 222], [140, 148], [89, 92], [166, 168]]	[2, 4, 1, 6, 0, 5]	[[37, 39], [201, 204], [394, 397], [558, 567], [713, 716], [957, 959]]	[['B.S', 'PTS', '+}U', '333', 'B.S', 'YYP', '+}U', '333'], ['EEEE', 'AHVY', '13/2', '2403', 'EEEE', 'FKIY', '13/2', '2403'], ['EEEE', 'HVYA', '3/21', '4032', 'EEEE', 'NVYA', '3/21', '4032'], ['...TT.EEE', 'NAHPFQCGR', '][]NM]124', '424324235', '...TT..EEE', 'KFLPFQQFGR', '][ZNM]]124', '4213244235'], ['EEEE', 'FIGS', '1/22', '2033', 'EEEE', 'AIPT', '1/22', '2033'], ['HHH', 'NML', '%#"', '421', 'HH…
7KE9_A	0.0009348198749891	0.8111128555156178	0.0161117078410306	[[37, 53], [195, 229], [274, 438], [514, 613], [646, 786], [862, 865], [957, 981]]	[2, 4, 1, 6, 0, 3, 5]	[[37, 53], [195, 229], [274, 438], [514, 613], [646, 786], [862, 865], [957, 981]]	[['B..SSEE..SEEEEEEE', 'YYPDKVFRSSVLHSTQD', '+}}VV/1^}U/032233', '33344025330143344', 'B.SSSEE..SEEEEEEE', 'YYPDKVFRSSVLHSTQD', '+}UVV/1^}U/032233', '33344025330143344'], ['EEETTEEEEEEEEEE.S..SSPPSS...BEEEEEE', 'KNIDGYFKIYSKHTPINLVRDLPQGFSALEPLVDL', '33/ON213/223322YVZYWVEGVU[}[)320/30', '44043324033443304105413432321431041', 'EEETTEEEEEEEEEE...SSSPPPS..PBEEEEEE', 'KNIDGYFKIYSKHTPINLVRDLPQGFSALEP…
2H1L_N	0.0009481033956755	12.056958326605145	0.2923497267759563	[[230, 233], [143, 146], [266, 273], [230, 235], [98, 101], [223, 226]]	[2, 4, 1, 6, 0, 5]	[[50, 53], [227, 230], [396, 403], [549, 554], [659, 662], [968, 971]]	[['EEEE', 'TTIH', '22/3', '3304', 'EEEE', 'STQD', '2233', '3344'], ['EEEE', 'VQLW', '/302', '0413', 'EEEE', 'VDLP', '/302', '0413'], ['EEEEEEEE', 'GRNSFEVR', '243213/4', '35432405', 'EEEEEEEE', 'YADSFVIR', '21321//4', '32432005'], ['EEEEEE', 'TTIHYN', '22/323', '330434', 'EEEEEE', 'TGVLTE', '22/023', '330134'], ['....', 'PSQK', '}}]]', '3344', '....', 'SYEH', '}}]]', '3344'], ['..TT', 'PEVG', '}]…
7JZL_C	0.0009503030461766	2.6339485982420263	0.0593505039193729	[[37, 53], [195, 230], [274, 444], [514, 614], [646, 786], [861, 865], [957, 983]]	[2, 4, 1, 6, 0, 3, 5]	[[37, 53], [195, 230], [274, 444], [514, 614], [646, 786], [861, 865], [957, 983]]	[['B..SSEE..SEEEEEEE', 'YYPDKVFRSSVLHSTQD', '+}}VV/1^}U/032233', '33344025330143344', 'B.SSSEE..SEEEEEEE', 'YYPDKVFRSSVLHSTQD', '+}UVV/1^}U/032233', '33344025330143344'], ['EEETTEEEEEEEEEE.----.PPP....BEEEEEEE', 'KNIDGYFKIYSKHTPI----DLPQGFSALEPLVDLP', '33/ON213/223322Y----]EGH}[}[)320/302', '4404332403344330----4134323214310413', 'EEETTEEEEEEEEEE...SSSPPPS..PBEEEEEEE', 'KNIDGYFKIYSKHTPINLVRDLPQGF…
7KDG_A	0.0009702585036589	0.3907285945640467	0.0327510917030569	[[38, 53], [195, 229], [274, 444], [514, 613], [646, 786], [861, 865], [957, 981]]	[2, 4, 1, 6, 0, 3, 5]	[[38, 53], [195, 229], [274, 444], [514, 613], [646, 786], [861, 865], [957, 981]]	[['.SSSEE..SEEEEEEE', 'YPDKVFRSSVLHSTQD', '}UVV/1^}U/032233', '3344025330143344', '.SSSEE..SEEEEEEE', 'YPDKVFRSSVLHSTQD', '}UVV/1^}U/032233', '3344025330143344'], ['EEETTEEEEEEEEEE.S.SSSPPSS..EEEEEEEE', 'KNIDGYFKIYSKHTPINLVRDLPQGFSALEPLVDL', '33/ON213/223322YVZRWVEGVU[}10320/30', '44043324033443304105413432321431041', 'EEETTEEEEEEEEEE...SSSPPPS..PBEEEEEE', 'KNIDGYFKIYSKHTPINLVRDLPQGFSALEPLVDL', '…
6Z97_C	0.0009768547611638	0.4806598476145146	0.3107822410147989	[[38, 53], [195, 229], [274, 438], [517, 614], [646, 786], [861, 865], [957, 981]]	[2, 4, 1, 6, 0, 3, 5]	[[38, 53], [195, 229], [274, 438], [517, 614], [646, 786], [861, 865], [957, 981]]	[['..SSEE.SSEEEEEEE', 'YPDKVFRSSVLHSTQD', '}}VV/1^UU/032233', '3344025330143344', '.SSSEE..SEEEEEEE', 'YPDKVFRSSVLHSTQD', '}UVV/1^}U/032233', '3344025330143344'], ['EEETTEEEEEEEEE....SSSPPPS..EEEEEEEE', 'KNIDGYFKIYSKHTPINLVRDLPQGFSALEPLVDL', '33/ON213/22332}Y]ZRWVEGHU[}10320/30', '44043324033443304105413432321431041', 'EEETTEEEEEEEEEE...SSSPPPS..PBEEEEEE', 'KNIDGYFKIYSKHTPINLVRDLPQGFSALEPLVDL', '…
6NB7_A	0.0009787334421267	4.079024232799872	0.1824999999999998	[[42, 57], [199, 208], [261, 440], [500, 598], [633, 768], [843, 847], [939, 965]]	[2, 4, 1, 6, 0, 3, 5]	[[38, 53], [204, 215], [274, 449], [514, 612], [647, 786], [861, 865], [957, 983]]	[['..SSEE..SEEEEEEE', 'YPDEIFRSDTLYLTQD', '}}VV/1^}V2020233', '3344025343131344', '.SSSEE..SEEEEEEE', 'YPDKVFRSSVLHSTQD', '}UVV/1^}U/032233', '3344025330143344'], ['EEEE...SSS', 'GYQPIDVVRD', '2232Y]YRWV', '3343040054', 'EEEEEE...SSS', 'YSKHTPINLVRD', '223322Y]ZRWV', '334433041054'], ['EEEEEE.TTS.EEEEEETTS.HHHHHHHHTT.S...SEEEEEEEEEEPP.SEEE...........HHHHS.S...BSTT.EEEEE.SEE..TTTTTSS...SEEEE.SS.TG…
3TGS_A	0.00098037024015	8.236960959388671	0.0823798627002285	[[416, 418], [444, 451], [441, 449], [404, 407], [100, 114], [342, 345]]	[2, 4, 1, 6, 0, 5]	[[48, 50], [200, 209], [393, 401], [528, 531], [771, 780], [977, 980]]	[['EEE', 'LQG', '032', '143', 'EEE', 'LHS', '032', '143'], ['EEEEEEEE', 'TFNSNITG', '21323/22', '32434033', 'EEEEEEEEEE', 'YFKIYSKHTP', '213/223322', '3240334433'], ['S.EEEEEEE', 'GEITFNSNI', 'U]/21323/', '340324340', 'SEEEEEEEE', 'TNVYADSFV', 'U3/21321/', '340324320'], ['....', 'NHTG', ']]}}', '4433', '....', 'KKST', ']]}}', '4433'], ['HHHHHHHHHHHHHHH', 'MVEQMHEDIISLWDE', '#!%%#%%%!!$"$%%', '204…
5X5C_B	0.0009838164444545	11.969718467475351	0.0974477958236659	[[442, 445], [165, 173], [322, 361], [557, 561], [555, 576], [833, 837]]	[2, 4, 1, 6, 0, 5]	[[47, 50], [222, 230], [274, 313], [547, 551], [712, 725], [957, 961]]	[['EEEE', 'ILDY', '/032', '0143', 'EEEE', 'VLHS', '/032', '0143'], ['PSEEEEEEE', 'FNHTLVLLP', 'FV320/002', '244310113', 'PBEEEEEEE', 'ALEPLVDLP', 'F)320/302', '214310413'], ['EEEEEE.TTS.EEEEEETTS.HHHHHHHTTTSS...SSEE', 'TFLLDFSVDGYIRRAIDPGFNDLSQLHPSYESFDVESGVY', '210031}KOU}/441/3NNT]%"$%"%$NNOUT]Y]UU/2', '3211423043305520433244134143334324043303', 'EEEEEE.TTS.EEEEEETTS.HHHHHHHHTTSS...SEEE', 'TFLL…
7KDG_B	0.0009903001444438	0.4043557228325539	0.0253699788583514	[[38, 53], [195, 229], [274, 444], [514, 613], [646, 786], [861, 865], [957, 981]]	[2, 4, 1, 6, 0, 3, 5]	[[38, 53], [195, 229], [274, 444], [514, 613], [646, 786], [861, 865], [957, 981]]	[['.SSSEE..SEEEEEEE', 'YPDKVFRSSVLHSTQD', '}UVV/1^}U/032233', '3344025330143344', '.SSSEE..SEEEEEEE', 'YPDKVFRSSVLHSTQD', '}UVV/1^}U/032233', '3344025330143344'], ['EEETTEEEEEEEEEE.S.SSSPPSS..EEEEEEEE', 'KNIDGYFKIYSKHTPINLVRDLPQGFSALEPLVDL', '33/ON213/223322YVZRWVEGVU[}10320/30', '44043324033443304105413432321431041', 'EEETTEEEEEEEEEE...SSSPPPS..PBEEEEEE', 'KNIDGYFKIYSKHTPINLVRDLPQGFSALEPLVDL', '…
4DKP_A	0.0009911164595405	7.987125292473871	0.4035608308605338	[[328, 332], [120, 123], [411, 419], [450, 453], [413, 420], [339, 342]]	[2, 4, 1, 6, 0, 5]	[[49, 53], [227, 230], [309, 317], [549, 552], [719, 726], [978, 981]]	[['EEEEE', 'KAYEE', '31233', '42344', 'EEEEE', 'HSTQD', '32233', '43344'], ['EEEE', 'VKLT', '/302', '0413', 'EEEE', 'VDLP', '/302', '0413'], ['..EEEEEEE', 'NGTITLPGK', ']}2/20223', '433031334', '.SEEEEEEE', 'EKGIYQTSN', ']V2/23223', '443034334'], ['EEEE', 'TGIL', '22/0', '3301', 'EEEE', 'TGVL', '22/0', '3301'], ['EEEEEEEE', 'TITLPGKI', '2/20223/', '30313340', 'EEEEEEEE', 'TISVTTEI', '2/2/223/', '…
6XHM_A	0.0009935647147076	12.899277113651772	0.668430335097002	[[27, 29], [149, 152], [144, 151], [121, 125], [172, 175], [268, 272]]	[2, 4, 1, 6, 0, 5]	[[48, 50], [200, 203], [371, 378], [547, 551], [671, 674], [977, 981]]	[['EEE', 'LNG', '032', '143', 'EEE', 'LHS', '032', '143'], ['EEEE', 'GFNI', '213/', '3240', 'EEEE', 'YFKI', '213/', '3240'], ['.TT.EEEE', 'SCGSVGFN', '}MN}/213', '32330324', '.TT.SEEE', 'SASFSTFK', '}MN[U213', '32323324'], ['EEEEE', 'SPSGV', '2222/', '33330', 'EEEEE', 'TGTGV', '2222/', '33330'], ['EEEE', 'HAGT', '3122', '4233', 'EEEE', 'HASY', '3122', '4233'], ['HHHHH', 'LKELL', '"%%""', '14411',…
4UO2_A	0.0009998225854269	11.016855118873837	0.2206451612903219	[[209, 211], [209, 212], [152, 155], [164, 182], [188, 193], [66, 68]]	[2, 4, 1, 6, 0, 5]	[[51, 53], [205, 208], [450, 453], [585, 598], [774, 779], [962, 964]]	[['EEE', 'SQQ', '233', '344', 'EEE', 'TQD', '233', '344'], ['EEEE', 'SQQT', '2332', '3443', 'EEEE', 'SKHT', '2332', '3443'], ['EEEE', 'NWLT', '3202', '4313', 'EEEE', 'NYLY', '3202', '4313'], ['EEEEEE..SSS.EEEEEEE', 'LNVTMPNNKNFDKLYIWGI', '03/212]]VVT]302/22/', '1403234444244130330', 'EEEEPPPEEEEEEE', 'LDITPFSFGGVSVI', '03/2GFG122/2//', '14033232330300'], ['HHHHHH', 'NQEQTK', '%%%%$%', '444434', '…
7K8Z_A	0.0010034417247616	0.6491996138074184	0.0106837606837608	[[37, 53], [195, 229], [274, 441], [514, 614], [646, 786], [862, 865], [957, 981]]	[2, 4, 1, 6, 0, 3, 5]	[[37, 53], [195, 229], [274, 441], [514, 614], [646, 786], [862, 865], [957, 981]]	[['B.SSS.B..S.EEEEEE', 'YYPDKVFRSSVLHSTQD', '+}UVVY*^}UY032233', '33344025330143344', 'B.SSSEE..SEEEEEEE', 'YYPDKVFRSSVLHSTQD', '+}UVV/1^}U/032233', '33344025330143344'], ['EEETTEEEEEEEEEE...SSSPPS....BEEEEEE', 'KNIDGYFKIYSKHTPINLVRDLPQGFSALEPLVDL', '33/ON213/223322Y]ZRWVEGV}[}[)320/30', '44043324033443304105413432321431041', 'EEETTEEEEEEEEEE...SSSPPPS..PBEEEEEE', 'KNIDGYFKIYSKHTPINLVRDLPQGFSALEP…
6MYA_A	0.0010067536001692	5.244390003867101	0.0836197021764031	[[352, 355], [352, 355], [85, 88], [231, 236], [4, 9], [438, 445]]	[2, 4, 1, 6, 0, 5]	[[50, 53], [204, 207], [421, 424], [547, 552], [711, 716], [957, 964]]	[['EEEE', 'GYHH', '2233', '3344', 'EEEE', 'STQD', '2233', '3344'], ['EEEE', 'GYHH', '2233', '3344', 'EEEE', 'YSKH', '2233', '3344'], ['TT..', 'PNSE', 'NO}]', '3434', 'TT..', 'YNYK', 'NO}]', '3434'], ['EEEEEE', 'YYWTLL', '222200', '333311', 'EEEEEE', 'TGTGVL', '2222/0', '333301'], ['EEEEEE', 'TIAIGY', '2/1/22', '302033', 'EEEEEE', 'SIAIPT', '2/1/22', '302033'], ['HHHHHHHH', 'DFHDSNVK', '%#%%$%!%',…
4DVS_A	0.0010097131147765	8.054088789552527	0.3533619456366235	[[328, 332], [120, 123], [411, 419], [450, 453], [413, 420], [339, 342]]	[2, 4, 1, 6, 0, 5]	[[49, 53], [227, 230], [309, 317], [549, 552], [719, 726], [978, 981]]	[['EEEEE', 'KAYEE', '31233', '42344', 'EEEEE', 'HSTQD', '32233', '43344'], ['EEEE', 'VKLT', '/302', '0413', 'EEEE', 'VDLP', '/302', '0413'], ['..EEEEEEE', 'NGTITLPGK', ']}2/20223', '433031334', '.SEEEEEEE', 'EKGIYQTSN', ']V2/23223', '443034334'], ['EEEE', 'TGIL', '22/0', '3301', 'EEEE', 'TGVL', '22/0', '3301'], ['EEEEEEEE', 'TITLPGKI', '2/20223/', '30313340', 'EEEEEEEE', 'TISVTTEI', '2/2/223/', '…
5J09_E	0.0010100035545205	12.246704744531833	0.3475783475783476	[[211, 213], [98, 103], [227, 238], [226, 229], [211, 214], [148, 150]]	[2, 4, 1, 6, 0, 5]	[[49, 51], [224, 229], [311, 319], [593, 596], [733, 736], [970, 972]]	[['EEE', 'HYG', '322', '433', 'EEE', 'HST', '322', '433'], ['EEEEEE', 'DYRIKL', '324/30', '435041', 'EEEEEE', 'EPLVDL', '320/30', '431041'], ['EEEEEEEEEEEE', 'YVTKLTLYVQFR', '2/230202/314', '303413130425', 'EEEEEEEEE', 'GIYQTSNFR', '2/2322314', '303433425'], ['EEEE', 'TYVT', '22/2', '3303', 'EEEE', 'GGVS', '22/2', '3303'], ['EEEE', 'HYGI', '322/', '4330', 'EEEE', 'KTSV', '322/', '4330'], ['TTS', …
5KU0_2	0.0010132811192263	11.254380689160117	0.3361581920903953	[[106, 109], [207, 209], [244, 252], [104, 108], [229, 250], [80, 83]]	[2, 4, 1, 6, 0, 5]	[[50, 53], [225, 227], [307, 315], [547, 551], [712, 723], [968, 971]]	[['EEEE', 'YTVH', '22/3', '3304', 'EEEE', 'STQD', '2233', '3344'], ['EEE', 'TLV', '20/', '310', 'EEE', 'PLV', '20/', '310'], ['.S.EEEEEE', 'SPEIPITLT', '}U]/2/202', '334030313', '...SEEEEE', 'TVEKGIYQT', '}Y]V2/232', '304430343'], ['EEEEE', 'SGYTV', '2222/', '33330', 'EEEEE', 'TGTGV', '2222/', '33330'], ['EEEEEEEEEEESSSS.S.EEEE', 'IAILPLAPLNFASESSPEIPIT', '/1/02012031TUVU}U]/2/2', '02013123142234…
1NG0_C	0.0010200704896815	10.7732031923621	0.4992076069730589	[[231, 234], [230, 247], [112, 120], [232, 236], [57, 66]]	[2, 4, 1, 6, 0]	[[49, 52], [202, 210], [448, 454], [549, 553], [667, 676]]	[['EEEE', 'QPGH', '3223', '4334', 'EEEE', 'HSTQ', '3223', '4334'], ['EEEEEEEEEEEEEEEEE.', 'DQPGHLWLRSRILLKGSV', '33223020424/00322Y', '443341315350114330', 'EEEEEEEE.', 'KIYSKHTPI', '3/223322Y', '403344330'], ['EEEEEEEE.', 'HWEIVYLPR', '323//202^', '434003135', 'EEEEEE.', 'NYNYLYR', '323202^', '4343135'], ['EEEEE', 'PGHLW', '22302', '33413', 'EEEEE', 'TGVLT', '22/02', '33013'], ['ETTEESEEE.', 'TA…
6CF5_A	0.0010207424269258	1.7322503955943789	0.5184590690208664	[[178, 184], [137, 146], [137, 140], [242, 246], [13, 17], [108, 114]]	[2, 4, 1, 6, 0, 5]	[[47, 53], [200, 209], [396, 399], [538, 542], [712, 716], [977, 983]]	[['EEEEEEE', 'VLWGIHH', '/022/33', '0133044', 'EEEEEEE', 'VLHSTQD', '/032233', '0143344'], ['EEEEETTEEE', 'SADPYQGKSS', '21322ON322', '3243343433', 'EEEEEEEEEE', 'YFKIYSKHTP', '213/223322', '3240334433'], ['EEEE', 'SADP', '2132', '3243', 'EEEE', 'YADS', '2132', '3243'], ['EEEEE', 'AINFE', '1/313', '20424', 'EEEEE', 'FVNFN', '1/313', '20424'], ['EEEEE', 'IAIGY', '/1/22', '02033', 'EEEEE', 'IAIPT',…
5X59_A	0.0010367798705705	14.26945855914514	0.303030303030303	[[442, 445], [165, 173], [322, 361], [557, 561], [555, 576], [833, 837]]	[2, 4, 1, 6, 0, 5]	[[47, 50], [222, 230], [274, 313], [547, 551], [712, 725], [957, 961]]	[['EEEE', 'ILDY', '/032', '0143', 'EEEE', 'VLHS', '/032', '0143'], ['PSEEEEEEE', 'FNHTLVLLP', 'FV320/002', '244310113', 'PBEEEEEEE', 'ALEPLVDLP', 'F)320/302', '214310413'], ['EEEEEE.TTS.EEEEEETTS.HHHHHHHTTSSS...SSEE', 'TFLLDFSVDGYIRRAIDDGFNDLSQLHDSYESFDVESGVY', '210031}KOU}/441/3ONT]%"$%"%%NNVUT]Y]UU/2', '3211423043305520443244134144334324043303', 'EEEEEE.TTS.EEEEEETTS.HHHHHHHHTTSS...SEEE', 'TFLL…
5X59_C	0.001037270100546	14.269431848419789	0.3475783475783476	[[442, 445], [165, 173], [322, 361], [557, 561], [555, 576], [833, 837]]	[2, 4, 1, 6, 0, 5]	[[47, 50], [222, 230], [274, 313], [547, 551], [712, 725], [957, 961]]	[['EEEE', 'ILDY', '/032', '0143', 'EEEE', 'VLHS', '/032', '0143'], ['PSEEEEEEE', 'FNHTLVLLP', 'FV320/002', '244310113', 'PBEEEEEEE', 'ALEPLVDLP', 'F)320/302', '214310413'], ['EEEEEE.TTS.EEEEEETTS.HHHHHHHTTSSS...SSEE', 'TFLLDFSVDGYIRRAIDBGFNDLSQLHBSYESFDVESGVY', '210031}KOU}/441/3QNT]%"$%"%\'NNVUT]Y]UU/2', '3211423043305520463244134146334324043303', 'EEEEEE.TTS.EEEEEETTS.HHHHHHHHTTSS...SEEE', 'TFL…
7JX3_R	0.0010374123412939	14.674799649873531	0.6654929577464779	[[492, 494], [376, 380], [332, 438], [514, 529], [433, 436], [479, 482]]	[2, 4, 1, 6, 0, 5]	[[48, 50], [200, 204], [332, 438], [514, 529], [692, 695], [968, 971]]	[['EEE', 'LQS', '032', '143', 'EEE', 'LHS', '032', '143'], ['EEEEE', 'TFKOY', '21352', '32463', 'EEEEE', 'YFKIY', '213/2', '32403'], ['..PBP.THHHHTBSS..BGGG.EEEEE.SEEPP.GGGTT.SS.SEEEEESS.GGGGTT.EES.EEEEEEEEEGGGGGGSSTT..SHHHHHT.PPPTT..EEEEEEE.', 'ITNLNPFGEVFNATRFASVYAWNRKRISNNVADYSVLYNSASFSTFKOYGVSPTKLNDLPFTNVYADSFVIRGDEVRQIAPGQTGKIADYNYKLPDDFTGOVIAWNS', 'Y}H)H}M$%!#O*UW[[+698}3434/}V3/FH}967NO}TU…
5X59_B	0.001037704686454	14.269447230616038	0.2835820895522387	[[442, 445], [165, 173], [322, 361], [557, 561], [555, 576], [833, 837]]	[2, 4, 1, 6, 0, 5]	[[47, 50], [222, 230], [274, 313], [547, 551], [712, 725], [957, 961]]	[['EEEE', 'ILDY', '/032', '0143', 'EEEE', 'VLHS', '/032', '0143'], ['PSEEEEEEE', 'FNHTLVLLP', 'FV320/002', '244310113', 'PBEEEEEEE', 'ALEPLVDLP', 'F)320/302', '214310413'], ['EEEEEE.TTS.EEEEEETTS.HHHHHHHTTSSS...SSEE', 'TFLLDFSVDGYIRRAIDPGFNDLSQLHPSYESFDVESGVY', '210031}KOU}/441/3NNT]%"$%"%$NNVUT]Y]UU/2', '3211423043305520433244134143334324043303', 'EEEEEE.TTS.EEEEEETTS.HHHHHHHHTTSS...SEEE', 'TFLL…
6MYA_E	0.0010380356096929	5.321617647643073	0.2222222222222216	[[352, 355], [352, 355], [301, 307], [12, 16], [4, 9], [438, 445]]	[2, 4, 1, 6, 0, 5]	[[50, 53], [204, 207], [284, 290], [528, 532], [719, 724], [957, 964]]	[['EEEE', 'GYHH', '2233', '3344', 'EEEE', 'STQD', '2233', '3344'], ['EEEE', 'GYHH', '2233', '3344', 'EEEE', 'YSKH', '2233', '3344'], ['.EEEEPE', 'TIGECPK', '}/231G3', '3034234', '.EEEEEE', 'TITDAVD', '}/231/3', '3034204'], ['.....', 'NNSTD', ']]}}]', '44334', '.....', 'KKSTN', ']]}}]', '44334'], ['EEEEEE', 'TIYIGY', '2/2/22', '303033', 'EEEEEE', 'TISVTT', '2/2/22', '303033'], ['HHHHHHHH', 'DFHDSN…
6XCH_A	0.0010398602415201	12.836328028015012	0.6480836236933802	[[27, 29], [149, 152], [144, 151], [121, 125], [172, 175], [268, 272]]	[2, 4, 1, 6, 0, 5]	[[48, 50], [200, 203], [371, 378], [547, 551], [671, 674], [977, 981]]	[['EEE', 'LNG', '032', '143', 'EEE', 'LHS', '032', '143'], ['EEEE', 'GFNI', '213/', '3240', 'EEEE', 'YFKI', '213/', '3240'], ['.TT.EEEE', 'SCGSVGFN', '}MN}/213', '32330324', '.TT.SEEE', 'SASFSTFK', '}MN[U213', '32323324'], ['EEEEE', 'SPSGV', '2222/', '33330', 'EEEEE', 'TGTGV', '2222/', '33330'], ['EEEE', 'HAGT', '3122', '4233', 'EEEE', 'HASY', '3122', '4233'], ['HHHHH', 'LKELL', '"%%""', '14411',…
4CQW_E	0.0010436473317501	3.61081631693114	0.4850863422291991	[[270, 273], [270, 275], [253, 256], [237, 241], [3, 7], [101, 107]]	[2, 4, 1, 6, 0, 5]	[[50, 53], [204, 209], [431, 434], [538, 542], [712, 716], [977, 983]]	[['EEEE', 'YGNN', '2233', '3344', 'EEEE', 'STQD', '2233', '3344'], ['EEEEEE', 'YGNNNT', '223332', '334443', 'EEEEEE', 'YSKHTP', '223322', '334433'], ['EEEE', 'YKIV', '23//', '3400', 'EEEE', 'GDVI', '23//', '3400'], ['EEEEE', 'AINFE', '1/313', '20424', 'EEEEE', 'FVNFN', '1/313', '20424'], ['EEEEE', 'IMIGY', '/1/22', '02033', 'EEEEE', 'IAIPT', '/1/22', '02033'], ['HHHHHTT', 'LKHLLSR', '"%%""NP', '1…
6UT1_A	0.0010441363593882	7.997285834298868	0.3730043541364289	[[328, 332], [120, 123], [409, 419], [450, 453], [413, 420], [339, 342]]	[2, 4, 1, 6, 0, 5]	[[49, 53], [227, 230], [307, 317], [549, 552], [719, 726], [978, 981]]	[['EEEEE', 'KAYEE', '31233', '42344', 'EEEEE', 'HSTQD', '32233', '43344'], ['EEEE', 'VKLT', '/302', '0413', 'EEEE', 'VDLP', '/302', '0413'], ['...SEEEEEEE', 'GHNGTITLPGK', '}]]U2/20223', '34433031334', '...SEEEEEEE', 'TVEKGIYQTSN', '}Y]V2/23223', '30443034334'], ['EEEE', 'TGIL', '22/0', '3301', 'EEEE', 'TGVL', '22/0', '3301'], ['EEEEEEEE', 'TITLPGKI', '2/20223/', '30313340', 'EEEEEEEE', 'TISVTTEI…
4K64_C	0.001045865173981	3.368287820182792	0.4268476621417794	[[164, 169], [165, 170], [164, 169], [242, 246], [4, 10], [105, 111]]	[2, 4, 1, 6, 0, 5]	[[47, 52], [206, 211], [312, 317], [538, 542], [661, 667], [977, 983]]	[['EEEEEE', 'IKKSYN', '/33223', '044334', 'EEEEEE', 'VLHSTQ', '/03223', '014334'], ['EEEEE.', 'KKSYNN', '33223]', '443344', 'EEEE..', 'KHTPIN', '3322Y]', '443304'], ['EEEEEE', 'IKKSYN', '/33223', '044334', 'EEEEEE', 'IYQTSN', '/23223', '034334'], ['EEEEE', 'AINFE', '1/313', '20424', 'EEEEE', 'FVNFN', '1/313', '20424'], ['..EEEEE', 'QDQIGIG', ']]3/2/2', '4440303', '..SEEEE', 'EHDIPIG', ']]V/2/2', …
6X2A_A	0.0010508265422821	0.3937271831886495	0.0150214592274677	[[37, 53], [195, 230], [274, 441], [517, 614], [646, 786], [862, 865], [957, 981]]	[2, 4, 1, 6, 0, 3, 5]	[[37, 53], [195, 230], [274, 441], [517, 614], [646, 786], [862, 865], [957, 981]]	[['B..SSEE..SEEEEEEE', 'YYPDKVFRSSVLHSTQD', '+}}VV/1^}U/032233', '33344025330143344', 'B.SSSEE..SEEEEEEE', 'YYPDKVFRSSVLHSTQD', '+}UVV/1^}U/032233', '33344025330143344'], ['EEETTEEEEEEEEEE...SSSS.SS...BEEEEEEE', 'KNIDGYFKIYSKHTPINLVRDLPQGFSALEPLVDLP', '33/ON213/223322Y]ZRWVS}VU[}[)320/302', '440433240334433041054134323214310413', 'EEETTEEEEEEEEEE...SSSPPPS..PBEEEEEEE', 'KNIDGYFKIYSKHTPINLVRDLPQGF…
3ZP1_E	0.001051194137099	1.7554340844692424	0.4311649016641454	[[178, 184], [137, 146], [137, 140], [242, 246], [7, 11], [105, 111]]	[2, 4, 1, 6, 0, 5]	[[47, 53], [200, 209], [396, 399], [538, 542], [712, 716], [977, 983]]	[['EEEEEEE', 'VLWGIHH', '/022/33', '0133044', 'EEEEEEE', 'VLHSTQD', '/032233', '0143344'], ['EEEEETTEEE', 'SADPYQGKSS', '21322ON322', '3243343433', 'EEEEEEEEEE', 'YFKIYSKHTP', '213/223322', '3240334433'], ['EEEE', 'SADP', '2132', '3243', 'EEEE', 'YADS', '2132', '3243'], ['EEEEE', 'AINFE', '1/313', '20424', 'EEEEE', 'FVNFN', '1/313', '20424'], ['EEEEE', 'IAIGY', '/1/22', '02033', 'EEEEE', 'IAIPT',…
4RS4_C	0.0010512912947771	24.587238270203297	3.570048309178744	[[129, 133], [289, 299], [20, 23], [328, 334], [220, 225], [2, 5]]	[2, 4, 1, 6, 0, 5]	[[38, 42], [204, 212], [423, 426], [547, 553], [769, 774], [977, 980]]	[['.SSEE', 'STNAV', '}UV1/', '33420', '.SSSE', 'YPDKV', '}UVV/', '33440'], ['EEESS.EEB..', 'SSKTVCTYMDL', '223UR[22*]Z', '33430233241', 'EEEEEE...', 'YSKHTPINL', '223322Y]Z', '334433041'], ['....', 'GELP', '}]Z}', '3413', '....', 'YKLP', '}]Z}', '3413'], ['EEEEEEE', 'PWRWMLW', '2242102', '3353213', 'EEEEEEE', 'TGTGVLT', '2222/02', '3333013'], ['HHHHHH', 'GVFIQK', '$!#!%%', '302044', 'HHHHHH', 'GI…
7K8T_A	0.0010513982119341	0.319581663912683	0.0372807017543861	[[38, 53], [195, 229], [274, 444], [514, 614], [646, 786], [862, 865], [957, 981]]	[2, 4, 1, 6, 0, 3, 5]	[[38, 53], [195, 229], [274, 444], [514, 614], [646, 786], [862, 865], [957, 981]]	[['..SS.B..S.EEEEEE', 'YPDKVFRSSVLHSTQD', '}}VVY*^}UY032233', '3344025330143344', '.SSSEE..SEEEEEEE', 'YPDKVFRSSVLHSTQD', '}UVV/1^}U/032233', '3344025330143344'], ['EEETTEEEEEEEEEE.S..SS..S...EEEEEEEE', 'KNIDGYFKIYSKHTPINLVRDLPQGFSALEPLVDL', '33/ON213/223322YVZYWVZ}V}[}10320/30', '44043324033443304105413432321431041', 'EEETTEEEEEEEEEE...SSSPPPS..PBEEEEEE', 'KNIDGYFKIYSKHTPINLVRDLPQGFSALEPLVDL', '…
7KE4_A	0.0010553389438088	0.1170119744657742	0.026030368763557	[[37, 53], [195, 229], [274, 454], [514, 613], [646, 786], [862, 865], [957, 981]]	[2, 4, 1, 6, 0, 3, 5]	[[37, 53], [195, 229], [274, 454], [514, 613], [646, 786], [862, 865], [957, 981]]	[['B..SSEE..SEEEEEEE', 'YYPDKVFRSSVLHSTQD', '+}}VV/1^}U/032233', '33344025330143344', 'B.SSSEE..SEEEEEEE', 'YYPDKVFRSSVLHSTQD', '+}UVV/1^}U/032233', '33344025330143344'], ['EEETTEEEEEEEEEE.S..SS.......BEEEEEE', 'KNIDGYFKIYSKHTPINLVRDLPQGFSALEPLVDL', '33/ON213/223322YVZYWVZ}]}[}[)320/30', '44043324033443304105413432321431041', 'EEETTEEEEEEEEEE...SSSPPPS..PBEEEEEE', 'KNIDGYFKIYSKHTPINLVRDLPQGFSALEP…
6MYA_C	0.0010565709366021	5.301604585935934	0.1248513674197377	[[352, 355], [352, 355], [85, 88], [231, 236], [4, 9], [438, 445]]	[2, 4, 1, 6, 0, 5]	[[50, 53], [204, 207], [421, 424], [547, 552], [711, 716], [957, 964]]	[['EEEE', 'GYHH', '2233', '3344', 'EEEE', 'STQD', '2233', '3344'], ['EEEE', 'GYHH', '2233', '3344', 'EEEE', 'YSKH', '2233', '3344'], ['TT..', 'PNSE', 'NO}]', '3434', 'TT..', 'YNYK', 'NO}]', '3434'], ['EEEEEE', 'YYWTLL', '222200', '333311', 'EEEEEE', 'TGTGVL', '2222/0', '333301'], ['EEEEEE', 'TIMIGY', '2/1/22', '302033', 'EEEEEE', 'SIAIPT', '2/1/22', '302033'], ['HHHHHHHH', 'DFHDSNVK', '%#%%$%!%',…
6TWH_P	0.0010566076272334	3.029379416980975	0.5332252836304692	[[157, 159], [3, 6], [235, 240], [158, 175], [182, 186], [184, 188]]	[2, 4, 1, 6, 0, 5]	[[50, 52], [227, 230], [432, 437], [573, 595], [773, 777], [978, 982]]	[['EEE', 'TTN', '223', '334', 'EEE', 'STQ', '223', '334'], ['EEEE', 'IDLG', '/302', '0413', 'EEEE', 'VDLP', '/302', '0413'], ['EEEEEE', 'KITFSH', '3/2123', '403234', 'EEEEEE', 'DVIAWN', '3//123', '400234'], ['EEEEE..SSS.EEEEEEE', 'TNTYRNADTAEHLIMWGI', '23224][VUT]30/122/', '343354243244102330', 'EEEEE.SSS..EEEEEPPPEEEE', 'TDAVRDPQTLEILDITPFSFGGV', '231/4]UVUZ]/03/2GFG122/', '342054343140140332323…
5EWN_A	0.0010596891571336	9.82484709670666	0.4598765432098766	[[269, 273], [138, 145], [277, 280], [90, 93], [270, 280], [343, 347]]	[2, 4, 1, 6, 0, 5]	[[49, 53], [224, 230], [395, 398], [593, 596], [715, 725], [960, 964]]	[['EEEEE', 'KSTDN', '32233', '43344', 'EEEEE', 'HSTQD', '32233', '43344'], ['EEEEEEEE', 'KYLNVKLT', '3203/302', '43140413', 'EEEEEEE', 'EPLVDLP', '320/302', '4310413'], ['EEEE', 'VTFE', '/213', '0324', 'EEEE', 'VYAD', '/213', '0324'], ['EEEE', 'GTVG', '22/2', '3303', 'EEEE', 'GGVS', '22/2', '3303'], ['EEEEEEEEEEE', 'STDNQVPVTFE', '22333/2/213', '33444030324', 'EEEEEEEEEEE', 'PTNFTISVTTE', '22312/…
7C6U_A	0.0010626743796452	12.982356561146494	0.6625659050966606	[[27, 29], [149, 152], [144, 151], [121, 125], [172, 175], [268, 272]]	[2, 4, 1, 6, 0, 5]	[[48, 50], [200, 203], [371, 378], [547, 551], [671, 674], [977, 981]]	[['EEE', 'LNG', '032', '143', 'EEE', 'LHS', '032', '143'], ['EEEE', 'GFNI', '213/', '3240', 'EEEE', 'YFKI', '213/', '3240'], ['.TT.EEEE', 'SCGSVGFN', '}MN}/213', '32330324', '.TT.SEEE', 'SASFSTFK', '}MN[U213', '32323324'], ['EEEEE', 'SPSGV', '2222/', '33330', 'EEEEE', 'TGTGV', '2222/', '33330'], ['EEEE', 'HAGT', '3122', '4233', 'EEEE', 'HASY', '3122', '4233'], ['HHHHH', 'LKELL', '"%%""', '14411',…
6Y62_A	0.0010653703216293	7.458831615883191	0.2596537949400799	[[76, 80], [75, 78], [206, 211], [365, 374], [362, 372], [278, 281]]	[2, 4, 1, 6, 0, 5]	[[49, 53], [206, 209], [448, 453], [547, 556], [715, 725], [980, 983]]	[['EEEEE', 'QSYTQ', '32223', '43334', 'EEEEE', 'HSTQD', '32233', '43344'], ['EEEE', 'QQSY', '3322', '4433', 'EEEE', 'KHTP', '3322', '4433'], ['EEEEEE', 'ETLTLP', '320202', '431313', 'EEEEEE', 'NYNYLY', '323202', '434313'], ['EEEEEEEEE.', 'GYLPIAGEFE', '2202/1231]', '3313023424', 'EEEEEEEE..', 'TGTGVLTESN', '2222/023}]', '3333013434'], ['EEEEEEEEEEE', 'TWNGYLPIAGE', '2232202/123', '33433130234', '…
1G31_A	0.0010661468982316	16.236188184854623	1.3768844221105525	[[50, 53], [100, 102], [99, 102], [94, 102], [98, 102]]	[2, 4, 1, 6, 0]	[[47, 50], [200, 202], [395, 398], [534, 542], [713, 717]]	[['EEEE', 'VVHS', '//32', '0043', 'EEEE', 'VLHS', '/032', '0143'], ['EEE', 'TCH', '213', '324', 'EEE', 'YFK', '213', '324'], ['EEEE', 'VTCH', '/213', '0324', 'EEEE', 'VYAD', '/213', '0324'], ['....EEEEE', 'IKQKFVTCH', 'Y]]]1/213', '044420324', '..SSEEEEE', 'VKNKFVNFN', 'Y]VV1/313', '044420424'], ['EEEEE', 'FVTCH', '1/213', '20324', 'EEEEE', 'AIPTN', '1/223', '20334']]
7DDN_B	0.0010683620163309	0.4281217820582389	0.0010582010582005	[[37, 53], [198, 230], [274, 438], [518, 614], [650, 786], [862, 865], [957, 981]]	[2, 4, 1, 6, 0, 3, 5]	[[37, 53], [198, 230], [274, 438], [518, 614], [650, 786], [862, 865], [957, 981]]	[['B..SS.B..S.EEEEEE', 'YYPDKVFRSSVLHSTQD', '+}}VVY*^}UY032233', '33344025330143344', 'B.SSSEE..SEEEEEEE', 'YYPDKVFRSSVLHSTQD', '+}UVV/1^}U/032233', '33344025330143344'], ['TTEEEEEE.EEEEEESSS...S...BEEEEEEE', 'DGYFKIYSKHTPINLVRDLPQGFSALEPLVDLP', 'ON213/22]322/30RWVZ}]U[}[)320/302', '433240334433041054134323214310413', 'TTEEEEEEEEEE...SSSPPPS..PBEEEEEEE', 'DGYFKIYSKHTPINLVRDLPQGFSALEPLVDLP', 'ON21…
4K67_E	0.0010686835044392	2.5020316311621915	0.4098360655737698	[[164, 169], [165, 170], [164, 169], [242, 246], [7, 11], [103, 108]]	[2, 4, 1, 6, 0, 5]	[[47, 52], [206, 211], [312, 317], [538, 542], [712, 716], [957, 962]]	[['EEEEEE', 'IKKSYN', '/33223', '044334', 'EEEEEE', 'VLHSTQ', '/03223', '014334'], ['EEEEE.', 'KKSYNN', '33223]', '443344', 'EEEE..', 'KHTPIN', '3322Y]', '443304'], ['EEEEEE', 'IKKSYN', '/33223', '044334', 'EEEEEE', 'IYQTSN', '/23223', '034334'], ['EEEEE', 'AINFE', '1/313', '20424', 'EEEEE', 'FVNFN', '1/313', '20424'], ['EEEEE', 'IMIGY', '/1/22', '02033', 'EEEEE', 'IAIPT', '/1/22', '02033'], ['HH…
1HB9_F	0.0010727074137668	8.94995987875103	0.6198630136986296	[[232, 238], [227, 236], [231, 236], [227, 233], [228, 236], [118, 122]]	[2, 4, 1, 6, 0, 5]	[[47, 53], [202, 209], [311, 316], [586, 596], [714, 724], [957, 961]]	[['EEEEEEE', 'VYQSYLD', '/232203', '0343314', 'EEEEEEE', 'VLHSTQD', '/032233', '0143344'], ['EEEEEEEEEE', 'EISYTVYQSY', '3/222/2322', '4033303433', 'EEEEEEEE', 'KIYSKHTP', '3/223322', '40334433'], ['EEEEEE', 'TVYQSY', '2/2322', '303433', 'EEEEEE', 'GIYQTS', '2/2322', '303433'], ['EEEEEEE', 'EISYTVY', '3/222/2', '4033303', 'EEEPPPEEEEE', 'DITPFSFGGVS', '3/2GFG122/2', '40332323303'], ['EEEEEEEEE', …
1HB9_C	0.001073884167863	8.949987747602359	0.4398782343987826	[[232, 238], [227, 236], [231, 236], [227, 233], [228, 236], [118, 122]]	[2, 4, 1, 6, 0, 5]	[[47, 53], [202, 209], [311, 316], [586, 596], [714, 724], [957, 961]]	[['EEEEEEE', 'VYQSYLD', '/232203', '0343314', 'EEEEEEE', 'VLHSTQD', '/032233', '0143344'], ['EEEEEEEEEE', 'EISYTVYQSY', '3/222/2322', '4033303433', 'EEEEEEEE', 'KIYSKHTP', '3/223322', '40334433'], ['EEEEEE', 'TVYQSY', '2/2322', '303433', 'EEEEEE', 'GIYQTS', '2/2322', '303433'], ['EEEEEEE', 'EISYTVY', '3/222/2', '4033303', 'EEEPPPEEEEE', 'DITPFSFGGVS', '3/2GFG122/2', '40332323303'], ['EEEEEEEEE', …
1HX6_C	0.0010751194650737	8.949979355838437	0.4442748091603052	[[232, 238], [227, 236], [231, 236], [227, 233], [228, 236], [118, 122]]	[2, 4, 1, 6, 0, 5]	[[47, 53], [202, 209], [311, 316], [586, 596], [714, 724], [957, 961]]	[['EEEEEEE', 'VYQSYLD', '/232203', '0343314', 'EEEEEEE', 'VLHSTQD', '/032233', '0143344'], ['EEEEEEEEEE', 'EISYTVYQSY', '3/222/2322', '4033303433', 'EEEEEEEE', 'KIYSKHTP', '3/223322', '40334433'], ['EEEEEE', 'TVYQSY', '2/2322', '303433', 'EEEEEE', 'GIYQTS', '2/2322', '303433'], ['EEEEEEE', 'EISYTVY', '3/222/2', '4033303', 'EEEPPPEEEEE', 'DITPFSFGGVS', '3/2GFG122/2', '40332323303'], ['EEEEEEEEE', …
1HB9_I	0.0010753036627516	8.949995877070261	0.2958904109589038	[[232, 238], [227, 236], [231, 236], [227, 233], [228, 236], [118, 122]]	[2, 4, 1, 6, 0, 5]	[[47, 53], [202, 209], [311, 316], [586, 596], [714, 724], [957, 961]]	[['EEEEEEE', 'VYQSYLD', '/232203', '0343314', 'EEEEEEE', 'VLHSTQD', '/032233', '0143344'], ['EEEEEEEEEE', 'EISYTVYQSY', '3/222/2322', '4033303433', 'EEEEEEEE', 'KIYSKHTP', '3/223322', '40334433'], ['EEEEEE', 'TVYQSY', '2/2322', '303433', 'EEEEEE', 'GIYQTS', '2/2322', '303433'], ['EEEEEEE', 'EISYTVY', '3/222/2', '4033303', 'EEEPPPEEEEE', 'DITPFSFGGVS', '3/2GFG122/2', '40332323303'], ['EEEEEEEEE', …
1HB5_I	0.0010755038238418	8.949975644362729	0.455384615384615	[[232, 238], [227, 236], [231, 236], [227, 233], [228, 236], [118, 122]]	[2, 4, 1, 6, 0, 5]	[[47, 53], [202, 209], [311, 316], [586, 596], [714, 724], [957, 961]]	[['EEEEEEE', 'VYQSYLD', '/232203', '0343314', 'EEEEEEE', 'VLHSTQD', '/032233', '0143344'], ['EEEEEEEEEE', 'EISYTVYQSY', '3/222/2322', '4033303433', 'EEEEEEEE', 'KIYSKHTP', '3/223322', '40334433'], ['EEEEEE', 'TVYQSY', '2/2322', '303433', 'EEEEEE', 'GIYQTS', '2/2322', '303433'], ['EEEEEEE', 'EISYTVY', '3/222/2', '4033303', 'EEEPPPEEEEE', 'DITPFSFGGVS', '3/2GFG122/2', '40332323303'], ['EEEEEEEEE', …
1HB5_C	0.0010767568426901	8.949976894221162	0.6198630136986296	[[232, 238], [227, 236], [231, 236], [227, 233], [228, 236], [118, 122]]	[2, 4, 1, 6, 0, 5]	[[47, 53], [202, 209], [311, 316], [586, 596], [714, 724], [957, 961]]	[['EEEEEEE', 'VYQSYLD', '/232203', '0343314', 'EEEEEEE', 'VLHSTQD', '/032233', '0143344'], ['EEEEEEEEEE', 'EISYTVYQSY', '3/222/2322', '4033303433', 'EEEEEEEE', 'KIYSKHTP', '3/223322', '40334433'], ['EEEEEE', 'TVYQSY', '2/2322', '303433', 'EEEEEE', 'GIYQTS', '2/2322', '303433'], ['EEEEEEE', 'EISYTVY', '3/222/2', '4033303', 'EEEPPPEEEEE', 'DITPFSFGGVS', '3/2GFG122/2', '40332323303'], ['EEEEEEEEE', …
1HB9_L	0.0010774050138877	8.949972257927513	0.4576271186440681	[[232, 238], [227, 236], [231, 236], [227, 233], [228, 236], [118, 122]]	[2, 4, 1, 6, 0, 5]	[[47, 53], [202, 209], [311, 316], [586, 596], [714, 724], [957, 961]]	[['EEEEEEE', 'VYQSYLD', '/232203', '0343314', 'EEEEEEE', 'VLHSTQD', '/032233', '0143344'], ['EEEEEEEEEE', 'EISYTVYQSY', '3/222/2322', '4033303433', 'EEEEEEEE', 'KIYSKHTP', '3/223322', '40334433'], ['EEEEEE', 'TVYQSY', '2/2322', '303433', 'EEEEEE', 'GIYQTS', '2/2322', '303433'], ['EEEEEEE', 'EISYTVY', '3/222/2', '4033303', 'EEEPPPEEEEE', 'DITPFSFGGVS', '3/2GFG122/2', '40332323303'], ['EEEEEEEEE', …
1HB5_F	0.0010780896361045	8.94997482918656	0.3361581920903953	[[232, 238], [227, 236], [231, 236], [227, 233], [228, 236], [118, 122]]	[2, 4, 1, 6, 0, 5]	[[47, 53], [202, 209], [311, 316], [586, 596], [714, 724], [957, 961]]	[['EEEEEEE', 'VYQSYLD', '/232203', '0343314', 'EEEEEEE', 'VLHSTQD', '/032233', '0143344'], ['EEEEEEEEEE', 'EISYTVYQSY', '3/222/2322', '4033303433', 'EEEEEEEE', 'KIYSKHTP', '3/223322', '40334433'], ['EEEEEE', 'TVYQSY', '2/2322', '303433', 'EEEEEE', 'GIYQTS', '2/2322', '303433'], ['EEEEEEE', 'EISYTVY', '3/222/2', '4033303', 'EEEPPPEEEEE', 'DITPFSFGGVS', '3/2GFG122/2', '40332323303'], ['EEEEEEEEE', …
7KDI_C	0.0010826284630625	0.7476378517644372	0.0617283950617284	[[37, 53], [195, 229], [274, 438], [514, 613], [646, 786], [862, 865], [957, 981]]	[2, 4, 1, 6, 0, 3, 5]	[[37, 53], [195, 229], [274, 438], [514, 613], [646, 786], [862, 865], [957, 981]]	[['B.SSSEE..SEEEEEEE', 'YYPDKVFRSSVLHSTQD', '+}UVV/1^}U/032233', '33344025330143344', 'B.SSSEE..SEEEEEEE', 'YYPDKVFRSSVLHSTQD', '+}UVV/1^}U/032233', '33344025330143344'], ['EEETTEEEEEEEEEE.S.SSS..SS...BEEEEEE', 'KNIDGYFKIYSKHTPINLVRDLPQGFSALEPLVDL', '33/ON213/223322YVZRWVZ}VU[}[)320/30', '44043324033443304105413432321431041', 'EEETTEEEEEEEEEE...SSSPPPS..PBEEEEEE', 'KNIDGYFKIYSKHTPINLVRDLPQGFSALEP…
6AJ3_C	0.001083629785069	5.253487107210871	0.5111821086261981	[[130, 134], [152, 156], [151, 154], [18, 21], [153, 164], [44, 47]]	[2, 4, 1, 6, 0, 5]	[[47, 51], [202, 206], [431, 434], [528, 531], [714, 721], [977, 980]]	[['EEEEE', 'ILCYT', '/0122', '01233', 'EEEEE', 'VLHST', '/0322', '01433'], ['EEEEE', 'HIVWD', '3//23', '40034', 'EEEEE', 'KIYSK', '3/223', '40334'], ['EEEE', 'THIV', '23//', '3400', 'EEEE', 'GDVI', '23//', '3400'], ['....', 'DHSS', ']]}}', '4433', '....', 'KKST', ']]}}', '4433'], ['EEEEETT.SEEE', 'IVWDFGLQSSVT', '//231NL]U2/2', '003423143303', 'EEEEEEEE', 'IPTNFTIS', '/22312/2', '03342303'], ['HH…
7KEA_B	0.0010848093579075	1.870504469378607	0.0987224157955866	[[38, 53], [201, 229], [274, 443], [522, 613], [646, 782], [861, 865], [957, 981]]	[2, 4, 1, 6, 0, 3, 5]	[[38, 53], [201, 229], [274, 443], [522, 613], [646, 782], [861, 865], [957, 981]]	[['..SSEE..SB..EEEE', 'YPDKVFRSSVLHSTQD', '}}VV/1^}U(Z]2233', '3344025330143344', '.SSSEE..SEEEEEEE', 'YPDKVFRSSVLHSTQD', '}UVV/1^}U/032233', '3344025330143344'], ['EEEEEEEEE..---.......EEEEEEEE', 'FKIYSKHTPIN---DLPQGFSALEPLVDL', '13/223322Y]---]Z}]}[}10320/30', '24033443304---413432321431041', 'EEEEEEEEE...SSSPPPS..PBEEEEEE', 'FKIYSKHTPINLVRDLPQGFSALEPLVDL', '13/223322Y]ZRWVEGHU[}F)320/30', '240…
7K8X_A	0.0010855333662783	0.1666917750647595	0.0150214592274677	[[38, 53], [195, 230], [274, 444], [514, 614], [646, 786], [861, 865], [957, 983]]	[2, 4, 1, 6, 0, 3, 5]	[[38, 53], [195, 230], [274, 444], [514, 614], [646, 786], [861, 865], [957, 983]]	[['.SSSSB..SEEEEEEE', 'YPDKVFRSSVLHSTQD', '}UVVR*^}U/032233', '3344025330143344', '.SSSEE..SEEEEEEE', 'YPDKVFRSSVLHSTQD', '}UVV/1^}U/032233', '3344025330143344'], ['EEETTEEEEEEEEEE...SSSPPP...EEEEEEEEE', 'KNIDGYFKIYSKHTPINLVRDLPQGFSALEPLVDLP', '33/ON213/223322Y]ZRWVEGH}[}10320/302', '440433240334433041054134323214310413', 'EEETTEEEEEEEEEE...SSSPPPS..PBEEEEEEE', 'KNIDGYFKIYSKHTPINLVRDLPQGFSALEPLVD…
6MYA_D	0.0010870133823157	5.10345620576841	0.1012805587892899	[[352, 355], [352, 355], [133, 140], [82, 86], [4, 9], [438, 445]]	[2, 4, 1, 6, 0, 5]	[[50, 53], [204, 207], [307, 314], [524, 528], [719, 724], [957, 964]]	[['EEEE', 'GYHH', '2233', '3344', 'EEEE', 'STQD', '2233', '3344'], ['EEEE', 'GYHH', '2233', '3344', 'EEEE', 'YSKH', '2233', '3344'], ['..EEEEEE', 'GVTASVSH', '}Y212/23', '30323034', '...SEEEE', 'TVEKGIYQ', '}Y]V2/23', '30443034'], ['EE.S.', 'VETPN', '/3}U]', '04334', 'EE.S.', 'VEGPK', '/3}U]', '04334'], ['EEEEEE', 'TISIGY', '2/2/22', '303033', 'EEEEEE', 'TISVTT', '2/2/22', '303033'], ['HHHHHHHH',…
7JVC_A	0.0010876865026958	3.302267526823372	0.0617283950617284	[[38, 53], [195, 230], [274, 444], [514, 614], [648, 786], [861, 865], [957, 983]]	[2, 4, 1, 6, 0, 3, 5]	[[38, 53], [195, 230], [274, 444], [514, 614], [648, 786], [861, 865], [957, 983]]	[['.SSSEE..SEEEEEEE', 'YPDKVFRSSVLHSTQD', '}UVV/1^}U/032233', '3344025330143344', '.SSSEE..SEEEEEEE', 'YPDKVFRSSVLHSTQD', '}UVV/1^}U/032233', '3344025330143344'], ['EEETTEEEEEEEEEE....SSPPP...EEEEEEEEE', 'KNIDGYFKIYSKHTPINLVRDLPQGFSALEPLVDLP', '33/ON213/223322Y]ZYWVEGH}[}10320/302', '440433240334433041054134323214310413', 'EEETTEEEEEEEEEE...SSSPPPS..PBEEEEEEE', 'KNIDGYFKIYSKHTPINLVRDLPQGFSALEPLVD…
7JVC_B	0.0010889817256027	3.302266898742044	0.09364161849711	[[38, 53], [195, 230], [274, 444], [514, 614], [648, 786], [861, 865], [957, 983]]	[2, 4, 1, 6, 0, 3, 5]	[[38, 53], [195, 230], [274, 444], [514, 614], [648, 786], [861, 865], [957, 983]]	[['.SSSEE..SEEEEEEE', 'YPDKVFRSSVLHSTQD', '}UVV/1^}U/032233', '3344025330143344', '.SSSEE..SEEEEEEE', 'YPDKVFRSSVLHSTQD', '}UVV/1^}U/032233', '3344025330143344'], ['EEETTEEEEEEEEEE....SSPPP...EEEEEEEEE', 'KNIDGYFKIYSKHTPINLVRDLPQGFSALEPLVDLP', '33/ON213/223322Y]ZYWVEGH}[}10320/302', '440433240334433041054134323214310413', 'EEETTEEEEEEEEEE...SSSPPPS..PBEEEEEEE', 'KNIDGYFKIYSKHTPINLVRDLPQGFSALEPLVD…
7JVC_E	0.0010896469513384	3.3022883396883995	0.0249187432286024	[[38, 53], [195, 230], [274, 444], [514, 614], [648, 786], [861, 865], [957, 983]]	[2, 4, 1, 6, 0, 3, 5]	[[38, 53], [195, 230], [274, 444], [514, 614], [648, 786], [861, 865], [957, 983]]	[['.SSSEE..SEEEEEEE', 'YPDKVFRSSVLHSTQD', '}UVV/1^}U/032233', '3344025330143344', '.SSSEE..SEEEEEEE', 'YPDKVFRSSVLHSTQD', '}UVV/1^}U/032233', '3344025330143344'], ['EEETTEEEEEEEEEE....SSPPP...EEEEEEEEE', 'KNIDGYFKIYSKHTPINLVRDLPQGFSALEPLVDLP', '33/ON213/223322Y]ZYWVEGH}[}10320/302', '440433240334433041054134323214310413', 'EEETTEEEEEEEEEE...SSSPPPS..PBEEEEEEE', 'KNIDGYFKIYSKHTPINLVRDLPQGFSALEPLVD…
4NWV_A	0.0010899057275762	6.586554063364689	0.3399433427762037	[[50, 54], [202, 207], [291, 297], [280, 285], [291, 298], [378, 380]]	[2, 4, 1, 6, 0, 5]	[[48, 52], [224, 229], [312, 318], [593, 598], [666, 673], [960, 962]]	[['EEEEE', 'LKGCD', '03213', '14324', 'EEEEE', 'LHSTQ', '03223', '14334'], ['EEEEEE', 'EWVVEL', '32//30', '430041', 'EEEEEE', 'EPLVDL', '320/30', '431041'], ['EEEEEEE', 'VYQSVEA', '/232/31', '0343042', 'EEEEEEE', 'IYQTSNF', '/232231', '0343342'], ['EEEEEE', 'TPVDVV', '22/3//', '330400', 'EEEEEE', 'GGVSVI', '22/2//', '330300'], ['EEEEEEEE', 'VYQSVEAT', '/232/312', '03430423', 'EETTEEEE', 'IGAGIHAS…
6XF6_B	0.0010924137336787	2.209656369029364	0.0629213483146065	[[38, 53], [201, 229], [274, 444], [522, 614], [648, 786], [862, 865], [957, 981]]	[2, 4, 1, 6, 0, 3, 5]	[[38, 53], [201, 229], [274, 444], [522, 614], [648, 786], [862, 865], [957, 981]]	[['.SSSEE..SSEEEEEE', 'YPDKVFRSSVLHSTQD', '}UVV/1^}UR032233', '3344025330143344', '.SSSEE..SEEEEEEE', 'YPDKVFRSSVLHSTQD', '}UVV/1^}U/032233', '3344025330143344'], ['EEEEEEEEE..---.PPP...EEEEEEEE', 'FKIYSKHTPIN---DLPQGFSALEPLVDL', '13/223322Y]---]EGH}[}10320/30', '24033443304---413432321431041', 'EEEEEEEEE...SSSPPPS..PBEEEEEE', 'FKIYSKHTPINLVRDLPQGFSALEPLVDL', '13/223322Y]ZRWVEGHU[}F)320/30', '240…
6MYA_B	0.0010940115271272	5.253328610952355	0.2066326530612243	[[352, 355], [352, 355], [465, 470], [169, 176], [4, 9], [438, 445]]	[2, 4, 1, 6, 0, 5]	[[50, 53], [204, 207], [375, 380], [578, 585], [719, 724], [957, 964]]	[['EEEE', 'GYHH', '2233', '3344', 'EEEE', 'STQD', '2233', '3344'], ['EEEE', 'GYHH', '2233', '3344', 'EEEE', 'YSKH', '2233', '3344'], ['SEEEES', 'GGFEFY', 'U2131U', '332423', 'SEEEES', 'STFKDY', 'U2133U', '332443'], ['..SSS.EE', 'NNKGKEVL', ']]VUV]/0', '44434401', '.SSS..EE', 'DPQTLEIL', ']UVUZ]/0', '43431401'], ['EEEEEE', 'TIGIGY', '2/2/22', '303033', 'EEEEEE', 'TISVTT', '2/2/22', '303033'], ['HH…
4K67_A	0.001095532214567	2.502361450421116	0.3994082840236679	[[164, 169], [165, 170], [164, 169], [242, 246], [7, 11], [103, 108]]	[2, 4, 1, 6, 0, 5]	[[47, 52], [206, 211], [312, 317], [538, 542], [712, 716], [957, 962]]	[['EEEEEE', 'IKKSYN', '/33223', '044334', 'EEEEEE', 'VLHSTQ', '/03223', '014334'], ['EEEEE.', 'KKSYNN', '33223]', '443344', 'EEEE..', 'KHTPIN', '3322Y]', '443304'], ['EEEEEE', 'IKKSYN', '/33223', '044334', 'EEEEEE', 'IYQTSN', '/23223', '034334'], ['EEEEE', 'AINFE', '1/313', '20424', 'EEEEE', 'FVNFN', '1/313', '20424'], ['EEEEE', 'IAIGY', '/1/22', '02033', 'EEEEE', 'IAIPT', '/1/22', '02033'], ['HH…
6EIW_A	0.001098237332503	11.857764064839106	0.3399433427762037	[[214, 218], [208, 218], [116, 121], [150, 154], [108, 118], [34, 37]]	[2, 4, 1, 6, 0, 5]	[[49, 53], [200, 207], [311, 316], [572, 576], [658, 667], [978, 981]]	[['EEEEE', 'EAGDD', '31233', '42344', 'EEEEE', 'HSTQD', '32233', '43344'], ['EEEEEEEEEEE', 'YMSVWVEAGDD', '212/2/31233', '32303042344', 'EEEEEEEE', 'YFKIYSKH', '213/2233', '32403344'], ['EEEEEE', 'YVTHVP', '2/23/2', '303403', 'EEEEEE', 'GIYQTS', '2/2322', '303433'], ['.EEEE', 'TTEMI', '}231/', '33420', '.EEEE', 'TTDAV', '}231/', '33420'], ['S...S..EEEE', 'HSTDGHPIYVT', 'V}}]U]}/2/2', '43343430303…
2O39_A	0.0010982484230809	11.623453577081644	0.4598765432098766	[[295, 297], [161, 164], [292, 297], [173, 177], [255, 262], [183, 188]]	[2, 4, 1, 6, 0, 5]	[[50, 52], [225, 228], [312, 317], [595, 599], [714, 721], [964, 969]]	[['EEE', 'SWN', '223', '334', 'EEE', 'STQ', '223', '334'], ['EEEE', 'TLVK', '20/3', '3104', 'EEEE', 'PLVD', '20/3', '3104'], ['EEEEEE', 'ITWSWN', '/22223', '033334', 'EEEEEE', 'IYQTSN', '/23223', '034334'], ['EEEEE', 'VYVIG', '/2//2', '03003', 'EEEEE', 'VSVIT', '/2//2', '03003'], ['EEEEEEEE', 'IYGTCYYT', '/2221222', '03332333', 'EEEEEEEE', 'IPTNFTIS', '/22312/2', '03342303'], ['HGGGG.', 'NMLTTH',…
7KE8_B	0.0011023269506417	0.4452848970177115	0.026030368763557	[[37, 53], [195, 229], [274, 444], [514, 613], [646, 786], [862, 865], [957, 981]]	[2, 4, 1, 6, 0, 3, 5]	[[37, 53], [195, 229], [274, 444], [514, 613], [646, 786], [862, 865], [957, 981]]	[['B.SSSEE..SEEEEEEE', 'YYPDKVFRSSVLHSTQD', '+}UVV/1^}U/032233', '33344025330143344', 'B.SSSEE..SEEEEEEE', 'YYPDKVFRSSVLHSTQD', '+}UVV/1^}U/032233', '33344025330143344'], ['EEETTEEEEEEEEEE...SSSS.SS...BEEEEEE', 'KNIDGYFKIYSKHTPINLVRDLPQGFSALEPLVDL', '33/ON213/223322Y]ZRWVS}VU[}[)320/30', '44043324033443304105413432321431041', 'EEETTEEEEEEEEEE...SSSPPPS..PBEEEEEE', 'KNIDGYFKIYSKHTPINLVRDLPQGFSALEP…
4K63_E	0.0011040362931073	2.5177010520857133	0.4246987951807228	[[164, 169], [165, 170], [164, 169], [242, 246], [7, 11], [105, 111]]	[2, 4, 1, 6, 0, 5]	[[47, 52], [206, 211], [312, 317], [538, 542], [712, 716], [977, 983]]	[['EEEEEE', 'IKKSYN', '/33223', '044334', 'EEEEEE', 'VLHSTQ', '/03223', '014334'], ['EEEEE.', 'KKSYNN', '33223]', '443344', 'EEEE..', 'KHTPIN', '3322Y]', '443304'], ['EEEEEE', 'IKKSYN', '/33223', '044334', 'EEEEEE', 'IYQTSN', '/23223', '034334'], ['EEEEE', 'AINFE', '1/313', '20424', 'EEEEE', 'FVNFN', '1/313', '20424'], ['EEEEE', 'IMIGY', '/1/22', '02033', 'EEEEE', 'IAIPT', '/1/22', '02033'], ['HH…
6M2N_A	0.0011070326491687	12.889719974838837	0.6713780918727907	[[27, 29], [149, 152], [144, 151], [121, 125], [172, 175], [268, 272]]	[2, 4, 1, 6, 0, 5]	[[48, 50], [200, 203], [371, 378], [547, 551], [671, 674], [977, 981]]	[['EEE', 'LNG', '032', '143', 'EEE', 'LHS', '032', '143'], ['EEEE', 'GFNI', '213/', '3240', 'EEEE', 'YFKI', '213/', '3240'], ['.TT.EEEE', 'SCGSVGFN', '}MN}/213', '32330324', '.TT.SEEE', 'SASFSTFK', '}MN[U213', '32323324'], ['EEEEE', 'SPSGV', '2222/', '33330', 'EEEEE', 'TGTGV', '2222/', '33330'], ['EEEE', 'HAGT', '3122', '4233', 'EEEE', 'HASY', '3122', '4233'], ['HHHHH', 'LKELL', '"%%""', '14411',…
3S11_C	0.001109020520239	3.612615354167607	0.299450549450549	[[274, 277], [274, 279], [258, 261], [242, 246], [13, 17], [108, 114]]	[2, 4, 1, 6, 0, 5]	[[50, 53], [204, 209], [431, 434], [538, 542], [720, 724], [977, 983]]	[['EEEE', 'YGNH', '2233', '3344', 'EEEE', 'STQD', '2233', '3344'], ['EEEEEE', 'YGNHNT', '223332', '334443', 'EEEEEE', 'YSKHTP', '223322', '334433'], ['EEEE', 'YKIV', '23//', '3400', 'EEEE', 'GDVI', '23//', '3400'], ['EEEEE', 'AINFE', '1/313', '20424', 'EEEEE', 'FVNFN', '1/313', '20424'], ['EEEEE', 'IGIGY', '/2/22', '03033', 'EEEEE', 'ISVTT', '/2/22', '03033'], ['HHHHHTT', 'LKHLLSR', '"%%""NP', '1…
5J09_A	0.0011090400411648	10.595599970433224	0.3212290502793291	[[211, 213], [98, 103], [227, 232], [226, 229], [211, 214], [81, 83]]	[2, 4, 1, 6, 0, 5]	[[49, 51], [224, 229], [311, 316], [593, 596], [733, 736], [977, 979]]	[['EEE', 'HYG', '322', '433', 'EEE', 'HST', '322', '433'], ['EEEEEE', 'DYRIKL', '324/30', '435041', 'EEEEEE', 'EPLVDL', '320/30', '431041'], ['EEEEEE', 'YVTKLT', '2/2302', '303413', 'EEEEEE', 'GIYQTS', '2/2322', '303433'], ['EEEE', 'TYVT', '22/2', '3303', 'EEEE', 'GGVS', '22/2', '3303'], ['EEEE', 'HYGI', '322/', '4330', 'EEEE', 'KTSV', '322/', '4330'], ['HHH', 'LDD', '"%%', '144', 'HHH', 'LND', '…
5F4U_B	0.0011170498284932	8.153300003238757	0.0961761297798378	[[225, 239], [444, 451], [441, 449], [295, 300], [100, 114], [342, 345]]	[2, 4, 1, 6, 0, 5]	[[47, 52], [200, 209], [393, 401], [551, 556], [771, 780], [977, 980]]	[['EEEE..TT..SEEEE', 'ILKKNNKTFNGTGPK', '/033]]ON[]U2223', '014444432433334', 'EEEEEE', 'VLHSTQ', '/03223', '014334'], ['EEEEEEEE', 'TMNSNITG', '21323/22', '32434033', 'EEEEEEEEEE', 'YFKIYSKHTP', '213/223322', '3240334433'], ['S.EEEEEEE', 'GEITMNSNI', 'U]/21323/', '340324340', 'SEEEEEEEE', 'TNVYADSFV', 'U3/21321/', '340324320'], ['EEEE..', 'VLTRPN', '/024}]', '013534', 'EEEE..', 'VLTESN', '/023}]…
6HBJ_C	0.0011191470117704	5.553849999457149	0.6282271944922548	[[194, 196], [113, 118], [190, 196], [12, 18], [190, 196], [103, 105]]	[2, 4, 1, 6, 0, 5]	[[50, 52], [225, 230], [311, 317], [558, 564], [719, 725], [957, 959]]	[['EEE', 'WYQ', '223', '334', 'EEE', 'STQ', '223', '334'], ['EEEEEE', 'GSVKLT', '22/302', '330413', 'EEEEEE', 'PLVDLP', '20/302', '310413'], ['EEEEEEE', 'YITCWYQ', '2/21223', '3032334', 'EEEEEEE', 'GIYQTSN', '2/23223', '3034334'], ['...TT..', 'QFLTSDD', '][ZNN]]', '4213344', '...TT..', 'KFLPFQQ', '][ZNM]]', '4213244'], ['EEEEEEE', 'YITCWYQ', '2/21223', '3032334', 'EEEEEEE', 'TISVTTE', '2/2/223', …
7KJ2_C	0.0011195279930546	0.3814500298891173	0.0052854122621566	[[38, 53], [195, 229], [274, 438], [514, 614], [646, 786], [861, 865], [957, 981]]	[2, 4, 1, 6, 0, 3, 5]	[[38, 53], [195, 229], [274, 438], [514, 614], [646, 786], [861, 865], [957, 981]]	[['.SSSEE..SEEEEEEE', 'YPDKVFRSSVLHSTQD', '}UVV/1^}U/032233', '3344025330143344', '.SSSEE..SEEEEEEE', 'YPDKVFRSSVLHSTQD', '}UVV/1^}U/032233', '3344025330143344'], ['EEETTEEEEEEEEEE...SSS..S...EEEEEEEE', 'KNIDGYFKIYSKHTPINLVRDLPQGFSALEPLVDL', '33/ON213/223322Y]ZRWVZ}V}[}10320/30', '44043324033443304105413432321431041', 'EEETTEEEEEEEEEE...SSSPPPS..PBEEEEEE', 'KNIDGYFKIYSKHTPINLVRDLPQGFSALEPLVDL', '…
5MJV_C	0.0011199824730267	14.556341800387964	1.5430107526881724	[[121, 125], [123, 126], [208, 213], [180, 189], [241, 254], [93, 96]]	[2, 4, 1, 6, 0, 5]	[[48, 52], [205, 208], [393, 398], [592, 601], [716, 730], [968, 971]]	[['EEEEE', 'LETHE', '03233', '14344', 'EEEEE', 'LHSTQ', '03223', '14334'], ['EEEE', 'THEW', '2332', '3443', 'EEEE', 'SKHT', '2332', '3443'], ['SEEEEE', 'PHVLMN', 'U3/013', '340124', 'SEEEEE', 'TNVYAD', 'U3/213', '340324'], ['EEEEEEEEE.', 'AGSALVVYEP', '12210//23}', '2332100343', 'EEEEEEEE..', 'FGGVSVITPG', '122/2//2}}', '2330300333'], ['EEEEEEEEEEEE..', 'GQLKVYVWTPLSIP', '2303/2/22202Y}', '341403…
7K4N_B	0.0011212508379118	2.353237887979773	0.0172043010752689	[[37, 53], [195, 230], [274, 438], [514, 614], [646, 786], [861, 865], [957, 981]]	[2, 4, 1, 6, 0, 3, 5]	[[37, 53], [195, 230], [274, 438], [514, 614], [646, 786], [861, 865], [957, 981]]	[['B.SSSEE..S.EEEEEE', 'YYPDKVFRSSVLHSTQD', '+}UVV/1^}UY032233', '33344025330143344', 'B.SSSEE..SEEEEEEE', 'YYPDKVFRSSVLHSTQD', '+}UVV/1^}U/032233', '33344025330143344'], ['EEETTEEEEEEEEE....SSS..S...PBEEEEEEE', 'KNIDGYFKIYSKHTPINLVRDLPQGFSALEPLVDLP', '33/ON213/22332}Y]ZRWVZ}V}[}F)320/302', '440433240334433041054134323214310413', 'EEETTEEEEEEEEEE...SSSPPPS..PBEEEEEEE', 'KNIDGYFKIYSKHTPINLVRDLPQGF…
6LHK_B	0.0011214712852958	9.262389443456993	0.4311649016641454	[[79, 81], [15, 17], [228, 237], [217, 221], [229, 237], [225, 230]]	[2, 4, 1, 6, 0, 5]	[[50, 52], [228, 230], [306, 315], [595, 599], [659, 667], [969, 974]]	[['EEE', 'YWK', '223', '334', 'EEE', 'STQ', '223', '334'], ['EEE', 'QLT', '302', '413', 'EEE', 'DLP', '302', '413'], ['S...EEEEEE', 'ATSEIPITVT', 'T}}]/2/2/2', '2334030303', 'S...SEEEEE', 'FTVEKGIYQT', 'T}Y]V2/232', '2304430343'], ['EEEEE', 'IPVVP', '/2//2', '03003', 'EEEEE', 'VSVIT', '/2//2', '03003'], ['...EEEEEE', 'TSEIPITVT', '}}]/2/2/2', '334030303', '....SEEEE', 'SYEHDIPIG', '}}]]V/2/2', '3…
7K4N_A	0.0011215226625352	2.3532022722353187	0.086107921928817	[[37, 53], [195, 230], [274, 438], [514, 614], [646, 786], [861, 865], [957, 981]]	[2, 4, 1, 6, 0, 3, 5]	[[37, 53], [195, 230], [274, 438], [514, 614], [646, 786], [861, 865], [957, 981]]	[['B.SSSEE..S.EEEEEE', 'YYPDKVFRSSVLHSTQD', '+}UVV/1^}UY032233', '33344025330143344', 'B.SSSEE..SEEEEEEE', 'YYPDKVFRSSVLHSTQD', '+}UVV/1^}U/032233', '33344025330143344'], ['EEETTEEEEEEEEE....SSS..S...PBEEEEEEE', 'KNIDGYFKIYSKHTPINLVRDLPQGFSALEPLVDLP', '33/ON213/22332}Y]ZRWVZ}V}[}F)320/302', '440433240334433041054134323214310413', 'EEETTEEEEEEEEEE...SSSPPPS..PBEEEEEEE', 'KNIDGYFKIYSKHTPINLVRDLPQGF…
7K4N_E	0.0011225007799985	2.353212536363434	0.0886075949367084	[[37, 53], [195, 230], [274, 438], [514, 614], [646, 786], [861, 865], [957, 981]]	[2, 4, 1, 6, 0, 3, 5]	[[37, 53], [195, 230], [274, 438], [514, 614], [646, 786], [861, 865], [957, 981]]	[['B.SSSEE..S.EEEEEE', 'YYPDKVFRSSVLHSTQD', '+}UVV/1^}UY032233', '33344025330143344', 'B.SSSEE..SEEEEEEE', 'YYPDKVFRSSVLHSTQD', '+}UVV/1^}U/032233', '33344025330143344'], ['EEETTEEEEEEEEE....SSS..S...PBEEEEEEE', 'KNIDGYFKIYSKHTPINLVRDLPQGFSALEPLVDLP', '33/ON213/22332}Y]ZRWVZ}V}[}F)320/302', '440433240334433041054134323214310413', 'EEETTEEEEEEEEEE...SSSPPPS..PBEEEEEEE', 'KNIDGYFKIYSKHTPINLVRDLPQGF…
6WPT_C	0.00112684529937	0.2907408000226306	0.0327510917030569	[[37, 53], [195, 230], [274, 444], [514, 614], [646, 786], [861, 865], [957, 981]]	[2, 4, 1, 6, 0, 3, 5]	[[37, 53], [195, 230], [274, 444], [514, 614], [646, 786], [861, 865], [957, 981]]	[['B.SSSEE..SEEEEEEE', 'YYPDKVFRSSVLHSTQD', '+}UVV/1^}U/032233', '33344025330143344', 'B.SSSEE..SEEEEEEE', 'YYPDKVFRSSVLHSTQD', '+}UVV/1^}U/032233', '33344025330143344'], ['EEETTEEEEEEEEEE...-S.PPP....BEEEEEEE', 'KNIDGYFKIYSKHTPINL-RDLPQGFSALEPLVDLP', '33/ON213/223322Y]Z-W]EGH}[}[)320/302', '440433240334433041-54134323214310413', 'EEETTEEEEEEEEEE...SSSPPPS..PBEEEEEEE', 'KNIDGYFKIYSKHTPINLVRDLPQGF…
1C8F_A	0.0011352504226149	4.419235075396518	0.16384778012685	[[149, 152], [524, 529], [60, 65], [345, 352], [524, 528], [326, 329]]	[2, 4, 1, 6, 0, 5]	[[47, 50], [204, 209], [394, 399], [541, 548], [715, 719], [968, 971]]	[['EEEE', 'VLKT', '/032', '0143', 'EEEE', 'VLHS', '/032', '0143'], ['EEEEEE', 'YSDFWW', '223122', '334233', 'EEEEEE', 'YSKHTP', '223322', '334433'], ['EEEEEE', 'EITANS', '3/2132', '403243', 'EEEEEE', 'NVYADS', '3/2132', '403243'], ['EEEETTEE', 'FEASTQGP', '1312NO22', '24233433', 'EEETTEEE', 'FNFNGLTG', '131ON022', '24243133'], ['EEEEE', 'YSDFW', '22312', '33423', 'EEEEE', 'PTNFT', '22312', '33423…
6W4H_A	0.0011387983269868	13.633592628300637	0.5845896147403677	[[6961, 6964], [6989, 6993], [7005, 7009], [6962, 6965], [6947, 6958], [6850, 6852]]	[2, 4, 1, 6, 0, 5]	[[48, 51], [200, 204], [395, 399], [548, 551], [766, 775], [960, 962]]	[['EEEE', 'LGGS', '0222', '1333', 'EEEE', 'LHST', '0322', '1433'], ['EEEEE', 'TAFVT', '211/2', '32203', 'EEEEE', 'YFKIY', '213/2', '32403'], ['EEEEE', 'IGCNY', '/2132', '03243', 'EEEEE', 'VYADS', '/2132', '03243'], ['EEEE', 'GGSV', '222/', '3330', 'EEEE', 'GTGV', '222/', '3330'], ['HHHHHHHHHHHH', 'FFTYICGFIQQK', '##$$!#$#!%%%', '223302320444', 'HHHHHHHHHH', 'ALTGIAVEQD', '#"$$!#!%%%', '2133020444…
1W8X_G	0.0011395397974743	8.956379963588931	0.5482815057283135	[[232, 238], [227, 236], [231, 236], [227, 233], [228, 236], [118, 122]]	[2, 4, 1, 6, 0, 5]	[[47, 53], [202, 209], [311, 316], [586, 596], [714, 724], [957, 961]]	[['EEEEEEE', 'VYQSYLD', '/232203', '0343314', 'EEEEEEE', 'VLHSTQD', '/032233', '0143344'], ['EEEEEEEEEE', 'EISYTVYQSY', '3/222/2322', '4033303433', 'EEEEEEEE', 'KIYSKHTP', '3/223322', '40334433'], ['EEEEEE', 'TVYQSY', '2/2322', '303433', 'EEEEEE', 'GIYQTS', '2/2322', '303433'], ['EEEEEEE', 'EISYTVY', '3/222/2', '4033303', 'EEEPPPEEEEE', 'DITPFSFGGVS', '3/2GFG122/2', '40332323303'], ['EEEEEEEEE', …
1W8X_A	0.00114012040072	8.956365456811094	0.455384615384615	[[232, 238], [227, 236], [231, 236], [227, 233], [228, 236], [118, 122]]	[2, 4, 1, 6, 0, 5]	[[47, 53], [202, 209], [311, 316], [586, 596], [714, 724], [957, 961]]	[['EEEEEEE', 'VYQSYLD', '/232203', '0343314', 'EEEEEEE', 'VLHSTQD', '/032233', '0143344'], ['EEEEEEEEEE', 'EISYTVYQSY', '3/222/2322', '4033303433', 'EEEEEEEE', 'KIYSKHTP', '3/223322', '40334433'], ['EEEEEE', 'TVYQSY', '2/2322', '303433', 'EEEEEE', 'GIYQTS', '2/2322', '303433'], ['EEEEEEE', 'EISYTVY', '3/222/2', '4033303', 'EEEPPPEEEEE', 'DITPFSFGGVS', '3/2GFG122/2', '40332323303'], ['EEEEEEEEE', …
4K63_A	0.0011427916935535	2.5362914224565127	0.4442748091603052	[[162, 169], [165, 170], [164, 169], [242, 246], [7, 11], [105, 111]]	[2, 4, 1, 6, 0, 5]	[[45, 52], [206, 211], [312, 317], [538, 542], [712, 716], [977, 983]]	[['..EEEEEE', 'PTIKKSYN', '}}/33223', '33044334', '.SEEEEEE', 'SSVLHSTQ', '}U/03223', '33014334'], ['EEEEE.', 'KKSYNN', '33223]', '443344', 'EEEE..', 'KHTPIN', '3322Y]', '443304'], ['EEEEEE', 'IKKSYN', '/33223', '044334', 'EEEEEE', 'IYQTSN', '/23223', '034334'], ['EEEEE', 'AINFE', '1/313', '20424', 'EEEEE', 'FVNFN', '1/313', '20424'], ['EEEEE', 'IAIGY', '/1/22', '02033', 'EEEEE', 'IAIPT', '/1/22'…
6WTK_A	0.0011450591973624	13.070369940056906	0.5636363636363639	[[27, 29], [149, 152], [144, 151], [121, 125], [172, 175], [268, 272]]	[2, 4, 1, 6, 0, 5]	[[48, 50], [200, 203], [371, 378], [547, 551], [671, 674], [977, 981]]	[['EEE', 'LNG', '032', '143', 'EEE', 'LHS', '032', '143'], ['EEEE', 'GFNI', '213/', '3240', 'EEEE', 'YFKI', '213/', '3240'], ['.TT.EEEE', 'SCGSVGFN', '}MN}/213', '32330324', '.TT.SEEE', 'SASFSTFK', '}MN[U213', '32323324'], ['EEEEE', 'SPSGV', '2222/', '33330', 'EEEEE', 'TGTGV', '2222/', '33330'], ['EEEE', 'HAGT', '3122', '4233', 'EEEE', 'HASY', '3122', '4233'], ['HHHHH', 'LKELL', '"%%""', '14411',…
6OSR_B	0.001149107245797	5.069891160003649	0.2222222222222216	[[352, 355], [352, 355], [85, 96], [12, 16], [4, 9], [438, 445]]	[2, 4, 1, 6, 0, 5]	[[50, 53], [204, 207], [421, 432], [528, 532], [719, 724], [957, 964]]	[['EEEE', 'GYHH', '2233', '3344', 'EEEE', 'STQD', '2233', '3344'], ['EEEE', 'GYHH', '2233', '3344', 'EEEE', 'YSKH', '2233', '3344'], ['TT..B..SS.EE', 'PNSKNGIJYPGD', 'NO}],}YXU}23', '343443063334', 'TT....TT..EE', 'YNYKLPDDFTGD', 'NO}]Z}OO[}23', '343413442334'], ['.....', 'NNSTD', ']]}}]', '44334', '.....', 'KKSTN', ']]}}]', '44334'], ['EEEEEE', 'TIGIGY', '2/2/22', '303033', 'EEEEEE', 'TISVTT', '…
4JDT_G	0.0011511988726964	8.200926721527178	0.3495007132667613	[[225, 239], [448, 451], [205, 209], [445, 450], [100, 114], [339, 342]]	[2, 4, 1, 6, 0, 5]	[[47, 52], [202, 205], [329, 333], [594, 599], [771, 780], [978, 981]]	[['EEEE..TT..SEEEE', 'ILKENDKNFNGTGPE', '/033]]OO[]U2223', '014444442433334', 'EEEEEE', 'VLHSTQ', '/03223', '014334'], ['EEEE', 'NITG', '3/22', '4033', 'EEEE', 'KIYS', '3/22', '4033'], ['.....', 'CPKIS', '[}]Y}', '23403', '.....', 'FPNIT', '[}]Y}', '23403'], ['EEEEEE', 'GVSNIT', '2/23/2', '303403', 'EEEEEE', 'GVSVIT', '2/2//2', '303003'], ['HHHHHHHHHHHHHHH', 'MVEQMQEDVISLWDQ', '#!%%#%%%!!$"$%%', …
7KDH_C	0.001166796776591	0.4033123324713438	0.0348837209302328	[[37, 52], [195, 229], [274, 438], [514, 614], [646, 786], [957, 981]]	[2, 4, 1, 6, 0, 5]	[[37, 52], [195, 229], [274, 438], [514, 614], [646, 786], [957, 981]]	[['B..SSEE..SEEEEEE', 'YYPDKVFRSSVLHSTQ', '+}}VV/1^}U/03223', '3334402533014334', 'B.SSSEE..SEEEEEE', 'YYPDKVFRSSVLHSTQ', '+}UVV/1^}U/03223', '3334402533014334'], ['EEETTEEEEEEEEEE.S.SSS..SS...BEEEEEE', 'KNIDGYFKIYSKHTPINLVRDLPQGFSALEPLVDL', '33/ON213/223322YVZRWVZ}VU[}[)320/30', '44043324033443304105413432321431041', 'EEETTEEEEEEEEEE...SSSPPPS..PBEEEEEE', 'KNIDGYFKIYSKHTPINLVRDLPQGFSALEPLVDL', '…
6WPT_B	0.0011717480578619	2.242291422655626	0.0961761297798378	[[38, 53], [201, 229], [274, 444], [522, 614], [646, 786], [862, 865], [957, 983]]	[2, 4, 1, 6, 0, 3, 5]	[[38, 53], [201, 229], [274, 444], [522, 614], [646, 786], [862, 865], [957, 983]]	[['..SSEE..SEEEEEEE', 'YPDKVFRSSVLHSTQD', '}}VV/1^}U/032233', '3344025330143344', '.SSSEE..SEEEEEEE', 'YPDKVFRSSVLHSTQD', '}UVV/1^}U/032233', '3344025330143344'], ['EEEEEEEE..-----......EEEEEEEE', 'FKIYSKHTPI-----LPQGFSALEPLVDL', '13/22332}Y-----Z}]}[}10320/30', '2403344330-----13432321431041', 'EEEEEEEEE...SSSPPPS..PBEEEEEE', 'FKIYSKHTPINLVRDLPQGFSALEPLVDL', '13/223322Y]ZRWVEGHU[}F)320/30', '240…
7JPE_A	0.0011721594142553	13.582327576488597	0.5792988313856424	[[163, 166], [191, 195], [207, 211], [164, 167], [149, 160], [52, 54]]	[2, 4, 1, 6, 0, 5]	[[48, 51], [200, 204], [395, 399], [548, 551], [766, 775], [960, 962]]	[['EEEE', 'LGGS', '0222', '1333', 'EEEE', 'LHST', '0322', '1433'], ['EEEEE', 'TAFVT', '211/2', '32203', 'EEEEE', 'YFKIY', '213/2', '32403'], ['EEEEE', 'IGCNY', '/2132', '03243', 'EEEEE', 'VYADS', '/2132', '03243'], ['EEEE', 'GGSV', '222/', '3330', 'EEEE', 'GTGV', '222/', '3330'], ['HHHHHHHHHHHH', 'FFTYICGFIQQK', '##$$!#$#!%%%', '223302320444', 'HHHHHHHHHH', 'ALTGIAVEQD', '#"$$!#!%%%', '2133020444…
6CQR_B	0.0011738666640759	7.686509035534612	0.8882235528942115	[[161, 163], [156, 161], [155, 159], [142, 146], [99, 103], [68, 70]]	[2, 4, 1, 6, 0, 5]	[[48, 50], [224, 229], [397, 401], [597, 601], [720, 724], [977, 979]]	[['EEE', 'LET', '032', '143', 'EEE', 'LHS', '032', '143'], ['EEEEEE', 'QTLVML', '320/10', '431021', 'EEEEEE', 'EPLVDL', '320/30', '431041'], ['EEEEE', 'FQTLV', '1320/', '24310', 'EEEEE', 'ADSFV', '1321/', '24320'], ['EEE..', 'VVSTG', '//2}}', '00333', 'EEE..', 'VITPG', '//2}}', '00333'], ['EEEEE', 'VTVYP', '/2/22', '03033', 'EEEEE', 'ISVTT', '/2/22', '03033'], ['HHH', 'LEQ', '"%%', '144', 'HHH', …
7BZ5_A	0.0011751361805091	15.149785844140624	0.4712286158631416	[[492, 494], [394, 398], [335, 438], [514, 528], [433, 436], [382, 384]]	[2, 4, 1, 6, 0, 5]	[[48, 50], [202, 206], [335, 438], [514, 528], [692, 695], [973, 975]]	[['EEE', 'LQS', '032', '143', 'EEE', 'LHS', '032', '143'], ['EEEEE', 'NVYAD', '3/213', '40324', 'EEEEE', 'KIYSK', '3/223', '40334'], ['B..HHHHHT.SS..BGGG.EEEEE.SEE...HHHHS.S..SEEEEESS.STT.TT.EESEEEEEEEEEEGGGGGGSSTT..SHHHHHT....TT..EEEEEEE.', 'LAPFGEVFNATRFASVYAWNRKRISNAVADYSVLYNSASFSTFKBYGVSPTKLNDLCFTNVYADSFVIRGDEVRQIAPGQTGKIADYNYKLPDDFTGBVIAWNS', ')[}#$%!#O[UW[[+698}3434/}V1/[]}$!"$V}T}[U21352UR…
4FQV_C	0.001179179672296	2.3569111648512377	0.5559210526315781	[[166, 169], [233, 236], [165, 169], [22, 25], [199, 205], [108, 112]]	[2, 4, 1, 6, 0, 5]	[[49, 52], [224, 227], [313, 317], [571, 574], [661, 667], [977, 981]]	[['EEEE', 'KSYK', '3223', '4334', 'EEEE', 'HSTQ', '3223', '4334'], ['EEEE', 'HWLI', '320/', '4310', 'EEEE', 'EPLV', '320/', '4310'], ['EEEEE', 'TKSYK', '23223', '34334', 'EEEEE', 'YQTSN', '23223', '34334'], ['S.EE', 'NGTK', 'V}23', '4334', 'S.EE', 'DTTD', 'V}23', '4334'], ['...EEEE', 'NKLITVG', ']]Z/2/2', '4410303', '..SEEEE', 'EHDIPIG', ']]V/2/2', '4440303'], ['HHHHH', 'LRQIL', '"&%!"', '15401',…
6ZXN_B	0.0011803558141611	0.4236192855964008	0.3192389006342502	[[38, 53], [195, 230], [274, 438], [514, 614], [646, 786], [861, 865], [957, 981]]	[2, 4, 1, 6, 0, 3, 5]	[[38, 53], [195, 230], [274, 438], [514, 614], [646, 786], [861, 865], [957, 981]]	[['.SSSEE..SEEEEEEE', 'YPDKVFRSSVLHSTQD', '}UVV/1^}U/032233', '3344025330143344', '.SSSEE..SEEEEEEE', 'YPDKVFRSSVLHSTQD', '}UVV/1^}U/032233', '3344025330143344'], ['EEETTEEEEEEEEEE...SSS...S..EEEEEEEEE', 'KNIDGYFKIYSKHTPINLVRDLPQGFSALEPLVDLP', '33/ON213/223322Y]ZRWVZ}]U[}10320/302', '440433240334433041054134323214310413', 'EEETTEEEEEEEEEE...SSSPPPS..PBEEEEEEE', 'KNIDGYFKIYSKHTPINLVRDLPQGFSALEPLVD…
4FQV_E	0.0011806262629152	2.3498678156969017	0.6198630136986296	[[166, 169], [233, 236], [165, 169], [22, 25], [199, 205], [108, 112]]	[2, 4, 1, 6, 0, 5]	[[49, 52], [224, 227], [313, 317], [571, 574], [661, 667], [977, 981]]	[['EEEE', 'KSYK', '3223', '4334', 'EEEE', 'HSTQ', '3223', '4334'], ['EEEE', 'HWLI', '320/', '4310', 'EEEE', 'EPLV', '320/', '4310'], ['EEEEE', 'TKSYK', '23223', '34334', 'EEEEE', 'YQTSN', '23223', '34334'], ['S.EE', 'NGTK', 'V}23', '4334', 'S.EE', 'DTTD', 'V}23', '4334'], ['...EEEE', 'NKLITVG', ']]Z/2/2', '4410303', '..SEEEE', 'EHDIPIG', ']]V/2/2', '4440303'], ['HHHHH', 'LRQIL', '"&%!"', '15401',…
3UBQ_E	0.0011845302398926	11.80251456286546	0.3048275862068963	[[178, 184], [166, 170], [242, 246], [164, 169], [166, 170], [70, 72]]	[2, 4, 1, 6, 0, 5]	[[47, 53], [207, 211], [394, 398], [546, 551], [733, 737], [980, 982]]	[['EEEEEEE', 'VLWGIHH', '/022/33', '0133044', 'EEEEEEE', 'VLHSTQD', '/032233', '0143344'], ['EEEE.', 'KSYIN', '322/]', '43304', 'EEE..', 'HTPIN', '322Y]', '43304'], ['EEEEE', 'KITFE', '3/213', '40324', 'EEEEE', 'NVYAD', '3/213', '40324'], ['EEEEEE', 'LSKSYI', '02322/', '134330', 'EEEEEE', 'LTGTGV', '02222/', '133330'], ['EEEE.', 'KSYIN', '322/]', '43304', 'EEEE.', 'KTSVD', '322/]', '43304'], ['HH…
7KDK_B	0.0011851406825795	0.589347959151924	0.0161117078410306	[[37, 53], [195, 229], [274, 438], [514, 613], [646, 786], [861, 865], [957, 981]]	[2, 4, 1, 6, 0, 3, 5]	[[37, 53], [195, 229], [274, 438], [514, 613], [646, 786], [861, 865], [957, 981]]	[['B..SSEE..SEEEEEEE', 'YYPDKVFRSSVLHSTQD', '+}}VV/1^}U/032233', '33344025330143344', 'B.SSSEE..SEEEEEEE', 'YYPDKVFRSSVLHSTQD', '+}UVV/1^}U/032233', '33344025330143344'], ['EEETTEEEEEEEEEE.S.SSSPPPS..PBEEEEEE', 'KNIDGYFKIYSKHTPINLVRDLPQGFSALEPLVDL', '33/ON213/223322YVZRWVEGHU[}F)320/30', '44043324033443304105413432321431041', 'EEETTEEEEEEEEEE...SSSPPPS..PBEEEEEE', 'KNIDGYFKIYSKHTPINLVRDLPQGFSALEP…
4CQY_E	0.0011870718385068	3.5961371747564144	0.4464831804281339	[[270, 273], [270, 275], [253, 256], [237, 241], [3, 7], [101, 107]]	[2, 4, 1, 6, 0, 5]	[[50, 53], [204, 209], [431, 434], [538, 542], [712, 716], [977, 983]]	[['EEEE', 'YGNN', '2233', '3344', 'EEEE', 'STQD', '2233', '3344'], ['EEEEEE', 'YGNNNT', '223332', '334443', 'EEEEEE', 'YSKHTP', '223322', '334433'], ['EEEE', 'YKIV', '23//', '3400', 'EEEE', 'GDVI', '23//', '3400'], ['EEEEE', 'AINFE', '1/313', '20424', 'EEEEE', 'FVNFN', '1/313', '20424'], ['EEEEE', 'IMIGY', '/1/22', '02033', 'EEEEE', 'IAIPT', '/1/22', '02033'], ['HHHHHTT', 'LKHLLSR', '"%%""NP', '1…
5FUU_A	0.0011906787185052	5.0479061880407095	0.2020330368487926	[[443, 448], [446, 451], [443, 448], [317, 323], [35, 40], [342, 345]]	[2, 4, 1, 6, 0, 5]	[[47, 52], [204, 209], [312, 317], [592, 598], [719, 724], [977, 980]]	[['EEEEEE', 'IRHSSN', '/43223', '054334', 'EEEEEE', 'VLHSTQ', '/03223', '014334'], ['EEEEEE', 'SSNITG', '223/22', '334033', 'EEEEEE', 'YSKHTP', '223322', '334433'], ['EEEEEE', 'IRHSSN', '/43223', '054334', 'EEEEEE', 'IYQTSN', '/23223', '034334'], ['EEEEEEE', 'FYTTGII', '12222//', '2333300', 'EEEEEEE', 'FGGVSVI', '122/2//', '2330300'], ['EEEEEE', 'WVTVYY', '2/2/22', '303033', 'EEEEEE', 'TISVTT', '…
4EEF_A	0.001192239410855	2.430196546680592	0.764925373134328	[[178, 184], [166, 170], [91, 96], [20, 24], [166, 170], [192, 194]]	[2, 4, 1, 6, 0, 5]	[[47, 53], [207, 211], [421, 426], [528, 532], [733, 737], [960, 962]]	[['EEEEEEE', 'VLWGVHH', '/022/33', '0133044', 'EEEEEEE', 'VLHSTQD', '/032233', '0143344'], ['EEEE.', 'KSYVN', '322/]', '43304', 'EEE..', 'HTPIN', '322Y]', '43304'], ['TT..B.', 'SNSENT', 'NO}],}', '343443', 'TT....', 'YNYKLP', 'NO}]Z}', '343413'], ['.....', 'NNSTD', ']]}}]', '44334', '.....', 'KKSTN', ']]}}]', '44334'], ['EEEE.', 'KSYVN', '322/]', '43304', 'EEEE.', 'KTSVD', '322/]', '43304'], ['HH…
6P59_A	0.0012014598999129	12.991749748411586	0.3286516853932579	[[109, 115], [104, 113], [109, 113], [107, 111], [104, 114], [5, 8]]	[2, 4, 1, 6, 0, 5]	[[47, 53], [198, 209], [312, 316], [609, 613], [710, 720], [976, 979]]	[['EEEEEEE', 'IWKGWID', '/2322/3', '0343304', 'EEEEEEE', 'VLHSTQD', '/032233', '0143344'], ['TTEEEEEEEE', 'NGVCVIWKGW', 'ON/1//2322', '4302003433', 'TTEEEEEEEEEE', 'DGYFKIYSKHTP', 'ON213/223322', '433240334433'], ['EEEEE', 'IWKGW', '/2322', '03433', 'EEEEE', 'IYQTS', '/2322', '03433'], ['EEEEE', 'CVIWK', '1//23', '20034', 'EEEEE', 'AVLYQ', '1/023', '20134'], ['TTEEEEEEEEE', 'NGVCVIWKGWI', 'ON/1//…
6CQR_G	0.0012015196960008	7.640303941596629	1.0929203539823011	[[171, 174], [156, 161], [155, 159], [142, 146], [99, 103], [68, 70]]	[2, 4, 1, 6, 0, 5]	[[50, 53], [224, 229], [397, 401], [597, 601], [720, 724], [977, 979]]	[['EEEE', 'YTFQ', '2213', '3324', 'EEEE', 'STQD', '2233', '3344'], ['EEEEEE', 'QTLVML', '320/10', '431021', 'EEEEEE', 'EPLVDL', '320/30', '431041'], ['EEEEE', 'FQTLV', '1320/', '24310', 'EEEEE', 'ADSFV', '1321/', '24320'], ['EEE..', 'VVSTG', '//2}}', '00333', 'EEE..', 'VITPG', '//2}}', '00333'], ['EEEEE', 'VTVYP', '/2/22', '03033', 'EEEEE', 'ISVTT', '/2/22', '03033'], ['HHH', 'LEQ', '"%%', '144',…
3J26_M	0.0012072468112617	6.509736237024731	0.116883116883117	[[465, 469], [70, 76], [465, 469], [293, 302], [458, 473], [487, 490]]	[2, 4, 1, 6, 0, 5]	[[47, 51], [202, 208], [312, 316], [546, 557], [716, 728], [978, 981]]	[['EEEEE', 'VYDGT', '/2322', '03433', 'EEEEE', 'VLHST', '/0322', '01433'], ['EEEEEEE', 'QVPYDIT', '3/223/2', '4033403', 'EEEEEEE', 'KIYSKHT', '3/22332', '4033443'], ['EEEEE', 'VYDGT', '/2322', '03433', 'EEEEE', 'IYQTS', '/2322', '03433'], ['EEEEEEE...', 'LSRYTTQFQN', '0242223[]]', '1353334244', 'EEEEEEEEE...', 'LTGTGVLTESNK', '02222/023}]]', '133330134344'], ['EEEEEEEEEEEEEEEE', 'PDMYIVAVYDGTLVIS…
6IW2_P	0.0012077191648466	6.641086914697061	0.4576271186440681	[[307, 312], [308, 311], [111, 116], [63, 67], [307, 313], [254, 256]]	[2, 4, 1, 6, 0, 5]	[[47, 52], [206, 209], [431, 436], [609, 613], [670, 676], [959, 961]]	[['EEEEEE', 'VKNPTD', '/33223', '044334', 'EEEEEE', 'VLHSTQ', '/03223', '014334'], ['EEEE', 'KNPT', '3322', '4433', 'EEEE', 'KHTP', '3322', '4433'], ['EEEEEE', 'GSIVAP', '22//12', '330023', 'EEEEEE', 'GDVIAW', '23//12', '340023'], ['EEEEE', 'AVLTH', '1/023', '20134', 'EEEEE', 'AVLYQ', '1/023', '20134'], ['EEEEEE.', 'VKNPTDT', '/33223}', '0443343', 'EEEEEE.', 'IHASYQT', '/31223}', '0423343'], ['HH…
4BH0_E	0.0012078263289105	3.6167464948053705	0.6538461538461537	[[271, 274], [271, 276], [276, 283], [238, 242], [3, 7], [101, 107]]	[2, 4, 1, 6, 0, 5]	[[50, 53], [204, 209], [376, 383], [538, 542], [712, 716], [977, 983]]	[['EEEE', 'YGNN', '2233', '3344', 'EEEE', 'STQD', '2233', '3344'], ['EEEEEE', 'YGNNNT', '223332', '334443', 'EEEEEE', 'YSKHTP', '223322', '334433'], ['ESEE.SS.', 'TKQQTPIG', '2V33}UR}', '34443303', 'EEEESSS.', 'TFKDYGVS', '2133UUR}', '32443303'], ['EEEEE', 'AINFE', '1/313', '20424', 'EEEEE', 'FVNFN', '1/313', '20424'], ['EEEEE', 'IMIGY', '/1/22', '02033', 'EEEEE', 'IAIPT', '/1/22', '02033'], ['HH…
6OOO_A	0.0012079144337824	8.047723304408006	0.3670520231213874	[[328, 332], [120, 123], [409, 419], [450, 453], [413, 420], [339, 342]]	[2, 4, 1, 6, 0, 5]	[[49, 53], [227, 230], [307, 317], [549, 552], [719, 726], [978, 981]]	[['EEEEE', 'KAYEE', '31233', '42344', 'EEEEE', 'HSTQD', '32233', '43344'], ['EEEE', 'VKLT', '/302', '0413', 'EEEE', 'VDLP', '/302', '0413'], ['...SEEEEEEE', 'GHNGTITLPGK', '}]]U2/20223', '34433031334', '...SEEEEEEE', 'TVEKGIYQTSN', '}Y]V2/23223', '30443034334'], ['EEEE', 'TGIL', '22/0', '3301', 'EEEE', 'TGVL', '22/0', '3301'], ['EEEEEEEE', 'TITLPGKI', '2/20223/', '30313340', 'EEEEEEEE', 'TISVTTEI…
5W1X_G	0.0012116703911872	4.354399094973324	0.2005076142131974	[[363, 367], [362, 365], [165, 170], [27, 36], [32, 38], [468, 472]]	[2, 4, 1, 6, 0, 5]	[[49, 53], [206, 209], [395, 400], [545, 554], [711, 719], [960, 964]]	[['EEEEE', 'QYSRH', '32243', '43354', 'EEEEE', 'HSTQD', '32233', '43344'], ['EEEE', 'KQYS', '3322', '4433', 'EEEE', 'KHTP', '3322', '4433'], ['EEEEEE', 'IGEHWA', '/23321', '034432', 'EEEEEE', 'VYADSF', '/21321', '032432'], ['T.EEEEEEEE', 'YVTRTSIFYH', 'NY2422/123', '3035330234', 'TEEEEEEEEE', 'GLTGTGVLTE', 'N02222/023', '3133330134'], ['EEEEEEE', 'SIFYHAG', '2/12312', '3023423', 'EEEEEEEEE', 'SIA…
4RS5_D	0.0012179302495613	12.50828964557703	0.589915966386555	[[167, 169], [91, 95], [166, 169], [192, 201], [194, 197], [129, 131]]	[2, 4, 1, 6, 0, 5]	[[48, 50], [225, 229], [276, 279], [571, 580], [711, 714], [973, 975]]	[['EEE', 'LQY', '032', '143', 'EEE', 'LHS', '032', '143'], ['EEEEE', 'GEIDL', '23/30', '34041', 'EEEEE', 'PLVDL', '20/30', '31041'], ['EEEE', 'LLQY', '0032', '1143', 'EEEE', 'LLKY', '0032', '1143'], ['S.EEEEESSS', 'NPSVFVKLSD', 'V}2/1/3SUV', '4330204134', 'S.EEEEE.SS', 'DTTDAVRDPQ', 'V}231/4]UV', '4334205434'], ['EEEE', 'SVFV', '2/1/', '3020', 'EEEE', 'SIAI', '2/1/', '3020'], ['S.S', 'ITG', 'R}U'…
6W75_C	0.0012269523161804	14.441586666197413	0.6282271944922548	[[6961, 6964], [6989, 6993], [7005, 7009], [6962, 6965], [6947, 6958], [6850, 6852]]	[2, 4, 1, 6, 0, 5]	[[48, 51], [200, 204], [395, 399], [548, 551], [766, 775], [960, 962]]	[['EEEE', 'LGGS', '0222', '1333', 'EEEE', 'LHST', '0322', '1433'], ['EEEEE', 'TAFVT', '211/2', '32203', 'EEEEE', 'YFKIY', '213/2', '32403'], ['EEEEE', 'IGCNY', '/2132', '03243', 'EEEEE', 'VYADS', '/2132', '03243'], ['EEEE', 'GGSV', '222/', '3330', 'EEEE', 'GTGV', '222/', '3330'], ['HHHHHHHHHHHH', 'FFTYICGFIQQK', '##$$!#$#!%%%', '223302320444', 'HHHHHHHHHH', 'ALTGIAVEQD', '#"$$!#!%%%', '2133020444…
6XF6_A	0.0012276978055466	0.3109453882429979	0.0053134962805527	[[37, 53], [195, 229], [274, 444], [514, 614], [646, 786], [862, 865], [957, 981]]	[2, 4, 1, 6, 0, 3, 5]	[[37, 53], [195, 229], [274, 444], [514, 614], [646, 786], [862, 865], [957, 981]]	[['B.SSS.B..S.EEEEEE', 'YYPDKVFRSSVLHSTQD', '+}UVVY*^}UY032233', '33344025330143344', 'B.SSSEE..SEEEEEEE', 'YYPDKVFRSSVLHSTQD', '+}UVV/1^}U/032233', '33344025330143344'], ['EEETTEEEEEEEEEE...SSSSPS....BEEEEEE', 'KNIDGYFKIYSKHTPINLVRDLPQGFSALEPLVDL', '33/ON213/223322Y]ZRWVSGV}[}[)320/30', '44043324033443304105413432321431041', 'EEETTEEEEEEEEEE...SSSPPPS..PBEEEEEE', 'KNIDGYFKIYSKHTPINLVRDLPQGFSALEP…
5REY_A	0.0012305371900824	13.00986574506766	0.5714285714285714	[[27, 29], [149, 152], [144, 151], [121, 125], [172, 175], [268, 272]]	[2, 4, 1, 6, 0, 5]	[[48, 50], [200, 203], [371, 378], [547, 551], [671, 674], [977, 981]]	[['EEE', 'LNG', '032', '143', 'EEE', 'LHS', '032', '143'], ['EEEE', 'GFNI', '213/', '3240', 'EEEE', 'YFKI', '213/', '3240'], ['.TT.EEEE', 'SCGSVGFN', '}MN}/213', '32330324', '.TT.SEEE', 'SASFSTFK', '}MN[U213', '32323324'], ['EEEEE', 'SPSGV', '2222/', '33330', 'EEEEE', 'TGTGV', '2222/', '33330'], ['EEEE', 'HAGT', '3122', '4233', 'EEEE', 'HASY', '3122', '4233'], ['HHHHH', 'LKELL', '"%%""', '14411',…
6D7C_K	0.0012334889033323	2.4631391212438247	0.4758190327613103	[[157, 160], [3, 6], [156, 160], [258, 263], [190, 196], [98, 102]]	[2, 4, 1, 6, 0, 5]	[[49, 52], [227, 230], [313, 317], [524, 529], [661, 667], [977, 981]]	[['EEEE', 'KSYK', '3223', '4334', 'EEEE', 'HSTQ', '3223', '4334'], ['EEEE', 'IELG', '/302', '0413', 'EEEE', 'VDLP', '/302', '0413'], ['EEEEE', 'TKSYK', '23223', '34334', 'EEEEE', 'YQTSN', '23223', '34334'], ['EE.SS.', 'IQSGVQ', '/3}UR]', '043304', 'EE.S..', 'VEGPKK', '/3}U]]', '043344'], ['...EEEE', 'NKLVTVG', ']]Z/2/2', '4410303', '..SEEEE', 'EHDIPIG', ']]V/2/2', '4440303'], ['HHHHH', 'LRQIL', '…
4YE7_B	0.0012345874484944	23.746237046874644	2.709803921568628	[[72, 75], [11, 17], [61, 70], [7, 22], [33, 36], [38, 40]]	[2, 4, 1, 6, 0, 5]	[[48, 51], [197, 204], [411, 420], [592, 601], [750, 753], [980, 982]]	[['EEEE', 'LFTT', '0122', '1233', 'EEEE', 'LHST', '0322', '1433'], ['ETTEEEE', 'VDGTDVP', '/ON23/2', '0433403', 'ETTEEEEE', 'IDGYFKIY', '/ON213/2', '04332403'], ['STT..SS.TT', 'APNDTTYSAN', 'TNO]}UU}MO', '2344333324', 'STT..STTTT', 'APGQTGKIAD', 'TNN]}UOKMO', '2334334024'], ['EEEEETTEEEEEEE..', 'FSTRVDGTDVPVFYSG', '1224/ON23/2/12}}', '2335043340302333', 'EEEEEEEE..', 'FGGVSVITPG', '122/2//2}}', '…
5REN_A	0.0012406498379971	12.973524564949598	0.5662251655629134	[[27, 29], [149, 152], [144, 151], [121, 125], [172, 175], [268, 272]]	[2, 4, 1, 6, 0, 5]	[[48, 50], [200, 203], [371, 378], [547, 551], [671, 674], [977, 981]]	[['EEE', 'LNG', '032', '143', 'EEE', 'LHS', '032', '143'], ['EEEE', 'GFNI', '213/', '3240', 'EEEE', 'YFKI', '213/', '3240'], ['.TT.EEEE', 'SCGSVGFN', '}MN}/213', '32330324', '.TT.SEEE', 'SASFSTFK', '}MN[U213', '32323324'], ['EEEEE', 'SPSGV', '2222/', '33330', 'EEEEE', 'TGTGV', '2222/', '33330'], ['EEEE', 'HAGT', '3122', '4233', 'EEEE', 'HASY', '3122', '4233'], ['HHHHH', 'LKELL', '"%%""', '14411',…
6ZJM_G	0.0012465302615863	8.628816590228535	0.6452173913043471	[[314, 317], [171, 176], [366, 373], [345, 353], [358, 372], [987, 990]]	[2, 4, 1, 6, 0, 5]	[[48, 51], [202, 207], [311, 318], [597, 605], [711, 725], [960, 963]]	[['EEEE', 'LKGT', '0322', '1433', 'EEEE', 'LHST', '0322', '1433'], ['EEEEEE', 'QVIYEK', '3//233', '400344', 'EEEEEE', 'KIYSKH', '3/2233', '403344'], ['EEEEEEEE', 'YLPISGEM', '202/2231', '31303342', 'EEEEEEEE', 'GIYQTSNF', '2/232231', '30343342'], ['EEEP..TT.', 'IVPESNHST', '//2H}]ON}', '003434433', 'EEE..TTT.', 'VITPGTNTS', '//2}}NON}', '003333433'], ['EEESEEEEEEEEEEE', 'TVPITWTGYLPISGE', '2/2R22…
5TGU_C	0.0012492549575961	11.648586726535184	0.520900321543408	[[164, 166], [86, 89], [242, 247], [165, 182], [189, 193], [110, 112]]	[2, 4, 1, 6, 0, 5]	[[50, 52], [225, 228], [432, 437], [573, 595], [774, 778], [978, 980]]	[['EEE', 'TTN', '223', '334', 'EEE', 'STQ', '223', '334'], ['EEEE', 'TLIE', '20/3', '3104', 'EEEE', 'PLVD', '20/3', '3104'], ['EEEEEE', 'NITFSH', '3/2123', '403234', 'EEEEEE', 'DVIAWN', '3//123', '400234'], ['EEEEE..SSS.EEEEEEE', 'TNTYRNTDTAEHLIMWGI', '23224]}VUT]30/122/', '343354343244102330', 'EEEEE.SSS..EEEEEPPPEEEE', 'TDAVRDPQTLEILDITPFSFGGV', '231/4]UVUZ]/03/2GFG122/', '342054343140140332323…
3JCL_C	0.0012542869798312	13.684708627498912	0.1208530805687198	[[536, 539], [536, 540], [269, 293], [65, 69], [978, 986], [1007, 1033]]	[2, 4, 1, 6, 0, 5]	[[50, 53], [204, 208], [276, 300], [546, 550], [764, 774], [957, 983]]	[['EEEE', 'WSHD', '2233', '3344', 'EEEE', 'STQD', '2233', '3344'], ['EEEEE', 'WSHDT', '22332', '33443', 'EEEEE', 'YSKHT', '22332', '33443'], ['EEEE.TTS.EEEEEETTS.HHHHHH', 'LFNFNQKGVITSAVDPASSYTSEIK', '0131]OOUY/221/3NMU}$$$%!%', '1242444300332043233333404', 'EEEE.TTS.EEEEEETTS.HHHHHH', 'LLKYNENGTITDAVDBALDPLSETK', '0032]OOU}/231/3QMS]$"$%$%', '1143444330342046214313434'], ['EEEEE', 'LTGYY', '0222…
5TH0_C	0.0012568846474775	11.556494717354113	0.4944707740916274	[[164, 166], [86, 89], [242, 247], [165, 182], [189, 193], [110, 112]]	[2, 4, 1, 6, 0, 5]	[[50, 52], [225, 228], [432, 437], [573, 595], [773, 777], [978, 980]]	[['EEE', 'TTN', '223', '334', 'EEE', 'STQ', '223', '334'], ['EEEE', 'TLIE', '20/3', '3104', 'EEEE', 'PLVD', '20/3', '3104'], ['EEEEEE', 'NITFSH', '3/2123', '403234', 'EEEEEE', 'DVIAWN', '3//123', '400234'], ['EEEEE..SSS.EEEEEEE', 'TNTYRNTDTAEHLIMWGI', '23224]}VUT]30/122/', '343354343244102330', 'EEEEE.SSS..EEEEEPPPEEEE', 'TDAVRDPQTLEILDITPFSFGGV', '231/4]UVUZ]/03/2GFG122/', '342054343140140332323…
1W8X_I	0.0012618760473215	8.95083895960076	0.4712286158631416	[[232, 238], [227, 236], [231, 236], [227, 233], [228, 236], [118, 122]]	[2, 4, 1, 6, 0, 5]	[[47, 53], [202, 209], [311, 316], [586, 596], [714, 724], [957, 961]]	[['EEEEEEE', 'VYQSYLD', '/232203', '0343314', 'EEEEEEE', 'VLHSTQD', '/032233', '0143344'], ['EEEEEEEEEE', 'EISYTVYQSY', '3/222/2322', '4033303433', 'EEEEEEEE', 'KIYSKHTP', '3/223322', '40334433'], ['EEEEEE', 'TVYQSY', '2/2322', '303433', 'EEEEEE', 'GIYQTS', '2/2322', '303433'], ['EEEEEEE', 'EISYTVY', '3/222/2', '4033303', 'EEEPPPEEEEE', 'DITPFSFGGVS', '3/2GFG122/2', '40332323303'], ['EEEEEEEEE', …
5JW4_E	0.001262973193747	3.639872653234173	0.5039745627980925	[[271, 274], [271, 276], [254, 257], [238, 242], [3, 7], [101, 107]]	[2, 4, 1, 6, 0, 5]	[[50, 53], [204, 209], [431, 434], [538, 542], [712, 716], [977, 983]]	[['EEEE', 'YGNN', '2233', '3344', 'EEEE', 'STQD', '2233', '3344'], ['EEEEEE', 'YGNNNT', '223332', '334443', 'EEEEEE', 'YSKHTP', '223322', '334433'], ['EEEE', 'YKIV', '23//', '3400', 'EEEE', 'GDVI', '23//', '3400'], ['EEEEE', 'AINFE', '1/313', '20424', 'EEEEE', 'FVNFN', '1/313', '20424'], ['EEEEE', 'IMIGY', '/1/22', '02033', 'EEEEE', 'IAIPT', '/1/22', '02033'], ['HHHHHTT', 'LKHLLSR', '"%%""NP', '1…
1NOB_C	0.0012645697471918	12.192565221573254	0.4944707740916274	[[435, 437], [543, 546], [406, 411], [443, 446], [541, 546], [520, 522]]	[2, 4, 1, 6, 0, 5]	[[51, 53], [200, 203], [448, 453], [596, 599], [721, 726], [969, 971]]	[['EEE', 'TKN', '233', '344', 'EEE', 'TQD', '233', '344'], ['EEEE', 'TMKV', '213/', '3240', 'EEEE', 'YFKI', '213/', '3240'], ['EEEEEE', 'DPLTLW', '320202', '431313', 'EEEEEE', 'NYNYLY', '323202', '434313'], ['EEEE', 'GIVS', '2//2', '3003', 'EEEE', 'SVIT', '2//2', '3003'], ['EEEEEE', 'PITMKV', '2/213/', '303240', 'EEEEEE', 'SVTTEI', '2/223/', '303340'], ['.TT', 'NAS', ']MN', '423', '.TT', 'NFG', '…
4K67_C	0.0012647108730487	3.3379032594150253	0.3456614509246083	[[164, 169], [165, 170], [164, 169], [242, 246], [4, 10], [103, 108]]	[2, 4, 1, 6, 0, 5]	[[47, 52], [206, 211], [312, 317], [538, 542], [661, 667], [957, 962]]	[['EEEEEE', 'IKKSYN', '/33223', '044334', 'EEEEEE', 'VLHSTQ', '/03223', '014334'], ['EEEEE.', 'KKSYNN', '33223]', '443344', 'EEEE..', 'KHTPIN', '3322Y]', '443304'], ['EEEEEE', 'IKKSYN', '/33223', '044334', 'EEEEEE', 'IYQTSN', '/23223', '034334'], ['EEEEE', 'AINFE', '1/313', '20424', 'EEEEE', 'FVNFN', '1/313', '20424'], ['..EEEEE', 'QDQIGIG', ']]3/2/2', '4440303', '..SEEEE', 'EHDIPIG', ']]V/2/2', …
6XEY_C	0.0012657658661993	0.3817788035440682	0.0487804878048783	[[37, 53], [201, 229], [274, 444], [514, 614], [646, 786], [861, 865], [957, 982]]	[2, 4, 1, 6, 0, 3, 5]	[[37, 53], [201, 229], [274, 444], [514, 614], [646, 786], [861, 865], [957, 982]]	[['B..S.EE..S.EEEEEE', 'YYPDKVFRSSVLHSTQD', '+}}V]/1^}UY032233', '33344025330143344', 'B.SSSEE..SEEEEEEE', 'YYPDKVFRSSVLHSTQD', '+}UVV/1^}U/032233', '33344025330143344'], ['EEEEEEEEE....SS..SS..PBEEEEEE', 'FKIYSKHTPINLVRDLPQGFSALEPLVDL', '13/223322Y]ZYWVZ}VU[}F)320/30', '24033443304105413432321431041', 'EEEEEEEEE...SSSPPPS..PBEEEEEE', 'FKIYSKHTPINLVRDLPQGFSALEPLVDL', '13/223322Y]ZRWVEGHU[}F)320/3…
1AUY_B	0.0012659122497968	12.496807793482835	0.5357142857142858	[[180, 182], [178, 182], [32, 39], [75, 81], [169, 175]]	[2, 4, 1, 6, 0]	[[49, 51], [205, 209], [394, 401], [594, 600], [718, 724]]	[['EEE', 'HSP', '322', '433', 'EEE', 'HST', '322', '433'], ['EEEEE', 'SMHSP', '21322', '32433', 'EEEEE', 'SKHTP', '23322', '34433'], ['EEEEEEEE', 'KQPFQSEV', '3321323/', '44324340', 'EEEEEEEE', 'NVYADSFV', '3/21321/', '40324320'], ['EEEEEE.', 'WVTIHPT', '2/2/32}', '3030433', 'EEEEEE.', 'GVSVITP', '2/2//2}', '3030033'], ['EEEEEEE', 'CIITVSG', '1//2/22', '2003033', 'EEEEEEE', 'FTISVTT', '12/2/22', …
7A4N_C	0.0012673767448696	0.2733194199350708	0.0725623582766434	[[37, 53], [195, 229], [274, 444], [514, 614], [648, 786], [861, 865], [957, 981]]	[2, 4, 1, 6, 0, 3, 5]	[[37, 53], [195, 229], [274, 444], [514, 614], [648, 786], [861, 865], [957, 981]]	[['B..SSEE..S...EEEE', 'YYPDKVFRSSVLHSTQD', '+}}VV/1^}UYZ]2233', '33344025330143344', 'B.SSSEE..SEEEEEEE', 'YYPDKVFRSSVLHSTQD', '+}UVV/1^}U/032233', '33344025330143344'], ['EEETTEEEEEEEEE.------..SS...BEEEEEE', 'KNIDGYFKIYSKHTP------LPQGFSALEPLVDL', '33/ON213/22332}------Z}VU[}[)320/30', '440433240334433------13432321431041', 'EEETTEEEEEEEEEE...SSSPPPS..PBEEEEEE', 'KNIDGYFKIYSKHTPINLVRDLPQGFSALEP…
1W8X_B	0.0012689146020373	8.950504613908743	0.5432300163132129	[[232, 238], [227, 236], [231, 236], [227, 233], [228, 236], [118, 122]]	[2, 4, 1, 6, 0, 5]	[[47, 53], [202, 209], [311, 316], [586, 596], [714, 724], [957, 961]]	[['EEEEEEE', 'VYQSYLD', '/232203', '0343314', 'EEEEEEE', 'VLHSTQD', '/032233', '0143344'], ['EEEEEEEEEE', 'EISYTVYQSY', '3/222/2322', '4033303433', 'EEEEEEEE', 'KIYSKHTP', '3/223322', '40334433'], ['EEEEEE', 'TVYQSY', '2/2322', '303433', 'EEEEEE', 'GIYQTS', '2/2322', '303433'], ['EEEEEEE', 'EISYTVY', '3/222/2', '4033303', 'EEEPPPEEEEE', 'DITPFSFGGVS', '3/2GFG122/2', '40332323303'], ['EEEEEEEEE', …
1W8X_H	0.0012693549535344	8.950534449047177	0.4290030211480358	[[232, 238], [227, 236], [231, 236], [227, 233], [228, 236], [118, 122]]	[2, 4, 1, 6, 0, 5]	[[47, 53], [202, 209], [311, 316], [586, 596], [714, 724], [957, 961]]	[['EEEEEEE', 'VYQSYLD', '/232203', '0343314', 'EEEEEEE', 'VLHSTQD', '/032233', '0143344'], ['EEEEEEEEEE', 'EISYTVYQSY', '3/222/2322', '4033303433', 'EEEEEEEE', 'KIYSKHTP', '3/223322', '40334433'], ['EEEEEE', 'TVYQSY', '2/2322', '303433', 'EEEEEE', 'GIYQTS', '2/2322', '303433'], ['EEEEEEE', 'EISYTVY', '3/222/2', '4033303', 'EEEPPPEEEEE', 'DITPFSFGGVS', '3/2GFG122/2', '40332323303'], ['EEEEEEEEE', …
1HB9_H	0.0012694469074925	8.942286645313487	0.4056463595839519	[[232, 238], [227, 236], [231, 236], [227, 233], [228, 236], [118, 122]]	[2, 4, 1, 6, 0, 5]	[[47, 53], [202, 209], [311, 316], [586, 596], [714, 724], [957, 961]]	[['EEEEEEE', 'VYQSYLD', '/232203', '0343314', 'EEEEEEE', 'VLHSTQD', '/032233', '0143344'], ['EEEEEEEEEE', 'EISYTVYQSY', '3/222/2322', '4033303433', 'EEEEEEEE', 'KIYSKHTP', '3/223322', '40334433'], ['EEEEEE', 'TVYQSY', '2/2322', '303433', 'EEEEEE', 'GIYQTS', '2/2322', '303433'], ['EEEEEEE', 'EISYTVY', '3/222/2', '4033303', 'EEEPPPEEEEE', 'DITPFSFGGVS', '3/2GFG122/2', '40332323303'], ['EEEEEEEEE', …
1W8X_D	0.0012694639608822	8.950502375710741	0.4182908545727137	[[232, 238], [227, 236], [231, 236], [227, 233], [228, 236], [118, 122]]	[2, 4, 1, 6, 0, 5]	[[47, 53], [202, 209], [311, 316], [586, 596], [714, 724], [957, 961]]	[['EEEEEEE', 'VYQSYLD', '/232203', '0343314', 'EEEEEEE', 'VLHSTQD', '/032233', '0143344'], ['EEEEEEEEEE', 'EISYTVYQSY', '3/222/2322', '4033303433', 'EEEEEEEE', 'KIYSKHTP', '3/223322', '40334433'], ['EEEEEE', 'TVYQSY', '2/2322', '303433', 'EEEEEE', 'GIYQTS', '2/2322', '303433'], ['EEEEEEE', 'EISYTVY', '3/222/2', '4033303', 'EEEPPPEEEEE', 'DITPFSFGGVS', '3/2GFG122/2', '40332323303'], ['EEEEEEEEE', …
1HB5_E	0.0012702830801578	8.94223427008742	0.3952802359882006	[[232, 238], [227, 236], [231, 236], [227, 233], [228, 236], [118, 122]]	[2, 4, 1, 6, 0, 5]	[[47, 53], [202, 209], [311, 316], [586, 596], [714, 724], [957, 961]]	[['EEEEEEE', 'VYQSYLD', '/232203', '0343314', 'EEEEEEE', 'VLHSTQD', '/032233', '0143344'], ['EEEEEEEEEE', 'EISYTVYQSY', '3/222/2322', '4033303433', 'EEEEEEEE', 'KIYSKHTP', '3/223322', '40334433'], ['EEEEEE', 'TVYQSY', '2/2322', '303433', 'EEEEEE', 'GIYQTS', '2/2322', '303433'], ['EEEEEEE', 'EISYTVY', '3/222/2', '4033303', 'EEEPPPEEEEE', 'DITPFSFGGVS', '3/2GFG122/2', '40332323303'], ['EEEEEEEEE', …
1HB9_K	0.0012703465680894	8.942260525394005	0.5792988313856424	[[232, 238], [227, 236], [231, 236], [227, 233], [228, 236], [118, 122]]	[2, 4, 1, 6, 0, 5]	[[47, 53], [202, 209], [311, 316], [586, 596], [714, 724], [957, 961]]	[['EEEEEEE', 'VYQSYLD', '/232203', '0343314', 'EEEEEEE', 'VLHSTQD', '/032233', '0143344'], ['EEEEEEEEEE', 'EISYTVYQSY', '3/222/2322', '4033303433', 'EEEEEEEE', 'KIYSKHTP', '3/223322', '40334433'], ['EEEEEE', 'TVYQSY', '2/2322', '303433', 'EEEEEE', 'GIYQTS', '2/2322', '303433'], ['EEEEEEE', 'EISYTVY', '3/222/2', '4033303', 'EEEPPPEEEEE', 'DITPFSFGGVS', '3/2GFG122/2', '40332323303'], ['EEEEEEEEE', …
1HX6_B	0.0012711818160327	8.942306491176307	0.4204204204204198	[[232, 238], [227, 236], [231, 236], [227, 233], [228, 236], [118, 122]]	[2, 4, 1, 6, 0, 5]	[[47, 53], [202, 209], [311, 316], [586, 596], [714, 724], [957, 961]]	[['EEEEEEE', 'VYQSYLD', '/232203', '0343314', 'EEEEEEE', 'VLHSTQD', '/032233', '0143344'], ['EEEEEEEEEE', 'EISYTVYQSY', '3/222/2322', '4033303433', 'EEEEEEEE', 'KIYSKHTP', '3/223322', '40334433'], ['EEEEEE', 'TVYQSY', '2/2322', '303433', 'EEEEEE', 'GIYQTS', '2/2322', '303433'], ['EEEEEEE', 'EISYTVY', '3/222/2', '4033303', 'EEEPPPEEEEE', 'DITPFSFGGVS', '3/2GFG122/2', '40332323303'], ['EEEEEEEEE', …
1HB5_B	0.0012719736225005	8.942240283976219	0.3631123919308352	[[232, 238], [227, 236], [231, 236], [227, 233], [228, 236], [118, 122]]	[2, 4, 1, 6, 0, 5]	[[47, 53], [202, 209], [311, 316], [586, 596], [714, 724], [957, 961]]	[['EEEEEEE', 'VYQSYLD', '/232203', '0343314', 'EEEEEEE', 'VLHSTQD', '/032233', '0143344'], ['EEEEEEEEEE', 'EISYTVYQSY', '3/222/2322', '4033303433', 'EEEEEEEE', 'KIYSKHTP', '3/223322', '40334433'], ['EEEEEE', 'TVYQSY', '2/2322', '303433', 'EEEEEE', 'GIYQTS', '2/2322', '303433'], ['EEEEEEE', 'EISYTVY', '3/222/2', '4033303', 'EEEPPPEEEEE', 'DITPFSFGGVS', '3/2GFG122/2', '40332323303'], ['EEEEEEEEE', …
6ZGE_B	0.0012719768683663	0.5262092289656221	0.0687103594080342	[[37, 53], [195, 230], [274, 438], [514, 614], [646, 785], [861, 865], [957, 981]]	[2, 4, 1, 6, 0, 3, 5]	[[37, 53], [195, 230], [274, 438], [514, 614], [646, 785], [861, 865], [957, 981]]	[['B..SS.B..SEEEEEEE', 'YYPDKVFRSSVLHSTQD', '+}}VVY*^}U/032233', '33344025330143344', 'B.SSSEE..SEEEEEEE', 'YYPDKVFRSSVLHSTQD', '+}UVV/1^}U/032233', '33344025330143344'], ['EEETTEEEEEEEEEEEEESSS.......BEEEEEEE', 'KNIDGYFKIYSKHTPINLVRDLPQGFSALEPLVDLP', '33/ON213/223322/30RWVZ}]}[}[)320/302', '440433240334433041054134323214310413', 'EEETTEEEEEEEEEE...SSSPPPS..PBEEEEEEE', 'KNIDGYFKIYSKHTPINLVRDLPQGF…
6ZGE_A	0.0012720042314358	0.526206763465139	0.0116279069767446	[[37, 53], [195, 230], [274, 438], [514, 614], [646, 785], [861, 865], [957, 981]]	[2, 4, 1, 6, 0, 3, 5]	[[37, 53], [195, 230], [274, 438], [514, 614], [646, 785], [861, 865], [957, 981]]	[['B..SS.B..SEEEEEEE', 'YYPDKVFRSSVLHSTQD', '+}}VVY*^}U/032233', '33344025330143344', 'B.SSSEE..SEEEEEEE', 'YYPDKVFRSSVLHSTQD', '+}UVV/1^}U/032233', '33344025330143344'], ['EEETTEEEEEEEEEEEEESSS.......BEEEEEEE', 'KNIDGYFKIYSKHTPINLVRDLPQGFSALEPLVDLP', '33/ON213/223322/30RWVZ}]}[}[)320/302', '440433240334433041054134323214310413', 'EEETTEEEEEEEEEE...SSSPPPS..PBEEEEEEE', 'KNIDGYFKIYSKHTPINLVRDLPQGF…
1HB5_H	0.0012722695611426	8.942263466882027	0.5740432612312809	[[232, 238], [227, 236], [231, 236], [227, 233], [228, 236], [118, 122]]	[2, 4, 1, 6, 0, 5]	[[47, 53], [202, 209], [311, 316], [586, 596], [714, 724], [957, 961]]	[['EEEEEEE', 'VYQSYLD', '/232203', '0343314', 'EEEEEEE', 'VLHSTQD', '/032233', '0143344'], ['EEEEEEEEEE', 'EISYTVYQSY', '3/222/2322', '4033303433', 'EEEEEEEE', 'KIYSKHTP', '3/223322', '40334433'], ['EEEEEE', 'TVYQSY', '2/2322', '303433', 'EEEEEE', 'GIYQTS', '2/2322', '303433'], ['EEEEEEE', 'EISYTVY', '3/222/2', '4033303', 'EEEPPPEEEEE', 'DITPFSFGGVS', '3/2GFG122/2', '40332323303'], ['EEEEEEEEE', …
6ZGE_C	0.0012722699305506	0.5262049620102881	0.028541226215645	[[37, 53], [195, 230], [274, 438], [514, 614], [646, 785], [861, 865], [957, 981]]	[2, 4, 1, 6, 0, 3, 5]	[[37, 53], [195, 230], [274, 438], [514, 614], [646, 785], [861, 865], [957, 981]]	[['B..SS.B..SEEEEEEE', 'YYPDKVFRSSVLHSTQD', '+}}VVY*^}U/032233', '33344025330143344', 'B.SSSEE..SEEEEEEE', 'YYPDKVFRSSVLHSTQD', '+}UVV/1^}U/032233', '33344025330143344'], ['EEETTEEEEEEEEEEEEESSS.......BEEEEEEE', 'KNIDGYFKIYSKHTPINLVRDLPQGFSALEPLVDLP', '33/ON213/223322/30RWVZ}]}[}[)320/302', '440433240334433041054134323214310413', 'EEETTEEEEEEEEEE...SSSPPPS..PBEEEEEEE', 'KNIDGYFKIYSKHTPINLVRDLPQGF…
1HB9_E	0.0012724049793414	8.94232236313286	0.3730043541364289	[[232, 238], [227, 236], [231, 236], [227, 233], [228, 236], [118, 122]]	[2, 4, 1, 6, 0, 5]	[[47, 53], [202, 209], [311, 316], [586, 596], [714, 724], [957, 961]]	[['EEEEEEE', 'VYQSYLD', '/232203', '0343314', 'EEEEEEE', 'VLHSTQD', '/032233', '0143344'], ['EEEEEEEEEE', 'EISYTVYQSY', '3/222/2322', '4033303433', 'EEEEEEEE', 'KIYSKHTP', '3/223322', '40334433'], ['EEEEEE', 'TVYQSY', '2/2322', '303433', 'EEEEEE', 'GIYQTS', '2/2322', '303433'], ['EEEEEEE', 'EISYTVY', '3/222/2', '4033303', 'EEEPPPEEEEE', 'DITPFSFGGVS', '3/2GFG122/2', '40332323303'], ['EEEEEEEEE', …
1HB9_B	0.0012726956437307	8.94232956274649	0.5039745627980925	[[232, 238], [227, 236], [231, 236], [227, 233], [228, 236], [118, 122]]	[2, 4, 1, 6, 0, 5]	[[47, 53], [202, 209], [311, 316], [586, 596], [714, 724], [957, 961]]	[['EEEEEEE', 'VYQSYLD', '/232203', '0343314', 'EEEEEEE', 'VLHSTQD', '/032233', '0143344'], ['EEEEEEEEEE', 'EISYTVYQSY', '3/222/2322', '4033303433', 'EEEEEEEE', 'KIYSKHTP', '3/223322', '40334433'], ['EEEEEE', 'TVYQSY', '2/2322', '303433', 'EEEEEE', 'GIYQTS', '2/2322', '303433'], ['EEEEEEE', 'EISYTVY', '3/222/2', '4033303', 'EEEPPPEEEEE', 'DITPFSFGGVS', '3/2GFG122/2', '40332323303'], ['EEEEEEEEE', …
7K3B_C	0.0012741548212955	12.300620755681122	0.5584843492586484	[[58, 61], [210, 214], [165, 168], [164, 182], [230, 236], [108, 112]]	[2, 4, 1, 6, 0, 5]	[[47, 50], [206, 210], [394, 397], [585, 598], [720, 726], [959, 963]]	[['EEEE', 'ILDG', '/032', '0143', 'EEEE', 'VLHS', '/032', '0143'], ['EEEE.', 'QQTII', '332/Y', '44300', 'EEEE.', 'KHTPI', '3322Y', '44330'], ['EEEE', 'NVTM', '3/21', '4032', 'EEEE', 'NVYA', '3/21', '4032'], ['EEEEEE..SSS.EEEEEEE', 'LNVTMPNNDNFDKLYIWGV', '03/212]]VVT]302/22/', '1403234444244130330', 'EEEEPPPEEEEEEE', 'LDITPFSFGGVSVI', '03/2GFG122/2//', '14033232330300'], ['EEEEEEE', 'ISIYWTI', '/2…
1W8X_F	0.0012795475880522	8.942072388776277	0.4576271186440681	[[232, 238], [227, 236], [231, 236], [227, 233], [228, 236], [118, 122]]	[2, 4, 1, 6, 0, 5]	[[47, 53], [202, 209], [311, 316], [586, 596], [714, 724], [957, 961]]	[['EEEEEEE', 'VYQSYLD', '/232203', '0343314', 'EEEEEEE', 'VLHSTQD', '/032233', '0143344'], ['EEEEEEEEEE', 'EISYTVYQSY', '3/222/2322', '4033303433', 'EEEEEEEE', 'KIYSKHTP', '3/223322', '40334433'], ['EEEEEE', 'TVYQSY', '2/2322', '303433', 'EEEEEE', 'GIYQTS', '2/2322', '303433'], ['EEEEEEE', 'EISYTVY', '3/222/2', '4033303', 'EEEPPPEEEEE', 'DITPFSFGGVS', '3/2GFG122/2', '40332323303'], ['EEEEEEEEE', …
7DK4_C	0.0012801211753067	0.5117505246425994	0.0096051227321236	[[38, 53], [195, 230], [274, 444], [517, 614], [648, 786], [862, 865], [957, 981]]	[2, 4, 1, 6, 0, 3, 5]	[[38, 53], [195, 230], [274, 444], [517, 614], [648, 786], [862, 865], [957, 981]]	[['.SSSEE..S.EEEEEE', 'YPDKVFRSSVLHSTQD', '}UVV/1^}UY032233', '3344025330143344', '.SSSEE..SEEEEEEE', 'YPDKVFRSSVLHSTQD', '}UVV/1^}U/032233', '3344025330143344'], ['EEETTEEEEEEEEEEEEESSSS.....EEEEEEEEE', 'KNIDGYFKIYSKHTPINLVRDLPQGFSALEPLVDLP', '33/ON213/223322/30RWVS}]}[}10320/302', '440433240334433041054134323214310413', 'EEETTEEEEEEEEEE...SSSPPPS..PBEEEEEEE', 'KNIDGYFKIYSKHTPINLVRDLPQGFSALEPLVD…
3GBM_C	0.0012863409592117	3.611956734816234	0.7075812274368225	[[274, 277], [274, 279], [100, 104], [242, 246], [13, 17], [108, 110]]	[2, 4, 1, 6, 0, 5]	[[50, 53], [204, 209], [436, 440], [538, 542], [720, 724], [977, 979]]	[['EEEE', 'YGNH', '2233', '3344', 'EEEE', 'STQD', '2233', '3344'], ['EEEEEE', 'YGNHNT', '223332', '334443', 'EEEEEE', 'YSKHTP', '223322', '334433'], ['EEETT', 'GDFND', '231OO', '34244', 'EE.TT', 'WNSNN', '23}OO', '34344'], ['EEEEE', 'AINFE', '1/313', '20424', 'EEEEE', 'FVNFN', '1/313', '20424'], ['EEEEE', 'IGIGY', '/2/22', '03033', 'EEEEE', 'ISVTT', '/2/22', '03033'], ['HHH', 'LKH', '"%%', '144',…
7KDK_A	0.0012897951294817	0.6041344576763332	0.020084566596195	[[37, 53], [195, 229], [274, 438], [514, 613], [646, 786], [861, 865], [957, 981]]	[2, 4, 1, 6, 0, 3, 5]	[[37, 53], [195, 229], [274, 438], [514, 613], [646, 786], [861, 865], [957, 981]]	[['B.SSSEE..SEEEEEEE', 'YYPDKVFRSSVLHSTQD', '+}UVV/1^}U/032233', '33344025330143344', 'B.SSSEE..SEEEEEEE', 'YYPDKVFRSSVLHSTQD', '+}UVV/1^}U/032233', '33344025330143344'], ['EEETTEEEEEEEEEE.S.SSSPPSS...BEEEEEE', 'KNIDGYFKIYSKHTPINLVRDLPQGFSALEPLVDL', '33/ON213/223322YVZRWVEGVU[}[)320/30', '44043324033443304105413432321431041', 'EEETTEEEEEEEEEE...SSSPPPS..PBEEEEEE', 'KNIDGYFKIYSKHTPINLVRDLPQGFSALEP…
7JZJ_C	0.0012911717235984	9.336680500772342	0.1693448702101361	[[74, 76], [304, 308], [304, 307], [205, 208], [90, 95], [217, 219], [265, 269]]	[2, 4, 1, 6, 0, 3, 5]	[[47, 49], [200, 204], [399, 402], [593, 596], [662, 667], [861, 863], [960, 964]]	[['EEE', 'ILE', '/03', '014', 'EEE', 'VLH', '/03', '014'], ['EEEEE', 'TMVIT', '21//2', '32003', 'EEEEE', 'YFKIY', '213/2', '32403'], ['EEEE', 'TMVI', '21//', '3200', 'EEEE', 'SFVI', '21//', '3200'], ['EEEE', 'PGIS', '22/2', '3303', 'EEEE', 'GGVS', '22/2', '3303'], ['..EEEE', 'KQIPIW', ']]/2/2', '440303', '.SEEEE', 'HDIPIG', ']V/2/2', '440303'], ['EPP', 'LLP', '0EG', '113', 'EPP', 'LPP', '0GG', '1…
2DD8_S	0.0012919695120604	15.117096377204868	0.561056105610561	[[365, 367], [363, 367], [322, 425], [500, 512], [436, 440]]	[2, 4, 1, 6, 0]	[[49, 51], [205, 209], [335, 438], [514, 526], [730, 734]]	[['EEE', 'KGY', '322', '433', 'EEE', 'HST', '322', '433'], ['EEEEE', 'TFKGY', '21322', '32433', 'EEEEE', 'SKHTP', '23322', '34433'], ['B..SHHHHT.S...BSTT.EEEEE.SEE..THHHHS.TT.SEEEEESS.GGGSSS.EESEEEEEEEEEEGGGGGGSSTT..SHHHHHT....SS..EEEEEEE.', 'LFPFGEVFNATKFPSVYAWERKKISNFVADYSVLYNSTFFSTFKGYGVSATKLNDLHFSNVYADSFVVKGDDVRQIAPGQTGVIADYNYKLPDDFMGGVLAWNT', ')[}T$%!#O[U][}+RNM}3433/}V1/[]N$!"$V}NM[U21322UR…
2WST_D	0.0012928604705971	13.103856535856524	0.8585461689587426	[[234, 236], [233, 236], [232, 237], [153, 156], [232, 236]]	[2, 4, 1, 6, 0]	[[50, 52], [203, 206], [313, 318], [596, 599], [721, 725]]	[['EEE', 'YTQ', '223', '334', 'EEE', 'STQ', '223', '334'], ['EEEE', 'IYTQ', '/223', '0334', 'EEEE', 'IYSK', '/223', '0334'], ['EEEEEE', 'YIYTQA', '2/2231', '303342', 'EEEEEE', 'YQTSNF', '232231', '343342'], ['EEEE', 'TVIG', '2//2', '3003', 'EEEE', 'SVIT', '2//2', '3003'], ['EEEEE', 'YIYTQ', '2/223', '30334', 'EEEEE', 'SVTTE', '2/223', '30334']]
6PXH_B	0.0012936520973712	8.296639224111782	0.2317708333333328	[[186, 189], [165, 173], [322, 350], [246, 251], [67, 87], [347, 349]]	[2, 4, 1, 6, 0, 5]	[[47, 50], [222, 230], [274, 302], [555, 560], [720, 730], [977, 979]]	[['EEEE', 'ILEP', '/032', '0143', 'EEEE', 'VLHS', '/032', '0143'], ['PSEEEEEEE', 'FNHTLVLLP', 'FV320/002', '244310113', 'PBEEEEEEE', 'ALEPLVDLP', 'F)320/302', '214310413'], ['EEEEEE.TTS.EEEEEETTS.HHHHHHHH', 'TFLLDFSVDGYIRRAIDHGFNDLSQLHHS', '210031}KOU}/441/3ONT]%"$%"%%$', '32114230433055204432441341443', 'EEEEEE.TTS.EEEEEETTS.HHHHHHHH', 'TFLLKYNENGTITDAVDBALDPLSETKBT', '210032]OOU}/231/3QMS]$"$%$…
6I9E_M	0.0012937390394246	15.44985519524965	0.701438848920863	[[14, 16], [14, 16], [98, 104], [27, 31], [96, 101], [43, 47]]	[2, 4, 1, 6, 0, 5]	[[49, 51], [207, 209], [395, 401], [608, 612], [720, 725], [971, 975]]	[['EEE', 'EYW', '322', '433', 'EEE', 'HST', '322', '433'], ['EEE', 'EYW', '322', '433', 'EEE', 'HTP', '322', '433'], ['EEEE.EE', 'VTLKAAV', '/203[1/', '0314220', 'EEEEEEE', 'VYADSFV', '/21321/', '0324320'], ['.EEEE', 'VFALP', 'Y1102', '02213', '.EEEE', 'VAVLY', 'Y1/02', '02013'], ['EEEEEE', 'VTVTLK', '/2/203', '030314', 'EEEEEE', 'ISVTTE', '/2/223', '030334'], ['TS..S', 'WFTGP', 'NT}}U', '32333',…
5XS5_B	0.0012983326460362	12.13618706226321	0.7357798165137612	[[69, 71], [221, 225], [228, 247], [194, 199], [219, 223], [150, 153]]	[2, 4, 1, 6, 0, 5]	[[49, 51], [203, 207], [304, 318], [596, 601], [720, 724], [958, 961]]	[['EEE', 'KSW', '322', '433', 'EEE', 'HST', '322', '433'], ['EEEEE', 'ISPLK', '/2203', '03314', 'EEEEE', 'IYSKH', '/2233', '03344'], ['TTS.S.EEEEEEEEEEEEEE', 'NGATTEVPVTLTIAPLNSEF', 'ONT}U]/2/202/1203231', '43233403031302314342', 'TSS...SEEEEEEEE', 'KSFTVEKGIYQTSNF', 'OUT}Y]V2/232231', '432304430343342'], ['EEEE..', 'TIIMPY', '2//1}}', '300233', 'EEEE..', 'SVITPG', '2//2}}', '300333'], ['EEEEE', …
6ZGI_A	0.0013015482397578	0.5320574354013122	0.0317124735729386	[[37, 53], [195, 230], [274, 438], [514, 614], [646, 785], [861, 865], [957, 981]]	[2, 4, 1, 6, 0, 3, 5]	[[37, 53], [195, 230], [274, 438], [514, 614], [646, 785], [861, 865], [957, 981]]	[['B..SS.B..SEEEEEEE', 'YYPDKVFRSSVLHSTQD', '+}}VVY*^}U/032233', '33344025330143344', 'B.SSSEE..SEEEEEEE', 'YYPDKVFRSSVLHSTQD', '+}UVV/1^}U/032233', '33344025330143344'], ['EEETTEEEEEEEEEEEEESSS.......BEEEEEEE', 'KNIDGYFKIYSKHTPINLVRDLPQGFSALEPLVDLP', '33/ON213/223322/30RWVZ}]}[}[)320/302', '440433240334433041054134323214310413', 'EEETTEEEEEEEEEE...SSSPPPS..PBEEEEEEE', 'KNIDGYFKIYSKHTPINLVRDLPQGF…
6ZGI_C	0.0013016095749026	0.5320636171506881	0.0042462845010613	[[37, 53], [195, 230], [274, 438], [514, 614], [646, 785], [861, 865], [957, 981]]	[2, 4, 1, 6, 0, 3, 5]	[[37, 53], [195, 230], [274, 438], [514, 614], [646, 785], [861, 865], [957, 981]]	[['B..SS.B..SEEEEEEE', 'YYPDKVFRSSVLHSTQD', '+}}VVY*^}U/032233', '33344025330143344', 'B.SSSEE..SEEEEEEE', 'YYPDKVFRSSVLHSTQD', '+}UVV/1^}U/032233', '33344025330143344'], ['EEETTEEEEEEEEEEEEESSS.......BEEEEEEE', 'KNIDGYFKIYSKHTPINLVRDLPQGFSALEPLVDLP', '33/ON213/223322/30RWVZ}]}[}[)320/302', '440433240334433041054134323214310413', 'EEETTEEEEEEEEEE...SSSPPPS..PBEEEEEEE', 'KNIDGYFKIYSKHTPINLVRDLPQGF…
6ZGI_B	0.0013024154946847	0.5320288306870151	0.053911205073996	[[37, 53], [195, 230], [274, 438], [514, 614], [646, 785], [861, 865], [957, 981]]	[2, 4, 1, 6, 0, 3, 5]	[[37, 53], [195, 230], [274, 438], [514, 614], [646, 785], [861, 865], [957, 981]]	[['B..SS.B..SEEEEEEE', 'YYPDKVFRSSVLHSTQD', '+}}VVY*^}U/032233', '33344025330143344', 'B.SSSEE..SEEEEEEE', 'YYPDKVFRSSVLHSTQD', '+}UVV/1^}U/032233', '33344025330143344'], ['EEETTEEEEEEEEEEEEESSS.......BEEEEEEE', 'KNIDGYFKIYSKHTPINLVRDLPQGFSALEPLVDLP', '33/ON213/223322/30RWVZ}]}[}[)320/302', '440433240334433041054134323214310413', 'EEETTEEEEEEEEEE...SSSPPPS..PBEEEEEEE', 'KNIDGYFKIYSKHTPINLVRDLPQGF…
4K63_C	0.0013029782715887	3.4063218585183	0.3611510791366905	[[164, 169], [165, 170], [164, 169], [242, 246], [4, 10], [105, 111]]	[2, 4, 1, 6, 0, 5]	[[47, 52], [206, 211], [312, 317], [538, 542], [661, 667], [977, 983]]	[['EEEEEE', 'IKKSYN', '/33223', '044334', 'EEEEEE', 'VLHSTQ', '/03223', '014334'], ['EEEEE.', 'KKSYNN', '33223]', '443344', 'EEEE..', 'KHTPIN', '3322Y]', '443304'], ['EEEEEE', 'IKKSYN', '/33223', '044334', 'EEEEEE', 'IYQTSN', '/23223', '034334'], ['EEEEE', 'AINFE', '1/313', '20424', 'EEEEE', 'FVNFN', '1/313', '20424'], ['..EEEEE', 'QDQIGIG', ']]3/2/2', '4440303', '..SEEEE', 'EHDIPIG', ']]V/2/2', …
3EPF_2	0.0013069590328263	9.073009622245168	0.2035623409669207	[[79, 81], [15, 17], [99, 102], [229, 232], [227, 249]]	[2, 4, 1, 6, 0]	[[50, 52], [228, 230], [450, 453], [609, 612], [711, 723]]	[['EEE', 'WWK', '223', '334', 'EEE', 'STQ', '223', '334'], ['EEE', 'QLT', '302', '413', 'EEE', 'DLP', '302', '413'], ['EEEE', 'HYLG', '3202', '4313', 'EEEE', 'NYLY', '3202', '4313'], ['EEEE', 'AILP', '1/02', '2013', 'EEEE', 'AVLY', '1/02', '2013'], ['EEEEEEEEEEEETT.S...EEEE', 'GIAILPLAPLDFATESSTEIPIT', '2/1/02012031MN]U}}]/2/2', '30201312314223433340303', 'EEEEEEEEEEEEE', 'SIAIPTNFTISVT', '2/1/22…
7KDK_C	0.001306983085648	0.5999674977070905	0.0499445061043284	[[38, 53], [195, 229], [274, 438], [514, 613], [646, 786], [861, 865], [957, 981]]	[2, 4, 1, 6, 0, 3, 5]	[[38, 53], [195, 229], [274, 438], [514, 613], [646, 786], [861, 865], [957, 981]]	[['.SSSEE..SEEEEEEE', 'YPDKVFRSSVLHSTQD', '}UVV/1^}U/032233', '3344025330143344', '.SSSEE..SEEEEEEE', 'YPDKVFRSSVLHSTQD', '}UVV/1^}U/032233', '3344025330143344'], ['EEETTEEEEEEEEEE.S.SSS..SS..EEEEEEEE', 'KNIDGYFKIYSKHTPINLVRDLPQGFSALEPLVDL', '33/ON213/223322YVZRWVZ}VU[}10320/30', '44043324033443304105413432321431041', 'EEETTEEEEEEEEEE...SSSPPPS..PBEEEEEE', 'KNIDGYFKIYSKHTPINLVRDLPQGFSALEPLVDL', '…
1EAH_2	0.0013080891223404	9.07299677112321	0.281842818428184	[[79, 81], [15, 17], [99, 102], [229, 232], [227, 249]]	[2, 4, 1, 6, 0]	[[50, 52], [228, 230], [450, 453], [609, 612], [711, 723]]	[['EEE', 'WWK', '223', '334', 'EEE', 'STQ', '223', '334'], ['EEE', 'QLT', '302', '413', 'EEE', 'DLP', '302', '413'], ['EEEE', 'HYLG', '3202', '4313', 'EEEE', 'NYLY', '3202', '4313'], ['EEEE', 'AILP', '1/02', '2013', 'EEEE', 'AVLY', '1/02', '2013'], ['EEEEEEEEEEEETT.S...EEEE', 'GIAILPLAPLDFATESSTEIPIT', '2/1/02012031MN]U}}]/2/2', '30201312314223433340303', 'EEEEEEEEEEEEE', 'SIAIPTNFTISVT', '2/1/22…
6II8_E	0.0013151139816374	2.3348262263330533	0.5282714054927296	[[157, 160], [157, 161], [156, 160], [12, 15], [190, 196], [98, 102]]	[2, 4, 1, 6, 0, 5]	[[49, 52], [207, 211], [313, 317], [571, 574], [661, 667], [977, 981]]	[['EEEE', 'KSYK', '3223', '4334', 'EEEE', 'HSTQ', '3223', '4334'], ['EEEE.', 'KSYKN', '3223]', '43344', 'EEE..', 'HTPIN', '322Y]', '43304'], ['EEEEE', 'TKSYK', '23223', '34334', 'EEEEE', 'YQTSN', '23223', '34334'], ['S.EE', 'NGTK', 'V}23', '4334', 'S.EE', 'DTTD', 'V}23', '4334'], ['...EEEE', 'NKLVTVG', ']]Z/2/2', '4410303', '..SEEEE', 'EHDIPIG', ']]V/2/2', '4440303'], ['HHHHH', 'LRQIL', '"&%!"', …
7JZJ_A	0.0013195502676159	8.718731299409637	0.2301690507152147	[[74, 76], [304, 308], [304, 307], [205, 208], [234, 237], [265, 269]]	[2, 4, 1, 6, 0, 5]	[[47, 49], [200, 204], [399, 402], [593, 596], [778, 781], [960, 964]]	[['EEE', 'ILE', '/03', '014', 'EEE', 'VLH', '/03', '014'], ['EEEEE', 'TMVIT', '21//2', '32003', 'EEEEE', 'YFKIY', '213/2', '32403'], ['EEEE', 'TMVI', '21//', '3200', 'EEEE', 'SFVI', '21//', '3200'], ['EEEE', 'PGIS', '22/2', '3303', 'EEEE', 'GGVS', '22/2', '3303'], ['HHHH', 'PEKI', '$%%!', '3440', 'HHHH', 'TQEV', '$%%!', '3440'], ['HHHHH', 'ETLVH', '%$"!%', '43104', 'HHHHH', 'NTLVK', '%$"!%', '431…
3JB4_B	0.0013206576315691	11.919171345350591	0.7882797731568993	[[116, 119], [136, 139], [214, 219], [214, 219], [214, 224], [114, 117]]	[2, 4, 1, 6, 0, 5]	[[38, 41], [200, 203], [311, 316], [594, 599], [719, 730], [972, 975]]	[['.SSS', 'WPNQ', '}UVV', '3344', '.SSS', 'YPDK', '}UVV', '3344'], ['EEEE', 'GFHI', '213/', '3240', 'EEEE', 'YFKI', '213/', '3240'], ['EEEEEE', 'YIWVWS', '2/2/22', '303033', 'EEEEEE', 'GIYQTS', '2/2322', '303433'], ['EEEEEE', 'YIWVWS', '2/2/22', '303033', 'EEEEEE', 'GVSVIT', '2/2//2', '303003'], ['EEEEEEEEE..', 'YIWVWSALTVP', '2/2/22102Y}', '30303321303', 'EEEEEEEEEE..', 'TISVTTEILPVS', '2/2/223/…
3FZ2_B	0.0013262544179808	13.65867819711125	0.6226415094339621	[[131, 133], [123, 133], [48, 51], [128, 131], [106, 111], [15, 18]]	[2, 4, 1, 6, 0, 5]	[[50, 52], [200, 206], [396, 399], [596, 599], [712, 717], [957, 960]]	[['EEE', 'TYE', '223', '334', 'EEE', 'STQ', '223', '334'], ['EEEEEEEEEEE', 'SADLTYVITYE', '213022//223', '32413300334', 'EEEEEEE', 'YFKIYSK', '213/223', '3240334'], ['EEEE', 'GAEY', '2132', '3243', 'EEEE', 'YADS', '2132', '3243'], ['EEEE', 'YVIT', '2//2', '3003', 'EEEE', 'SVIT', '2//2', '3003'], ['EEEEEE', 'VASGYD', '/12223', '023334', 'EEEEEE', 'IAIPTN', '/1/223', '020334'], ['HHHH', 'DALE', '%#…
7D1O_A	0.0013344770385618	12.940969057764224	0.5636363636363639	[[27, 29], [149, 152], [144, 151], [121, 125], [172, 175], [268, 272]]	[2, 4, 1, 6, 0, 5]	[[48, 50], [200, 203], [371, 378], [547, 551], [671, 674], [977, 981]]	[['EEE', 'LNG', '032', '143', 'EEE', 'LHS', '032', '143'], ['EEEE', 'GFNI', '213/', '3240', 'EEEE', 'YFKI', '213/', '3240'], ['.TT.EEEE', 'SCGSVGFN', '}MN}/213', '32330324', '.TT.SEEE', 'SASFSTFK', '}MN[U213', '32323324'], ['EEEEE', 'SPSGV', '2222/', '33330', 'EEEEE', 'TGTGV', '2222/', '33330'], ['EEEE', 'HAGT', '3122', '4233', 'EEEE', 'HASY', '3122', '4233'], ['HHHHH', 'LKELL', '"%%""', '14411',…
5F4P_A	0.0013359417825988	8.14252009187886	0.1090269636576783	[[225, 239], [444, 451], [441, 449], [295, 300], [100, 114], [342, 345]]	[2, 4, 1, 6, 0, 5]	[[47, 52], [200, 209], [393, 401], [551, 556], [771, 780], [977, 980]]	[['EEEE..TT..SEEEE', 'ILKKNNKTFNGTGPK', '/033]]ON[]U2223', '014444432433334', 'EEEEEE', 'VLHSTQ', '/03223', '014334'], ['EEEEEEEE', 'TMNSNITG', '21323/22', '32434033', 'EEEEEEEEEE', 'YFKIYSKHTP', '213/223322', '3240334433'], ['S.EEEEEEE', 'GEITMNSNI', 'U]/21323/', '340324340', 'SEEEEEEEE', 'TNVYADSFV', 'U3/21321/', '340324320'], ['EEEE..', 'VLTRPN', '/024}]', '013534', 'EEEE..', 'VLTESN', '/023}]…
6TVS_E	0.0013412201462158	11.591507740681486	0.3533619456366235	[[159, 161], [78, 81], [237, 242], [160, 177], [184, 188], [102, 104]]	[2, 4, 1, 6, 0, 5]	[[50, 52], [225, 228], [432, 437], [573, 595], [773, 777], [978, 980]]	[['EEE', 'TTN', '223', '334', 'EEE', 'STQ', '223', '334'], ['EEEE', 'TLIE', '20/3', '3104', 'EEEE', 'PLVD', '20/3', '3104'], ['EEEEEE', 'KITFSH', '3/2123', '403234', 'EEEEEE', 'DVIAWN', '3//123', '400234'], ['EEEEE..SSS.EEEEEEE', 'TNTYRNADTAEHLIMWGI', '23224][VUT]30/122/', '343354243244102330', 'EEEEE.SSS..EEEEEPPPEEEE', 'TDAVRDPQTLEILDITPFSFGGV', '231/4]UVUZ]/03/2GFG122/', '342054343140140332323…
5X5C_A	0.0013447836029547	14.201546927344996	0.3193863319386332	[[442, 445], [165, 173], [322, 338], [557, 561], [555, 576], [833, 837]]	[2, 4, 1, 6, 0, 5]	[[47, 50], [222, 230], [274, 290], [547, 551], [712, 725], [957, 961]]	[['EEEE', 'ILDY', '/032', '0143', 'EEEE', 'VLHS', '/032', '0143'], ['PSEEEEEEE', 'FNHTLVLLP', 'FV320/002', '244310113', 'PBEEEEEEE', 'ALEPLVDLP', 'F)320/302', '214310413'], ['EEEEEE.TTS.EEEEEE', 'TFLLDFSVDGYIRRAID', '210031}KOU}/441/3', '32114230433055204', 'EEEEEE.TTS.EEEEEE', 'TFLLKYNENGTITDAVD', '210032]OOU}/231/3', '32114344433034204'], ['EEEEE', 'SGSTV', '2222/', '33330', 'EEEEE', 'TGTGV', '…
4LDB_A	0.0013465977967624	8.722823511113077	0.2175032175032172	[[74, 76], [304, 308], [304, 307], [205, 208], [234, 237], [265, 269]]	[2, 4, 1, 6, 0, 5]	[[47, 49], [200, 204], [399, 402], [593, 596], [778, 781], [960, 964]]	[['EEE', 'ILE', '/03', '014', 'EEE', 'VLH', '/03', '014'], ['EEEEE', 'TMVIT', '21//2', '32003', 'EEEEE', 'YFKIY', '213/2', '32403'], ['EEEE', 'TMVI', '21//', '3200', 'EEEE', 'SFVI', '21//', '3200'], ['EEEE', 'PGIS', '22/2', '3303', 'EEEE', 'GGVS', '22/2', '3303'], ['HHHH', 'PEKI', '$%%!', '3440', 'HHHH', 'TQEV', '$%%!', '3440'], ['HHHHH', 'ETLVH', '%$"!%', '43104', 'HHHHH', 'NTLVK', '%$"!%', '431…
4QY1_O	0.0013468535041609	2.794777088386344	0.5233494363929141	[[157, 159], [3, 6], [235, 240], [158, 175], [182, 186], [100, 102]]	[2, 4, 1, 6, 0, 5]	[[50, 52], [227, 230], [432, 437], [573, 595], [773, 777], [978, 980]]	[['EEE', 'TTN', '223', '334', 'EEE', 'STQ', '223', '334'], ['EEEE', 'IQLG', '/302', '0413', 'EEEE', 'VDLP', '/302', '0413'], ['EEEEEE', 'NITFSH', '3/2123', '403234', 'EEEEEE', 'DVIAWN', '3//123', '400234'], ['EEEEE..SSS.EEEEEEE', 'TNTYRNTDTAEHLIMWGI', '23224]}VUT]30/122/', '343354343244102330', 'EEEEE.SSS..EEEEEPPPEEEE', 'TDAVRDPQTLEILDITPFSFGGV', '231/4]UVUZ]/03/2GFG122/', '342054343140140332323…
7AKU_A	0.001351557764152	12.935883394414455	0.3399433427762037	[[27, 29], [149, 152], [144, 151], [121, 125], [172, 175], [268, 272]]	[2, 4, 1, 6, 0, 5]	[[48, 50], [200, 203], [371, 378], [547, 551], [671, 674], [977, 981]]	[['EEE', 'LNG', '032', '143', 'EEE', 'LHS', '032', '143'], ['EEEE', 'GFNI', '213/', '3240', 'EEEE', 'YFKI', '213/', '3240'], ['.TT.EEEE', 'SCGSVGFN', '}MN}/213', '32330324', '.TT.SEEE', 'SASFSTFK', '}MN[U213', '32323324'], ['EEEEE', 'SPSGV', '2222/', '33330', 'EEEEE', 'TGTGV', '2222/', '33330'], ['EEEE', 'HAGT', '3122', '4233', 'EEEE', 'HASY', '3122', '4233'], ['HHHHH', 'LKELL', '"%%""', '14411',…
6XF5_C	0.0013531580523969	0.2582788854166564	0.0139335476956052	[[37, 53], [195, 229], [274, 444], [514, 614], [646, 786], [862, 865], [957, 981]]	[2, 4, 1, 6, 0, 3, 5]	[[37, 53], [195, 229], [274, 444], [514, 614], [646, 786], [862, 865], [957, 981]]	[['B.SSSEE..S.EEEEEE', 'YYPDKVFRSSVLHSTQD', '+}UVV/1^}UY032233', '33344025330143344', 'B.SSSEE..SEEEEEEE', 'YYPDKVFRSSVLHSTQD', '+}UVV/1^}U/032233', '33344025330143344'], ['EEETTEEEEEEEEEE....SSPPP....BEEEEEE', 'KNIDGYFKIYSKHTPINLVRDLPQGFSALEPLVDL', '33/ON213/223322Y]ZYWVEGH}[}[)320/30', '44043324033443304105413432321431041', 'EEETTEEEEEEEEEE...SSSPPPS..PBEEEEEE', 'KNIDGYFKIYSKHTPINLVRDLPQGFSALEP…
5RGM_A	0.0013532416995425	13.070415843071864	0.5688225538971798	[[27, 29], [149, 152], [144, 151], [121, 125], [172, 175], [268, 272]]	[2, 4, 1, 6, 0, 5]	[[48, 50], [200, 203], [371, 378], [547, 551], [671, 674], [977, 981]]	[['EEE', 'LNG', '032', '143', 'EEE', 'LHS', '032', '143'], ['EEEE', 'GFNI', '213/', '3240', 'EEEE', 'YFKI', '213/', '3240'], ['.TT.EEEE', 'SCGSVGFN', '}MN}/213', '32330324', '.TT.SEEE', 'SASFSTFK', '}MN[U213', '32323324'], ['EEEEE', 'SPSGV', '2222/', '33330', 'EEEEE', 'TGTGV', '2222/', '33330'], ['EEEE', 'HAGT', '3122', '4233', 'EEEE', 'HASY', '3122', '4233'], ['HHHHH', 'LKELL', '"%%""', '14411',…
2IPK_B	0.0013540472481075	8.306980298736988	0.9790794979079502	[[161, 163], [156, 161], [155, 159], [142, 146], [99, 103], [68, 70]]	[2, 4, 1, 6, 0, 5]	[[48, 50], [224, 229], [397, 401], [597, 601], [720, 724], [977, 979]]	[['EEE', 'LET', '032', '143', 'EEE', 'LHS', '032', '143'], ['EEEEEE', 'QTLVML', '320/10', '431021', 'EEEEEE', 'EPLVDL', '320/30', '431041'], ['EEEEE', 'FQTLV', '1320/', '24310', 'EEEEE', 'ADSFV', '1321/', '24320'], ['EEE..', 'VVSTG', '//2}}', '00333', 'EEE..', 'VITPG', '//2}}', '00333'], ['EEEEE', 'VTVYP', '/2/22', '03033', 'EEEEE', 'ISVTT', '/2/22', '03033'], ['HHH', 'LEQ', '"%%', '144', 'HHH', …
5X5F_B	0.0013541006784705	11.985065508754971	0.1810237203495632	[[440, 445], [165, 173], [322, 361], [557, 561], [555, 574], [833, 837]]	[2, 4, 1, 6, 0, 5]	[[45, 50], [222, 230], [274, 313], [547, 551], [712, 723], [957, 961]]	[['.EEEEE', 'SLILDY', '}0/032', '310143', '.SEEEE', 'SSVLHS', '}U/032', '330143'], ['PSEEEEEEE', 'FNHTLVLLP', 'FV320/002', '244310113', 'PBEEEEEEE', 'ALEPLVDLP', 'F)320/302', '214310413'], ['EEEEEE.TTS.EEEEEETTS.HHHHHHHTTT.S...SSEE', 'TFLLDFSVDGYIRRAIDPGFNDLSQLHPSYESFDVESGVY', '210031}KOU}/441/3NNT]%"$%"%$NNO}T]Y]UU/2', '3211423043305520433244134143334324043303', 'EEEEEE.TTS.EEEEEETTS.HHHHHHHHTTS…
6ZDH_C	0.001360283134333	3.851199360523761	0.2441860465116279	[[37, 53], [195, 229], [274, 444], [514, 614], [646, 786], [861, 865], [957, 981]]	[2, 4, 1, 6, 0, 3, 5]	[[37, 53], [195, 229], [274, 444], [514, 614], [646, 786], [861, 865], [957, 981]]	[['B..SSEE..SEEEEEEE', 'YYPDKVFRSSVLHSTQD', '+}}VV/1^}U/032233', '33344025330143344', 'B.SSSEE..SEEEEEEE', 'YYPDKVFRSSVLHSTQD', '+}UVV/1^}U/032233', '33344025330143344'], ['EEETTEEEEEEEEEE...SSSPPPS...BEEEEEE', 'KNIDGYFKIYSKHTPINLVRDLPQGFSALEPLVDL', '33/ON213/223322Y]ZRWVEGHU[}[)320/30', '44043324033443304105413432321431041', 'EEETTEEEEEEEEEE...SSSPPPS..PBEEEEEE', 'KNIDGYFKIYSKHTPINLVRDLPQGFSALEP…
7K8S_C	0.0013673031256537	0.2919877953936675	0.0053134962805527	[[37, 52], [195, 229], [274, 444], [517, 614], [648, 786], [862, 865], [957, 981]]	[2, 4, 1, 6, 0, 3, 5]	[[37, 52], [195, 229], [274, 444], [517, 614], [648, 786], [862, 865], [957, 981]]	[['B..SS....S.EEEEE', 'YYPDKVFRSSVLHSTQ', '+}}VVY[^}UY03223', '3334402533014334', 'B.SSSEE..SEEEEEE', 'YYPDKVFRSSVLHSTQ', '+}UVV/1^}U/03223', '3334402533014334'], ['EEETTEEEEEEEEEE....SSPPS....BEEEEEE', 'KNIDGYFKIYSKHTPINLVRDLPQGFSALEPLVDL', '33/ON213/223322Y]ZYWVEGV}[}[)320/30', '44043324033443304105413432321431041', 'EEETTEEEEEEEEEE...SSSPPPS..PBEEEEEE', 'KNIDGYFKIYSKHTPINLVRDLPQGFSALEPLVDL', '…
3IYP_C	0.0013674481218421	10.795450077097282	0.4509202453987724	[[78, 80], [252, 254], [250, 254], [198, 203], [239, 243], [180, 182]]	[2, 4, 1, 6, 0, 5]	[[50, 52], [224, 226], [448, 452], [596, 601], [719, 723], [965, 967]]	[['EEE', 'WWK', '223', '334', 'EEE', 'STQ', '223', '334'], ['EEE', 'NGL', '320', '431', 'EEE', 'EPL', '320', '431'], ['EEEEE', 'EYNGL', '32320', '43431', 'EEEEE', 'NYNYL', '32320', '43431'], ['EEE...', 'TIVMPY', '2//[}}', '300233', 'EEEE..', 'SVITPG', '2//2}}', '300333'], ['EEEEE', 'PVTVT', '2/2/2', '30303', 'EEEEE', 'TISVT', '2/2/2', '30303'], ['GGG', 'NLT', ':79', '413', 'GGG', 'QLS', ':79', '4…
2X5I_B	0.0013682355716561	10.79550668708628	0.4643962848297209	[[78, 80], [252, 254], [250, 254], [198, 203], [239, 243], [180, 182]]	[2, 4, 1, 6, 0, 5]	[[50, 52], [224, 226], [448, 452], [596, 601], [719, 723], [965, 967]]	[['EEE', 'WWK', '223', '334', 'EEE', 'STQ', '223', '334'], ['EEE', 'NGL', '320', '431', 'EEE', 'EPL', '320', '431'], ['EEEEE', 'EYNGL', '32320', '43431', 'EEEEE', 'NYNYL', '32320', '43431'], ['EEE...', 'TIVMPY', '2//[}}', '300233', 'EEEE..', 'SVITPG', '2//2}}', '300333'], ['EEEEE', 'PVTVT', '2/2/2', '30303', 'EEEEE', 'TISVT', '2/2/2', '30303'], ['GGG', 'NLT', ':79', '413', 'GGG', 'QLS', ':79', '4…
6Y5F_A	0.0013684102346837	8.628890024754174	0.3650793650793646	[[314, 317], [171, 176], [366, 373], [345, 353], [358, 372], [231, 235]]	[2, 4, 1, 6, 0, 5]	[[48, 51], [202, 207], [311, 318], [597, 605], [711, 725], [978, 982]]	[['EEEE', 'LKGT', '0322', '1433', 'EEEE', 'LHST', '0322', '1433'], ['EEEEEE', 'QVIYEK', '3//233', '400344', 'EEEEEE', 'KIYSKH', '3/2233', '403344'], ['EEEEEEEE', 'YLPISGEM', '202/2231', '31303342', 'EEEEEEEE', 'GIYQTSNF', '2/232231', '30343342'], ['EEEP..TT.', 'IVPESNHST', '//2H}]ON}', '003434433', 'EEE..TTT.', 'VITPGTNTS', '//2}}NON}', '003333433'], ['EEESEEEEEEEEEEE', 'TVPITWTGYLPISGE', '2/2R22…
7ADW_A	0.001370610405631	13.000028627803728	0.2783783783783784	[[27, 29], [149, 152], [144, 151], [121, 125], [172, 175], [268, 272]]	[2, 4, 1, 6, 0, 5]	[[48, 50], [200, 203], [371, 378], [547, 551], [671, 674], [977, 981]]	[['EEE', 'LNG', '032', '143', 'EEE', 'LHS', '032', '143'], ['EEEE', 'GFNI', '213/', '3240', 'EEEE', 'YFKI', '213/', '3240'], ['.TT.EEEE', 'SCGSVGFN', '}MN}/213', '32330324', '.TT.SEEE', 'SASFSTFK', '}MN[U213', '32323324'], ['EEEEE', 'SPSGV', '2222/', '33330', 'EEEEE', 'TGTGV', '2222/', '33330'], ['EEEE', 'HAGT', '3122', '4233', 'EEEE', 'HASY', '3122', '4233'], ['HHHHH', 'LKELL', '"%%""', '14411',…
4DJ8_E	0.0013734521465888	2.308204529744667	0.3323943661971824	[[157, 160], [224, 227], [156, 160], [12, 15], [190, 196], [98, 102]]	[2, 4, 1, 6, 0, 5]	[[49, 52], [224, 227], [313, 317], [571, 574], [661, 667], [977, 981]]	[['EEEE', 'KSYK', '3223', '4334', 'EEEE', 'HSTQ', '3223', '4334'], ['EEEE', 'HWLI', '320/', '4310', 'EEEE', 'EPLV', '320/', '4310'], ['EEEEE', 'TKSYK', '23223', '34334', 'EEEEE', 'YQTSN', '23223', '34334'], ['S.EE', 'NGTK', 'V}23', '4334', 'S.EE', 'DTTD', 'V}23', '4334'], ['...EEEE', 'NKLITVG', ']]Z/2/2', '4410303', '..SEEEE', 'EHDIPIG', ']]V/2/2', '4440303'], ['HHHHH', 'LRQIL', '"&%!"', '15401',…
5FB4_B	0.0013747524252368	2.9280395513486632	0.0886075949367084	[[311, 314], [209, 213], [126, 130], [511, 514], [567, 573], [570, 573]]	[2, 4, 1, 6, 0, 5]	[[49, 52], [204, 208], [399, 403], [595, 598], [775, 781], [977, 980]]	[['EEEE', 'DTGD', '3223', '4334', 'EEEE', 'HSTQ', '3223', '4334'], ['EEEEE', 'YYIHP', '22/32', '33043', 'EEEEE', 'YSKHT', '22332', '33443'], ['EEEEE', 'SFIVR', '21//4', '32005', 'EEEEE', 'SFVIR', '21//4', '32005'], ['EEEE', 'VYVI', '/2//', '0300', 'EEEE', 'VSVI', '/2//', '0300'], ['HHHHHHH', 'NNDLQEI', '%%%"%%!', '4441440', 'HHHHHHH', 'DKNTQEV', '%%%$%%!', '4443440'], ['HHHH', 'LQEI', '"%%!', '14…
5FB4_C	0.0013772498591897	2.950793104270792	0.0558035714285711	[[311, 314], [209, 213], [126, 130], [511, 514], [567, 573], [570, 573]]	[2, 4, 1, 6, 0, 5]	[[49, 52], [204, 208], [399, 403], [595, 598], [775, 781], [977, 980]]	[['EEEE', 'DTGD', '3223', '4334', 'EEEE', 'HSTQ', '3223', '4334'], ['EEEEE', 'YYIHP', '22/32', '33043', 'EEEEE', 'YSKHT', '22332', '33443'], ['EEEEE', 'SFIVR', '21//4', '32005', 'EEEEE', 'SFVIR', '21//4', '32005'], ['EEEE', 'VYVI', '/2//', '0300', 'EEEE', 'VSVI', '/2//', '0300'], ['HHHHHHH', 'NNDLQEI', '%%%"%%!', '4441440', 'HHHHHHH', 'DKNTQEV', '%%%$%%!', '4443440'], ['HHHH', 'LQEI', '"%%!', '14…
4K66_E	0.0013774211246052	2.538653837100125	0.4735202492211834	[[164, 169], [165, 170], [164, 169], [242, 246], [15, 30], [103, 108]]	[2, 4, 1, 6, 0, 5]	[[47, 52], [206, 211], [312, 317], [538, 542], [658, 666], [957, 962]]	[['EEEEEE', 'IKKSYN', '/33223', '044334', 'EEEEEE', 'VLHSTQ', '/03223', '014334'], ['EEEEE.', 'KKSYNN', '33223]', '443344', 'EEEE..', 'KHTPIN', '3322Y]', '443304'], ['EEEEEE', 'IKKSYN', '/33223', '044334', 'EEEEEE', 'IYQTSN', '/23223', '034334'], ['EEEEE', 'AINFE', '1/313', '20424', 'EEEEE', 'FVNFN', '1/313', '20424'], ['S..EEE..SS.SSEEE', 'NSTEQVDTIMEKNVTV', 'V}}33/]}RT]VV/2/', '4334404302444030…
5RE7_A	0.0013835794613461	13.073664546927654	0.5792988313856424	[[27, 29], [149, 152], [144, 151], [121, 125], [172, 175], [268, 272]]	[2, 4, 1, 6, 0, 5]	[[48, 50], [200, 203], [371, 378], [547, 551], [671, 674], [977, 981]]	[['EEE', 'LNG', '032', '143', 'EEE', 'LHS', '032', '143'], ['EEEE', 'GFNI', '213/', '3240', 'EEEE', 'YFKI', '213/', '3240'], ['.TT.EEEE', 'SCGSVGFN', '}MN}/213', '32330324', '.TT.SEEE', 'SASFSTFK', '}MN[U213', '32323324'], ['EEEEE', 'SPSGV', '2222/', '33330', 'EEEEE', 'TGTGV', '2222/', '33330'], ['EEEE', 'HAGT', '3122', '4233', 'EEEE', 'HASY', '3122', '4233'], ['HHHHH', 'LKELL', '"%%""', '14411',…
5RF5_A	0.0013835860329702	13.076843348137716	0.5457516339869277	[[27, 29], [149, 152], [144, 151], [121, 125], [172, 175], [268, 272]]	[2, 4, 1, 6, 0, 5]	[[48, 50], [200, 203], [371, 378], [547, 551], [671, 674], [977, 981]]	[['EEE', 'LNG', '032', '143', 'EEE', 'LHS', '032', '143'], ['EEEE', 'GFNI', '213/', '3240', 'EEEE', 'YFKI', '213/', '3240'], ['.TT.EEEE', 'SCGSVGFN', '}MN}/213', '32330324', '.TT.SEEE', 'SASFSTFK', '}MN[U213', '32323324'], ['EEEEE', 'SPSGV', '2222/', '33330', 'EEEEE', 'TGTGV', '2222/', '33330'], ['EEEE', 'HAGT', '3122', '4233', 'EEEE', 'HASY', '3122', '4233'], ['HHHHH', 'LKELL', '"%%""', '14411',…
2X53_V	0.0013857811414652	2.4887328891100364	0.2976680384087786	[[138, 141], [126, 138], [234, 253], [237, 243], [73, 77], [84, 87]]	[2, 4, 1, 6, 0, 5]	[[50, 53], [195, 209], [308, 317], [550, 556], [775, 779], [978, 981]]	[['EEEE', 'TYEN', '2233', '3344', 'EEEE', 'STQD', '2233', '3344'], ['EEEEEEEEEEEEE', 'EKITFDIITKWYT', '33/213//23222', '4403240034333', 'EEETTEEEEEEEEEE', 'KNIDGYFKIYSKHTP', '33/ON213/223322', '440433240334433'], ['..SEEEEE..STT.EEEEEE', 'VQDYILINTDVNDETYQGWK', 'Y]V2/0/3}]ROO]223223', '04430104340444334334', '..SEEEEEEE', 'VEKGIYQTSN', 'Y]V2/23223', '0443034334'], ['EEEEE..', 'YILINTD', '2/0/3}]'…
6VSB_A	0.0013874023731079	2.0599414172480035	0.0232558139534881	[[37, 51], [195, 225], [275, 443], [514, 612], [646, 786], [861, 865], [957, 983]]	[2, 4, 1, 6, 0, 3, 5]	[[37, 51], [195, 225], [275, 443], [514, 612], [646, 786], [861, 865], [957, 983]]	[['B.SSS.B..SSEEEE', 'YYPDKVFRSSVLHST', '+}UVVY*^}UR0322', '333440253301433', 'B.SSSEE..SEEEEE', 'YYPDKVFRSSVLHST', '+}UVV/1^}U/0322', '333440253301433'], ['EEETTEEEEEEEEEE....SS...S...BEE', 'KNIDGYFKIYSKHTPINLVRDLPQGFSALEP', '33/ON213/223322Y]ZYWVZ}]U[}[)32', '4404332403344330410541343232143', 'EEETTEEEEEEEEEE...SSSPPPS..PBEE', 'KNIDGYFKIYSKHTPINLVRDLPQGFSALEP', '33/ON213/223322Y]ZRWVEGHU[}F)32'…
6YVA_C	0.001392981721857	12.178260334452776	1.0565217391304338	[[92, 95], [92, 94], [91, 95], [124, 128], [14, 20], [103, 107]]	[2, 4, 1, 6, 0, 5]	[[49, 52], [202, 204], [313, 317], [543, 547], [717, 723], [960, 964]]	[['EEEE', 'NIYE', '3/23', '4034', 'EEEE', 'HSTQ', '3223', '4334'], ['EEE', 'NIY', '3/2', '403', 'EEE', 'KIY', '3/2', '403'], ['EEEEE', 'SNIYE', '23/23', '34034', 'EEEEE', 'YQTSN', '23223', '34334'], ['ETTEE', 'FEGRP', '1ON42', '24353', 'ETTEE', 'FNGLT', '1ON02', '24313'], ['EEEEEEE', 'DFLVSVT', '310/2/2', '4210303', 'EEEEEEE', 'NFTISVT', '312/2/2', '4230303'], ['HHHHH', 'DTLKK', '%$"%%', '43144',…
1FMD_3	0.0013955704034862	9.251100661652712	0.7815442561205268	[[98, 100], [96, 102], [27, 31], [143, 155], [181, 187], [91, 94]]	[2, 4, 1, 6, 0, 5]	[[50, 52], [198, 204], [330, 334], [539, 559], [709, 715], [959, 962]]	[['EEE', 'YTQ', '223', '334', 'EEE', 'STQ', '223', '334'], ['TTEEEEE', 'QYYTQYT', 'ON22322', '4333433', 'TTEEEEE', 'DGYFKIY', 'ON213/2', '4332403'], ['....P', 'GKVYN', '}]Y}H', '34034', '....P', 'PNITN', '}]Y}H', '34034'], ['EEEEEE.SS....', 'IHAEWDTGLNSKF', '/31323}US]}][', '0424343314342', 'EEEEETTEEEEEEEEE.....', 'VNFNFNGLTGTGVLTESNKKF', '/3131ON02222/023}]]][', '042424313333013434442'], ['T.EE…
1QGC_3	0.0013955704034862	9.251100661652712	0.7815442561205268	[[98, 100], [96, 102], [27, 31], [143, 155], [181, 187], [91, 94]]	[2, 4, 1, 6, 0, 5]	[[50, 52], [198, 204], [330, 334], [539, 559], [709, 715], [959, 962]]	[['EEE', 'YTQ', '223', '334', 'EEE', 'STQ', '223', '334'], ['TTEEEEE', 'QYYTQYT', 'ON22322', '4333433', 'TTEEEEE', 'DGYFKIY', 'ON213/2', '4332403'], ['....P', 'GKVYN', '}]Y}H', '34034', '....P', 'PNITN', '}]Y}H', '34034'], ['EEEEEE.SS....', 'IHAEWDTGLNSKF', '/31323}US]}][', '0424343314342', 'EEEEETTEEEEEEEEE.....', 'VNFNFNGLTGTGVLTESNKKF', '/3131ON02222/023}]]][', '042424313333013434442'], ['T.EE…
6EGV_A	0.0013984081490501	11.87687417437644	0.3631123919308352	[[214, 218], [208, 218], [116, 121], [150, 154], [108, 118], [34, 37]]	[2, 4, 1, 6, 0, 5]	[[49, 53], [200, 207], [311, 316], [572, 576], [658, 667], [978, 981]]	[['EEEEE', 'EAGDD', '31233', '42344', 'EEEEE', 'HSTQD', '32233', '43344'], ['EEEEEEEEEEE', 'YMSVWVEAGDD', '212/2/31233', '32303042344', 'EEEEEEEE', 'YFKIYSKH', '213/2233', '32403344'], ['EEEEEE', 'YVTHVP', '2/23/2', '303403', 'EEEEEE', 'GIYQTS', '2/2322', '303433'], ['.EEEE', 'TTEMI', '}231/', '33420', '.EEEE', 'TTDAV', '}231/', '33420'], ['S...S..EEEE', 'HSTDGHPIYVT', 'V}}]U]}/2/2', '43343430303…
6XF5_A	0.001398856284826	0.2573539249287829	0.0221987315010572	[[37, 53], [195, 229], [274, 444], [514, 614], [646, 786], [862, 865], [957, 981]]	[2, 4, 1, 6, 0, 3, 5]	[[37, 53], [195, 229], [274, 444], [514, 614], [646, 786], [862, 865], [957, 981]]	[['B.SSSEE..S.EEEEEE', 'YYPDKVFRSSVLHSTQD', '+}UVV/1^}UY032233', '33344025330143344', 'B.SSSEE..SEEEEEEE', 'YYPDKVFRSSVLHSTQD', '+}UVV/1^}U/032233', '33344025330143344'], ['EEETTEEEEEEEEEE....SSPPP....BEEEEEE', 'KNIDGYFKIYSKHTPINLVRDLPQGFSALEPLVDL', '33/ON213/223322Y]ZYWVEGH}[}[)320/30', '44043324033443304105413432321431041', 'EEETTEEEEEEEEEE...SSSPPPS..PBEEEEEE', 'KNIDGYFKIYSKHTPINLVRDLPQGFSALEP…
1KAC_A	0.0013992351623942	12.262001701561417	0.4576271186440681	[[435, 437], [543, 546], [406, 411], [443, 446], [541, 546]]	[2, 4, 1, 6, 0]	[[51, 53], [200, 203], [448, 453], [596, 599], [721, 726]]	[['EEE', 'TKN', '233', '344', 'EEE', 'TQD', '233', '344'], ['EEEE', 'TMKV', '213/', '3240', 'EEEE', 'YFKI', '213/', '3240'], ['EEEEEE', 'DPLTLW', '320202', '431313', 'EEEEEE', 'NYNYLY', '323202', '434313'], ['EEEE', 'GIVS', '2//2', '3003', 'EEEE', 'SVIT', '2//2', '3003'], ['EEEEEE', 'PITMKV', '2/213/', '303240', 'EEEEEE', 'SVTTEI', '2/223/', '303340']]
7JMW_A	0.001401320763432	15.123381313528157	0.5233494363929141	[[492, 494], [394, 398], [337, 438], [514, 528], [433, 436], [479, 482]]	[2, 4, 1, 6, 0, 5]	[[48, 50], [202, 206], [337, 438], [514, 528], [692, 695], [968, 971]]	[['EEE', 'LQS', '032', '143', 'EEE', 'LHS', '032', '143'], ['EEEEE', 'NVYAD', '3/213', '40324', 'EEEEE', 'KIYSK', '3/223', '40334'], ['.HHHHHT.SS..BSTT.EEEEE.SEE...TTTTT.TT.SEEEEESS.GGGGGG.EESEEEEEEEEEEGGGGGGSSTT..SHHHHHT....TT..EEEEEEE.', 'PFGEVFNATRFASVYAWNRKRISNAVADYSVLYNSASFSTFKBYGVSPTKLNDLCFTNVYADSFVIRGDEVRQIAPGQTGKIADYNYKLPDDFTGBVIAWNS', '}#$%!#O[UW[[+RNM}3434/}V1/[]}NKLNO}MN[U21352UR}99:7:…
6XKM_A	0.0014013342636064	13.507820040863912	0.589915966386555	[[163, 166], [191, 195], [207, 211], [164, 167], [149, 160], [52, 54]]	[2, 4, 1, 6, 0, 5]	[[48, 51], [200, 204], [395, 399], [548, 551], [766, 775], [960, 962]]	[['EEEE', 'LGGS', '0222', '1333', 'EEEE', 'LHST', '0322', '1433'], ['EEEEE', 'TAFVT', '211/2', '32203', 'EEEEE', 'YFKIY', '213/2', '32403'], ['EEEEE', 'IGCNY', '/2132', '03243', 'EEEEE', 'VYADS', '/2132', '03243'], ['EEEE', 'GGSV', '222/', '3330', 'EEEE', 'GTGV', '222/', '3330'], ['HHHHHHHHHHHH', 'FFTYICGFIQQK', '##$$!#$#!%%%', '223302320444', 'HHHHHHHHHH', 'ALTGIAVEQD', '#"$$!#!%%%', '2133020444…
5HJ3_G	0.0014022886044709	10.597951458926511	0.3012379642365885	[[137, 140], [40, 45], [177, 181], [138, 142], [179, 182]]	[2, 4, 1, 6, 0]	[[50, 53], [198, 203], [397, 401], [584, 588], [691, 694]]	[['EEEE', 'YVHK', '2/33', '3044', 'EEEE', 'STQD', '2233', '3344'], ['TTEEEE', 'NSTLQV', 'ON203/', '433140', 'TTEEEE', 'DGYFKI', 'ON213/', '433240'], ['EEEEE', 'AEGVV', '132//', '24300', 'EEEEE', 'ADSFV', '1321/', '24320'], ['EEEEE', 'VHKVS', '/33/2', '04403', 'EEEEE', 'ILDIT', '/03/2', '01403'], ['EEEE', 'GVVA', '2//1', '3002', 'EEEE', 'SIIA', '2//1', '3002']]
6XF5_B	0.0014074008162712	0.255945558995558	0.0150214592274677	[[37, 53], [195, 229], [274, 444], [514, 614], [646, 786], [862, 865], [957, 981]]	[2, 4, 1, 6, 0, 3, 5]	[[37, 53], [195, 229], [274, 444], [514, 614], [646, 786], [862, 865], [957, 981]]	[['B.SSSEE..S.EEEEEE', 'YYPDKVFRSSVLHSTQD', '+}UVV/1^}UY032233', '33344025330143344', 'B.SSSEE..SEEEEEEE', 'YYPDKVFRSSVLHSTQD', '+}UVV/1^}U/032233', '33344025330143344'], ['EEETTEEEEEEEEEE....SSPPP....BEEEEEE', 'KNIDGYFKIYSKHTPINLVRDLPQGFSALEPLVDL', '33/ON213/223322Y]ZYWVEGH}[}[)320/30', '44043324033443304105413432321431041', 'EEETTEEEEEEEEEE...SSSPPPS..PBEEEEEE', 'KNIDGYFKIYSKHTPINLVRDLPQGFSALEP…
5YRD_A	0.0014076412721103	9.8050234738629	0.4531490015360986	[[162, 164], [160, 165], [25, 33], [36, 47], [23, 29], [189, 193]]	[2, 4, 1, 6, 0, 5]	[[50, 52], [203, 208], [297, 305], [594, 605], [774, 780], [968, 972]]	[['EEE', 'YSH', '223', '334', 'EEE', 'STQ', '223', '334'], ['EEEEEE', 'VGYSHY', '/22232', '033343', 'EEEEEE', 'IYSKHT', '/22332', '033443'], ['HHHHHSTTS', 'YNYNNSLNG', '$%$%%ULOU', '343443143', 'HHHHHHTTS', 'SETKBTLKS', "$%$%'$LOU", '343463143'], ['EEEEEEE.TTS.', 'SVWVYAYYSDGS', '2/2/212}NOU}', '303032333433', 'EEEEEE..TTT.', 'GVSVITPGTNTS', '2/2//2}}NON}', '303003333433'], ['HHHHHHH', 'EQYNYNN',…
6X2B_B	0.0014087260026755	2.24979532005469	0.0593505039193729	[[38, 53], [202, 228], [274, 444], [522, 613], [646, 786], [862, 865], [957, 981]]	[2, 4, 1, 6, 0, 3, 5]	[[38, 53], [202, 228], [274, 444], [522, 613], [646, 786], [862, 865], [957, 981]]	[['..SSEE..S...EEEE', 'YPDKVFRSSVLHSTQD', '}}VV/1^}UYZ]2233', '3344025330143344', '.SSSEE..SEEEEEEE', 'YPDKVFRSSVLHSTQD', '}UVV/1^}U/032233', '3344025330143344'], ['EEEEEEEE..---...SS..EEEEEEE', 'KIYSKHTPIN---DLPQGFSALEPLVD', '3/223322Y]---]Z}VU[}10320/3', '4033443304---41343232143104', 'EEEEEEEE...SSSPPPS..PBEEEEE', 'KIYSKHTPINLVRDLPQGFSALEPLVD', '3/223322Y]ZRWVEGHU[}F)320/3', '40334433041054134…
7DK5_A	0.0014105002126113	2.410604599139261	0.1466666666666665	[[42, 53], [198, 230], [274, 444], [514, 614], [648, 781], [862, 865], [957, 981]]	[2, 4, 1, 6, 0, 3, 5]	[[42, 53], [198, 230], [274, 444], [514, 614], [648, 781], [862, 865], [957, 981]]	[['EE.SSSEEEEEE', 'VFRSSVLHSTQD', '/1^UUR032233', '025330143344', 'EE..SEEEEEEE', 'VFRSSVLHSTQD', '/1^}U/032233', '025330143344'], ['TTEEEEEEEEEEEEESSSS.S...EEEEEEEEE', 'DGYFKIYSKHTPINLVRDLPQGFSALEPLVDLP', 'ON213/223322/30RWVS}V}[}10320/302', '433240334433041054134323214310413', 'TTEEEEEEEEEE...SSSPPPS..PBEEEEEEE', 'DGYFKIYSKHTPINLVRDLPQGFSALEPLVDLP', 'ON213/223322Y]ZRWVEGHU[}F)320/302', '4332403…
3V3M_A	0.0014149910637668	12.845776489088763	0.5845896147403677	[[27, 29], [149, 152], [144, 151], [121, 125], [33, 36], [267, 273]]	[2, 4, 1, 6, 0, 5]	[[48, 50], [200, 203], [371, 378], [547, 551], [709, 712], [958, 964]]	[['EEE', 'LNG', '032', '143', 'EEE', 'LHS', '032', '143'], ['EEEE', 'GFNI', '213/', '3240', 'EEEE', 'YFKI', '213/', '3240'], ['.TT.EEEE', 'SCGSVGFN', '}MN}/213', '32330324', '.TT.SEEE', 'SASFSTFK', '}MN[U213', '32323324'], ['EEEEE', 'SPSGV', '2222/', '33330', 'EEEEE', 'TGTGV', '2222/', '33330'], ['TTEE', 'DDTV', 'OO2/', '4430', 'TTEE', 'NNSI', 'OO2/', '4430'], ['HHHHHHH', 'ALKELLQ', '#"%%""%', '2…
5UU5_G	0.0014168190755719	27.20973717759627	7.446428571428573	[[377, 379], [198, 202], [272, 277], [53, 56], [173, 177], [152, 154]]	[2, 4, 1, 6, 0, 5]	[[49, 51], [198, 202], [394, 399], [528, 531], [776, 780], [978, 980]]	[['EEE', 'KTT', '322', '433', 'EEE', 'HST', '322', '433'], ['TTEEE', 'DGTIQ', 'ON2/3', '43304', 'TTEEE', 'DGYFK', 'ON213', '43324'], ['EEEEEE', 'KISFAG', '3/2112', '403223', 'EEEEEE', 'NVYADS', '3/2132', '403243'], ['....', 'QESP', ']]}}', '4433', '....', 'KKST', ']]}}', '4433'], ['HHHHH', 'QDYKK', '%%$%%', '44344', 'HHHHH', 'KNTQE', '%%$%%', '44344'], ['HHH', 'EEI', '%%!', '440', 'HHH', 'NDI', '…
3DUZ_A	0.0014178093033492	8.771201304756786	1.1210762331838555	[[156, 160], [66, 72], [165, 171], [53, 56], [161, 170], [332, 338]]	[2, 4, 1, 6, 0, 5]	[[49, 53], [203, 209], [311, 318], [595, 598], [715, 725], [957, 963]]	[['EEEEE', 'HTBNK', '32533', '43644', 'EEEEE', 'HSTQD', '32233', '43344'], ['EEEEEEE', 'IGYKGYY', '/223222', '0334333', 'EEEEEEE', 'IYSKHTP', '/223322', '0334433'], ['EEEEEEE', 'GISTSKM', '2/22231', '3033342', 'EEEEEEEE', 'GIYQTSNF', '2/232231', '30343342'], ['EEEE', 'ITIV', '/2//', '0300', 'EEEE', 'VSVI', '/2//', '0300'], ['EEEEEEEEEE', 'SWRAGISTSK', '22412/2223', '3352303334', 'EEEEEEEEEEE', 'P…
7C2Q_B	0.0014180502510593	13.348244035054504	0.8476562499999998	[[27, 29], [149, 152], [144, 151], [121, 125], [172, 175], [268, 272]]	[2, 4, 1, 6, 0, 5]	[[48, 50], [200, 203], [371, 378], [547, 551], [671, 674], [977, 981]]	[['EEE', 'LNG', '032', '143', 'EEE', 'LHS', '032', '143'], ['EEEE', 'GFNI', '213/', '3240', 'EEEE', 'YFKI', '213/', '3240'], ['.TT.EEEE', 'SCGSVGFN', '}MN}/213', '32330324', '.TT.SEEE', 'SASFSTFK', '}MN[U213', '32323324'], ['EEEEE', 'SPSGV', '2222/', '33330', 'EEEEE', 'TGTGV', '2222/', '33330'], ['EEEE', 'HAGT', '3122', '4233', 'EEEE', 'HASY', '3122', '4233'], ['HHHHH', 'LKELL', '"%%""', '14411',…
4DVX_A	0.0014212077498946	8.054703182158539	0.3533619456366235	[[328, 332], [120, 123], [411, 419], [450, 453], [413, 420], [339, 342]]	[2, 4, 1, 6, 0, 5]	[[49, 53], [227, 230], [309, 317], [549, 552], [719, 726], [978, 981]]	[['EEEEE', 'KAYEE', '31233', '42344', 'EEEEE', 'HSTQD', '32233', '43344'], ['EEEE', 'VKLT', '/302', '0413', 'EEEE', 'VDLP', '/302', '0413'], ['..EEEEEEE', 'NGTITLPGK', ']}2/20223', '433031334', '.SEEEEEEE', 'EKGIYQTSN', ']V2/23223', '443034334'], ['EEEE', 'TGIL', '22/0', '3301', 'EEEE', 'TGVL', '22/0', '3301'], ['EEEEEEEE', 'TITLPGKI', '2/20223/', '30313340', 'EEEEEEEE', 'TISVTTEI', '2/2/223/', '…
5RFM_A	0.0014248157231869	13.020766181369703	0.5559210526315781	[[27, 29], [149, 152], [144, 151], [121, 125], [172, 175], [268, 272]]	[2, 4, 1, 6, 0, 5]	[[48, 50], [200, 203], [371, 378], [547, 551], [671, 674], [977, 981]]	[['EEE', 'LNG', '032', '143', 'EEE', 'LHS', '032', '143'], ['EEEE', 'GFNI', '213/', '3240', 'EEEE', 'YFKI', '213/', '3240'], ['.TT.EEEE', 'SCGSVGFN', '}MN}/213', '32330324', '.TT.SEEE', 'SASFSTFK', '}MN[U213', '32323324'], ['EEEEE', 'SPSGV', '2222/', '33330', 'EEEEE', 'TGTGV', '2222/', '33330'], ['EEEE', 'HAGT', '3122', '4233', 'EEEE', 'HASY', '3122', '4233'], ['HHHHH', 'LKELL', '"%%""', '14411',…
4KPQ_C	0.0014255567780001	3.3375431770552275	0.9465020576131684	[[162, 169], [229, 234], [164, 169], [39, 42], [5, 11], [75, 77]]	[2, 4, 1, 6, 0, 5]	[[45, 52], [200, 205], [312, 317], [554, 557], [661, 667], [969, 971]]	[['..EEEEEE', 'PVISKTYN', '}Y/23223', '30034334', '.SEEEEEE', 'SSVLHSTQ', '}U/03223', '33014334'], ['EEEEEE', 'WMKIYW', '213/22', '324033', 'EEEEEE', 'YFKIYS', '213/22', '324033'], ['EEEEEE', 'ISKTYN', '/23223', '034334', 'EEEEEE', 'IYQTSN', '/23223', '034334'], ['E...', 'ETNH', '3}]]', '4344', 'E...', 'ESNK', '3}]]', '4344'], ['..EEEEE', 'QDRIGVG', ']]4/2/2', '4450303', '..SEEEE', 'EHDIPIG', ']]…
5RFS_A	0.0014300883745779	13.060979031473826	0.589915966386555	[[27, 29], [149, 152], [144, 151], [121, 125], [172, 175], [268, 272]]	[2, 4, 1, 6, 0, 5]	[[48, 50], [200, 203], [371, 378], [547, 551], [671, 674], [977, 981]]	[['EEE', 'LNG', '032', '143', 'EEE', 'LHS', '032', '143'], ['EEEE', 'GFNI', '213/', '3240', 'EEEE', 'YFKI', '213/', '3240'], ['.TT.EEEE', 'SCGSVGFN', '}MN}/213', '32330324', '.TT.SEEE', 'SASFSTFK', '}MN[U213', '32323324'], ['EEEEE', 'SPSGV', '2222/', '33330', 'EEEEE', 'TGTGV', '2222/', '33330'], ['EEEE', 'HAGT', '3122', '4233', 'EEEE', 'HASY', '3122', '4233'], ['HHHHH', 'LKELL', '"%%""', '14411',…
5RGG_A	0.0014322631980122	13.05096261774236	0.5766666666666662	[[27, 29], [149, 152], [144, 151], [121, 125], [172, 175], [268, 272]]	[2, 4, 1, 6, 0, 5]	[[48, 50], [200, 203], [371, 378], [547, 551], [671, 674], [977, 981]]	[['EEE', 'LNG', '032', '143', 'EEE', 'LHS', '032', '143'], ['EEEE', 'GFNI', '213/', '3240', 'EEEE', 'YFKI', '213/', '3240'], ['.TT.EEEE', 'SCGSVGFN', '}MN}/213', '32330324', '.TT.SEEE', 'SASFSTFK', '}MN[U213', '32323324'], ['EEEEE', 'SPSGV', '2222/', '33330', 'EEEEE', 'TGTGV', '2222/', '33330'], ['EEEE', 'HAGT', '3122', '4233', 'EEEE', 'HASY', '3122', '4233'], ['HHHHH', 'LKELL', '"%%""', '14411',…
6URM_C	0.0014324576281281	11.973129660703028	0.2206451612903219	[[178, 184], [166, 170], [242, 246], [170, 177], [166, 170], [70, 72]]	[2, 4, 1, 6, 0, 5]	[[47, 53], [207, 211], [394, 398], [578, 585], [733, 737], [980, 982]]	[['EEEEEEE', 'VLWGIHH', '/022/33', '0133044', 'EEEEEEE', 'VLHSTQD', '/032233', '0143344'], ['EEEE.', 'KSYIN', '322/]', '43304', 'EEE..', 'HTPIN', '322Y]', '43304'], ['EEEEE', 'KITFE', '3/213', '40324', 'EEEEE', 'NVYAD', '3/213', '40324'], ['..SSS.EE', 'NDKGKEVL', ']]VUV]/0', '44434401', '.SSS..EE', 'DPQTLEIL', ']UVUZ]/0', '43431401'], ['EEEE.', 'KSYIN', '322/]', '43304', 'EEEE.', 'KTSVD', '322/]'…
6OUS_H	0.0014378679793488	23.918081793356524	3.339449541284403	[[342, 345], [299, 304], [464, 468], [413, 427], [150, 156], [257, 262]]	[2, 4, 1, 6, 0, 5]	[[50, 53], [225, 230], [449, 453], [597, 614], [768, 774], [959, 964]]	[['EEEE', 'YYDN', '2233', '3344', 'EEEE', 'STQD', '2233', '3344'], ['EEEEEE', 'YVVQLP', '2//302', '300413', 'EEEEEE', 'PLVDLP', '20/302', '310413'], ['EEEEE', 'GKSLY', '23202', '34313', 'EEEEE', 'YNYLY', '23202', '34313'], ['EEEE.TT..EEEEET', 'IVSCYGKTKCTASNK', '//21}NO}]12123O', '003233434232344', 'EEE..TTT....EEEEET', 'VITPGTNTSNQVAVLYQD', '//2}}NON}]]Y1/023O', '003333433440201344'], ['HHHHHHH'…
6Z43_B	0.0014483918186994	0.4761093093616934	0.0031813361611872	[[37, 53], [195, 229], [274, 438], [514, 614], [646, 786], [861, 865], [957, 981]]	[2, 4, 1, 6, 0, 3, 5]	[[37, 53], [195, 229], [274, 438], [514, 614], [646, 786], [861, 865], [957, 981]]	[['B..SS....SEEEEEEE', 'YYPDKVFRSSVLHSTQD', '+}}VVY[^}U/032233', '33344025330143344', 'B.SSSEE..SEEEEEEE', 'YYPDKVFRSSVLHSTQD', '+}UVV/1^}U/032233', '33344025330143344'], ['EEETTEEEEEEEEEE...SSSPPSS..PBEEEEEE', 'KNIDGYFKIYSKHTPINLVRDLPQGFSALEPLVDL', '33/ON213/223322Y]ZRWVEGVU[}F)320/30', '44043324033443304105413432321431041', 'EEETTEEEEEEEEEE...SSSPPPS..PBEEEEEE', 'KNIDGYFKIYSKHTPINLVRDLPQGFSALEP…
6NB7_C	0.0014486224601807	3.675951328009689	0.2783783783783784	[[42, 57], [199, 208], [261, 429], [500, 600], [633, 768], [843, 847], [939, 963]]	[2, 4, 1, 6, 0, 3, 5]	[[38, 53], [204, 215], [274, 442], [514, 614], [647, 786], [861, 865], [957, 981]]	[['..SSEE..SEEEEEEE', 'YPDEIFRSDTLYLTQD', '}}VV/1^}V2020233', '3344025343131344', '.SSSEE..SEEEEEEE', 'YPDKVFRSSVLHSTQD', '}UVV/1^}U/032233', '3344025330143344'], ['EEEE...SSS', 'GYQPIDVVRD', '2232Y]YRWV', '3343040054', 'EEEEEE...SSS', 'YSKHTPINLVRD', '223322Y]ZRWV', '334433041054'], ['EEEEEE.TTS.EEEEEETTS.HHHHHHHHTT.S...SEEEEEEEEEEPP.SEEEE..S...B..THHHHS.S...BSTT.EEEEE.SEE...HHHHSSSS.SEEEESSS.GG…
4KPQ_E	0.0014513885053077	2.53008125374294	0.8297872340425527	[[162, 169], [229, 234], [164, 169], [137, 140], [8, 12], [75, 77]]	[2, 4, 1, 6, 0, 5]	[[45, 52], [200, 205], [312, 317], [565, 568], [712, 716], [969, 971]]	[['..EEEEEE', 'PVISKTYN', '}Y/23223', '30034334', '.SEEEEEE', 'SSVLHSTQ', '}U/03223', '33014334'], ['EEEEEE', 'WMKIYW', '213/22', '324033', 'EEEEEE', 'YFKIYS', '213/22', '324033'], ['EEEEEE', 'ISKTYN', '/23223', '034334', 'EEEEEE', 'IYQTSN', '/23223', '034334'], ['EEE.', 'APRD', '124]', '2354', 'EEE.', 'FGRD', '124]', '2354'], ['EEEEE', 'IMVGY', '/1/22', '02033', 'EEEEE', 'IAIPT', '/1/22', '02033…
6WF1_A	0.0014542664347509	11.425852817614716	0.4098360655737698	[[164, 166], [86, 89], [242, 247], [165, 182], [189, 193], [110, 112]]	[2, 4, 1, 6, 0, 5]	[[50, 52], [225, 228], [432, 437], [573, 595], [773, 777], [978, 980]]	[['EEE', 'TTN', '223', '334', 'EEE', 'STQ', '223', '334'], ['EEEE', 'TLIE', '20/3', '3104', 'EEEE', 'PLVD', '20/3', '3104'], ['EEEEEE', 'NITFSH', '3/2123', '403234', 'EEEEEE', 'DVIAWN', '3//123', '400234'], ['EEEEE..SSS.EEEEEEE', 'TNTYRNTDTAEHLIMWGI', '23224]}VUT]30/122/', '343354343244102330', 'EEEEE.SSS..EEEEEPPPEEEE', 'TDAVRDPQTLEILDITPFSFGGV', '231/4]UVUZ]/03/2GFG122/', '342054343140140332323…
4KPQ_A	0.0014558485274129	2.5296203946189606	0.899598393574297	[[162, 169], [229, 234], [164, 169], [39, 42], [8, 12], [75, 77]]	[2, 4, 1, 6, 0, 5]	[[45, 52], [200, 205], [312, 317], [554, 557], [712, 716], [969, 971]]	[['..EEEEEE', 'PVISKTYN', '}Y/23223', '30034334', '.SEEEEEE', 'SSVLHSTQ', '}U/03223', '33014334'], ['EEEEEE', 'WMKIYW', '213/22', '324033', 'EEEEEE', 'YFKIYS', '213/22', '324033'], ['EEEEEE', 'ISKTYN', '/23223', '034334', 'EEEEEE', 'IYQTSN', '/23223', '034334'], ['E...', 'ETNH', '3}]]', '4344', 'E...', 'ESNK', '3}]]', '4344'], ['EEEEE', 'IAVGY', '/1/22', '02033', 'EEEEE', 'IAIPT', '/1/22', '02033…
5R7Y_A	0.0014579290417015	13.066888134117413	0.6006768189509297	[[27, 29], [149, 152], [144, 151], [121, 125], [172, 175], [268, 272]]	[2, 4, 1, 6, 0, 5]	[[48, 50], [200, 203], [371, 378], [547, 551], [671, 674], [977, 981]]	[['EEE', 'LNG', '032', '143', 'EEE', 'LHS', '032', '143'], ['EEEE', 'GFNI', '213/', '3240', 'EEEE', 'YFKI', '213/', '3240'], ['.TT.EEEE', 'SCGSVGFN', '}MN}/213', '32330324', '.TT.SEEE', 'SASFSTFK', '}MN[U213', '32323324'], ['EEEEE', 'SPSGV', '2222/', '33330', 'EEEEE', 'TGTGV', '2222/', '33330'], ['EEEE', 'HAGT', '3122', '4233', 'EEEE', 'HASY', '3122', '4233'], ['HHHHH', 'LKELL', '"%%""', '14411',…
3D62_A	0.0014583250678394	12.982466950126122	0.6480836236933802	[[27, 29], [149, 152], [144, 151], [123, 126], [33, 36], [267, 273]]	[2, 4, 1, 6, 0, 5]	[[48, 50], [200, 203], [371, 378], [593, 596], [709, 712], [958, 964]]	[['EEE', 'LNG', '032', '143', 'EEE', 'LHS', '032', '143'], ['EEEE', 'GFNI', '213/', '3240', 'EEEE', 'YFKI', '213/', '3240'], ['.TT.EEEE', 'SCGSVGFN', '}MN}/213', '32330324', '.TT.SEEE', 'SASFSTFK', '}MN[U213', '32323324'], ['EEEE', 'SGVY', '22/2', '3303', 'EEEE', 'GGVS', '22/2', '3303'], ['TTEE', 'DDTV', 'OO2/', '4430', 'TTEE', 'NNSI', 'OO2/', '4430'], ['HHHHHHH', 'ALKELLQ', '#"%%""%', '2144114',…
5RE8_A	0.0014613558604064	13.090840221345514	0.5688225538971798	[[27, 29], [149, 152], [144, 151], [121, 125], [172, 175], [268, 272]]	[2, 4, 1, 6, 0, 5]	[[48, 50], [200, 203], [371, 378], [547, 551], [671, 674], [977, 981]]	[['EEE', 'LNG', '032', '143', 'EEE', 'LHS', '032', '143'], ['EEEE', 'GFNI', '213/', '3240', 'EEEE', 'YFKI', '213/', '3240'], ['.TT.EEEE', 'SCGSVGFN', '}MN}/213', '32330324', '.TT.SEEE', 'SASFSTFK', '}MN[U213', '32323324'], ['EEEEE', 'SPSGV', '2222/', '33330', 'EEEEE', 'TGTGV', '2222/', '33330'], ['EEEE', 'HAGT', '3122', '4233', 'EEEE', 'HASY', '3122', '4233'], ['HHHHH', 'LKELL', '"%%""', '14411',…
7KDG_C	0.0014628747139778	0.3873576318486689	0.0031712473572944	[[38, 53], [195, 229], [274, 444], [514, 614], [646, 786], [861, 865], [957, 981]]	[2, 4, 1, 6, 0, 3, 5]	[[38, 53], [195, 229], [274, 444], [514, 614], [646, 786], [861, 865], [957, 981]]	[['.SSSEE..SEEEEEEE', 'YPDKVFRSSVLHSTQD', '}UVV/1^}U/032233', '3344025330143344', '.SSSEE..SEEEEEEE', 'YPDKVFRSSVLHSTQD', '}UVV/1^}U/032233', '3344025330143344'], ['EEETTEEEEEEEEEE.S.SSSPPSS..EEEEEEEE', 'KNIDGYFKIYSKHTPINLVRDLPQGFSALEPLVDL', '33/ON213/223322YVZRWVEGVU[}10320/30', '44043324033443304105413432321431041', 'EEETTEEEEEEEEEE...SSSPPPS..PBEEEEEE', 'KNIDGYFKIYSKHTPINLVRDLPQGFSALEPLVDL', '…
5OSN_C	0.0014636132935887	4.76152069466866	0.7075812274368225	[[108, 110], [105, 110], [130, 135], [12, 18], [130, 134]]	[2, 4, 1, 6, 0]	[[49, 51], [199, 204], [433, 438], [558, 564], [692, 696]]	[['EEE', 'QWS', '322', '433', 'EEE', 'HST', '322', '433'], ['TEEEEE', 'YYAQWS', 'N21322', '332433', 'TEEEEE', 'GYFKIY', 'N213/2', '332403'], ['EEEEE.', 'IIAYTP', '//122}', '002333', 'EEEEE.', 'VIAWNS', '//123}', '002343'], ['...TT..', 'QFLTTDD', '][ZNN]]', '4213344', '...TT..', 'KFLPFQQ', '][ZNM]]', '4213244'], ['EEEEE', 'IIAYT', '//122', '00233', 'EEEEE', 'IIAYT', '//122', '00233']]
5RGP_A	0.0014656779653203	13.0975297129234	0.561056105610561	[[27, 29], [149, 152], [144, 151], [121, 125], [172, 175], [268, 272]]	[2, 4, 1, 6, 0, 5]	[[48, 50], [200, 203], [371, 378], [547, 551], [671, 674], [977, 981]]	[['EEE', 'LNG', '032', '143', 'EEE', 'LHS', '032', '143'], ['EEEE', 'GFNI', '213/', '3240', 'EEEE', 'YFKI', '213/', '3240'], ['.TT.EEEE', 'SCGSVGFN', '}MN}/213', '32330324', '.TT.SEEE', 'SASFSTFK', '}MN[U213', '32323324'], ['EEEEE', 'SPSGV', '2222/', '33330', 'EEEEE', 'TGTGV', '2222/', '33330'], ['EEEE', 'HAGT', '3122', '4233', 'EEEE', 'HASY', '3122', '4233'], ['HHHHH', 'LKELL', '"%%""', '14411',…
6X6P_B	0.001467137989821	0.5137118015707477	0.0084566596194501	[[37, 51], [195, 229], [275, 438], [514, 614], [646, 786], [862, 865], [957, 983]]	[2, 4, 1, 6, 0, 3, 5]	[[37, 51], [195, 229], [275, 438], [514, 614], [646, 786], [862, 865], [957, 983]]	[['B..SSS...S.EEEE', 'YYPDKVFRSSVLHST', '+}}VVR[^}UY0322', '333440253301433', 'B.SSSEE..SEEEEE', 'YYPDKVFRSSVLHST', '+}UVV/1^}U/0322', '333440253301433'], ['EEETTEEEEEEEEE...----.......BEEEEEE', 'KNIDGYFKIYSKHTPIN----LPQGFSALEPLVDL', '33/ON213/22332}Y]----Z}]}[}[)320/30', '44043324033443304----13432321431041', 'EEETTEEEEEEEEEE...SSSPPPS..PBEEEEEE', 'KNIDGYFKIYSKHTPINLVRDLPQGFSALEPLVDL', '33/ON213…
6X6P_C	0.0014672910495045	0.5136961985024728	0.0317124735729386	[[37, 51], [195, 229], [275, 438], [514, 614], [646, 786], [862, 865], [957, 983]]	[2, 4, 1, 6, 0, 3, 5]	[[37, 51], [195, 229], [275, 438], [514, 614], [646, 786], [862, 865], [957, 983]]	[['B..SSS...S.EEEE', 'YYPDKVFRSSVLHST', '+}}VVR[^}UY0322', '333440253301433', 'B.SSSEE..SEEEEE', 'YYPDKVFRSSVLHST', '+}UVV/1^}U/0322', '333440253301433'], ['EEETTEEEEEEEEE...----.......BEEEEEE', 'KNIDGYFKIYSKHTPIN----LPQGFSALEPLVDL', '33/ON213/22332}Y]----Z}]}[}[)320/30', '44043324033443304----13432321431041', 'EEETTEEEEEEEEEE...SSSPPPS..PBEEEEEE', 'KNIDGYFKIYSKHTPINLVRDLPQGFSALEPLVDL', '33/ON213…
6JHS_D	0.0014674131546484	16.259677320530333	1.3650000000000002	[[157, 162], [148, 152], [155, 162], [113, 120], [182, 185], [122, 125]]	[2, 4, 1, 6, 0, 5]	[[46, 51], [196, 200], [309, 316], [594, 601], [775, 778], [979, 982]]	[['SEEEEE', 'GVLNSW', 'U/0322', '301433', 'SEEEEE', 'SVLHST', 'U/0322', '301433'], ['EETTE', 'KIDGS', '3/ON2', '40433', 'EETTE', 'NIDGY', '3/ON2', '40433'], ['.SSEEEEE', 'QNGVLNSW', ']VU/0322', '44301433', '.SEEEEEE', 'EKGIYQTS', ']V2/2322', '44303433'], ['EEEEE...', 'TVSIFPPS', '2/2/1}}}', '30302333', 'EEEEEE..', 'GVSVITPG', '2/2//2}}', '30300333'], ['HHHH', 'KDEY', '%%%$', '4443', 'HHHH', 'DKNT…
6X6P_A	0.0014684307157986	0.5137093611655539	0.0031813361611872	[[37, 51], [195, 229], [275, 438], [514, 614], [646, 786], [862, 865], [957, 983]]	[2, 4, 1, 6, 0, 3, 5]	[[37, 51], [195, 229], [275, 438], [514, 614], [646, 786], [862, 865], [957, 983]]	[['B..SSS...S.EEEE', 'YYPDKVFRSSVLHST', '+}}VVR[^}UY0322', '333440253301433', 'B.SSSEE..SEEEEE', 'YYPDKVFRSSVLHST', '+}UVV/1^}U/0322', '333440253301433'], ['EEETTEEEEEEEEE...----.......BEEEEEE', 'KNIDGYFKIYSKHTPIN----LPQGFSALEPLVDL', '33/ON213/22332}Y]----Z}]}[}[)320/30', '44043324033443304----13432321431041', 'EEETTEEEEEEEEEE...SSSPPPS..PBEEEEEE', 'KNIDGYFKIYSKHTPINLVRDLPQGFSALEPLVDL', '33/ON213…
6W61_A	0.0014691933439132	13.584626065630689	0.5508196721311467	[[6961, 6964], [6989, 6993], [7005, 7009], [6962, 6965], [6947, 6958], [6850, 6852]]	[2, 4, 1, 6, 0, 5]	[[48, 51], [200, 204], [395, 399], [548, 551], [766, 775], [960, 962]]	[['EEEE', 'LGGS', '0222', '1333', 'EEEE', 'LHST', '0322', '1433'], ['EEEEE', 'TAFVT', '211/2', '32203', 'EEEEE', 'YFKIY', '213/2', '32403'], ['EEEEE', 'IGCNY', '/2132', '03243', 'EEEEE', 'VYADS', '/2132', '03243'], ['EEEE', 'GGSV', '222/', '3330', 'EEEE', 'GTGV', '222/', '3330'], ['HHHHHHHHHHHH', 'FFTYICGFIQQK', '##$$!#$#!%%%', '223302320444', 'HHHHHHHHHH', 'ALTGIAVEQD', '#"$$!#!%%%', '2133020444…
6IEK_A	0.0014692397884233	6.97139288515831	0.3323943661971824	[[256, 262], [303, 307], [10, 20], [154, 157], [304, 307], [88, 91]]	[2, 4, 1, 6, 0, 5]	[[45, 51], [202, 206], [421, 430], [555, 558], [722, 725], [978, 981]]	[['.SS.EEE', 'GSKKHTG', '}UV]322', '3344433', '.SEEEEE', 'SSVLHST', '}U/0322', '3301433'], ['EEEEE', 'EVGYE', '3/223', '40334', 'EEEEE', 'KIYSK', '3/223', '40334'], ['TT.....TT..', 'GKGHNYIDGMT', 'NO}]]}YON[}', '34344304323', 'TT....TT..', 'YNYKLPDDFT', 'NO}]Z}OO[}', '3434134423'], ['....', 'SEDD', '}]]]', '3444', '....', 'SNKK', '}]]]', '3444'], ['EEEE', 'VGYE', '/223', '0334', 'EEEE', 'VTTE', '…
4WE6_A	0.0014694025133524	11.066813979755985	0.3157162726008338	[[169, 171], [169, 172], [20, 23], [124, 142], [190, 196], [68, 72]]	[2, 4, 1, 6, 0, 5]	[[51, 53], [205, 208], [437, 440], [585, 598], [720, 726], [959, 963]]	[['EEE', 'SQQ', '233', '344', 'EEE', 'TQD', '233', '344'], ['EEEE', 'SQQT', '2332', '3443', 'EEEE', 'SKHT', '2332', '3443'], ['E.TT', 'DGKN', '3}OO', '4344', 'E.TT', 'NSNN', '3}OO', '4344'], ['EEEEEE..SSS.EEEEEEE', 'LNVTMPNNEQFDKLYIWGV', '03/212]]VVT]302/22/', '1403234444244130330', 'EEEEPPPEEEEEEE', 'LDITPFSFGGVSVI', '03/2GFG122/2//', '14033232330300'], ['EEEEEEE', 'ISIYWTI', '/2/222/', '0303330…
7KEB_B	0.0014739272316875	1.5062199533674447	0.0823798627002285	[[37, 53], [201, 229], [274, 434], [529, 613], [646, 782], [862, 865], [957, 981]]	[2, 4, 1, 6, 0, 3, 5]	[[37, 53], [201, 229], [274, 434], [529, 613], [646, 782], [862, 865], [957, 981]]	[['B.SSSEE..SEEEEEEE', 'YYPDKVFRSSVLHSTQD', '+}UVV/1^}U/032233', '33344025330143344', 'B.SSSEE..SEEEEEEE', 'YYPDKVFRSSVLHSTQD', '+}UVV/1^}U/032233', '33344025330143344'], ['EEEEEEEEE..---....S..PBEEEEEE', 'FKIYSKHTPIN---DLPQGFSALEPLVDL', '13/223322Y]---]Z}]U[}F)320/30', '24033443304---413432321431041', 'EEEEEEEEE...SSSPPPS..PBEEEEEE', 'FKIYSKHTPINLVRDLPQGFSALEPLVDL', '13/223322Y]ZRWVEGHU[}F)320/3…
3TN9_2	0.0014760547400544	10.992513039803292	0.4758190327613103	[[79, 81], [118, 121], [243, 250], [104, 108], [243, 248], [56, 59]]	[2, 4, 1, 6, 0, 5]	[[50, 52], [206, 209], [311, 318], [547, 551], [719, 724], [968, 971]]	[['EEE', 'WWK', '223', '334', 'EEE', 'STQ', '223', '334'], ['EEEE', 'HQGT', '3322', '4433', 'EEEE', 'KHTP', '3322', '4433'], ['EEEEEEEE', 'TISISPMC', '2/2/2211', '30303322', 'EEEEEEEE', 'GIYQTSNF', '2/232231', '30343342'], ['EEEEE', 'SGYTI', '2222/', '33330', 'EEEEE', 'TGTGV', '2222/', '33330'], ['EEEEEE', 'TISISP', '2/2/22', '303033', 'EEEEEE', 'TISVTT', '2/2/22', '303033'], ['..TT', 'PDTS', '}]…
7KE4_C	0.0014791675387637	0.2499292360866785	0.0317124735729386	[[37, 53], [195, 229], [274, 454], [514, 613], [648, 786], [862, 865], [957, 981]]	[2, 4, 1, 6, 0, 3, 5]	[[37, 53], [195, 229], [274, 454], [514, 613], [648, 786], [862, 865], [957, 981]]	[['B..SSEE..SB..EEEE', 'YYPDKVFRSSVLHSTQD', '+}}VV/1^}U(Z]2233', '33344025330143344', 'B.SSSEE..SEEEEEEE', 'YYPDKVFRSSVLHSTQD', '+}UVV/1^}U/032233', '33344025330143344'], ['EEETTEEEEEEEEEE.S.TTSS.SS...BEEEEEE', 'KNIDGYFKIYSKHTPINLVRDLPQGFSALEPLVDL', '33/ON213/223322YVZKPVS}VU[}[)320/30', '44043324033443304105413432321431041', 'EEETTEEEEEEEEEE...SSSPPPS..PBEEEEEE', 'KNIDGYFKIYSKHTPINLVRDLPQGFSALEP…
1P69_A	0.0014805391083523	12.262694308281745	0.4486983154670747	[[435, 437], [543, 546], [406, 411], [443, 446], [541, 546]]	[2, 4, 1, 6, 0]	[[51, 53], [200, 203], [448, 453], [596, 599], [721, 726]]	[['EEE', 'TKN', '233', '344', 'EEE', 'TQD', '233', '344'], ['EEEE', 'TMKV', '213/', '3240', 'EEEE', 'YFKI', '213/', '3240'], ['EEEEEE', 'DPLTLW', '320202', '431313', 'EEEEEE', 'NYNYLY', '323202', '434313'], ['EEEE', 'GIVS', '2//2', '3003', 'EEEE', 'SVIT', '2//2', '3003'], ['EEEEEE', 'PITMKV', '2/213/', '303240', 'EEEEEE', 'SVTTEI', '2/223/', '303340']]
2GZ8_A	0.0014817502965255	12.912611448996024	0.6366782006920406	[[27, 29], [149, 152], [144, 151], [121, 125], [33, 36], [267, 273]]	[2, 4, 1, 6, 0, 5]	[[48, 50], [200, 203], [371, 378], [547, 551], [709, 712], [958, 964]]	[['EEE', 'LNG', '032', '143', 'EEE', 'LHS', '032', '143'], ['EEEE', 'GFNI', '213/', '3240', 'EEEE', 'YFKI', '213/', '3240'], ['.TT.EEEE', 'SCGSVGFN', '}MN}/213', '32330324', '.TT.SEEE', 'SASFSTFK', '}MN[U213', '32323324'], ['EEEEE', 'SPSGV', '2222/', '33330', 'EEEEE', 'TGTGV', '2222/', '33330'], ['TTEE', 'DDTV', 'OO2/', '4430', 'TTEE', 'NNSI', 'OO2/', '4430'], ['HHHHHHH', 'ALKELLQ', '#"%%""%', '2…
6TJY_E	0.0014819378935132	11.085409484037836	0.3830409356725146	[[157, 159], [76, 79], [235, 240], [158, 175], [182, 186], [184, 188]]	[2, 4, 1, 6, 0, 5]	[[50, 52], [225, 228], [432, 437], [573, 595], [773, 777], [978, 982]]	[['EEE', 'TTN', '223', '334', 'EEE', 'STQ', '223', '334'], ['EEEE', 'TLIE', '20/3', '3104', 'EEEE', 'PLVD', '20/3', '3104'], ['EEEEEE', 'KITFSH', '3/2123', '403234', 'EEEEEE', 'DVIAWN', '3//123', '400234'], ['EEEEE..SSS.EEEEEEE', 'TNTYRNADTAEHLIMWGI', '23224][VUT]30/122/', '343354243244102330', 'EEEEE.SSS..EEEEEPPPEEEE', 'TDAVRDPQTLEILDITPFSFGGV', '231/4]UVUZ]/03/2GFG122/', '342054343140140332323…
6Q5U_D	0.0014826688581006	8.777779473185555	0.5015873015873011	[[232, 238], [227, 236], [231, 236], [384, 388], [228, 236], [118, 122]]	[2, 4, 1, 6, 0, 5]	[[47, 53], [202, 209], [311, 316], [531, 535], [714, 724], [957, 961]]	[['EEEEEEE', 'VYQSYLD', '/232203', '0343314', 'EEEEEEE', 'VLHSTQD', '/032233', '0143344'], ['EEEEEEEEEE', 'EISYTVYQSY', '3/222/2322', '4033303433', 'EEEEEEEE', 'KIYSKHTP', '3/223322', '40334433'], ['EEEEEE', 'TVYQSY', '2/2322', '303433', 'EEEEEE', 'GIYQTS', '2/2322', '303433'], ['.....', 'TELVN', '}]ZY]', '34104', '.....', 'TNLVK', '}]ZY]', '34104'], ['EEEEEEEEE', 'ISYTVYQSY', '/222/2322', '03330…
2R5K_B	0.0014830985399537	4.187153024494156	0.2175032175032172	[[165, 168], [163, 167], [391, 398], [327, 333], [126, 145], [395, 397]]	[2, 4, 1, 6, 0, 5]	[[49, 52], [205, 209], [364, 371], [594, 600], [656, 667], [977, 979]]	[['EEEE', 'HWGK', '3223', '4334', 'EEEE', 'HSTQ', '3223', '4334'], ['EEEEE', 'GEHWG', '23322', '34433', 'EEEEE', 'SKHTP', '23322', '34433'], ['.HHHHHH.', 'NPSVLEDW', ']$$!"%%}', '43301443', '.HHHHHH.', 'DYSVLYNS', ']$$!"$%}', '43301343'], ['EEEEEE.', 'SVTVVDT', '2/2//3}', '3030043', 'EEEEEE.', 'GVSVITP', '2/2//2}', '3030033'], ['.SS..S......S...EEEE', 'VENSGGYGGNPGQDNRVNVG', 'YVV}}U}}}]}}V]]^/3/2…
6XKL_A	0.0014860227837923	2.6996079510317768	0.0105708245243127	[[38, 52], [195, 229], [274, 438], [514, 614], [646, 786], [861, 865], [957, 981]]	[2, 4, 1, 6, 0, 3, 5]	[[38, 52], [195, 229], [274, 438], [514, 614], [646, 786], [861, 865], [957, 981]]	[['.SSS.B..SEEEEEE', 'YPDKVFRSSVLHSTQ', '}UVVY*^}U/03223', '334402533014334', '.SSSEE..SEEEEEE', 'YPDKVFRSSVLHSTQ', '}UVV/1^}U/03223', '334402533014334'], ['EEETTEEEEEEEEEE.S.SSS..S...EEEEEEEE', 'KNIDGYFKIYSKHTPINLVRDLPQGFSALEPLVDL', '33/ON213/223322YVZRWVZ}V}[}10320/30', '44043324033443304105413432321431041', 'EEETTEEEEEEEEEE...SSSPPPS..PBEEEEEE', 'KNIDGYFKIYSKHTPINLVRDLPQGFSALEPLVDL', '33/ON213…
3UYX_B	0.0014869447576532	11.929926716811652	0.2905866302864937	[[181, 187], [169, 173], [245, 249], [167, 172], [169, 173], [67, 69]]	[2, 4, 1, 6, 0, 5]	[[47, 53], [207, 211], [394, 398], [546, 551], [733, 737], [980, 982]]	[['EEEEEEE', 'VLWGIHH', '/022/33', '0133044', 'EEEEEEE', 'VLHSTQD', '/032233', '0143344'], ['EEEE.', 'KSYIN', '322/]', '43304', 'EEE..', 'HTPIN', '322Y]', '43304'], ['EEEEE', 'KITFE', '3/213', '40324', 'EEEEE', 'NVYAD', '3/213', '40324'], ['EEEEEE', 'LSKSYI', '02322/', '134330', 'EEEEEE', 'LTGTGV', '02222/', '133330'], ['EEEE.', 'KSYIN', '322/]', '43304', 'EEEE.', 'KTSVD', '322/]', '43304'], ['HH…
6WVN_A	0.0014885390362313	13.702221309229136	0.5482815057283135	[[6961, 6964], [6989, 6993], [7005, 7009], [6962, 6965], [6947, 6958], [6850, 6852]]	[2, 4, 1, 6, 0, 5]	[[48, 51], [200, 204], [395, 399], [548, 551], [766, 775], [960, 962]]	[['EEEE', 'LGGS', '0222', '1333', 'EEEE', 'LHST', '0322', '1433'], ['EEEEE', 'TAFVT', '211/2', '32203', 'EEEEE', 'YFKIY', '213/2', '32403'], ['EEEEE', 'IGCNY', '/2132', '03243', 'EEEEE', 'VYADS', '/2132', '03243'], ['EEEE', 'GGSV', '222/', '3330', 'EEEE', 'GTGV', '222/', '3330'], ['HHHHHHHHHHHH', 'FFTYICGFIQQK', '##$$!#$#!%%%', '223302320444', 'HHHHHHHHHH', 'ALTGIAVEQD', '#"$$!#!%%%', '2133020444…
2GUM_A	0.0014898520982354	24.29199072866981	0.3952802359882006	[[655, 658], [649, 660], [352, 356], [265, 269], [516, 537], [692, 694]]	[2, 4, 1, 6, 0, 5]	[[50, 53], [200, 209], [434, 438], [547, 551], [762, 778], [978, 980]]	[['EEEE', 'YSHQ', '2233', '3344', 'EEEE', 'STQD', '2233', '3344'], ['EEETTEEEEEEE', 'YFEEYAYSHQLS', '213ON1223302', '324432334413', 'EEEEEEEEEE', 'YFKIYSKHTP', '213/223322', '3240334433'], ['EEEE.', 'VAWDW', '/123}', '02343', 'EEEE.', 'IAWNS', '/123}', '02343'], ['EEEEE', 'YGTTV', '2222/', '33330', 'EEEEE', 'TGTGV', '2222/', '33330'], ['HHHHHHHHHHHHHHHHHHHHHH', 'HVNDMLGRVAIAWBELQNHELT', '%!%%#"$&…
1W39_C	0.0014939513370322	12.432785216859068	0.589915966386555	[[180, 182], [178, 182], [32, 39], [75, 81], [169, 175]]	[2, 4, 1, 6, 0]	[[49, 51], [205, 209], [394, 401], [594, 600], [718, 724]]	[['EEE', 'HSP', '322', '433', 'EEE', 'HST', '322', '433'], ['EEEEE', 'SMHSP', '21322', '32433', 'EEEEE', 'SKHTP', '23322', '34433'], ['EEEEEEEE', 'KQPFQSEV', '3321323/', '44324340', 'EEEEEEEE', 'NVYADSFV', '3/21321/', '40324320'], ['EEEEEE.', 'WVTIHPT', '2/2/32}', '3030433', 'EEEEEE.', 'GVSVITP', '2/2//2}', '3030033'], ['EEEEEEE', 'CIITVSG', '1//2/22', '2003033', 'EEEEEEE', 'FTISVTT', '12/2/22', …
4LP7_C	0.0014943963192814	7.242169343726842	0.4246987951807228	[[242, 245], [242, 247], [113, 118], [156, 160], [49, 51]]	[2, 4, 1, 6, 5]	[[50, 53], [204, 209], [448, 453], [593, 597], [977, 979]]	[['EEEE', 'WSHQ', '2233', '3344', 'EEEE', 'STQD', '2233', '3344'], ['EEEEEE', 'WSHQGT', '223322', '334433', 'EEEEEE', 'YSKHTP', '223322', '334433'], ['EEEEEE', 'KTVYLT', '32/202', '430313', 'EEEEEE', 'NYNYLY', '323202', '434313'], ['EEEEE', 'TPVTI', '22/2/', '33030', 'EEEEE', 'GGVSV', '22/2/', '33030'], ['HHH', 'LDQ', '"%%', '144', 'HHH', 'LND', '"%%', '144']]
7K39_C	0.0014950654311679	12.33206623267519	0.5533661740558287	[[58, 61], [210, 214], [165, 168], [164, 182], [230, 236], [108, 112]]	[2, 4, 1, 6, 0, 5]	[[47, 50], [206, 210], [394, 397], [585, 598], [720, 726], [959, 963]]	[['EEEE', 'ILDG', '/032', '0143', 'EEEE', 'VLHS', '/032', '0143'], ['EEEE.', 'QQTII', '332/Y', '44300', 'EEEE.', 'KHTPI', '3322Y', '44330'], ['EEEE', 'NVTM', '3/21', '4032', 'EEEE', 'NVYA', '3/21', '4032'], ['EEEEEE..SSS.EEEEEEE', 'LNVTMPNNDNFDKLYIWGV', '03/212]]VVT]302/22/', '1403234444244130330', 'EEEEPPPEEEEEEE', 'LDITPFSFGGVSVI', '03/2GFG122/2//', '14033232330300'], ['EEEEEEE', 'ISIYWTI', '/2…
6PXH_A	0.0014958456947937	8.321678954972704	0.3323943661971824	[[186, 189], [165, 173], [322, 348], [246, 251], [67, 87], [347, 349]]	[2, 4, 1, 6, 0, 5]	[[47, 50], [222, 230], [274, 300], [555, 560], [720, 730], [977, 979]]	[['EEEE', 'ILEP', '/032', '0143', 'EEEE', 'VLHS', '/032', '0143'], ['PSEEEEEEE', 'FNHTLVLLP', 'FV320/002', '244310113', 'PBEEEEEEE', 'ALEPLVDLP', 'F)320/302', '214310413'], ['EEEEEE.TTS.EEEEEEGGG.HHHHHH', 'TFLLDFSVDGYIRRAIDDGFNDLSQLH', '210031}KOU}/441/3:98]%"$%"%', '321142304330552044324413414', 'EEEEEE.TTS.EEEEEETTS.HHHHHH', 'TFLLKYNENGTITDAVDBALDPLSETK', '210032]OOU}/231/3QMS]$"$%$%', '3211434…
6USW_A	0.0014970534157775	8.079476339151348	0.3790087463556852	[[328, 332], [120, 123], [409, 419], [450, 453], [413, 420], [339, 342]]	[2, 4, 1, 6, 0, 5]	[[49, 53], [227, 230], [307, 317], [549, 552], [719, 726], [978, 981]]	[['EEEEE', 'KAYEE', '31233', '42344', 'EEEEE', 'HSTQD', '32233', '43344'], ['EEEE', 'VKLT', '/302', '0413', 'EEEE', 'VDLP', '/302', '0413'], ['...SEEEEEEE', 'GHNGTITLPGK', '}]]U2/20223', '34433031334', '...SEEEEEEE', 'TVEKGIYQTSN', '}Y]V2/23223', '30443034334'], ['EEEE', 'TGIL', '22/0', '3301', 'EEEE', 'TGVL', '22/0', '3301'], ['EEEEEEEE', 'TITLPGKI', '2/20223/', '30313340', 'EEEEEEEE', 'TISVTTEI…
7K39_E	0.00149984932689	12.332116420801857	0.3870967741935476	[[58, 61], [210, 214], [165, 168], [164, 182], [230, 236], [108, 112]]	[2, 4, 1, 6, 0, 5]	[[47, 50], [206, 210], [394, 397], [585, 598], [720, 726], [959, 963]]	[['EEEE', 'ILDG', '/032', '0143', 'EEEE', 'VLHS', '/032', '0143'], ['EEEE.', 'QQTII', '332/Y', '44300', 'EEEE.', 'KHTPI', '3322Y', '44330'], ['EEEE', 'NVTM', '3/21', '4032', 'EEEE', 'NVYA', '3/21', '4032'], ['EEEEEE..SSS.EEEEEEE', 'LNVTMPNNDNFDKLYIWGV', '03/212]]VVT]302/22/', '1403234444244130330', 'EEEEPPPEEEEEEE', 'LDITPFSFGGVSVI', '03/2GFG122/2//', '14033232330300'], ['EEEEEEE', 'ISIYWTI', '/2…
7K3A_C	0.0015020407775148	12.200402163987423	0.5457516339869277	[[58, 61], [210, 214], [165, 168], [164, 182], [230, 236], [108, 112]]	[2, 4, 1, 6, 0, 5]	[[47, 50], [206, 210], [394, 397], [585, 598], [720, 726], [959, 963]]	[['EEEE', 'ILDG', '/032', '0143', 'EEEE', 'VLHS', '/032', '0143'], ['EEEE.', 'QQTII', '332/Y', '44300', 'EEEE.', 'KHTPI', '3322Y', '44330'], ['EEEE', 'NVTM', '3/21', '4032', 'EEEE', 'NVYA', '3/21', '4032'], ['EEEEEE..SSS.EEEEEEE', 'LNVTMPNNDNFDKLYIWGV', '03/212]]VVT]302/22/', '1403234444244130330', 'EEEEPPPEEEEEEE', 'LDITPFSFGGVSVI', '03/2GFG122/2//', '14033232330300'], ['EEEEEEE', 'ISIYWTI', '/2…
7K3A_E	0.0015027278544599	12.200380646725398	0.3361581920903953	[[58, 61], [210, 214], [165, 168], [164, 182], [230, 236], [108, 112]]	[2, 4, 1, 6, 0, 5]	[[47, 50], [206, 210], [394, 397], [585, 598], [720, 726], [959, 963]]	[['EEEE', 'ILDG', '/032', '0143', 'EEEE', 'VLHS', '/032', '0143'], ['EEEE.', 'QQTII', '332/Y', '44300', 'EEEE.', 'KHTPI', '3322Y', '44330'], ['EEEE', 'NVTM', '3/21', '4032', 'EEEE', 'NVYA', '3/21', '4032'], ['EEEEEE..SSS.EEEEEEE', 'LNVTMPNNDNFDKLYIWGV', '03/212]]VVT]302/22/', '1403234444244130330', 'EEEEPPPEEEEEEE', 'LDITPFSFGGVSVI', '03/2GFG122/2//', '14033232330300'], ['EEEEEEE', 'ISIYWTI', '/2…
3NGB_A	0.0015047368394594	7.368151359364072	0.2366013071895423	[[45, 47], [120, 123], [445, 450], [445, 450], [100, 106], [339, 342]]	[2, 4, 1, 6, 0, 5]	[[51, 53], [227, 230], [311, 316], [594, 599], [771, 777], [978, 981]]	[['EEE', 'WKD', '233', '344', 'EEE', 'TQD', '233', '344'], ['EEEE', 'VKLT', '/302', '0413', 'EEEE', 'VDLP', '/302', '0413'], ['EEEEEE', 'TVSNIT', '2/23/2', '303403', 'EEEEEE', 'GIYQTS', '2/2322', '303433'], ['EEEEEE', 'TVSNIT', '2/23/2', '303403', 'EEEEEE', 'GVSVIT', '2/2//2', '303003'], ['HHHHHHH', 'MVEQMQE', '#!%%#%%', '2044244', 'HHHHHHH', 'AVEQDKN', '#!%%%%%', '2044444'], ['HHHH', 'NKVL', '%%…
5X5C_C	0.0015051599274922	14.158382428188462	0.3495007132667613	[[442, 445], [165, 173], [322, 361], [557, 561], [555, 576], [833, 837]]	[2, 4, 1, 6, 0, 5]	[[47, 50], [222, 230], [274, 313], [547, 551], [712, 725], [957, 961]]	[['EEEE', 'ILDY', '/032', '0143', 'EEEE', 'VLHS', '/032', '0143'], ['PSEEEEEEE', 'FNHTLVLLP', 'FV320/002', '244310113', 'PBEEEEEEE', 'ALEPLVDLP', 'F)320/302', '214310413'], ['EEEEEE.TTS.EEEE..S.SHHHHHHHHHH.SS...SSEE', 'TFLLDFSVDGYIRRAIDBGFNDLSQLHBSYESFDVESGVY', '210031}KOU}/441Y]X}T%%"$%"%\'$$]UT]Y]UU/2', '3211423043305520463244134146334324043303', 'EEEEEE.TTS.EEEEEETTS.HHHHHHHHTTSS...SEEE', 'TFL…
5F4U_A	0.00150771906603	8.073284135754752	0.192938209331652	[[403, 405], [444, 451], [441, 449], [385, 389], [100, 114], [342, 345]]	[2, 4, 1, 6, 0, 5]	[[51, 53], [200, 209], [393, 401], [599, 603], [771, 780], [977, 980]]	[['EEE', 'YNH', '233', '344', 'EEE', 'TQD', '233', '344'], ['EEEEEEEE', 'TFNSNITG', '21323/22', '32434033', 'EEEEEEEEEE', 'YFKIYSKHTP', '213/223322', '3240334433'], ['S.EEEEEEE', 'GEITFNSNI', 'U]/21323/', '340324340', 'SEEEEEEEE', 'TNVYADSFV', 'U3/21321/', '340324320'], ['E..TT', 'GNTSD', '2]}NO', '34334', 'E..TT', 'TPGTN', '2}}NO', '33334'], ['HHHHHHHHHHHHHHH', 'MVEQMHEDIISLWDE', '#!%%#%%%!!$"$%…
5X5F_C	0.0015077295648267	15.005352937485592	0.2853260869565219	[[442, 445], [165, 173], [322, 361], [557, 561], [555, 576], [833, 837]]	[2, 4, 1, 6, 0, 5]	[[47, 50], [222, 230], [274, 313], [547, 551], [712, 725], [957, 961]]	[['EEEE', 'ILDY', '/032', '0143', 'EEEE', 'VLHS', '/032', '0143'], ['PSEEEEEEE', 'FNHTLVLLP', 'FV320/002', '244310113', 'PBEEEEEEE', 'ALEPLVDLP', 'F)320/302', '214310413'], ['EEEEEE.TTS.EEEEE.S.SHHHHHHHHHH.SS...SSEE', 'TFLLDFSVDGYIRRAIDBGFNDLSQLHBSYESFDVESGVY', '210031}KOU}/441/]X}T%%"$%"%\'$$]UT]Y]UU/2', '3211423043305520463244134146334324043303', 'EEEEEE.TTS.EEEEEETTS.HHHHHHHHTTSS...SEEE', 'TFL…
5IBL_F	0.0015079184100931	2.296459309461229	0.4992076069730589	[[178, 184], [166, 170], [242, 246], [20, 24], [166, 170], [191, 195]]	[2, 4, 1, 6, 0, 5]	[[47, 53], [207, 211], [394, 398], [528, 532], [733, 737], [978, 982]]	[['EEEEEEE', 'VLWGIHH', '/022/33', '0133044', 'EEEEEEE', 'VLHSTQD', '/032233', '0143344'], ['EEEE.', 'KSYIN', '322/]', '43304', 'EEE..', 'HTPIN', '322Y]', '43304'], ['EEEEE', 'KITFE', '3/213', '40324', 'EEEEE', 'NVYAD', '3/213', '40324'], ['.....', 'NNSTD', ']]}}]', '44334', '.....', 'KKSTN', ']]}}]', '44334'], ['EEEE.', 'KSYIN', '322/]', '43304', 'EEEE.', 'KTSVD', '322/]', '43304'], ['HHHHT', 'Q…
6YZ6_A	0.0015083366617233	12.983867988388637	0.3012379642365885	[[27, 29], [149, 152], [144, 151], [121, 125], [172, 175], [268, 272]]	[2, 4, 1, 6, 0, 5]	[[48, 50], [200, 203], [371, 378], [547, 551], [671, 674], [977, 981]]	[['EEE', 'LNG', '032', '143', 'EEE', 'LHS', '032', '143'], ['EEEE', 'GFNI', '213/', '3240', 'EEEE', 'YFKI', '213/', '3240'], ['.TT.EEEE', 'SCGSVGFN', '}MN}/213', '32330324', '.TT.SEEE', 'SASFSTFK', '}MN[U213', '32323324'], ['EEEEE', 'SPSGV', '2222/', '33330', 'EEEEE', 'TGTGV', '2222/', '33330'], ['EEEE', 'HAGT', '3122', '4233', 'EEEE', 'HASY', '3122', '4233'], ['HHHHH', 'LKELL', '"%%""', '14411',…
5TGU_A	0.0015107778626086	11.691262423735411	0.4056463595839519	[[164, 166], [86, 89], [242, 247], [165, 182], [189, 193], [110, 112]]	[2, 4, 1, 6, 0, 5]	[[50, 52], [225, 228], [432, 437], [573, 595], [774, 778], [978, 980]]	[['EEE', 'TTN', '223', '334', 'EEE', 'STQ', '223', '334'], ['EEEE', 'TLIE', '20/3', '3104', 'EEEE', 'PLVD', '20/3', '3104'], ['EEEEEE', 'NITFSH', '3/2123', '403234', 'EEEEEE', 'DVIAWN', '3//123', '400234'], ['EEEEE..SSS.EEEEEEE', 'TNTYRNTDTAEHLIMWGI', '23224]}VUT]30/122/', '343354343244102330', 'EEEEE.SSS..EEEEEPPPEEEE', 'TDAVRDPQTLEILDITPFSFGGV', '231/4]UVUZ]/03/2GFG122/', '342054343140140332323…
6NC3_F	0.0015116791311942	5.106863569333814	0.1593137254901959	[[443, 448], [442, 451], [438, 448], [317, 323], [35, 40], [342, 345]]	[2, 4, 1, 6, 0, 5]	[[47, 52], [196, 205], [307, 317], [592, 598], [719, 724], [977, 980]]	[['EEEEEE', 'IRDSSN', '/43223', '054334', 'EEEEEE', 'VLHSTQ', '/03223', '014334'], ['EEEEEEEEEE', 'QIRDSSNITG', '3/43223/22', '4054334033', 'EETTEEEEEE', 'NIDGYFKIYS', '3/ON213/22', '4043324033'], ['...EEEEEEEE', 'PIKGQIRDSSN', '}Y]23/43223', '30434054334', '...SEEEEEEE', 'TVEKGIYQTSN', '}Y]V2/23223', '30443034334'], ['EEEEEEE', 'FYTTGII', '12222//', '2333300', 'EEEEEEE', 'FGGVSVI', '122/2//', '2…
6NC3_A	0.0015120624161728	5.1068618761947615	0.2097186700767257	[[443, 448], [442, 451], [438, 448], [317, 323], [35, 40], [342, 345]]	[2, 4, 1, 6, 0, 5]	[[47, 52], [196, 205], [307, 317], [592, 598], [719, 724], [977, 980]]	[['EEEEEE', 'IRHSSN', '/43223', '054334', 'EEEEEE', 'VLHSTQ', '/03223', '014334'], ['EEEEEEEEEE', 'QIRHSSNITG', '3/43223/22', '4054334033', 'EETTEEEEEE', 'NIDGYFKIYS', '3/ON213/22', '4043324033'], ['...EEEEEEEE', 'PIKGQIRHSSN', '}Y]23/43223', '30434054334', '...SEEEEEEE', 'TVEKGIYQTSN', '}Y]V2/23223', '30443034334'], ['EEEEEEE', 'FYTTGII', '12222//', '2333300', 'EEEEEEE', 'FGGVSVI', '122/2//', '2…
1UXB_A	0.0015161371873371	11.034373663452442	0.5282714054927296	[[322, 326], [219, 222], [320, 323], [207, 212], [337, 342], [264, 267]]	[2, 4, 1, 6, 0, 5]	[[47, 51], [201, 204], [399, 402], [549, 554], [714, 719], [965, 968]]	[['EEEEE', 'VIKTT', '//322', '00433', 'EEEEE', 'VLHST', '/0322', '01433'], ['EEEE', 'ANVS', '13/2', '2403', 'EEEE', 'FKIY', '13/2', '2403'], ['EEEE', 'PAVI', '21//', '3200', 'EEEE', 'SFVI', '21//', '3200'], ['EEEEEE', 'TLVLTK', '20/023', '310134', 'EEEEEE', 'TGVLTE', '22/023', '330134'], ['EEEEEE', 'ITFDFS', '/21312', '032423', 'EEEEEE', 'IPTNFT', '/22312', '033423'], ['GGG.', 'KAYW', ':89}', '42…
7K43_E	0.0015193912433014	0.5140441431250801	0.0105708245243127	[[38, 53], [195, 229], [274, 438], [514, 614], [646, 786], [861, 865], [957, 981]]	[2, 4, 1, 6, 0, 3, 5]	[[38, 53], [195, 229], [274, 438], [514, 614], [646, 786], [861, 865], [957, 981]]	[['..SSEE..SEEEEEEE', 'YPDKVFRSSVLHSTQD', '}}VV/1^}U/032233', '3344025330143344', '.SSSEE..SEEEEEEE', 'YPDKVFRSSVLHSTQD', '}UVV/1^}U/032233', '3344025330143344'], ['EEETTEEEEEEEEEE...SS.PPPS..EEEEEEEE', 'KNIDGYFKIYSKHTPINLVRDLPQGFSALEPLVDL', '33/ON213/223322Y]ZRW]EGHU[}10320/30', '44043324033443304105413432321431041', 'EEETTEEEEEEEEEE...SSSPPPS..PBEEEEEE', 'KNIDGYFKIYSKHTPINLVRDLPQGFSALEPLVDL', '…
7K43_A	0.0015196883654573	0.5140528771462399	0.0084566596194501	[[38, 53], [195, 229], [274, 438], [514, 614], [646, 786], [861, 865], [957, 981]]	[2, 4, 1, 6, 0, 3, 5]	[[38, 53], [195, 229], [274, 438], [514, 614], [646, 786], [861, 865], [957, 981]]	[['..SSEE..SEEEEEEE', 'YPDKVFRSSVLHSTQD', '}}VV/1^}U/032233', '3344025330143344', '.SSSEE..SEEEEEEE', 'YPDKVFRSSVLHSTQD', '}UVV/1^}U/032233', '3344025330143344'], ['EEETTEEEEEEEEEE...SS.PPPS..EEEEEEEE', 'KNIDGYFKIYSKHTPINLVRDLPQGFSALEPLVDL', '33/ON213/223322Y]ZRW]EGHU[}10320/30', '44043324033443304105413432321431041', 'EEETTEEEEEEEEEE...SSSPPPS..PBEEEEEE', 'KNIDGYFKIYSKHTPINLVRDLPQGFSALEPLVDL', '…
5FLX_L	0.0015202160339606	8.000572708156822	0.7200000000000002	[[142, 144], [91, 93], [127, 130], [74, 81], [124, 129], [14, 16]]	[2, 4, 1, 6, 0, 5]	[[47, 49], [224, 226], [311, 314], [549, 556], [662, 667], [974, 976]]	[['EEE', 'VLK', '/03', '014', 'EEE', 'VLH', '/03', '014'], ['EEE', 'DYL', '320', '431', 'EEE', 'EPL', '320', '431'], ['EEEE', 'TVGE', '2/23', '3034', 'EEEE', 'GIYQ', '2/23', '3034'], ['EEEEEES.', 'SGVVTKMK', '22//23T]', '33003424', 'EEEEEE..', 'TGVLTESN', '22/023}]', '33013434'], ['.EEEEE', 'DIVTVG', ']//2/2', '400303', '.SEEEE', 'HDIPIG', ']V/2/2', '440303'], ['.S.', 'PTI', '}UY', '330', '.S.', …
7K43_B	0.0015204832540431	0.5140426711729521	0.0116279069767446	[[38, 53], [195, 229], [274, 438], [514, 614], [646, 786], [861, 865], [957, 981]]	[2, 4, 1, 6, 0, 3, 5]	[[38, 53], [195, 229], [274, 438], [514, 614], [646, 786], [861, 865], [957, 981]]	[['..SSEE..SEEEEEEE', 'YPDKVFRSSVLHSTQD', '}}VV/1^}U/032233', '3344025330143344', '.SSSEE..SEEEEEEE', 'YPDKVFRSSVLHSTQD', '}UVV/1^}U/032233', '3344025330143344'], ['EEETTEEEEEEEEEE...SS.PPPS..EEEEEEEE', 'KNIDGYFKIYSKHTPINLVRDLPQGFSALEPLVDL', '33/ON213/223322Y]ZRW]EGHU[}10320/30', '44043324033443304105413432321431041', 'EEETTEEEEEEEEEE...SSSPPPS..PBEEEEEE', 'KNIDGYFKIYSKHTPINLVRDLPQGFSALEPLVDL', '…
4XKD_E	0.0015215016948764	2.578742215892274	0.6282271944922548	[[165, 169], [165, 169], [270, 273], [232, 237], [13, 17], [70, 72]]	[2, 4, 1, 6, 0, 5]	[[49, 53], [202, 206], [423, 426], [547, 552], [712, 716], [980, 982]]	[['EEEEE', 'KGTYN', '32223', '43334', 'EEEEE', 'HSTQD', '32233', '43344'], ['EEEEE', 'KGTYN', '32223', '43334', 'EEEEE', 'KIYSK', '3/223', '40334'], ['....', 'SDLP', '}]Z}', '3413', '....', 'YKLP', '}]Z}', '3413'], ['EEEEEE', 'YYWSVL', '2222/0', '333301', 'EEEEEE', 'TGTGVL', '2222/0', '333301'], ['EEEEE', 'IMIGY', '/1/22', '02033', 'EEEEE', 'IAIPT', '/1/22', '02033'], ['HHT', 'ILG', '!"N', '013',…
7JZU_B	0.0015231269958929	14.82830190264326	0.761638733705772	[[492, 494], [394, 398], [335, 444], [514, 526], [433, 436], [479, 482]]	[2, 4, 1, 6, 0, 5]	[[48, 50], [202, 206], [335, 444], [514, 526], [692, 695], [968, 971]]	[['EEE', 'LQS', '032', '143', 'EEE', 'LHS', '032', '143'], ['EEEEE', 'NVYAD', '3/213', '40324', 'EEEEE', 'KIYSK', '3/223', '40334'], ['B...HHHHS.SSPPBGGG.EEEEE.SEE..THHHHTT...SEEEEESS.GGGGGG..BSEEEEEEEEEEGGGGGGSSTT..SHHHHHT.PPPTT..EEEEEEE.TTTS..', 'LAPFGEVFNATRFASVYAWNRKRISNAVADYSVLYNSASFSTFKBYGVSPTKLNDLCFTNVYADSFVIRGDEVRQIAPGQTGKIADYNYKLPDDFTGBVIAWNSNNLDSK', ')[}[$%!#V[UWFF+698}3434/}V1/[]N$!"$O…
4DVW_A	0.0015234887535551	8.042929281743353	0.3749999999999998	[[328, 332], [120, 123], [411, 419], [450, 453], [413, 420], [339, 342]]	[2, 4, 1, 6, 0, 5]	[[49, 53], [227, 230], [309, 317], [549, 552], [719, 726], [978, 981]]	[['EEEEE', 'KAYEE', '31233', '42344', 'EEEEE', 'HSTQD', '32233', '43344'], ['EEEE', 'VKLT', '/302', '0413', 'EEEE', 'VDLP', '/302', '0413'], ['..EEEEEEE', 'NGTITLPGK', ']}2/20223', '433031334', '.SEEEEEEE', 'EKGIYQTSN', ']V2/23223', '443034334'], ['EEEE', 'TGIL', '22/0', '3301', 'EEEE', 'TGVL', '22/0', '3301'], ['EEEEEEEE', 'TITLPGKI', '2/20223/', '30313340', 'EEEEEEEE', 'TISVTTEI', '2/2/223/', '…
4K66_C	0.0015234942478826	3.3951062421232505	0.3749999999999998	[[164, 169], [165, 170], [164, 169], [242, 246], [4, 10], [103, 108]]	[2, 4, 1, 6, 0, 5]	[[47, 52], [206, 211], [312, 317], [538, 542], [661, 667], [957, 962]]	[['EEEEEE', 'IKKSYN', '/33223', '044334', 'EEEEEE', 'VLHSTQ', '/03223', '014334'], ['EEEEE.', 'KKSYNN', '33223]', '443344', 'EEEE..', 'KHTPIN', '3322Y]', '443304'], ['EEEEEE', 'IKKSYN', '/33223', '044334', 'EEEEEE', 'IYQTSN', '/23223', '034334'], ['EEEEE', 'AINFE', '1/313', '20424', 'EEEEE', 'FVNFN', '1/313', '20424'], ['..EEEEE', 'QDQIGIG', ']]3/2/2', '4440303', '..SEEEE', 'EHDIPIG', ']]V/2/2', …
6YT8_A	0.0015252469996206	13.017262297835671	0.2613333333333332	[[27, 29], [149, 152], [144, 151], [121, 125], [172, 175], [268, 272]]	[2, 4, 1, 6, 0, 5]	[[48, 50], [200, 203], [371, 378], [547, 551], [671, 674], [977, 981]]	[['EEE', 'LNG', '032', '143', 'EEE', 'LHS', '032', '143'], ['EEEE', 'GFNI', '213/', '3240', 'EEEE', 'YFKI', '213/', '3240'], ['.TT.EEEE', 'SCGSVGFN', '}MN}/213', '32330324', '.TT.SEEE', 'SASFSTFK', '}MN[U213', '32323324'], ['EEEEE', 'SPSGV', '2222/', '33330', 'EEEEE', 'TGTGV', '2222/', '33330'], ['EEEE', 'HAGT', '3122', '4233', 'EEEE', 'HASY', '3122', '4233'], ['HHHHH', 'LKELL', '"%%""', '14411',…
1C8G_A	0.0015259403207025	4.478536417206959	0.1902748414376327	[[149, 152], [524, 529], [60, 65], [345, 352], [524, 528], [326, 329]]	[2, 4, 1, 6, 0, 5]	[[47, 50], [204, 209], [394, 399], [541, 548], [715, 719], [968, 971]]	[['EEEE', 'VLKT', '/032', '0143', 'EEEE', 'VLHS', '/032', '0143'], ['EEEEEE', 'YSDFWW', '223122', '334233', 'EEEEEE', 'YSKHTP', '223322', '334433'], ['EEEEEE', 'EITANS', '3/2132', '403243', 'EEEEEE', 'NVYADS', '3/2132', '403243'], ['EEEETBEE', 'FEASTQGP', '1312N,22', '24233433', 'EEETTEEE', 'FNFNGLTG', '131ON022', '24243133'], ['EEEEE', 'YSDFW', '22312', '33423', 'EEEEE', 'PTNFT', '22312', '33423…
1UK2_B	0.0015274055621677	12.751053582178235	0.5482815057283135	[[27, 29], [149, 152], [157, 162], [145, 149], [147, 152], [267, 273]]	[2, 4, 1, 6, 0, 5]	[[48, 50], [200, 203], [395, 400], [592, 596], [721, 726], [958, 964]]	[['EEE', 'LNG', '032', '143', 'EEE', 'LHS', '032', '143'], ['EEEE', 'GFNI', '213/', '3240', 'EEEE', 'YFKI', '213/', '3240'], ['EEEEEE', 'VSFCYM', '/21121', '032232', 'EEEEEE', 'VYADSF', '/21321', '032432'], ['EEEEE', 'CGSVG', '122/2', '23303', 'EEEEE', 'FGGVS', '122/2', '23303'], ['EEEEEE', 'SVGFNI', '2/213/', '303240', 'EEEEEE', 'SVTTEI', '2/223/', '303340'], ['HHHHHHH', 'ALKELLQ', '#"%%""%', '2…
6YVF_A	0.0015280542404165	12.984424780606384	0.2596537949400799	[[27, 29], [149, 152], [144, 151], [121, 125], [172, 175], [268, 272]]	[2, 4, 1, 6, 0, 5]	[[48, 50], [200, 203], [371, 378], [547, 551], [671, 674], [977, 981]]	[['EEE', 'LNG', '032', '143', 'EEE', 'LHS', '032', '143'], ['EEEE', 'GFNI', '213/', '3240', 'EEEE', 'YFKI', '213/', '3240'], ['.TT.EEEE', 'SCGSVGFN', '}MN}/213', '32330324', '.TT.SEEE', 'SASFSTFK', '}MN[U213', '32323324'], ['EEEEE', 'SPSGV', '2222/', '33330', 'EEEEE', 'TGTGV', '2222/', '33330'], ['EEEE', 'HAGT', '3122', '4233', 'EEEE', 'HASY', '3122', '4233'], ['HHHHH', 'LKELL', '"%%""', '14411',…
6XC4_A	0.0015293078517574	15.081113469495344	0.7551020408163269	[[492, 494], [394, 398], [335, 438], [514, 529], [433, 436], [479, 482]]	[2, 4, 1, 6, 0, 5]	[[48, 50], [202, 206], [335, 438], [514, 529], [692, 695], [968, 971]]	[['EEE', 'LQS', '032', '143', 'EEE', 'LHS', '032', '143'], ['EEEEE', 'NVYAD', '3/213', '40324', 'EEEEE', 'KIYSK', '3/223', '40334'], ['B...HHHHT.SS..BGGG.EEEEE.SEE..THHHHH.TT.SEEEEESS.HHHHTT..BSEEEEEEEEEEGGGGGGSSTT..SHHHHHT....TT..EEEEEEE.', 'LAPFGEVFNATRFASVYAWNRKRISNAVADYSVLYNSASFSTFKBYGVSPTKLNDLCFTNVYADSFVIRGDEVRQIAPGQTGKIADYNYKLPDDFTGBVIAWNS', ')[}[$%!#O[UW[[+698}3434/}V1/[]N$!"$%}MN[U21352UR…
6NB6_A	0.0015301959421478	1.574843115064123	0.0617283950617284	[[42, 57], [254, 260], [261, 440], [500, 598], [633, 768], [843, 847], [939, 965]]	[2, 4, 1, 6, 0, 3, 5]	[[38, 53], [203, 209], [274, 449], [514, 612], [647, 786], [861, 865], [957, 983]]	[['..SSEE..SEEEEEEE', 'YPDEIFRSDTLYLTQD', '}}VV/1^}V2020233', '3344025343131344', '.SSSEE..SEEEEEEE', 'YPDKVFRSSVLHSTQD', '}UVV/1^}U/032233', '3344025330143344'], ['EEE.EEE', 'VGYLKPT', '/22Z322', '0331433', 'EEEEEEE', 'IYSKHTP', '/223322', '0334433'], ['EEEEEE.TTS.EEEEEETTS.HHHHHHHHTT.S...SEEEEEEEEEEPP.SEEE...S......THHHHS.S...BSTT.EEEEE.SEE..SSTTTSS...SEEEE.SS.TGGGGG..BSEEEEEEEEEEGGGGGGSSTT..SH…
1G31_E	0.0015340779147227	16.226565505637755	1.463541666666666	[[50, 53], [100, 102], [99, 102], [94, 102], [98, 102]]	[2, 4, 1, 6, 0]	[[47, 50], [200, 202], [395, 398], [534, 542], [713, 717]]	[['EEEE', 'VVHS', '//32', '0043', 'EEEE', 'VLHS', '/032', '0143'], ['EEE', 'TCH', '213', '324', 'EEE', 'YFK', '213', '324'], ['EEEE', 'VTCH', '/213', '0324', 'EEEE', 'VYAD', '/213', '0324'], ['....EEEEE', 'IKQKFVTCH', 'Y]]]1/213', '044420324', '..SSEEEEE', 'VKNKFVNFN', 'Y]VV1/313', '044420424'], ['EEEEE', 'FVTCH', '1/213', '20324', 'EEEEE', 'AIPTN', '1/223', '20334']]
5RFZ_A	0.001534921976463	13.109531414318988	0.6143344709897613	[[27, 29], [149, 152], [144, 151], [121, 125], [172, 175], [268, 272]]	[2, 4, 1, 6, 0, 5]	[[48, 50], [200, 203], [371, 378], [547, 551], [671, 674], [977, 981]]	[['EEE', 'LNG', '032', '143', 'EEE', 'LHS', '032', '143'], ['EEEE', 'GFNI', '213/', '3240', 'EEEE', 'YFKI', '213/', '3240'], ['.TT.EEEE', 'SCGSVGFN', '}MN}/213', '32330324', '.TT.SEEE', 'SASFSTFK', '}MN[U213', '32323324'], ['EEEEE', 'SPSGV', '2222/', '33330', 'EEEEE', 'TGTGV', '2222/', '33330'], ['EEEE', 'HAGT', '3122', '4233', 'EEEE', 'HASY', '3122', '4233'], ['HHHHH', 'LKELL', '"%%""', '14411',…
7JIB_A	0.0015359850131059	13.608736709769444	0.5792988313856424	[[163, 166], [191, 195], [207, 211], [164, 167], [149, 160], [52, 54]]	[2, 4, 1, 6, 0, 5]	[[48, 51], [200, 204], [395, 399], [548, 551], [766, 775], [960, 962]]	[['EEEE', 'LGGS', '0222', '1333', 'EEEE', 'LHST', '0322', '1433'], ['EEEEE', 'TAFVT', '211/2', '32203', 'EEEEE', 'YFKIY', '213/2', '32403'], ['EEEEE', 'IGCNY', '/2132', '03243', 'EEEEE', 'VYADS', '/2132', '03243'], ['EEEE', 'GGSV', '222/', '3330', 'EEEE', 'GTGV', '222/', '3330'], ['HHHHHHHHHHHH', 'FFTYICGFIQQK', '##$$!#$#!%%%', '223302320444', 'HHHHHHHHHH', 'ALTGIAVEQD', '#"$$!#!%%%', '2133020444…
7A4N_B	0.0015374100544561	0.2601564093012502	0.020084566596195	[[37, 53], [195, 229], [274, 444], [514, 614], [648, 786], [861, 865], [957, 983]]	[2, 4, 1, 6, 0, 3, 5]	[[37, 53], [195, 229], [274, 444], [514, 614], [648, 786], [861, 865], [957, 983]]	[['B..SS.B..SB..EEEE', 'YYPDKVFRSSVLHSTQD', '+}}VVY*^}U(Z]2233', '33344025330143344', 'B.SSSEE..SEEEEEEE', 'YYPDKVFRSSVLHSTQD', '+}UVV/1^}U/032233', '33344025330143344'], ['EEETTEEEEEEEEE.------..SS...BEEEEEE', 'KNIDGYFKIYSKHTP------LPQGFSALEPLVDL', '33/ON213/22332}------Z}VU[}[)320/30', '440433240334433------13432321431041', 'EEETTEEEEEEEEEE...SSSPPPS..PBEEEEEE', 'KNIDGYFKIYSKHTPINLVRDLPQGFSALEP…
7AP6_A	0.00154255598092	12.972491831247414	0.281842818428184	[[27, 29], [149, 152], [144, 151], [121, 125], [172, 175], [268, 272]]	[2, 4, 1, 6, 0, 5]	[[48, 50], [200, 203], [371, 378], [547, 551], [671, 674], [977, 981]]	[['EEE', 'LNG', '032', '143', 'EEE', 'LHS', '032', '143'], ['EEEE', 'GFNI', '213/', '3240', 'EEEE', 'YFKI', '213/', '3240'], ['.TT.EEEE', 'SCGSVGFN', '}MN}/213', '32330324', '.TT.SEEE', 'SASFSTFK', '}MN[U213', '32323324'], ['EEEEE', 'SPSGV', '2222/', '33330', 'EEEEE', 'TGTGV', '2222/', '33330'], ['EEEE', 'HAGT', '3122', '4233', 'EEEE', 'HASY', '3122', '4233'], ['HHHHH', 'LKELL', '"%%""', '14411',…
4QY1_M	0.0015462962935876	2.798462247263997	0.764925373134328	[[157, 159], [3, 6], [235, 240], [158, 175], [182, 186], [100, 102]]	[2, 4, 1, 6, 0, 5]	[[50, 52], [227, 230], [432, 437], [573, 595], [773, 777], [978, 980]]	[['EEE', 'TTN', '223', '334', 'EEE', 'STQ', '223', '334'], ['EEEE', 'IKLG', '/302', '0413', 'EEEE', 'VDLP', '/302', '0413'], ['EEEEEE', 'NITFSH', '3/2123', '403234', 'EEEEEE', 'DVIAWN', '3//123', '400234'], ['EEEEE..SSS.EEEEEEE', 'TNTYRNTDTAEHLIMWGI', '23224]}VUT]30/122/', '343354343244102330', 'EEEEE.SSS..EEEEEPPPEEEE', 'TDAVRDPQTLEILDITPFSFGGV', '231/4]UVUZ]/03/2GFG122/', '342054343140140332323…
3M5J_C	0.0015467327082015	3.1419055945476835	0.3286516853932579	[[209, 211], [209, 212], [23, 42], [165, 170], [189, 194], [108, 114]]	[2, 4, 1, 6, 0, 5]	[[51, 53], [205, 208], [430, 438], [573, 578], [747, 752], [977, 983]]	[['EEE', 'YQQ', '233', '344', 'EEE', 'TQD', '233', '344'], ['EEEE', 'YQQS', '2332', '3443', 'EEEE', 'SKHT', '2332', '3443'], ['.EEE..SS.SSEEES.EEE.', 'GTKVNTLTERGIEVVNATET', '}23/]}SU]WU/3/R]123}', '33404313453040042343', '.EEEEEEE.', 'TGDVIAWNS', '}23//123}', '334002343'], ['EEEEE.', 'TKAYRN', '23124]', '342354', 'EEEEE.', 'TDAVRD', '231/4]', '342054'], ['HHHHHH', 'SEQTKL', '$%%$%"', '344341', '…
1RVT_J	0.0015467334874139	2.474728043600534	0.4442748091603052	[[178, 184], [166, 170], [244, 249], [14, 18], [166, 170], [192, 194]]	[2, 4, 1, 6, 0, 5]	[[47, 53], [207, 211], [376, 381], [528, 532], [733, 737], [960, 962]]	[['EEEEEEE', 'VLWGVHH', '/022/33', '0133044', 'EEEEEEE', 'VLHSTQD', '/032233', '0143344'], ['EEEE.', 'KSYVN', '322/]', '43304', 'EEE..', 'HTPIN', '322Y]', '43304'], ['EEEESS', 'TFEATG', '2131UU', '324233', 'EEEESS', 'TFKDYG', '2133UU', '324433'], ['.....', 'NNSTD', ']]}}]', '44334', '.....', 'KKSTN', ']]}}]', '44334'], ['EEEE.', 'KSYVN', '322/]', '43304', 'EEEE.', 'KTSVD', '322/]', '43304'], ['HH…
5W1X_N	0.0015490207419227	4.333367830766606	0.3212290502793291	[[363, 367], [362, 365], [221, 226], [27, 36], [32, 38], [468, 472]]	[2, 4, 1, 6, 0, 5]	[[49, 53], [206, 209], [415, 420], [545, 554], [711, 719], [960, 964]]	[['EEEEE', 'QYSRH', '32243', '43354', 'EEEEE', 'HSTQD', '32233', '43344'], ['EEEE', 'KQYS', '3322', '4433', 'EEEE', 'KHTP', '3322', '4433'], ['.TTTTT', 'PLDICQ', '}LOKMO', '314024', '.STTTT', 'TGKIAD', '}UOKMO', '334024'], ['T.EEEEEEEE', 'YVTRTSIFYH', 'NY2422/123', '3035330234', 'TEEEEEEEEE', 'GLTGTGVLTE', 'N02222/023', '3133330134'], ['EEEEEEE', 'SIFYHAG', '2/12312', '3023423', 'EEEEEEEEE', 'SIA…
7C8T_A	0.0015526700913995	12.869527690992	0.6061120543293717	[[27, 29], [149, 152], [144, 151], [121, 125], [170, 175], [268, 272]]	[2, 4, 1, 6, 0, 5]	[[48, 50], [200, 203], [371, 378], [547, 551], [669, 674], [977, 981]]	[['EEE', 'LNG', '032', '143', 'EEE', 'LHS', '032', '143'], ['EEEE', 'GFNI', '213/', '3240', 'EEEE', 'YFKI', '213/', '3240'], ['.TT.EEEE', 'SCGSVGFN', '}MN}/213', '32330324', '.TT.SEEE', 'SASFSTFK', '}MN[U213', '32323324'], ['EEEEE', 'SPSGV', '2222/', '33330', 'EEEEE', 'TGTGV', '2222/', '33330'], ['TEEEEE', 'GVHAGT', 'N/3122', '304233', 'TEEEEE', 'GIHASY', 'N/3122', '304233'], ['HHHHH', 'LKELL', '…
4K65_A	0.0015533986405038	2.560002348469121	0.3770014556040757	[[164, 169], [165, 170], [164, 169], [242, 246], [7, 11], [103, 108]]	[2, 4, 1, 6, 0, 5]	[[47, 52], [206, 211], [312, 317], [538, 542], [712, 716], [957, 962]]	[['EEEEEE', 'IKKSYN', '/33223', '044334', 'EEEEEE', 'VLHSTQ', '/03223', '014334'], ['EEEEE.', 'KKSYNN', '33223]', '443344', 'EEEE..', 'KHTPIN', '3322Y]', '443304'], ['EEEEEE', 'IKKSYN', '/33223', '044334', 'EEEEEE', 'IYQTSN', '/23223', '034334'], ['EEEEE', 'AINFE', '1/313', '20424', 'EEEEE', 'FVNFN', '1/313', '20424'], ['EEEEE', 'IAIGY', '/1/22', '02033', 'EEEEE', 'IAIPT', '/1/22', '02033'], ['HH…
1RVT_H	0.001554262693415	2.4658200268793005	0.3870967741935476	[[178, 184], [166, 170], [244, 249], [14, 18], [166, 170], [192, 194]]	[2, 4, 1, 6, 0, 5]	[[47, 53], [207, 211], [376, 381], [528, 532], [733, 737], [960, 962]]	[['EEEEEEE', 'VLWGVHH', '/022/33', '0133044', 'EEEEEEE', 'VLHSTQD', '/032233', '0143344'], ['EEEE.', 'KSYVN', '322/]', '43304', 'EEE..', 'HTPIN', '322Y]', '43304'], ['EEEESS', 'TFEATG', '2131UU', '324233', 'EEEESS', 'TFKDYG', '2133UU', '324433'], ['.....', 'NNSTD', ']]}}]', '44334', '.....', 'KKSTN', ']]}}]', '44334'], ['EEEE.', 'KSYVN', '322/]', '43304', 'EEEE.', 'KTSVD', '322/]', '43304'], ['HH…
7CWC_A	0.0015580587960698	12.7072672972006	0.5636363636363639	[[27, 29], [149, 152], [144, 151], [121, 125], [172, 175], [268, 272]]	[2, 4, 1, 6, 0, 5]	[[48, 50], [200, 203], [371, 378], [547, 551], [671, 674], [977, 981]]	[['EEE', 'LNG', '032', '143', 'EEE', 'LHS', '032', '143'], ['EEEE', 'GFNI', '213/', '3240', 'EEEE', 'YFKI', '213/', '3240'], ['.TT.EEEE', 'SCGSVGFN', '}MN}/213', '32330324', '.TT.SEEE', 'SASFSTFK', '}MN[U213', '32323324'], ['EEEEE', 'SPSGV', '2222/', '33330', 'EEEEE', 'TGTGV', '2222/', '33330'], ['EEEE', 'HAGT', '3122', '4233', 'EEEE', 'HASY', '3122', '4233'], ['HHHHH', 'LKELL', '"%%""', '14411',…
4JF7_D	0.0015587183075468	4.97787218012581	0.3323943661971824	[[510, 513], [509, 513], [524, 530], [538, 543], [295, 309], [66, 70]]	[2, 4, 1, 6, 0, 5]	[[50, 53], [203, 207], [313, 319], [593, 598], [714, 726], [978, 982]]	[['EEEE', 'SSQQ', '2233', '3344', 'EEEE', 'STQD', '2233', '3344'], ['EEEEE', 'ISSQQ', '/2233', '03344', 'EEEEE', 'IYSKH', '/2233', '03344'], ['EEEEEEE', 'GHTTGFR', '2322214', '3433325', 'EEEEEEE', 'YQTSNFR', '2322314', '3433425'], ['EEEEEE', 'YGIYII', '22/2//', '330300', 'EEEEEE', 'GGVSVI', '22/2//', '330300'], ['EEETTEEEEEEEEEE', 'VYYLGWVLFPIYGGV', '/22LN2/012/222/', '033133012303330', 'EEEEEEEE…
7AQI_A	0.0015606477245957	13.005922492318048	0.5584843492586484	[[27, 29], [149, 152], [144, 151], [121, 125], [172, 175], [268, 272]]	[2, 4, 1, 6, 0, 5]	[[48, 50], [200, 203], [371, 378], [547, 551], [671, 674], [977, 981]]	[['EEE', 'LNG', '032', '143', 'EEE', 'LHS', '032', '143'], ['EEEE', 'GFNI', '213/', '3240', 'EEEE', 'YFKI', '213/', '3240'], ['.TT.EEEE', 'SCGSVGFN', '}MN}/213', '32330324', '.TT.SEEE', 'SASFSTFK', '}MN[U213', '32323324'], ['EEEEE', 'SPSGV', '2222/', '33330', 'EEEEE', 'TGTGV', '2222/', '33330'], ['EEEE', 'HAGT', '3122', '4233', 'EEEE', 'HASY', '3122', '4233'], ['HHHHH', 'LKELL', '"%%""', '14411',…
7KKL_D	0.0015609422126382	0.5131113041940399	0.2906976744186049	[[38, 53], [195, 230], [274, 444], [514, 614], [646, 786], [861, 865], [957, 983]]	[2, 4, 1, 6, 0, 3, 5]	[[38, 53], [195, 230], [274, 444], [514, 614], [646, 786], [861, 865], [957, 983]]	[['..SSEE..SEEEEEEE', 'YPDKVFRSSVLHSTQD', '}}VV/1^}U/032233', '3344025330143344', '.SSSEE..SEEEEEEE', 'YPDKVFRSSVLHSTQD', '}UVV/1^}U/032233', '3344025330143344'], ['EEETTEEEEEEEEEE...SSSPPPS..EEEEEEEEE', 'KNIDGYFKIYSKHTPINLVRDLPQGFSALEPLVDLP', '33/ON213/223322Y]ZRWVEGHU[}10320/302', '440433240334433041054134323214310413', 'EEETTEEEEEEEEEE...SSSPPPS..PBEEEEEEE', 'KNIDGYFKIYSKHTPINLVRDLPQGFSALEPLVD…
7KE7_B	0.0015672807253216	0.7168944329014428	0.0063829787234037	[[38, 53], [195, 229], [274, 438], [514, 613], [646, 782], [862, 865], [957, 981]]	[2, 4, 1, 6, 0, 3, 5]	[[38, 53], [195, 229], [274, 438], [514, 613], [646, 782], [862, 865], [957, 981]]	[['..SSEE..SEEEEEEE', 'YPDKVFRSSVLHSTQD', '}}VV/1^}U/032233', '3344025330143344', '.SSSEE..SEEEEEEE', 'YPDKVFRSSVLHSTQD', '}UVV/1^}U/032233', '3344025330143344'], ['EEETTEEEEEEEEEE....SS......EEEEEEEE', 'KNIDGYFKIYSKHTPINLVRDLPQGFSALEPLVDL', '33/ON213/223322Y]ZYWVZ}]}[}10320/30', '44043324033443304105413432321431041', 'EEETTEEEEEEEEEE...SSSPPPS..PBEEEEEE', 'KNIDGYFKIYSKHTPINLVRDLPQGFSALEPLVDL', '…
6WTT_A	0.0015674075217468	12.846497289937854	0.6654929577464779	[[27, 29], [149, 152], [144, 151], [121, 125], [172, 175], [268, 272]]	[2, 4, 1, 6, 0, 5]	[[48, 50], [200, 203], [371, 378], [547, 551], [671, 674], [977, 981]]	[['EEE', 'LNG', '032', '143', 'EEE', 'LHS', '032', '143'], ['EEEE', 'GFNI', '213/', '3240', 'EEEE', 'YFKI', '213/', '3240'], ['.TT.EEEE', 'SCGSVGFN', '}MN}/213', '32330324', '.TT.SEEE', 'SASFSTFK', '}MN[U213', '32323324'], ['EEEEE', 'SPSGV', '2222/', '33330', 'EEEEE', 'TGTGV', '2222/', '33330'], ['EEEE', 'HAGT', '3122', '4233', 'EEEE', 'HASY', '3122', '4233'], ['HHHHH', 'LKELL', '"%%""', '14411',…
5REF_A	0.0015676603870402	13.04922987130074	0.5819397993311037	[[27, 29], [149, 152], [144, 151], [121, 125], [172, 175], [268, 272]]	[2, 4, 1, 6, 0, 5]	[[48, 50], [200, 203], [371, 378], [547, 551], [671, 674], [977, 981]]	[['EEE', 'LNG', '032', '143', 'EEE', 'LHS', '032', '143'], ['EEEE', 'GFNI', '213/', '3240', 'EEEE', 'YFKI', '213/', '3240'], ['.TT.EEEE', 'SCGSVGFN', '}MN}/213', '32330324', '.TT.SEEE', 'SASFSTFK', '}MN[U213', '32323324'], ['EEEEE', 'SPSGV', '2222/', '33330', 'EEEEE', 'TGTGV', '2222/', '33330'], ['EEEE', 'HAGT', '3122', '4233', 'EEEE', 'HASY', '3122', '4233'], ['HHHHH', 'LKELL', '"%%""', '14411',…
7JKV_A	0.0015720179763549	12.909126702789075	0.6538461538461537	[[27, 29], [149, 152], [144, 151], [121, 125], [172, 175], [268, 272]]	[2, 4, 1, 6, 0, 5]	[[48, 50], [200, 203], [371, 378], [547, 551], [671, 674], [977, 981]]	[['EEE', 'LNG', '032', '143', 'EEE', 'LHS', '032', '143'], ['EEEE', 'GFNI', '213/', '3240', 'EEEE', 'YFKI', '213/', '3240'], ['.TT.EEEE', 'SCGSVGFN', '}MN}/213', '32330324', '.TT.SEEE', 'SASFSTFK', '}MN[U213', '32323324'], ['EEEEE', 'SPSGV', '2222/', '33330', 'EEEEE', 'TGTGV', '2222/', '33330'], ['EEEE', 'HAGT', '3122', '4233', 'EEEE', 'HASY', '3122', '4233'], ['HHHHH', 'LKELL', '"%%""', '14411',…
7DDN_C	0.001573101064482	2.314623370519441	0.0384193194291986	[[38, 53], [195, 230], [274, 444], [514, 614], [648, 786], [862, 865], [957, 983]]	[2, 4, 1, 6, 0, 3, 5]	[[38, 53], [195, 230], [274, 444], [514, 614], [648, 786], [862, 865], [957, 983]]	[['..SSEE..SSEEEEEE', 'YPDKVFRSSVLHSTQD', '}}VV/1^}UR032233', '3344025330143344', '.SSSEE..SEEEEEEE', 'YPDKVFRSSVLHSTQD', '}UVV/1^}U/032233', '3344025330143344'], ['EEETTEEEEEE.EEEEEESSS......EEEEEEEEE', 'KNIDGYFKIYSKHTPINLVRDLPQGFSALEPLVDLP', '33/ON213/22]322/30RWVZ}]}[}10320/302', '440433240334433041054134323214310413', 'EEETTEEEEEEEEEE...SSSPPPS..PBEEEEEEE', 'KNIDGYFKIYSKHTPINLVRDLPQGFSALEPLVD…
7C6S_A	0.0015734018486636	12.946699494139445	0.6625659050966606	[[27, 29], [149, 152], [144, 151], [121, 125], [172, 175], [268, 272]]	[2, 4, 1, 6, 0, 5]	[[48, 50], [200, 203], [371, 378], [547, 551], [671, 674], [977, 981]]	[['EEE', 'LNG', '032', '143', 'EEE', 'LHS', '032', '143'], ['EEEE', 'GFNI', '213/', '3240', 'EEEE', 'YFKI', '213/', '3240'], ['.TT.EEEE', 'SCGSVGFN', '}MN}/213', '32330324', '.TT.SEEE', 'SASFSTFK', '}MN[U213', '32323324'], ['EEEEE', 'SPSGV', '2222/', '33330', 'EEEEE', 'TGTGV', '2222/', '33330'], ['EEEE', 'HAGT', '3122', '4233', 'EEEE', 'HASY', '3122', '4233'], ['HHHHH', 'LKELL', '"%%""', '14411',…
4JTX_C	0.0015739748229633	11.93934255997824	0.4398782343987826	[[129, 132], [169, 173], [245, 249], [167, 172], [169, 173], [67, 69]]	[2, 4, 1, 6, 0, 5]	[[38, 41], [207, 211], [394, 398], [546, 551], [733, 737], [980, 982]]	[['.SSS', 'WPNH', '}UVV', '3344', '.SSS', 'YPDK', '}UVV', '3344'], ['EEEE.', 'KSYIN', '322/]', '43304', 'EEE..', 'HTPIN', '322Y]', '43304'], ['EEEEE', 'KITFE', '3/213', '40324', 'EEEEE', 'NVYAD', '3/213', '40324'], ['EEEEEE', 'LSKSYI', '02322/', '134330', 'EEEEEE', 'LTGTGV', '02222/', '133330'], ['EEEE.', 'KSYIN', '322/]', '43304', 'EEEE.', 'KTSVD', '322/]', '43304'], ['HHT', 'ILG', '!"N', '013',…
4QY1_W	0.0015792764095898	11.15114647266462	0.34375	[[157, 159], [76, 79], [235, 240], [158, 175], [182, 186], [184, 188]]	[2, 4, 1, 6, 0, 5]	[[50, 52], [225, 228], [432, 437], [573, 595], [773, 777], [978, 982]]	[['EEE', 'TTN', '223', '334', 'EEE', 'STQ', '223', '334'], ['EEEE', 'TLIE', '20/3', '3104', 'EEEE', 'PLVD', '20/3', '3104'], ['EEEEEE', 'NITFSH', '3/2123', '403234', 'EEEEEE', 'DVIAWN', '3//123', '400234'], ['EEEEE..SSS.EEEEEEE', 'TNTYRNTDTAEHLIMWGI', '23224]}VUT]30/122/', '343354343244102330', 'EEEEE.SSS..EEEEEPPPEEEE', 'TDAVRDPQTLEILDITPFSFGGV', '231/4]UVUZ]/03/2GFG122/', '342054343140140332323…
7C2I_A	0.0015795220321978	13.7009526728041	0.5482815057283135	[[163, 166], [191, 195], [207, 211], [164, 167], [149, 160], [52, 54]]	[2, 4, 1, 6, 0, 5]	[[48, 51], [200, 204], [395, 399], [548, 551], [766, 775], [960, 962]]	[['EEEE', 'LGGS', '0222', '1333', 'EEEE', 'LHST', '0322', '1433'], ['EEEEE', 'TAFVT', '211/2', '32203', 'EEEEE', 'YFKIY', '213/2', '32403'], ['EEEEE', 'IGCNY', '/2132', '03243', 'EEEEE', 'VYADS', '/2132', '03243'], ['EEEE', 'GGSV', '222/', '3330', 'EEEE', 'GTGV', '222/', '3330'], ['HHHHHHHHHHHH', 'FFTYICGFIQQK', '##$$!#$#!%%%', '223302320444', 'HHHHHHHHHH', 'ALTGIAVEQD', '#"$$!#!%%%', '2133020444…
6FYU_D	0.0015796906815027	2.662403952536361	0.9626556016597508	[[166, 169], [13, 16], [165, 169], [267, 272], [199, 205], [108, 112]]	[2, 4, 1, 6, 0, 5]	[[49, 52], [227, 230], [313, 317], [524, 529], [661, 667], [977, 981]]	[['EEEE', 'KSYK', '3223', '4334', 'EEEE', 'HSTQ', '3223', '4334'], ['EEEE', 'IHLG', '/302', '0413', 'EEEE', 'VDLP', '/302', '0413'], ['EEEEE', 'TKSYK', '23223', '34334', 'EEEEE', 'YQTSN', '23223', '34334'], ['EE.SS.', 'IQSGVQ', '/3}UR]', '043304', 'EE.S..', 'VEGPKK', '/3}U]]', '043344'], ['...EEEE', 'NKLVTVG', ']]Z/2/2', '4410303', '..SEEEE', 'EHDIPIG', ']]V/2/2', '4440303'], ['HHHHH', 'LRQIL', '…
7KKL_C	0.001580300587465	0.5094677398817287	0.3023255813953489	[[37, 53], [195, 230], [274, 444], [514, 614], [646, 786], [861, 865], [957, 983]]	[2, 4, 1, 6, 0, 3, 5]	[[37, 53], [195, 230], [274, 444], [514, 614], [646, 786], [861, 865], [957, 983]]	[['B..SSEE..SEEEEEEE', 'YYPDKVFRSSVLHSTQD', '+}}VV/1^}U/032233', '33344025330143344', 'B.SSSEE..SEEEEEEE', 'YYPDKVFRSSVLHSTQD', '+}UVV/1^}U/032233', '33344025330143344'], ['EEETTEEEEEEEEEE...SSSPPPS...BEEEEEEE', 'KNIDGYFKIYSKHTPINLVRDLPQGFSALEPLVDLP', '33/ON213/223322Y]ZRWVEGHU[}[)320/302', '440433240334433041054134323214310413', 'EEETTEEEEEEEEEE...SSSPPPS..PBEEEEEEE', 'KNIDGYFKIYSKHTPINLVRDLPQGF…
7JP1_A	0.0015846645953776	12.93264405005282	0.5952782462057327	[[27, 29], [149, 152], [144, 151], [121, 125], [172, 175], [268, 272]]	[2, 4, 1, 6, 0, 5]	[[48, 50], [200, 203], [371, 378], [547, 551], [671, 674], [977, 981]]	[['EEE', 'LNG', '032', '143', 'EEE', 'LHS', '032', '143'], ['EEEE', 'GFNI', '213/', '3240', 'EEEE', 'YFKI', '213/', '3240'], ['.TT.EEEE', 'SCGSVGFN', '}MN}/213', '32330324', '.TT.SEEE', 'SASFSTFK', '}MN[U213', '32323324'], ['EEEEE', 'SPSGV', '2222/', '33330', 'EEEEE', 'TGTGV', '2222/', '33330'], ['EEEE', 'HAGT', '3122', '4233', 'EEEE', 'HASY', '3122', '4233'], ['HHHHH', 'LKELL', '"%%""', '14411',…
4K65_C	0.0015880882940674	3.4285164105682595	0.3591954022988499	[[164, 169], [165, 170], [164, 169], [242, 246], [4, 10], [103, 108]]	[2, 4, 1, 6, 0, 5]	[[47, 52], [206, 211], [312, 317], [538, 542], [661, 667], [957, 962]]	[['EEEEEE', 'IKKSYN', '/33223', '044334', 'EEEEEE', 'VLHSTQ', '/03223', '014334'], ['EEEEE.', 'KKSYNN', '33223]', '443344', 'EEEE..', 'KHTPIN', '3322Y]', '443304'], ['EEEEEE', 'IKKSYN', '/33223', '044334', 'EEEEEE', 'IYQTSN', '/23223', '034334'], ['EEEEE', 'AINFE', '1/313', '20424', 'EEEEE', 'FVNFN', '1/313', '20424'], ['..EEEEE', 'QDQIGIG', ']]3/2/2', '4440303', '..SEEEE', 'EHDIPIG', ']]V/2/2', …
7A9D_C	0.0015904763519042	1.940515832621415	0.4781249999999999	[[281, 287], [160, 163], [128, 134], [129, 135], [3, 7], [57, 61]]	[2, 4, 1, 6, 0, 5]	[[40, 46], [205, 208], [284, 290], [572, 578], [712, 716], [959, 963]]	[['S.EE..S', 'EGVMNTS', 'V}/1]}U', '4302433', 'SSEE..S', 'DKVFRSS', 'VV/1^}U', '4402533'], ['EEEE', 'TDEY', '2332', '3443', 'EEEE', 'SKHT', '2332', '3443'], ['..EEEEE', 'GTSKAIN', '}}231/3', '3334204', '.EEEEEE', 'TITDAVD', '}/231/3', '3034204'], ['.EEEEE.', 'TSKAINN', '}231/3]', '3342044', '.EEEEE.', 'TTDAVRD', '}231/4]', '3342054'], ['EEEEE', 'IFIGY', '/1/22', '02033', 'EEEEE', 'IAIPT', '/1/22'…
3F9F_B	0.0015929576840804	12.932629171605187	0.5792988313856424	[[27, 29], [149, 152], [144, 151], [121, 125], [170, 175], [267, 273]]	[2, 4, 1, 6, 0, 5]	[[48, 50], [200, 203], [371, 378], [547, 551], [669, 674], [958, 964]]	[['EEE', 'LNG', '032', '143', 'EEE', 'LHS', '032', '143'], ['EEEE', 'GFNI', '213/', '3240', 'EEEE', 'YFKI', '213/', '3240'], ['.TT.EEEE', 'SCGSVGFN', '}MN}/213', '32330324', '.TT.SEEE', 'SASFSTFK', '}MN[U213', '32323324'], ['EEEEE', 'SPSGV', '2222/', '33330', 'EEEEE', 'TGTGV', '2222/', '33330'], ['TEEEEE', 'GVHAGT', 'N/3122', '304233', 'TEEEEE', 'GIHASY', 'N/3122', '304233'], ['HHHHHHH', 'ALKELLQ…
7KKL_A	0.0015940012774391	0.5079471702731497	0.3520084566596202	[[37, 53], [195, 230], [274, 444], [514, 614], [646, 786], [861, 865], [957, 983]]	[2, 4, 1, 6, 0, 3, 5]	[[37, 53], [195, 230], [274, 444], [514, 614], [646, 786], [861, 865], [957, 983]]	[['B..SSEE..SEEEEEEE', 'YYPDKVFRSSVLHSTQD', '+}}VV/1^}U/032233', '33344025330143344', 'B.SSSEE..SEEEEEEE', 'YYPDKVFRSSVLHSTQD', '+}UVV/1^}U/032233', '33344025330143344'], ['EEETTEEEEEEEEEE...SSSPPPS...BEEEEEEE', 'KNIDGYFKIYSKHTPINLVRDLPQGFSALEPLVDLP', '33/ON213/223322Y]ZRWVEGHU[}[)320/302', '440433240334433041054134323214310413', 'EEETTEEEEEEEEEE...SSSPPPS..PBEEEEEEE', 'KNIDGYFKIYSKHTPINLVRDLPQGF…
4DJ8_C	0.0015995915514568	2.3042538737349765	0.4014814814814806	[[157, 160], [224, 227], [156, 160], [12, 15], [190, 196], [98, 102]]	[2, 4, 1, 6, 0, 5]	[[49, 52], [224, 227], [313, 317], [571, 574], [661, 667], [977, 981]]	[['EEEE', 'KSYK', '3223', '4334', 'EEEE', 'HSTQ', '3223', '4334'], ['EEEE', 'HWLI', '320/', '4310', 'EEEE', 'EPLV', '320/', '4310'], ['EEEEE', 'TKSYK', '23223', '34334', 'EEEEE', 'YQTSN', '23223', '34334'], ['S.EE', 'NGTK', 'V}23', '4334', 'S.EE', 'DTTD', 'V}23', '4334'], ['...EEEE', 'NKLITVG', ']]Z/2/2', '4410303', '..SEEEE', 'EHDIPIG', ']]V/2/2', '4440303'], ['HHHHH', 'LRQIL', '"&%!"', '15401',…
7KE6_C	0.0016011801566692	0.1833679339704538	0.0	[[37, 53], [195, 229], [274, 444], [514, 613], [646, 786], [861, 865], [957, 983]]	[2, 4, 1, 6, 0, 3, 5]	[[37, 53], [195, 229], [274, 444], [514, 613], [646, 786], [861, 865], [957, 983]]	[['B..SSEE..SEEEEEEE', 'YYPDKVFRSSVLHSTQD', '+}}VV/1^}U/032233', '33344025330143344', 'B.SSSEE..SEEEEEEE', 'YYPDKVFRSSVLHSTQD', '+}UVV/1^}U/032233', '33344025330143344'], ['EEETTEEEEEEEEEE.S.SSSS.SS...BEEEEEE', 'KNIDGYFKIYSKHTPINLVRDLPQGFSALEPLVDL', '33/ON213/223322YVZRWVS}VU[}[)320/30', '44043324033443304105413432321431041', 'EEETTEEEEEEEEEE...SSSPPPS..PBEEEEEE', 'KNIDGYFKIYSKHTPINLVRDLPQGFSALEP…
6MN7_D	0.0016028237512056	3.527257536344345	0.1593137254901959	[[289, 293], [155, 158], [33, 40], [286, 302], [35, 40], [340, 344]]	[2, 4, 1, 6, 0, 5]	[[49, 53], [206, 209], [309, 316], [539, 558], [719, 724], [960, 964]]	[['EEEEE', 'NTPVQ', '322/3', '43304', 'EEEEE', 'HSTQD', '32233', '43344'], ['EEEE', 'KNWS', '3322', '4433', 'EEEE', 'KHTP', '3322', '4433'], ['..EEEEEE', 'NLWVTVYY', ']Z2/2/22', '41303033', '.SEEEEEE', 'EKGIYQTS', ']V2/2322', '44303433'], ['EEEEEEEEEEEEE....', 'VQFNTPVQINYTRPNNN', '/31322/3/3224}]]]', '04243304043353444', 'EEEEETTEEEEEEEEE....', 'VNFNFNGLTGTGVLTESNKK', '/3131ON02222/023}]]]', '04…
6OEJ_A	0.0016043831452786	9.283856972049172	0.2783783783783784	[[225, 228], [448, 451], [413, 419], [450, 453], [413, 420], [339, 342]]	[2, 4, 1, 6, 0, 5]	[[47, 50], [202, 205], [311, 317], [549, 552], [719, 726], [978, 981]]	[['EEEE', 'ILKP', '/032', '0143', 'EEEE', 'VLHS', '/032', '0143'], ['EEEE', 'NITG', '3/22', '4033', 'EEEE', 'KIYS', '3/22', '4033'], ['EEEEEEE', 'TITLPSK', '2/20223', '3031334', 'EEEEEEE', 'GIYQTSN', '2/23223', '3034334'], ['EEEE', 'TGIL', '22/0', '3301', 'EEEE', 'TGVL', '22/0', '3301'], ['EEEEEEEE', 'TITLPSKI', '2/20223/', '30313340', 'EEEEEEEE', 'TISVTTEI', '2/2/223/', '30303340'], ['HHHH', 'NK…
5ACO_D	0.0016054482586511	3.5271781359553285	0.1494532199270957	[[289, 293], [155, 158], [33, 40], [286, 302], [35, 40], [340, 344]]	[2, 4, 1, 6, 0, 5]	[[49, 53], [206, 209], [309, 316], [539, 558], [719, 724], [960, 964]]	[['EEEEE', 'NTPVQ', '322/3', '43304', 'EEEEE', 'HSTQD', '32233', '43344'], ['EEEE', 'KNYS', '3322', '4433', 'EEEE', 'KHTP', '3322', '4433'], ['..EEEEEE', 'NLWVTVYY', ']Z2/2/22', '41303033', '.SEEEEEE', 'EKGIYQTS', ']V2/2322', '44303433'], ['EEEEEEEEEEEEE....', 'VQFNTPVQINBTRPNNN', '/31322/3/3524}]]]', '04243304046353444', 'EEEEETTEEEEEEEEE....', 'VNFNFNGLTGTGVLTESNKK', '/3131ON02222/023}]]]', '04…
6XB2_A	0.0016057575273798	12.824940454257886	0.674336283185841	[[27, 29], [149, 152], [144, 151], [121, 125], [172, 175], [268, 272]]	[2, 4, 1, 6, 0, 5]	[[48, 50], [200, 203], [371, 378], [547, 551], [671, 674], [977, 981]]	[['EEE', 'LNG', '032', '143', 'EEE', 'LHS', '032', '143'], ['EEEE', 'GFNI', '213/', '3240', 'EEEE', 'YFKI', '213/', '3240'], ['.TT.EEEE', 'SCGSVGFN', '}MN}/213', '32330324', '.TT.SEEE', 'SASFSTFK', '}MN[U213', '32323324'], ['EEEEE', 'SPSGV', '2222/', '33330', 'EEEEE', 'TGTGV', '2222/', '33330'], ['EEEE', 'HAGT', '3122', '4233', 'EEEE', 'HASY', '3122', '4233'], ['HHHHH', 'LKELL', '"%%""', '14411',…
6VSB_B	0.0016073137497442	0.3681945957232453	0.0581655480984342	[[37, 53], [195, 229], [274, 454], [514, 614], [646, 786], [861, 865], [957, 981]]	[2, 4, 1, 6, 0, 3, 5]	[[37, 53], [195, 229], [274, 454], [514, 614], [646, 786], [861, 865], [957, 981]]	[['B..SS....SEEEEEEE', 'YYPDKVFRSSVLHSTQD', '+}}VVY[^}U/032233', '33344025330143344', 'B.SSSEE..SEEEEEEE', 'YYPDKVFRSSVLHSTQD', '+}UVV/1^}U/032233', '33344025330143344'], ['EEETTEEEEEEEEE.-------..S...BEEEEEE', 'KNIDGYFKIYSKHTP-------PQGFSALEPLVDL', '33/ON213/22332}-------}]U[}[)320/30', '440433240334433-------3432321431041', 'EEETTEEEEEEEEEE...SSSPPPS..PBEEEEEE', 'KNIDGYFKIYSKHTPINLVRDLPQGFSALEP…
7KEB_C	0.001609041340253	0.3215951282088293	0.0063424947145875	[[37, 53], [195, 229], [274, 444], [514, 613], [646, 786], [957, 983]]	[2, 4, 1, 6, 0, 5]	[[37, 53], [195, 229], [274, 444], [514, 613], [646, 786], [957, 983]]	[['B..SSEE.SSEEEEEEE', 'YYPDKVFRSSVLHSTQD', '+}}VV/1^UU/032233', '33344025330143344', 'B.SSSEE..SEEEEEEE', 'YYPDKVFRSSVLHSTQD', '+}UVV/1^}U/032233', '33344025330143344'], ['EEETTEEEEEEEEEE.S.SSS..SS...BEEEEEE', 'KNIDGYFKIYSKHTPINLVRDLPQGFSALEPLVDL', '33/ON213/223322YVZRWVZ}VU[}[)320/30', '44043324033443304105413432321431041', 'EEETTEEEEEEEEEE...SSSPPPS..PBEEEEEE', 'KNIDGYFKIYSKHTPINLVRDLPQGFSALEP…
6XA4_A	0.0016096799279326	12.967521960953365	0.6061120543293717	[[27, 29], [149, 152], [144, 151], [121, 125], [172, 175], [268, 272]]	[2, 4, 1, 6, 0, 5]	[[48, 50], [200, 203], [371, 378], [547, 551], [671, 674], [977, 981]]	[['EEE', 'LNG', '032', '143', 'EEE', 'LHS', '032', '143'], ['EEEE', 'GFNI', '213/', '3240', 'EEEE', 'YFKI', '213/', '3240'], ['.TT.EEEE', 'SCGSVGFN', '}MN}/213', '32330324', '.TT.SEEE', 'SASFSTFK', '}MN[U213', '32323324'], ['EEEEE', 'SPSGV', '2222/', '33330', 'EEEEE', 'TGTGV', '2222/', '33330'], ['EEEE', 'HAGT', '3122', '4233', 'EEEE', 'HASY', '3122', '4233'], ['HHHHH', 'LKELL', '"%%""', '14411',…
5YHB_A	0.0016127699260816	11.876853433172702	0.7518518518518507	[[162, 164], [160, 165], [60, 64], [36, 39], [34, 40], [16, 19]]	[2, 4, 1, 6, 0, 5]	[[50, 52], [203, 208], [311, 315], [594, 597], [717, 723], [978, 981]]	[['EEE', 'YSH', '223', '334', 'EEE', 'STQ', '223', '334'], ['EEEEEE', 'VGYSHY', '/22232', '033343', 'EEEEEE', 'IYSKHT', '/22332', '033443'], ['EEEEE', 'GISET', '2/232', '30343', 'EEEEE', 'GIYQT', '2/232', '30343'], ['EEEE', 'SVWV', '2/2/', '3030', 'EEEE', 'GVSV', '2/2/', '3030'], ['EEEEEEE', 'EVSVWVY', '3/2/2/2', '4030303', 'EEEEEEE', 'NFTISVT', '312/2/2', '4230303'], ['HHHH', 'EQRL', '%%&"', '44…
7KEB_A	0.0016149810014622	1.1773502791137134	0.0522803114571746	[[37, 52], [195, 230], [274, 441], [514, 613], [646, 786], [862, 865], [957, 981]]	[2, 4, 1, 6, 0, 3, 5]	[[37, 52], [195, 230], [274, 441], [514, 613], [646, 786], [862, 865], [957, 981]]	[['B.SSS.B..SB..EEE', 'YYPDKVFRSSVLHSTQ', '+}UVVY*^}U(Z]223', '3334402533014334', 'B.SSSEE..SEEEEEE', 'YYPDKVFRSSVLHSTQ', '+}UVV/1^}U/03223', '3334402533014334'], ['EEETTEEEEEEEEEE.S..SS..SS..PBEEEEEEE', 'KNIDGYFKIYSKHTPINLVRDLPQGFSALEPLVDLP', '33/ON213/223322YVZYWVZ}VU[}F)320/302', '440433240334433041054134323214310413', 'EEETTEEEEEEEEEE...SSSPPPS..PBEEEEEEE', 'KNIDGYFKIYSKHTPINLVRDLPQGFSALEPLVD…
6UTB_A	0.0016196020176735	7.929641760692862	0.3749999999999998	[[328, 332], [120, 123], [409, 419], [450, 453], [413, 420], [339, 342]]	[2, 4, 1, 6, 0, 5]	[[49, 53], [227, 230], [307, 317], [549, 552], [719, 726], [978, 981]]	[['EEEEE', 'KAYEE', '31233', '42344', 'EEEEE', 'HSTQD', '32233', '43344'], ['EEEE', 'VKLT', '/302', '0413', 'EEEE', 'VDLP', '/302', '0413'], ['...SEEEEEEE', 'GHNGTITLPGK', '}]]U2/20223', '34433031334', '...SEEEEEEE', 'TVEKGIYQTSN', '}Y]V2/23223', '30443034334'], ['EEEE', 'TGIL', '22/0', '3301', 'EEEE', 'TGVL', '22/0', '3301'], ['EEEEEEEE', 'TITLPGKI', '2/20223/', '30313340', 'EEEEEEEE', 'TISVTTEI…
7AVD_B	0.0016202722555025	12.9592503741471	0.3048275862068963	[[27, 29], [149, 152], [144, 151], [121, 125], [172, 175], [268, 272]]	[2, 4, 1, 6, 0, 5]	[[48, 50], [200, 203], [371, 378], [547, 551], [671, 674], [977, 981]]	[['EEE', 'LNG', '032', '143', 'EEE', 'LHS', '032', '143'], ['EEEE', 'GFNI', '213/', '3240', 'EEEE', 'YFKI', '213/', '3240'], ['.TT.EEEE', 'SCGSVGFN', '}MN}/213', '32330324', '.TT.SEEE', 'SASFSTFK', '}MN[U213', '32323324'], ['EEEEE', 'SPSGV', '2222/', '33330', 'EEEEE', 'TGTGV', '2222/', '33330'], ['EEEE', 'HAGT', '3122', '4233', 'EEEE', 'HASY', '3122', '4233'], ['HHHHH', 'LKELL', '"%%""', '14411',…
4HF5_A	0.0016237251950944	11.572616490781131	0.4712286158631416	[[278, 282], [164, 169], [243, 247], [243, 246], [202, 206], [108, 112]]	[2, 4, 1, 6, 0, 5]	[[49, 53], [201, 206], [395, 399], [539, 542], [720, 724], [977, 981]]	[['EESEE', 'ETKDQ', '32V33', '43444', 'EEEEE', 'HSTQD', '32233', '43344'], ['EEEEEE', 'AKGSYN', '132223', '243334', 'EEEEEE', 'FKIYSK', '13/223', '240334'], ['EEEEE', 'INFES', '/3132', '04243', 'EEEEE', 'VYADS', '/2132', '03243'], ['EEEE', 'INFE', '/313', '0424', 'EEEE', 'VNFN', '/313', '0424'], ['EEEEE', 'VSVGT', '/2/22', '03033', 'EEEEE', 'ISVTT', '/2/22', '03033'], ['HHHHH', 'LKHLL', '"%%""', …
5CFD_B	0.001625081254454	9.146647369333452	0.6713780918727907	[[107, 111], [79, 82], [150, 161], [30, 36], [158, 210], [140, 142]]	[2, 4, 1, 6, 0, 5]	[[46, 50], [203, 206], [312, 318], [598, 604], [715, 728], [977, 979]]	[['S.EEE', 'GSLNY', 'U}032', '33143', 'SEEEE', 'SVLHS', 'U/032', '30143'], ['EEEE', 'VTYQ', '/223', '0334', 'EEEE', 'IYSK', '/223', '0334'], ['EEE.SSS.EEEE', 'IWDLGLNSSYNF', '/23ZUSV}2231', '034131433342', 'EEEEEEE', 'IYQTSNF', '/232231', '0343342'], ['EE...TT', 'ISTPFDY', '/2}}[ON', '0333243', 'EE..TTT', 'ITPGTNT', '/2}}NON', '0333343'], ['EEEEEE....SSSSEES..SS..TTT...EEEEEEEEEEE..TTS.S.EEEEE', …
3UBQ_A	0.0016253859416922	12.094318555280488	0.2563081009296146	[[178, 184], [166, 170], [242, 246], [170, 177], [166, 170], [70, 72]]	[2, 4, 1, 6, 0, 5]	[[47, 53], [207, 211], [394, 398], [578, 585], [733, 737], [980, 982]]	[['EEEEEEE', 'VLWGIHH', '/022/33', '0133044', 'EEEEEEE', 'VLHSTQD', '/032233', '0143344'], ['EEEE.', 'KSYIN', '322/]', '43304', 'EEE..', 'HTPIN', '322Y]', '43304'], ['EEEEE', 'KITFE', '3/213', '40324', 'EEEEE', 'NVYAD', '3/213', '40324'], ['..SSS.EE', 'NDKGKEVL', ']]VUV]/0', '44434401', '.SSS..EE', 'DPQTLEIL', ']UVUZ]/0', '43431401'], ['EEEE.', 'KSYIN', '322/]', '43304', 'EEEE.', 'KTSVD', '322/]'…
5NH0_A	0.0016273796011962	13.54629561258409	0.5819397993311037	[[26, 29], [172, 175], [153, 157], [121, 124], [118, 127], [202, 204]]	[2, 4, 1, 6, 0, 5]	[[47, 50], [202, 205], [281, 285], [592, 595], [710, 720], [978, 980]]	[['EEEE', 'VLNG', '/032', '0143', 'EEEE', 'VLHS', '/032', '0143'], ['EEEE', 'HVGS', '3/22', '4033', 'EEEE', 'KIYS', '3/22', '4033'], ['TTS.E', 'NDGTV', 'OOU}/', '44330', 'TTS.E', 'ENGTI', 'OOU}/', '44330'], ['EEEE', 'ASGV', '122/', '2330', 'EEEE', 'FGGV', '122/', '2330'], ['TTEEEEEEEE', 'EGIASGVFGV', 'ON/122/12/', '4302330230', 'TEEEEEEEEEE', 'NSIAIPTNFTI', 'O2/1/22312/', '43020334230'], ['HHH', …
6ZDH_B	0.0016276811306051	4.020955208518904	0.2949260042283297	[[38, 53], [195, 229], [274, 444], [514, 614], [646, 786], [862, 865], [957, 981]]	[2, 4, 1, 6, 0, 3, 5]	[[38, 53], [195, 229], [274, 444], [514, 614], [646, 786], [862, 865], [957, 981]]	[['.SSSEE..SEEEEEEE', 'YPDKVFRSSVLHSTQD', '}UVV/1^}U/032233', '3344025330143344', '.SSSEE..SEEEEEEE', 'YPDKVFRSSVLHSTQD', '}UVV/1^}U/032233', '3344025330143344'], ['EEETTEEEEEEEEEE...SSSPPP...EEEEEEEE', 'KNIDGYFKIYSKHTPINLVRDLPQGFSALEPLVDL', '33/ON213/223322Y]ZRWVEGH}[}10320/30', '44043324033443304105413432321431041', 'EEETTEEEEEEEEEE...SSSPPPS..PBEEEEEE', 'KNIDGYFKIYSKHTPINLVRDLPQGFSALEPLVDL', '…
4K64_A	0.0016290660660671	2.51731228995581	0.4182908545727137	[[164, 169], [165, 170], [164, 169], [242, 246], [7, 11], [105, 107]]	[2, 4, 1, 6, 0, 5]	[[47, 52], [206, 211], [312, 317], [538, 542], [712, 716], [977, 979]]	[['EEEEEE', 'IKKSYN', '/33223', '044334', 'EEEEEE', 'VLHSTQ', '/03223', '014334'], ['EEEEE.', 'KKSYNN', '33223]', '443344', 'EEEE..', 'KHTPIN', '3322Y]', '443304'], ['EEEEEE', 'IKKSYN', '/33223', '044334', 'EEEEEE', 'IYQTSN', '/23223', '034334'], ['EEEEE', 'AINFE', '1/313', '20424', 'EEEEE', 'FVNFN', '1/313', '20424'], ['EEEEE', 'IAIGY', '/1/22', '02033', 'EEEEE', 'IAIPT', '/1/22', '02033'], ['HH…
5RGT_A	0.0016331080722684	12.997100060855436	0.5872483221476503	[[27, 29], [149, 152], [144, 151], [121, 125], [172, 175], [268, 272]]	[2, 4, 1, 6, 0, 5]	[[48, 50], [200, 203], [371, 378], [547, 551], [671, 674], [977, 981]]	[['EEE', 'LNG', '032', '143', 'EEE', 'LHS', '032', '143'], ['EEEE', 'GFNI', '213/', '3240', 'EEEE', 'YFKI', '213/', '3240'], ['.TT.EEEE', 'SCGSVGFN', '}MN}/213', '32330324', '.TT.SEEE', 'SASFSTFK', '}MN[U213', '32323324'], ['EEEEE', 'SPSGV', '2222/', '33330', 'EEEEE', 'TGTGV', '2222/', '33330'], ['EEEE', 'HAGT', '3122', '4233', 'EEEE', 'HASY', '3122', '4233'], ['HHHHH', 'LKELL', '"%%""', '14411',…
5GWY_A	0.0016355621898856	13.520058954070146	0.6006768189509297	[[26, 29], [172, 175], [153, 157], [121, 124], [118, 127], [202, 204]]	[2, 4, 1, 6, 0, 5]	[[47, 50], [202, 205], [281, 285], [592, 595], [710, 720], [978, 980]]	[['EEEE', 'VLNG', '/032', '0143', 'EEEE', 'VLHS', '/032', '0143'], ['EEEE', 'HVGS', '3/22', '4033', 'EEEE', 'KIYS', '3/22', '4033'], ['TTS.E', 'NDGTV', 'OOU}/', '44330', 'TTS.E', 'ENGTI', 'OOU}/', '44330'], ['EEEE', 'ASGV', '122/', '2330', 'EEEE', 'FGGV', '122/', '2330'], ['TTEEEEEEEE', 'EGIASGVFGV', 'ON/122/12/', '4302330230', 'TEEEEEEEEEE', 'NSIAIPTNFTI', 'O2/1/22312/', '43020334230'], ['HHH', …
4DVT_A	0.0016371184962095	12.148398031853588	0.6452173913043471	[[328, 332], [448, 451], [411, 419], [450, 453], [413, 420], [339, 342]]	[2, 4, 1, 6, 0, 5]	[[49, 53], [202, 205], [309, 317], [549, 552], [719, 726], [978, 981]]	[['EEEEE', 'KAYEE', '31233', '42344', 'EEEEE', 'HSTQD', '32233', '43344'], ['EEEE', 'NITG', '3/22', '4033', 'EEEE', 'KIYS', '3/22', '4033'], ['..EEEEEEE', 'NGTITLPGK', ']}2/20223', '433031334', '.SEEEEEEE', 'EKGIYQTSN', ']V2/23223', '443034334'], ['EEEE', 'TGIL', '22/0', '3301', 'EEEE', 'TGVL', '22/0', '3301'], ['EEEEEEEE', 'TITLPGKI', '2/20223/', '30313340', 'EEEEEEEE', 'TISVTTEI', '2/2/223/', '…
4XQ5_A	0.001637232350123	11.607651087364983	0.4161676646706589	[[164, 166], [86, 89], [242, 247], [165, 182], [189, 193], [110, 112]]	[2, 4, 1, 6, 0, 5]	[[50, 52], [225, 228], [432, 437], [573, 595], [773, 777], [978, 980]]	[['EEE', 'TTN', '223', '334', 'EEE', 'STQ', '223', '334'], ['EEEE', 'TLIE', '20/3', '3104', 'EEEE', 'PLVD', '20/3', '3104'], ['EEEEEE', 'NITFSH', '3/2123', '403234', 'EEEEEE', 'DVIAWN', '3//123', '400234'], ['EEEEE..SSS.EEEEEEE', 'TNTYRNTDTAEHLIMWGI', '23224]}VUT]30/122/', '343354343244102330', 'EEEEE.SSS..EEEEEPPPEEEE', 'TDAVRDPQTLEILDITPFSFGGV', '231/4]UVUZ]/03/2GFG122/', '342054343140140332323…
1P6A_A	0.0016382730827378	12.207046155179054	0.4290030211480358	[[435, 437], [543, 546], [406, 411], [443, 446], [541, 546]]	[2, 4, 1, 6, 0]	[[51, 53], [200, 203], [448, 453], [596, 599], [721, 726]]	[['EEE', 'TKN', '233', '344', 'EEE', 'TQD', '233', '344'], ['EEEE', 'TMKV', '213/', '3240', 'EEEE', 'YFKI', '213/', '3240'], ['EEEEEE', 'DPLTLW', '320202', '431313', 'EEEEEE', 'NYNYLY', '323202', '434313'], ['EEEE', 'GIVS', '2//2', '3003', 'EEEE', 'SVIT', '2//2', '3003'], ['EEEEEE', 'PITMKV', '2/213/', '303240', 'EEEEEE', 'SVTTEI', '2/223/', '303340']]
6NB6_B	0.0016503017335659	4.22115389442265	0.1707920792079209	[[42, 57], [199, 208], [261, 440], [517, 600], [633, 768], [843, 847], [939, 965]]	[2, 4, 1, 6, 0, 3, 5]	[[38, 53], [204, 215], [274, 449], [531, 614], [647, 786], [861, 865], [957, 983]]	[['..SSEE..SEEEEEEE', 'YPDEIFRSDTLYLTQD', '}}VV/1^}V2020233', '3344025343131344', '.SSSEE..SEEEEEEE', 'YPDKVFRSSVLHSTQD', '}UVV/1^}U/032233', '3344025330143344'], ['EEEE...SSS', 'GYQPIDVVRD', '2232Y]YRWV', '3343040054', 'EEEEEE...SSS', 'YSKHTPINLVRD', '223322Y]ZRWV', '334433041054'], ['EEEEEE.TTS.EEEEEETTS.HHHHHHHHTT.S...SEEEEEEEEEEPP.SEE....S...B...HHHHT.S...BSTT.EEEEE.SEE...HHHHT.SS.SEEEEESS.GG…
4HG4_G	0.0016511727970329	11.541045231971935	0.3495007132667613	[[278, 282], [164, 169], [243, 247], [243, 246], [188, 191], [106, 111]]	[2, 4, 1, 6, 0, 5]	[[49, 53], [201, 206], [395, 399], [539, 542], [777, 780], [957, 962]]	[['EESEE', 'ETKKQ', '32V33', '43444', 'EEEEE', 'HSTQD', '32233', '43344'], ['EEEEEE', 'AKGSYN', '132223', '243334', 'EEEEEE', 'FKIYSK', '13/223', '240334'], ['EEEEE', 'INFES', '/3132', '04243', 'EEEEE', 'VYADS', '/2132', '03243'], ['EEEE', 'INFE', '/313', '0424', 'EEEE', 'VNFN', '/313', '0424'], ['HHHH', 'ETEQ', '%$%%', '4344', 'HHHH', 'NTQE', '%$%%', '4344'], ['HHHHHH', 'EELKYL', '%%"%$"', '4414…
4XQ5_C	0.0016527696771288	11.632826172538463	0.4509202453987724	[[164, 166], [86, 89], [242, 247], [165, 182], [189, 193], [110, 112]]	[2, 4, 1, 6, 0, 5]	[[50, 52], [225, 228], [432, 437], [573, 595], [773, 777], [978, 980]]	[['EEE', 'TTN', '223', '334', 'EEE', 'STQ', '223', '334'], ['EEEE', 'TLIE', '20/3', '3104', 'EEEE', 'PLVD', '20/3', '3104'], ['EEEEEE', 'NITFSH', '3/2123', '403234', 'EEEEEE', 'DVIAWN', '3//123', '400234'], ['EEEEE..SSS.EEEEEEE', 'TNTYRNTDTAEHLIMWGI', '23224]}VUT]30/122/', '343354343244102330', 'EEEEE.SSS..EEEEEPPPEEEE', 'TDAVRDPQTLEILDITPFSFGGV', '231/4]UVUZ]/03/2GFG122/', '342054343140140332323…
6OUU_D	0.0016542736822589	9.815838512129565	0.3456614509246083	[[346, 348], [518, 522], [489, 498], [383, 388], [518, 522], [111, 113]]	[2, 4, 1, 6, 0, 5]	[[51, 53], [207, 211], [275, 286], [592, 597], [733, 737], [968, 970]]	[['EEE', 'GHK', '233', '344', 'EEE', 'TQD', '233', '344'], ['EEEE.', 'DSWVN', '322/]', '43304', 'EEE..', 'HTPIN', '322Y]', '43304'], ['EEEETTS.EE', 'CKLHKSGYVT', '1303ONU}/2', '2414433303', 'EEEEE.TTS.EE', 'FLLKYNENGTIT', '10032]OOU}/2', '211434443303'], ['EEEEEE', 'FTPVGV', '122/2/', '233030', 'EEEEEE', 'FGGVSV', '122/2/', '233030'], ['EEEE.', 'DSWVN', '322/]', '43304', 'EEEE.', 'KTSVD', '322/]'…
4K63_G	0.0016611659001605	3.4076344778839527	0.3952802359882006	[[164, 169], [165, 170], [277, 282], [242, 246], [4, 10], [105, 111]]	[2, 4, 1, 6, 0, 5]	[[47, 52], [206, 211], [448, 453], [538, 542], [661, 667], [977, 983]]	[['EEEEEE', 'IKKSYN', '/33223', '044334', 'EEEEEE', 'VLHSTQ', '/03223', '014334'], ['EEEEE.', 'KKSYNN', '33223]', '443344', 'EEEE..', 'KHTPIN', '3322Y]', '443304'], ['EEEESE', 'NTNTKW', '3232V2', '434343', 'EEEEEE', 'NYNYLY', '323202', '434313'], ['EEEEE', 'AINFE', '1/313', '20424', 'EEEEE', 'FVNFN', '1/313', '20424'], ['..EEEEE', 'QDQISIG', ']]3/2/2', '4440303', '..SEEEE', 'EHDIPIG', ']]V/2/2', …
3NVN_B	0.0016662227619831	8.716051619084535	0.455384615384615	[[250, 252], [414, 418], [404, 421], [162, 167], [378, 383], [463, 466]]	[2, 4, 1, 6, 0, 5]	[[50, 52], [202, 206], [425, 440], [594, 599], [721, 726], [979, 982]]	[['EEE', 'PYN', '223', '334', 'EEE', 'STQ', '223', '334'], ['EEEEE', 'EVIYE', '3//23', '40034', 'EEEEE', 'KIYSK', '3/223', '40334'], ['..TTS.....EEEEE.TT', 'LGENLTSNCPEVIYEIKE', 'Z}OOS}}][}3//23YOO', '134413342340034044', '..TT..EEEEEEE.TT', 'LPDDFTGDVIAWNSNN', 'Z}OO[}23//123}OO', '1344233400234344'], ['EEEEEE', 'TAGVVY', '212//2', '323003', 'EEEEEE', 'GVSVIT', '2/2//2', '303003'], ['EEEEEE', 'SV…
1C8E_A	0.0016668098309127	4.411221245853796	0.1363636363636364	[[149, 152], [524, 529], [60, 65], [345, 352], [524, 528], [326, 329]]	[2, 4, 1, 6, 0, 5]	[[47, 50], [204, 209], [394, 399], [541, 548], [715, 719], [968, 971]]	[['EEEE', 'VLKT', '/032', '0143', 'EEEE', 'VLHS', '/032', '0143'], ['EEEEEE', 'YSDFWW', '223122', '334233', 'EEEEEE', 'YSKHTP', '223322', '334433'], ['EEEEEE', 'EITANS', '3/2132', '403243', 'EEEEEE', 'NVYADS', '3/2132', '403243'], ['EEEETTEE', 'FEASTQGP', '1312NO22', '24233433', 'EEETTEEE', 'FNFNGLTG', '131ON022', '24243133'], ['EEEEE', 'YSDFW', '22312', '33423', 'EEEEE', 'PTNFT', '22312', '33423…
4JUN_E	0.0016683081653102	3.614647121049984	0.2563081009296146	[[274, 277], [274, 279], [258, 261], [242, 246], [13, 17], [108, 114]]	[2, 4, 1, 6, 0, 5]	[[50, 53], [204, 209], [431, 434], [538, 542], [712, 716], [977, 983]]	[['EEEE', 'YGNN', '2233', '3344', 'EEEE', 'STQD', '2233', '3344'], ['EEEEEE', 'YGNNNT', '223332', '334443', 'EEEEEE', 'YSKHTP', '223322', '334433'], ['EEEE', 'YKIV', '23//', '3400', 'EEEE', 'GDVI', '23//', '3400'], ['EEEEE', 'AINFE', '1/313', '20424', 'EEEEE', 'FVNFN', '1/313', '20424'], ['EEEEE', 'IMIGY', '/1/22', '02033', 'EEEEE', 'IAIPT', '/1/22', '02033'], ['HHHHHTT', 'LKHLLSR', '"%%""NP', '1…
4JUK_A	0.0016703387798548	2.537975511978333	0.3891336270190897	[[164, 169], [137, 146], [164, 169], [242, 246], [13, 17], [108, 114]]	[2, 4, 1, 6, 0, 5]	[[47, 52], [200, 209], [312, 317], [538, 542], [712, 716], [977, 983]]	[['EEEEEE', 'IKKSYN', '/33223', '044334', 'EEEEEE', 'VLHSTQ', '/03223', '014334'], ['EEEEETTEEE', 'SADPYQGNSS', '21322ON322', '3243343433', 'EEEEEEEEEE', 'YFKIYSKHTP', '213/223322', '3240334433'], ['EEEEEE', 'IKKSYN', '/33223', '044334', 'EEEEEE', 'IYQTSN', '/23223', '034334'], ['EEEEE', 'AINFE', '1/313', '20424', 'EEEEE', 'FVNFN', '1/313', '20424'], ['EEEEE', 'IAIGY', '/1/22', '02033', 'EEEEE', …
5GWY_B	0.0016758413341662	13.656092636755885	0.6143344709897613	[[26, 29], [172, 175], [153, 157], [121, 124], [118, 127], [202, 204]]	[2, 4, 1, 6, 0, 5]	[[47, 50], [202, 205], [281, 285], [592, 595], [710, 720], [978, 980]]	[['EEEE', 'VLNG', '/032', '0143', 'EEEE', 'VLHS', '/032', '0143'], ['EEEE', 'HVGS', '3/22', '4033', 'EEEE', 'KIYS', '3/22', '4033'], ['TTS.E', 'NDGTV', 'OOU}/', '44330', 'TTS.E', 'ENGTI', 'OOU}/', '44330'], ['EEEE', 'ASGV', '122/', '2330', 'EEEE', 'FGGV', '122/', '2330'], ['TTEEEEEEEE', 'EGIASGVFGV', 'ON/122/12/', '4302330230', 'TEEEEEEEEEE', 'NSIAIPTNFTI', 'O2/1/22312/', '43020334230'], ['HHH', …
6ZRT_A	0.001677355928296	12.918230980612664	0.6115843270868815	[[27, 29], [149, 152], [144, 151], [121, 125], [172, 175], [268, 272]]	[2, 4, 1, 6, 0, 5]	[[48, 50], [200, 203], [371, 378], [547, 551], [671, 674], [977, 981]]	[['EEE', 'LNG', '032', '143', 'EEE', 'LHS', '032', '143'], ['EEEE', 'GFNI', '213/', '3240', 'EEEE', 'YFKI', '213/', '3240'], ['.TT.EEEE', 'SCGSVGFN', '}MN}/213', '32330324', '.TT.SEEE', 'SASFSTFK', '}MN[U213', '32323324'], ['EEEEE', 'SPSGV', '2222/', '33330', 'EEEEE', 'TGTGV', '2222/', '33330'], ['EEEE', 'HAGT', '3122', '4233', 'EEEE', 'HASY', '3122', '4233'], ['HHHHH', 'LKELL', '"%%""', '14411',…
6WNP_A	0.0016813951892459	12.87526899900134	0.4398782343987826	[[27, 29], [149, 152], [144, 151], [121, 125], [172, 175], [268, 272]]	[2, 4, 1, 6, 0, 5]	[[48, 50], [200, 203], [371, 378], [547, 551], [671, 674], [977, 981]]	[['EEE', 'LNG', '032', '143', 'EEE', 'LHS', '032', '143'], ['EEEE', 'GFNI', '213/', '3240', 'EEEE', 'YFKI', '213/', '3240'], ['.TT.EEEE', 'SCGSVGFN', '}MN}/213', '32330324', '.TT.SEEE', 'SASFSTFK', '}MN[U213', '32323324'], ['EEEEE', 'SPSGV', '2222/', '33330', 'EEEEE', 'TGTGV', '2222/', '33330'], ['EEEE', 'HAGT', '3122', '4233', 'EEEE', 'HASY', '3122', '4233'], ['HHHHH', 'LKELL', '"%%""', '14411',…
5R84_A	0.0016891848358839	13.04498868062904	0.5925925925925917	[[27, 29], [149, 152], [144, 151], [121, 125], [172, 175], [268, 272]]	[2, 4, 1, 6, 0, 5]	[[48, 50], [200, 203], [371, 378], [547, 551], [671, 674], [977, 981]]	[['EEE', 'LNG', '032', '143', 'EEE', 'LHS', '032', '143'], ['EEEE', 'GFNI', '213/', '3240', 'EEEE', 'YFKI', '213/', '3240'], ['.TT.EEEE', 'SCGSVGFN', '}MN}/213', '32330324', '.TT.SEEE', 'SASFSTFK', '}MN[U213', '32323324'], ['EEEEE', 'SPSGV', '2222/', '33330', 'EEEEE', 'TGTGV', '2222/', '33330'], ['EEEE', 'HAGT', '3122', '4233', 'EEEE', 'HASY', '3122', '4233'], ['HHHHH', 'LKELL', '"%%""', '14411',…
6Z43_C	0.0016915255203804	0.4486632445337192	0.0182992465016147	[[38, 53], [195, 230], [274, 438], [514, 614], [646, 786], [861, 865], [957, 981]]	[2, 4, 1, 6, 0, 3, 5]	[[38, 53], [195, 230], [274, 438], [514, 614], [646, 786], [861, 865], [957, 981]]	[['.SSSEE..SEEEEEEE', 'YPDKVFRSSVLHSTQD', '}UVV/1^}U/032233', '3344025330143344', '.SSSEE..SEEEEEEE', 'YPDKVFRSSVLHSTQD', '}UVV/1^}U/032233', '3344025330143344'], ['EEETTEEEEEEEEEE...SSSPPPS..EEEEEEEEE', 'KNIDGYFKIYSKHTPINLVRDLPQGFSALEPLVDLP', '33/ON213/223322Y]ZRWVEGHU[}10320/302', '440433240334433041054134323214310413', 'EEETTEEEEEEEEEE...SSSPPPS..PBEEEEEEE', 'KNIDGYFKIYSKHTPINLVRDLPQGFSALEPLVD…
4K62_E	0.0016935488204588	2.629393035212292	0.5357142857142858	[[164, 169], [165, 170], [164, 169], [242, 246], [7, 11], [105, 111]]	[2, 4, 1, 6, 0, 5]	[[47, 52], [206, 211], [312, 317], [538, 542], [712, 716], [977, 983]]	[['EEEEEE', 'IKKSYN', '/33223', '044334', 'EEEEEE', 'VLHSTQ', '/03223', '014334'], ['EEEEE.', 'KKSYNN', '33223]', '443344', 'EEEE..', 'KHTPIN', '3322Y]', '443304'], ['EEEEEE', 'IKKSYN', '/33223', '044334', 'EEEEEE', 'IYQTSN', '/23223', '034334'], ['EEEEE', 'AINFE', '1/313', '20424', 'EEEEE', 'FVNFN', '1/313', '20424'], ['EEEEE', 'IMIGY', '/1/22', '02033', 'EEEEE', 'IAIPT', '/1/22', '02033'], ['HH…
6YZ1_A	0.0016944971005307	13.661536166220266	0.589915966386555	[[163, 166], [191, 195], [207, 211], [164, 167], [149, 160], [52, 54]]	[2, 4, 1, 6, 0, 5]	[[48, 51], [200, 204], [395, 399], [548, 551], [766, 775], [960, 962]]	[['EEEE', 'LGGS', '0222', '1333', 'EEEE', 'LHST', '0322', '1433'], ['EEEEE', 'TAFVT', '211/2', '32203', 'EEEEE', 'YFKIY', '213/2', '32403'], ['EEEEE', 'IGCNY', '/2132', '03243', 'EEEEE', 'VYADS', '/2132', '03243'], ['EEEE', 'GGSV', '222/', '3330', 'EEEE', 'GTGV', '222/', '3330'], ['HHHHHHHHHHHH', 'FFTYICGFIQQK', '##$$!#$#!%%%', '223302320444', 'HHHHHHHHHH', 'ALTGIAVEQD', '#"$$!#!%%%', '2133020444…
4CQX_E	0.0016962654062903	3.6055035282861567	0.4486983154670747	[[270, 273], [270, 275], [253, 256], [237, 241], [3, 7], [101, 107]]	[2, 4, 1, 6, 0, 5]	[[50, 53], [204, 209], [431, 434], [538, 542], [712, 716], [977, 983]]	[['EEEE', 'YGNN', '2233', '3344', 'EEEE', 'STQD', '2233', '3344'], ['EEEEEE', 'YGNNNT', '223332', '334443', 'EEEEEE', 'YSKHTP', '223322', '334433'], ['EEEE', 'YKIV', '23//', '3400', 'EEEE', 'GDVI', '23//', '3400'], ['EEEEE', 'AINFE', '1/313', '20424', 'EEEEE', 'FVNFN', '1/313', '20424'], ['EEEEE', 'IMIGY', '/1/22', '02033', 'EEEEE', 'IAIPT', '/1/22', '02033'], ['HHHHHTT', 'LKHLLSR', '"%%""NP', '1…
6Z43_A	0.0017023145453544	2.124240560868895	0.02431289640592	[[38, 53], [201, 229], [274, 444], [514, 614], [646, 786], [861, 865], [957, 983]]	[2, 4, 1, 6, 0, 3, 5]	[[38, 53], [201, 229], [274, 444], [514, 614], [646, 786], [861, 865], [957, 983]]	[['.SSS.B..SEEEEEEE', 'YPDKVFRSSVLHSTQD', '}UVVY*^}U/032233', '3344025330143344', '.SSSEE..SEEEEEEE', 'YPDKVFRSSVLHSTQD', '}UVV/1^}U/032233', '3344025330143344'], ['EEEEEEEEE..---.PPPS..EEEEEEEE', 'FKIYSKHTPIN---DLPQGFSALEPLVDL', '13/223322Y]---]EGHU[}10320/30', '24033443304---413432321431041', 'EEEEEEEEE...SSSPPPS..PBEEEEEE', 'FKIYSKHTPINLVRDLPQGFSALEPLVDL', '13/223322Y]ZRWVEGHU[}F)320/30', '240…
5IBV_A	0.0017050278239515	25.91560108498413	3.876288659793813	[[269, 273], [246, 250], [82, 85], [262, 266], [319, 327], [343, 347]]	[2, 4, 1, 6, 0, 5]	[[49, 53], [226, 230], [397, 400], [531, 535], [715, 727], [960, 964]]	[['EEEEE', 'KSTDK', '32233', '43344', 'EEEEE', 'HSTQD', '32233', '43344'], ['EEEEE', 'LVELS', '0/302', '10413', 'EEEEE', 'LVDLP', '0/302', '10413'], ['EEEE', 'AQTA', '1321', '2432', 'EEEE', 'ADSF', '1321', '2432'], ['.....', 'PNLVN', '}]ZY]', '34104', '.....', 'TNLVK', '}]ZY]', '34104'], ['EEEEEEEEE', 'SSDTVWQVL', '2232/23/0', '334303401', 'EEEEEEEEEEEEE', 'PTNFTISVTTEIL', '22312/2/223/0', '33423…
3NWA_B	0.0017128788267508	29.22421999253232	0.0010570824524316	[[655, 658], [649, 673], [169, 182], [265, 269], [516, 537], [692, 694]]	[2, 4, 1, 6, 0, 5]	[[50, 53], [200, 212], [311, 318], [547, 551], [762, 778], [978, 980]]	[['EEEE', 'YSHQ', '2233', '3344', 'EEEE', 'STQD', '2233', '3344'], ['EEETTEEEEEEEGGGS.........', 'YFEEYAYSHQLSRADITTVSTFIDL', '213ON1223302;8:R}}Y}}[Y]Z', '3244323344135240330332041', 'EEEEEEEEEE...', 'YFKIYSKHTPINL', '213/223322Y]Z', '3240334433041'], ['EEEEEEEETTEEEE', 'TVSQVRFGHRYSQF', '2/23/412OP2231', '30340523453342', 'EEEEEEEE', 'GIYQTSNF', '2/232231', '30343342'], ['EEEEE', 'YGTTV', '2222…
6Q5U_E	0.0017131734771608	8.766666915446976	0.4290030211480358	[[232, 238], [227, 236], [231, 236], [227, 233], [228, 236], [118, 122]]	[2, 4, 1, 6, 0, 5]	[[47, 53], [202, 209], [311, 316], [586, 596], [714, 724], [957, 961]]	[['EEEEEEE', 'VYQSYLD', '/232203', '0343314', 'EEEEEEE', 'VLHSTQD', '/032233', '0143344'], ['EEEEEEEEEE', 'EISYTVYQSY', '3/222/2322', '4033303433', 'EEEEEEEE', 'KIYSKHTP', '3/223322', '40334433'], ['EEEEEE', 'TVYQSY', '2/2322', '303433', 'EEEEEE', 'GIYQTS', '2/2322', '303433'], ['EEEEEEE', 'EISYTVY', '3/222/2', '4033303', 'EEEPPPEEEEE', 'DITPFSFGGVS', '3/2GFG122/2', '40332323303'], ['EEEEEEEEE', …
4DJ8_A	0.0017144560641288	2.306689565222557	0.4333333333333331	[[157, 160], [224, 227], [156, 160], [12, 15], [190, 196], [98, 102]]	[2, 4, 1, 6, 0, 5]	[[49, 52], [224, 227], [313, 317], [571, 574], [661, 667], [977, 981]]	[['EEEE', 'KSYK', '3223', '4334', 'EEEE', 'HSTQ', '3223', '4334'], ['EEEE', 'HWLI', '320/', '4310', 'EEEE', 'EPLV', '320/', '4310'], ['EEEEE', 'TKSYK', '23223', '34334', 'EEEEE', 'YQTSN', '23223', '34334'], ['S.EE', 'NGTK', 'V}23', '4334', 'S.EE', 'DTTD', 'V}23', '4334'], ['...EEEE', 'NKLITVG', ']]Z/2/2', '4410303', '..SEEEE', 'EHDIPIG', ']]V/2/2', '4440303'], ['HHHHH', 'LRQIL', '"&%!"', '15401',…
3ZPB_E	0.0017144947234762	26.46989706227064	3.2421524663677115	[[178, 184], [137, 146], [258, 261], [242, 246], [7, 11], [105, 111]]	[2, 4, 1, 6, 0, 5]	[[47, 53], [200, 209], [431, 434], [538, 542], [712, 716], [977, 983]]	[['EEEEEEE', 'VLWGIHH', '/022/33', '0133044', 'EEEEEEE', 'VLHSTQD', '/032233', '0143344'], ['EEEEETTEEE', 'SADPYQGKSS', '21322ON322', '3243343433', 'EEEEEEEEEE', 'YFKIYSKHTP', '213/223322', '3240334433'], ['EEEE', 'YKIV', '23//', '3400', 'EEEE', 'GDVI', '23//', '3400'], ['EEEEE', 'AINFE', '1/313', '20424', 'EEEEE', 'FVNFN', '1/313', '20424'], ['EEEEE', 'IAIGY', '/1/22', '02033', 'EEEEE', 'IAIPT',…
6ZHD_A	0.0017163929193485	1.972679485096388	0.026030368763557	[[38, 53], [201, 229], [274, 438], [514, 614], [646, 786], [861, 865], [957, 981]]	[2, 4, 1, 6, 0, 3, 5]	[[38, 53], [201, 229], [274, 438], [514, 614], [646, 786], [861, 865], [957, 981]]	[['..SS.B..SEEEEEEE', 'YPDKVFRSSVLHSTQD', '}}VVY*^}U/032233', '3344025330143344', '.SSSEE..SEEEEEEE', 'YPDKVFRSSVLHSTQD', '}UVV/1^}U/032233', '3344025330143344'], ['EEEEEEEEE..---.PPPS..EEEEEEEE', 'FKIYSKHTPIN---DLPQGFSALEPLVDL', '13/223322Y]---]EGHU[}10320/30', '24033443304---413432321431041', 'EEEEEEEEE...SSSPPPS..PBEEEEEE', 'FKIYSKHTPINLVRDLPQGFSALEPLVDL', '13/223322Y]ZRWVEGHU[}F)320/30', '240…
7K8W_B	0.0017187236136594	2.00528946044528	0.0848623853211005	[[38, 53], [201, 229], [274, 444], [522, 614], [646, 786], [862, 865], [957, 981]]	[2, 4, 1, 6, 0, 3, 5]	[[38, 53], [201, 229], [274, 444], [522, 614], [646, 786], [862, 865], [957, 981]]	[['.SSSEE..S.EEEEEE', 'YPDKVFRSSVLHSTQD', '}UVV/1^}UY032233', '3344025330143344', '.SSSEE..SEEEEEEE', 'YPDKVFRSSVLHSTQD', '}UVV/1^}U/032233', '3344025330143344'], ['EEEEEEEEE..---.PPP...EEEEEEEE', 'FKIYSKHTPIN---DLPQGFSALEPLVDL', '13/223322Y]---]EGH}[}10320/30', '24033443304---413432321431041', 'EEEEEEEEE...SSSPPPS..PBEEEEEE', 'FKIYSKHTPINLVRDLPQGFSALEPLVDL', '13/223322Y]ZRWVEGHU[}F)320/30', '240…
4K67_G	0.0017212839796043	3.3318050960408767	0.3690303907380599	[[164, 169], [165, 170], [277, 282], [242, 246], [4, 10], [103, 108]]	[2, 4, 1, 6, 0, 5]	[[47, 52], [206, 211], [448, 453], [538, 542], [661, 667], [957, 962]]	[['EEEEEE', 'IKKSYN', '/33223', '044334', 'EEEEEE', 'VLHSTQ', '/03223', '014334'], ['EEEEE.', 'KKSYNN', '33223]', '443344', 'EEEE..', 'KHTPIN', '3322Y]', '443304'], ['EEEESE', 'NTNTKW', '3232V2', '434343', 'EEEEEE', 'NYNYLY', '323202', '434313'], ['EEEEE', 'AINFE', '1/313', '20424', 'EEEEE', 'FVNFN', '1/313', '20424'], ['..EEEEE', 'QDQISIG', ']]3/2/2', '4440303', '..SEEEE', 'EHDIPIG', ']]V/2/2', …
4K66_A	0.0017223778393093	2.5347146634437223	0.3911764705882354	[[164, 169], [165, 170], [164, 169], [242, 246], [7, 11], [103, 108]]	[2, 4, 1, 6, 0, 5]	[[47, 52], [206, 211], [312, 317], [538, 542], [712, 716], [957, 962]]	[['EEEEEE', 'IKKSYN', '/33223', '044334', 'EEEEEE', 'VLHSTQ', '/03223', '014334'], ['EEEEE.', 'KKSYNN', '33223]', '443344', 'EEEE..', 'KHTPIN', '3322Y]', '443304'], ['EEEEEE', 'IKKSYN', '/33223', '044334', 'EEEEEE', 'IYQTSN', '/23223', '034334'], ['EEEEE', 'AINFE', '1/313', '20424', 'EEEEE', 'FVNFN', '1/313', '20424'], ['EEEEE', 'IAIGY', '/1/22', '02033', 'EEEEE', 'IAIPT', '/1/22', '02033'], ['HH…
4D61_C	0.0017229908326099	12.111028062116734	1.7420289855072468	[[168, 172], [184, 186], [135, 138], [129, 138], [131, 144], [78, 81]]	[2, 4, 1, 6, 0, 5]	[[37, 41], [203, 205], [393, 396], [575, 588], [660, 673], [977, 980]]	[['B.SSS', 'GYWGN', '+}UUV', '33334', 'B.SSS', 'YYPDK', '+}UVV', '33344'], ['EEE', 'VTG', '/22', '033', 'EEE', 'IYS', '/22', '033'], ['SEEE', 'GHVG', 'U3/2', '3403', 'SEEE', 'TNVY', 'U3/2', '3403'], ['EE..SSSEEE', 'AIGDYNGHVG', '1/}]UVU3/2', '2034343403', 'EEE.SSS..EEEEE', 'AVRDPQTLEILDIT', '1/4]UVUZ]/03/2', '20543431401403'], ['..SSSEEEEEEEEE', 'GDYNGHVGLGVKCS', '}]UVU3/202/312', '34343403130423…
7CBT_A	0.0017232888810747	12.99151415350402	0.2630173564753004	[[27, 29], [149, 152], [144, 151], [121, 125], [172, 175], [268, 272]]	[2, 4, 1, 6, 0, 5]	[[48, 50], [200, 203], [371, 378], [547, 551], [671, 674], [977, 981]]	[['EEE', 'LNG', '032', '143', 'EEE', 'LHS', '032', '143'], ['EEEE', 'GFNI', '213/', '3240', 'EEEE', 'YFKI', '213/', '3240'], ['.TT.EEEE', 'SCGSVGFN', '}MN}/213', '32330324', '.TT.SEEE', 'SASFSTFK', '}MN[U213', '32323324'], ['EEEEE', 'SPSGV', '2222/', '33330', 'EEEEE', 'TGTGV', '2222/', '33330'], ['EEEE', 'HAGT', '3122', '4233', 'EEEE', 'HASY', '3122', '4233'], ['HHHHH', 'LKELL', '"%%""', '14411',…
7BRP_B	0.0017240307802015	12.953798431706698	0.6773049645390061	[[27, 29], [149, 152], [144, 151], [121, 125], [170, 175], [268, 272]]	[2, 4, 1, 6, 0, 5]	[[48, 50], [200, 203], [371, 378], [547, 551], [669, 674], [977, 981]]	[['EEE', 'LNG', '032', '143', 'EEE', 'LHS', '032', '143'], ['EEEE', 'GFNI', '213/', '3240', 'EEEE', 'YFKI', '213/', '3240'], ['.TT.EEEE', 'SCGSVGFN', '}MN}/213', '32330324', '.TT.SEEE', 'SASFSTFK', '}MN[U213', '32323324'], ['EEEEE', 'SPSGV', '2222/', '33330', 'EEEEE', 'TGTGV', '2222/', '33330'], ['TEEEEE', 'GVHAGT', 'N/3122', '304233', 'TEEEEE', 'GIHASY', 'N/3122', '304233'], ['HHHHH', 'LKELL', '…
6FV1_A	0.0017264996857605	13.616378987634237	0.5482815057283135	[[26, 29], [172, 175], [153, 157], [121, 124], [118, 127], [202, 204]]	[2, 4, 1, 6, 0, 5]	[[47, 50], [202, 205], [281, 285], [592, 595], [710, 720], [978, 980]]	[['EEEE', 'VLNG', '/032', '0143', 'EEEE', 'VLHS', '/032', '0143'], ['EEEE', 'HVGS', '3/22', '4033', 'EEEE', 'KIYS', '3/22', '4033'], ['TTS.E', 'NDGTV', 'OOU}/', '44330', 'TTS.E', 'ENGTI', 'OOU}/', '44330'], ['EEEE', 'ASGV', '122/', '2330', 'EEEE', 'FGGV', '122/', '2330'], ['TTEEEEEEEE', 'EGIASGVFGV', 'ON/122/12/', '4302330230', 'TEEEEEEEEEE', 'NSIAIPTNFTI', 'O2/1/22312/', '43020334230'], ['HHH', …
7AHA_A	0.0017283778405207	13.01861905177746	0.2647058823529415	[[27, 29], [149, 152], [144, 151], [121, 125], [172, 175], [268, 272]]	[2, 4, 1, 6, 0, 5]	[[48, 50], [200, 203], [371, 378], [547, 551], [671, 674], [977, 981]]	[['EEE', 'LNG', '032', '143', 'EEE', 'LHS', '032', '143'], ['EEEE', 'GFNI', '213/', '3240', 'EEEE', 'YFKI', '213/', '3240'], ['.TT.EEEE', 'SCGSVGFN', '}MN}/213', '32330324', '.TT.SEEE', 'SASFSTFK', '}MN[U213', '32323324'], ['EEEEE', 'SPSGV', '2222/', '33330', 'EEEEE', 'TGTGV', '2222/', '33330'], ['EEEE', 'HAGT', '3122', '4233', 'EEEE', 'HASY', '3122', '4233'], ['HHHHH', 'LKELL', '"%%""', '14411',…
7K8V_C	0.0017284484513376	0.4802869469160976	0.0147991543340384	[[38, 53], [195, 230], [274, 441], [517, 614], [646, 781], [862, 865], [957, 981]]	[2, 4, 1, 6, 0, 3, 5]	[[38, 53], [195, 230], [274, 441], [517, 614], [646, 781], [862, 865], [957, 981]]	[['.SSSEE.SS.EEEEEE', 'YPDKVFRSSVLHSTQD', '}UVV/1^UUY032233', '3344025330143344', '.SSSEE..SEEEEEEE', 'YPDKVFRSSVLHSTQD', '}UVV/1^}U/032233', '3344025330143344'], ['EEETTEEEEEEEEEE...SSSPPS...EEEEEEEEE', 'KNIDGYFKIYSKHTPINLVRDLPQGFSALEPLVDLP', '33/ON213/223322Y]ZRWVEGV}[}10320/302', '440433240334433041054134323214310413', 'EEETTEEEEEEEEEE...SSSPPPS..PBEEEEEEE', 'KNIDGYFKIYSKHTPINLVRDLPQGFSALEPLVD…
4JUN_C	0.001731797711303	3.605960475187417	0.303030303030303	[[274, 277], [274, 279], [258, 261], [242, 246], [13, 17], [108, 114]]	[2, 4, 1, 6, 0, 5]	[[50, 53], [204, 209], [431, 434], [538, 542], [720, 724], [977, 983]]	[['EEEE', 'YGNH', '2233', '3344', 'EEEE', 'STQD', '2233', '3344'], ['EEEEEE', 'YGNHNT', '223332', '334443', 'EEEEEE', 'YSKHTP', '223322', '334433'], ['EEEE', 'YKIV', '23//', '3400', 'EEEE', 'GDVI', '23//', '3400'], ['EEEEE', 'AINFE', '1/313', '20424', 'EEEEE', 'FVNFN', '1/313', '20424'], ['EEEEE', 'IGIGY', '/2/22', '03033', 'EEEEE', 'ISVTT', '/2/22', '03033'], ['HHHHHTT', 'LKHLLSR', '"%%""NP', '1…
2X53_T	0.0017318575931385	2.4689263887614663	0.5714285714285714	[[250, 253], [126, 132], [234, 253], [237, 243], [73, 77], [84, 87]]	[2, 4, 1, 6, 0, 5]	[[49, 52], [195, 203], [308, 317], [550, 556], [775, 779], [978, 981]]	[['EEEE', 'QGWK', '3223', '4334', 'EEEE', 'HSTQ', '3223', '4334'], ['EEEEEEE', 'EKITFDI', '33/213/', '4403240', 'EEETTEEEE', 'KNIDGYFKI', '33/ON213/', '440433240'], ['..SEEEEE..STT.B.EEEE', 'VQDYILINTDVNDETYQGWK', 'Y]V2/0/3}]ROO]+}3223', '04430104340444334334', '..SEEEEEEE', 'VEKGIYQTSN', 'Y]V2/23223', '0443034334'], ['EEEEE..', 'YILINTD', '2/0/3}]', '3010434', 'EEEEE..', 'GVLTESN', '2/023}]', '3…
4K62_A	0.0017346857069905	2.565779338247044	0.4486983154670747	[[164, 169], [165, 170], [164, 169], [242, 246], [7, 11], [105, 111]]	[2, 4, 1, 6, 0, 5]	[[47, 52], [206, 211], [312, 317], [538, 542], [712, 716], [977, 983]]	[['EEEEEE', 'IKKSYN', '/33223', '044334', 'EEEEEE', 'VLHSTQ', '/03223', '014334'], ['EEEEE.', 'KKSYNN', '33223]', '443344', 'EEEE..', 'KHTPIN', '3322Y]', '443304'], ['EEEEEE', 'IKKSYN', '/33223', '044334', 'EEEEEE', 'IYQTSN', '/23223', '034334'], ['EEEEE', 'AINFE', '1/313', '20424', 'EEEEE', 'FVNFN', '1/313', '20424'], ['EEEEE', 'IAIGY', '/1/22', '02033', 'EEEEE', 'IAIPT', '/1/22', '02033'], ['HH…
6TVT_A	0.0017347078870851	11.498835758665669	0.4576271186440681	[[157, 159], [76, 79], [234, 239], [158, 175], [182, 186], [100, 102]]	[2, 4, 1, 6, 0, 5]	[[50, 52], [225, 228], [432, 437], [573, 595], [773, 777], [978, 980]]	[['EEE', 'TTN', '223', '334', 'EEE', 'STQ', '223', '334'], ['EEEE', 'TLIE', '20/3', '3104', 'EEEE', 'PLVD', '20/3', '3104'], ['EEEEEE', 'KITFSH', '3/2123', '403234', 'EEEEEE', 'DVIAWN', '3//123', '400234'], ['EEEEE..SSS.EEEEEEE', 'TNTYRNADTAEHLIMWGI', '23224][VUT]30/122/', '343354243244102330', 'EEEEE.SSS..EEEEEPPPEEEE', 'TDAVRDPQTLEILDITPFSFGGV', '231/4]UVUZ]/03/2GFG122/', '342054343140140332323…
6N1W_C	0.0017367848805576	7.170188803339082	0.3850658857979498	[[225, 228], [448, 451], [411, 418], [443, 455], [366, 370]]	[2, 4, 1, 0, 5]	[[47, 50], [202, 205], [309, 316], [712, 728], [974, 978]]	[['EEEE', 'ILKT', '/032', '0143', 'EEEE', 'VLHS', '/032', '0143'], ['EEEE', 'NITG', '3/22', '4033', 'EEEE', 'KIYS', '3/22', '4033'], ['..EEEEEE', 'NDSITLPW', ']]2/2022', '44303133', '.SEEEEEE', 'EKGIYQTS', ']V2/2322', '44303433'], ['EEEEEEEEEEEEE', 'IRVVSNITGLILT', '/4//23/220/02', '0500340331013', 'EEEEEEEEEEEEEEEEE', 'IAIPTNFTISVTTEILP', '/1/22312/2/223/02', '02033423030334013'], ['.SSHH', 'GGD…
6D8D_E	0.0017412314466006	2.409959389119196	0.5872483221476503	[[157, 160], [157, 161], [156, 160], [12, 15], [190, 196], [98, 102]]	[2, 4, 1, 6, 0, 5]	[[49, 52], [207, 211], [313, 317], [571, 574], [661, 667], [977, 981]]	[['EEEE', 'KSYK', '3223', '4334', 'EEEE', 'HSTQ', '3223', '4334'], ['EEEE.', 'KSYKN', '3223]', '43344', 'EEE..', 'HTPIN', '322Y]', '43304'], ['EEEEE', 'TKSYK', '23223', '34334', 'EEEEE', 'YQTSN', '23223', '34334'], ['S.EE', 'NGTK', 'V}23', '4334', 'S.EE', 'DTTD', 'V}23', '4334'], ['...EEEE', 'NKLVTVG', ']]Z/2/2', '4410303', '..SEEEE', 'EHDIPIG', ']]V/2/2', '4440303'], ['HHHHH', 'LRQIL', '"&%!"', …
6D8D_C	0.0017423892103711	2.403632170938258	0.4712286158631416	[[157, 160], [157, 161], [156, 160], [12, 15], [190, 196], [98, 102]]	[2, 4, 1, 6, 0, 5]	[[49, 52], [207, 211], [313, 317], [571, 574], [661, 667], [977, 981]]	[['EEEE', 'KSYK', '3223', '4334', 'EEEE', 'HSTQ', '3223', '4334'], ['EEEE.', 'KSYKN', '3223]', '43344', 'EEE..', 'HTPIN', '322Y]', '43304'], ['EEEEE', 'TKSYK', '23223', '34334', 'EEEEE', 'YQTSN', '23223', '34334'], ['S.EE', 'NGTK', 'V}23', '4334', 'S.EE', 'DTTD', 'V}23', '4334'], ['...EEEE', 'NKLVTVG', ']]Z/2/2', '4410303', '..SEEEE', 'EHDIPIG', ']]V/2/2', '4440303'], ['HHHHH', 'LRQIL', '"&%!"', …
6V46_A	0.0017429879857047	3.5656451413608536	0.249669749009247	[[123, 127], [226, 230], [72, 81], [228, 233], [3, 7], [98, 100]]	[2, 4, 1, 6, 0, 5]	[[41, 45], [201, 205], [280, 287], [547, 552], [712, 716], [977, 979]]	[['SEE..', 'NVTRS', 'V/2^}', '40353', 'SEE..', 'KVFRS', 'V/1^}', '40253'], ['EEEEE', 'MDYYW', '13222', '24333', 'EEEEE', 'FKIYS', '13/22', '24033'], ['.TT.BS.EEE', 'KDQGWSYIVE', ']OO}+U}//3', '4443333004', '.TTS.EEE', 'NENGTITD', ']OOU}/23', '44433034'], ['EEEEEE', 'YYWGIL', '2222/0', '333301', 'EEEEEE', 'TGTGVL', '2222/0', '333301'], ['EEEEE', 'IAIGY', '/1/22', '02033', 'EEEEE', 'IAIPT', '/1/22'…
6LA3_C	0.0017445765712851	5.649243721819724	0.422556390977443	[[109, 111], [105, 111], [189, 194], [12, 18], [186, 191], [98, 104]]	[2, 4, 1, 6, 0, 5]	[[49, 51], [198, 204], [394, 399], [558, 564], [730, 735], [975, 981]]	[['EEE', 'HWS', '322', '433', 'EEE', 'HST', '322', '433'], ['TTEEEEE', 'NYYAHWS', 'ON21322', '4332433', 'TTEEEEE', 'DGYFKIY', 'ON213/2', '4332403'], ['EEEEEE', 'NVTCWY', '3/2122', '403233', 'EEEEEE', 'NVYADS', '3/2132', '403243'], ['...TT..', 'QFLTSDD', '][ZNN]]', '4213344', '...TT..', 'KFLPFQQ', '][ZNM]]', '4213244'], ['...EEE', 'SAGNVT', '}[}3/2', '323403', '...EEE', 'SMTKTS', '}[}322', '323433…
5FEI_A	0.001746702359978	2.84552422621426	0.5508196721311467	[[311, 314], [209, 213], [126, 130], [511, 514], [567, 573], [570, 573]]	[2, 4, 1, 6, 0, 5]	[[49, 52], [204, 208], [399, 403], [595, 598], [775, 781], [977, 980]]	[['EEEE', 'DTGD', '3223', '4334', 'EEEE', 'HSTQ', '3223', '4334'], ['EEEEE', 'YYIHP', '22/32', '33043', 'EEEEE', 'YSKHT', '22332', '33443'], ['EEEEE', 'SFIVR', '21//4', '32005', 'EEEEE', 'SFVIR', '21//4', '32005'], ['EEEE', 'VYVI', '/2//', '0300', 'EEEE', 'VSVI', '/2//', '0300'], ['HHHHHHH', 'NNDLQEI', '%%%"%%!', '4441440', 'HHHHHHH', 'DKNTQEV', '%%%$%%!', '4443440'], ['HHHH', 'LQEI', '"%%!', '14…
5TGV_C	0.0017523774948902	11.55200138675306	0.5136000000000001	[[164, 166], [86, 89], [242, 247], [165, 182], [189, 193], [110, 112]]	[2, 4, 1, 6, 0, 5]	[[50, 52], [225, 228], [432, 437], [573, 595], [774, 778], [978, 980]]	[['EEE', 'TTN', '223', '334', 'EEE', 'STQ', '223', '334'], ['EEEE', 'TLIE', '20/3', '3104', 'EEEE', 'PLVD', '20/3', '3104'], ['EEEEEE', 'NITFSH', '3/2123', '403234', 'EEEEEE', 'DVIAWN', '3//123', '400234'], ['EEEEE..SSS.EEEEEEE', 'TNTYRNTDTAEHLIMWGI', '23224]}VUT]30/122/', '343354343244102330', 'EEEEE.SSS..EEEEEPPPEEEE', 'TDAVRDPQTLEILDITPFSFGGV', '231/4]UVUZ]/03/2GFG122/', '342054343140140332323…
1Q2W_A	0.0017534819865726	13.10211591558648	0.5160256410256403	[[27, 29], [149, 152], [144, 151], [121, 125], [33, 36], [267, 273]]	[2, 4, 1, 6, 0, 5]	[[48, 50], [200, 203], [371, 378], [547, 551], [709, 712], [958, 964]]	[['EEE', 'LNG', '032', '143', 'EEE', 'LHS', '032', '143'], ['EEEE', 'GFNI', '213/', '3240', 'EEEE', 'YFKI', '213/', '3240'], ['.TT.EEEE', 'SCGSVGFN', '}MN}/213', '32330324', '.TT.SEEE', 'SASFSTFK', '}MN[U213', '32323324'], ['EEEEE', 'SPSGV', '2222/', '33330', 'EEEEE', 'TGTGV', '2222/', '33330'], ['TTEE', 'DDTV', 'OO2/', '4430', 'TTEE', 'NNSI', 'OO2/', '4430'], ['HHHHHHH', 'ALKELLQ', '#"%%""%', '2…
6MEH_C	0.0017539246274702	13.595640969624588	0.9425051334702256	[[552, 556], [552, 554], [615, 618], [503, 518], [502, 505], [435, 438]]	[2, 4, 1, 6, 0, 5]	[[49, 53], [207, 209], [368, 371], [592, 601], [693, 696], [974, 977]]	[['EEEEE', 'DTWMN', '32213', '43324', 'EEEEE', 'HSTQD', '32233', '43344'], ['EEE', 'DTW', '322', '433', 'EEE', 'HTP', '322', '433'], ['HHH.', 'LWHY', '"$%}', '1343', 'HHH.', 'LYNS', '"$%}', '1343'], ['EEEEEEESSSEEEE..', 'AGPVYDFTPSPVVVGT', '122/231UUU2///}}', '2330342333300033', 'EEEEEEEE..', 'FGGVSVITPG', '122/2//2}}', '2330300333'], ['EEEE', 'VAGP', '/122', '0233', 'EEEE', 'IAYT', '/122', '0233…
4MMS_E	0.0017609471811949	4.456605340295843	1.6647887323943649	[[40, 44], [29, 33], [40, 44], [52, 58], [79, 88], [83, 85]]	[2, 4, 1, 6, 0, 5]	[[47, 51], [205, 209], [312, 316], [593, 599], [772, 780], [977, 979]]	[['EEEEE', 'VSKGY', '/2322', '03433', 'EEEEE', 'VLHST', '/0322', '01433'], ['EEEEE', 'TEEFY', '23312', '34423', 'EEEEE', 'SKHTP', '23322', '34433'], ['EEEEE', 'VSKGY', '/2322', '03433', 'EEEEE', 'IYQTS', '/2322', '03433'], ['EEEEEEE', 'WYTSVIT', '2222//2', '3333003', 'EEEEEEE', 'GGVSVIT', '22/2//2', '3303003'], ['HHHHHHHHHH', 'IKQELDKYKN', '!%%%"%%$%%', '0444144344', 'HHHHHHHHH', 'VEQDKNTQE', '!%…
6D8D_A	0.0017650808134955	2.4065505307703665	0.4621329211746525	[[157, 160], [157, 161], [156, 160], [12, 15], [190, 196], [98, 102]]	[2, 4, 1, 6, 0, 5]	[[49, 52], [207, 211], [313, 317], [571, 574], [661, 667], [977, 981]]	[['EEEE', 'KSYK', '3223', '4334', 'EEEE', 'HSTQ', '3223', '4334'], ['EEEE.', 'KSYKN', '3223]', '43344', 'EEE..', 'HTPIN', '322Y]', '43304'], ['EEEEE', 'TKSYK', '23223', '34334', 'EEEEE', 'YQTSN', '23223', '34334'], ['S.EE', 'NGTK', 'V}23', '4334', 'S.EE', 'DTTD', 'V}23', '4334'], ['...EEEE', 'NKLVTVG', ']]Z/2/2', '4410303', '..SEEEE', 'EHDIPIG', ']]V/2/2', '4440303'], ['HHHHH', 'LRQIL', '"&%!"', …
6T4C_C	0.0017672827158273	4.946762809128782	0.7357798165137612	[[108, 110], [105, 110], [130, 135], [12, 18], [130, 134], [44, 47]]	[2, 4, 1, 6, 0, 5]	[[49, 51], [199, 204], [433, 438], [558, 564], [692, 696], [977, 980]]	[['EEE', 'QWS', '322', '433', 'EEE', 'HST', '322', '433'], ['TEEEEE', 'YYAQWS', 'N21322', '332433', 'TEEEEE', 'GYFKIY', 'N213/2', '332403'], ['EEEEE.', 'IIAYTP', '//122}', '002333', 'EEEEE.', 'VIAWNS', '//123}', '002343'], ['...TT..', 'QFLTTDD', '][ZNN]]', '4213344', '...TT..', 'KFLPFQQ', '][ZNM]]', '4213244'], ['EEEEE', 'IIAYT', '//122', '00233', 'EEEEE', 'IIAYT', '//122', '00233'], ['HHHH', 'LE…
6T48_C	0.0017696343132696	4.89446621915298	0.7294332723948809	[[108, 110], [105, 110], [130, 135], [12, 18], [130, 134], [44, 47]]	[2, 4, 1, 6, 0, 5]	[[49, 51], [199, 204], [433, 438], [558, 564], [692, 696], [977, 980]]	[['EEE', 'QWS', '322', '433', 'EEE', 'HST', '322', '433'], ['TEEEEE', 'YYAQWS', 'N21322', '332433', 'TEEEEE', 'GYFKIY', 'N213/2', '332403'], ['EEEEE.', 'IIAYTP', '//122}', '002333', 'EEEEE.', 'VIAWNS', '//123}', '002343'], ['...TT..', 'QFLTTDD', '][ZNN]]', '4213344', '...TT..', 'KFLPFQQ', '][ZNM]]', '4213244'], ['EEEEE', 'IIAYT', '//122', '00233', 'EEEEE', 'IIAYT', '//122', '00233'], ['HHHH', 'LE…
6T40_C	0.0017702430930763	4.954731498408103	0.7231329690346082	[[108, 110], [105, 110], [130, 135], [12, 18], [130, 134], [44, 47]]	[2, 4, 1, 6, 0, 5]	[[49, 51], [199, 204], [433, 438], [558, 564], [692, 696], [977, 980]]	[['EEE', 'QWS', '322', '433', 'EEE', 'HST', '322', '433'], ['TEEEEE', 'YYAQWS', 'N21322', '332433', 'TEEEEE', 'GYFKIY', 'N213/2', '332403'], ['EEEEE.', 'IIAYTP', '//122}', '002333', 'EEEEE.', 'VIAWNS', '//123}', '002343'], ['...TT..', 'QFLTTDD', '][ZNN]]', '4213344', '...TT..', 'KFLPFQQ', '][ZNM]]', '4213244'], ['EEEEE', 'IIAYT', '//122', '00233', 'EEEEE', 'IIAYT', '//122', '00233'], ['HHHH', 'LE…
7JHE_A	0.0017707787837928	13.605350539235015	0.5845896147403677	[[163, 166], [191, 195], [207, 211], [164, 167], [149, 160], [52, 54]]	[2, 4, 1, 6, 0, 5]	[[48, 51], [200, 204], [395, 399], [548, 551], [766, 775], [960, 962]]	[['EEEE', 'LGGS', '0222', '1333', 'EEEE', 'LHST', '0322', '1433'], ['EEEEE', 'TAFVT', '211/2', '32203', 'EEEEE', 'YFKIY', '213/2', '32403'], ['EEEEE', 'IGCNY', '/2132', '03243', 'EEEEE', 'VYADS', '/2132', '03243'], ['EEEE', 'GGSV', '222/', '3330', 'EEEE', 'GTGV', '222/', '3330'], ['HHHHHHHHHHHH', 'FFTYICGFIQQK', '##$$!#$#!%%%', '223302320444', 'HHHHHHHHHH', 'ALTGIAVEQD', '#"$$!#!%%%', '2133020444…
6UYD_E	0.0017717670035342	16.42376767214089	1.1797235023041464	[[552, 556], [552, 554], [615, 618], [503, 518], [549, 554], [441, 444]]	[2, 4, 1, 6, 0, 5]	[[49, 53], [207, 209], [368, 371], [592, 601], [730, 735], [966, 969]]	[['EEEEE', 'DTWMN', '32213', '43324', 'EEEEE', 'HSTQD', '32233', '43344'], ['EEE', 'DTW', '322', '433', 'EEE', 'HTP', '322', '433'], ['HHH.', 'LWHY', '"$%}', '1343', 'HHH.', 'LYNS', '"$%}', '1343'], ['EEEEEEESSSEEEE..', 'AGPVYDFTPSPVVVGT', '122/231UUU2///}}', '2330342333300033', 'EEEEEEEE..', 'FGGVSVITPG', '122/2//2}}', '2330300333'], ['..EEEE', 'WFGDTW', '}[2322', '323433', '...EEE', 'SMTKTS', '…
1HB7_G	0.0017723915700657	8.956196632668144	0.3084370677731669	[[232, 238], [227, 236], [231, 236], [227, 233], [228, 236], [118, 122]]	[2, 4, 1, 6, 0, 5]	[[47, 53], [202, 209], [311, 316], [586, 596], [714, 724], [957, 961]]	[['EEEEEEE', 'VYQSYLD', '/232203', '0343314', 'EEEEEEE', 'VLHSTQD', '/032233', '0143344'], ['EEEEEEEEEE', 'EISYTVYQSY', '3/222/2322', '4033303433', 'EEEEEEEE', 'KIYSKHTP', '3/223322', '40334433'], ['EEEEEE', 'TVYQSY', '2/2322', '303433', 'EEEEEE', 'GIYQTS', '2/2322', '303433'], ['EEEEEEE', 'EISYTVY', '3/222/2', '4033303', 'EEEPPPEEEEE', 'DITPFSFGGVS', '3/2GFG122/2', '40332323303'], ['EEEEEEEEE', …
2WUX_A	0.0017728813954504	8.73933622002771	0.2563081009296146	[[19, 23], [20, 23], [14, 22], [206, 209], [208, 221], [24, 27]]	[2, 4, 1, 6, 0, 5]	[[49, 53], [204, 207], [311, 317], [596, 599], [720, 727], [977, 980]]	[['EEEEE', 'KYYKN', '32233', '43344', 'EEEEE', 'HSTQD', '32233', '43344'], ['EEEE', 'YYKN', '2233', '3344', 'EEEE', 'YSKH', '2233', '3344'], ['EEETTEEEE', 'YVYDNKYYK', '2/2OO3223', '303444334', 'EEEEEEE', 'GIYQTSN', '2/23223', '3034334'], ['EEEE', 'PIVY', '2//2', '3003', 'EEEE', 'SVIT', '2//2', '3003'], ['EEEEES.SS.EEEE', 'VYIGTDSAEEEEIL', '/2/22V}TV]33/0', '03033432444401', 'EEEEEEEE', 'ISVTTEIL…
3TIH_C	0.0017743611501906	8.386105864955836	0.303030303030303	[[467, 470], [445, 451], [484, 487], [450, 453], [106, 108]]	[2, 4, 1, 6, 5]	[[42, 45], [203, 209], [421, 424], [549, 552], [978, 980]]	[['EE..', 'IFRP', '/1^}', '0253', 'EE..', 'VFRS', '/1^}', '0253'], ['EEEEEEE', 'VTSNITG', '/223/22', '0334033', 'EEEEEEE', 'IYSKHTP', '/223322', '0334433'], ['TT..', 'YKYK', 'NO}]', '3434', 'TT..', 'YNYK', 'NO}]', '3434'], ['EEEE', 'TGIL', '22/0', '3301', 'EEEE', 'TGVL', '22/0', '3301'], ['HHH', 'EDI', '%%!', '440', 'HHH', 'NDI', '%%!', '440']]
1HB7_A	0.0017745053960381	8.956128317766002	0.4014814814814806	[[232, 238], [227, 236], [231, 236], [227, 233], [228, 236], [118, 122]]	[2, 4, 1, 6, 0, 5]	[[47, 53], [202, 209], [311, 316], [586, 596], [714, 724], [957, 961]]	[['EEEEEEE', 'VYQSYLD', '/232203', '0343314', 'EEEEEEE', 'VLHSTQD', '/032233', '0143344'], ['EEEEEEEEEE', 'EISYTVYQSY', '3/222/2322', '4033303433', 'EEEEEEEE', 'KIYSKHTP', '3/223322', '40334433'], ['EEEEEE', 'TVYQSY', '2/2322', '303433', 'EEEEEE', 'GIYQTS', '2/2322', '303433'], ['EEEEEEE', 'EISYTVY', '3/222/2', '4033303', 'EEEPPPEEEEE', 'DITPFSFGGVS', '3/2GFG122/2', '40332323303'], ['EEEEEEEEE', …
1GW8_G	0.0017746397692288	8.956194598631477	0.3084370677731669	[[1232, 1238], [1227, 1236], [1231, 1236], [1227, 1233], [1228, 1236], [1118, 1122]]	[2, 4, 1, 6, 0, 5]	[[47, 53], [202, 209], [311, 316], [586, 596], [714, 724], [957, 961]]	[['EEEEEEE', 'VYQSYLD', '/232203', '0343314', 'EEEEEEE', 'VLHSTQD', '/032233', '0143344'], ['EEEEEEEEEE', 'EISYTVYQSY', '3/222/2322', '4033303433', 'EEEEEEEE', 'KIYSKHTP', '3/223322', '40334433'], ['EEEEEE', 'TVYQSY', '2/2322', '303433', 'EEEEEE', 'GIYQTS', '2/2322', '303433'], ['EEEEEEE', 'EISYTVY', '3/222/2', '4033303', 'EEEPPPEEEEE', 'DITPFSFGGVS', '3/2GFG122/2', '40332323303'], ['EEEEEEEEE', …
1GW7_G	0.0017760541458904	8.956085578832683	0.303030303030303	[[1232, 1238], [1227, 1236], [1231, 1236], [1227, 1233], [1228, 1236], [1118, 1122]]	[2, 4, 1, 6, 0, 5]	[[47, 53], [202, 209], [311, 316], [586, 596], [714, 724], [957, 961]]	[['EEEEEEE', 'VYQSYLD', '/232203', '0343314', 'EEEEEEE', 'VLHSTQD', '/032233', '0143344'], ['EEEEEEEEEE', 'EISYTVYQSY', '3/222/2322', '4033303433', 'EEEEEEEE', 'KIYSKHTP', '3/223322', '40334433'], ['EEEEEE', 'TVYQSY', '2/2322', '303433', 'EEEEEE', 'GIYQTS', '2/2322', '303433'], ['EEEEEEE', 'EISYTVY', '3/222/2', '4033303', 'EEEPPPEEEEE', 'DITPFSFGGVS', '3/2GFG122/2', '40332323303'], ['EEEEEEEEE', …
5NH0_B	0.0017771641109472	13.572909096863166	0.6115843270868815	[[26, 29], [172, 175], [153, 157], [121, 124], [118, 127], [202, 204]]	[2, 4, 1, 6, 0, 5]	[[47, 50], [202, 205], [281, 285], [592, 595], [710, 720], [978, 980]]	[['EEEE', 'VLNG', '/032', '0143', 'EEEE', 'VLHS', '/032', '0143'], ['EEEE', 'HVGS', '3/22', '4033', 'EEEE', 'KIYS', '3/22', '4033'], ['TTS.E', 'NDGTV', 'OOU}/', '44330', 'TTS.E', 'ENGTI', 'OOU}/', '44330'], ['EEEE', 'ASGV', '122/', '2330', 'EEEE', 'FGGV', '122/', '2330'], ['TTEEEEEEEE', 'EGIASGVFGV', 'ON/122/12/', '4302330230', 'TEEEEEEEEEE', 'NSIAIPTNFTI', 'O2/1/22312/', '43020334230'], ['HHH', …
1GW7_D	0.0017775802968666	8.956165616898172	0.5184590690208664	[[1232, 1238], [1227, 1236], [1231, 1236], [1227, 1233], [1228, 1236], [1118, 1122]]	[2, 4, 1, 6, 0, 5]	[[47, 53], [202, 209], [311, 316], [586, 596], [714, 724], [957, 961]]	[['EEEEEEE', 'VYQSYLD', '/232203', '0343314', 'EEEEEEE', 'VLHSTQD', '/032233', '0143344'], ['EEEEEEEEEE', 'EISYTVYQSY', '3/222/2322', '4033303433', 'EEEEEEEE', 'KIYSKHTP', '3/223322', '40334433'], ['EEEEEE', 'TVYQSY', '2/2322', '303433', 'EEEEEE', 'GIYQTS', '2/2322', '303433'], ['EEEEEEE', 'EISYTVY', '3/222/2', '4033303', 'EEEPPPEEEEE', 'DITPFSFGGVS', '3/2GFG122/2', '40332323303'], ['EEEEEEEEE', …
7KKK_C	0.0017778176995482	0.2397844189409967	0.3160676532769557	[[37, 53], [195, 230], [274, 444], [514, 614], [648, 786], [861, 865], [957, 983]]	[2, 4, 1, 6, 0, 3, 5]	[[37, 53], [195, 230], [274, 444], [514, 614], [648, 786], [861, 865], [957, 983]]	[['B..SSEE..SEEEEEEE', 'YYPDKVFRSSVLHSTQD', '+}}VV/1^}U/032233', '33344025330143344', 'B.SSSEE..SEEEEEEE', 'YYPDKVFRSSVLHSTQD', '+}UVV/1^}U/032233', '33344025330143344'], ['EEETTEEEEEEEEEE.S.SSSPPP....BEEEEEEE', 'KNIDGYFKIYSKHTPINLVRDLPQGFSALEPLVDLP', '33/ON213/223322YVZRWVEGH}[}[)320/302', '440433240334433041054134323214310413', 'EEETTEEEEEEEEEE...SSSPPPS..PBEEEEEEE', 'KNIDGYFKIYSKHTPINLVRDLPQGF…
7AMJ_A	0.0017785728703941	13.014187178348765	0.2630173564753004	[[27, 29], [149, 152], [144, 151], [121, 125], [172, 175], [268, 272]]	[2, 4, 1, 6, 0, 5]	[[48, 50], [200, 203], [371, 378], [547, 551], [671, 674], [977, 981]]	[['EEE', 'LNG', '032', '143', 'EEE', 'LHS', '032', '143'], ['EEEE', 'GFNI', '213/', '3240', 'EEEE', 'YFKI', '213/', '3240'], ['.TT.EEEE', 'SCGSVGFN', '}MN}/213', '32330324', '.TT.SEEE', 'SASFSTFK', '}MN[U213', '32323324'], ['EEEEE', 'SPSGV', '2222/', '33330', 'EEEEE', 'TGTGV', '2222/', '33330'], ['EEEE', 'HAGT', '3122', '4233', 'EEEE', 'HASY', '3122', '4233'], ['HHHHH', 'LKELL', '"%%""', '14411',…
1HB7_J	0.0017791795684841	8.956038558723384	0.4035608308605338	[[232, 238], [227, 236], [231, 236], [227, 233], [228, 236], [118, 122]]	[2, 4, 1, 6, 0, 5]	[[47, 53], [202, 209], [311, 316], [586, 596], [714, 724], [957, 961]]	[['EEEEEEE', 'VYQSYLD', '/232203', '0343314', 'EEEEEEE', 'VLHSTQD', '/032233', '0143344'], ['EEEEEEEEEE', 'EISYTVYQSY', '3/222/2322', '4033303433', 'EEEEEEEE', 'KIYSKHTP', '3/223322', '40334433'], ['EEEEEE', 'TVYQSY', '2/2322', '303433', 'EEEEEE', 'GIYQTS', '2/2322', '303433'], ['EEEEEEE', 'EISYTVY', '3/222/2', '4033303', 'EEEPPPEEEEE', 'DITPFSFGGVS', '3/2GFG122/2', '40332323303'], ['EEEEEEEEE', …
1GW8_A	0.0017796541050779	8.956106783399656	0.3994082840236679	[[1232, 1238], [1227, 1236], [1231, 1236], [1227, 1233], [1228, 1236], [1118, 1122]]	[2, 4, 1, 6, 0, 5]	[[47, 53], [202, 209], [311, 316], [586, 596], [714, 724], [957, 961]]	[['EEEEEEE', 'VYQSYLD', '/232203', '0343314', 'EEEEEEE', 'VLHSTQD', '/032233', '0143344'], ['EEEEEEEEEE', 'EISYTVYQSY', '3/222/2322', '4033303433', 'EEEEEEEE', 'KIYSKHTP', '3/223322', '40334433'], ['EEEEEE', 'TVYQSY', '2/2322', '303433', 'EEEEEE', 'GIYQTS', '2/2322', '303433'], ['EEEEEEE', 'EISYTVY', '3/222/2', '4033303', 'EEEPPPEEEEE', 'DITPFSFGGVS', '3/2GFG122/2', '40332323303'], ['EEEEEEEEE', …
1GW8_J	0.0017802183190093	8.956144807758163	0.4056463595839519	[[1232, 1238], [1227, 1236], [1231, 1236], [1227, 1233], [1228, 1236], [1118, 1122]]	[2, 4, 1, 6, 0, 5]	[[47, 53], [202, 209], [311, 316], [586, 596], [714, 724], [957, 961]]	[['EEEEEEE', 'VYQSYLD', '/232203', '0343314', 'EEEEEEE', 'VLHSTQD', '/032233', '0143344'], ['EEEEEEEEEE', 'EISYTVYQSY', '3/222/2322', '4033303433', 'EEEEEEEE', 'KIYSKHTP', '3/223322', '40334433'], ['EEEEEE', 'TVYQSY', '2/2322', '303433', 'EEEEEE', 'GIYQTS', '2/2322', '303433'], ['EEEEEEE', 'EISYTVY', '3/222/2', '4033303', 'EEEPPPEEEEE', 'DITPFSFGGVS', '3/2GFG122/2', '40332323303'], ['EEEEEEEEE', …
1GW7_A	0.0017803913534482	8.956073042572104	0.4077380952380949	[[1232, 1238], [1227, 1236], [1231, 1236], [1227, 1233], [1228, 1236], [1118, 1122]]	[2, 4, 1, 6, 0, 5]	[[47, 53], [202, 209], [311, 316], [586, 596], [714, 724], [957, 961]]	[['EEEEEEE', 'VYQSYLD', '/232203', '0343314', 'EEEEEEE', 'VLHSTQD', '/032233', '0143344'], ['EEEEEEEEEE', 'EISYTVYQSY', '3/222/2322', '4033303433', 'EEEEEEEE', 'KIYSKHTP', '3/223322', '40334433'], ['EEEEEE', 'TVYQSY', '2/2322', '303433', 'EEEEEE', 'GIYQTS', '2/2322', '303433'], ['EEEEEEE', 'EISYTVY', '3/222/2', '4033303', 'EEEPPPEEEEE', 'DITPFSFGGVS', '3/2GFG122/2', '40332323303'], ['EEEEEEEEE', …
1GW7_J	0.0017808281993287	8.95606847499801	0.4014814814814806	[[1232, 1238], [1227, 1236], [1231, 1236], [1227, 1233], [1228, 1236], [1118, 1122]]	[2, 4, 1, 6, 0, 5]	[[47, 53], [202, 209], [311, 316], [586, 596], [714, 724], [957, 961]]	[['EEEEEEE', 'VYQSYLD', '/232203', '0343314', 'EEEEEEE', 'VLHSTQD', '/032233', '0143344'], ['EEEEEEEEEE', 'EISYTVYQSY', '3/222/2322', '4033303433', 'EEEEEEEE', 'KIYSKHTP', '3/223322', '40334433'], ['EEEEEE', 'TVYQSY', '2/2322', '303433', 'EEEEEE', 'GIYQTS', '2/2322', '303433'], ['EEEEEEE', 'EISYTVY', '3/222/2', '4033303', 'EEEPPPEEEEE', 'DITPFSFGGVS', '3/2GFG122/2', '40332323303'], ['EEEEEEEEE', …
1GW8_D	0.0017819475167182	8.956197011769458	0.5184590690208664	[[1232, 1238], [1227, 1236], [1231, 1236], [1227, 1233], [1228, 1236], [1118, 1122]]	[2, 4, 1, 6, 0, 5]	[[47, 53], [202, 209], [311, 316], [586, 596], [714, 724], [957, 961]]	[['EEEEEEE', 'VYQSYLD', '/232203', '0343314', 'EEEEEEE', 'VLHSTQD', '/032233', '0143344'], ['EEEEEEEEEE', 'EISYTVYQSY', '3/222/2322', '4033303433', 'EEEEEEEE', 'KIYSKHTP', '3/223322', '40334433'], ['EEEEEE', 'TVYQSY', '2/2322', '303433', 'EEEEEE', 'GIYQTS', '2/2322', '303433'], ['EEEEEEE', 'EISYTVY', '3/222/2', '4033303', 'EEEPPPEEEEE', 'DITPFSFGGVS', '3/2GFG122/2', '40332323303'], ['EEEEEEEEE', …
1HB7_D	0.0017873644114764	8.95608747686338	0.5160256410256403	[[232, 238], [227, 236], [231, 236], [227, 233], [228, 236], [118, 122]]	[2, 4, 1, 6, 0, 5]	[[47, 53], [202, 209], [311, 316], [586, 596], [714, 724], [957, 961]]	[['EEEEEEE', 'VYQSYLD', '/232203', '0343314', 'EEEEEEE', 'VLHSTQD', '/032233', '0143344'], ['EEEEEEEEEE', 'EISYTVYQSY', '3/222/2322', '4033303433', 'EEEEEEEE', 'KIYSKHTP', '3/223322', '40334433'], ['EEEEEE', 'TVYQSY', '2/2322', '303433', 'EEEEEE', 'GIYQTS', '2/2322', '303433'], ['EEEEEEE', 'EISYTVY', '3/222/2', '4033303', 'EEEPPPEEEEE', 'DITPFSFGGVS', '3/2GFG122/2', '40332323303'], ['EEEEEEEEE', …
7A25_B	0.0018015052872552	0.4720699207530485	0.0433403805496834	[[38, 53], [195, 230], [274, 444], [521, 614], [646, 786], [861, 865], [957, 981]]	[2, 4, 1, 6, 0, 3, 5]	[[38, 53], [195, 230], [274, 444], [521, 614], [646, 786], [861, 865], [957, 981]]	[['.SSSEE..SEEEEEEE', 'YPDKVFRSSVLHSTQD', '}UVV/1^}U/032233', '3344025330143344', '.SSSEE..SEEEEEEE', 'YPDKVFRSSVLHSTQD', '}UVV/1^}U/032233', '3344025330143344'], ['EEETTEEEEEEEEEE...SSS...S..EEEEEEEEE', 'KNIDGYFKIYSKHTPINLVRDLPQGFSALEPLVDLP', '33/ON213/223322Y]ZRWVZ}]U[}10320/302', '440433240334433041054134323214310413', 'EEETTEEEEEEEEEE...SSSPPPS..PBEEEEEEE', 'KNIDGYFKIYSKHTPINLVRDLPQGFSALEPLVD…
7ABU_A	0.0018055684402023	12.972500075555	0.271505376344086	[[27, 29], [149, 152], [144, 151], [121, 125], [172, 175], [268, 272]]	[2, 4, 1, 6, 0, 5]	[[48, 50], [200, 203], [371, 378], [547, 551], [671, 674], [977, 981]]	[['EEE', 'LNG', '032', '143', 'EEE', 'LHS', '032', '143'], ['EEEE', 'GFNI', '213/', '3240', 'EEEE', 'YFKI', '213/', '3240'], ['.TT.EEEE', 'SCGSVGFN', '}MN}/213', '32330324', '.TT.SEEE', 'SASFSTFK', '}MN[U213', '32323324'], ['EEEEE', 'SPSGV', '2222/', '33330', 'EEEEE', 'TGTGV', '2222/', '33330'], ['EEEE', 'HAGT', '3122', '4233', 'EEEE', 'HASY', '3122', '4233'], ['HHHHH', 'LKELL', '"%%""', '14411',…
7ANS_A	0.0018074135412055	12.912130047222204	0.2905866302864937	[[27, 29], [149, 152], [144, 151], [121, 125], [172, 175], [268, 272]]	[2, 4, 1, 6, 0, 5]	[[48, 50], [200, 203], [371, 378], [547, 551], [671, 674], [977, 981]]	[['EEE', 'LNG', '032', '143', 'EEE', 'LHS', '032', '143'], ['EEEE', 'GFNI', '213/', '3240', 'EEEE', 'YFKI', '213/', '3240'], ['.TT.EEEE', 'SCGSVGFN', '}MN}/213', '32330324', '.TT.SEEE', 'SASFSTFK', '}MN[U213', '32323324'], ['EEEEE', 'SPSGV', '2222/', '33330', 'EEEEE', 'TGTGV', '2222/', '33330'], ['EEEE', 'HAGT', '3122', '4233', 'EEEE', 'HASY', '3122', '4233'], ['HHHHH', 'LKELL', '"%%""', '14411',…
6XFN_A	0.0018097088848648	12.93793545550069	0.6310344827586203	[[27, 29], [149, 152], [144, 151], [121, 125], [172, 175], [268, 272]]	[2, 4, 1, 6, 0, 5]	[[48, 50], [200, 203], [371, 378], [547, 551], [671, 674], [977, 981]]	[['EEE', 'LNG', '032', '143', 'EEE', 'LHS', '032', '143'], ['EEEE', 'GFNI', '213/', '3240', 'EEEE', 'YFKI', '213/', '3240'], ['.TT.EEEE', 'SCGSVGFN', '}MN}/213', '32330324', '.TT.SEEE', 'SASFSTFK', '}MN[U213', '32323324'], ['EEEEE', 'SPSGV', '2222/', '33330', 'EEEEE', 'TGTGV', '2222/', '33330'], ['EEEE', 'HAGT', '3122', '4233', 'EEEE', 'HASY', '3122', '4233'], ['HHHHH', 'LKELL', '"%%""', '14411',…
4HI3_B	0.0018135553978625	12.88835040671033	0.668430335097002	[[27, 29], [149, 152], [144, 151], [121, 125], [33, 36], [267, 273]]	[2, 4, 1, 6, 0, 5]	[[48, 50], [200, 203], [371, 378], [547, 551], [709, 712], [958, 964]]	[['EEE', 'LNG', '032', '143', 'EEE', 'LHS', '032', '143'], ['EEEE', 'GFNI', '213/', '3240', 'EEEE', 'YFKI', '213/', '3240'], ['.TT.EEEE', 'SCGSVGFN', '}MN}/213', '32330324', '.TT.SEEE', 'SASFSTFK', '}MN[U213', '32323324'], ['EEEEE', 'SPSGV', '2222/', '33330', 'EEEEE', 'TGTGV', '2222/', '33330'], ['TTEE', 'DDTV', 'OO2/', '4430', 'TTEE', 'NNSI', 'OO2/', '4430'], ['HHHHHHH', 'ALKELLQ', '#"%%""%', '2…
7K8T_C	0.0018142261423895	0.2555404657257519	0.0010570824524316	[[38, 53], [195, 229], [274, 444], [514, 614], [646, 786], [862, 865], [957, 981]]	[2, 4, 1, 6, 0, 3, 5]	[[38, 53], [195, 229], [274, 444], [514, 614], [646, 786], [862, 865], [957, 981]]	[['..SSEE.SS.EEEEEE', 'YPDKVFRSSVLHSTQD', '}}VV/1^UUY032233', '3344025330143344', '.SSSEE..SEEEEEEE', 'YPDKVFRSSVLHSTQD', '}UVV/1^}U/032233', '3344025330143344'], ['EEETTEEEEEEEEEE.S..SS..S...EEEEEEEE', 'KNIDGYFKIYSKHTPINLVRDLPQGFSALEPLVDL', '33/ON213/223322YVZYWVZ}V}[}10320/30', '44043324033443304105413432321431041', 'EEETTEEEEEEEEEE...SSSPPPS..PBEEEEEE', 'KNIDGYFKIYSKHTPINLVRDLPQGFSALEPLVDL', '…
5FB4_A	0.0018174724210075	2.853018127007824	0.0361445783132532	[[311, 314], [209, 213], [126, 130], [511, 514], [567, 573], [570, 573]]	[2, 4, 1, 6, 0, 5]	[[49, 52], [204, 208], [399, 403], [595, 598], [775, 781], [977, 980]]	[['EEEE', 'DTGD', '3223', '4334', 'EEEE', 'HSTQ', '3223', '4334'], ['EEEEE', 'YYIHP', '22/32', '33043', 'EEEEE', 'YSKHT', '22332', '33443'], ['EEEEE', 'SFIVR', '21//4', '32005', 'EEEEE', 'SFVIR', '21//4', '32005'], ['EEEE', 'VYVI', '/2//', '0300', 'EEEE', 'VSVI', '/2//', '0300'], ['HHHHHHH', 'NNDLQEI', '%%%"%%!', '4441440', 'HHHHHHH', 'DKNTQEV', '%%%$%%!', '4443440'], ['HHHH', 'LQEI', '"%%!', '14…
4K62_C	0.0018216659398072	3.4404504481316223	0.422556390977443	[[164, 169], [165, 170], [164, 169], [242, 246], [4, 10], [105, 111]]	[2, 4, 1, 6, 0, 5]	[[47, 52], [206, 211], [312, 317], [538, 542], [661, 667], [977, 983]]	[['EEEEEE', 'IKKSYN', '/33223', '044334', 'EEEEEE', 'VLHSTQ', '/03223', '014334'], ['EEEEE.', 'KKSYNN', '33223]', '443344', 'EEEE..', 'KHTPIN', '3322Y]', '443304'], ['EEEEEE', 'IKKSYN', '/33223', '044334', 'EEEEEE', 'IYQTSN', '/23223', '034334'], ['EEEEE', 'AINFE', '1/313', '20424', 'EEEEE', 'FVNFN', '1/313', '20424'], ['..EEEEE', 'QDQIGIG', ']]3/2/2', '4440303', '..SEEEE', 'EHDIPIG', ']]V/2/2', …
6FLF_A	0.0018221640397743	19.584709697395464	2.228668941979523	[[43, 45], [30, 36], [98, 101], [42, 47], [17, 20]]	[2, 1, 6, 0, 5]	[[49, 51], [323, 329], [608, 611], [732, 737], [960, 963]]	[['EEE', 'HTY', '322', '433', 'EEE', 'HST', '322', '433'], ['.SEEEE.', 'YDTVINA', '}V2//3[', '3430042', '.SEEEE.', 'TESIVRF', '}V2//4[', '3430052'], ['.EEE', 'VAIL', 'Y1/0', '0201', '.EEE', 'VAVL', 'Y1/0', '0201'], ['.EEEE.', 'GHTYIN', '}322/]', '343304', '.EEEE.', 'TKTSVD', '}322/]', '343304'], ['HHHH', 'KGLI', '%$"!', '4310', 'HHHH', 'NTLV', '%$"!', '4310']]
4CQX_C	0.0018226527743095	3.6138841864520703	0.4355083459787554	[[270, 273], [270, 275], [253, 256], [237, 241], [3, 7], [101, 107]]	[2, 4, 1, 6, 0, 5]	[[50, 53], [204, 209], [431, 434], [538, 542], [720, 724], [977, 983]]	[['EEEE', 'YGNH', '2233', '3344', 'EEEE', 'STQD', '2233', '3344'], ['EEEEEE', 'YGNHNT', '223332', '334443', 'EEEEEE', 'YSKHTP', '223322', '334433'], ['EEEE', 'YKIV', '23//', '3400', 'EEEE', 'GDVI', '23//', '3400'], ['EEEEE', 'AINFE', '1/313', '20424', 'EEEEE', 'FVNFN', '1/313', '20424'], ['EEEEE', 'IGIGY', '/2/22', '03033', 'EEEEE', 'ISVTT', '/2/22', '03033'], ['HHHHHTT', 'LKHLLSR', '"%%""NP', '1…
7AD1_C	0.0018242317279993	0.3834045320666225	0.0052854122621566	[[38, 53], [195, 229], [274, 438], [514, 614], [646, 786], [862, 865], [957, 981]]	[2, 4, 1, 6, 0, 3, 5]	[[38, 53], [195, 229], [274, 438], [514, 614], [646, 786], [862, 865], [957, 981]]	[['..SS.B..S.EEEEEE', 'YPDKVFRSSVLHSTQD', '}}VVY*^}UY032233', '3344025330143344', '.SSSEE..SEEEEEEE', 'YPDKVFRSSVLHSTQD', '}UVV/1^}U/032233', '3344025330143344'], ['EEETTEEEEEEEEEE...SSS..SS..B..EEEEE', 'KNIDGYFKIYSKHTPINLVRDLPQGFSALEPLVDL', '33/ON213/223322Y]ZRWVZ}VU[}*Z]20/30', '44043324033443304105413432321431041', 'EEETTEEEEEEEEEE...SSSPPPS..PBEEEEEE', 'KNIDGYFKIYSKHTPINLVRDLPQGFSALEPLVDL', '…
6P9N_A	0.0018248265748748	8.033647314858538	0.34375	[[328, 332], [120, 123], [409, 419], [450, 453], [413, 420], [339, 342]]	[2, 4, 1, 6, 0, 5]	[[49, 53], [227, 230], [307, 317], [549, 552], [719, 726], [978, 981]]	[['EEEEE', 'KAYEE', '31233', '42344', 'EEEEE', 'HSTQD', '32233', '43344'], ['EEEE', 'VKLT', '/302', '0413', 'EEEE', 'VDLP', '/302', '0413'], ['...SEEEEEEE', 'GHNGTITLPGK', '}]]U2/20223', '34433031334', '...SEEEEEEE', 'TVEKGIYQTSN', '}Y]V2/23223', '30443034334'], ['EEEE', 'TGIL', '22/0', '3301', 'EEEE', 'TGVL', '22/0', '3301'], ['EEEEEEEE', 'TITLPGKI', '2/20223/', '30313340', 'EEEEEEEE', 'TISVTTEI…
5THB_A	0.0018249191329123	11.588164604078452	0.4182908545727137	[[164, 166], [86, 89], [242, 247], [165, 182], [189, 193], [110, 112]]	[2, 4, 1, 6, 0, 5]	[[50, 52], [225, 228], [432, 437], [573, 595], [774, 778], [978, 980]]	[['EEE', 'TTN', '223', '334', 'EEE', 'STQ', '223', '334'], ['EEEE', 'TLIE', '20/3', '3104', 'EEEE', 'PLVD', '20/3', '3104'], ['EEEEEE', 'NITFSH', '3/2123', '403234', 'EEEEEE', 'DVIAWN', '3//123', '400234'], ['EEEEE..SSS.EEEEEEE', 'TNTYRNTDTAEHLIMWGI', '23224]}VUT]30/122/', '343354343244102330', 'EEEEE.SSS..EEEEEPPPEEEE', 'TDAVRDPQTLEILDITPFSFGGV', '231/4]UVUZ]/03/2GFG122/', '342054343140140332323…
7A91_A	0.0018251447930593	4.6423531916130845	0.3591954022988499	[[584, 588], [394, 398], [323, 438], [514, 588], [323, 327], [443, 446]]	[2, 4, 1, 6, 0, 5]	[[47, 51], [202, 206], [323, 438], [514, 588], [689, 693], [968, 971]]	[['EEEEE', 'ILDIT', '/03/2', '01403', 'EEEEE', 'VLHST', '/0322', '01433'], ['EEEEE', 'NVYAD', '3/213', '40324', 'EEEEE', 'KIYSK', '3/223', '40334'], ['..EEEE......B..HHHHHT.SS.B.STT...EEE.SBB...HHHHHT...SEEEESSS.TTGGGG.EESEEEEEEEEEESGGGGGSSTT..STTTTTT....SS..SEEEEEE.', 'TESIVRFPNITNLDPFGEVFNATRFASVYAWNRKRISNDVADYSVLYNSASFSTFKEYGVSPTKLNDLFFTNVYADSFVIRGDEVRQIAPGQTGKIADYNYKLPDDFTGEVIAWNS', '}]2//4[}…
6MN7_A	0.0018252306230355	4.844495982662844	0.1884422110552759	[[289, 293], [448, 451], [33, 40], [286, 302], [445, 455], [340, 344]]	[2, 4, 1, 6, 0, 5]	[[49, 53], [202, 205], [309, 316], [539, 558], [719, 728], [960, 964]]	[['EEEEE', 'NTPVQ', '322/3', '43304', 'EEEEE', 'HSTQD', '32233', '43344'], ['EEEE', 'NITG', '3/22', '4033', 'EEEE', 'KIYS', '3/22', '4033'], ['..EEEEEE', 'NLWVTVYY', ']Z2/2/22', '41303033', '.SEEEEEE', 'EKGIYQTS', ']V2/2322', '44303433'], ['EEEEEEEEEEEEE....', 'VQFNTPVQINFTRPNNN', '/31322/3/3124}]]]', '04243304042353444', 'EEEEETTEEEEEEEEE....', 'VNFNFNGLTGTGVLTESNKK', '/3131ON02222/023}]]]', '04…
6THG_J	0.0018253195066734	14.919519774008762	0.8333333333333328	[[131, 133], [77, 79], [157, 162], [132, 138], [131, 134], [68, 70]]	[2, 4, 1, 6, 0, 5]	[[49, 51], [228, 230], [430, 435], [593, 601], [733, 736], [969, 971]]	[['EEE', 'DYY', '322', '433', 'EEE', 'HST', '322', '433'], ['EEE', 'KLY', '302', '413', 'EEE', 'DLP', '302', '413'], ['..EEEE', 'TMKIIM', '}[3//1', '324002', '.EEEEE', 'TGDVIA', '}23//1', '334002'], ['EEEEE..', 'YYITSTS', '22/22}}', '3303333', 'EEEEEEE..', 'GGVSVITPG', '22/2//2}}', '330300333'], ['EEEE', 'DYYI', '322/', '4330', 'EEEE', 'KTSV', '322/', '4330'], ['.TT', 'EAG', ']MN', '423', '.TT', …
3M3S_B	0.0018264388769752	12.83246881416115	0.4921135646687695	[[27, 29], [149, 152], [144, 151], [121, 125], [33, 36], [267, 273]]	[2, 4, 1, 6, 0, 5]	[[48, 50], [200, 203], [371, 378], [547, 551], [709, 712], [958, 964]]	[['EEE', 'LNG', '032', '143', 'EEE', 'LHS', '032', '143'], ['EEEE', 'GFNI', '213/', '3240', 'EEEE', 'YFKI', '213/', '3240'], ['.TT.EEEE', 'SCGSVGFN', '}MN}/213', '32330324', '.TT.SEEE', 'SASFSTFK', '}MN[U213', '32323324'], ['EEEEE', 'SPSGV', '2222/', '33330', 'EEEEE', 'TGTGV', '2222/', '33330'], ['TTEE', 'DDTV', 'OO2/', '4430', 'TTEE', 'NNSI', 'OO2/', '4430'], ['HHHHHHH', 'ALKELLQ', '#"%%""%', '2…
6THG_H	0.0018265856127169	14.755919922679974	0.9072580645161294	[[131, 133], [77, 79], [160, 162], [132, 138], [131, 134], [68, 70]]	[2, 4, 1, 6, 0, 5]	[[49, 51], [228, 230], [433, 435], [593, 601], [733, 736], [969, 971]]	[['EEE', 'DYY', '322', '433', 'EEE', 'HST', '322', '433'], ['EEE', 'KLY', '302', '413', 'EEE', 'DLP', '302', '413'], ['EEE', 'IIM', '//1', '002', 'EEE', 'VIA', '//1', '002'], ['EEEEE..', 'YYITSTS', '22/22}}', '3303333', 'EEEEEEE..', 'GGVSVITPG', '22/2//2}}', '330300333'], ['EEEE', 'DYYI', '322/', '4330', 'EEEE', 'KTSV', '322/', '4330'], ['.TT', 'EAG', ']MN', '423', '.TT', 'NFG', ']MN', '423']]
7KEA_A	0.0018265985894918	0.5682051188757942	0.0116279069767446	[[37, 53], [195, 230], [274, 437], [514, 613], [646, 786], [862, 865], [957, 981]]	[2, 4, 1, 6, 0, 3, 5]	[[37, 53], [195, 230], [274, 437], [514, 613], [646, 786], [862, 865], [957, 981]]	[['B..SSEE..SB..EEEE', 'YYPDKVFRSSVLHSTQD', '+}}VV/1^}U(Z]2233', '33344025330143344', 'B.SSSEE..SEEEEEEE', 'YYPDKVFRSSVLHSTQD', '+}UVV/1^}U/032233', '33344025330143344'], ['EEETTEEEEEEEEEE.S..SS..SS...BEEEEEEE', 'KNIDGYFKIYSKHTPINLVRDLPQGFSALEPLVDLP', '33/ON213/223322YVZYWVZ}VU[}[)320/302', '440433240334433041054134323214310413', 'EEETTEEEEEEEEEE...SSSPPPS..PBEEEEEEE', 'KNIDGYFKIYSKHTPINLVRDLPQGF…
7A1U_A	0.001828992200661	12.958782336544862	0.2976680384087786	[[27, 29], [149, 152], [144, 151], [121, 125], [172, 175], [268, 272]]	[2, 4, 1, 6, 0, 5]	[[48, 50], [200, 203], [371, 378], [547, 551], [671, 674], [977, 981]]	[['EEE', 'LNG', '032', '143', 'EEE', 'LHS', '032', '143'], ['EEEE', 'GFNI', '213/', '3240', 'EEEE', 'YFKI', '213/', '3240'], ['.TT.EEEE', 'SCGSVGFN', '}MN}/213', '32330324', '.TT.SEEE', 'SASFSTFK', '}MN[U213', '32323324'], ['EEEEE', 'SPSGV', '2222/', '33330', 'EEEEE', 'TGTGV', '2222/', '33330'], ['EEEE', 'HAGT', '3122', '4233', 'EEEE', 'HASY', '3122', '4233'], ['HHHHH', 'LKELL', '"%%""', '14411',…
6M2N_B	0.0018376549457737	12.900976370790335	0.4968354430379738	[[27, 29], [149, 152], [144, 151], [121, 125], [172, 175], [268, 272]]	[2, 4, 1, 6, 0, 5]	[[48, 50], [200, 203], [371, 378], [547, 551], [671, 674], [977, 981]]	[['EEE', 'LNG', '032', '143', 'EEE', 'LHS', '032', '143'], ['EEEE', 'GFNI', '213/', '3240', 'EEEE', 'YFKI', '213/', '3240'], ['.TT.EEEE', 'SCGSVGFN', '}MN}/213', '32330324', '.TT.SEEE', 'SASFSTFK', '}MN[U213', '32323324'], ['EEEEE', 'SPSGV', '2222/', '33330', 'EEEEE', 'TGTGV', '2222/', '33330'], ['EEEE', 'HAGT', '3122', '4233', 'EEEE', 'HASY', '3122', '4233'], ['HHHHH', 'LKELL', '"%%""', '14411',…
6XQS_A	0.001837889335708	12.785010056054585	0.6310344827586203	[[27, 29], [149, 152], [144, 151], [121, 125], [172, 175], [268, 272]]	[2, 4, 1, 6, 0, 5]	[[48, 50], [200, 203], [371, 378], [547, 551], [671, 674], [977, 981]]	[['EEE', 'LNG', '032', '143', 'EEE', 'LHS', '032', '143'], ['EEEE', 'GFNI', '213/', '3240', 'EEEE', 'YFKI', '213/', '3240'], ['.TT.EEEE', 'SCGSVGFN', '}MN}/213', '32330324', '.TT.SEEE', 'SASFSTFK', '}MN[U213', '32323324'], ['EEEEE', 'SPSGV', '2222/', '33330', 'EEEEE', 'TGTGV', '2222/', '33330'], ['EEEE', 'HAGT', '3122', '4233', 'EEEE', 'HASY', '3122', '4233'], ['HHHHH', 'LKELL', '"%%""', '14411',…
5JW4_C	0.0018484808126603	3.637519661165217	0.3631123919308352	[[271, 274], [271, 276], [254, 257], [238, 242], [3, 7], [101, 107]]	[2, 4, 1, 6, 0, 5]	[[50, 53], [204, 209], [431, 434], [538, 542], [720, 724], [977, 983]]	[['EEEE', 'YGNH', '2233', '3344', 'EEEE', 'STQD', '2233', '3344'], ['EEEEEE', 'YGNHNT', '223332', '334443', 'EEEEEE', 'YSKHTP', '223322', '334433'], ['EEEE', 'YKIV', '23//', '3400', 'EEEE', 'GDVI', '23//', '3400'], ['EEEEE', 'AINFE', '1/313', '20424', 'EEEEE', 'FVNFN', '1/313', '20424'], ['EEEEE', 'IGIGY', '/2/22', '03033', 'EEEEE', 'ISVTT', '/2/22', '03033'], ['HHHHHTT', 'LKHLLSR', '"%%""NP', '1…
5X4R_A	0.0018608484645055	8.347230148856763	0.3749999999999998	[[186, 189], [165, 173], [322, 348], [246, 251], [67, 87], [347, 349]]	[2, 4, 1, 6, 0, 5]	[[47, 50], [222, 230], [274, 300], [555, 560], [720, 730], [977, 979]]	[['EEEE', 'ILEP', '/032', '0143', 'EEEE', 'VLHS', '/032', '0143'], ['PSEEEEEEE', 'FNHTLVLLP', 'FV320/002', '244310113', 'PBEEEEEEE', 'ALEPLVDLP', 'F)320/302', '214310413'], ['EEEEEE.TTS.EEEEEEGGG.HHHHHH', 'TFLLDFSVDGYIRRAIDDGFNDLSQLH', '210031}KOU}/441/3:98]%"$%"%', '321142304330552044324413414', 'EEEEEE.TTS.EEEEEETTS.HHHHHH', 'TFLLKYNENGTITDAVDBALDPLSETK', '210032]OOU}/231/3QMS]$"$%$%', '3211434…
5DUP_H	0.0018625505599517	15.758138601011002	0.899598393574297	[[116, 118], [114, 120], [41, 44], [102, 108], [165, 168]]	[2, 4, 1, 6, 0]	[[49, 51], [205, 211], [412, 415], [601, 606], [721, 724]]	[['EEE', 'DSW', '322', '433', 'EEE', 'HST', '322', '433'], ['EEEEE..', 'WFDSWGQ', '21322}]', '3243334', 'EEEEE..', 'SKHTPIN', '23322Y]', '3443304'], ['TT..', 'PGKG', 'NN]}', '3343', 'TT..', 'PGQT', 'NN]}', '3343'], ['.TTTT..', 'SYDGGGH', '}NONN}]', '3343334', '.TTT..', 'GTNTSN', '}NON}]', '334334'], ['EEEE', 'TVSW', '2/22', '3033', 'EEEE', 'SVTT', '2/22', '3033']]
6THG_F	0.0018640212258156	14.701485764401404	0.8769841269841261	[[131, 133], [77, 79], [160, 162], [132, 138], [131, 134], [68, 70]]	[2, 4, 1, 6, 0, 5]	[[49, 51], [228, 230], [433, 435], [593, 601], [733, 736], [969, 971]]	[['EEE', 'DYY', '322', '433', 'EEE', 'HST', '322', '433'], ['EEE', 'KLY', '302', '413', 'EEE', 'DLP', '302', '413'], ['EEE', 'IIM', '//1', '002', 'EEE', 'VIA', '//1', '002'], ['EEEEE..', 'YYITSTS', '22/22}}', '3303333', 'EEEEEEE..', 'GGVSVITPG', '22/2//2}}', '330300333'], ['EEEE', 'DYYI', '322/', '4330', 'EEEE', 'KTSV', '322/', '4330'], ['.TT', 'EAG', ']MN', '423', '.TT', 'NFG', ']MN', '423']]
2R5K_C	0.0018643572667702	4.187092098126834	0.1884422110552759	[[165, 168], [163, 167], [391, 398], [327, 333], [126, 145], [395, 397]]	[2, 4, 1, 6, 0, 5]	[[49, 52], [205, 209], [364, 371], [594, 600], [656, 667], [977, 979]]	[['EEEE', 'HWGK', '3223', '4334', 'EEEE', 'HSTQ', '3223', '4334'], ['EEEEE', 'GEHWG', '23322', '34433', 'EEEEE', 'SKHTP', '23322', '34433'], ['.HHHHHH.', 'NPSVLEDW', ']$$!"%%}', '43301443', '.HHHHHH.', 'DYSVLYNS', ']$$!"$%}', '43301343'], ['EEEEEE.', 'SVTVVDT', '2/2//3}', '3030043', 'EEEEEE.', 'GVSVITP', '2/2//2}', '3030033'], ['.SS..S......S...EEEE', 'VENSGGYGGNPGQDNRVNVG', 'YVV}}U}}}]}}V]]^/3/2…
3VDX_B	0.0018688177578054	26.08422593112182	5.709219858156025	[[16, 19], [14, 21], [335, 341], [317, 320], [312, 315], [311, 314]]	[2, 4, 1, 6, 0, 5]	[[50, 53], [202, 209], [293, 299], [527, 530], [779, 782], [977, 980]]	[['EEEE', 'YYED', '2233', '3344', 'EEEE', 'STQD', '2233', '3344'], ['EEEEEEEE', 'DLYYEDHG', '30223332', '41334443', 'EEEEEEEE', 'KIYSKHTP', '3/223322', '40334433'], ['S.HHHHH', 'LSPLTKG', 'S}$"$%$', '1331343', 'S.HHHHH', 'LDPLSET', 'S]$"$%$', '1431343'], ['S...', 'GKNT', 'U]]}', '3443', 'S...', 'PKKS', 'U]]}', '3443'], ['HHHH', 'EDVF', '%%!#', '4402', 'HHHH', 'QEVF', '%%!#', '4402'], ['HHHH', 'LE…
3M5G_E	0.0018781149071626	5.243578348476631	1.0929203539823011	[[119, 121], [119, 122], [23, 42], [165, 170], [117, 126], [108, 114]]	[2, 4, 1, 6, 0, 5]	[[51, 53], [205, 208], [430, 438], [573, 578], [721, 732], [977, 983]]	[['EEE', 'GKE', '233', '344', 'EEE', 'TQD', '233', '344'], ['EEEE', 'GKES', '2332', '3443', 'EEEE', 'SKHT', '2332', '3443'], ['.EEEE.SS.EEEEES.EEE.', 'GTKVNTLTERGIEVVNATET', '}23/3}SU]42/3/R]123}', '33404313453040042343', '.EEEEEEE.', 'TGDVIAWNS', '}23//123}', '334002343'], ['EEEEE.', 'TKAYRN', '23124]', '342354', 'EEEEE.', 'TDAVRD', '231/4]', '342054'], ['EEEEEE....', 'GIGKESMGFT', '2/2332[}[}',…
6TVB_E	0.0018801661255237	2.795600610094516	0.2222222222222216	[[157, 159], [3, 6], [235, 240], [158, 175], [182, 186], [100, 102]]	[2, 4, 1, 6, 0, 5]	[[50, 52], [227, 230], [432, 437], [573, 595], [773, 777], [978, 980]]	[['EEE', 'TTN', '223', '334', 'EEE', 'STQ', '223', '334'], ['EEEE', 'IKLG', '/302', '0413', 'EEEE', 'VDLP', '/302', '0413'], ['EEEEEE', 'KIIFSH', '3//123', '400234', 'EEEEEE', 'DVIAWN', '3//123', '400234'], ['EEEEE..SSS.EEEEEEE', 'TNTYRNADTAEHLIMWGI', '23224][VUT]30/122/', '343354243244102330', 'EEEEE.SSS..EEEEEPPPEEEE', 'TDAVRDPQTLEILDITPFSFGGV', '231/4]UVUZ]/03/2GFG122/', '342054343140140332323…
4HG4_T	0.0018836864598034	16.3858693779315	0.3631123919308352	[[19, 23], [79, 92], [90, 94], [83, 92], [88, 93]]	[2, 4, 1, 6, 0]	[[49, 53], [200, 206], [315, 319], [601, 613], [713, 718]]	[['EEEEE', 'KVSNK', '3/233', '40344', 'EEEEE', 'HSTQD', '32233', '43344'], ['EEEE.TTS.EEEEE', 'YMELTSEDTAVYYN', '2130}NOV}1/223', '32413344320334', 'EEEEEEE', 'YFKIYSK', '213/223', '3240334'], ['EEEEE', 'YYNAR', '22314', '33425', 'EEEEE', 'TSNFR', '22314', '33425'], ['.TTS.EEEEE', 'TSEDTAVYYN', '}NOV}1/223', '3344320334', '.TTT....EEEEE', 'GTNTSNQVAVLYQ', '}NON}]]Y1/023', '3343344020134'], ['EEEE…
4BH1_E	0.0018895725175153	3.7834180824745673	0.4246987951807228	[[271, 274], [271, 276], [254, 257], [1, 7], [11, 25], [101, 107]]	[2, 4, 1, 6, 0, 5]	[[50, 53], [204, 209], [431, 434], [606, 612], [658, 665], [977, 983]]	[['EEEE', 'YGNN', '2233', '3344', 'EEEE', 'STQD', '2233', '3344'], ['EEEEEE', 'YGNNNT', '223332', '334443', 'EEEEEE', 'YSKHTP', '223322', '334433'], ['EEEE', 'YKIV', '23//', '3400', 'EEEE', 'GDVI', '23//', '3400'], ['...EEEE', 'DQIMIGY', ']]Y1/22', '4402033', '...EEEE', 'NQVAVLY', ']]Y1/02', '4402013'], ['S...EE..SS..SEE', 'NSTEQVDTIMEKNVT', 'V}}]3/]}RT]]V/2', '433440430244403', 'S....SEE', 'NSYE…
4FQV_A	0.0018900194732135	2.360061760417608	0.323076923076923	[[166, 169], [233, 236], [165, 169], [22, 25], [199, 205], [108, 112]]	[2, 4, 1, 6, 0, 5]	[[49, 52], [224, 227], [313, 317], [571, 574], [661, 667], [977, 981]]	[['EEEE', 'KSYK', '3223', '4334', 'EEEE', 'HSTQ', '3223', '4334'], ['EEEE', 'HWLI', '320/', '4310', 'EEEE', 'EPLV', '320/', '4310'], ['EEEEE', 'TKSYK', '23223', '34334', 'EEEEE', 'YQTSN', '23223', '34334'], ['S.EE', 'NGTK', 'V}23', '4334', 'S.EE', 'DTTD', 'V}23', '4334'], ['...EEEE', 'NKLITVG', ']]Z/2/2', '4410303', '..SEEEE', 'EHDIPIG', ']]V/2/2', '4440303'], ['HHHHH', 'LRQIL', '"&%!"', '15401',…
7C2J_A	0.001890748297862	13.67700062966643	0.5714285714285714	[[163, 166], [191, 195], [207, 211], [164, 167], [149, 160], [52, 54]]	[2, 4, 1, 6, 0, 5]	[[48, 51], [200, 204], [395, 399], [548, 551], [766, 775], [960, 962]]	[['EEEE', 'LGGS', '0222', '1333', 'EEEE', 'LHST', '0322', '1433'], ['EEEEE', 'TAFVT', '211/2', '32203', 'EEEEE', 'YFKIY', '213/2', '32403'], ['EEEEE', 'IGCNY', '/2132', '03243', 'EEEEE', 'VYADS', '/2132', '03243'], ['EEEE', 'GGSV', '222/', '3330', 'EEEE', 'GTGV', '222/', '3330'], ['HHHHHHHHHHHH', 'FFTYICGFIQQK', '##$$!#$#!%%%', '223302320444', 'HHHHHHHHHH', 'ALTGIAVEQD', '#"$$!#!%%%', '2133020444…
4R2G_K	0.0018921174380895	7.8910315527300146	0.2732166890982499	[[446, 448], [446, 451], [484, 487], [457, 460], [101, 114], [342, 345]]	[2, 4, 1, 6, 0, 5]	[[50, 52], [204, 209], [421, 424], [529, 532], [772, 780], [977, 980]]	[['EEE', 'SSN', '223', '334', 'EEE', 'STQ', '223', '334'], ['EEEEEE', 'SSNITG', '223/22', '334033', 'EEEEEE', 'YSKHTP', '223322', '334433'], ['TT..', 'YKYK', 'NO}]', '3434', 'TT..', 'YNYK', 'NO}]', '3434'], ['....', 'DGGK', ']}}]', '4334', '....', 'KSTN', ']}}]', '4334'], ['HHHHHHHHHHHHHH', 'VEQMQEDVINLWDQ', '!%%#%%%!!%"$%%', '04424440041344', 'HHHHHHHHH', 'VEQDKNTQE', '!%%%%%$%%', '044444344'], …
3J26_C	0.0018954140829419	6.519862950048949	0.1038506417736284	[[465, 469], [70, 76], [465, 469], [200, 210], [458, 473], [487, 490]]	[2, 4, 1, 6, 0, 5]	[[47, 51], [202, 208], [312, 316], [549, 561], [716, 728], [978, 981]]	[['EEEEE', 'VYDGT', '/2322', '03433', 'EEEEE', 'VLHST', '/0322', '01433'], ['EEEEEEE', 'QVPYDIT', '3/223/2', '4033403', 'EEEEEEE', 'KIYSKHT', '3/22332', '4033443'], ['EEEEE', 'VYDGT', '/2322', '03433', 'EEEEE', 'IYQTS', '/2322', '03433'], ['EEEEEE....T', 'TGVLYEQVFLP', '22/023]Y[ZN', '33013440213', 'EEEEEE......T', 'TGVLTESNKKFLP', '22/023}]]][ZN', '3301343444213'], ['EEEEEEEEEEEEEEEE', 'PDMYIVAV…
7BQ7_A	0.0019027471900154	13.616578941377874	0.5636363636363639	[[163, 166], [191, 195], [207, 211], [164, 167], [149, 160], [52, 54]]	[2, 4, 1, 6, 0, 5]	[[48, 51], [200, 204], [395, 399], [548, 551], [766, 775], [960, 962]]	[['EEEE', 'LGGS', '0222', '1333', 'EEEE', 'LHST', '0322', '1433'], ['EEEEE', 'TAFVT', '211/2', '32203', 'EEEEE', 'YFKIY', '213/2', '32403'], ['EEEEE', 'IGCNY', '/2132', '03243', 'EEEEE', 'VYADS', '/2132', '03243'], ['EEEE', 'GGSV', '222/', '3330', 'EEEE', 'GTGV', '222/', '3330'], ['HHHHHHHHHHHH', 'FFTYICGFIQQK', '##$$!#$#!%%%', '223302320444', 'HHHHHHHHHH', 'ALTGIAVEQD', '#"$$!#!%%%', '2133020444…
4PDC_C	0.0019040891677113	16.666508040200426	0.5819397993311037	[[207, 211], [156, 159], [111, 126], [210, 213], [206, 210], [124, 127]]	[2, 4, 1, 6, 0, 5]	[[49, 53], [225, 228], [286, 302], [539, 542], [732, 736], [957, 960]]	[['EEEEE', 'NTYIK', '322/3', '43304', 'EEEEE', 'HSTQD', '32233', '43344'], ['EEEE', 'GLVH', '20/3', '3104', 'EEEE', 'PLVD', '20/3', '3104'], ['EEEEEEEE.HHHHHHH', 'YQFFDESKNWYESQAS', '23113323]$$%$%#$', '3422443443343423', 'EEEEETTS.HHHHHHHH', 'TDAVDBALDPLSETKBT', '231/3QMS]$"$%$%\'$', '34204621431343463'], ['EEEE', 'IKMQ', '/313', '0424', 'EEEE', 'VNFN', '/313', '0424'], ['.EEEE', 'PNTYI', '}322/…
5U7O_G	0.0019090107115254	8.258397388499677	0.561056105610561	[[289, 293], [448, 451], [445, 450], [445, 455], [340, 344]]	[2, 4, 1, 0, 5]	[[49, 53], [202, 205], [311, 316], [719, 728], [960, 964]]	[['EEEEE', 'NTPVQ', '322/3', '43304', 'EEEEE', 'HSTQD', '32233', '43344'], ['EEEE', 'NITG', '3/22', '4033', 'EEEE', 'KIYS', '3/22', '4033'], ['EEEEEE', 'PVSNIT', '2/23/2', '303403', 'EEEEEE', 'GIYQTS', '2/2322', '303433'], ['EEEEEEEEEEE', 'PVSNITGLILT', '2/23/220/02', '30340331013', 'EEEEEEEEEE', 'TISVTTEILP', '2/2/223/02', '3030334013'], ['HHHHH', 'ETLGK', '%$"$%', '43134', 'HHHHH', 'NTLVK', '%$…
7JWB_C	0.0019189692479319	2.8763567591804744	0.0511111111111106	[[38, 53], [202, 211], [274, 444], [522, 614], [648, 786], [862, 865], [957, 983]]	[2, 4, 1, 6, 0, 3, 5]	[[38, 53], [202, 211], [274, 444], [522, 614], [648, 786], [862, 865], [957, 983]]	[['.SSSEE..S.EEEEEE', 'YPDKVFRSSVLHSTQD', '}UVV/1^}UY032233', '3344025330143344', '.SSSEE..SEEEEEEE', 'YPDKVFRSSVLHSTQD', '}UVV/1^}U/032233', '3344025330143344'], ['EEEEEEEE..', 'KIYSKHTPIN', '3/223322Y]', '4033443304', 'EEEEEEEE..', 'KIYSKHTPIN', '3/223322Y]', '4033443304'], ['EEEEEE.TTS.EEEEEETTSSHHHHHHHHHT.S...SEEEEEEEEEPPP.EEEEE......B..THHHHS.SS.EETTB.EEEE..SSB..THHHHT.TT.SEEEESSS.TTSTTT.EES…
3ZP0_E	0.001920035634625	26.487249315004647	3.3000000000000007	[[178, 184], [137, 146], [258, 261], [242, 246], [7, 11], [105, 111]]	[2, 4, 1, 6, 0, 5]	[[47, 53], [200, 209], [431, 434], [538, 542], [712, 716], [977, 983]]	[['EEEEEEE', 'VLWGIHH', '/022/33', '0133044', 'EEEEEEE', 'VLHSTQD', '/032233', '0143344'], ['EEEEETTEEE', 'SADPYQGKSS', '21322ON322', '3243343433', 'EEEEEEEEEE', 'YFKIYSKHTP', '213/223322', '3240334433'], ['EEEE', 'YKIV', '23//', '3400', 'EEEE', 'GDVI', '23//', '3400'], ['EEEEE', 'AINFE', '1/313', '20424', 'EEEEE', 'FVNFN', '1/313', '20424'], ['EEEEE', 'IAIGY', '/1/22', '02033', 'EEEEE', 'IAIPT',…
4DVR_G	0.0019206922987945	8.510590307212434	0.2958904109589038	[[443, 448], [446, 451], [205, 209], [297, 301], [345, 352], [342, 345]]	[2, 4, 1, 6, 0, 5]	[[47, 52], [204, 209], [329, 333], [553, 557], [770, 777], [977, 980]]	[['EEEEEE', 'IRESSN', '/43223', '054334', 'EEEEEE', 'VLHSTQ', '/03223', '014334'], ['EEEEEE', 'SSNITG', '223/22', '334033', 'EEEEEE', 'YSKHTP', '223322', '334433'], ['.....', 'APKVS', '[}]Y}', '23403', '.....', 'FPNIT', '[}]Y}', '23403'], ['EE...', 'TRPNN', '24}]]', '35344', 'EE...', 'TESNK', '23}]]', '34344'], ['HHHHHHHH', 'IAIKLKEQ', '!#!%"%%%', '02041444', 'HHHHHHHH', 'IAVEQDKN', '!#!%%%%%', '…
4LLF_N	0.0019216505756209	13.226745984764133	0.7421731123388582	[[249, 253], [249, 254], [295, 298], [101, 112], [327, 334], [261, 264], [216, 219]]	[2, 4, 1, 6, 0, 3, 5]	[[49, 53], [224, 229], [285, 288], [548, 559], [714, 721], [862, 865], [968, 971]]	[['EEEEE', 'EYTVD', '322/3', '43304', 'EEEEE', 'HSTQD', '32233', '43344'], ['EEEEEE', 'EYTVDL', '322/30', '433041', 'EEEEEE', 'EPLVDL', '320/30', '431041'], ['EEEE', 'VWQA', '/231', '0342', 'EEEE', 'ITDA', '/231', '0342'], ['EEEEEEE.TT..', 'YVSVLSGTNGEF', '2/2/022}ON][', '303013334342', 'EEEEEEE.....', 'GTGVLTESNKKF', '222/023}]]][', '333013434442'], ['EEEEEEEE', 'INSSFSVS', '/32212/2', '04332303…
7AXM_A	0.0019224768900547	13.00315257856066	0.2680965147453085	[[27, 29], [149, 152], [144, 151], [121, 125], [172, 175], [268, 272]]	[2, 4, 1, 6, 0, 5]	[[48, 50], [200, 203], [371, 378], [547, 551], [671, 674], [977, 981]]	[['EEE', 'LNG', '032', '143', 'EEE', 'LHS', '032', '143'], ['EEEE', 'GFNI', '213/', '3240', 'EEEE', 'YFKI', '213/', '3240'], ['.TT.EEEE', 'SCGSVGFN', '}MN}/213', '32330324', '.TT.SEEE', 'SASFSTFK', '}MN[U213', '32323324'], ['EEEEE', 'SPSGV', '2222/', '33330', 'EEEEE', 'TGTGV', '2222/', '33330'], ['EEEE', 'HAGT', '3122', '4233', 'EEEE', 'HASY', '3122', '4233'], ['HHHHH', 'LKELL', '"%%""', '14411',…
4CYW_C	0.0019259540547168	11.046971136984489	0.323076923076923	[[164, 166], [86, 89], [242, 247], [117, 124], [189, 193], [191, 195]]	[2, 4, 1, 6, 0, 5]	[[50, 52], [225, 228], [432, 437], [594, 601], [773, 777], [978, 982]]	[['EEE', 'TTN', '223', '334', 'EEE', 'STQ', '223', '334'], ['EEEE', 'TLIE', '20/3', '3104', 'EEEE', 'PLVD', '20/3', '3104'], ['EEEEEE', 'NITFSH', '3/2123', '403234', 'EEEEEE', 'DVIAWN', '3//123', '400234'], ['EEEEEE..', 'GISKISTG', '2/23/2}}', '30340333', 'EEEEEE..', 'GVSVITPG', '2/2//2}}', '30300333'], ['HHHHH', 'QEKND', '%%%%%', '44444', 'HHHHH', 'EQDKN', '%%%%%', '44444'], ['HHHHT', 'KNDLY', '…
5MHR_K	0.0019264040420255	15.405982667543366	0.3611510791366905	[[35, 39], [18, 25], [95, 99], [115, 119], [92, 119], [13, 16]]	[2, 4, 1, 6, 0, 5]	[[49, 53], [201, 208], [286, 290], [593, 597], [713, 722], [969, 972]]	[['EEEEE', 'NWVKQ', '32/33', '43044', 'EEEEE', 'HSTQD', '32233', '43344'], ['EEEEEEEE', 'MKISHKAS', '13/23312', '24034423', 'EEEEEEEE', 'FKIYSKHT', '13/22332', '24033443'], ['EEEEE', 'YHAIH', '231/3', '34204', 'EEEEE', 'TDAVD', '231/3', '34204'], ['EEEEE', 'TTVTV', '22/2/', '33030', 'EEEEE', 'GGVSV', '22/2/', '33030'], ['EEEEEEEESTTTTTT...EE...EEEEE', 'AVYYHAIHYYGISYWYFDVWGAGTTVTV', '1/2231/3UNNK…
6WDS_C	0.0019285395282333	4.988478743519148	0.6366782006920406	[[130, 134], [82, 85], [151, 154], [12, 18], [151, 155], [43, 45]]	[2, 4, 1, 6, 0, 5]	[[47, 51], [201, 204], [431, 434], [558, 564], [724, 728], [958, 960]]	[['EEEEE', 'ILCYT', '/0122', '01233', 'EEEEE', 'VLHST', '/0322', '01433'], ['EEEE', 'FNIP', '13/2', '2403', 'EEEE', 'FKIY', '13/2', '2403'], ['EEEE', 'THIV', '23//', '3400', 'EEEE', 'GDVI', '23//', '3400'], ['...TT..', 'QFLTTDD', '][ZNN]]', '4213344', '...TT..', 'KFLPFQQ', '][ZNM]]', '4213244'], ['EEEEE', 'THIVW', '23//2', '34003', 'EEEEE', 'TEILP', '23/02', '34013'], ['HHH', 'MLE', '#"%', '214',…
6V0R_D	0.0019386607884457	8.235443246609647	0.6452173913043471	[[289, 293], [448, 451], [438, 444], [445, 455], [340, 344]]	[2, 4, 1, 0, 5]	[[49, 53], [202, 205], [322, 328], [719, 728], [960, 964]]	[['EEEEE', 'NTPVQ', '322/3', '43304', 'EEEEE', 'HSTQD', '32233', '43344'], ['EEEE', 'NITG', '3/22', '4033', 'EEEE', 'KIYS', '3/22', '4033'], ['PPSEEEE', 'PIQGVIR', 'GDV2//4', '3043005', 'P.SEEEE', 'PTESIVR', 'G}V2//4', '3343005'], ['EEEEEEEEEEE', 'GVSNITGLILT', '2/23/220/02', '30340331013', 'EEEEEEEEEE', 'TISVTTEILP', '2/2/223/02', '3030334013'], ['HHHHH', 'ETLGK', '%$"$%', '43134', 'HHHHH', 'NTL…
7AY7_A	0.0019426859901702	13.028562997616037	0.2579787234042547	[[27, 29], [149, 152], [144, 151], [121, 125], [172, 175], [268, 272]]	[2, 4, 1, 6, 0, 5]	[[48, 50], [200, 203], [371, 378], [547, 551], [671, 674], [977, 981]]	[['EEE', 'LNG', '032', '143', 'EEE', 'LHS', '032', '143'], ['EEEE', 'GFNI', '213/', '3240', 'EEEE', 'YFKI', '213/', '3240'], ['.TT.EEEE', 'SCGSVGFN', '}MN}/213', '32330324', '.TT.SEEE', 'SASFSTFK', '}MN[U213', '32323324'], ['EEEEE', 'SPSGV', '2222/', '33330', 'EEEEE', 'TGTGV', '2222/', '33330'], ['EEEE', 'HAGT', '3122', '4233', 'EEEE', 'HASY', '3122', '4233'], ['HHHHH', 'LKELL', '"%%""', '14411',…
5U7M_G	0.0019454410086596	8.310460110686758	0.6596491228070165	[[289, 293], [448, 451], [445, 450], [445, 455], [340, 344]]	[2, 4, 1, 0, 5]	[[49, 53], [202, 205], [311, 316], [719, 728], [960, 964]]	[['EEEEE', 'NTPVQ', '322/3', '43304', 'EEEEE', 'HSTQD', '32233', '43344'], ['EEEE', 'NITG', '3/22', '4033', 'EEEE', 'KIYS', '3/22', '4033'], ['EEEEEE', 'PVSNIT', '2/23/2', '303403', 'EEEEEE', 'GIYQTS', '2/2322', '303433'], ['EEEEEEEEEEE', 'PVSNITGLILT', '2/23/220/02', '30340331013', 'EEEEEEEEEE', 'TISVTTEILP', '2/2/223/02', '3030334013'], ['HHHHH', 'ETLGK', '%$"$%', '43134', 'HHHHH', 'NTLVK', '%$…
3TIH_D	0.0019516241928551	8.508581893657492	0.2579787234042547	[[467, 470], [446, 451], [484, 487], [450, 453], [100, 106], [106, 108]]	[2, 4, 1, 6, 0, 5]	[[42, 45], [204, 209], [421, 424], [549, 552], [771, 777], [978, 980]]	[['EE..', 'IFRP', '/1^}', '0253', 'EE..', 'VFRS', '/1^}', '0253'], ['EEEEEE', 'TSNITG', '223/22', '334033', 'EEEEEE', 'YSKHTP', '223322', '334433'], ['TT..', 'YKYK', 'NO}]', '3434', 'TT..', 'YNYK', 'NO}]', '3434'], ['EEEE', 'TGIL', '22/0', '3301', 'EEEE', 'TGVL', '22/0', '3301'], ['HHHHHHH', 'MVDQMHE', '#!%%#%%', '2044244', 'HHHHHHH', 'AVEQDKN', '#!%%%%%', '2044444'], ['HHH', 'EDI', '%%!', '440',…
3UBE_C	0.0019540259526437	11.89858043601042	0.2853260869565219	[[178, 184], [166, 170], [242, 246], [164, 169], [166, 170], [70, 72]]	[2, 4, 1, 6, 0, 5]	[[47, 53], [207, 211], [394, 398], [546, 551], [733, 737], [980, 982]]	[['EEEEEEE', 'VLWGIHH', '/022/33', '0133044', 'EEEEEEE', 'VLHSTQD', '/032233', '0143344'], ['EEEE.', 'KSYIN', '322/]', '43304', 'EEE..', 'HTPIN', '322Y]', '43304'], ['EEEEE', 'KITFE', '3/213', '40324', 'EEEEE', 'NVYAD', '3/213', '40324'], ['EEEEEE', 'LSKSYI', '02322/', '134330', 'EEEEEE', 'LTGTGV', '02222/', '133330'], ['EEEE.', 'KSYIN', '322/]', '43304', 'EEEE.', 'KTSVD', '322/]', '43304'], ['HH…
5MDM_F	0.001955668344407	2.887655805078833	0.4268476621417794	[[340, 343], [322, 325], [77, 83], [186, 191], [288, 294], [292, 294]]	[2, 4, 1, 6, 0, 5]	[[45, 48], [197, 200], [311, 317], [594, 599], [775, 781], [978, 980]]	[['.SEE', 'GPVL', '}U/0', '3301', '.SEE', 'SSVL', '}U/0', '3301'], ['ETTE', 'INGT', '/ON2', '0433', 'ETTE', 'IDGY', '/ON2', '0433'], ['EEEEEEE', 'YITHSIH', '2/232/3', '3034304', 'EEEEEEE', 'GIYQTSN', '2/23223', '3034334'], ['EEEEEE', 'TVTVAY', '2/2/12', '303023', 'EEEEEE', 'GVSVIT', '2/2//2', '303003'], ['HHHHHHH', 'QNTWDKV', '%%$$%%!', '4433440', 'HHHHHHH', 'DKNTQEV', '%%%$%%!', '4443440'], ['HH…
5XGR_C	0.0019570762143219	10.710346378834489	0.5063694267515921	[[188, 190], [119, 124], [100, 107], [166, 174], [165, 174], [31, 36]]	[2, 4, 1, 6, 0, 5]	[[38, 40], [225, 230], [433, 440], [547, 555], [721, 730], [977, 982]]	[['.SS', 'GTD', '}UV', '334', '.SS', 'YPD', '}UV', '334'], ['EEEEEE', 'YLTELY', '202302', '313413', 'EEEEEE', 'PLVDLP', '20/302', '310413'], ['EEEE..TT', 'VLATVPQN', '/012Y}OO', '01230344', 'EEEEE.TT', 'VIAWNSNN', '//123}OO', '00234344'], ['EEEEEEE..', 'TTGYIYPVT', '2222/22Y}', '333303303', 'EEEEEEEE.', 'TGTGVLTES', '2222/023}', '333301343'], ['EEEEEEEE..', 'TTTGYIYPVT', '22222/22Y}', '3333303303…
7AF0_A	0.0019573683327306	12.980093989102668	0.6143344709897613	[[27, 29], [149, 152], [144, 151], [121, 125], [172, 175], [268, 272]]	[2, 4, 1, 6, 0, 5]	[[48, 50], [200, 203], [371, 378], [547, 551], [671, 674], [977, 981]]	[['EEE', 'LNG', '032', '143', 'EEE', 'LHS', '032', '143'], ['EEEE', 'GFNI', '213/', '3240', 'EEEE', 'YFKI', '213/', '3240'], ['.TT.EEEE', 'SCGSVGFN', '}MN}/213', '32330324', '.TT.SEEE', 'SASFSTFK', '}MN[U213', '32323324'], ['EEEEE', 'SPSGV', '2222/', '33330', 'EEEEE', 'TGTGV', '2222/', '33330'], ['EEEE', 'HAGT', '3122', '4233', 'EEEE', 'HASY', '3122', '4233'], ['HHHHH', 'LKELL', '"%%""', '14411',…
1OOP_C	0.0019583801132888	6.142265478449303	0.5792988313856424	[[109, 111], [105, 111], [189, 194], [12, 18], [187, 194], [98, 104]]	[2, 4, 1, 6, 0, 5]	[[49, 51], [198, 204], [311, 316], [558, 564], [689, 696], [975, 981]]	[['EEE', 'HWS', '322', '433', 'EEE', 'HST', '322', '433'], ['TTEEEEE', 'NYYAHWS', 'ON21322', '4332433', 'TTEEEEE', 'DGYFKIY', 'ON213/2', '4332403'], ['EEEEEE', 'YITCWY', '2/2122', '303233', 'EEEEEE', 'GIYQTS', '2/2322', '303433'], ['...TT..', 'QFLTSDD', '][ZNN]]', '4213344', '...TT..', 'KFLPFQQ', '][ZNM]]', '4213244'], ['..EEEEEE', 'GGYITCWY', '}}2/2122', '33303233', '..EEEEEE', 'SQSIIAYT', '}]2/…
6ZLZ_E	0.0019628918889351	8.187271264309999	0.5979729729729728	[[254, 260], [308, 312], [239, 246], [243, 249], [119, 132], [158, 161]]	[2, 4, 1, 6, 0, 5]	[[45, 51], [200, 204], [309, 316], [547, 553], [715, 726], [973, 976]]	[['..EEEEE', 'PTVLQFS', '}}/0312', '3301423', '.SEEEEE', 'SSVLHST', '}U/0322', '3301433'], ['EEEEE', 'YFNVT', '213/2', '32403', 'EEEEE', 'YFKIY', '213/2', '32403'], ['.SEEEEEE', 'ENSRYYGS', ']V242222', '44353333', '.SEEEEEE', 'EKGIYQTS', ']V2/2322', '44303433'], ['EEEEEEE', 'YYGSIQT', '2222/32', '3333043', 'EEEEEEE', 'TGTGVLT', '2222/02', '3333013'], ['EEEEEEEEEE.EEE', 'TLQMWEAISVKTEV', '2031231/…
4LLF_A	0.0019718768926472	13.225817317680615	0.6282271944922548	[[249, 253], [249, 254], [295, 298], [101, 112], [327, 334], [261, 264], [216, 219]]	[2, 4, 1, 6, 0, 3, 5]	[[49, 53], [224, 229], [285, 288], [548, 559], [714, 721], [862, 865], [968, 971]]	[['EEEEE', 'EYTVD', '322/3', '43304', 'EEEEE', 'HSTQD', '32233', '43344'], ['EEEEEE', 'EYTVDL', '322/30', '433041', 'EEEEEE', 'EPLVDL', '320/30', '431041'], ['EEEE', 'VWQA', '/231', '0342', 'EEEE', 'ITDA', '/231', '0342'], ['EEEEEEE.TT..', 'YVSVLSGTNGEF', '2/2/022}ON][', '303013334342', 'EEEEEEE.....', 'GTGVLTESNKKF', '222/023}]]][', '333013434442'], ['EEEEEEEE', 'INSSFSVS', '/32212/2', '04332303…
1ES6_A	0.0019726645308123	8.783751678933102	0.3495007132667613	[[74, 76], [304, 308], [304, 307], [205, 208], [234, 237], [217, 219], [265, 268]]	[2, 4, 1, 6, 0, 3, 5]	[[47, 49], [200, 204], [399, 402], [593, 596], [778, 781], [861, 863], [960, 963]]	[['EEE', 'ILE', '/03', '014', 'EEE', 'VLH', '/03', '014'], ['EEEEE', 'TMVIT', '21//2', '32003', 'EEEEE', 'YFKIY', '213/2', '32403'], ['EEEE', 'TMVI', '21//', '3200', 'EEEE', 'SFVI', '21//', '3200'], ['EEEE', 'PGIS', '22/2', '3303', 'EEEE', 'GGVS', '22/2', '3303'], ['HHHH', 'PEKI', '$%%!', '3440', 'HHHH', 'TQEV', '$%%!', '3440'], ['EPP', 'LLP', '0EG', '113', 'EPP', 'LPP', '0GG', '133'], ['HHHH', '…
6WKQ_C	0.0019771786317915	14.378043785652135	0.5688225538971798	[[6961, 6964], [6989, 6993], [7005, 7009], [6962, 6965], [6947, 6958], [6850, 6852]]	[2, 4, 1, 6, 0, 5]	[[48, 51], [200, 204], [395, 399], [548, 551], [766, 775], [960, 962]]	[['EEEE', 'LGGS', '0222', '1333', 'EEEE', 'LHST', '0322', '1433'], ['EEEEE', 'TAFVT', '211/2', '32203', 'EEEEE', 'YFKIY', '213/2', '32403'], ['EEEEE', 'IGCNY', '/2132', '03243', 'EEEEE', 'VYADS', '/2132', '03243'], ['EEEE', 'GGSV', '222/', '3330', 'EEEE', 'GTGV', '222/', '3330'], ['HHHHHHHHHHHH', 'FFTYICGFIQQK', '##$$!#$#!%%%', '223302320444', 'HHHHHHHHHH', 'ALTGIAVEQD', '#"$$!#!%%%', '2133020444…
6YNQ_A	0.0019775949666424	13.01972603725203	0.266398929049531	[[27, 29], [149, 152], [144, 151], [121, 125], [172, 175], [268, 272]]	[2, 4, 1, 6, 0, 5]	[[48, 50], [200, 203], [371, 378], [547, 551], [671, 674], [977, 981]]	[['EEE', 'LNG', '032', '143', 'EEE', 'LHS', '032', '143'], ['EEEE', 'GFNI', '213/', '3240', 'EEEE', 'YFKI', '213/', '3240'], ['.TT.EEEE', 'SCGSVGFN', '}MN}/213', '32330324', '.TT.SEEE', 'SASFSTFK', '}MN[U213', '32323324'], ['EEEEE', 'SPSGV', '2222/', '33330', 'EEEEE', 'TGTGV', '2222/', '33330'], ['EEEE', 'HAGT', '3122', '4233', 'EEEE', 'HASY', '3122', '4233'], ['HHHHH', 'LKELL', '"%%""', '14411',…
7K90_B	0.001977732534276	0.2164974720605242	0.0316248636859324	[[37, 51], [195, 230], [275, 444], [514, 614], [646, 786], [861, 865], [957, 976]]	[2, 4, 1, 6, 0, 3, 5]	[[37, 51], [195, 230], [275, 444], [514, 614], [646, 786], [861, 865], [957, 976]]	[['B.SS..B..S.EEEE', 'YYPDKVFRSSVLHST', '+}UV]Y*^}UY0322', '333440253301433', 'B.SSSEE..SEEEEE', 'YYPDKVFRSSVLHST', '+}UVV/1^}U/0322', '333440253301433'], ['EEETTEEEEEEEEE.-------..S...BEEEEEEE', 'KNIDGYFKIYSKHTP-------PQGFSALEPLVDLP', '33/ON213/22332}-------}]U[}[)320/302', '440433240334433-------34323214310413', 'EEETTEEEEEEEEEE...SSSPPPS..PBEEEEEEE', 'KNIDGYFKIYSKHTPINLVRDLPQGFSALEPLVDLP', '33…
7KKK_E	0.0019877883002078	0.2376372475954611	0.2515856236786471	[[37, 53], [195, 230], [274, 444], [514, 614], [648, 786], [861, 865], [957, 983]]	[2, 4, 1, 6, 0, 3, 5]	[[37, 53], [195, 230], [274, 444], [514, 614], [648, 786], [861, 865], [957, 983]]	[['B..SSEE..SEEEEEEE', 'YYPDKVFRSSVLHSTQD', '+}}VV/1^}U/032233', '33344025330143344', 'B.SSSEE..SEEEEEEE', 'YYPDKVFRSSVLHSTQD', '+}UVV/1^}U/032233', '33344025330143344'], ['EEETTEEEEEEEEEE.S.SSSPPP....BEEEEEEE', 'KNIDGYFKIYSKHTPINLVRDLPQGFSALEPLVDLP', '33/ON213/223322YVZRWVEGH}[}[)320/302', '440433240334433041054134323214310413', 'EEETTEEEEEEEEEE...SSSPPPS..PBEEEEEEE', 'KNIDGYFKIYSKHTPINLVRDLPQGF…
1EV1_2	0.0019905133254273	10.825442133696244	0.4056463595839519	[[79, 81], [253, 255], [251, 255], [197, 204], [240, 244], [233, 237]]	[2, 4, 1, 6, 0, 5]	[[50, 52], [224, 226], [448, 452], [594, 601], [719, 723], [970, 974]]	[['EEE', 'WWK', '223', '334', 'EEE', 'STQ', '223', '334'], ['EEE', 'NGL', '320', '431', 'EEE', 'EPL', '320', '431'], ['EEEEE', 'EYNGL', '32320', '43431', 'EEEEE', 'NYNYL', '32320', '43431'], ['EEEEEE..', 'SATIVMPY', '212//1}}', '32300233', 'EEEEEE..', 'GVSVITPG', '2/2//2}}', '30300333'], ['EEEEE', 'PITVT', '2/2/2', '30303', 'EEEEE', 'TISVT', '2/2/2', '30303'], ['TTS..', 'AGAST', 'MNT}}', '23233',…
1Z7S_1	0.0019912781743567	8.328509092182493	0.5533661740558287	[[258, 260], [100, 103], [254, 262], [87, 90], [249, 252], [72, 74]]	[2, 4, 1, 6, 0, 5]	[[51, 53], [201, 204], [395, 403], [552, 555], [733, 736], [959, 961]]	[['EEE', 'PKH', '233', '344', 'EEE', 'TQD', '233', '344'], ['EEEE', 'FNIW', '13/2', '2403', 'EEEE', 'FKIY', '13/2', '2403'], ['EEEEEEEEE', 'VYMKPKHIR', '/213233/4', '032434405', 'EEEEEEEEE', 'VYADSFVIR', '/21321//4', '032432005'], ['EEE.', 'LTNS', '023}', '1343', 'EEE.', 'LTES', '023}', '1343'], ['EEEE', 'HTSV', '322/', '4330', 'EEEE', 'KTSV', '322/', '4330'], ['HHH', 'LES', '"%$', '143', 'HHH', …
6RJF_1	0.0019922529435026	9.00314051749858	0.3267882187938284	[[242, 244], [117, 120], [238, 246], [110, 122], [116, 127], [66, 68]]	[2, 4, 1, 6, 0, 5]	[[51, 53], [201, 204], [395, 403], [592, 598], [717, 725], [957, 959]]	[['EEE', 'PKH', '233', '344', 'EEE', 'TQD', '233', '344'], ['EEEE', 'MEIT', '13/2', '2403', 'EEEE', 'FKIY', '13/2', '2403'], ['EEEEEEEEE', 'IYFKPKHVR', '/213233/4', '032434405', 'EEEEEEEEE', 'VYADSFVIR', '/21321//4', '032432005'], ['EEEEEEEEEEEEE', 'FTYLRFDMEITVV', '122041313/2//', '2331524240300', 'EEEEEEE', 'FGGVSVI', '122/2//', '2330300'], ['EEEEEEEEEEEE', 'DMEITVVITSSQ', '313/2///2223', '4240…
5TH0_A	0.0019925203641738	11.589593465419298	0.3850658857979498	[[164, 166], [86, 89], [242, 247], [165, 182], [189, 193], [110, 112]]	[2, 4, 1, 6, 0, 5]	[[50, 52], [225, 228], [432, 437], [573, 595], [773, 777], [978, 980]]	[['EEE', 'TTN', '223', '334', 'EEE', 'STQ', '223', '334'], ['EEEE', 'TLIE', '20/3', '3104', 'EEEE', 'PLVD', '20/3', '3104'], ['EEEEEE', 'NITFSH', '3/2123', '403234', 'EEEEEE', 'DVIAWN', '3//123', '400234'], ['EEEEE..SSS.EEEEEEE', 'TNTYRNTDTAEHLIMWGI', '23224]}VUT]30/122/', '343354343244102330', 'EEEEE.SSS..EEEEEPPPEEEE', 'TDAVRDPQTLEILDITPFSFGGV', '231/4]UVUZ]/03/2GFG122/', '342054343140140332323…
6XKL_B	0.0019927646973445	0.5749845928603201	0.0412262156448206	[[38, 52], [195, 229], [274, 438], [514, 614], [646, 786], [861, 865], [957, 983]]	[2, 4, 1, 6, 0, 3, 5]	[[38, 52], [195, 229], [274, 438], [514, 614], [646, 786], [861, 865], [957, 983]]	[['.SSSEE..SEEEEEE', 'YPDKVFRSSVLHSTQ', '}UVV/1^}U/03223', '334402533014334', '.SSSEE..SEEEEEE', 'YPDKVFRSSVLHSTQ', '}UVV/1^}U/03223', '334402533014334'], ['EEETTEEEEEEEEE.-------..S..EEEEEEEE', 'KNIDGYFKIYSKHTP-------PQGFSALEPLVDL', '33/ON213/22332}-------}]U[}10320/30', '440433240334433-------3432321431041', 'EEETTEEEEEEEEEE...SSSPPPS..PBEEEEEE', 'KNIDGYFKIYSKHTPINLVRDLPQGFSALEPLVDL', '33/ON213…
1FR5_C	0.0019951140781457	15.470241907342558	1.2685851318944836	[[57, 61], [57, 61], [43, 46], [5, 9], [22, 34], [106, 110]]	[2, 4, 1, 6, 0, 5]	[[49, 53], [224, 228], [394, 397], [607, 611], [715, 721], [957, 961]]	[['EEEEE', 'KYTVK', '322/3', '43304', 'EEEEE', 'HSTQD', '32233', '43344'], ['EEEEE', 'KYTVK', '322/3', '43304', 'EEEEE', 'EPLVD', '320/3', '43104'], ['EEEE', 'KVTC', '3/21', '4032', 'EEEE', 'NVYA', '3/21', '4032'], ['..EEE', 'EEFVL', ']]1/0', '44201', '..EEE', 'QVAVL', ']Y1/0', '40201'], ['EEEE.SS.EEEEE', 'PSNFANGVAEWIS', '2231[VUY132/2', '3342243024303', 'EEEEEEE', 'PTNFTIS', '22312/2', '3342303…
7K8W_A	0.0019979520554799	0.2328848385499099	0.0128479657387574	[[37, 53], [195, 230], [274, 453], [514, 614], [646, 781], [862, 865], [957, 981]]	[2, 4, 1, 6, 0, 3, 5]	[[37, 53], [195, 230], [274, 453], [514, 614], [646, 781], [862, 865], [957, 981]]	[['B.SSS....S.EEEEEE', 'YYPDKVFRSSVLHSTQD', '+}UVVY[^}UY032233', '33344025330143344', 'B.SSSEE..SEEEEEEE', 'YYPDKVFRSSVLHSTQD', '+}UVV/1^}U/032233', '33344025330143344'], ['EEETTEEEEEEEEEE...SSSSPSS...BEEEEEEE', 'KNIDGYFKIYSKHTPINLVRDLPQGFSALEPLVDLP', '33/ON213/223322Y]ZRWVSGVU[}[)320/302', '440433240334433041054134323214310413', 'EEETTEEEEEEEEEE...SSSPPPS..PBEEEEEEE', 'KNIDGYFKIYSKHTPINLVRDLPQGF…
5HJ3_K	0.0019992724335662	10.610201116904632	0.3650793650793646	[[137, 140], [40, 45], [177, 181], [138, 142], [179, 182], [90, 92]]	[2, 4, 1, 6, 0, 5]	[[50, 53], [198, 203], [397, 401], [584, 588], [691, 694], [974, 976]]	[['EEEE', 'YVHK', '2/33', '3044', 'EEEE', 'STQD', '2233', '3344'], ['TTEEEE', 'NSTLQV', 'ON203/', '433140', 'TTEEEE', 'DGYFKI', 'ON213/', '433240'], ['EEEEE', 'AEGVV', '132//', '24300', 'EEEEE', 'ADSFV', '1321/', '24320'], ['EEEEE', 'VHKVS', '/33/2', '04403', 'EEEEE', 'ILDIT', '/03/2', '01403'], ['EEEE', 'GVVA', '2//1', '3002', 'EEEE', 'SIIA', '2//1', '3002'], ['.S.', 'SGV', '}UY', '330', '.S.', …
6LA4_C	0.0019996590930597	5.651689830262525	0.3830409356725146	[[109, 111], [105, 111], [189, 194], [12, 18], [186, 191], [98, 104]]	[2, 4, 1, 6, 0, 5]	[[49, 51], [198, 204], [394, 399], [558, 564], [730, 735], [975, 981]]	[['EEE', 'HWS', '322', '433', 'EEE', 'HST', '322', '433'], ['TTEEEEE', 'NYYAHWS', 'ON21322', '4332433', 'TTEEEEE', 'DGYFKIY', 'ON213/2', '4332403'], ['EEEEEE', 'NVTCWY', '3/2122', '403233', 'EEEEEE', 'NVYADS', '3/2132', '403243'], ['...TT..', 'QFLTSDD', '][ZNN]]', '4213344', '...TT..', 'KFLPFQQ', '][ZNM]]', '4213244'], ['...EEE', 'SAGNVT', '}[}3/2', '323403', '...EEE', 'SMTKTS', '}[}322', '323433…
6LAO_C	0.0019996590930597	5.651689830262525	0.3830409356725146	[[109, 111], [105, 111], [189, 194], [12, 18], [186, 191], [98, 104]]	[2, 4, 1, 6, 0, 5]	[[49, 51], [198, 204], [394, 399], [558, 564], [730, 735], [975, 981]]	[['EEE', 'HWS', '322', '433', 'EEE', 'HST', '322', '433'], ['TTEEEEE', 'NYYAHWS', 'ON21322', '4332433', 'TTEEEEE', 'DGYFKIY', 'ON213/2', '4332403'], ['EEEEEE', 'NVTCWY', '3/2122', '403233', 'EEEEEE', 'NVYADS', '3/2132', '403243'], ['...TT..', 'QFLTSDD', '][ZNN]]', '4213344', '...TT..', 'KFLPFQQ', '][ZNM]]', '4213244'], ['...EEE', 'SAGNVT', '}[}3/2', '323403', '...EEE', 'SMTKTS', '}[}322', '323433…
6CS3_C	0.0020000111141388	10.87853220817028	0.2269779507133593	[[79, 81], [21, 25], [21, 24], [212, 216], [207, 216], [144, 146]]	[2, 4, 1, 6, 0, 5]	[[50, 52], [200, 204], [399, 402], [595, 599], [715, 724], [978, 980]]	[['EEE', 'WWK', '223', '334', 'EEE', 'STQ', '223', '334'], ['EEEEE', 'SAIVT', '21//2', '32003', 'EEEEE', 'YFKIY', '213/2', '32403'], ['EEEE', 'SAIV', '21//', '3200', 'EEEE', 'SFVI', '21//', '3200'], ['EEEEE', 'IPVVP', '/2//2', '03003', 'EEEEE', 'VSVIT', '/2//2', '03003'], ['EEEEEEEEEE', 'WTLAIIPVVP', '2201//2//2', '3312003003', 'EEEEEEEEEE', 'PTNFTISVTT', '22312/2/22', '3342303033'], ['HHH', 'DDI…
3F9E_A	0.002010474165947	12.727205492440964	0.7262773722627727	[[27, 29], [149, 152], [144, 151], [121, 125], [170, 175], [267, 273]]	[2, 4, 1, 6, 0, 5]	[[48, 50], [200, 203], [371, 378], [547, 551], [669, 674], [958, 964]]	[['EEE', 'LNG', '032', '143', 'EEE', 'LHS', '032', '143'], ['EEEE', 'GFNI', '213/', '3240', 'EEEE', 'YFKI', '213/', '3240'], ['.TT.EEEE', 'SCGSVGFN', '}MN}/213', '32330324', '.TT.SEEE', 'SASFSTFK', '}MN[U213', '32323324'], ['EEEEE', 'SPSGV', '2222/', '33330', 'EEEEE', 'TGTGV', '2222/', '33330'], ['TEEEEE', 'GVHAGT', 'N/3122', '304233', 'TEEEEE', 'GIHASY', 'N/3122', '304233'], ['HHHHHHH', 'ALKELLQ…
5T6F_A	0.0020167360822945	13.34972533509396	0.5872483221476503	[[117, 119], [113, 115], [115, 118], [11, 19], [24, 28], [32, 34]]	[2, 4, 1, 6, 0, 5]	[[49, 51], [226, 228], [448, 451], [542, 550], [712, 716], [973, 975]]	[['EEE', 'QSG', '322', '433', 'EEE', 'HST', '322', '433'], ['EEE', 'LVH', '0/3', '104', 'EEE', 'LVD', '0/3', '104'], ['EEEE', 'HGQS', '3232', '4343', 'EEEE', 'NYNY', '3232', '4343'], ['EETTEEEEE', 'KFGSGWGFW', '31NN22212', '423333323', 'EETTEEEEE', 'NFNGLTGTG', '31ON02222', '424313333'], ['EEEEE', 'VFITT', '/1/22', '02033', 'EEEEE', 'IAIPT', '/1/22', '02033'], ['S.S', 'VPT', 'R}U', '033', 'S.S', …
4DJ6_A	0.0020179569660567	2.3500870509324767	0.4204204204204198	[[157, 160], [224, 227], [156, 160], [12, 15], [190, 196], [98, 102]]	[2, 4, 1, 6, 0, 5]	[[49, 52], [224, 227], [313, 317], [571, 574], [661, 667], [977, 981]]	[['EEEE', 'KSYK', '3223', '4334', 'EEEE', 'HSTQ', '3223', '4334'], ['EEEE', 'HWLI', '320/', '4310', 'EEEE', 'EPLV', '320/', '4310'], ['EEEEE', 'TKSYK', '23223', '34334', 'EEEEE', 'YQTSN', '23223', '34334'], ['S.EE', 'NGTK', 'V}23', '4334', 'S.EE', 'DTTD', 'V}23', '4334'], ['...EEEE', 'NKLITVG', ']]Z/2/2', '4410303', '..SEEEE', 'EHDIPIG', ']]V/2/2', '4440303'], ['HHHHH', 'LRQIL', '"&%!"', '15401',…
6LU7_A	0.0020200018924984	12.9405475332125	0.7231329690346082	[[27, 29], [149, 152], [144, 151], [121, 125], [172, 175], [268, 272]]	[2, 4, 1, 6, 0, 5]	[[48, 50], [200, 203], [371, 378], [547, 551], [671, 674], [977, 981]]	[['EEE', 'LNG', '032', '143', 'EEE', 'LHS', '032', '143'], ['EEEE', 'GFNI', '213/', '3240', 'EEEE', 'YFKI', '213/', '3240'], ['.TT.EEEE', 'SCGSVGFN', '}MN}/213', '32330324', '.TT.SEEE', 'SASFSTFK', '}MN[U213', '32323324'], ['EEEEE', 'SPSGV', '2222/', '33330', 'EEEEE', 'TGTGV', '2222/', '33330'], ['EEEE', 'HAGT', '3122', '4233', 'EEEE', 'HASY', '3122', '4233'], ['HHHHH', 'LKELL', '"%%""', '14411',…
4K65_E	0.0020241420389276	2.611483611834428	0.4420731707317076	[[164, 169], [165, 170], [164, 169], [242, 246], [7, 11], [103, 108]]	[2, 4, 1, 6, 0, 5]	[[47, 52], [206, 211], [312, 317], [538, 542], [712, 716], [957, 962]]	[['EEEEEE', 'IKKSYN', '/33223', '044334', 'EEEEEE', 'VLHSTQ', '/03223', '014334'], ['EEEEE.', 'KKSYNN', '33223]', '443344', 'EEEE..', 'KHTPIN', '3322Y]', '443304'], ['EEEEEE', 'IKKSYN', '/33223', '044334', 'EEEEEE', 'IYQTSN', '/23223', '034334'], ['EEEEE', 'AINFE', '1/313', '20424', 'EEEEE', 'FVNFN', '1/313', '20424'], ['EEEEE', 'IMIGY', '/1/22', '02033', 'EEEEE', 'IAIPT', '/1/22', '02033'], ['HH…
7DK6_A	0.0020254911968401	2.0106128705707107	0.08735632183908	[[38, 53], [195, 230], [274, 444], [514, 614], [648, 781], [862, 865], [957, 981]]	[2, 4, 1, 6, 0, 3, 5]	[[38, 53], [195, 230], [274, 444], [514, 614], [648, 781], [862, 865], [957, 981]]	[['..SSEE..SSEEEEEE', 'YPDKVFRSSVLHSTQD', '}}VV/1^}UR032233', '3344025330143344', '.SSSEE..SEEEEEEE', 'YPDKVFRSSVLHSTQD', '}UVV/1^}U/032233', '3344025330143344'], ['EEETTEEEEEEEEEEEEESSSS.S...EEEEEEEEE', 'KNIDGYFKIYSKHTPINLVRDLPQGFSALEPLVDLP', '33/ON213/223322/30RWVS}V}[}10320/302', '440433240334433041054134323214310413', 'EEETTEEEEEEEEEE...SSSPPPS..PBEEEEEEE', 'KNIDGYFKIYSKHTPINLVRDLPQGFSALEPLVD…
2R5K_A	0.0020258023503597	4.1877145696196685	0.2697986577181201	[[165, 168], [163, 167], [391, 398], [327, 333], [126, 145], [395, 397]]	[2, 4, 1, 6, 0, 5]	[[49, 52], [205, 209], [364, 371], [594, 600], [656, 667], [977, 979]]	[['EEEE', 'HWGK', '3223', '4334', 'EEEE', 'HSTQ', '3223', '4334'], ['EEEEE', 'GEHWG', '23322', '34433', 'EEEEE', 'SKHTP', '23322', '34433'], ['.HHHHHH.', 'NPSVLEDW', ']$$!"%%}', '43301443', '.HHHHHH.', 'DYSVLYNS', ']$$!"$%}', '43301343'], ['EEEEEE.', 'SVTVVDT', '2/2//3}', '3030043', 'EEEEEE.', 'GVSVITP', '2/2//2}', '3030033'], ['.SS..S......S...EEEE', 'VENSGGYGGNPGQDNRVNVG', 'YVV}}U}}}]}}V]]^/3/2…
2OBE_A	0.0020282279091851	12.378906542724222	0.0718816067653274	[[405, 408], [132, 148], [559, 566], [557, 568], [642, 649], [828, 830], [26, 29]]	[2, 4, 1, 6, 0, 3, 5]	[[49, 52], [201, 209], [311, 319], [547, 558], [717, 724], [862, 864], [961, 964]]	[['EEEE', 'DTYQ', '3223', '4334', 'EEEE', 'HSTQ', '3223', '4334'], ['EEEEEE.----..EEEE', 'CQWTYKA----ATEKTY', '132223[----[}3322', '2433342----234433', 'EEEEEEEEE', 'FKIYSKHTP', '13/223322', '240334433'], ['EEEEEEEE', 'YTYEWNFR', '22232314', '33343425', 'EEEEEEEEE', 'GIYQTSNFR', '2/2322314', '303433425'], ['EEEEEEEEEE..', 'GSYTYEWNFRKD', '2222232314]]', '333334342544', 'EEEEEEEE....', 'TGTGVLTESN…
2Z9G_A	0.0020309004038462	12.842058012420404	0.6423611111111103	[[27, 29], [149, 152], [144, 151], [121, 125], [33, 36], [267, 273]]	[2, 4, 1, 6, 0, 5]	[[48, 50], [200, 203], [371, 378], [547, 551], [709, 712], [958, 964]]	[['EEE', 'LNG', '032', '143', 'EEE', 'LHS', '032', '143'], ['EEEE', 'GFNI', '213/', '3240', 'EEEE', 'YFKI', '213/', '3240'], ['.TT.EEEE', 'SCGSVGFN', '}MN}/213', '32330324', '.TT.SEEE', 'SASFSTFK', '}MN[U213', '32323324'], ['EEEEE', 'SPSGV', '2222/', '33330', 'EEEEE', 'TGTGV', '2222/', '33330'], ['TTEE', 'DDTV', 'OO2/', '4430', 'TTEE', 'NNSI', 'OO2/', '4430'], ['HHHHHHH', 'ALKELLQ', '#"%%""%', '2…
3AL4_K	0.0020316264314682	11.912009842271278	0.303030303030303	[[129, 132], [169, 173], [245, 249], [173, 180], [169, 173], [67, 69]]	[2, 4, 1, 6, 0, 5]	[[38, 41], [207, 211], [394, 398], [578, 585], [733, 737], [980, 982]]	[['.SSS', 'WPNH', '}UVV', '3344', '.SSS', 'YPDK', '}UVV', '3344'], ['EEEE.', 'KSYIN', '322/]', '43304', 'EEE..', 'HTPIN', '322Y]', '43304'], ['EEEEE', 'KITFE', '3/213', '40324', 'EEEEE', 'NVYAD', '3/213', '40324'], ['..SSS.EE', 'NDKGKEVL', ']]VUV]/0', '44434401', '.SSS..EE', 'DPQTLEIL', ']UVUZ]/0', '43431401'], ['EEEE.', 'KSYIN', '322/]', '43304', 'EEEE.', 'KTSVD', '322/]', '43304'], ['HHT', 'ILG…
5X5V_A	0.0020334631039525	12.675163030723713	0.4355083459787554	[[113, 116], [170, 178], [34, 38], [111, 119], [174, 177], [81, 83]]	[2, 4, 1, 6, 0, 5]	[[49, 52], [197, 206], [447, 451], [538, 545], [725, 728], [977, 979]]	[['EEEE', 'EYAD', '3213', '4324', 'EEEE', 'HSTQ', '3223', '4334'], ['ETTEEEEEE', 'VDGVNILTD', '/ON/3/023', '043040134', 'ETTEEEEEEE', 'IDGYFKIYSK', '/ON213/223', '0433240334'], ['..EEE', 'PYTES', '}}232', '33343', '.EEEE', 'GNYNY', '}3232', '34343'], ['EEEEEEE.T', 'FIEYADCDP', '1/32131]N', '204324243', 'EEEEEETT', 'FVNFNFNG', '1/3131ON', '20424243'], ['EEEE', 'NILT', '3/02', '4013', 'EEEE', 'EILP…
7K8T_B	0.002038541980137	3.2584314631831344	0.0623678646934464	[[37, 53], [195, 229], [274, 444], [514, 613], [648, 786], [862, 865], [957, 981]]	[2, 4, 1, 6, 0, 3, 5]	[[37, 53], [195, 229], [274, 444], [514, 613], [648, 786], [862, 865], [957, 981]]	[['B..SS...SS.EEEEEE', 'YYPDKVFRSSVLHSTQD', '+}}VVY[^UUY032233', '33344025330143344', 'B.SSSEE..SEEEEEEE', 'YYPDKVFRSSVLHSTQD', '+}UVV/1^}U/032233', '33344025330143344'], ['EEETTEEEEEEEEEE....SSPPSS...BEEEEEE', 'KNIDGYFKIYSKHTPINLVRDLPQGFSALEPLVDL', '33/ON213/223322Y]ZYWVEGVU[}[)320/30', '44043324033443304105413432321431041', 'EEETTEEEEEEEEEE...SSSPPPS..PBEEEEEE', 'KNIDGYFKIYSKHTPINLVRDLPQGFSALEP…
7K90_C	0.002040120396714	0.2332284100045551	0.0063829787234037	[[37, 51], [195, 230], [275, 443], [514, 614], [646, 786], [861, 865], [957, 976]]	[2, 4, 1, 6, 0, 3, 5]	[[37, 51], [195, 230], [275, 443], [514, 614], [646, 786], [861, 865], [957, 976]]	[['B.SS..B..S.EEEE', 'YYPDKVFRSSVLHST', '+}UV]Y*^}UY0322', '333440253301433', 'B.SSSEE..SEEEEE', 'YYPDKVFRSSVLHST', '+}UVV/1^}U/0322', '333440253301433'], ['EEETTEEEEEEEEE.-------..S...BEEEEEEE', 'KNIDGYFKIYSKHTP-------PQGFSALEPLVDLP', '33/ON213/22332}-------}]U[}[)320/302', '440433240334433-------34323214310413', 'EEETTEEEEEEEEEE...SSSPPPS..PBEEEEEEE', 'KNIDGYFKIYSKHTPINLVRDLPQGFSALEPLVDLP', '33…
[truncated: 36,665 more rows]
