# Supplementary material for: Identifying and profiling structural similarities between Spike of SARS-CoV-2 and other viral or host proteins with Machaon
Source: Commun Biol. 2023 Jul 19;6:752. doi: 10.1038/s42003-023-05076-7 (PMC10356814; doi:10.1038/s42003-023-05076-7)
Supplement: Supplementary file 7 — Supplementary Data 4 [file 42003_2023_5076_MOESM7_ESM.zip › 6VXX_A_segment/metrics/6VXX_A_site1-parts.csv]

partIndex	residues
0	[646, 647, 661, 662, 665, 666, 667, 697, 698, 699, 700, 733, 735, 736, 737, 738, 739, 740, 743, 744, 745, 746, 747, 750, 754, 755, 757, 758, 761, 762, 763, 764, 765, 767, 768, 771, 772, 775, 776, 779, 783, 785, 786]
1	[274, 291, 298, 301, 302, 303, 304, 312, 313, 314, 315, 316, 317, 318, 319, 320, 321, 322, 355, 357, 380, 381, 382, 390, 391, 392, 393, 394, 396, 412, 426, 427, 428, 429, 430, 464]
2	[37, 38, 39, 40, 41, 42, 43, 44, 45, 47, 48, 49, 50, 53]
3	[861, 862, 864, 865]
4	[195, 197, 198, 200, 202, 203, 204, 225, 226, 227, 228, 230]
5	[957, 960, 961, 964, 965, 967, 968, 969, 973, 974, 975, 976, 978, 979, 982, 983]
6	[514, 515, 516, 517, 518, 519, 520, 521, 522, 523, 541, 543, 544, 545, 546, 547, 548, 549, 550, 557, 565, 567, 568, 569, 571, 574, 589, 590, 591, 592, 595, 596, 611, 612, 613, 614]
