# Supplementary material for: Identifying and profiling structural similarities between Spike of SARS-CoV-2 and other viral or host proteins with Machaon
Source: Commun Biol. 2023 Jul 19;6:752. doi: 10.1038/s42003-023-05076-7 (PMC10356814; doi:10.1038/s42003-023-05076-7)
Supplement: Supplementary file 7 — Supplementary Data 4 [file 42003_2023_5076_MOESM7_ESM.zip › 6VXX_A_segment/metrics/6VXX_A_site2-metrics.csv]

structureId	b-phipsi	w-rdist	t-alpha	alignedRange	referenceSegmentIndex	referenceRange	alignedSequences
6VXX_A	0.0	0.0	0.0	[[725, 728], [769, 789], [888, 891], [947, 954], [1012, 1064]]	[4, 1, 2, 3, 0]	[[725, 728], [769, 789], [888, 891], [947, 954], [1012, 1064]]	[['EEEE', 'EILP', '3/02', '4013', 'EEEE', 'EILP', '3/02', '4013'], ['HHHHHHHHHHHHHH...SEE.', 'GIAVEQDKNTQEVFAQVKQIY', '$!#!%%%%%$%%!#[]YV3/}', '302044444344022404403', 'HHHHHHHHHHHHHH...SEE.', 'GIAVEQDKNTQEVFAQVKQIY', '$!#!%%%%%$%%!#[]YV3/}', '302044444344022404403'], ['HHHS', 'FGAG', '#$#U', '2323', 'HHHS', 'FGAG', '#$#U', '2323'], ['HHHHHHHH', 'KLQDVVNQ', '%"%%!!%%', '41440044', 'HHHHHHHH', 'KL…
6VXX_B	2.734905222395832e-09	0.0003180000122228	0.0334507042253522	[[725, 728], [769, 789], [888, 891], [947, 954], [1012, 1064]]	[4, 1, 2, 3, 0]	[[725, 728], [769, 789], [888, 891], [947, 954], [1012, 1064]]	[['EEEE', 'EILP', '3/02', '4013', 'EEEE', 'EILP', '3/02', '4013'], ['HHHHHHHHHHHHHH...SEE.', 'GIAVEQDKNTQEVFAQVKQIY', '$!#!%%%%%$%%!#[]YV3/}', '302044444344022404403', 'HHHHHHHHHHHHHH...SEE.', 'GIAVEQDKNTQEVFAQVKQIY', '$!#!%%%%%$%%!#[]YV3/}', '302044444344022404403'], ['HHHS', 'FGAG', '#$#U', '2323', 'HHHS', 'FGAG', '#$#U', '2323'], ['HHHHHHHH', 'KLQDVVNQ', '%"%%!!%%', '41440044', 'HHHHHHHH', 'KL…
6VXX_C	4.880732019301711e-09	0.000272632495042	0.0352733686067026	[[725, 728], [769, 789], [888, 891], [947, 954], [1012, 1064]]	[4, 1, 2, 3, 0]	[[725, 728], [769, 789], [888, 891], [947, 954], [1012, 1064]]	[['EEEE', 'EILP', '3/02', '4013', 'EEEE', 'EILP', '3/02', '4013'], ['HHHHHHHHHHHHHH...SEE.', 'GIAVEQDKNTQEVFAQVKQIY', '$!#!%%%%%$%%!#[]YV3/}', '302044444344022404403', 'HHHHHHHHHHHHHH...SEE.', 'GIAVEQDKNTQEVFAQVKQIY', '$!#!%%%%%$%%!#[]YV3/}', '302044444344022404403'], ['HHHS', 'FGAG', '#$#U', '2323', 'HHHS', 'FGAG', '#$#U', '2323'], ['HHHHHHHH', 'KLQDVVNQ', '%"%%!!%%', '41440044', 'HHHHHHHH', 'KL…
6ZP0_B	9.558000549096264e-07	0.0394766182383391	0.0238500851788752	[[721, 724], [765, 785], [884, 887], [943, 950], [1008, 1060]]	[4, 1, 2, 3, 0]	[[725, 728], [769, 789], [888, 891], [947, 954], [1012, 1064]]	[['EEEE', 'EILP', '3/02', '4013', 'EEEE', 'EILP', '3/02', '4013'], ['HHHHHHHHHHHHHH...SEE.', 'GIAVEQDKNTQEVFAQVKQIY', '$!#!%%%%%$%%!#[]YV3/}', '302044444344022404403', 'HHHHHHHHHHHHHH...SEE.', 'GIAVEQDKNTQEVFAQVKQIY', '$!#!%%%%%$%%!#[]YV3/}', '302044444344022404403'], ['HHHS', 'FGAG', '#$#U', '2323', 'HHHS', 'FGAG', '#$#U', '2323'], ['HHHHHHHH', 'KLQDVVNQ', '%"%%!!%%', '41440044', 'HHHHHHHH', 'KL…
6ZP0_A	1.0149822882204422e-06	0.0394794251805996	0.0119250425894377	[[721, 724], [765, 785], [884, 887], [943, 950], [1008, 1060]]	[4, 1, 2, 3, 0]	[[725, 728], [769, 789], [888, 891], [947, 954], [1012, 1064]]	[['EEEE', 'EILP', '3/02', '4013', 'EEEE', 'EILP', '3/02', '4013'], ['HHHHHHHHHHHHHH...SEE.', 'GIAVEQDKNTQEVFAQVKQIY', '$!#!%%%%%$%%!#[]YV3/}', '302044444344022404403', 'HHHHHHHHHHHHHH...SEE.', 'GIAVEQDKNTQEVFAQVKQIY', '$!#!%%%%%$%%!#[]YV3/}', '302044444344022404403'], ['HHHS', 'FGAG', '#$#U', '2323', 'HHHS', 'FGAG', '#$#U', '2323'], ['HHHHHHHH', 'KLQDVVNQ', '%"%%!!%%', '41440044', 'HHHHHHHH', 'KL…
6ZP0_C	1.0275592302684402e-06	0.0394900949914503	0.0153321976149913	[[721, 724], [765, 785], [884, 887], [943, 950], [1008, 1060]]	[4, 1, 2, 3, 0]	[[725, 728], [769, 789], [888, 891], [947, 954], [1012, 1064]]	[['EEEE', 'EILP', '3/02', '4013', 'EEEE', 'EILP', '3/02', '4013'], ['HHHHHHHHHHHHHH...SEE.', 'GIAVEQDKNTQEVFAQVKQIY', '$!#!%%%%%$%%!#[]YV3/}', '302044444344022404403', 'HHHHHHHHHHHHHH...SEE.', 'GIAVEQDKNTQEVFAQVKQIY', '$!#!%%%%%$%%!#[]YV3/}', '302044444344022404403'], ['HHHS', 'FGAG', '#$#U', '2323', 'HHHS', 'FGAG', '#$#U', '2323'], ['HHHHHHHH', 'KLQDVVNQ', '%"%%!!%%', '41440044', 'HHHHHHHH', 'KL…
6ZP1_A	1.650068242153988e-06	0.0760398853620924	0.0630323679727427	[[721, 724], [765, 785], [884, 887], [943, 950], [1008, 1060]]	[4, 1, 2, 3, 0]	[[725, 728], [769, 789], [888, 891], [947, 954], [1012, 1064]]	[['EEEE', 'EILP', '3/02', '4013', 'EEEE', 'EILP', '3/02', '4013'], ['HHHHHHHHHHHHHH...SEE.', 'GIAVEQDKNTQEVFAQVKQIY', '$!#!%%%%%$%%!#[]YV3/}', '302044444344022404403', 'HHHHHHHHHHHHHH...SEE.', 'GIAVEQDKNTQEVFAQVKQIY', '$!#!%%%%%$%%!#[]YV3/}', '302044444344022404403'], ['HHHS', 'FGAG', '#$#U', '2323', 'HHHS', 'FGAG', '#$#U', '2323'], ['HHHHHHHH', 'KLQDVVNQ', '%"%%!!%%', '41440044', 'HHHHHHHH', 'KL…
6ZP1_C	1.6644274836182142e-06	0.0760467400121287	0.0306643952299821	[[721, 724], [765, 785], [884, 887], [943, 950], [1008, 1060]]	[4, 1, 2, 3, 0]	[[725, 728], [769, 789], [888, 891], [947, 954], [1012, 1064]]	[['EEEE', 'EILP', '3/02', '4013', 'EEEE', 'EILP', '3/02', '4013'], ['HHHHHHHHHHHHHH...SEE.', 'GIAVEQDKNTQEVFAQVKQIY', '$!#!%%%%%$%%!#[]YV3/}', '302044444344022404403', 'HHHHHHHHHHHHHH...SEE.', 'GIAVEQDKNTQEVFAQVKQIY', '$!#!%%%%%$%%!#[]YV3/}', '302044444344022404403'], ['HHHS', 'FGAG', '#$#U', '2323', 'HHHS', 'FGAG', '#$#U', '2323'], ['HHHHHHHH', 'KLQDVVNQ', '%"%%!!%%', '41440044', 'HHHHHHHH', 'KL…
6ZP1_B	1.6726302563815646e-06	0.0761139649349764	0.1090289608177164	[[721, 724], [765, 785], [884, 887], [943, 950], [1008, 1060]]	[4, 1, 2, 3, 0]	[[725, 728], [769, 789], [888, 891], [947, 954], [1012, 1064]]	[['EEEE', 'EILP', '3/02', '4013', 'EEEE', 'EILP', '3/02', '4013'], ['HHHHHHHHHHHHHH...SEE.', 'GIAVEQDKNTQEVFAQVKQIY', '$!#!%%%%%$%%!#[]YV3/}', '302044444344022404403', 'HHHHHHHHHHHHHH...SEE.', 'GIAVEQDKNTQEVFAQVKQIY', '$!#!%%%%%$%%!#[]YV3/}', '302044444344022404403'], ['HHHS', 'FGAG', '#$#U', '2323', 'HHHS', 'FGAG', '#$#U', '2323'], ['HHHHHHHH', 'KLQDVVNQ', '%"%%!!%%', '41440044', 'HHHHHHHH', 'KL…
6ZP2_B	3.5133013144332974e-06	0.1008869291356223	0.068143100511073	[[721, 724], [765, 785], [884, 887], [943, 950], [1008, 1060]]	[4, 1, 2, 3, 0]	[[725, 728], [769, 789], [888, 891], [947, 954], [1012, 1064]]	[['EEEE', 'EILP', '3/02', '4013', 'EEEE', 'EILP', '3/02', '4013'], ['HHHHHHHHHHHHHH...SEE.', 'GIAVEQDKNTQEVFAQVKQIY', '$!#!%%%%%$%%!#[]YV3/}', '302044444344022404403', 'HHHHHHHHHHHHHH...SEE.', 'GIAVEQDKNTQEVFAQVKQIY', '$!#!%%%%%$%%!#[]YV3/}', '302044444344022404403'], ['HHHS', 'FGAG', '#$#U', '2323', 'HHHS', 'FGAG', '#$#U', '2323'], ['HHHHHHHH', 'KLQDVVNQ', '%"%%!!%%', '41440044', 'HHHHHHHH', 'KL…
6ZP2_C	3.675083878804717e-06	0.10091762147163	0.0562180579216353	[[721, 724], [765, 785], [884, 887], [943, 950], [1008, 1060]]	[4, 1, 2, 3, 0]	[[725, 728], [769, 789], [888, 891], [947, 954], [1012, 1064]]	[['EEEE', 'EILP', '3/02', '4013', 'EEEE', 'EILP', '3/02', '4013'], ['HHHHHHHHHHHHHH...SEE.', 'GIAVEQDKNTQEVFAQVKQIY', '$!#!%%%%%$%%!#[]YV3/}', '302044444344022404403', 'HHHHHHHHHHHHHH...SEE.', 'GIAVEQDKNTQEVFAQVKQIY', '$!#!%%%%%$%%!#[]YV3/}', '302044444344022404403'], ['HHHS', 'FGAG', '#$#U', '2323', 'HHHS', 'FGAG', '#$#U', '2323'], ['HHHHHHHH', 'KLQDVVNQ', '%"%%!!%%', '41440044', 'HHHHHHHH', 'KL…
6ZP2_A	3.7275904539583713e-06	0.1009082757105552	0.0306643952299821	[[721, 724], [765, 785], [884, 887], [943, 950], [1008, 1060]]	[4, 1, 2, 3, 0]	[[725, 728], [769, 789], [888, 891], [947, 954], [1012, 1064]]	[['EEEE', 'EILP', '3/02', '4013', 'EEEE', 'EILP', '3/02', '4013'], ['HHHHHHHHHHHHHH...SEE.', 'GIAVEQDKNTQEVFAQVKQIY', '$!#!%%%%%$%%!#[]YV3/}', '302044444344022404403', 'HHHHHHHHHHHHHH...SEE.', 'GIAVEQDKNTQEVFAQVKQIY', '$!#!%%%%%$%%!#[]YV3/}', '302044444344022404403'], ['HHHS', 'FGAG', '#$#U', '2323', 'HHHS', 'FGAG', '#$#U', '2323'], ['HHHHHHHH', 'KLQDVVNQ', '%"%%!!%%', '41440044', 'HHHHHHHH', 'KL…
6X79_C	2.713267669224195e-05	0.1599037243959892	0.0494037478705273	[[725, 728], [769, 789], [888, 891], [947, 954], [1012, 1064]]	[4, 1, 2, 3, 0]	[[725, 728], [769, 789], [888, 891], [947, 954], [1012, 1064]]	[['EEEE', 'EILP', '3/02', '4013', 'EEEE', 'EILP', '3/02', '4013'], ['HHHHHHHHHHHHHH...SEE.', 'GIAVEQDKNTQEVFAQVKQIY', '$!#!%%%%%$%%!#[]YV3/}', '302044444344022404403', 'HHHHHHHHHHHHHH...SEE.', 'GIAVEQDKNTQEVFAQVKQIY', '$!#!%%%%%$%%!#[]YV3/}', '302044444344022404403'], ['HHHS', 'FGAG', '#$#U', '2323', 'HHHS', 'FGAG', '#$#U', '2323'], ['HHHHHHHH', 'KLQDVVNQ', '%"%%!!%%', '41440044', 'HHHHHHHH', 'KL…
6X79_A	2.736998292204385e-05	0.1599109370601848	0.028960817717206	[[725, 728], [769, 789], [888, 891], [947, 954], [1012, 1064]]	[4, 1, 2, 3, 0]	[[725, 728], [769, 789], [888, 891], [947, 954], [1012, 1064]]	[['EEEE', 'EILP', '3/02', '4013', 'EEEE', 'EILP', '3/02', '4013'], ['HHHHHHHHHHHHHH...SEE.', 'GIAVEQDKNTQEVFAQVKQIY', '$!#!%%%%%$%%!#[]YV3/}', '302044444344022404403', 'HHHHHHHHHHHHHH...SEE.', 'GIAVEQDKNTQEVFAQVKQIY', '$!#!%%%%%$%%!#[]YV3/}', '302044444344022404403'], ['HHHS', 'FGAG', '#$#U', '2323', 'HHHS', 'FGAG', '#$#U', '2323'], ['HHHHHHHH', 'KLQDVVNQ', '%"%%!!%%', '41440044', 'HHHHHHHH', 'KL…
6X79_B	2.740180686672689e-05	0.1599410861170453	0.0119250425894377	[[725, 728], [769, 789], [888, 891], [947, 954], [1012, 1064]]	[4, 1, 2, 3, 0]	[[725, 728], [769, 789], [888, 891], [947, 954], [1012, 1064]]	[['EEEE', 'EILP', '3/02', '4013', 'EEEE', 'EILP', '3/02', '4013'], ['HHHHHHHHHHHHHH...SEE.', 'GIAVEQDKNTQEVFAQVKQIY', '$!#!%%%%%$%%!#[]YV3/}', '302044444344022404403', 'HHHHHHHHHHHHHH...SEE.', 'GIAVEQDKNTQEVFAQVKQIY', '$!#!%%%%%$%%!#[]YV3/}', '302044444344022404403'], ['HHHS', 'FGAG', '#$#U', '2323', 'HHHS', 'FGAG', '#$#U', '2323'], ['HHHHHHHH', 'KLQDVVNQ', '%"%%!!%%', '41440044', 'HHHHHHHH', 'KL…
6VYB_A	4.6961472942276514e-05	0.0560981739054078	0.0936967632027254	[[725, 728], [769, 789], [888, 891], [947, 954], [1012, 1064]]	[4, 1, 2, 3, 0]	[[725, 728], [769, 789], [888, 891], [947, 954], [1012, 1064]]	[['EEEE', 'EILP', '3/02', '4013', 'EEEE', 'EILP', '3/02', '4013'], ['HHHHHHHHHHHHHH...SEE.', 'GIAVEQDKNTQEVFAQVKQIY', '$!#!%%%%%$%%!#[]YV3/}', '302044444344022404403', 'HHHHHHHHHHHHHH...SEE.', 'GIAVEQDKNTQEVFAQVKQIY', '$!#!%%%%%$%%!#[]YV3/}', '302044444344022404403'], ['HHHS', 'FGAG', '#$#U', '2323', 'HHHS', 'FGAG', '#$#U', '2323'], ['HHHHHHHH', 'KLQDVVNQ', '%"%%!!%%', '41440044', 'HHHHHHHH', 'KL…
6XKL_A	5.112239699847124e-05	0.2394929000068607	0.0936967632027254	[[725, 728], [769, 788], [888, 891], [947, 954], [1012, 1064]]	[4, 1, 2, 3, 0]	[[725, 728], [769, 788], [888, 891], [947, 954], [1012, 1064]]	[['EEEE', 'EILP', '3/02', '4013', 'EEEE', 'EILP', '3/02', '4013'], ['HHHHHHHHHHHHHH...SSE', 'GIAVEQDKNTQEVFAQVKQI', '$!#!%%%%%$%%!#[]YVV/', '30204444434402240440', 'HHHHHHHHHHHHHH...SEE', 'GIAVEQDKNTQEVFAQVKQI', '$!#!%%%%%$%%!#[]YV3/', '30204444434402240440'], ['HHHS', 'FGAG', '#$#U', '2323', 'HHHS', 'FGAG', '#$#U', '2323'], ['HHHHHHHH', 'KLQDVVNQ', '%"%%!!%%', '41440044', 'HHHHHHHH', 'KLQDVVNQ',…
7JV6_E	5.944194961721306e-05	0.0411774433825746	0.013816925734025	[[725, 728], [769, 789], [888, 891], [947, 954], [1012, 1064]]	[4, 1, 2, 3, 0]	[[725, 728], [769, 789], [888, 891], [947, 954], [1012, 1064]]	[['EEEE', 'EILP', '3/02', '4013', 'EEEE', 'EILP', '3/02', '4013'], ['HHHHHHHHHHHHHH...SEE.', 'GIAVEQDKNTQEVFAQVKQIY', '$!#!%%%%%$%%!#[]YV3/}', '302044444344022404403', 'HHHHHHHHHHHHHH...SEE.', 'GIAVEQDKNTQEVFAQVKQIY', '$!#!%%%%%$%%!#[]YV3/}', '302044444344022404403'], ['HHHS', 'FGAG', '#$#U', '2323', 'HHHS', 'FGAG', '#$#U', '2323'], ['HHHHHHHH', 'KLQDVVNQ', '%"%%!!%%', '41440044', 'HHHHHHHH', 'KL…
7JV6_A	6.013645292906336e-05	0.0411874311586826	0.0119250425894377	[[725, 728], [769, 789], [888, 891], [947, 954], [1012, 1064]]	[4, 1, 2, 3, 0]	[[725, 728], [769, 789], [888, 891], [947, 954], [1012, 1064]]	[['EEEE', 'EILP', '3/02', '4013', 'EEEE', 'EILP', '3/02', '4013'], ['HHHHHHHHHHHHHH...SEE.', 'GIAVEQDKNTQEVFAQVKQIY', '$!#!%%%%%$%%!#[]YV3/}', '302044444344022404403', 'HHHHHHHHHHHHHH...SEE.', 'GIAVEQDKNTQEVFAQVKQIY', '$!#!%%%%%$%%!#[]YV3/}', '302044444344022404403'], ['HHHS', 'FGAG', '#$#U', '2323', 'HHHS', 'FGAG', '#$#U', '2323'], ['HHHHHHHH', 'KLQDVVNQ', '%"%%!!%%', '41440044', 'HHHHHHHH', 'KL…
7JV6_B	6.035044856106342e-05	0.0411805125389173	0.0323679727427592	[[725, 728], [769, 789], [888, 891], [947, 954], [1012, 1064]]	[4, 1, 2, 3, 0]	[[725, 728], [769, 789], [888, 891], [947, 954], [1012, 1064]]	[['EEEE', 'EILP', '3/02', '4013', 'EEEE', 'EILP', '3/02', '4013'], ['HHHHHHHHHHHHHH...SEE.', 'GIAVEQDKNTQEVFAQVKQIY', '$!#!%%%%%$%%!#[]YV3/}', '302044444344022404403', 'HHHHHHHHHHHHHH...SEE.', 'GIAVEQDKNTQEVFAQVKQIY', '$!#!%%%%%$%%!#[]YV3/}', '302044444344022404403'], ['HHHS', 'FGAG', '#$#U', '2323', 'HHHS', 'FGAG', '#$#U', '2323'], ['HHHHHHHH', 'KLQDVVNQ', '%"%%!!%%', '41440044', 'HHHHHHHH', 'KL…
6ZOX_A	6.613680070776403e-05	0.1921121378804056	0.0119250425894377	[[721, 724], [765, 785], [884, 887], [943, 950], [1008, 1060]]	[4, 1, 2, 3, 0]	[[725, 728], [769, 789], [888, 891], [947, 954], [1012, 1064]]	[['EEEE', 'EILP', '3/02', '4013', 'EEEE', 'EILP', '3/02', '4013'], ['HHHHHHHHHHHHHH...SEE.', 'GIAVEQDKNTQEVFAQVKQIY', '$!#!%%%%%$%%!#[]YV3/}', '302044444344022404403', 'HHHHHHHHHHHHHH...SEE.', 'GIAVEQDKNTQEVFAQVKQIY', '$!#!%%%%%$%%!#[]YV3/}', '302044444344022404403'], ['HHHS', 'FGAG', '#$#U', '2323', 'HHHS', 'FGAG', '#$#U', '2323'], ['HHHHHHHH', 'KLQDVVNQ', '%"%%!!%%', '41440044', 'HHHHHHHH', 'KL…
6ZOX_B	6.688422157957464e-05	0.1920859232709072	0.0051107325383297	[[721, 724], [765, 785], [884, 887], [943, 950], [1008, 1060]]	[4, 1, 2, 3, 0]	[[725, 728], [769, 789], [888, 891], [947, 954], [1012, 1064]]	[['EEEE', 'EILP', '3/02', '4013', 'EEEE', 'EILP', '3/02', '4013'], ['HHHHHHHHHHHHHH...SEE.', 'GIAVEQDKNTQEVFAQVKQIY', '$!#!%%%%%$%%!#[]YV3/}', '302044444344022404403', 'HHHHHHHHHHHHHH...SEE.', 'GIAVEQDKNTQEVFAQVKQIY', '$!#!%%%%%$%%!#[]YV3/}', '302044444344022404403'], ['HHHS', 'FGAG', '#$#U', '2323', 'HHHS', 'FGAG', '#$#U', '2323'], ['HHHHHHHH', 'KLQDVVNQ', '%"%%!!%%', '41440044', 'HHHHHHHH', 'KL…
6ZOX_C	6.77315280226962e-05	0.1921112209809576	0.0102214650766609	[[721, 724], [765, 785], [884, 887], [943, 950], [1008, 1060]]	[4, 1, 2, 3, 0]	[[725, 728], [769, 789], [888, 891], [947, 954], [1012, 1064]]	[['EEEE', 'EILP', '3/02', '4013', 'EEEE', 'EILP', '3/02', '4013'], ['HHHHHHHHHHHHHH...SEE.', 'GIAVEQDKNTQEVFAQVKQIY', '$!#!%%%%%$%%!#[]YV3/}', '302044444344022404403', 'HHHHHHHHHHHHHH...SEE.', 'GIAVEQDKNTQEVFAQVKQIY', '$!#!%%%%%$%%!#[]YV3/}', '302044444344022404403'], ['HHHS', 'FGAG', '#$#U', '2323', 'HHHS', 'FGAG', '#$#U', '2323'], ['HHHHHHHH', 'KLQDVVNQ', '%"%%!!%%', '41440044', 'HHHHHHHH', 'KL…
7KJ4_C	8.919367959168029e-05	0.0470430134945831	0.0155709342560554	[[725, 728], [769, 788], [888, 891], [947, 954], [1012, 1064]]	[4, 1, 2, 3, 0]	[[725, 728], [769, 788], [888, 891], [947, 954], [1012, 1064]]	[['EEEE', 'EILP', '3/02', '4013', 'EEEE', 'EILP', '3/02', '4013'], ['HHHHHHHHHHHHHT...SSE', 'GIAVEQDKNTQEVFAQVKQI', '$!#!%%%%%$%%!M[]YVV/', '30204444434402240440', 'HHHHHHHHHHHHHH...SEE', 'GIAVEQDKNTQEVFAQVKQI', '$!#!%%%%%$%%!#[]YV3/', '30204444434402240440'], ['HHHS', 'FGAG', '#$#U', '2323', 'HHHS', 'FGAG', '#$#U', '2323'], ['HHHHHHHH', 'KLQDVVNQ', '%"%%!!%%', '41440044', 'HHHHHHHH', 'KLQDVVNQ',…
7KJ3_B	9.930006861149844e-05	0.0719536702116183	0.0244328097731238	[[725, 728], [769, 788], [888, 891], [947, 954], [1012, 1064]]	[4, 1, 2, 3, 0]	[[725, 728], [769, 788], [888, 891], [947, 954], [1012, 1064]]	[['EEEE', 'EILP', '3/02', '4013', 'EEEE', 'EILP', '3/02', '4013'], ['HHHHHHHHHHHHHH...SSE', 'GIAVEQDKNTQEVFAQVKQI', '$!#!%%%%%$%%!#[]YVV/', '30204444434402240440', 'HHHHHHHHHHHHHH...SEE', 'GIAVEQDKNTQEVFAQVKQI', '$!#!%%%%%$%%!#[]YV3/', '30204444434402240440'], ['HHHS', 'FGAG', '#$#U', '2323', 'HHHS', 'FGAG', '#$#U', '2323'], ['HHHHHHHH', 'KLQDVVNQ', '%"%%!!%%', '41440044', 'HHHHHHHH', 'KLQDVVNQ',…
6VYB_B	0.000106777163918	0.0822677993959833	0.0442930153321974	[[725, 728], [769, 789], [888, 891], [947, 954], [1012, 1064]]	[4, 1, 2, 3, 0]	[[725, 728], [769, 789], [888, 891], [947, 954], [1012, 1064]]	[['EEEE', 'EILP', '3/02', '4013', 'EEEE', 'EILP', '3/02', '4013'], ['HHHHHHHHHHHHHH...SEE.', 'GIAVEQDKNTQEVFAQVKQIY', '$!#!%%%%%$%%!#[]YV3/}', '302044444344022404403', 'HHHHHHHHHHHHHH...SEE.', 'GIAVEQDKNTQEVFAQVKQIY', '$!#!%%%%%$%%!#[]YV3/}', '302044444344022404403'], ['HHHS', 'FGAG', '#$#U', '2323', 'HHHS', 'FGAG', '#$#U', '2323'], ['HHHHHHHH', 'KLQDVVNQ', '%"%%!!%%', '41440044', 'HHHHHHHH', 'KL…
6XKL_B	0.0001077596450946	0.2096622396671886	0.103918228279386	[[725, 728], [769, 786], [888, 891], [947, 954], [1012, 1064]]	[4, 1, 2, 3, 0]	[[725, 728], [769, 786], [888, 891], [947, 954], [1012, 1064]]	[['EEEE', 'EILP', '3/02', '4013', 'EEEE', 'EILP', '3/02', '4013'], ['HHHHHHHHHHHHHH...S', 'GIAVEQDKNTQEVFAQVK', '$!#!%%%%%$%%!#[]YV', '302044444344022404', 'HHHHHHHHHHHHHH...S', 'GIAVEQDKNTQEVFAQVK', '$!#!%%%%%$%%!#[]YV', '302044444344022404'], ['HHHS', 'FGAG', '#$#U', '2323', 'HHHS', 'FGAG', '#$#U', '2323'], ['HHHHHHHH', 'KLQDVVNQ', '%"%%!!%%', '41440044', 'HHHHHHHH', 'KLQDVVNQ', '%"%%!!%%', '41…
7KE8_A	0.0001377447933656	0.0627821871040972	0.0442930153321974	[[725, 728], [769, 788], [888, 891], [947, 954], [1012, 1064]]	[4, 1, 2, 3, 0]	[[725, 728], [769, 788], [888, 891], [947, 954], [1012, 1064]]	[['EEEE', 'EILP', '3/02', '4013', 'EEEE', 'EILP', '3/02', '4013'], ['HHHHHHHHHHHHHH...SEE', 'GIAVEQDKNTQEVFAQVKQI', '$!#!%%%%%$%%!#[]YV3/', '30204444434402240440', 'HHHHHHHHHHHHHH...SEE', 'GIAVEQDKNTQEVFAQVKQI', '$!#!%%%%%$%%!#[]YV3/', '30204444434402240440'], ['HHHS', 'FGAG', '#$#U', '2323', 'HHHS', 'FGAG', '#$#U', '2323'], ['HHHHHHHH', 'KLQDVVNQ', '%"%%!!%%', '41440044', 'HHHHHHHH', 'KLQDVVNQ',…
6XKL_C	0.0001378036320824	0.2241845621822386	0.1022146507666088	[[725, 728], [769, 786], [888, 891], [947, 954], [1012, 1064]]	[4, 1, 2, 3, 0]	[[725, 728], [769, 786], [888, 891], [947, 954], [1012, 1064]]	[['EEEE', 'EILP', '3/02', '4013', 'EEEE', 'EILP', '3/02', '4013'], ['HHHHHHHHHHHHHH...S', 'GIAVEQDKNTQEVFAQVK', '$!#!%%%%%$%%!#[]YV', '302044444344022404', 'HHHHHHHHHHHHHH...S', 'GIAVEQDKNTQEVFAQVK', '$!#!%%%%%$%%!#[]YV', '302044444344022404'], ['HHHS', 'FGAG', '#$#U', '2323', 'HHHS', 'FGAG', '#$#U', '2323'], ['HHHHHHHH', 'KLQDVVNQ', '%"%%!!%%', '41440044', 'HHHHHHHH', 'KLQDVVNQ', '%"%%!!%%', '41…
6WPT_C	0.00016498037269	0.0632018095128132	0.0119250425894377	[[725, 728], [769, 788], [888, 891], [947, 954], [1012, 1064]]	[4, 1, 2, 3, 0]	[[725, 728], [769, 788], [888, 891], [947, 954], [1012, 1064]]	[['EEEE', 'EILP', '3/02', '4013', 'EEEE', 'EILP', '3/02', '4013'], ['HHHHHHHHHHHHHH...SSE', 'GIAVEQDKNTQEVFAQVKQI', '$!#!%%%%%$%%!#[]YVV/', '30204444434402240440', 'HHHHHHHHHHHHHH...SEE', 'GIAVEQDKNTQEVFAQVKQI', '$!#!%%%%%$%%!#[]YV3/', '30204444434402240440'], ['HHHS', 'FGAG', '#$#U', '2323', 'HHHS', 'FGAG', '#$#U', '2323'], ['HHHHHHHH', 'KLQDVVNQ', '%"%%!!%%', '41440044', 'HHHHHHHH', 'KLQDVVNQ',…
7JV4_C	0.0001719806196393	0.0573740991418389	0.1243611584327082	[[725, 728], [769, 788], [888, 891], [947, 954], [1012, 1064]]	[4, 1, 2, 3, 0]	[[725, 728], [769, 788], [888, 891], [947, 954], [1012, 1064]]	[['EEEE', 'EILP', '3/02', '4013', 'EEEE', 'EILP', '3/02', '4013'], ['HHHHHHHHHHHHHH...SSE', 'GIAVEQDKNTQEVFAQVKQI', '$!#!%%%%%$%%!#[]YVV/', '30204444434402240440', 'HHHHHHHHHHHHHH...SEE', 'GIAVEQDKNTQEVFAQVKQI', '$!#!%%%%%$%%!#[]YV3/', '30204444434402240440'], ['HHHS', 'FGAG', '#$#U', '2323', 'HHHS', 'FGAG', '#$#U', '2323'], ['HHHHHHHH', 'KLQDVVNQ', '%"%%!!%%', '41440044', 'HHHHHHHH', 'KLQDVVNQ',…
7K8X_B	0.0001745618014382	0.1513333671369571	0.0316344463971884	[[725, 728], [769, 789], [888, 891], [947, 954], [1012, 1064]]	[4, 1, 2, 3, 0]	[[725, 728], [769, 789], [888, 891], [947, 954], [1012, 1064]]	[['EEEE', 'EILP', '3/02', '4013', 'EEEE', 'EILP', '3/02', '4013'], ['HHHHHHHHHHHHHH...SEE.', 'GIAVEQDKNTQEVFAQVKQIY', '$!#!%%%%%$%%!#[]YV3/}', '302044444344022404403', 'HHHHHHHHHHHHHH...SEE.', 'GIAVEQDKNTQEVFAQVKQIY', '$!#!%%%%%$%%!#[]YV3/}', '302044444344022404403'], ['HHHS', 'FGAG', '#$#U', '2323', 'HHHS', 'FGAG', '#$#U', '2323'], ['HHHHHHHH', 'KLQDVVNQ', '%"%%!!%%', '41440044', 'HHHHHHHH', 'KL…
7KJ3_C	0.0001761259660946	0.0562635394693524	0.1260647359454847	[[725, 728], [769, 788], [888, 891], [947, 954], [1012, 1064]]	[4, 1, 2, 3, 0]	[[725, 728], [769, 788], [888, 891], [947, 954], [1012, 1064]]	[['EEEE', 'EILP', '3/02', '4013', 'EEEE', 'EILP', '3/02', '4013'], ['HHHHHHHHHHHHHH...SSE', 'GIAVEQDKNTQEVFAQVKQI', '$!#!%%%%%$%%!#[]YVV/', '30204444434402240440', 'HHHHHHHHHHHHHH...SEE', 'GIAVEQDKNTQEVFAQVKQI', '$!#!%%%%%$%%!#[]YV3/', '30204444434402240440'], ['HHHS', 'FGAG', '#$#U', '2323', 'HHHS', 'FGAG', '#$#U', '2323'], ['HHHHHHHH', 'KLQDVVNQ', '%"%%!!%%', '41440044', 'HHHHHHHH', 'KLQDVVNQ',…
6VYB_C	0.0001821385498652	0.0356454676152515	0.0170357751277681	[[725, 728], [769, 788], [888, 891], [947, 954], [1012, 1064]]	[4, 1, 2, 3, 0]	[[725, 728], [769, 788], [888, 891], [947, 954], [1012, 1064]]	[['EEEE', 'EILP', '3/02', '4013', 'EEEE', 'EILP', '3/02', '4013'], ['HHHHHHHHHHHHHH...SSE', 'GIAVEQDKNTQEVFAQVKQI', '$!#!%%%%%$%%!#[]YVV/', '30204444434402240440', 'HHHHHHHHHHHHHH...SEE', 'GIAVEQDKNTQEVFAQVKQI', '$!#!%%%%%$%%!#[]YV3/', '30204444434402240440'], ['HHHS', 'FGAG', '#$#U', '2323', 'HHHS', 'FGAG', '#$#U', '2323'], ['HHHHHHHH', 'KLQDVVNQ', '%"%%!!%%', '41440044', 'HHHHHHHH', 'KLQDVVNQ',…
6ZOY_C	0.0002290888505939	0.2035511865155085	0.1431005110732537	[[721, 724], [765, 782], [884, 887], [943, 950], [1008, 1060]]	[4, 1, 2, 3, 0]	[[725, 728], [769, 786], [888, 891], [947, 954], [1012, 1064]]	[['EEEE', 'EILP', '3/02', '4013', 'EEEE', 'EILP', '3/02', '4013'], ['HHHHHHHHHHHHHH...S', 'GIAVEQDKNTQEVFAQVK', '$!#!%%%%%$%%!#[]YV', '302044444344022404', 'HHHHHHHHHHHHHH...S', 'GIAVEQDKNTQEVFAQVK', '$!#!%%%%%$%%!#[]YV', '302044444344022404'], ['HHHS', 'FGAG', '#$#U', '2323', 'HHHS', 'FGAG', '#$#U', '2323'], ['HHHHHHHH', 'KLQDVVNQ', '%"%%!!%%', '41440044', 'HHHHHHHH', 'KLQDVVNQ', '%"%%!!%%', '41…
6ZOY_A	0.0002302596801316	0.2035416967494364	0.1277683134582621	[[721, 724], [765, 782], [884, 887], [943, 950], [1008, 1060]]	[4, 1, 2, 3, 0]	[[725, 728], [769, 786], [888, 891], [947, 954], [1012, 1064]]	[['EEEE', 'EILP', '3/02', '4013', 'EEEE', 'EILP', '3/02', '4013'], ['HHHHHHHHHHHHHH...S', 'GIAVEQDKNTQEVFAQVK', '$!#!%%%%%$%%!#[]YV', '302044444344022404', 'HHHHHHHHHHHHHH...S', 'GIAVEQDKNTQEVFAQVK', '$!#!%%%%%$%%!#[]YV', '302044444344022404'], ['HHHS', 'FGAG', '#$#U', '2323', 'HHHS', 'FGAG', '#$#U', '2323'], ['HHHHHHHH', 'KLQDVVNQ', '%"%%!!%%', '41440044', 'HHHHHHHH', 'KLQDVVNQ', '%"%%!!%%', '41…
6ZOY_B	0.0002314560652124	0.2035830426659657	0.1533219761499145	[[721, 724], [765, 782], [884, 887], [943, 950], [1008, 1060]]	[4, 1, 2, 3, 0]	[[725, 728], [769, 786], [888, 891], [947, 954], [1012, 1064]]	[['EEEE', 'EILP', '3/02', '4013', 'EEEE', 'EILP', '3/02', '4013'], ['HHHHHHHHHHHHHH...S', 'GIAVEQDKNTQEVFAQVK', '$!#!%%%%%$%%!#[]YV', '302044444344022404', 'HHHHHHHHHHHHHH...S', 'GIAVEQDKNTQEVFAQVK', '$!#!%%%%%$%%!#[]YV', '302044444344022404'], ['HHHS', 'FGAG', '#$#U', '2323', 'HHHS', 'FGAG', '#$#U', '2323'], ['HHHHHHHH', 'KLQDVVNQ', '%"%%!!%%', '41440044', 'HHHHHHHH', 'KLQDVVNQ', '%"%%!!%%', '41…
7KJ2_A	0.0002621769465665	0.0832898182901223	0.0085178875638836	[[725, 728], [769, 788], [888, 891], [947, 954], [1012, 1064]]	[4, 1, 2, 3, 0]	[[725, 728], [769, 788], [888, 891], [947, 954], [1012, 1064]]	[['EEEE', 'EILP', '3/02', '4013', 'EEEE', 'EILP', '3/02', '4013'], ['HHHHHHHHHHHHHHTT.SEE', 'GIAVEQDKNTQEVFAQVKQI', '$!#!%%%%%$%%!#MOYV3/', '30204444434402240440', 'HHHHHHHHHHHHHH...SEE', 'GIAVEQDKNTQEVFAQVKQI', '$!#!%%%%%$%%!#[]YV3/', '30204444434402240440'], ['HHHS', 'FGAG', '#$#U', '2323', 'HHHS', 'FGAG', '#$#U', '2323'], ['HHHHHHHH', 'KLQDVVNQ', '%"%%!!%%', '41440044', 'HHHHHHHH', 'KLQDVVNQ',…
7DK4_A	0.0003211599283782	0.1745248010888767	0.0692167577413485	[[725, 728], [769, 788], [888, 891], [947, 954], [1012, 1064]]	[4, 1, 2, 3, 0]	[[725, 728], [769, 788], [888, 891], [947, 954], [1012, 1064]]	[['EEEE', 'EILP', '3/02', '4013', 'EEEE', 'EILP', '3/02', '4013'], ['HHHHHHHHHHHHHH...SEE', 'GIAVEQDKNTQEVFAQVKQI', '$!#!%%%%%$%%!#[]YV3/', '30204444434402240440', 'HHHHHHHHHHHHHH...SEE', 'GIAVEQDKNTQEVFAQVKQI', '$!#!%%%%%$%%!#[]YV3/', '30204444434402240440'], ['HHHS', 'FGAG', '#$#U', '2323', 'HHHS', 'FGAG', '#$#U', '2323'], ['HHHHHHHH', 'KLQDVVNQ', '%"%%!!%%', '41440044', 'HHHHHHHH', 'KLQDVVNQ',…
2J8F_A	0.0003542081548475	0.8350561242797621	1.2150943396226426	[[130, 140], [138, 140], [110, 117]]	[1, 3, 0]	[[771, 781], [949, 951], [1014, 1023]]	[['HHHHH..HHHH', 'FTHDNVDYQQI', '#$%%%Y]$%%!', '23444043440', 'HHHHHHHHHHH', 'AVEQDKNTQEV', '#!%%%%%$%%!', '20444443440'], ['HHH', 'QQI', '%%!', '440', 'HHH', 'QDV', '%%!', '440'], ['HHHHHHHH', 'RFMQMIAD', '&##%#!#%', '52242024', 'HHHHHHHHHH', 'RAAEIRASAN', '&##%!&#$#%', '5224052324']]
7KJ3_A	0.0004227376228734	0.0882950062966393	0.0936967632027254	[[725, 728], [769, 782], [888, 891], [947, 954], [1012, 1064]]	[4, 1, 2, 3, 0]	[[725, 728], [769, 782], [888, 891], [947, 954], [1012, 1064]]	[['EEEE', 'EILP', '3/02', '4013', 'EEEE', 'EILP', '3/02', '4013'], ['HHHHHHHHHHHHHH', 'GIAVEQDKNTQEVF', '$!#!%%%%%$%%!#', '30204444434402', 'HHHHHHHHHHHHHH', 'GIAVEQDKNTQEVF', '$!#!%%%%%$%%!#', '30204444434402'], ['HHHS', 'FGAG', '#$#U', '2323', 'HHHS', 'FGAG', '#$#U', '2323'], ['HHHHHHHH', 'KLQDVVNQ', '%"%%!!%%', '41440044', 'HHHHHHHH', 'KLQDVVNQ', '%"%%!!%%', '41440044'], ['HHHHHHHHHHHHHHHHHIII…
7JV4_B	0.0004583607227406	0.0488713537032002	0.0664395229982959	[[725, 728], [769, 789], [888, 891], [947, 954], [1012, 1064]]	[4, 1, 2, 3, 0]	[[725, 728], [769, 789], [888, 891], [947, 954], [1012, 1064]]	[['EEEE', 'EILP', '3/02', '4013', 'EEEE', 'EILP', '3/02', '4013'], ['HHHHHHHHHHHHHHTT.SEE.', 'GIAVEQDKNTQEVFAQVKQIY', '$!#!%%%%%$%%!#MOYV3/}', '302044444344022404403', 'HHHHHHHHHHHHHH...SEE.', 'GIAVEQDKNTQEVFAQVKQIY', '$!#!%%%%%$%%!#[]YV3/}', '302044444344022404403'], ['HHHS', 'FGAG', '#$#U', '2323', 'HHHS', 'FGAG', '#$#U', '2323'], ['HHHHHHHH', 'KLQDVVNQ', '%"%%!!%%', '41440044', 'HHHHHHHH', 'KL…
2IXU_A	0.0004849836962354	0.817560068954182	1.266409266409268	[[130, 140], [138, 140], [110, 117]]	[1, 3, 0]	[[771, 781], [949, 951], [1014, 1023]]	[['HHHHH..HHHH', 'FTHDNVDYQQI', '#$%%%Y]$%%!', '23444043440', 'HHHHHHHHHHH', 'AVEQDKNTQEV', '#!%%%%%$%%!', '20444443440'], ['HHH', 'QQI', '%%!', '440', 'HHH', 'QDV', '%%!', '440'], ['HHHHHHHH', 'RFMQMIAD', '&##%#!#%', '52242024', 'HHHHHHHHHH', 'RAAEIRASAN', '&##%!&#$#%', '5224052324']]
2J8G_A	0.0004953880572588	0.7974625043505781	1.2404580152671767	[[130, 140], [138, 140], [110, 117]]	[1, 3, 0]	[[771, 781], [949, 951], [1014, 1023]]	[['HHHHH..HHHH', 'FTHDNVDYQQI', '#$%%%Y]$%%!', '23444043440', 'HHHHHHHHHHH', 'AVEQDKNTQEV', '#!%%%%%$%%!', '20444443440'], ['HHH', 'QQI', '%%!', '440', 'HHH', 'QDV', '%%!', '440'], ['HHHHHHHH', 'RFMQMIAD', '&##%#!#%', '52242024', 'HHHHHHHHHH', 'RAAEIRASAN', '&##%!&#$#%', '5224052324']]
7A94_B	0.000500426948607	0.3908925916328303	0.0340715502555364	[[725, 728], [769, 788], [888, 891], [947, 954], [1012, 1064]]	[4, 1, 2, 3, 0]	[[725, 728], [769, 788], [888, 891], [947, 954], [1012, 1064]]	[['EEEE', 'EILP', '3/02', '4013', 'EEEE', 'EILP', '3/02', '4013'], ['HHHHHHHHHHHHHHTT.SEE', 'GIAVEQDKNTQEVFAQVKQI', '$!#!%%%%%$%%!#MOYV3/', '30204444434402240440', 'HHHHHHHHHHHHHH...SEE', 'GIAVEQDKNTQEVFAQVKQI', '$!#!%%%%%$%%!#[]YV3/', '30204444434402240440'], ['HHHS', 'FGAG', '#$#U', '2323', 'HHHS', 'FGAG', '#$#U', '2323'], ['HHHHHHHH', 'KLQDVVNQ', '%"%%!!%%', '41440044', 'HHHHHHHH', 'KLQDVVNQ',…
7KE6_B	0.0005784246173724	0.0441249142728569	0.0034188034188034	[[725, 728], [769, 788], [888, 891], [947, 954], [1012, 1064]]	[4, 1, 2, 3, 0]	[[725, 728], [769, 788], [888, 891], [947, 954], [1012, 1064]]	[['EEEE', 'EILP', '3/02', '4013', 'EEEE', 'EILP', '3/02', '4013'], ['HHHHHHHHHHHHHH...SEE', 'GIAVEQDKNTQEVFAQVKQI', '$!#!%%%%%$%%!#[]YV3/', '30204444434402240440', 'HHHHHHHHHHHHHH...SEE', 'GIAVEQDKNTQEVFAQVKQI', '$!#!%%%%%$%%!#[]YV3/', '30204444434402240440'], ['HHHS', 'FGAG', '#$#U', '2323', 'HHHS', 'FGAG', '#$#U', '2323'], ['HHHHHHHH', 'KLQDVVNQ', '%"%%!!%%', '41440044', 'HHHHHHHH', 'KLQDVVNQ',…
6QPG_K	0.0006066312901801	17.77803398652944	0.4514480408858592	[[168, 181], [542, 544], [112, 116], [542, 549]]	[1, 2, 3, 0]	[[779, 785], [888, 890], [950, 954], [1020, 1028]]	[['HHHHHHTT.SB...', 'KDVMESMDKEEMEI', '%%!#%$MO]V,[]Y', '44024324444240', 'HHHH...', 'QEVFAQV', '%%!#[]Y', '4402240'], ['HHH', 'ATA', '#$#', '232', 'HHH', 'FGA', '#$#', '232'], ['HHHHH', 'EVVQQ', '%!!%%', '40044', 'HHHHH', 'DVVNQ', '%!!%%', '40044'], ['HHHHHHHH', 'ATAQMALQ', '#$#%##"%', '23242214', 'HHHHHHHHH', 'ASANLAATK', '#$#%"##$%', '232412234']]
6XF5_C	0.000608304233401	0.055490675002159	0.1396933560476991	[[725, 728], [769, 786], [888, 891], [947, 954], [1012, 1064]]	[4, 1, 2, 3, 0]	[[725, 728], [769, 786], [888, 891], [947, 954], [1012, 1064]]	[['EEEE', 'EILP', '3/02', '4013', 'EEEE', 'EILP', '3/02', '4013'], ['HHHHHHHHHHHHHH...S', 'GIAVEQDKNTQEVFAQVK', '$!#!%%%%%$%%!#[]YV', '302044444344022404', 'HHHHHHHHHHHHHH...S', 'GIAVEQDKNTQEVFAQVK', '$!#!%%%%%$%%!#[]YV', '302044444344022404'], ['HHHS', 'FGAG', '#$#U', '2323', 'HHHS', 'FGAG', '#$#U', '2323'], ['HHHHHHHH', 'KLQDVVNQ', '%"%%!!%%', '41440044', 'HHHHHHHH', 'KLQDVVNQ', '%"%%!!%%', '41…
6XF5_A	0.0006183055919789	0.0555818807880837	0.1516183986371377	[[725, 728], [769, 786], [888, 891], [947, 954], [1012, 1064]]	[4, 1, 2, 3, 0]	[[725, 728], [769, 786], [888, 891], [947, 954], [1012, 1064]]	[['EEEE', 'EILP', '3/02', '4013', 'EEEE', 'EILP', '3/02', '4013'], ['HHHHHHHHHHHHHH...S', 'GIAVEQDKNTQEVFAQVK', '$!#!%%%%%$%%!#[]YV', '302044444344022404', 'HHHHHHHHHHHHHH...S', 'GIAVEQDKNTQEVFAQVK', '$!#!%%%%%$%%!#[]YV', '302044444344022404'], ['HHHS', 'FGAG', '#$#U', '2323', 'HHHS', 'FGAG', '#$#U', '2323'], ['HHHHHHHH', 'KLQDVVNQ', '%"%%!!%%', '41440044', 'HHHHHHHH', 'KLQDVVNQ', '%"%%!!%%', '41…
6XF5_B	0.0006316583725978	0.0555718210598064	0.1328790459965925	[[725, 728], [769, 786], [888, 891], [947, 954], [1012, 1064]]	[4, 1, 2, 3, 0]	[[725, 728], [769, 786], [888, 891], [947, 954], [1012, 1064]]	[['EEEE', 'EILP', '3/02', '4013', 'EEEE', 'EILP', '3/02', '4013'], ['HHHHHHHHHHHHHH...S', 'GIAVEQDKNTQEVFAQVK', '$!#!%%%%%$%%!#[]YV', '302044444344022404', 'HHHHHHHHHHHHHH...S', 'GIAVEQDKNTQEVFAQVK', '$!#!%%%%%$%%!#[]YV', '302044444344022404'], ['HHHS', 'FGAG', '#$#U', '2323', 'HHHS', 'FGAG', '#$#U', '2323'], ['HHHHHHHH', 'KLQDVVNQ', '%"%%!!%%', '41440044', 'HHHHHHHH', 'KLQDVVNQ', '%"%%!!%%', '41…
1OBA_A	0.0006334818214612	0.8212027294450832	1.1985018726591763	[[130, 140], [138, 140], [110, 117]]	[1, 3, 0]	[[771, 781], [949, 951], [1014, 1023]]	[['HHHHH..HHHH', 'FTHDNVDYQQI', '#$%%%Y]$%%!', '23444043440', 'HHHHHHHHHHH', 'AVEQDKNTQEV', '#!%%%%%$%%!', '20444443440'], ['HHH', 'QQI', '%%!', '440', 'HHH', 'QDV', '%%!', '440'], ['HHHHHHHH', 'RFMQMIAD', '&##%#!#%', '52242024', 'HHHHHHHHHH', 'RAAEIRASAN', '&##%!&#$#%', '5224052324']]
6X2A_A	0.0006745604969539	0.0946666974695848	0.0306643952299821	[[725, 728], [769, 788], [888, 891], [947, 954], [1012, 1064]]	[4, 1, 2, 3, 0]	[[725, 728], [769, 788], [888, 891], [947, 954], [1012, 1064]]	[['EEEE', 'EILP', '3/02', '4013', 'EEEE', 'EILP', '3/02', '4013'], ['HHHHHHHHHHHHHHTT.SSE', 'GIAVEQDKNTQEVFAQVKQI', '$!#!%%%%%$%%!#MOYVV/', '30204444434402240440', 'HHHHHHHHHHHHHH...SEE', 'GIAVEQDKNTQEVFAQVKQI', '$!#!%%%%%$%%!#[]YV3/', '30204444434402240440'], ['HHHS', 'FGAG', '#$#U', '2323', 'HHHS', 'FGAG', '#$#U', '2323'], ['HHHHHHHH', 'KLQDVVNQ', '%"%%!!%%', '41440044', 'HHHHHHHH', 'KLQDVVNQ',…
6XF6_B	0.0006852845844527	0.0584770442487868	0.1516183986371377	[[725, 728], [769, 786], [888, 891], [947, 954], [1012, 1064]]	[4, 1, 2, 3, 0]	[[725, 728], [769, 786], [888, 891], [947, 954], [1012, 1064]]	[['EEEE', 'EILP', '3/02', '4013', 'EEEE', 'EILP', '3/02', '4013'], ['HHHHHHHHHHHHHH...S', 'GIAVEQDKNTQEVFAQVK', '$!#!%%%%%$%%!#[]YV', '302044444344022404', 'HHHHHHHHHHHHHH...S', 'GIAVEQDKNTQEVFAQVK', '$!#!%%%%%$%%!#[]YV', '302044444344022404'], ['HHHS', 'FGAG', '#$#U', '2323', 'HHHS', 'FGAG', '#$#U', '2323'], ['HHHHHHHH', 'KLQDVVNQ', '%"%%!!%%', '41440044', 'HHHHHHHH', 'KLQDVVNQ', '%"%%!!%%', '41…
7KDJ_A	0.0007470898792148	0.0467697701126385	0.161839863713799	[[725, 728], [769, 788], [888, 891], [947, 954], [1012, 1064]]	[4, 1, 2, 3, 0]	[[725, 728], [769, 788], [888, 891], [947, 954], [1012, 1064]]	[['EEEE', 'EILP', '3/02', '4013', 'EEEE', 'EILP', '3/02', '4013'], ['HHHHHHHHHHHHHHTT.SEE', 'GIAVEQDKNTQEVFAQVKQI', '$!#!%%%%%$%%!#MOYV3/', '30204444434402240440', 'HHHHHHHHHHHHHH...SEE', 'GIAVEQDKNTQEVFAQVKQI', '$!#!%%%%%$%%!#[]YV3/', '30204444434402240440'], ['HHHS', 'FGAG', '#$#U', '2323', 'HHHS', 'FGAG', '#$#U', '2323'], ['HHHHHHHH', 'KLQDVVNQ', '%"%%!!%%', '41440044', 'HHHHHHHH', 'KLQDVVNQ',…
6Z97_A	0.0007914537604883	0.0629299688246523	0.1175468483816006	[[725, 728], [769, 789], [888, 891], [947, 954], [1012, 1064]]	[4, 1, 2, 3, 0]	[[725, 728], [769, 789], [888, 891], [947, 954], [1012, 1064]]	[['EEEE', 'EILP', '3/02', '4013', 'EEEE', 'EILP', '3/02', '4013'], ['HHHHHHHHHHHHHH...SEE.', 'GIAVEQDKNTQEVFAQVKQIY', '$!#!%%%%%$%%!#[]YV3/}', '302044444344022404403', 'HHHHHHHHHHHHHH...SEE.', 'GIAVEQDKNTQEVFAQVKQIY', '$!#!%%%%%$%%!#[]YV3/}', '302044444344022404403'], ['HHHS', 'FGAG', '#$#U', '2323', 'HHHS', 'FGAG', '#$#U', '2323'], ['HHHHHHHH', 'KLQDVVNQ', '%"%%!!%%', '41440044', 'HHHHHHHH', 'KL…
3UBN_J	0.0009074363177123	1.0237090954326364	1.3201581027667988	[[77, 88], [79, 86], [60, 62]]	[1, 3, 0]	[[772, 782], [947, 954], [1036, 1038]]	[['HHHHHHHHHHHH', 'IENLNKKVDDGF', '!%%"%%%!%%$#', '044144404432', 'HHHHHHHHHHH', 'VEQDKNTQEVF', '!%%%%%$%%!#', '04444434402'], ['HHHHHHHH', 'NLNKKVDD', '%"%%%!%%', '41444044', 'HHHHHHHH', 'KLQDVVNQ', '%"%%!!%%', '41440044'], ['...', 'NTQ', ']}]', '434', '...', 'QSK', ']}]', '434']]
6P18_D	0.0009385282348493	29.84644527435678	0.3901192504258937	[[241, 243], [664, 682], [1323, 1325], [680, 684], [734, 741]]	[4, 1, 2, 3, 0]	[[726, 728], [772, 781], [888, 890], [949, 953], [1015, 1025]]	[['EEE', 'VLP', '/02', '013', 'EEE', 'ILP', '/02', '013'], ['HHHHHHHTSS.HHHHHHHH', 'IQEQFQSGLVTAGERYNKV', '!%%%#%$NSR}#$%&$%%!', '0444243310323453440', 'HHHHHHHHHH', 'VEQDKNTQEV', '!%%%%%$%%!', '0444443440'], ['HHH', 'ASF', '#$#', '232', 'HHH', 'FGA', '#$#', '232'], ['HHHHH', 'NKVID', '%%!!%', '44004', 'HHHHH', 'QDVVN', '%%!!%', '44004'], ['HHHHHHHH', 'AAQIRQLA', '##%!&%"#', '22405412', 'HHHHHHHH…
6ALF_J	0.0010619613887238	29.942416050925683	0.3424190800681428	[[241, 243], [664, 682], [512, 514], [680, 684], [734, 741]]	[4, 1, 2, 3, 0]	[[726, 728], [772, 781], [889, 891], [949, 953], [1015, 1025]]	[['EEE', 'VLP', '/02', '013', 'EEE', 'ILP', '/02', '013'], ['HHHHHHTT.S.HHHHHHHH', 'IQEQFQSGLVTAGERYNKV', '!%%%#%NNZR}#$%&$%%!', '0444243310323453440', 'HHHHHHHHHH', 'VEQDKNTQEV', '!%%%%%$%%!', '0444443440'], ['HHS', 'YMT', '$#U', '323', 'HHS', 'GAG', '$#U', '323'], ['HHHHH', 'NKVID', '%%!!%', '44004', 'HHHHH', 'QDVVN', '%%!!%', '44004'], ['HHHHHHHH', 'AAQIRQLA', '##%!&%"#', '22405412', 'HHHHHHHH…
4W60_C	0.0010641864547702	2.213640652620568	0.1464843750000004	[[40, 42], [89, 101], [91, 95], [10, 12]]	[4, 1, 3, 0]	[[726, 728], [769, 781], [950, 954], [1024, 1026]]	[['EEE', 'IFS', '/12', '023', 'EEE', 'ILP', '/02', '013'], ['HHHHHHH.HHHHH', 'SVDIIKEDISEYI', '$!%!!%%]!$%$!', '3040044403430', 'HHHHHHHHHHHHH', 'GIAVEQDKNTQEV', '$!#!%%%%%$%%!', '3020444443440'], ['HHHHH', 'DIIKE', '%!!%%', '40044', 'HHHHH', 'DVVNQ', '%!!%%', '40044'], ['HHH', 'LAM', '"##', '122', 'HHH', 'LAA', '"##', '122']]
7KE9_B	0.0010655875781197	0.1193661834498664	0.0226480836236941	[[725, 728], [769, 788], [888, 891], [947, 954], [1012, 1064]]	[4, 1, 2, 3, 0]	[[725, 728], [769, 788], [888, 891], [947, 954], [1012, 1064]]	[['EEEE', 'EILP', '3/02', '4013', 'EEEE', 'EILP', '3/02', '4013'], ['HHHHHHHHHHHHHHTT.SSE', 'GIAVEQDKNTQEVFAQVKQI', '$!#!%%%%%$%%!#MOYVV/', '30204444434402240440', 'HHHHHHHHHHHHHH...SEE', 'GIAVEQDKNTQEVFAQVKQI', '$!#!%%%%%$%%!#[]YV3/', '30204444434402240440'], ['HHHS', 'FGAG', '#$#U', '2323', 'HHHS', 'FGAG', '#$#U', '2323'], ['HHHHHHHH', 'KLQDVVNQ', '%"%%!!%%', '41440044', 'HHHHHHHH', 'KLQDVVNQ',…
6P7A_B	0.0010682566709883	5.292228789791808	0.0136286201022137	[[108, 134], [121, 126], [14, 33]]	[1, 3, 0]	[[770, 782], [949, 954], [1050, 1064]]	[['HHHHHGGGT.S.HHHHHHH.S..HHHH', 'VFIQKISEYTDYKNDILNKYTKLDDIA', '!#!%%69:N}V}%%%!"%%}U]Z%%!#', '020440343343444014433414402', 'HHHHHHHHHHHHH', 'IAVEQDKNTQEVF', '!#!%%%%%$%%!#', '0204444434402'], ['HHHHHH', 'NDILNK', '%%!"%%', '440144', 'HHHHHH', 'QDVVNQ', '%%!!%%', '440044'], ['EEEEEEEETTTTEEEEEEEE', 'AYAIFNYDNTSNTIKLIAIE', '121/1323ONNO2/30/1/3', '23202434433430410204', 'EEEEEEETTEEEEEE', 'MSFPQ…
4W60_B	0.0011482337259655	2.215001304043766	0.1332046332046339	[[40, 42], [89, 101], [91, 95], [10, 12]]	[4, 1, 3, 0]	[[726, 728], [769, 781], [950, 954], [1024, 1026]]	[['EEE', 'IFS', '/12', '023', 'EEE', 'ILP', '/02', '013'], ['HHHHHHH.HHHHH', 'SVDIIKEDISEYI', '$!%!!%%]!$%$!', '3040044403430', 'HHHHHHHHHHHHH', 'GIAVEQDKNTQEV', '$!#!%%%%%$%%!', '3020444443440'], ['HHHHH', 'DIIKE', '%!!%%', '40044', 'HHHHH', 'DVVNQ', '%!!%%', '40044'], ['HHH', 'LAM', '"##', '122', 'HHH', 'LAA', '"##', '122']]
7K8X_C	0.0011895332549726	0.1185154162470289	0.0120689655172416	[[725, 728], [769, 788], [888, 891], [947, 954], [1012, 1064]]	[4, 1, 2, 3, 0]	[[725, 728], [769, 788], [888, 891], [947, 954], [1012, 1064]]	[['EEEE', 'EILP', '3/02', '4013', 'EEEE', 'EILP', '3/02', '4013'], ['HHHHHHHHHHHHHH...SEE', 'GIAVEQDKNTQEVFAQVKQI', '$!#!%%%%%$%%!#[]YV3/', '30204444434402240440', 'HHHHHHHHHHHHHH...SEE', 'GIAVEQDKNTQEVFAQVKQI', '$!#!%%%%%$%%!#[]YV3/', '30204444434402240440'], ['HHHS', 'FGAG', '#$#U', '2323', 'HHHS', 'FGAG', '#$#U', '2323'], ['HHHHHHHH', 'KLQDVVNQ', '%"%%!!%%', '41440044', 'HHHHHHHH', 'KLQDVVNQ',…
6QPF_E	0.0011895857705202	17.186993554825392	0.1942078364565584	[[737, 744], [542, 544], [112, 116], [542, 549]]	[1, 2, 3, 0]	[[775, 782], [888, 890], [950, 954], [1020, 1028]]	[['HHHHHHHH', 'KEEFAEIM', '%%%##%!#', '44422402', 'HHHHHHHH', 'DKNTQEVF', '%%%$%%!#', '44434402'], ['HHH', 'ATA', '#$#', '232', 'HHH', 'FGA', '#$#', '232'], ['HHHHH', 'EVVQQ', '%!!%%', '40044', 'HHHHH', 'DVVNQ', '%!!%%', '40044'], ['HHHHHHHH', 'ATAQMALQ', '#$#%##"%', '23242214', 'HHHHHHHHH', 'ASANLAATK', '#$#%"##$%', '232412234']]
6QNW_H	0.0011972727146026	18.266761350571755	0.281090289608177	[[737, 744], [542, 544], [112, 116], [542, 549]]	[1, 2, 3, 0]	[[775, 782], [888, 890], [950, 954], [1020, 1028]]	[['HHHHHHHH', 'KEEFAEIM', '%%%##%!#', '44422402', 'HHHHHHHH', 'DKNTQEVF', '%%%$%%!#', '44434402'], ['HHH', 'ATA', '#$#', '232', 'HHH', 'FGA', '#$#', '232'], ['HHHHH', 'EVVQQ', '%!!%%', '40044', 'HHHHH', 'DVVNQ', '%!!%%', '40044'], ['HHHHHHHH', 'ATAQMALQ', '#$#%##"%', '23242214', 'HHHHHHHHH', 'ASANLAATK', '#$#%"##$%', '232412234']]
6QNW_K	0.0011991605399437	18.36121664372972	0.3833049403747866	[[737, 744], [542, 544], [112, 116], [542, 549]]	[1, 2, 3, 0]	[[775, 782], [888, 890], [950, 954], [1020, 1028]]	[['HHHHHHHH', 'KEEFAEIM', '%%%##%!#', '44422402', 'HHHHHHHH', 'DKNTQEVF', '%%%$%%!#', '44434402'], ['HHH', 'ATA', '#$#', '232', 'HHH', 'FGA', '#$#', '232'], ['HHHHH', 'EVVQQ', '%!!%%', '40044', 'HHHHH', 'DVVNQ', '%!!%%', '40044'], ['HHHHHHHH', 'ATAQMALQ', '#$#%##"%', '23242214', 'HHHHHHHHH', 'ASANLAATK', '#$#%"##$%', '232412234']]
6P19_D	0.0012108086052896	30.006003058629023	0.3662691652470187	[[241, 243], [664, 682], [1323, 1325], [680, 684], [734, 741]]	[4, 1, 2, 3, 0]	[[726, 728], [772, 781], [888, 890], [949, 953], [1015, 1025]]	[['EEE', 'VLP', '/02', '013', 'EEE', 'ILP', '/02', '013'], ['HHHHHHHTSS.HHHHHHHH', 'IQEQFQSGLVTAGERYNKV', '!%%%#%$NSR}#$%&$%%!', '0444243310323453440', 'HHHHHHHHHH', 'VEQDKNTQEV', '!%%%%%$%%!', '0444443440'], ['HHH', 'ASF', '#$#', '232', 'HHH', 'FGA', '#$#', '232'], ['HHHHH', 'NKVID', '%%!!%', '44004', 'HHHHH', 'QDVVN', '%%!!%', '44004'], ['HHHHHHHH', 'AAQIRQLA', '##%!&%"#', '22405412', 'HHHHHHHH…
6JNX_D	0.001235575932363	30.61706991680222	0.3816013628620101	[[241, 243], [664, 682], [512, 514], [680, 684], [734, 738]]	[4, 1, 2, 3, 0]	[[726, 728], [772, 781], [889, 891], [949, 953], [1015, 1019]]	[['EEE', 'VLP', '/02', '013', 'EEE', 'ILP', '/02', '013'], ['HHHHHHTTSS.HHHHHHHH', 'IQEQFQSGLVTAGERYNKV', '!%%%#%NNSR}#$%&$%%!', '0444243310323453440', 'HHHHHHHHHH', 'VEQDKNTQEV', '!%%%%%$%%!', '0444443440'], ['HHS', 'YMT', '$#U', '323', 'HHS', 'GAG', '$#U', '323'], ['HHHHH', 'NKVID', '%%!!%', '44004', 'HHHHH', 'QDVVN', '%%!!%', '44004'], ['HHHHH', 'AAQIR', '##%!&', '22405', 'HHHHH', 'AAEIR', '##…
6ALG_J	0.0012672476754623	29.92450866070849	0.3287904599659281	[[241, 243], [664, 682], [512, 514], [680, 684], [734, 741]]	[4, 1, 2, 3, 0]	[[726, 728], [772, 781], [889, 891], [949, 953], [1015, 1025]]	[['EEE', 'VLP', '/02', '013', 'EEE', 'ILP', '/02', '013'], ['HHHHHHTTSS.HHHHHHHH', 'IQEQFQSGLVTAGERYNKV', '!%%%#%NNSR}#$%&$%%!', '0444243310323453440', 'HHHHHHHHHH', 'VEQDKNTQEV', '!%%%%%$%%!', '0444443440'], ['HHS', 'YMT', '$#U', '323', 'HHS', 'GAG', '$#U', '323'], ['HHHHH', 'NKVID', '%%!!%', '44004', 'HHHHH', 'QDVVN', '%%!!%', '44004'], ['HHHHHHHH', 'AAQIRQLA', '##%!&%"#', '22405412', 'HHHHHHHH…
7K8T_B	0.0012731087993354	0.0624418233792884	0.1192504258943774	[[725, 728], [769, 786], [888, 891], [947, 954], [1012, 1064]]	[4, 1, 2, 3, 0]	[[725, 728], [769, 786], [888, 891], [947, 954], [1012, 1064]]	[['EEEE', 'EILP', '3/02', '4013', 'EEEE', 'EILP', '3/02', '4013'], ['HHHHHHHHHHHHHHTT.S', 'GIAVEQDKNTQEVFAQVK', '$!#!%%%%%$%%!#MOYV', '302044444344022404', 'HHHHHHHHHHHHHH...S', 'GIAVEQDKNTQEVFAQVK', '$!#!%%%%%$%%!#[]YV', '302044444344022404'], ['HHHS', 'FGAG', '#$#U', '2323', 'HHHS', 'FGAG', '#$#U', '2323'], ['HHHHHHHH', 'KLQDVVNQ', '%"%%!!%%', '41440044', 'HHHHHHHH', 'KLQDVVNQ', '%"%%!!%%', '41…
7KJ4_B	0.0012840162304108	0.0634642480731465	0.1107325383304937	[[725, 728], [769, 786], [888, 891], [947, 954], [1012, 1064]]	[4, 1, 2, 3, 0]	[[725, 728], [769, 786], [888, 891], [947, 954], [1012, 1064]]	[['EEEE', 'EILP', '3/02', '4013', 'EEEE', 'EILP', '3/02', '4013'], ['HHHHHHHHHHHHHH...S', 'GIAVEQDKNTQEVFAQVK', '$!#!%%%%%$%%!#[]YV', '302044444344022404', 'HHHHHHHHHHHHHH...S', 'GIAVEQDKNTQEVFAQVK', '$!#!%%%%%$%%!#[]YV', '302044444344022404'], ['HHHS', 'FGAG', '#$#U', '2323', 'HHHS', 'FGAG', '#$#U', '2323'], ['HHHHHHHH', 'KLQDVVNQ', '%"%%!!%%', '41440044', 'HHHHHHHH', 'KLQDVVNQ', '%"%%!!%%', '41…
6WPS_E	0.001289205063726	0.0744595844407245	0.0155709342560554	[[725, 728], [769, 789], [888, 891], [947, 954], [1012, 1064]]	[4, 1, 2, 3, 0]	[[725, 728], [769, 789], [888, 891], [947, 954], [1012, 1064]]	[['EEEE', 'EILP', '3/02', '4013', 'EEEE', 'EILP', '3/02', '4013'], ['HHHHHHHHHHHHHH...SEE.', 'GIAVEQDKNTQEVFAQVKQIY', '$!#!%%%%%$%%!#[]YV3/}', '302044444344022404403', 'HHHHHHHHHHHHHH...SEE.', 'GIAVEQDKNTQEVFAQVKQIY', '$!#!%%%%%$%%!#[]YV3/}', '302044444344022404403'], ['HHHS', 'FGAG', '#$#U', '2323', 'HHHS', 'FGAG', '#$#U', '2323'], ['HHHHHHHH', 'KLQDVVNQ', '%"%%!!%%', '41440044', 'HHHHHHHH', 'KL…
6WPS_A	0.0012940525518526	0.0743477645819634	0.0482142857142862	[[725, 728], [769, 789], [888, 891], [947, 954], [1012, 1064]]	[4, 1, 2, 3, 0]	[[725, 728], [769, 789], [888, 891], [947, 954], [1012, 1064]]	[['EEEE', 'EILP', '3/02', '4013', 'EEEE', 'EILP', '3/02', '4013'], ['HHHHHHHHHHHHHH...SEE.', 'GIAVEQDKNTQEVFAQVKQIY', '$!#!%%%%%$%%!#[]YV3/}', '302044444344022404403', 'HHHHHHHHHHHHHH...SEE.', 'GIAVEQDKNTQEVFAQVKQIY', '$!#!%%%%%$%%!#[]YV3/}', '302044444344022404403'], ['HHHS', 'FGAG', '#$#U', '2323', 'HHHS', 'FGAG', '#$#U', '2323'], ['HHHHHHHH', 'KLQDVVNQ', '%"%%!!%%', '41440044', 'HHHHHHHH', 'KL…
6WPS_B	0.0012950658490799	0.0743862769855591	0.0155709342560554	[[725, 728], [769, 789], [888, 891], [947, 954], [1012, 1064]]	[4, 1, 2, 3, 0]	[[725, 728], [769, 789], [888, 891], [947, 954], [1012, 1064]]	[['EEEE', 'EILP', '3/02', '4013', 'EEEE', 'EILP', '3/02', '4013'], ['HHHHHHHHHHHHHH...SEE.', 'GIAVEQDKNTQEVFAQVKQIY', '$!#!%%%%%$%%!#[]YV3/}', '302044444344022404403', 'HHHHHHHHHHHHHH...SEE.', 'GIAVEQDKNTQEVFAQVKQIY', '$!#!%%%%%$%%!#[]YV3/}', '302044444344022404403'], ['HHHS', 'FGAG', '#$#U', '2323', 'HHHS', 'FGAG', '#$#U', '2323'], ['HHHHHHHH', 'KLQDVVNQ', '%"%%!!%%', '41440044', 'HHHHHHHH', 'KL…
4W60_A	0.0013035721574748	2.215010087087511	0.1332046332046339	[[40, 42], [89, 101], [91, 95], [10, 12]]	[4, 1, 3, 0]	[[726, 728], [769, 781], [950, 954], [1024, 1026]]	[['EEE', 'IFS', '/12', '023', 'EEE', 'ILP', '/02', '013'], ['HHHHHHH.HHHHH', 'SVDIIKEDISEYI', '$!%!!%%]!$%$!', '3040044403430', 'HHHHHHHHHHHHH', 'GIAVEQDKNTQEV', '$!#!%%%%%$%%!', '3020444443440'], ['HHHHH', 'DIIKE', '%!!%%', '40044', 'HHHHH', 'DVVNQ', '%!!%%', '40044'], ['HHH', 'LAM', '"##', '122', 'HHH', 'LAA', '"##', '122']]
1VSM_A	0.0013036118454813	2.67891435224102	0.0770642201834868	[[89, 91], [98, 104], [193, 195], [163, 167], [166, 172]]	[4, 1, 2, 3, 0]	[[726, 728], [769, 775], [888, 890], [948, 952], [1017, 1023]]	[['EEE', 'VVT', '//2', '003', 'EEE', 'ILP', '/02', '013'], ['HHHHHHH', 'SVAAQHH', '$!##%%%', '3022444', 'HHHHHHH', 'GIAVEQD', '$!#!%%%', '3020444'], ['HHH', 'MYA', '#$#', '232', 'HHH', 'FGA', '#$#', '232'], ['HHHHH', 'LKDKI', '"%%%!', '14440', 'HHHHH', 'LQDVV', '"%%!!', '14400'], ['HHHHHHH', 'KIRVLAE', '%!&!"#%', '4050124', 'HHHHHHH', 'EIRASAN', '%!&#$#%', '4052324']]
1VSL_A	0.0013134531032909	2.689512012472183	0.0951492537313436	[[89, 91], [98, 104], [193, 195], [163, 167], [166, 172]]	[4, 1, 2, 3, 0]	[[726, 728], [769, 775], [888, 890], [948, 952], [1017, 1023]]	[['EEE', 'VVT', '//2', '003', 'EEE', 'ILP', '/02', '013'], ['HHHHHHH', 'SVAAQHH', '$!##%%%', '3022444', 'HHHHHHH', 'GIAVEQD', '$!#!%%%', '3020444'], ['HHH', 'MYA', '#$#', '232', 'HHH', 'FGA', '#$#', '232'], ['HHHHH', 'LKDKI', '"%%%!', '14440', 'HHHHH', 'LQDVV', '"%%!!', '14400'], ['HHHHHHH', 'KIRVLAE', '%!&!"#%', '4050124', 'HHHHHHH', 'EIRASAN', '%!&#$#%', '4052324']]
7K8Y_E	0.0013318298859963	0.1103628364694017	0.0374787052810901	[[725, 728], [769, 789], [888, 891], [947, 954], [1012, 1064]]	[4, 1, 2, 3, 0]	[[725, 728], [769, 789], [888, 891], [947, 954], [1012, 1064]]	[['EEEE', 'EILP', '3/02', '4013', 'EEEE', 'EILP', '3/02', '4013'], ['HHHHHHHHHHHHHH...SEE.', 'GIAVEQDKNTQEVFAQVKQIY', '$!#!%%%%%$%%!#[]YV3/}', '302044444344022404403', 'HHHHHHHHHHHHHH...SEE.', 'GIAVEQDKNTQEVFAQVKQIY', '$!#!%%%%%$%%!#[]YV3/}', '302044444344022404403'], ['HHHS', 'FGAG', '#$#U', '2323', 'HHHS', 'FGAG', '#$#U', '2323'], ['HHHHHHHH', 'KLQDVVNQ', '%"%%!!%%', '41440044', 'HHHHHHHH', 'KL…
2L47_A	0.0014516771996119	2.5489500146661457	0.0783645655877334	[[148, 156], [116, 118], [152, 156], [22, 24]]	[1, 2, 3, 0]	[[769, 777], [888, 890], [950, 954], [1036, 1038]]	[['HHHHHHHHH', 'GAFIQKVKN', '$##!%%!%%', '322044044', 'HHHHHHHHH', 'GIAVEQDKN', '$!#!%%%%%', '302044444'], ['HHH', 'MSM', '#$#', '232', 'HHH', 'FGA', '#$#', '232'], ['HHHHH', 'QKVKN', '%%!%%', '44044', 'HHHHH', 'DVVNQ', '%!!%%', '40044'], ['...', 'KPK', ']}]', '434', '...', 'QSK', ']}]', '434']]
5M0Q_D	0.0014625342619969	6.098559481555387	0.0868824531516179	[[64, 67], [210, 218], [205, 212], [197, 201]]	[4, 1, 3, 0]	[[725, 728], [772, 780], [947, 954], [1021, 1025]]	[['EEEE', 'QVDY', '3/32', '4043', 'EEEE', 'EILP', '3/02', '4013'], ['HHHHHHHHH', 'IQQQSKSKQ', '!%%%$%$%%', '044434344', 'HHHHHHHHH', 'VEQDKNTQE', '!%%%%%$%%', '044444344'], ['HHHHHHHH', 'KEQQRIQQ', '%%%%&!%%', '44445044', 'HHHHHHHH', 'KLQDVVNQ', '%"%%!!%%', '41440044'], ['HHHHH', 'PMDIF', '$#%!#', '32402', 'HHHHH', 'SANLA', '$#%"#', '32412']]
6XF6_C	0.001484844882992	0.0617230839278032	0.0630323679727427	[[725, 728], [769, 788], [888, 891], [947, 954], [1012, 1064]]	[4, 1, 2, 3, 0]	[[725, 728], [769, 788], [888, 891], [947, 954], [1012, 1064]]	[['EEEE', 'EILP', '3/02', '4013', 'EEEE', 'EILP', '3/02', '4013'], ['HHHHHHHHHHHHHH...SSE', 'GIAVEQDKNTQEVFAQVKQI', '$!#!%%%%%$%%!#[]YVV/', '30204444434402240440', 'HHHHHHHHHHHHHH...SEE', 'GIAVEQDKNTQEVFAQVKQI', '$!#!%%%%%$%%!#[]YV3/', '30204444434402240440'], ['HHHS', 'FGAG', '#$#U', '2323', 'HHHS', 'FGAG', '#$#U', '2323'], ['HHHHHHHH', 'KLQDVVNQ', '%"%%!!%%', '41440044', 'HHHHHHHH', 'KLQDVVNQ',…
2AXG_A	0.0014869382852959	3.519159636933464	0.3587962962962974	[[173, 178], [172, 174], [112, 126]]	[1, 3, 0]	[[773, 778], [948, 950], [1047, 1063]]	[['HHTHHH', 'ENGKET', '%%N%%$', '443443', 'HHHHHH', 'EQDKNT', '%%%%%$', '444443'], ['HHH', 'LEN', '"%%', '144', 'HHH', 'LQD', '"%%', '144'], ['EEEEEEETTEEEEEE', 'GHDQSAYDGKDYIAL', '2333212ON332/10', '344432343443021', 'EEEEEEEEEETTEEEEE', 'YHLMSFPQSAPHGVVFL', '2301212321NO2//10', '34123234323430021']]
5M0Q_L	0.0015533009708151	6.076295623997787	0.0596252129471885	[[64, 67], [210, 218], [205, 212], [197, 201]]	[4, 1, 3, 0]	[[725, 728], [772, 780], [947, 954], [1021, 1025]]	[['EEEE', 'QVDY', '3/32', '4043', 'EEEE', 'EILP', '3/02', '4013'], ['HHHHHHHHH', 'IQQQSKSKQ', '!%%%$%$%%', '044434344', 'HHHHHHHHH', 'VEQDKNTQE', '!%%%%%$%%', '044444344'], ['HHHHHHHH', 'KEQQRIQQ', '%%%%&!%%', '44445044', 'HHHHHHHH', 'KLQDVVNQ', '%"%%!!%%', '41440044'], ['HHHHH', 'PMDIF', '$#%!#', '32402', 'HHHHH', 'SANLA', '$#%"#', '32412']]
2NX5_Q	0.0015779500824192	3.663985601529908	0.4009546539379482	[[173, 178], [172, 174], [112, 126]]	[1, 3, 0]	[[773, 778], [948, 950], [1047, 1063]]	[['HHTHHH', 'ENGKET', '%%N%%$', '443443', 'HHHHHH', 'EQDKNT', '%%%%%$', '444443'], ['HHH', 'LEN', '"%%', '144', 'HHH', 'LQD', '"%%', '144'], ['EEEEEEETTEEEEEE', 'GHDQSAYDGKDYIAL', '2333212ON332/10', '344432343443021', 'EEEEEEEEEETTEEEEE', 'YHLMSFPQSAPHGVVFL', '2301212321NO2//10', '34123234323430021']]
5N2G_A	0.0015941385501751	21.04114397959475	0.4258943781942075	[[359, 361], [765, 771], [682, 684], [578, 584], [682, 689]]	[4, 1, 2, 3, 0]	[[725, 727], [776, 782], [888, 890], [948, 954], [1020, 1027]]	[['EEE', 'KVL', '3/0', '401', 'EEE', 'EIL', '3/0', '401'], ['HHHHHHH', 'DKSIEIA', '%%$!%!#', '4430402', 'HHHHHHH', 'KNTQEVF', '%%$%%!#', '4434402'], ['HHH', 'ASA', '#$#', '232', 'HHH', 'FGA', '#$#', '232'], ['HHHHHHH', 'LEEEINN', '"%%%!%%', '1444044', 'HHHHHHH', 'LQDVVNQ', '"%%!!%%', '1440044'], ['HHHHHHHH', 'ASAKSCTS', '#$#%$#$$', '23243233', 'HHHHHHHH', 'ASANLAAT', '#$#%"##$', '23241223']]
6K4Y_D	0.001660388762927	30.736283622428378	0.405451448040885	[[241, 243], [664, 682], [630, 632], [680, 684], [734, 738]]	[4, 1, 2, 3, 0]	[[726, 728], [772, 781], [888, 890], [949, 953], [1015, 1019]]	[['EEE', 'VLP', '/02', '013', 'EEE', 'ILP', '/02', '013'], ['HHHHHTTTS..SHHHHHHH', 'IQEQFQSGLVTAGERYNKV', '!%%%#ONNSY}T$%&$%%!', '0444243310323453440', 'HHHHHHHHHH', 'VEQDKNTQEV', '!%%%%%$%%!', '0444443440'], ['HHH', 'AYA', '#$#', '232', 'HHH', 'FGA', '#$#', '232'], ['HHHHH', 'NKVID', '%%!!%', '44004', 'HHHHH', 'QDVVN', '%%!!%', '44004'], ['HHHHH', 'AAQIR', '##%!&', '22405', 'HHHHH', 'AAEIR', '##…
6QPG_E	0.0016801165324736	18.299109211667883	0.3833049403747866	[[168, 181], [542, 544], [112, 116], [542, 549]]	[1, 2, 3, 0]	[[779, 785], [888, 890], [950, 954], [1020, 1028]]	[['HHHHHHHT.S....', 'KDVMESMDKEEMEI', '%%!#%$#O]V][]Y', '44024324444240', 'HHHH...', 'QEVFAQV', '%%!#[]Y', '4402240'], ['HHH', 'ATA', '#$#', '232', 'HHH', 'FGA', '#$#', '232'], ['HHHHH', 'EVVQQ', '%!!%%', '40044', 'HHHHH', 'DVVNQ', '%!!%%', '40044'], ['HHHHHHHH', 'ATAQMALQ', '#$#%##"%', '23242214', 'HHHHHHHHH', 'ASANLAATK', '#$#%"##$%', '232412234']]
4PRP_A	0.001680569633196	4.053667553850159	0.2788671023965143	[[173, 178], [172, 174], [105, 126]]	[1, 3, 0]	[[773, 778], [948, 950], [1044, 1063]]	[['HHTHHH', 'ENGKET', '%%N%%$', '443443', 'HHHHHH', 'EQDKNT', '%%%%%$', '444443'], ['HHH', 'LEN', '"%%', '144', 'HHH', 'LQD', '"%%', '144'], ['SSSSEEEEEEEEEETTEEEEEE', 'PDGRLLRGHDQSAYDGKDYIAL', 'UVUW0042333212ON332/10', '3435115344432343443021', 'SSSEEEEEEEEEETTEEEEE', 'GKGYHLMSFPQSAPHGVVFL', 'UVU2301212321NO2//10', '34334123234323430021']]
1A1N_A	0.0016895825889663	3.561903242433798	0.2078189300411528	[[173, 178], [172, 174], [112, 126]]	[1, 3, 0]	[[773, 778], [948, 950], [1047, 1063]]	[['HHTHHH', 'ENGKET', '%%N%%$', '443443', 'HHHHHH', 'EQDKNT', '%%%%%$', '444443'], ['HHH', 'LEN', '"%%', '144', 'HHH', 'LQD', '"%%', '144'], ['EEEEEEETTEEEEEE', 'GHDQSAYDGKDYIAL', '2333212ON332/10', '344432343443021', 'EEEEEEEEEETTEEEEE', 'YHLMSFPQSAPHGVVFL', '2301212321NO2//10', '34123234323430021']]
7KEC_A	0.0016950644630405	0.2400553961324767	0.0340715502555364	[[725, 728], [769, 781], [888, 891], [947, 954], [1012, 1064]]	[4, 1, 2, 3, 0]	[[725, 728], [769, 781], [888, 891], [947, 954], [1012, 1064]]	[['EEEE', 'EILP', '3/02', '4013', 'EEEE', 'EILP', '3/02', '4013'], ['HHHHHHHHHHHHH', 'GIAVEQDKNTQEV', '$!#!%%%%%$%%!', '3020444443440', 'HHHHHHHHHHHHH', 'GIAVEQDKNTQEV', '$!#!%%%%%$%%!', '3020444443440'], ['HHHS', 'FGAG', '#$#U', '2323', 'HHHS', 'FGAG', '#$#U', '2323'], ['HHHHHHHH', 'KLQDVVNQ', '%"%%!!%%', '41440044', 'HHHHHHHH', 'KLQDVVNQ', '%"%%!!%%', '41440044'], ['HHHHHHHHHHHHHHHHHIIIIISS...S…
7DK6_A	0.0017588970044395	0.1371722080411913	0.0255536626916519	[[725, 728], [769, 781], [888, 891], [947, 954], [1012, 1064]]	[4, 1, 2, 3, 0]	[[725, 728], [769, 781], [888, 891], [947, 954], [1012, 1064]]	[['EEEE', 'EILP', '3/02', '4013', 'EEEE', 'EILP', '3/02', '4013'], ['HHHHHHHHHHHHH', 'GIAVEQDKNTQEV', '$!#!%%%%%$%%!', '3020444443440', 'HHHHHHHHHHHHH', 'GIAVEQDKNTQEV', '$!#!%%%%%$%%!', '3020444443440'], ['HHHS', 'FGAG', '#$#U', '2323', 'HHHS', 'FGAG', '#$#U', '2323'], ['HHHHHHHH', 'KLQDVVNQ', '%"%%!!%%', '41440044', 'HHHHHHHH', 'KLQDVVNQ', '%"%%!!%%', '41440044'], ['HHHHHHHHHHHHHHHHHIIIIISS....…
6GML_A	0.0018406497420818	35.72511342133936	1.003407155025553	[[213, 215], [1455, 1459], [1237, 1239], [279, 285], [1232, 1239]]	[4, 1, 2, 3, 0]	[[725, 727], [778, 782], [888, 890], [947, 953], [1015, 1022]]	[['EEE', 'KIL', '3/0', '401', 'EEE', 'EIL', '3/0', '401'], ['HHHHH', 'SENIM', '$%%!#', '34402', 'HHHHH', 'TQEVF', '$%%!#', '34402'], ['HHH', 'AGF', '#$#', '232', 'HHH', 'FGA', '#$#', '232'], ['HHHHHHH', 'KLADIVK', '%"#%!!%', '4124004', 'HHHHHHH', 'KLQDVVN', '%"%%!!%', '4144004'], ['HHHHHHHH', 'AEKINAGF', '#%%!%#$#', '24404232', 'HHHHHHHH', 'AAEIRASA', '##%!&#$#', '22405232']]
7KE4_A	0.0018551827268303	0.2088455830614326	0.0051369863013701	[[725, 728], [769, 788], [888, 891], [947, 954], [1012, 1064]]	[4, 1, 2, 3, 0]	[[725, 728], [769, 788], [888, 891], [947, 954], [1012, 1064]]	[['EEEE', 'EILP', '3/02', '4013', 'EEEE', 'EILP', '3/02', '4013'], ['HHHHHHHHHHHHHH...SEE', 'GIAVEQDKNTQEVFAQVKQI', '$!#!%%%%%$%%!#[]YV3/', '30204444434402240440', 'HHHHHHHHHHHHHH...SEE', 'GIAVEQDKNTQEVFAQVKQI', '$!#!%%%%%$%%!#[]YV3/', '30204444434402240440'], ['HHHS', 'FGAG', '#$#U', '2323', 'HHHS', 'FGAG', '#$#U', '2323'], ['HHHHHHHH', 'KLQDVVNQ', '%"%%!!%%', '41440044', 'HHHHHHHH', 'KLQDVVNQ',…
6ZP5_C	0.0018963542365931	0.0629167605712106	0.0545144804088584	[[699, 702], [743, 762], [862, 865], [921, 928], [986, 1038]]	[4, 1, 2, 3, 0]	[[725, 728], [769, 788], [888, 891], [947, 954], [1012, 1064]]	[['EEEE', 'EILP', '3/02', '4013', 'EEEE', 'EILP', '3/02', '4013'], ['HHHHHHHHHHHHHH...SSE', 'GIAVEQDKNTQEVFAQVKQI', '$!#!%%%%%$%%!#[]YVV/', '30204444434402240440', 'HHHHHHHHHHHHHH...SEE', 'GIAVEQDKNTQEVFAQVKQI', '$!#!%%%%%$%%!#[]YV3/', '30204444434402240440'], ['HHHS', 'FGAG', '#$#U', '2323', 'HHHS', 'FGAG', '#$#U', '2323'], ['HHHHHHHH', 'KLQDVVNQ', '%"%%!!%%', '41440044', 'HHHHHHHH', 'KLQDVVNQ',…
6ZOW_B	0.0019088284332943	0.0634518565192701	0.0579216354344118	[[725, 728], [769, 788], [888, 891], [947, 954], [1012, 1064]]	[4, 1, 2, 3, 0]	[[725, 728], [769, 788], [888, 891], [947, 954], [1012, 1064]]	[['EEEE', 'EILP', '3/02', '4013', 'EEEE', 'EILP', '3/02', '4013'], ['HHHHHHHHHHHHHH...SSE', 'GIAVEQDKNTQEVFAQVKQI', '$!#!%%%%%$%%!#[]YVV/', '30204444434402240440', 'HHHHHHHHHHHHHH...SEE', 'GIAVEQDKNTQEVFAQVKQI', '$!#!%%%%%$%%!#[]YV3/', '30204444434402240440'], ['HHHS', 'FGAG', '#$#U', '2323', 'HHHS', 'FGAG', '#$#U', '2323'], ['HHHHHHHH', 'KLQDVVNQ', '%"%%!!%%', '41440044', 'HHHHHHHH', 'KLQDVVNQ',…
7CHH_C	0.0019675777689048	0.1616319953444617	0.0298245614035088	[[726, 728], [769, 789], [888, 891], [947, 954], [1012, 1064]]	[4, 1, 2, 3, 0]	[[726, 728], [769, 789], [888, 891], [947, 954], [1012, 1064]]	[['EEE', 'ILP', '/02', '013', 'EEE', 'ILP', '/02', '013'], ['HHHHHHHHHHHHHH...SEE.', 'GIAVEQDKNTQEVFAQVKQIY', '$!#!%%%%%$%%!#[]YV3/}', '302044444344022404403', 'HHHHHHHHHHHHHH...SEE.', 'GIAVEQDKNTQEVFAQVKQIY', '$!#!%%%%%$%%!#[]YV3/}', '302044444344022404403'], ['HHHS', 'FGAG', '#$#U', '2323', 'HHHS', 'FGAG', '#$#U', '2323'], ['HHHHHHHH', 'KLQDVVNQ', '%"%%!!%%', '41440044', 'HHHHHHHH', 'KLQDVVNQ',…
6X2A_C	0.001970681273397	0.0683169631056071	0.1482112436115839	[[725, 728], [769, 788], [888, 891], [947, 954], [1012, 1064]]	[4, 1, 2, 3, 0]	[[725, 728], [769, 788], [888, 891], [947, 954], [1012, 1064]]	[['EEEE', 'EILP', '3/02', '4013', 'EEEE', 'EILP', '3/02', '4013'], ['HHHHHHHHHHHHHHTT.SSE', 'GIAVEQDKNTQEVFAQVKQI', '$!#!%%%%%$%%!#MOYVV/', '30204444434402240440', 'HHHHHHHHHHHHHH...SEE', 'GIAVEQDKNTQEVFAQVKQI', '$!#!%%%%%$%%!#[]YV3/', '30204444434402240440'], ['HHHS', 'FGAG', '#$#U', '2323', 'HHHS', 'FGAG', '#$#U', '2323'], ['HHHHHHHH', 'KLQDVVNQ', '%"%%!!%%', '41440044', 'HHHHHHHH', 'KLQDVVNQ',…
6N7S_B	0.0019719163006856	1.815344608891532	1.2067669172932338	[[441, 444], [410, 412], [440, 444], [498, 502]]	[1, 2, 3, 0]	[[771, 774], [888, 890], [950, 954], [1059, 1063]]	[['HHHH', 'MIDN', '#!%%', '2044', 'HHHH', 'AVEQ', '#!%%', '2044'], ['HHH', 'AYM', '#$#', '232', 'HHH', 'FGA', '#$#', '232'], ['HHHHH', 'KMIDN', '%#!%%', '42044', 'HHHHH', 'DVVNQ', '%!!%%', '40044'], ['EEEEE', 'TIIAL', '2//10', '30021', 'EEEEE', 'GVVFL', '2//10', '30021']]
7A94_A	0.0019845875599283	0.4448139057171785	0.0851788756388409	[[725, 728], [769, 789], [888, 891], [947, 954], [1012, 1064]]	[4, 1, 2, 3, 0]	[[725, 728], [769, 789], [888, 891], [947, 954], [1012, 1064]]	[['EEEE', 'EILP', '3/02', '4013', 'EEEE', 'EILP', '3/02', '4013'], ['HHHHHHHHHHHHHH...SEE.', 'GIAVEQDKNTQEVFAQVKQIY', '$!#!%%%%%$%%!#[]YV3/}', '302044444344022404403', 'HHHHHHHHHHHHHH...SEE.', 'GIAVEQDKNTQEVFAQVKQIY', '$!#!%%%%%$%%!#[]YV3/}', '302044444344022404403'], ['HHHS', 'FGAG', '#$#U', '2323', 'HHHS', 'FGAG', '#$#U', '2323'], ['HHHHHHHH', 'KLQDVVNQ', '%"%%!!%%', '41440044', 'HHHHHHHH', 'KL…
2FZ3_A	0.0020957816275087	3.5094265332280106	0.3371298405466973	[[173, 178], [172, 174], [112, 126]]	[1, 3, 0]	[[773, 778], [948, 950], [1047, 1063]]	[['HHTHHH', 'ENGKET', '%%N%%$', '443443', 'HHHHHH', 'EQDKNT', '%%%%%$', '444443'], ['HHH', 'LEN', '"%%', '144', 'HHH', 'LQD', '"%%', '144'], ['EEEEEEETTEEEEEE', 'GHDQSAYDGKDYIAL', '2333212ON332/10', '344432343443021', 'EEEEEEEEEETTEEEEE', 'YHLMSFPQSAPHGVVFL', '2301212321NO2//10', '34123234323430021']]
6QPG_B	0.0020972934115787	17.29019878334868	0.4378194207836456	[[168, 181], [542, 544], [112, 116], [542, 549]]	[1, 2, 3, 0]	[[779, 785], [888, 890], [950, 954], [1020, 1028]]	[['HHHHHHTT.SB...', 'KDVMESMDKEEMEI', '%%!#%$MO]V,[]Y', '44024324444240', 'HHHH...', 'QEVFAQV', '%%!#[]Y', '4402240'], ['HHH', 'ATA', '#$#', '232', 'HHH', 'FGA', '#$#', '232'], ['HHHHH', 'EVVQQ', '%!!%%', '40044', 'HHHHH', 'DVVNQ', '%!!%%', '40044'], ['HHHHHHHH', 'ATAQMALQ', '#$#%##"%', '23242214', 'HHHHHHHHH', 'ASANLAATK', '#$#%"##$%', '232412234']]
4N0O_A	0.0021417884296052	2.4523938574349	1.1345454545454563	[[384, 387], [192, 198], [187, 189], [195, 198], [165, 168]]	[4, 1, 2, 3, 0]	[[725, 728], [771, 777], [888, 890], [947, 950], [1021, 1024]]	[['EEEE', 'QELY', '3302', '4413', 'EEEE', 'EILP', '3/02', '4013'], ['HHHHHHH', 'CINKLKQ', '#!%%"%%', '2044144', 'HHHHHHH', 'AVEQDKN', '#!%%%%%', '2044444'], ['HHH', 'ASM', '#$#', '232', 'HHH', 'FGA', '#$#', '232'], ['HHHH', 'KLKQ', '%"%%', '4144', 'HHHH', 'KLQD', '%"%%', '4144'], ['HHHH', 'TFHL', '$#%"', '3241', 'HHHH', 'SANL', '$#%"', '3241']]
6XM4_C	0.0021526421920971	17.90081839285212	0.3236797274275973	[[725, 728], [769, 788], [1020, 1022], [947, 954], [1012, 1064]]	[4, 1, 2, 3, 0]	[[725, 728], [769, 788], [888, 890], [947, 954], [1012, 1064]]	[['EEEE', 'EILP', '3/02', '4013', 'EEEE', 'EILP', '3/02', '4013'], ['HHHHHHHHHHHHHH...SEE', 'GIAVEQDKNTQEVFAQVKQI', '$!#!%%%%%$%%!#[]YV3/', '30204444434402240440', 'HHHHHHHHHHHHHH...SEE', 'GIAVEQDKNTQEVFAQVKQI', '$!#!%%%%%$%%!#[]YV3/', '30204444434402240440'], ['HHH', 'ASA', '#$#', '232', 'HHH', 'FGA', '#$#', '232'], ['HHHHHHHH', 'KLQDVVNQ', '%"%%!!%%', '41440044', 'HHHHHHHH', 'KLQDVVNQ', '%"%%!!…
6CS2_C	0.0021852985748041	0.2839434060442466	0.0340715502555364	[[596, 598], [751, 768], [870, 873], [929, 936], [994, 1046]]	[4, 1, 2, 3, 0]	[[726, 728], [769, 786], [888, 891], [947, 954], [1012, 1064]]	[['EEE', 'VLY', '/02', '013', 'EEE', 'ILP', '/02', '013'], ['HHHHHHHHHHHHHH...S', 'GIAAEQDRNTREVFAQVK', '$!##%%%&%$&%!#[]YV', '302244454354022404', 'HHHHHHHHHHHHHH...S', 'GIAVEQDKNTQEVFAQVK', '$!#!%%%%%$%%!#[]YV', '302044444344022404'], ['HHHS', 'FGAG', '#$#U', '2323', 'HHHS', 'FGAG', '#$#U', '2323'], ['HHHHHHHH', 'KLQDVVNQ', '%"%%!!%%', '41440044', 'HHHHHHHH', 'KLQDVVNQ', '%"%%!!%%', '41440044']…
6QPG_H	0.0022485966108166	17.5581130538788	0.3492333901192501	[[168, 181], [542, 544], [112, 116], [542, 549]]	[1, 2, 3, 0]	[[779, 785], [888, 890], [950, 954], [1020, 1028]]	[['HHHHHHTT.SB...', 'KDVMESMDKEEMEI', '%%!#%$MO]V,[]Y', '44024324444240', 'HHHH...', 'QEVFAQV', '%%!#[]Y', '4402240'], ['HHH', 'ATA', '#$#', '232', 'HHH', 'FGA', '#$#', '232'], ['HHHHH', 'EVVQQ', '%!!%%', '40044', 'HHHHH', 'DVVNQ', '%!!%%', '40044'], ['HHHHHHHH', 'ATAQMALQ', '#$#%##"%', '23242214', 'HHHHHHHHH', 'ASANLAATK', '#$#%"##$%', '232412234']]
3AGP_A	0.0022570486983055	9.448322484345423	0.0155709342560554	[[1056, 1058], [192, 202], [477, 479], [189, 193], [87, 95]]	[4, 1, 2, 3, 0]	[[726, 728], [775, 782], [888, 890], [950, 954], [1020, 1028]]	[['EEE', 'ILP', '/02', '013', 'EEE', 'ILP', '/02', '013'], ['HHHHHHHHHHH', 'EKEYQVQLDIA', '%%%$%!%"%!#', '44434041402', 'HHHHHHHH', 'DKNTQEVF', '%%%$%%!#', '44434402'], ['HHH', 'AGF', '#$#', '232', 'HHH', 'FGA', '#$#', '232'], ['HHHHH', 'EVVEK', '%!!%%', '40044', 'HHHHH', 'DVVNQ', '%!!%%', '40044'], ['HHHHHHHHH', 'AGFQAFADK', '#$#%###%%', '232422244', 'HHHHHHHHH', 'ASANLAATK', '#$#%"##$%', '23241…
7K8V_B	0.0022982376750844	0.2036700431706391	0.1022146507666088	[[725, 728], [769, 786], [888, 891], [947, 954], [1012, 1064]]	[4, 1, 2, 3, 0]	[[725, 728], [769, 786], [888, 891], [947, 954], [1012, 1064]]	[['EEEE', 'EILP', '3/02', '4013', 'EEEE', 'EILP', '3/02', '4013'], ['HHHHHHHHHHHHHH...S', 'GIAVEQDKNTQEVFAQVK', '$!#!%%%%%$%%!#[]YV', '302044444344022404', 'HHHHHHHHHHHHHH...S', 'GIAVEQDKNTQEVFAQVK', '$!#!%%%%%$%%!#[]YV', '302044444344022404'], ['HHHS', 'FGAG', '#$#U', '2323', 'HHHS', 'FGAG', '#$#U', '2323'], ['HHHHHHHH', 'KLQDVVNQ', '%"%%!!%%', '41440044', 'HHHHHHHH', 'KLQDVVNQ', '%"%%!!%%', '41…
6ALH_J	0.0023094949017607	29.92646868964089	0.3696763202725721	[[241, 243], [664, 682], [512, 514], [680, 684], [734, 741]]	[4, 1, 2, 3, 0]	[[726, 728], [772, 781], [889, 891], [949, 953], [1015, 1025]]	[['EEE', 'VLP', '/02', '013', 'EEE', 'ILP', '/02', '013'], ['HHHHHHTTSS.HHHHHHHH', 'IQEQFQSGLVTAGERYNKV', '!%%%#%NNSR}#$%&$%%!', '0444243310323453440', 'HHHHHHHHHH', 'VEQDKNTQEV', '!%%%%%$%%!', '0444443440'], ['HHS', 'YMT', '$#U', '323', 'HHS', 'GAG', '$#U', '323'], ['HHHHH', 'NKVID', '%%!!%', '44004', 'HHHHH', 'QDVVN', '%%!!%', '44004'], ['HHHHHHHH', 'AAQIRQLA', '##%!&%"#', '22405412', 'HHHHHHHH…
3O4Q_A	0.0023260489869343	2.333212517510288	0.1693227091633473	[[89, 91], [98, 104], [193, 195], [163, 167], [166, 172]]	[4, 1, 2, 3, 0]	[[726, 728], [769, 775], [888, 890], [948, 952], [1017, 1023]]	[['EEE', 'VVT', '//2', '003', 'EEE', 'ILP', '/02', '013'], ['HHHHHHH', 'SVAAQHH', '$!##%%%', '3022444', 'HHHHHHH', 'GIAVEQD', '$!#!%%%', '3020444'], ['HHH', 'MYA', '#$#', '232', 'HHH', 'FGA', '#$#', '232'], ['HHHHH', 'LKDKI', '"%%%!', '14440', 'HHHHH', 'LQDVV', '"%%!!', '14400'], ['HHHHHHH', 'KIRVLAE', '%!&!"#%', '4050124', 'HHHHHHH', 'EIRASAN', '%!&#$#%', '4052324']]
5UQY_B	0.0023601732654862	9.446807810306526	0.4076738609112713	[[617, 620], [618, 620], [545, 547]]	[1, 3, 0]	[[778, 781], [949, 951], [1051, 1053]]	[['HHHH', 'SKNI', '$%%!', '3440', 'HHHH', 'TQEV', '$%%!', '3440'], ['HHH', 'KNI', '%%!', '440', 'HHH', 'QDV', '%%!', '440'], ['EEE', 'TAG', '212', '323', 'EEE', 'SFP', '212', '323']]
6ZHD_B	0.0023662099479859	0.0787391736425807	0.0664395229982959	[[725, 728], [769, 788], [888, 891], [947, 954], [1012, 1064]]	[4, 1, 2, 3, 0]	[[725, 728], [769, 788], [888, 891], [947, 954], [1012, 1064]]	[['EEEE', 'EILP', '3/02', '4013', 'EEEE', 'EILP', '3/02', '4013'], ['HHHHHHHHHHHHHH...SSE', 'GIAVEQDKNTQEVFAQVKQI', '$!#!%%%%%$%%!#[]YVV/', '30204444434402240440', 'HHHHHHHHHHHHHH...SEE', 'GIAVEQDKNTQEVFAQVKQI', '$!#!%%%%%$%%!#[]YV3/', '30204444434402240440'], ['HHHS', 'FGAG', '#$#U', '2323', 'HHHS', 'FGAG', '#$#U', '2323'], ['HHHHHHHH', 'KLQDVVNQ', '%"%%!!%%', '41440044', 'HHHHHHHH', 'KLQDVVNQ',…
7K8Y_B	0.0023792823730697	0.1201119478738728	0.028960817717206	[[725, 728], [769, 786], [888, 891], [947, 954], [1012, 1064]]	[4, 1, 2, 3, 0]	[[725, 728], [769, 786], [888, 891], [947, 954], [1012, 1064]]	[['EEEE', 'EILP', '3/02', '4013', 'EEEE', 'EILP', '3/02', '4013'], ['HHHHHHHHHHHHHH...S', 'GIAVEQDKNTQEVFAQVK', '$!#!%%%%%$%%!#[]YV', '302044444344022404', 'HHHHHHHHHHHHHH...S', 'GIAVEQDKNTQEVFAQVK', '$!#!%%%%%$%%!#[]YV', '302044444344022404'], ['HHHS', 'FGAG', '#$#U', '2323', 'HHHS', 'FGAG', '#$#U', '2323'], ['HHHHHHHH', 'KLQDVVNQ', '%"%%!!%%', '41440044', 'HHHHHHHH', 'KLQDVVNQ', '%"%%!!%%', '41…
6ZHD_A	0.0023802086548947	0.0716385447439363	0.0374787052810901	[[725, 728], [769, 788], [888, 891], [947, 954], [1012, 1064]]	[4, 1, 2, 3, 0]	[[725, 728], [769, 788], [888, 891], [947, 954], [1012, 1064]]	[['EEEE', 'EILP', '3/02', '4013', 'EEEE', 'EILP', '3/02', '4013'], ['HHHHHHHHHHHHHH...SSE', 'GIAVEQDKNTQEVFAQVKQI', '$!#!%%%%%$%%!#[]YVV/', '30204444434402240440', 'HHHHHHHHHHHHHH...SEE', 'GIAVEQDKNTQEVFAQVKQI', '$!#!%%%%%$%%!#[]YV3/', '30204444434402240440'], ['HHHS', 'FGAG', '#$#U', '2323', 'HHHS', 'FGAG', '#$#U', '2323'], ['HHHHHHHH', 'KLQDVVNQ', '%"%%!!%%', '41440044', 'HHHHHHHH', 'KLQDVVNQ',…
3SJV_F	0.0023862836055108	3.9946591557469526	0.2623655913978504	[[173, 178], [172, 174], [105, 126]]	[1, 3, 0]	[[773, 778], [948, 950], [1044, 1063]]	[['HHTHHH', 'ENGKDT', '%%N%%$', '443443', 'HHHHHH', 'EQDKNT', '%%%%%$', '444443'], ['HHH', 'LEN', '"%%', '144', 'HHH', 'LQD', '"%%', '144'], ['SSSSEEEEEEEEEETTEEEEEE', 'PDGRLLRGHNQYAYDGKDYIAL', 'UVUW0042333212ON332/10', '3435115344432343443021', 'SSSEEEEEEEEEETTEEEEE', 'GKGYHLMSFPQSAPHGVVFL', 'UVU2301212321NO2//10', '34334123234323430021']]
6QNW_B	0.002389605324706	18.110426905741768	0.3270868824531512	[[737, 744], [542, 544], [112, 116], [542, 549]]	[1, 2, 3, 0]	[[775, 782], [888, 890], [950, 954], [1020, 1028]]	[['HHHHHHHH', 'KEEFAEIM', '%%%##%!#', '44422402', 'HHHHHHHH', 'DKNTQEVF', '%%%$%%!#', '44434402'], ['HHH', 'ATA', '#$#', '232', 'HHH', 'FGA', '#$#', '232'], ['HHHHH', 'EVVQQ', '%!!%%', '40044', 'HHHHH', 'DVVNQ', '%!!%%', '40044'], ['HHHHHHHH', 'ATAQMALQ', '#$#%##"%', '23242214', 'HHHHHHHHH', 'ASANLAATK', '#$#%"##$%', '232412234']]
6XM5_C	0.0023898354481579	18.086049477887546	0.3083475298126061	[[725, 728], [769, 788], [1020, 1022], [947, 954], [1012, 1064]]	[4, 1, 2, 3, 0]	[[725, 728], [769, 788], [888, 890], [947, 954], [1012, 1064]]	[['EEEE', 'EILP', '3/02', '4013', 'EEEE', 'EILP', '3/02', '4013'], ['HHHHHHHHHHHHHH.S.SEE', 'GIAVEQDKNTQEVFAQVKQI', '$!#!%%%%%$%%!#[VYV3/', '30204444434402240440', 'HHHHHHHHHHHHHH...SEE', 'GIAVEQDKNTQEVFAQVKQI', '$!#!%%%%%$%%!#[]YV3/', '30204444434402240440'], ['HHH', 'ASA', '#$#', '232', 'HHH', 'FGA', '#$#', '232'], ['HHHHHHHH', 'KLQDVVNQ', '%"%%!!%%', '41440044', 'HHHHHHHH', 'KLQDVVNQ', '%"%%!!…
6ZHD_C	0.002397960882277	0.0767236257182695	0.0316344463971884	[[725, 728], [769, 788], [888, 891], [947, 954], [1012, 1064]]	[4, 1, 2, 3, 0]	[[725, 728], [769, 788], [888, 891], [947, 954], [1012, 1064]]	[['EEEE', 'EILP', '3/02', '4013', 'EEEE', 'EILP', '3/02', '4013'], ['HHHHHHHHHHHHHH...SSE', 'GIAVEQDKNTQEVFAQVKQI', '$!#!%%%%%$%%!#[]YVV/', '30204444434402240440', 'HHHHHHHHHHHHHH...SEE', 'GIAVEQDKNTQEVFAQVKQI', '$!#!%%%%%$%%!#[]YV3/', '30204444434402240440'], ['HHHS', 'FGAG', '#$#U', '2323', 'HHHS', 'FGAG', '#$#U', '2323'], ['HHHHHHHH', 'KLQDVVNQ', '%"%%!!%%', '41440044', 'HHHHHHHH', 'KLQDVVNQ',…
6XM5_A	0.0024146084233422	18.18985063836833	0.2947189097103917	[[725, 728], [769, 788], [1020, 1022], [947, 954], [1012, 1064]]	[4, 1, 2, 3, 0]	[[725, 728], [769, 788], [888, 890], [947, 954], [1012, 1064]]	[['EEEE', 'EILP', '3/02', '4013', 'EEEE', 'EILP', '3/02', '4013'], ['HHHHHHHHHHHHHH...SEE', 'GIAVEQDKNTQEVFAQVKQI', '$!#!%%%%%$%%!#[]YV3/', '30204444434402240440', 'HHHHHHHHHHHHHH...SEE', 'GIAVEQDKNTQEVFAQVKQI', '$!#!%%%%%$%%!#[]YV3/', '30204444434402240440'], ['HHH', 'ASA', '#$#', '232', 'HHH', 'FGA', '#$#', '232'], ['HHHHHHHH', 'KLQDVVNQ', '%"%%!!%%', '41440044', 'HHHHHHHH', 'KLQDVVNQ', '%"%%!!…
6XF6_A	0.0024453273786105	0.0792092297344491	0.028960817717206	[[725, 728], [769, 789], [888, 891], [947, 954], [1012, 1064]]	[4, 1, 2, 3, 0]	[[725, 728], [769, 789], [888, 891], [947, 954], [1012, 1064]]	[['EEEE', 'EILP', '3/02', '4013', 'EEEE', 'EILP', '3/02', '4013'], ['HHHHHHHHHHHHHH...SEE.', 'GIAVEQDKNTQEVFAQVKQIY', '$!#!%%%%%$%%!#[]YV3/}', '302044444344022404403', 'HHHHHHHHHHHHHH...SEE.', 'GIAVEQDKNTQEVFAQVKQIY', '$!#!%%%%%$%%!#[]YV3/}', '302044444344022404403'], ['HHHS', 'FGAG', '#$#U', '2323', 'HHHS', 'FGAG', '#$#U', '2323'], ['HHHHHHHH', 'KLQDVVNQ', '%"%%!!%%', '41440044', 'HHHHHHHH', 'KL…
7K8T_A	0.0024698577683491	0.0698071409420554	0.0954003407155019	[[725, 728], [769, 786], [888, 891], [947, 954], [1012, 1064]]	[4, 1, 2, 3, 0]	[[725, 728], [769, 786], [888, 891], [947, 954], [1012, 1064]]	[['EEEE', 'EILP', '3/02', '4013', 'EEEE', 'EILP', '3/02', '4013'], ['HHHHHHHHHHHHHH...S', 'GIAVEQDKNTQEVFAQVK', '$!#!%%%%%$%%!#[]YV', '302044444344022404', 'HHHHHHHHHHHHHH...S', 'GIAVEQDKNTQEVFAQVK', '$!#!%%%%%$%%!#[]YV', '302044444344022404'], ['HHHS', 'FGAG', '#$#U', '2323', 'HHHS', 'FGAG', '#$#U', '2323'], ['HHHHHHHH', 'KLQDVVNQ', '%"%%!!%%', '41440044', 'HHHHHHHH', 'KLQDVVNQ', '%"%%!!%%', '41…
6QNW_E	0.0024711216429318	18.281336039979955	0.3679727427597949	[[168, 181], [542, 544], [112, 116], [542, 549]]	[1, 2, 3, 0]	[[779, 785], [888, 890], [950, 954], [1020, 1028]]	[['HHHHHHTT.S....', 'KDVMESMDKEEMEI', '%%!#%$MO]V][]Y', '44024324444240', 'HHHH...', 'QEVFAQV', '%%!#[]Y', '4402240'], ['HHH', 'ATA', '#$#', '232', 'HHH', 'FGA', '#$#', '232'], ['HHHHH', 'EVVQQ', '%!!%%', '40044', 'HHHHH', 'DVVNQ', '%!!%%', '40044'], ['HHHHHHHH', 'ATAQMALQ', '#$#%##"%', '23242214', 'HHHHHHHHH', 'ASANLAATK', '#$#%"##$%', '232412234']]
6QPF_B	0.0024780800977702	17.556052228577848	0.4429301533219749	[[168, 181], [542, 544], [112, 116], [542, 549]]	[1, 2, 3, 0]	[[779, 785], [888, 890], [950, 954], [1020, 1028]]	[['HHHHHHHH.S....', 'KDVMESMDKEEMEI', '%%!#%$#%]V][]Y', '44024324444240', 'HHHH...', 'QEVFAQV', '%%!#[]Y', '4402240'], ['HHH', 'ATA', '#$#', '232', 'HHH', 'FGA', '#$#', '232'], ['HHHHH', 'EVVQQ', '%!!%%', '40044', 'HHHHH', 'DVVNQ', '%!!%%', '40044'], ['HHHHHHHH', 'ATAQMALQ', '#$#%##"%', '23242214', 'HHHHHHHHH', 'ASANLAATK', '#$#%"##$%', '232412234']]
5N2E_A	0.0025070941407892	21.064471309258465	0.4156729131175469	[[359, 361], [765, 771], [682, 684], [578, 584], [682, 689]]	[4, 1, 2, 3, 0]	[[725, 727], [776, 782], [888, 890], [948, 954], [1020, 1027]]	[['EEE', 'KVL', '3/0', '401', 'EEE', 'EIL', '3/0', '401'], ['HHHHHHH', 'DKSIEIA', '%%$!%!#', '4430402', 'HHHHHHH', 'KNTQEVF', '%%$%%!#', '4434402'], ['HHH', 'ASA', '#$#', '232', 'HHH', 'FGA', '#$#', '232'], ['HHHHHHH', 'LEEEINN', '"%%%!%%', '1444044', 'HHHHHHH', 'LQDVVNQ', '"%%!!%%', '1440044'], ['HHHHHHHH', 'ASAKSCTS', '#$#%$#$$', '23243233', 'HHHHHHHH', 'ASANLAAT', '#$#%"##$', '23241223']]
6QPF_H	0.0025221241979529	17.98008013329186	0.3833049403747866	[[168, 181], [542, 544], [112, 116], [542, 549]]	[1, 2, 3, 0]	[[779, 785], [888, 890], [950, 954], [1020, 1028]]	[['HHHHHHHT.SB...', 'KDVMESMDKEEMEI', '%%!#%$#O]V,[]Y', '44024324444240', 'HHHH...', 'QEVFAQV', '%%!#[]Y', '4402240'], ['HHH', 'ATA', '#$#', '232', 'HHH', 'FGA', '#$#', '232'], ['HHHHH', 'EVVQQ', '%!!%%', '40044', 'HHHHH', 'DVVNQ', '%!!%%', '40044'], ['HHHHHHHH', 'ATAQMALQ', '#$#%##"%', '23242214', 'HHHHHHHHH', 'ASANLAATK', '#$#%"##$%', '232412234']]
7K8X_A	0.0025239908364453	0.0685809639906827	0.0425894378194204	[[725, 728], [769, 788], [888, 891], [947, 954], [1012, 1064]]	[4, 1, 2, 3, 0]	[[725, 728], [769, 788], [888, 891], [947, 954], [1012, 1064]]	[['EEEE', 'EILP', '3/02', '4013', 'EEEE', 'EILP', '3/02', '4013'], ['HHHHHHHHHHHHHH...SEE', 'GIAVEQDKNTQEVFAQVKQI', '$!#!%%%%%$%%!#[]YV3/', '30204444434402240440', 'HHHHHHHHHHHHHH...SEE', 'GIAVEQDKNTQEVFAQVKQI', '$!#!%%%%%$%%!#[]YV3/', '30204444434402240440'], ['HHHS', 'FGAG', '#$#U', '2323', 'HHHS', 'FGAG', '#$#U', '2323'], ['HHHHHHHH', 'KLQDVVNQ', '%"%%!!%%', '41440044', 'HHHHHHHH', 'KLQDVVNQ',…
6ZP7_C	0.0025610809730406	0.0670992151559579	0.1090289608177164	[[699, 702], [743, 760], [862, 865], [921, 928], [986, 1038]]	[4, 1, 2, 3, 0]	[[725, 728], [769, 786], [888, 891], [947, 954], [1012, 1064]]	[['EEEE', 'EILP', '3/02', '4013', 'EEEE', 'EILP', '3/02', '4013'], ['HHHHHHHHHHHHHH...S', 'GIAVEQDKNTQEVFAQVK', '$!#!%%%%%$%%!#[]YV', '302044444344022404', 'HHHHHHHHHHHHHH...S', 'GIAVEQDKNTQEVFAQVK', '$!#!%%%%%$%%!#[]YV', '302044444344022404'], ['HHHS', 'FGAG', '#$#U', '2323', 'HHHS', 'FGAG', '#$#U', '2323'], ['HHHHHHHH', 'KLQDVVNQ', '%"%%!!%%', '41440044', 'HHHHHHHH', 'KLQDVVNQ', '%"%%!!%%', '41…
6WCZ_B	0.0025901612332157	15.77770342287218	0.7018739352640531	[[593, 596], [397, 404], [782, 784], [398, 403], [777, 784]]	[4, 1, 2, 3, 0]	[[725, 728], [774, 781], [888, 890], [949, 954], [1015, 1022]]	[['EEEE', 'DIIS', '3//2', '4003', 'EEEE', 'EILP', '3/02', '4013'], ['HHHHHHHH', 'KEEFINKV', '%%%#!%%!', '44420440', 'HHHHHHHH', 'QDKNTQEV', '%%%%$%%!', '44443440'], ['HHH', 'CSA', '#$#', '232', 'HHH', 'FGA', '#$#', '232'], ['HHHHHH', 'EEFINK', '%%#!%%', '442044', 'HHHHHH', 'QDVVNQ', '%%!!%%', '440044'], ['HHHHHHHH', 'MANAICSA', '##%#!#$#', '22420232', 'HHHHHHHH', 'AAEIRASA', '##%!&#$#', '22405232…
6Z97_C	0.0026523358323703	0.0476608289012376	0.0885860306643946	[[725, 728], [769, 788], [888, 891], [947, 954], [1012, 1064]]	[4, 1, 2, 3, 0]	[[725, 728], [769, 788], [888, 891], [947, 954], [1012, 1064]]	[['EEEE', 'EILP', '3/02', '4013', 'EEEE', 'EILP', '3/02', '4013'], ['HHHHHHHHHHHHHH...SSE', 'GIAVEQDKNTQEVFAQVKQI', '$!#!%%%%%$%%!#[]YVV/', '30204444434402240440', 'HHHHHHHHHHHHHH...SEE', 'GIAVEQDKNTQEVFAQVKQI', '$!#!%%%%%$%%!#[]YV3/', '30204444434402240440'], ['HHHS', 'FGAG', '#$#U', '2323', 'HHHS', 'FGAG', '#$#U', '2323'], ['HHHHHHHH', 'KLQDVVNQ', '%"%%!!%%', '41440044', 'HHHHHHHH', 'KLQDVVNQ',…
4EDB_D	0.0026658512865527	1.0745190692095012	1.5521739130434784	[[77, 88], [79, 86], [60, 62]]	[1, 3, 0]	[[771, 782], [947, 954], [1036, 1038]]	[['HHHHHHHHHHHH', 'MENLNKKVDDGF', '#%%"%%%!%%$#', '244144404432', 'HHHHHHHHHHHH', 'AVEQDKNTQEVF', '#!%%%%%$%%!#', '204444434402'], ['HHHHHHHH', 'NLNKKVDD', '%"%%%!%%', '41444044', 'HHHHHHHH', 'KLQDVVNQ', '%"%%!!%%', '41440044'], ['...', 'NTQ', ']}]', '434', '...', 'QSK', ']}]', '434']]
6ZB4_A	0.002692767522759	18.283725644993773	0.1890971039182278	[[722, 725], [766, 782], [1017, 1019], [944, 951], [1009, 1061]]	[4, 1, 2, 3, 0]	[[725, 728], [769, 785], [888, 890], [947, 954], [1012, 1064]]	[['EEEE', 'EILP', '3/02', '4013', 'EEEE', 'EILP', '3/02', '4013'], ['HHHHHHHHHHHHHH.S.', 'GIAVEQDKNTQEVFAQV', '$!#!%%%%%$%%!#[VY', '30204444434402240', 'HHHHHHHHHHHHHH...', 'GIAVEQDKNTQEVFAQV', '$!#!%%%%%$%%!#[]Y', '30204444434402240'], ['HHH', 'ASA', '#$#', '232', 'HHH', 'FGA', '#$#', '232'], ['HHHHHHHH', 'KLQDVVNQ', '%"%%!!%%', '41440044', 'HHHHHHHH', 'KLQDVVNQ', '%"%%!!%%', '41440044'], ['HHHH…
7K8T_C	0.0027151147297642	0.0637191915718778	0.0477001703577506	[[725, 728], [769, 786], [888, 891], [947, 954], [1012, 1064]]	[4, 1, 2, 3, 0]	[[725, 728], [769, 786], [888, 891], [947, 954], [1012, 1064]]	[['EEEE', 'EILP', '3/02', '4013', 'EEEE', 'EILP', '3/02', '4013'], ['HHHHHHHHHHHHHH...S', 'GIAVEQDKNTQEVFAQVK', '$!#!%%%%%$%%!#[]YV', '302044444344022404', 'HHHHHHHHHHHHHH...S', 'GIAVEQDKNTQEVFAQVK', '$!#!%%%%%$%%!#[]YV', '302044444344022404'], ['HHHS', 'FGAG', '#$#U', '2323', 'HHHS', 'FGAG', '#$#U', '2323'], ['HHHHHHHH', 'KLQDVVNQ', '%"%%!!%%', '41440044', 'HHHHHHHH', 'KLQDVVNQ', '%"%%!!%%', '41…
7K8S_A	0.0027332701009667	0.1370958362025499	0.071550255536626	[[725, 728], [769, 788], [888, 891], [947, 954], [1012, 1064]]	[4, 1, 2, 3, 0]	[[725, 728], [769, 788], [888, 891], [947, 954], [1012, 1064]]	[['EEEE', 'EILP', '3/02', '4013', 'EEEE', 'EILP', '3/02', '4013'], ['HHHHHHHHHHHHHH...SSE', 'GIAVEQDKNTQEVFAQVKQI', '$!#!%%%%%$%%!#[]YVV/', '30204444434402240440', 'HHHHHHHHHHHHHH...SEE', 'GIAVEQDKNTQEVFAQVKQI', '$!#!%%%%%$%%!#[]YV3/', '30204444434402240440'], ['HHHS', 'FGAG', '#$#U', '2323', 'HHHS', 'FGAG', '#$#U', '2323'], ['HHHHHHHH', 'KLQDVVNQ', '%"%%!!%%', '41440044', 'HHHHHHHH', 'KLQDVVNQ',…
3MWP_C	0.0027904384756749	12.959297284967253	0.2419080068143098	[[389, 392], [107, 114], [254, 256], [69, 76], [391, 402]]	[4, 1, 2, 3, 0]	[[725, 728], [774, 781], [888, 890], [947, 954], [1054, 1063]]	[['EEEE', 'DIEG', '3/32', '4043', 'EEEE', 'EILP', '3/02', '4013'], ['HHHHHHHH', 'EKLKSKVI', '%%"%$%!!', '44143400', 'HHHHHHHH', 'QDKNTQEV', '%%%%$%%!', '44443440'], ['HHH', 'AGA', '#$#', '232', 'HHH', 'FGA', '#$#', '232'], ['HHHHHHHH', 'DLNQAVNN', '%"%%#!%%', '41442044', 'HHHHHHHH', 'KLQDVVNQ', '%"%%!!%%', '41440044'], ['EEETTEEEEEEE', 'EGRPEDPVEIAL', '324NO32/3/10', '435344304021', 'EEETTEEEEE',…
6BJ2_A	0.0028061620913419	4.288557600488781	0.4422604422604432	[[173, 178], [172, 174], [105, 126]]	[1, 3, 0]	[[773, 778], [948, 950], [1044, 1063]]	[['HHTHHH', 'ENGKET', '%%N%%$', '443443', 'HHHHHH', 'EQDKNT', '%%%%%$', '444443'], ['HHH', 'LEN', '"%%', '144', 'HHH', 'LQD', '"%%', '144'], ['SSSSEEEEEEEEEETTEEEEEE', 'PDGRLLRGHDQSAYDGKDYIAL', 'UVUW0042333212ON332/10', '3435115344432343443021', 'SSSEEEEEEEEEETTEEEEE', 'GKGYHLMSFPQSAPHGVVFL', 'UVU2301212321NO2//10', '34334123234323430021']]
6J9F_D	0.0028150234754958	30.56152883923355	0.3952299829642249	[[241, 243], [665, 683], [512, 514], [681, 685], [736, 742]]	[4, 1, 2, 3, 0]	[[726, 728], [772, 781], [889, 891], [949, 953], [1016, 1025]]	[['EEE', 'VLP', '/02', '013', 'EEE', 'ILP', '/02', '013'], ['HHHHHHTTSS.HHHHHHHH', 'IQEQYQSGLVTAGERYNKV', '!%%%$%NNSR}#$%&$%%!', '0444343310323453440', 'HHHHHHHHHH', 'VEQDKNTQEV', '!%%%%%$%%!', '0444443440'], ['HHS', 'YMS', '$#U', '323', 'HHS', 'GAG', '$#U', '323'], ['HHHHH', 'NKVVD', '%%!!%', '44004', 'HHHHH', 'QDVVN', '%%!!%', '44004'], ['HHHHHHH', 'AQIRQLA', '#%!&%"#', '2405412', 'HHHHHHHHHH',…
7KJ4_A	0.0028360595848277	0.046269495773275	0.0119250425894377	[[725, 728], [769, 788], [888, 891], [947, 954], [1012, 1064]]	[4, 1, 2, 3, 0]	[[725, 728], [769, 788], [888, 891], [947, 954], [1012, 1064]]	[['EEEE', 'EILP', '3/02', '4013', 'EEEE', 'EILP', '3/02', '4013'], ['HHHHHHHHHHHHHH...SSE', 'GIAVEQDKNTQEVFAQVKQI', '$!#!%%%%%$%%!#[]YVV/', '30204444434402240440', 'HHHHHHHHHHHHHH...SEE', 'GIAVEQDKNTQEVFAQVKQI', '$!#!%%%%%$%%!#[]YV3/', '30204444434402240440'], ['HHHS', 'FGAG', '#$#U', '2323', 'HHHS', 'FGAG', '#$#U', '2323'], ['HHHHHHHH', 'KLQDVVNQ', '%"%%!!%%', '41440044', 'HHHHHHHH', 'KLQDVVNQ',…
7K8S_B	0.0028619916901193	0.1213424743357689	0.0459965928449739	[[725, 728], [769, 788], [888, 891], [947, 954], [1012, 1064]]	[4, 1, 2, 3, 0]	[[725, 728], [769, 788], [888, 891], [947, 954], [1012, 1064]]	[['EEEE', 'EILP', '3/02', '4013', 'EEEE', 'EILP', '3/02', '4013'], ['HHHHHHHHHHHHHH...SSE', 'GIAVEQDKNTQEVFAQVKQI', '$!#!%%%%%$%%!#[]YVV/', '30204444434402240440', 'HHHHHHHHHHHHHH...SEE', 'GIAVEQDKNTQEVFAQVKQI', '$!#!%%%%%$%%!#[]YV3/', '30204444434402240440'], ['HHHS', 'FGAG', '#$#U', '2323', 'HHHS', 'FGAG', '#$#U', '2323'], ['HHHHHHHH', 'KLQDVVNQ', '%"%%!!%%', '41440044', 'HHHHHHHH', 'KLQDVVNQ',…
4F5C_B	0.0028696945132246	21.351252295197664	0.7955706984667801	[[200, 202], [948, 953], [666, 668], [950, 957], [188, 194]]	[4, 1, 2, 3, 0]	[[725, 727], [772, 777], [888, 890], [947, 954], [1050, 1056]]	[['EEE', 'KVL', '3/0', '401', 'EEE', 'EIL', '3/0', '401'], ['HHHHHH', 'VKENKE', '!%%%%%', '044444', 'HHHHHH', 'VEQDKN', '!%%%%%', '044444'], ['HHH', 'ATA', '#$#', '232', 'HHH', 'FGA', '#$#', '232'], ['HHHHHHHH', 'ENKEVVLN', '%%%%!!"%', '44440014', 'HHHHHHHH', 'KLQDVVNQ', '%"%%!!%%', '41440044'], ['EEEEEEE', 'FYRSEYM', '1242321', '2353432', 'EEEEEEE', 'MSFPQSA', '1212321', '2323432']]
7K8S_C	0.0028777397936912	0.094194170760866	0.0187393526405443	[[725, 728], [769, 788], [888, 891], [947, 954], [1012, 1064]]	[4, 1, 2, 3, 0]	[[725, 728], [769, 788], [888, 891], [947, 954], [1012, 1064]]	[['EEEE', 'EILP', '3/02', '4013', 'EEEE', 'EILP', '3/02', '4013'], ['HHHHHHHHHHHHHH...SSE', 'GIAVEQDKNTQEVFAQVKQI', '$!#!%%%%%$%%!#[]YVV/', '30204444434402240440', 'HHHHHHHHHHHHHH...SEE', 'GIAVEQDKNTQEVFAQVKQI', '$!#!%%%%%$%%!#[]YV3/', '30204444434402240440'], ['HHHS', 'FGAG', '#$#U', '2323', 'HHHS', 'FGAG', '#$#U', '2323'], ['HHHHHHHH', 'KLQDVVNQ', '%"%%!!%%', '41440044', 'HHHHHHHH', 'KLQDVVNQ',…
4O6B_A	0.0029460200521883	2.036380440731566	1.2067669172932338	[[45, 71], [43, 45], [74, 78], [208, 217]]	[1, 2, 3, 0]	[[771, 781], [888, 890], [947, 951], [1045, 1052]]	[['HHHHHHHT....B..SSHHHHHHHHHH', 'AIQKAHEEGIBGIRSVTRLENLMWKQI', '#!%%#%%O}Y_}(^}RU&"%%"#$%%!', '204424443063053035144123440', 'HHHHHHHHHHH', 'AVEQDKNTQEV', '#!%%%%%$%%!', '20444443440'], ['HHH', 'ASA', '#$#', '232', 'HHH', 'FGA', '#$#', '232'], ['HHHHH', 'ELNHI', '%"%%!', '41440', 'HHHHH', 'KLQDV', '%"%%!', '41440'], ['SSEEEEEEEE', 'DTWKIEKASF', 'VU23/33121', '4334044232', 'SSEEEEEE', 'KGYHLMSF',…
6P7A_A	0.0029631280723485	5.370450902042844	0.0630323679727427	[[108, 134], [121, 126], [14, 33]]	[1, 3, 0]	[[770, 782], [949, 954], [1050, 1064]]	[['HHHHHTHHHHS.HHHHHHH.S..HHHH', 'VFIQKISEYTDYKNDILNKYTKLDDIA', '!#!%%K$%$$V}%%%!"%%}U]Z%%!#', '020440343343444014433414402', 'HHHHHHHHHHHHH', 'IAVEQDKNTQEVF', '!#!%%%%%$%%!#', '0204444434402'], ['HHHHHH', 'NDILNK', '%%!"%%', '440144', 'HHHHHH', 'QDVVNQ', '%%!!%%', '440044'], ['EEEEEEEETTTTEEEEEEEE', 'AYAIFNYDNTSNTIKLIAIE', '121/1323ONNO2/30/1/3', '23202434433430410204', 'EEEEEEETTEEEEEE', 'MSFPQ…
6KR3_A	0.0029821172447286	13.4684584259085	0.1277683134582621	[[591, 594], [638, 642], [780, 782], [639, 645], [775, 782]]	[4, 1, 2, 3, 0]	[[725, 728], [778, 782], [888, 890], [949, 954], [1015, 1022]]	[['EEEE', 'DIIS', '3//2', '4003', 'EEEE', 'EILP', '3/02', '4013'], ['HHHHH', 'TEEIA', '$%%!#', '34402', 'HHHHH', 'TQEVF', '$%%!#', '34402'], ['HHH', 'CSA', '#$#', '232', 'HHH', 'FGA', '#$#', '232'], ['HHHHHHH', 'EEIAVKN', '%%!#!%%', '4402044', 'HHHHHH', 'QDVVNQ', '%%!!%%', '440044'], ['HHHHHHHH', 'AANAICSA', '##%#!#$#', '22420232', 'HHHHHHHH', 'AAEIRASA', '##%!&#$#', '22405232']]
6XM3_C	0.003005470372097	17.919194387971565	0.3304940374787051	[[725, 728], [769, 788], [1020, 1022], [947, 954], [1012, 1064]]	[4, 1, 2, 3, 0]	[[725, 728], [769, 788], [888, 890], [947, 954], [1012, 1064]]	[['EEEE', 'EILP', '3/02', '4013', 'EEEE', 'EILP', '3/02', '4013'], ['HHHHHHHHHHHHHT...SEE', 'GIAVEQDKNTQEVFAQVKQI', '$!#!%%%%%$%%!M[]YV3/', '30204444434402240440', 'HHHHHHHHHHHHHH...SEE', 'GIAVEQDKNTQEVFAQVKQI', '$!#!%%%%%$%%!#[]YV3/', '30204444434402240440'], ['HHH', 'ASA', '#$#', '232', 'HHH', 'FGA', '#$#', '232'], ['HHHHHHHH', 'KLQDVVNQ', '%"%%!!%%', '41440044', 'HHHHHHHH', 'KLQDVVNQ', '%"%%!!…
5Z0V_B	0.0030329897389251	16.52643842861917	0.3458262350936967	[[262, 264], [45, 50], [337, 339], [426, 430], [424, 437]]	[4, 1, 2, 3, 0]	[[726, 728], [774, 779], [888, 890], [950, 954], [1015, 1026]]	[['EEE', 'VLS', '/02', '013', 'EEE', 'ILP', '/02', '013'], ['HHHHHH', 'EEKFPQ', '%%%#$%', '444234', 'HHHHHH', 'QDKNTQ', '%%%%$%', '444434'], ['HHH', 'MSA', '#$#', '232', 'HHH', 'FGA', '#$#', '232'], ['HHHHH', 'EIIKK', '%!!%%', '40044', 'HHHHH', 'DVVNQ', '%!!%%', '40044'], ['HHHHHHHHHHHHHH', 'AMEIIKKFKKDLAA', '##%!!%%#%%%"##', '22400442444122', 'HHHHHHHHHHHH', 'AAEIRASANLAA', '##%!&#$#%"##', '2240…
5M0R_D	0.0030409979030334	6.187286981145921	0.0545144804088584	[[64, 67], [210, 218], [205, 212], [197, 201]]	[4, 1, 3, 0]	[[725, 728], [772, 780], [947, 954], [1021, 1025]]	[['EEEE', 'QVDY', '3/32', '4043', 'EEEE', 'EILP', '3/02', '4013'], ['HHHHHHHHH', 'IQQQSKSKQ', '!%%%$%$%%', '044434344', 'HHHHHHHHH', 'VEQDKNTQE', '!%%%%%$%%', '044444344'], ['HHHHHHHH', 'KEQQRIQQ', '%%%%&!%%', '44445044', 'HHHHHHHH', 'KLQDVVNQ', '%"%%!!%%', '41440044'], ['HHHHH', 'PMDIF', '$#%!#', '32402', 'HHHHH', 'SANLA', '$#%"#', '32412']]
6HRO_B	0.0030526733274455	13.198861346487996	0.0711678832116788	[[544, 546], [614, 619], [597, 599], [617, 619], [512, 514]]	[4, 1, 2, 3, 0]	[[726, 728], [776, 781], [889, 891], [949, 951], [1036, 1038]]	[['EEE', 'IEG', '/32', '043', 'EEE', 'ILP', '/02', '013'], ['HHHHHH', 'DWTKNI', '%$$%%!', '433440', 'HHHHHH', 'KNTQEV', '%%$%%!', '443440'], ['HSS', 'WGG', '$UU', '333', 'HHS', 'GAG', '$#U', '323'], ['HHH', 'KNI', '%%!', '440', 'HHH', 'QDV', '%%!', '440'], ['...', 'NPN', ']}]', '434', '...', 'QSK', ']}]', '434']]
6QPF_L	0.0030760497065014	6.973511425535631	2.4327485380116984	[[723, 725], [185, 198], [204, 206], [158, 165], [359, 365]]	[4, 1, 2, 3, 0]	[[725, 727], [772, 785], [888, 890], [947, 954], [1046, 1052]]	[['EEE', 'NVL', '3/0', '401', 'EEE', 'EIL', '3/0', '401'], ['HHHHHHHHTSS...', 'ITKEKKEELQDCKI', '!$%%%%%%LVV[]Y', '03444444144240', 'HHHHHHHHHHH...', 'VEQDKNTQEVFAQV', '!%%%%%$%%!#[]Y', '04444434402240'], ['HHH', 'AYM', '#$#', '232', 'HHH', 'FGA', '#$#', '232'], ['HHHHHHHH', 'EAQDVIME', '%#%%!!#%', '42440024', 'HHHHHHHH', 'KLQDVVNQ', '%"%%!!%%', '41440044'], ['S.EEEEE', 'GYEEFTM', 'U}33121', '334…
3MWT_C	0.0030767265923566	12.916502340429885	0.1822827938671207	[[389, 392], [107, 114], [254, 256], [69, 76], [391, 402]]	[4, 1, 2, 3, 0]	[[725, 728], [774, 781], [888, 890], [947, 954], [1054, 1063]]	[['EEEE', 'DIEG', '3/32', '4043', 'EEEE', 'EILP', '3/02', '4013'], ['HHHHHHHH', 'EKLKSKVI', '%%"%$%!!', '44143400', 'HHHHHHHH', 'QDKNTQEV', '%%%%$%%!', '44443440'], ['HHH', 'AGA', '#$#', '232', 'HHH', 'FGA', '#$#', '232'], ['HHHHHHHH', 'DLNQAVNN', '%"%%#!%%', '41442044', 'HHHHHHHH', 'KLQDVVNQ', '%"%%!!%%', '41440044'], ['EEETTEEEEEEE', 'EGRPEDPVEIAL', '324NO32/3/10', '435344304021', 'EEETTEEEEE',…
7K8Y_D	0.0030904714392119	0.1884123847921869	0.052810902896081	[[725, 728], [769, 789], [888, 891], [947, 954], [1012, 1064]]	[4, 1, 2, 3, 0]	[[725, 728], [769, 789], [888, 891], [947, 954], [1012, 1064]]	[['EEEE', 'EILP', '3/02', '4013', 'EEEE', 'EILP', '3/02', '4013'], ['HHHHHHHHHHHHHH...SEE.', 'GIAVEQDKNTQEVFAQVKQIY', '$!#!%%%%%$%%!#[]YV3/}', '302044444344022404403', 'HHHHHHHHHHHHHH...SEE.', 'GIAVEQDKNTQEVFAQVKQIY', '$!#!%%%%%$%%!#[]YV3/}', '302044444344022404403'], ['HHHS', 'FGAG', '#$#U', '2323', 'HHHS', 'FGAG', '#$#U', '2323'], ['HHHHHHHH', 'KLQDVVNQ', '%"%%!!%%', '41440044', 'HHHHHHHH', 'KL…
6ZN5_U	0.003098994690109	4.767685200204046	0.0226480836236941	[[126, 139], [130, 134], [15, 20]]	[1, 3, 0]	[[777, 782], [947, 951], [1018, 1026]]	[['HHHHHHHHHHHHHH', 'QGQRDLDRIAGQVA', '%$%&%"%&!#$%!#', '43454145023402', 'HHHHHH', 'NTQEVF', '%$%%!#', '434402'], ['HHHHH', 'DLDRI', '%"%&!', '41450', 'HHHHH', 'KLQDV', '%"%%!', '41440'], ['HHHHHH', 'VRALAA', '!&#"##', '052122', 'HHHHHHHHH', 'IRASANLAA', '!&#$#%"##', '052324122']]
3HTQ_B	0.0031086052473653	1.1181099027545571	1.519313304721032	[[577, 588], [579, 586], [560, 562]]	[1, 3, 0]	[[772, 782], [947, 954], [1036, 1038]]	[['HHHHHHHHHHHH', 'IENLNKKVDDGF', '!%%"%%%!%%$#', '044144404432', 'HHHHHHHHHHH', 'VEQDKNTQEVF', '!%%%%%$%%!#', '04444434402'], ['HHHHHHHH', 'NLNKKVDD', '%"%%%!%%', '41444044', 'HHHHHHHH', 'KLQDVVNQ', '%"%%!!%%', '41440044'], ['...', 'NTQ', ']}]', '434', '...', 'QSK', ']}]', '434']]
7A25_C	0.0031183168776167	0.0768880799453511	0.0357751277683133	[[725, 728], [769, 788], [888, 891], [947, 954], [1012, 1064]]	[4, 1, 2, 3, 0]	[[725, 728], [769, 788], [888, 891], [947, 954], [1012, 1064]]	[['EEEE', 'EILP', '3/02', '4013', 'EEEE', 'EILP', '3/02', '4013'], ['HHHHHHHHHHHHHH.S.SEE', 'GIAVEQDKNTQEVFAQVKQI', '$!#!%%%%%$%%!#[VYV3/', '30204444434402240440', 'HHHHHHHHHHHHHH...SEE', 'GIAVEQDKNTQEVFAQVKQI', '$!#!%%%%%$%%!#[]YV3/', '30204444434402240440'], ['HHHS', 'FGAG', '#$#U', '2323', 'HHHS', 'FGAG', '#$#U', '2323'], ['HHHHHHHH', 'KLQDVVNQ', '%"%%!!%%', '41440044', 'HHHHHHHH', 'KLQDVVNQ',…
4F5C_A	0.0031248652071633	21.35292336713504	0.7529812606473587	[[200, 202], [948, 953], [666, 668], [950, 957], [188, 194]]	[4, 1, 2, 3, 0]	[[725, 727], [772, 777], [888, 890], [947, 954], [1050, 1056]]	[['EEE', 'KVL', '3/0', '401', 'EEE', 'EIL', '3/0', '401'], ['HHHHHH', 'VKENKE', '!%%%%%', '044444', 'HHHHHH', 'VEQDKN', '!%%%%%', '044444'], ['HHH', 'ATA', '#$#', '232', 'HHH', 'FGA', '#$#', '232'], ['HHHHHHHH', 'ENKEVVLN', '%%%%!!"%', '44440014', 'HHHHHHHH', 'KLQDVVNQ', '%"%%!!%%', '41440044'], ['EEEEEEE', 'FYRSEYM', '1242321', '2353432', 'EEEEEEE', 'MSFPQSA', '1212321', '2323432']]
5M0R_L	0.0031321968682338	6.19045263704458	0.1073253833049399	[[64, 67], [210, 218], [205, 212], [197, 201]]	[4, 1, 3, 0]	[[725, 728], [772, 780], [947, 954], [1021, 1025]]	[['EEEE', 'QVDY', '3/32', '4043', 'EEEE', 'EILP', '3/02', '4013'], ['HHHHHHHHH', 'IQQQSKSKQ', '!%%%$%$%%', '044434344', 'HHHHHHHHH', 'VEQDKNTQE', '!%%%%%$%%', '044444344'], ['HHHHHHHH', 'KEQQRIQQ', '%%%%&!%%', '44445044', 'HHHHHHHH', 'KLQDVVNQ', '%"%%!!%%', '41440044'], ['HHHHH', 'PMDIF', '$#%!#', '32402', 'HHHHH', 'SANLA', '$#%"#', '32412']]
6ZDH_B	0.0031327577844038	0.0736264518004662	0.1345826235093694	[[725, 728], [769, 786], [888, 891], [947, 954], [1012, 1064]]	[4, 1, 2, 3, 0]	[[725, 728], [769, 786], [888, 891], [947, 954], [1012, 1064]]	[['EEEE', 'EILP', '3/02', '4013', 'EEEE', 'EILP', '3/02', '4013'], ['HHHHHHHHHHHHHH...S', 'GIAVEQDKNTQEVFAQVK', '$!#!%%%%%$%%!#[]YV', '302044444344022404', 'HHHHHHHHHHHHHH...S', 'GIAVEQDKNTQEVFAQVK', '$!#!%%%%%$%%!#[]YV', '302044444344022404'], ['HHHS', 'FGAG', '#$#U', '2323', 'HHHS', 'FGAG', '#$#U', '2323'], ['HHHHHHHH', 'KLQDVVNQ', '%"%%!!%%', '41440044', 'HHHHHHHH', 'KLQDVVNQ', '%"%%!!%%', '41…
7BYR_C	0.0031545683065876	0.2477955265008082	0.0136286201022137	[[725, 728], [769, 789], [888, 891], [947, 954], [1012, 1064]]	[4, 1, 2, 3, 0]	[[725, 728], [769, 789], [888, 891], [947, 954], [1012, 1064]]	[['EEEE', 'EILP', '3/02', '4013', 'EEEE', 'EILP', '3/02', '4013'], ['HHHHHHHHHHHHHH...SEE.', 'GIAVEQDKNTQEVFAQVKQIY', '$!#!%%%%%$%%!#[]YV3/}', '302044444344022404403', 'HHHHHHHHHHHHHH...SEE.', 'GIAVEQDKNTQEVFAQVKQIY', '$!#!%%%%%$%%!#[]YV3/}', '302044444344022404403'], ['HHHS', 'FGAG', '#$#U', '2323', 'HHHS', 'FGAG', '#$#U', '2323'], ['HHHHHHHH', 'KLQDVVNQ', '%"%%!!%%', '41440044', 'HHHHHHHH', 'KL…
7KDJ_C	0.0031569836692555	0.0497810627047788	0.0902896081771715	[[725, 728], [769, 788], [888, 891], [947, 954], [1012, 1064]]	[4, 1, 2, 3, 0]	[[725, 728], [769, 788], [888, 891], [947, 954], [1012, 1064]]	[['EEEE', 'EILP', '3/02', '4013', 'EEEE', 'EILP', '3/02', '4013'], ['HHHHHHHHHHHHHH...SSE', 'GIAVEQDKNTQEVFAQVKQI', '$!#!%%%%%$%%!#[]YVV/', '30204444434402240440', 'HHHHHHHHHHHHHH...SEE', 'GIAVEQDKNTQEVFAQVKQI', '$!#!%%%%%$%%!#[]YV3/', '30204444434402240440'], ['HHHS', 'FGAG', '#$#U', '2323', 'HHHS', 'FGAG', '#$#U', '2323'], ['HHHHHHHH', 'KLQDVVNQ', '%"%%!!%%', '41440044', 'HHHHHHHH', 'KLQDVVNQ',…
6QPF_I	0.0031605501089883	7.002969776047994	2.010256410256411	[[723, 725], [185, 198], [204, 206], [158, 165], [359, 365]]	[4, 1, 2, 3, 0]	[[725, 727], [772, 785], [888, 890], [947, 954], [1046, 1052]]	[['EEE', 'NVL', '3/0', '401', 'EEE', 'EIL', '3/0', '401'], ['HHHHHHHHTSS...', 'ITKEKKEELQDCKI', '!$%%%%%%LVV[]Y', '03444444144240', 'HHHHHHHHHHH...', 'VEQDKNTQEVFAQV', '!%%%%%$%%!#[]Y', '04444434402240'], ['HHH', 'AYM', '#$#', '232', 'HHH', 'FGA', '#$#', '232'], ['HHHHHHHH', 'EAQDVIME', '%#%%!!#%', '42440024', 'HHHHHHHH', 'KLQDVVNQ', '%"%%!!%%', '41440044'], ['S.EEEEE', 'GYEEFTM', 'U}33121', '334…
6IZY_A	0.0031621846457208	16.356424295847383	0.6575809199318561	[[591, 594], [638, 642], [780, 782], [282, 287], [775, 782]]	[4, 1, 2, 3, 0]	[[725, 728], [778, 782], [888, 890], [949, 954], [1015, 1022]]	[['EEEE', 'DIIS', '3//2', '4003', 'EEEE', 'EILP', '3/02', '4013'], ['HHHHH', 'TEEIA', '$%%!#', '34402', 'HHHHH', 'TQEVF', '$%%!#', '34402'], ['HHH', 'CSA', '#$#', '232', 'HHH', 'FGA', '#$#', '232'], ['HHHHHH', 'EKIKQE', '%%!%%%', '440444', 'HHHHHH', 'QDVVNQ', '%%!!%%', '440044'], ['HHHHHHHH', 'AANAICSA', '##%#!#$#', '22420232', 'HHHHHHHH', 'AAEIRASA', '##%!&#$#', '22405232']]
3HTP_B	0.0031835170619405	1.1376324711264136	1.5301724137931043	[[577, 588], [579, 586], [560, 562]]	[1, 3, 0]	[[772, 782], [947, 954], [1036, 1038]]	[['HHHHHHHHHHHH', 'IENLNKKVDDGF', '!%%"%%%!%%$#', '044144404432', 'HHHHHHHHHHH', 'VEQDKNTQEVF', '!%%%%%$%%!#', '04444434402'], ['HHHHHHHH', 'NLNKKVDD', '%"%%%!%%', '41444044', 'HHHHHHHH', 'KLQDVVNQ', '%"%%!!%%', '41440044'], ['...', 'NTQ', ']}]', '434', '...', 'QSK', ']}]', '434']]
6GOV_Y	0.0032217335504409	30.91461525907357	0.2913117546848378	[[241, 243], [664, 682], [512, 514], [680, 684], [734, 741]]	[4, 1, 2, 3, 0]	[[726, 728], [772, 781], [889, 891], [949, 953], [1015, 1025]]	[['EEE', 'VLP', '/02', '013', 'EEE', 'ILP', '/02', '013'], ['HHHHHHHTSS.HHHHHHHH', 'IQEQFQSGLVTAGERYNKV', '!%%%#%$NSR}#$%&$%%!', '0444243310323453440', 'HHHHHHHHHH', 'VEQDKNTQEV', '!%%%%%$%%!', '0444443440'], ['HHS', 'YMT', '$#U', '323', 'HHS', 'GAG', '$#U', '323'], ['HHHHH', 'NKVID', '%%!!%', '44004', 'HHHHH', 'QDVVN', '%%!!%', '44004'], ['HHHHHHHH', 'AAQIRQLA', '##%!&%"#', '22405412', 'HHHHHHHH…
1ASU_A	0.0032249811933587	3.1194477538547067	0.0653357531760445	[[89, 91], [98, 104], [193, 195], [163, 167], [166, 172]]	[4, 1, 2, 3, 0]	[[726, 728], [769, 775], [888, 890], [948, 952], [1017, 1023]]	[['EEE', 'VVT', '//2', '003', 'EEE', 'ILP', '/02', '013'], ['HHHHHHH', 'SVAAQHH', '$!##%%%', '3022444', 'HHHHHHH', 'GIAVEQD', '$!#!%%%', '3020444'], ['HHH', 'MYA', '#$#', '232', 'HHH', 'FGA', '#$#', '232'], ['HHHHH', 'LKDKI', '"%%%!', '14440', 'HHHHH', 'LQDVV', '"%%!!', '14400'], ['HHHHHHH', 'KIRVLAE', '%!&!"#%', '4050124', 'HHHHHHH', 'EIRASAN', '%!&#$#%', '4052324']]
6ZOK_A	0.0032302869694023	5.3173174600403685	0.0538599640933574	[[76, 78], [210, 214], [208, 213], [145, 147]]	[4, 1, 3, 0]	[[726, 728], [772, 776], [949, 954], [1061, 1063]]	[['EEE', 'VIS', '//2', '003', 'EEE', 'ILP', '/02', '013'], ['HHHHH', 'IEKEE', '!%%%%', '04444', 'HHHHH', 'VEQDK', '!%%%%', '04444'], ['HHHHHH', 'EEIEKE', '%%!%%%', '440444', 'HHHHHH', 'QDVVNQ', '%%!!%%', '440044'], ['EEE', 'IAL', '/10', '021', 'EEE', 'VFL', '/10', '021']]
6ZOJ_A	0.0032361311518792	5.321204559578107	0.0519713261648751	[[76, 78], [210, 214], [208, 213], [145, 147]]	[4, 1, 3, 0]	[[726, 728], [772, 776], [949, 954], [1061, 1063]]	[['EEE', 'VIS', '//2', '003', 'EEE', 'ILP', '/02', '013'], ['HHHHH', 'IEKEE', '!%%%%', '04444', 'HHHHH', 'VEQDK', '!%%%%', '04444'], ['HHHHHH', 'EEIEKE', '%%!%%%', '440444', 'HHHHHH', 'QDVVNQ', '%%!!%%', '440044'], ['EEE', 'IAL', '/10', '021', 'EEE', 'VFL', '/10', '021']]
3MWT_B	0.0032721493280319	13.00180835254975	0.2896081771720604	[[389, 392], [107, 114], [254, 256], [69, 76], [391, 402]]	[4, 1, 2, 3, 0]	[[725, 728], [774, 781], [888, 890], [947, 954], [1054, 1063]]	[['EEEE', 'DIEG', '3/32', '4043', 'EEEE', 'EILP', '3/02', '4013'], ['HHHHHHHH', 'EKLKSKVI', '%%"%$%!!', '44143400', 'HHHHHHHH', 'QDKNTQEV', '%%%%$%%!', '44443440'], ['HHH', 'AGA', '#$#', '232', 'HHH', 'FGA', '#$#', '232'], ['HHHHHHHH', 'DLNQAVNN', '%"%%#!%%', '41442044', 'HHHHHHHH', 'KLQDVVNQ', '%"%%!!%%', '41440044'], ['EEETTEEEEEEE', 'EGRPEDPVEIAL', '324NO32/3/10', '435344304021', 'EEETTEEEEE',…
6F6N_B	0.0033015429165589	12.92685874993469	0.0538599640933574	[[544, 546], [614, 619], [597, 599], [617, 619], [512, 514]]	[4, 1, 2, 3, 0]	[[726, 728], [776, 781], [889, 891], [949, 951], [1036, 1038]]	[['EEE', 'IEG', '/32', '043', 'EEE', 'ILP', '/02', '013'], ['HHHHHH', 'DWTKNI', '%$$%%!', '433440', 'HHHHHH', 'KNTQEV', '%%$%%!', '443440'], ['HSS', 'WGG', '$UU', '333', 'HHS', 'GAG', '$#U', '323'], ['HHH', 'KNI', '%%!', '440', 'HHH', 'QDV', '%%!', '440'], ['...', 'NPN', ']}]', '434', '...', 'QSK', ']}]', '434']]
6ZLW_U	0.0033267150873751	4.742557978430766	0.0595667870036102	[[126, 139], [130, 134], [15, 20]]	[1, 3, 0]	[[777, 782], [947, 951], [1018, 1026]]	[['HHHHHHHHHHHHHH', 'QGQRDLDRIAGQVA', '%$%&%"%&!#$%!#', '43454145023402', 'HHHHHH', 'NTQEVF', '%$%%!#', '434402'], ['HHHHH', 'DLDRI', '%"%&!', '41450', 'HHHHH', 'KLQDV', '%"%%!', '41440'], ['HHHHHH', 'VRALAA', '!&#"##', '052122', 'HHHHHHHHH', 'IRASANLAA', '!&#$#%"##', '052324122']]
3HTT_B	0.0033357010581884	1.0996924546030238	1.4872881355932224	[[577, 588], [579, 586], [560, 562]]	[1, 3, 0]	[[772, 782], [947, 954], [1036, 1038]]	[['HHHHHHHHHHHH', 'IENLNKKVDDGF', '!%%"%%%!%%$#', '044144404432', 'HHHHHHHHHHH', 'VEQDKNTQEVF', '!%%%%%$%%!#', '04444434402'], ['HHHHHHHH', 'NLNKKVDD', '%"%%%!%%', '41444044', 'HHHHHHHH', 'KLQDVVNQ', '%"%%!!%%', '41440044'], ['...', 'NTQ', ']}]', '434', '...', 'QSK', ']}]', '434']]
5N2H_A	0.0033406628794381	21.07798788717757	0.4293015332197605	[[359, 361], [765, 771], [682, 684], [578, 584], [682, 689]]	[4, 1, 2, 3, 0]	[[725, 727], [776, 782], [888, 890], [948, 954], [1020, 1027]]	[['EEE', 'KVL', '3/0', '401', 'EEE', 'EIL', '3/0', '401'], ['HHHHHHH', 'DKSIEIA', '%%$!%!#', '4430402', 'HHHHHHH', 'KNTQEVF', '%%$%%!#', '4434402'], ['HHH', 'ASA', '#$#', '232', 'HHH', 'FGA', '#$#', '232'], ['HHHHHHH', 'LEEEINN', '"%%%!%%', '1444044', 'HHHHHHH', 'LQDVVNQ', '"%%!!%%', '1440044'], ['HHHHHHHH', 'ASAKSCTS', '#$#%$#$$', '23243233', 'HHHHHHHH', 'ASANLAAT', '#$#%"##$', '23241223']]
7K8U_C	0.0033444034148793	0.0735274519269573	0.1822827938671207	[[725, 728], [769, 786], [888, 891], [947, 954], [1012, 1064]]	[4, 1, 2, 3, 0]	[[725, 728], [769, 786], [888, 891], [947, 954], [1012, 1064]]	[['EEEE', 'EILP', '3/02', '4013', 'EEEE', 'EILP', '3/02', '4013'], ['HHHHHHHHHHHHHT...S', 'GIAVEQDKNTQEVFAQVK', '$!#!%%%%%$%%!M[]YV', '302044444344022404', 'HHHHHHHHHHHHHH...S', 'GIAVEQDKNTQEVFAQVK', '$!#!%%%%%$%%!#[]YV', '302044444344022404'], ['HHHS', 'FGAG', '#$#U', '2323', 'HHHS', 'FGAG', '#$#U', '2323'], ['HHHHHHHH', 'KLQDVVNQ', '%"%%!!%%', '41440044', 'HHHHHHHH', 'KLQDVVNQ', '%"%%!!%%', '41…
5K5M_A	0.0034242409858602	16.68502480823079	0.6439522998296421	[[591, 594], [638, 642], [780, 782], [282, 287], [775, 782]]	[4, 1, 2, 3, 0]	[[725, 728], [778, 782], [888, 890], [949, 954], [1015, 1022]]	[['EEEE', 'DIIS', '3//2', '4003', 'EEEE', 'EILP', '3/02', '4013'], ['HHHHH', 'TEEIA', '$%%!#', '34402', 'HHHHH', 'TQEVF', '$%%!#', '34402'], ['HHH', 'CSA', '#$#', '232', 'HHH', 'FGA', '#$#', '232'], ['HHHHHH', 'EKIKQE', '%%!%%%', '440444', 'HHHHHH', 'QDVVNQ', '%%!!%%', '440044'], ['HHHHHHHH', 'AANAICSA', '##%#!#$#', '22420232', 'HHHHHHHH', 'AAEIRASA', '##%!&#$#', '22405232']]
4E5I_A	0.0034823969548972	4.205810737088079	0.0766609880749573	[[146, 149], [133, 138], [134, 138], [17, 23]]	[4, 1, 3, 0]	[[725, 728], [776, 781], [947, 951], [1022, 1028]]	[['EEEE', 'HIFS', '3/12', '4023', 'EEEE', 'EILP', '3/02', '4013'], ['HHHHHH', 'EKANKI', '%%#%%!', '442440', 'HHHHHH', 'KNTQEV', '%%$%%!', '443440'], ['HHHHH', 'KANKI', '%#%%!', '42440', 'HHHHH', 'KLQDV', '%"%%!', '41440'], ['HHHHHHH', 'AEKAMKE', '#%%##%%', '2442244', 'HHHHHHH', 'ANLAATK', '#%"##$%', '2412234']]
1B5E_A	0.003527487023302	4.660711618411304	0.0262237762237766	[[211, 214], [80, 85], [174, 176], [187, 193], [174, 183]]	[4, 1, 2, 3, 0]	[[725, 728], [776, 781], [888, 890], [948, 954], [1020, 1028]]	[['EEEE', 'NVGS', '3/22', '4033', 'EEEE', 'EILP', '3/02', '4013'], ['HHHHHH', 'KIWQQV', '%!$%%!', '403440', 'HHHHHH', 'KNTQEV', '%%$%%!', '443440'], ['HHH', 'FGF', '#$#', '232', 'HHH', 'FGA', '#$#', '232'], ['HHHHHHH', 'LDKLVSD', '"%%"!$%', '1441034', 'HHHHHHH', 'LQDVVNQ', '"%%!!%%', '1440044'], ['HHHHHHHHHH', 'FGFRNDYAWQ', '#$#&%%$#$%', '2325443234', 'HHHHHHHHH', 'ASANLAATK', '#$#%"##$%', '23241…
6CRW_C	0.0035405892943228	0.1598952840563648	0.0850277264325332	[[596, 598], [751, 769], [870, 873], [929, 936], [994, 1046]]	[4, 1, 2, 3, 0]	[[726, 728], [769, 787], [888, 891], [947, 954], [1012, 1064]]	[['EEE', 'VLY', '/02', '013', 'EEE', 'ILP', '/02', '013'], ['HHHHHHHHHHHHHH...SE', 'GIAAEQDRNTREVFAQVKQ', '$!##%%%&%$&%!#[]YV3', '3022444543540224044', 'HHHHHHHHHHHHHH...SE', 'GIAVEQDKNTQEVFAQVKQ', '$!#!%%%%%$%%!#[]YV3', '3020444443440224044'], ['HHHS', 'FGAG', '#$#U', '2323', 'HHHS', 'FGAG', '#$#U', '2323'], ['HHHHHHHH', 'KLQDVVNQ', '%"%%!!%%', '41440044', 'HHHHHHHH', 'KLQDVVNQ', '%"%%!!%%', '41…
3HW6_A	0.0035449705560574	3.871855300177037	0.0500894454382829	[[146, 149], [133, 138], [134, 138], [17, 21]]	[4, 1, 3, 0]	[[725, 728], [776, 781], [947, 951], [1022, 1026]]	[['EEEE', 'HIFS', '3/12', '4023', 'EEEE', 'EILP', '3/02', '4013'], ['HHHHHH', 'EKANKI', '%%#%%!', '442440', 'HHHHHH', 'KNTQEV', '%%$%%!', '443440'], ['HHHHH', 'KANKI', '%#%%!', '42440', 'HHHHH', 'KLQDV', '%"%%!', '41440'], ['HHHHH', 'AEKAM', '#%%##', '24422', 'HHHHH', 'ANLAA', '#%"##', '24122']]
7A97_B	0.0035596351589833	18.336379077950152	0.1993185689948886	[[725, 728], [769, 788], [1020, 1022], [947, 954], [1012, 1064]]	[4, 1, 2, 3, 0]	[[725, 728], [769, 788], [888, 890], [947, 954], [1012, 1064]]	[['EEEE', 'EILP', '3/02', '4013', 'EEEE', 'EILP', '3/02', '4013'], ['HHHHHHHHHHHHHS.S.SEE', 'GIAVEQDKNTQEVFAQVKQI', '$!#!%%%%%$%%!T[VYV3/', '30204444434402240440', 'HHHHHHHHHHHHHH...SEE', 'GIAVEQDKNTQEVFAQVKQI', '$!#!%%%%%$%%!#[]YV3/', '30204444434402240440'], ['HHH', 'ASA', '#$#', '232', 'HHH', 'FGA', '#$#', '232'], ['HHHHHHHH', 'KLQDVVNQ', '%"%%!!%%', '41440044', 'HHHHHHHH', 'KLQDVVNQ', '%"%%!!…
1B5E_B	0.003565425848402	4.6490004842814265	0.0692167577413485	[[211, 214], [80, 85], [174, 176], [187, 193], [174, 183]]	[4, 1, 2, 3, 0]	[[725, 728], [776, 781], [888, 890], [948, 954], [1020, 1028]]	[['EEEE', 'NVGS', '3/22', '4033', 'EEEE', 'EILP', '3/02', '4013'], ['HHHHHH', 'KIWQQV', '%!$%%!', '403440', 'HHHHHH', 'KNTQEV', '%%$%%!', '443440'], ['HHH', 'FGF', '#$#', '232', 'HHH', 'FGA', '#$#', '232'], ['HHHHHHH', 'LDKLVSD', '"%%"!$%', '1441034', 'HHHHHHH', 'LQDVVNQ', '"%%!!%%', '1440044'], ['HHHHHHHHHH', 'FGFRNDYAWQ', '#$#&%%$#$%', '2325443234', 'HHHHHHHHH', 'ASANLAATK', '#$#%"##$%', '23241…
7JWY_B	0.003568322069982	18.234801320421845	0.3441226575809188	[[725, 728], [769, 788], [1020, 1022], [947, 954], [1012, 1064]]	[4, 1, 2, 3, 0]	[[725, 728], [769, 788], [888, 890], [947, 954], [1012, 1064]]	[['EEEE', 'EILP', '3/02', '4013', 'EEEE', 'EILP', '3/02', '4013'], ['HHHHHHHHHHHHHH.S..EE', 'GIAVEQDKNTQEVFAQVKQI', '$!#!%%%%%$%%!#[VY]3/', '30204444434402240440', 'HHHHHHHHHHHHHH...SEE', 'GIAVEQDKNTQEVFAQVKQI', '$!#!%%%%%$%%!#[]YV3/', '30204444434402240440'], ['HHH', 'ASA', '#$#', '232', 'HHH', 'FGA', '#$#', '232'], ['HHHHHHHH', 'KLQDVVNQ', '%"%%!!%%', '41440044', 'HHHHHHHH', 'KLQDVVNQ', '%"%%!!…
6QPF_F	0.0035960789494991	7.037021358605927	2.0414507772020736	[[696, 698], [185, 198], [204, 206], [158, 165], [359, 365]]	[4, 1, 2, 3, 0]	[[726, 728], [772, 785], [888, 890], [947, 954], [1046, 1052]]	[['EEE', 'ILG', '/02', '013', 'EEE', 'ILP', '/02', '013'], ['HHHHHHHHTSS...', 'ITKEKKEELQDCKI', '!$%%%%%%LVV[]Y', '03444444144240', 'HHHHHHHHHHH...', 'VEQDKNTQEVFAQV', '!%%%%%$%%!#[]Y', '04444434402240'], ['HHH', 'AYM', '#$#', '232', 'HHH', 'FGA', '#$#', '232'], ['HHHHHHHH', 'EAQDVIME', '%#%%!!#%', '42440024', 'HHHHHHHH', 'KLQDVVNQ', '%"%%!!%%', '41440044'], ['S.EEEEE', 'GYEEFTM', 'U}33121', '334…
6ZGF_A	0.003616919130222	18.33182924307308	0.3867120954003398	[[721, 724], [765, 784], [1016, 1018], [946, 950], [1008, 1060]]	[4, 1, 2, 3, 0]	[[725, 728], [769, 788], [888, 890], [950, 954], [1012, 1064]]	[['EEEE', 'EILP', '3/02', '4013', 'EEEE', 'EILP', '3/02', '4013'], ['HHHTHHHHHHHHHHTT..EE', 'GIAVEQDKNTQEVFAQVKQI', '$!#K%%%%%$%%!#MOY]3/', '30204444434402240440', 'HHHHHHHHHHHHHH...SEE', 'GIAVEQDKNTQEVFAQVKQI', '$!#!%%%%%$%%!#[]YV3/', '30204444434402240440'], ['HHH', 'ASA', '#$#', '232', 'HHH', 'FGA', '#$#', '232'], ['HHHHH', 'DVVNQ', '%!!%%', '40044', 'HHHHH', 'DVVNQ', '%!!%%', '40044'], ['HHHH…
6ZGF_B	0.0036173398395545	18.33183469507586	0.3134582623509361	[[721, 724], [765, 784], [1016, 1018], [946, 950], [1008, 1060]]	[4, 1, 2, 3, 0]	[[725, 728], [769, 788], [888, 890], [950, 954], [1012, 1064]]	[['EEEE', 'EILP', '3/02', '4013', 'EEEE', 'EILP', '3/02', '4013'], ['HHHTHHHHHHHHHHTT..EE', 'GIAVEQDKNTQEVFAQVKQI', '$!#K%%%%%$%%!#MOY]3/', '30204444434402240440', 'HHHHHHHHHHHHHH...SEE', 'GIAVEQDKNTQEVFAQVKQI', '$!#!%%%%%$%%!#[]YV3/', '30204444434402240440'], ['HHH', 'ASA', '#$#', '232', 'HHH', 'FGA', '#$#', '232'], ['HHHHH', 'DVVNQ', '%!!%%', '40044', 'HHHHH', 'DVVNQ', '%!!%%', '40044'], ['HHHH…
6ZGF_C	0.0036186436213842	18.33178773696644	0.3594548551959113	[[721, 724], [765, 784], [1016, 1018], [946, 950], [1008, 1060]]	[4, 1, 2, 3, 0]	[[725, 728], [769, 788], [888, 890], [950, 954], [1012, 1064]]	[['EEEE', 'EILP', '3/02', '4013', 'EEEE', 'EILP', '3/02', '4013'], ['HHHTHHHHHHHHHHTT..EE', 'GIAVEQDKNTQEVFAQVKQI', '$!#K%%%%%$%%!#MOY]3/', '30204444434402240440', 'HHHHHHHHHHHHHH...SEE', 'GIAVEQDKNTQEVFAQVKQI', '$!#!%%%%%$%%!#[]YV3/', '30204444434402240440'], ['HHH', 'ASA', '#$#', '232', 'HHH', 'FGA', '#$#', '232'], ['HHHHH', 'DVVNQ', '%!!%%', '40044', 'HHHHH', 'DVVNQ', '%!!%%', '40044'], ['HHHH…
7A96_C	0.0036245504134137	18.486676373336334	0.233390119250425	[[725, 728], [769, 788], [1020, 1022], [947, 954], [1012, 1064]]	[4, 1, 2, 3, 0]	[[725, 728], [769, 788], [888, 890], [947, 954], [1012, 1064]]	[['EEEE', 'EILP', '3/02', '4013', 'EEEE', 'EILP', '3/02', '4013'], ['HHHHHHHHHHHHHS.S.SSE', 'GIAVEQDKNTQEVFAQVKQI', '$!#!%%%%%$%%!T[VYVV/', '30204444434402240440', 'HHHHHHHHHHHHHH...SEE', 'GIAVEQDKNTQEVFAQVKQI', '$!#!%%%%%$%%!#[]YV3/', '30204444434402240440'], ['HHH', 'ASA', '#$#', '232', 'HHH', 'FGA', '#$#', '232'], ['HHHHHHHH', 'KLQDVVNQ', '%"%%!!%%', '41440044', 'HHHHHHHH', 'KLQDVVNQ', '%"%%!!…
6QPF_C	0.0036423960344771	7.080338417321474	1.891625615763548	[[723, 725], [185, 198], [204, 206], [158, 165], [359, 365]]	[4, 1, 2, 3, 0]	[[725, 727], [772, 785], [888, 890], [947, 954], [1046, 1052]]	[['EEE', 'NVL', '3/0', '401', 'EEE', 'EIL', '3/0', '401'], ['HHHHHHHHTSS...', 'ITKEKKEELQDCKI', '!$%%%%%%LVV[]Y', '03444444144240', 'HHHHHHHHHHH...', 'VEQDKNTQEVFAQV', '!%%%%%$%%!#[]Y', '04444434402240'], ['HHH', 'AYM', '#$#', '232', 'HHH', 'FGA', '#$#', '232'], ['HHHHHHHH', 'EAQDVIME', '%#%%!!#%', '42440024', 'HHHHHHHH', 'KLQDVVNQ', '%"%%!!%%', '41440044'], ['S.EEEEE', 'GYEEFTM', 'U}33121', '334…
7DK5_A	0.0036563245310596	0.2937324400877485	0.0120689655172416	[[725, 728], [769, 781], [888, 891], [947, 954], [1012, 1064]]	[4, 1, 2, 3, 0]	[[725, 728], [769, 781], [888, 891], [947, 954], [1012, 1064]]	[['EEEE', 'EILP', '3/02', '4013', 'EEEE', 'EILP', '3/02', '4013'], ['HHHHHHHHHHHHH', 'GIAVEQDKNTQEV', '$!#!%%%%%$%%!', '3020444443440', 'HHHHHHHHHHHHH', 'GIAVEQDKNTQEV', '$!#!%%%%%$%%!', '3020444443440'], ['HHHS', 'FGAG', '#$#U', '2323', 'HHHS', 'FGAG', '#$#U', '2323'], ['HHHHHHHH', 'KLQDVVNQ', '%"%%!!%%', '41440044', 'HHHHHHHH', 'KLQDVVNQ', '%"%%!!%%', '41440044'], ['HHHHHHHHHHHHHHHHHIIIIISS....…
1D9U_B	0.0036926929227961	0.5710000181923364	0.2788671023965143	[[94, 101], [96, 101], [43, 45]]	[1, 3, 0]	[[770, 777], [948, 953], [1035, 1037]]	[['HHHHHHHH', 'VALQQIKE', '!#"%%!%%', '02144044', 'HHHHHHHH', 'IAVEQDKN', '!#!%%%%%', '02044444'], ['HHHHHH', 'LQQIKE', '"%%!%%', '144044', 'HHHHHH', 'LQDVVN', '"%%!!%', '144004'], ['S..', 'TDY', 'U]}', '343', 'S..', 'GQS', 'U]}', '343']]
1A5V_A	0.0036985069171519	3.3075769554780727	0.0951492537313436	[[89, 91], [98, 104], [193, 195], [163, 167], [166, 172]]	[4, 1, 2, 3, 0]	[[726, 728], [769, 775], [888, 890], [948, 952], [1017, 1023]]	[['EEE', 'VVT', '//2', '003', 'EEE', 'ILP', '/02', '013'], ['HHHHHHH', 'SVAAQHH', '$!##%%%', '3022444', 'HHHHHHH', 'GIAVEQD', '$!#!%%%', '3020444'], ['HHH', 'MYA', '#$#', '232', 'HHH', 'FGA', '#$#', '232'], ['HHHHH', 'LKDKI', '"%%%!', '14440', 'HHHHH', 'LQDVV', '"%%!!', '14400'], ['HHHHHHH', 'KIRVLAE', '%!&!"#%', '4050124', 'HHHHHHH', 'EIRASAN', '%!&#$#%', '4052324']]
3HTO_B	0.0037364028527042	1.075241048614477	1.476793248945148	[[577, 588], [579, 586], [560, 562]]	[1, 3, 0]	[[772, 782], [947, 954], [1036, 1038]]	[['HHHHHHHHHHHH', 'IENLNKKVDDGF', '!%%"%%%!%%$#', '044144404432', 'HHHHHHHHHHH', 'VEQDKNTQEVF', '!%%%%%$%%!#', '04444434402'], ['HHHHHHHH', 'NLNKKVDD', '%"%%%!%%', '41444044', 'HHHHHHHH', 'KLQDVVNQ', '%"%%!!%%', '41440044'], ['...', 'NTQ', ']}]', '434', '...', 'QSK', ']}]', '434']]
1XO1_B	0.0037631082668742	7.961057083751487	0.1431005110732537	[[279, 285], [275, 280], [112, 115]]	[1, 3, 0]	[[775, 781], [949, 954], [1022, 1025]]	[['HHHHHHH', 'DKFTKDI', '%%#$%%!', '4423440', 'HHHHHHH', 'DKNTQEV', '%%%$%%!', '4443440'], ['HHHHHH', 'QDVLDK', '%%!"%%', '440144', 'HHHHHH', 'QDVVNQ', '%%!!%%', '440044'], ['HHHH', 'FELC', '#%"#', '2412', 'HHHH', 'ANLA', '#%"#', '2412']]
7DCX_C	0.0037853719106481	0.0851159144519918	0.0698466780238495	[[725, 728], [769, 788], [888, 891], [947, 954], [1012, 1064]]	[4, 1, 2, 3, 0]	[[725, 728], [769, 788], [888, 891], [947, 954], [1012, 1064]]	[['EEEE', 'EILP', '3/02', '4013', 'EEEE', 'EILP', '3/02', '4013'], ['HHHHHHHHHHHHHH...SSE', 'GIAVEQDKNTQEVFAQVKQI', '$!#!%%%%%$%%!#[]YVV/', '30204444434402240440', 'HHHHHHHHHHHHHH...SEE', 'GIAVEQDKNTQEVFAQVKQI', '$!#!%%%%%$%%!#[]YV3/', '30204444434402240440'], ['HHHS', 'FGAG', '#$#U', '2323', 'HHHS', 'FGAG', '#$#U', '2323'], ['HHHHHHHH', 'KLQDVVNQ', '%"%%!!%%', '41440044', 'HHHHHHHH', 'KLQDVVNQ',…
6A9B_A	0.0038003207123	4.626518201918251	0.067272727272728	[[211, 214], [80, 85], [174, 176], [187, 193], [174, 183]]	[4, 1, 2, 3, 0]	[[725, 728], [776, 781], [888, 890], [948, 954], [1020, 1028]]	[['EEEE', 'NVGS', '3/22', '4033', 'EEEE', 'EILP', '3/02', '4013'], ['HHHHHH', 'KIWQQV', '%!$%%!', '403440', 'HHHHHH', 'KNTQEV', '%%$%%!', '443440'], ['HHH', 'FGF', '#$#', '232', 'HHH', 'FGA', '#$#', '232'], ['HHHHHHH', 'LDKLVSD', '"%%"!$%', '1441034', 'HHHHHHH', 'LQDVVNQ', '"%%!!%%', '1440044'], ['HHHHHHHHHH', 'FGFRNDYAWQ', '#$#&%%$#$%', '2325443234', 'HHHHHHHHH', 'ASANLAATK', '#$#%"##$%', '23241…
7KEC_B	0.0038148522941635	0.3872686783959564	0.0085178875638836	[[725, 728], [769, 788], [888, 891], [947, 954], [1012, 1064]]	[4, 1, 2, 3, 0]	[[725, 728], [769, 788], [888, 891], [947, 954], [1012, 1064]]	[['EEEE', 'EILP', '3/02', '4013', 'EEEE', 'EILP', '3/02', '4013'], ['HHHHHHHHHHHHHH..SSEE', 'GIAVEQDKNTQEVFAQVKQI', '$!#!%%%%%$%%!#[]RV3/', '30204444434402240440', 'HHHHHHHHHHHHHH...SEE', 'GIAVEQDKNTQEVFAQVKQI', '$!#!%%%%%$%%!#[]YV3/', '30204444434402240440'], ['HHHS', 'FGAG', '#$#U', '2323', 'HHHS', 'FGAG', '#$#U', '2323'], ['HHHHHHHH', 'KLQDVVNQ', '%"%%!!%%', '41440044', 'HHHHHHHH', 'KLQDVVNQ',…
7KEB_C	0.0038330703268377	0.5150863557731926	0.1533219761499145	[[725, 728], [769, 786], [888, 891], [947, 954], [1012, 1064]]	[4, 1, 2, 3, 0]	[[725, 728], [769, 786], [888, 891], [947, 954], [1012, 1064]]	[['EEEE', 'EILP', '3/02', '4013', 'EEEE', 'EILP', '3/02', '4013'], ['HHHHHHHHHHHHHHT.SS', 'GIAVEQDKNTQEVFAQVK', '$!#!%%%%%$%%!#M]RV', '302044444344022404', 'HHHHHHHHHHHHHH...S', 'GIAVEQDKNTQEVFAQVK', '$!#!%%%%%$%%!#[]YV', '302044444344022404'], ['HHHS', 'FGAG', '#$#U', '2323', 'HHHS', 'FGAG', '#$#U', '2323'], ['HHHHHHHH', 'KLQDVVNQ', '%"%%!!%%', '41440044', 'HHHHHHHH', 'KLQDVVNQ', '%"%%!!%%', '41…
4W5X_A	0.0038562987708726	2.150786577145144	0.0890538033395185	[[40, 42], [89, 101], [91, 95], [10, 12]]	[4, 1, 3, 0]	[[726, 728], [769, 781], [950, 954], [1024, 1026]]	[['EEE', 'IFS', '/12', '023', 'EEE', 'ILP', '/02', '013'], ['HHHHHHH.HHHHH', 'SVDIIKEDISEYI', '$!%!!%%]!$%$!', '3040044403430', 'HHHHHHHHHHHHH', 'GIAVEQDKNTQEV', '$!#!%%%%%$%%!', '3020444443440'], ['HHHHH', 'DIIKE', '%!!%%', '40044', 'HHHHH', 'DVVNQ', '%!!%%', '40044'], ['HHH', 'LAM', '"##', '122', 'HHH', 'LAA', '"##', '122']]
7KL9_A	0.0038950761241935	0.1572054480957754	0.028960817717206	[[725, 728], [769, 788], [888, 891], [947, 954], [1012, 1064]]	[4, 1, 2, 3, 0]	[[725, 728], [769, 788], [888, 891], [947, 954], [1012, 1064]]	[['EEEE', 'EILP', '3/02', '4013', 'EEEE', 'EILP', '3/02', '4013'], ['HHHHHHHHHHHHHHTT.SSE', 'GIAVEQDKNTQEVFAQVKQI', '$!#!%%%%%$%%!#MOYVV/', '30204444434402240440', 'HHHHHHHHHHHHHH...SEE', 'GIAVEQDKNTQEVFAQVKQI', '$!#!%%%%%$%%!#[]YV3/', '30204444434402240440'], ['HHHS', 'FGAG', '#$#U', '2323', 'HHHS', 'FGAG', '#$#U', '2323'], ['HHHHHHHH', 'KLQDVVNQ', '%"%%!!%%', '41440044', 'HHHHHHHH', 'KLQDVVNQ',…
3EBJ_B	0.0039956773792395	4.037250051581236	0.0357751277683133	[[146, 149], [133, 138], [134, 138], [17, 23]]	[4, 1, 3, 0]	[[725, 728], [776, 781], [947, 951], [1022, 1028]]	[['EEEE', 'HIFS', '3/12', '4023', 'EEEE', 'EILP', '3/02', '4013'], ['HHHHHH', 'EKANKI', '%%#%%!', '442440', 'HHHHHH', 'KNTQEV', '%%$%%!', '443440'], ['HHHHH', 'KANKI', '%#%%!', '42440', 'HHHHH', 'KLQDV', '%"%%!', '41440'], ['HHHHHHH', 'AEKAMKE', '#%%##%%', '2442244', 'HHHHHHH', 'ANLAATK', '#%"##$%', '2412234']]
6QPF_K	0.0040076426558397	17.601295924236005	0.4633730834752969	[[168, 181], [542, 544], [112, 116], [542, 549]]	[1, 2, 3, 0]	[[779, 785], [888, 890], [950, 954], [1020, 1028]]	[['HHHHHHHH.S....', 'KDVMESMDKEEMEI', '%%!#%$#%]V][]Y', '44024324444240', 'HHHH...', 'QEVFAQV', '%%!#[]Y', '4402240'], ['HHH', 'ATA', '#$#', '232', 'HHH', 'FGA', '#$#', '232'], ['HHHHH', 'EVVQQ', '%!!%%', '40044', 'HHHHH', 'DVVNQ', '%!!%%', '40044'], ['HHHHHHHH', 'ATAQMALQ', '#$#%##"%', '23242214', 'HHHHHHHHH', 'ASANLAATK', '#$#%"##$%', '232412234']]
7CHH_B	0.0040147504860134	17.528104905366458	0.2691652470187391	[[725, 728], [769, 788], [1020, 1022], [947, 954], [1012, 1064]]	[4, 1, 2, 3, 0]	[[725, 728], [769, 788], [888, 890], [947, 954], [1012, 1064]]	[['EEEE', 'EILP', '3/02', '4013', 'EEEE', 'EILP', '3/02', '4013'], ['HHHHHHHHHHHHHH...SEE', 'GIAVEQDKNTQEVFAQVKQI', '$!#!%%%%%$%%!#[]YV3/', '30204444434402240440', 'HHHHHHHHHHHHHH...SEE', 'GIAVEQDKNTQEVFAQVKQI', '$!#!%%%%%$%%!#[]YV3/', '30204444434402240440'], ['HHH', 'ASA', '#$#', '232', 'HHH', 'FGA', '#$#', '232'], ['HHHHHHHH', 'KLQDVVNQ', '%"%%!!%%', '41440044', 'HHHHHHHH', 'KLQDVVNQ', '%"%%!!…
7C2L_C	0.0040474470439551	17.897027456037666	0.2299829642248714	[[725, 728], [769, 788], [1020, 1022], [947, 954], [1012, 1064]]	[4, 1, 2, 3, 0]	[[725, 728], [769, 788], [888, 890], [947, 954], [1012, 1064]]	[['EEEE', 'EILP', '3/02', '4013', 'EEEE', 'EILP', '3/02', '4013'], ['HHHHHHHHHHHHHT...SEE', 'GIAVEQDKNTQEVFAQVKQI', '$!#!%%%%%$%%!M[]YV3/', '30204444434402240440', 'HHHHHHHHHHHHHH...SEE', 'GIAVEQDKNTQEVFAQVKQI', '$!#!%%%%%$%%!#[]YV3/', '30204444434402240440'], ['HHH', 'ASA', '#$#', '232', 'HHH', 'FGA', '#$#', '232'], ['HHHHHHHH', 'KLQDVVNQ', '%"%%!!%%', '41440044', 'HHHHHHHH', 'KLQDVVNQ', '%"%%!!…
3O4N_A	0.0040557434034322	2.5800701956510563	0.1882591093117409	[[89, 91], [98, 104], [106, 108], [163, 167], [166, 172]]	[4, 1, 2, 3, 0]	[[726, 728], [769, 775], [888, 890], [948, 952], [1017, 1023]]	[['EEE', 'VVT', '//2', '003', 'EEE', 'ILP', '/02', '013'], ['HHHHHHH', 'SVAAQHH', '$!##%%%', '3022444', 'HHHHHHH', 'GIAVEQD', '$!#!%%%', '3020444'], ['HHH', 'ATA', '#$#', '232', 'HHH', 'FGA', '#$#', '232'], ['HHHHH', 'LKDKI', '"%%%!', '14440', 'HHHHH', 'LQDVV', '"%%!!', '14400'], ['HHHHHHH', 'KIRVLAE', '%!&!"#%', '4050124', 'HHHHHHH', 'EIRASAN', '%!&#$#%', '4052324']]
6L18_A	0.0040640751104477	4.801287756081764	0.0352733686067026	[[211, 214], [80, 85], [174, 176], [187, 193], [174, 183]]	[4, 1, 2, 3, 0]	[[725, 728], [776, 781], [888, 890], [948, 954], [1020, 1028]]	[['EEEE', 'NVGS', '3/22', '4033', 'EEEE', 'EILP', '3/02', '4013'], ['HHHHHH', 'KIWQQV', '%!$%%!', '403440', 'HHHHHH', 'KNTQEV', '%%$%%!', '443440'], ['HHH', 'FGF', '#$#', '232', 'HHH', 'FGA', '#$#', '232'], ['HHHHHHH', 'LDKLVSD', '"%%"!$%', '1441034', 'HHHHHHH', 'LQDVVNQ', '"%%!!%%', '1440044'], ['HHHHHHHHHH', 'FGFRNNYAWQ', '#$#&%%$#$%', '2325443234', 'HHHHHHHHH', 'ASANLAATK', '#$#%"##$%', '23241…
4QRP_F	0.0040680348455584	4.053848750337272	0.2103092783505156	[[173, 178], [172, 174], [105, 126]]	[1, 3, 0]	[[773, 778], [948, 950], [1044, 1063]]	[['HHTHHH', 'ENGKDT', '%%N%%$', '443443', 'HHHHHH', 'EQDKNT', '%%%%%$', '444443'], ['HHH', 'LEN', '"%%', '144', 'HHH', 'LQD', '"%%', '144'], ['SSS.EEEEEEEEEETTEEEEEE', 'PDGRLLRGHNQYAYDGKDYIAL', 'UVU^0042333212ON332/10', '3435115344432343443021', 'SSSEEEEEEEEEETTEEEEE', 'GKGYHLMSFPQSAPHGVVFL', 'UVU2301212321NO2//10', '34334123234323430021']]
2MXZ_A	0.0040847668974419	4.9860919083520665	0.0557553956834537	[[92, 103], [90, 92], [20, 23], [90, 99]]	[1, 2, 3, 0]	[[771, 780], [888, 890], [948, 951], [1020, 1028]]	[['HHHHHHHHHHHH', 'AVKKAFEQAGKE', '#!%%##%%#$%%', '204422442344', 'HHHHHHHHHH', 'AVEQDKNTQE', '#!%%%%%$%%', '2044444344'], ['HHH', 'FWA', '#$#', '232', 'HHH', 'FGA', '#$#', '232'], ['HHHH', 'LQKV', '"%%!', '1440', 'HHHH', 'LQDV', '"%%!', '1440'], ['HHHHHHHHHH', 'FWAVKKAFEQ', '#$#!%%##%%', '2320442244', 'HHHHHHHHH', 'ASANLAATK', '#$#%"##$%', '232412234']]
7KEA_C	0.0040871178227328	0.2361344911155461	0.0613287904599655	[[725, 728], [769, 788], [888, 891], [947, 954], [1012, 1064]]	[4, 1, 2, 3, 0]	[[725, 728], [769, 788], [888, 891], [947, 954], [1012, 1064]]	[['EEEE', 'EILP', '3/02', '4013', 'EEEE', 'EILP', '3/02', '4013'], ['HHHHHHHHHHHHHHTT.SSE', 'GIAVEQDKNTQEVFAQVKQI', '$!#!%%%%%$%%!#MOYVV/', '30204444434402240440', 'HHHHHHHHHHHHHH...SEE', 'GIAVEQDKNTQEVFAQVKQI', '$!#!%%%%%$%%!#[]YV3/', '30204444434402240440'], ['HHHS', 'FGAG', '#$#U', '2323', 'HHHS', 'FGAG', '#$#U', '2323'], ['HHHHHHHH', 'KLQDVVNQ', '%"%%!!%%', '41440044', 'HHHHHHHH', 'KLQDVVNQ',…
1CXQ_A	0.0040911861796401	2.658205709719603	0.2596566523605157	[[89, 91], [98, 104], [193, 195], [163, 167], [166, 172]]	[4, 1, 2, 3, 0]	[[726, 728], [769, 775], [888, 890], [948, 952], [1017, 1023]]	[['EEE', 'VVT', '//2', '003', 'EEE', 'ILP', '/02', '013'], ['HHHHHHH', 'SVAAQHH', '$!##%%%', '3022444', 'HHHHHHH', 'GIAVEQD', '$!#!%%%', '3020444'], ['HHH', 'MYA', '#$#', '232', 'HHH', 'FGA', '#$#', '232'], ['HHHHH', 'LKDKI', '"%%%!', '14440', 'HHHHH', 'LQDVV', '"%%!!', '14400'], ['HHHHHHH', 'KIRVLAE', '%!&!"#%', '4050124', 'HHHHHHH', 'EIRASAN', '%!&#$#%', '4052324']]
6ZMT_U	0.0041015116181759	4.845039225894739	0.0034188034188034	[[126, 139], [130, 134], [15, 20]]	[1, 3, 0]	[[777, 782], [947, 951], [1018, 1026]]	[['HHHHHHHHHHHHHH', 'QGQRDLDRIAGQVA', '%$%&%"%&!#$%!#', '43454145023402', 'HHHHHH', 'NTQEVF', '%$%%!#', '434402'], ['HHHHH', 'DLDRI', '%"%&!', '41450', 'HHHHH', 'KLQDV', '%"%%!', '41440'], ['HHHHHH', 'VRALAA', '!&#"##', '052122', 'HHHHHHHHH', 'IRASANLAA', '!&#$#%"##', '052324122']]
6NB6_B	0.0041289071757595	23.134752175909263	0.3185689948892674	[[596, 598], [751, 771], [1002, 1004], [929, 936], [994, 1046]]	[4, 1, 2, 3, 0]	[[726, 728], [769, 789], [888, 890], [947, 954], [1012, 1064]]	[['EEE', 'VLY', '/02', '013', 'EEE', 'ILP', '/02', '013'], ['HHHHHHHHHHHHHH...SEE.', 'GIAAEQDRNTREVFAQVKQMY', '$!##%%%&%$&%!#[]YV31}', '302244454354022404423', 'HHHHHHHHHHHHHH...SEE.', 'GIAVEQDKNTQEVFAQVKQIY', '$!#!%%%%%$%%!#[]YV3/}', '302044444344022404403'], ['HHH', 'ASA', '#$#', '232', 'HHH', 'FGA', '#$#', '232'], ['HHHHHHHH', 'KLQDVVNQ', '%"%%!!%%', '41440044', 'HHHHHHHH', 'KLQDVVNQ', '%"%%!!…
6QPG_I	0.0041416743913566	8.582311325584016	2.536144578313256	[[696, 698], [184, 192], [204, 206], [158, 165], [359, 365]]	[4, 1, 2, 3, 0]	[[726, 728], [769, 777], [888, 890], [947, 954], [1046, 1052]]	[['EEE', 'ILG', '/02', '013', 'EEE', 'ILP', '/02', '013'], ['HHHHHHHHH', 'TITKEKKEE', '$!$%%%%%%', '303444444', 'HHHHHHHHH', 'GIAVEQDKN', '$!#!%%%%%', '302044444'], ['HHH', 'AYM', '#$#', '232', 'HHH', 'FGA', '#$#', '232'], ['HHHHHHHH', 'EAQDVIME', '%#%%!!#%', '42440024', 'HHHHHHHH', 'KLQDVVNQ', '%"%%!!%%', '41440044'], ['S.EEEEE', 'GYEEFTM', 'U}33121', '3344232', 'SEEEEEE', 'GYHLMSF', 'U230121', …
4AVG_A	0.0041538271865456	5.702523033190734	0.052810902896081	[[146, 149], [133, 138], [134, 138], [17, 23]]	[4, 1, 3, 0]	[[725, 728], [776, 781], [947, 951], [1022, 1028]]	[['EEEE', 'HIFS', '3/12', '4023', 'EEEE', 'EILP', '3/02', '4013'], ['HHHHHH', 'EKANKI', '%%#%%!', '442440', 'HHHHHH', 'KNTQEV', '%%$%%!', '443440'], ['HHHHH', 'KANKI', '%#%%!', '42440', 'HHHHH', 'KLQDV', '%"%%!', '41440'], ['HHHHHHH', 'AEKAMKE', '#%%##%%', '2442244', 'HHHHHHH', 'ANLAATK', '#%"##$%', '2412234']]
7CHH_A	0.0041572567604624	17.457351332513618	0.233390119250425	[[725, 728], [769, 788], [1020, 1022], [947, 954], [1012, 1064]]	[4, 1, 2, 3, 0]	[[725, 728], [769, 788], [888, 890], [947, 954], [1012, 1064]]	[['EEEE', 'EILP', '3/02', '4013', 'EEEE', 'EILP', '3/02', '4013'], ['HHHHHHHHHHHHHHTT.SEE', 'GIAVEQDKNTQEVFAQVKQI', '$!#!%%%%%$%%!#MOYV3/', '30204444434402240440', 'HHHHHHHHHHHHHH...SEE', 'GIAVEQDKNTQEVFAQVKQI', '$!#!%%%%%$%%!#[]YV3/', '30204444434402240440'], ['HHH', 'ASA', '#$#', '232', 'HHH', 'FGA', '#$#', '232'], ['HHHHHHHH', 'KLQDVVNQ', '%"%%!!%%', '41440044', 'HHHHHHHH', 'KLQDVVNQ', '%"%%!!…
7A97_C	0.0041719820736005	18.360578679929283	0.20954003407155	[[725, 728], [769, 777], [1020, 1022], [947, 954], [1012, 1064]]	[4, 1, 2, 3, 0]	[[725, 728], [769, 777], [888, 890], [947, 954], [1012, 1064]]	[['EEEE', 'EILP', '3/02', '4013', 'EEEE', 'EILP', '3/02', '4013'], ['HHHHHHHHH', 'GIAVEQDKN', '$!#!%%%%%', '302044444', 'HHHHHHHHH', 'GIAVEQDKN', '$!#!%%%%%', '302044444'], ['HHH', 'ASA', '#$#', '232', 'HHH', 'FGA', '#$#', '232'], ['HHHHHHHH', 'KLQDVVNQ', '%"%%!!%%', '41440044', 'HHHHHHHH', 'KLQDVVNQ', '%"%%!!%%', '41440044'], ['HHHHHHHHHHHHHHHHHIIIIISS....SSSSSSSS...B..EEETTEEEEEE', 'LIRAAEIRASA…
6Z43_A	0.0041753613812429	0.1146982206384168	0.0051107325383297	[[725, 728], [769, 788], [888, 891], [947, 954], [1012, 1064]]	[4, 1, 2, 3, 0]	[[725, 728], [769, 788], [888, 891], [947, 954], [1012, 1064]]	[['EEEE', 'EILP', '3/02', '4013', 'EEEE', 'EILP', '3/02', '4013'], ['HHHHHHHHHHHHHH...SEE', 'GIAVEQDKNTQEVFAQVKQI', '$!#!%%%%%$%%!#[]YV3/', '30204444434402240440', 'HHHHHHHHHHHHHH...SEE', 'GIAVEQDKNTQEVFAQVKQI', '$!#!%%%%%$%%!#[]YV3/', '30204444434402240440'], ['HHHS', 'FGAG', '#$#U', '2323', 'HHHS', 'FGAG', '#$#U', '2323'], ['HHHHHHHH', 'KLQDVVNQ', '%"%%!!%%', '41440044', 'HHHHHHHH', 'KLQDVVNQ',…
6J9E_D	0.0041940367740889	36.60288915159825	0.5706984667802382	[[241, 243], [665, 683], [631, 633], [681, 685], [106, 109]]	[4, 1, 2, 3, 0]	[[726, 728], [772, 781], [888, 890], [949, 953], [1048, 1051]]	[['EEE', 'VLP', '/02', '013', 'EEE', 'ILP', '/02', '013'], ['HHHHHHHTSS.HHHHHHHH', 'IQEQYQSGLVTAGERYNKV', '!%%%$%$NSR}#$%&$%%!', '0444343310323453440', 'HHHHHHHHHH', 'VEQDKNTQEV', '!%%%%%$%%!', '0444443440'], ['HHH', 'AYA', '#$#', '232', 'HHH', 'FGA', '#$#', '232'], ['HHHHH', 'NKVVD', '%%!!%', '44004', 'HHHHH', 'QDVVN', '%%!!%', '44004'], ['EEEE', 'DLAS', '3012', '4123', 'EEEE', 'HLMS', '3012', '…
1A5W_A	0.0041952686230501	3.3308265302828133	0.1442495126705658	[[89, 91], [98, 104], [193, 195], [163, 167], [166, 172]]	[4, 1, 2, 3, 0]	[[726, 728], [769, 775], [888, 890], [948, 952], [1017, 1023]]	[['EEE', 'VVT', '//2', '003', 'EEE', 'ILP', '/02', '013'], ['HHHHHHH', 'SVAAQHH', '$!##%%%', '3022444', 'HHHHHHH', 'GIAVEQD', '$!#!%%%', '3020444'], ['HHH', 'MYA', '#$#', '232', 'HHH', 'FGA', '#$#', '232'], ['HHHHH', 'LKDKI', '"%%%!', '14440', 'HHHHH', 'LQDVV', '"%%!!', '14400'], ['HHHHHHH', 'KIRVLAE', '%!&!"#%', '4050124', 'HHHHHHH', 'EIRASAN', '%!&#$#%', '4052324']]
6XS6_A	0.0042073780188553	17.61603114219476	0.2282793867120953	[[725, 728], [769, 788], [1020, 1022], [947, 954], [1012, 1064]]	[4, 1, 2, 3, 0]	[[725, 728], [769, 788], [888, 890], [947, 954], [1012, 1064]]	[['EEEE', 'EILP', '3/02', '4013', 'EEEE', 'EILP', '3/02', '4013'], ['HHHHHHHHHHHHHH...SEE', 'GIAVEQDKNTQEVFAQVKQI', '$!#!%%%%%$%%!#[]YV3/', '30204444434402240440', 'HHHHHHHHHHHHHH...SEE', 'GIAVEQDKNTQEVFAQVKQI', '$!#!%%%%%$%%!#[]YV3/', '30204444434402240440'], ['HHH', 'ASA', '#$#', '232', 'HHH', 'FGA', '#$#', '232'], ['HHHHHHHH', 'KLQDVVNQ', '%"%%!!%%', '41440044', 'HHHHHHHH', 'KLQDVVNQ', '%"%%!!…
7KE6_A	0.0042478584404398	0.0602914299396366	0.0463458110516941	[[725, 728], [769, 788], [888, 891], [947, 954], [1012, 1064]]	[4, 1, 2, 3, 0]	[[725, 728], [769, 788], [888, 891], [947, 954], [1012, 1064]]	[['EEEE', 'EILP', '3/02', '4013', 'EEEE', 'EILP', '3/02', '4013'], ['HHHHHHHHHHHHHH...SEE', 'GIAVEQDKNTQEVFAQVKQI', '$!#!%%%%%$%%!#[]YV3/', '30204444434402240440', 'HHHHHHHHHHHHHH...SEE', 'GIAVEQDKNTQEVFAQVKQI', '$!#!%%%%%$%%!#[]YV3/', '30204444434402240440'], ['HHHS', 'FGAG', '#$#U', '2323', 'HHHS', 'FGAG', '#$#U', '2323'], ['HHHHHHHH', 'KLQDVVNQ', '%"%%!!%%', '41440044', 'HHHHHHHH', 'KLQDVVNQ',…
7A95_C	0.0043202282920102	18.427827654866487	0.2657580919931852	[[725, 728], [769, 788], [1020, 1022], [947, 954], [1012, 1062]]	[4, 1, 2, 3, 0]	[[725, 728], [769, 788], [888, 890], [947, 954], [1012, 1062]]	[['EEEE', 'EILP', '3/02', '4013', 'EEEE', 'EILP', '3/02', '4013'], ['HHHHHHHHHHHHHS.S.SEE', 'GIAVEQDKNTQEVFAQVKQI', '$!#!%%%%%$%%!T[VYV3/', '30204444434402240440', 'HHHHHHHHHHHHHH...SEE', 'GIAVEQDKNTQEVFAQVKQI', '$!#!%%%%%$%%!#[]YV3/', '30204444434402240440'], ['HHH', 'ASA', '#$#', '232', 'HHH', 'FGA', '#$#', '232'], ['HHHHHHHH', 'KLQDVVNQ', '%"%%!!%%', '41440044', 'HHHHHHHH', 'KLQDVVNQ', '%"%%!!…
6QPG_F	0.0043223212164175	8.576416664861252	2.6918238993710704	[[723, 725], [184, 192], [204, 206], [158, 165], [359, 365]]	[4, 1, 2, 3, 0]	[[725, 727], [769, 777], [888, 890], [947, 954], [1046, 1052]]	[['EEE', 'NVL', '3/0', '401', 'EEE', 'EIL', '3/0', '401'], ['HHHHHHHHH', 'TITKEKKEE', '$!$%%%%%%', '303444444', 'HHHHHHHHH', 'GIAVEQDKN', '$!#!%%%%%', '302044444'], ['HHH', 'AYM', '#$#', '232', 'HHH', 'FGA', '#$#', '232'], ['HHHHHHHH', 'EAQDVIME', '%#%%!!#%', '42440024', 'HHHHHHHH', 'KLQDVVNQ', '%"%%!!%%', '41440044'], ['S.EEEEE', 'GYEEFTM', 'U}33121', '3344232', 'SEEEEEE', 'GYHLMSF', 'U230121', …
7KE9_C	0.0043428867659689	0.089009291118917	0.0459965928449739	[[725, 728], [769, 788], [888, 891], [947, 954], [1012, 1064]]	[4, 1, 2, 3, 0]	[[725, 728], [769, 788], [888, 891], [947, 954], [1012, 1064]]	[['EEEE', 'EILP', '3/02', '4013', 'EEEE', 'EILP', '3/02', '4013'], ['HHHHHHHHHHHHHHTT.SSE', 'GIAVEQDKNTQEVFAQVKQI', '$!#!%%%%%$%%!#MOYVV/', '30204444434402240440', 'HHHHHHHHHHHHHH...SEE', 'GIAVEQDKNTQEVFAQVKQI', '$!#!%%%%%$%%!#[]YV3/', '30204444434402240440'], ['HHHS', 'FGAG', '#$#U', '2323', 'HHHS', 'FGAG', '#$#U', '2323'], ['HHHHHHHH', 'KLQDVVNQ', '%"%%!!%%', '41440044', 'HHHHHHHH', 'KLQDVVNQ',…
7KDL_C	0.0043601506571154	0.1956534451126491	0.0425894378194204	[[725, 728], [769, 788], [888, 891], [947, 954], [1012, 1064]]	[4, 1, 2, 3, 0]	[[725, 728], [769, 788], [888, 891], [947, 954], [1012, 1064]]	[['EEEE', 'EILP', '3/02', '4013', 'EEEE', 'EILP', '3/02', '4013'], ['HHHHHHHHHHHHHH...SSE', 'GIAVEQDKNTQEVFAQVKQI', '$!#!%%%%%$%%!#[]YVV/', '30204444434402240440', 'HHHHHHHHHHHHHH...SEE', 'GIAVEQDKNTQEVFAQVKQI', '$!#!%%%%%$%%!#[]YV3/', '30204444434402240440'], ['HHHS', 'FGAG', '#$#U', '2323', 'HHHS', 'FGAG', '#$#U', '2323'], ['HHHHHHHH', 'KLQDVVNQ', '%"%%!!%%', '41440044', 'HHHHHHHH', 'KLQDVVNQ',…
1A5X_A	0.004369229442113	3.4140621688651303	0.1398058252427185	[[89, 91], [98, 104], [193, 195], [163, 167], [166, 172]]	[4, 1, 2, 3, 0]	[[726, 728], [769, 775], [888, 890], [948, 952], [1017, 1023]]	[['EEE', 'VVT', '//2', '003', 'EEE', 'ILP', '/02', '013'], ['HHHHHHH', 'SVAAQHH', '$!##%%%', '3022444', 'HHHHHHH', 'GIAVEQD', '$!#!%%%', '3020444'], ['HHH', 'MYA', '#$#', '232', 'HHH', 'FGA', '#$#', '232'], ['HHHHH', 'LKDKI', '"%%%!', '14440', 'HHHHH', 'LQDVV', '"%%!!', '14400'], ['HHHHHHH', 'KIRVLAE', '%!&!"#%', '4050124', 'HHHHHHH', 'EIRASAN', '%!&#$#%', '4052324']]
4W5X_B	0.0044019013114409	2.161941974407378	0.153241650294696	[[40, 42], [89, 101], [91, 95], [10, 12]]	[4, 1, 3, 0]	[[726, 728], [769, 781], [950, 954], [1024, 1026]]	[['EEE', 'IFS', '/12', '023', 'EEE', 'ILP', '/02', '013'], ['HHHHHHH.HHHHH', 'SVDIIKEDISEYI', '$!%!!%%]!$%$!', '3040044403430', 'HHHHHHHHHHHHH', 'GIAVEQDKNTQEV', '$!#!%%%%%$%%!', '3020444443440'], ['HHHHH', 'DIIKE', '%!!%%', '40044', 'HHHHH', 'DVVNQ', '%!!%%', '40044'], ['HHH', 'LAM', '"##', '122', 'HHH', 'LAA', '"##', '122']]
6XEY_B	0.0044342746065154	0.0636408420750486	0.0562180579216353	[[725, 728], [769, 788], [888, 891], [947, 954], [1012, 1064]]	[4, 1, 2, 3, 0]	[[725, 728], [769, 788], [888, 891], [947, 954], [1012, 1064]]	[['EEEE', 'EILP', '3/02', '4013', 'EEEE', 'EILP', '3/02', '4013'], ['HHHHHHHHHHHHHHTT.SSE', 'GIAVEQDKNTQEVFAQVKQI', '$!#!%%%%%$%%!#MOYVV/', '30204444434402240440', 'HHHHHHHHHHHHHH...SEE', 'GIAVEQDKNTQEVFAQVKQI', '$!#!%%%%%$%%!#[]YV3/', '30204444434402240440'], ['HHHS', 'FGAG', '#$#U', '2323', 'HHHS', 'FGAG', '#$#U', '2323'], ['HHHHHHHH', 'KLQDVVNQ', '%"%%!!%%', '41440044', 'HHHHHHHH', 'KLQDVVNQ',…
6Z43_B	0.0044357543580731	0.0917634549885698	0.0226480836236941	[[725, 728], [769, 789], [888, 891], [947, 954], [1012, 1064]]	[4, 1, 2, 3, 0]	[[725, 728], [769, 789], [888, 891], [947, 954], [1012, 1064]]	[['EEEE', 'EILP', '3/02', '4013', 'EEEE', 'EILP', '3/02', '4013'], ['HHHHHHHHHHHHHH...SEE.', 'GIAVEQDKNTQEVFAQVKQIY', '$!#!%%%%%$%%!#[]YV3/}', '302044444344022404403', 'HHHHHHHHHHHHHH...SEE.', 'GIAVEQDKNTQEVFAQVKQIY', '$!#!%%%%%$%%!#[]YV3/}', '302044444344022404403'], ['HHHS', 'FGAG', '#$#U', '2323', 'HHHS', 'FGAG', '#$#U', '2323'], ['HHHHHHHH', 'KLQDVVNQ', '%"%%!!%%', '41440044', 'HHHHHHHH', 'KL…
3HW4_A	0.0044510432033148	3.74557549050978	0.0226480836236941	[[146, 149], [133, 138], [134, 138], [17, 23]]	[4, 1, 3, 0]	[[725, 728], [776, 781], [947, 951], [1022, 1028]]	[['EEEE', 'HIFS', '3/12', '4023', 'EEEE', 'EILP', '3/02', '4013'], ['HHHHHH', 'EKANKI', '%%#%%!', '442440', 'HHHHHH', 'KNTQEV', '%%$%%!', '443440'], ['HHHHH', 'KANKI', '%#%%!', '42440', 'HHHHH', 'KLQDV', '%"%%!', '41440'], ['HHHHHHH', 'AEKAMKE', '#%%##%%', '2442244', 'HHHHHHH', 'ANLAATK', '#%"##$%', '2412234']]
6XM3_A	0.0044542155563329	18.10387716485804	0.1976149914821121	[[725, 728], [769, 788], [1020, 1022], [947, 954], [1012, 1064]]	[4, 1, 2, 3, 0]	[[725, 728], [769, 788], [888, 890], [947, 954], [1012, 1064]]	[['EEEE', 'EILP', '3/02', '4013', 'EEEE', 'EILP', '3/02', '4013'], ['HHHHHHHHHHHHHHTT.SEE', 'GIAVEQDKNTQEVFAQVKQI', '$!#!%%%%%$%%!#MOYV3/', '30204444434402240440', 'HHHHHHHHHHHHHH...SEE', 'GIAVEQDKNTQEVFAQVKQI', '$!#!%%%%%$%%!#[]YV3/', '30204444434402240440'], ['HHH', 'ASA', '#$#', '232', 'HHH', 'FGA', '#$#', '232'], ['HHHHHHHH', 'KLQDVVNQ', '%"%%!!%%', '41440044', 'HHHHHHHH', 'KLQDVVNQ', '%"%%!!…
5J1P_A	0.0044622997550655	5.302984973148774	0.0538599640933574	[[117, 125], [122, 129], [26, 29]]	[1, 3, 0]	[[772, 780], [947, 954], [1023, 1026]]	[['HHHHHHHHH', 'IEDFKKLEQ', '!%%#%%"%%', '044244144', 'HHHHHHHHH', 'VEQDKNTQE', '!%%%%%$%%', '044444344'], ['HHHHHHHH', 'KLEQLKED', '%"%%"%%%', '41441444', 'HHHHHHHH', 'KLQDVVNQ', '%"%%!!%%', '41440044'], ['HHHH', 'KLAF', '%"##', '4122', 'HHHH', 'NLAA', '%"##', '4122']]
6XM5_B	0.0044810304016516	18.1287497374596	0.2674616695059617	[[725, 728], [769, 788], [1020, 1022], [947, 954], [1012, 1064]]	[4, 1, 2, 3, 0]	[[725, 728], [769, 788], [888, 890], [947, 954], [1012, 1064]]	[['EEEE', 'EILP', '3/02', '4013', 'EEEE', 'EILP', '3/02', '4013'], ['HHHHHHHHHHHHHH...SEE', 'GIAVEQDKNTQEVFAQVKQI', '$!#!%%%%%$%%!#[]YV3/', '30204444434402240440', 'HHHHHHHHHHHHHH...SEE', 'GIAVEQDKNTQEVFAQVKQI', '$!#!%%%%%$%%!#[]YV3/', '30204444434402240440'], ['HHH', 'ASA', '#$#', '232', 'HHH', 'FGA', '#$#', '232'], ['HHHHHHHH', 'KLQDVVNQ', '%"%%!!%%', '41440044', 'HHHHHHHH', 'KLQDVVNQ', '%"%%!!…
6R9B_D	0.0044887961881701	30.802308088244736	0.2674616695059617	[[241, 243], [664, 682], [630, 632], [680, 684], [734, 738]]	[4, 1, 2, 3, 0]	[[726, 728], [772, 781], [888, 890], [949, 953], [1015, 1019]]	[['EEE', 'VLP', '/02', '013', 'EEE', 'ILP', '/02', '013'], ['HHHHHHHTS..HHHHHHHH', 'IQEQFQSGLVTAGERYNKV', '!%%%#%$NSY}#$%&$%%!', '0444243310323453440', 'HHHHHHHHHH', 'VEQDKNTQEV', '!%%%%%$%%!', '0444443440'], ['HHH', 'AYA', '#$#', '232', 'HHH', 'FGA', '#$#', '232'], ['HHHHH', 'NKVID', '%%!!%', '44004', 'HHHHH', 'QDVVN', '%%!!%', '44004'], ['HHHHH', 'AAQIR', '##%!&', '22405', 'HHHHH', 'AAEIR', '##…
6XM0_C	0.0044895491148235	18.173435341955663	0.2674616695059617	[[725, 728], [769, 788], [1020, 1022], [947, 954], [1012, 1064]]	[4, 1, 2, 3, 0]	[[725, 728], [769, 788], [888, 890], [947, 954], [1012, 1064]]	[['EEEE', 'EILP', '3/02', '4013', 'EEEE', 'EILP', '3/02', '4013'], ['HHHHHHHHHHHHHH....EE', 'GIAVEQDKNTQEVFAQVKQI', '$!#!%%%%%$%%!#[]Y]3/', '30204444434402240440', 'HHHHHHHHHHHHHH...SEE', 'GIAVEQDKNTQEVFAQVKQI', '$!#!%%%%%$%%!#[]YV3/', '30204444434402240440'], ['HHH', 'ASA', '#$#', '232', 'HHH', 'FGA', '#$#', '232'], ['HHHHHHHH', 'KLQDVVNQ', '%"%%!!%%', '41440044', 'HHHHHHHH', 'KLQDVVNQ', '%"%%!!…
7KJ5_A	0.0045245436032032	0.0477247444774988	0.0085178875638836	[[725, 728], [769, 788], [888, 891], [947, 954], [1012, 1064]]	[4, 1, 2, 3, 0]	[[725, 728], [769, 788], [888, 891], [947, 954], [1012, 1064]]	[['EEEE', 'EILP', '3/02', '4013', 'EEEE', 'EILP', '3/02', '4013'], ['HHHHHHHHHHHHHHTT.SEE', 'GIAVEQDKNTQEVFAQVKQI', '$!#!%%%%%$%%!#MOYV3/', '30204444434402240440', 'HHHHHHHHHHHHHH...SEE', 'GIAVEQDKNTQEVFAQVKQI', '$!#!%%%%%$%%!#[]YV3/', '30204444434402240440'], ['HHHS', 'FGAG', '#$#U', '2323', 'HHHS', 'FGAG', '#$#U', '2323'], ['HHHHHHHH', 'KLQDVVNQ', '%"%%!!%%', '41440044', 'HHHHHHHH', 'KLQDVVNQ',…
6P19_C	0.0045250697011573	9.015054839148355	3.733870967741936	[[932, 935], [1006, 1015], [681, 683], [1306, 1310], [123, 126]]	[4, 1, 2, 3, 0]	[[725, 728], [773, 782], [888, 890], [949, 953], [1051, 1054]]	[['EEEE', 'QVFT', '3/12', '4023', 'EEEE', 'EILP', '3/02', '4013'], ['HHHHHHHHHH', 'EKQNQLEQLA', '%%%%%"%%"#', '4444414412', 'HHHHHHHHHH', 'EQDKNTQEVF', '%%%%%$%%!#', '4444434402'], ['HHH', 'MGA', '#$#', '232', 'HHH', 'FGA', '#$#', '232'], ['HHHHH', 'KNIVD', '%%!!%', '44004', 'HHHHH', 'QDVVN', '%%!!%', '44004'], ['EEEE', 'YMGE', '2123', '3234', 'EEEE', 'SFPQ', '2123', '3234']]
7A98_A	0.0045291163774757	22.3407118301408	0.3083475298126061	[[610, 612], [769, 786], [1020, 1022], [947, 954], [1012, 1064]]	[4, 1, 2, 3, 0]	[[726, 728], [769, 786], [888, 890], [947, 954], [1012, 1064]]	[['EEE', 'VLY', '/02', '013', 'EEE', 'ILP', '/02', '013'], ['HHHHHHHHHHHHHT...S', 'GIAVEQDKNTQEVFAQVK', '$!#!%%%%%$%%!M[]YV', '302044444344022404', 'HHHHHHHHHHHHHH...S', 'GIAVEQDKNTQEVFAQVK', '$!#!%%%%%$%%!#[]YV', '302044444344022404'], ['HHH', 'ASA', '#$#', '232', 'HHH', 'FGA', '#$#', '232'], ['HHHHHHHH', 'KLQDVVNQ', '%"%%!!%%', '41440044', 'HHHHHHHH', 'KLQDVVNQ', '%"%%!!%%', '41440044'], ['HHHH…
7A98_C	0.0045298081979524	22.34069132087909	0.4480408858603055	[[610, 612], [769, 786], [1020, 1022], [947, 954], [1012, 1064]]	[4, 1, 2, 3, 0]	[[726, 728], [769, 786], [888, 890], [947, 954], [1012, 1064]]	[['EEE', 'VLY', '/02', '013', 'EEE', 'ILP', '/02', '013'], ['HHHHHHHHHHHHHT...S', 'GIAVEQDKNTQEVFAQVK', '$!#!%%%%%$%%!M[]YV', '302044444344022404', 'HHHHHHHHHHHHHH...S', 'GIAVEQDKNTQEVFAQVK', '$!#!%%%%%$%%!#[]YV', '302044444344022404'], ['HHH', 'ASA', '#$#', '232', 'HHH', 'FGA', '#$#', '232'], ['HHHHHHHH', 'KLQDVVNQ', '%"%%!!%%', '41440044', 'HHHHHHHH', 'KLQDVVNQ', '%"%%!!%%', '41440044'], ['HHHH…
7A98_B	0.0045305402708871	22.3407292167743	0.275979557069846	[[610, 612], [769, 786], [1020, 1022], [947, 954], [1012, 1064]]	[4, 1, 2, 3, 0]	[[726, 728], [769, 786], [888, 890], [947, 954], [1012, 1064]]	[['EEE', 'VLY', '/02', '013', 'EEE', 'ILP', '/02', '013'], ['HHHHHHHHHHHHHT...S', 'GIAVEQDKNTQEVFAQVK', '$!#!%%%%%$%%!M[]YV', '302044444344022404', 'HHHHHHHHHHHHHH...S', 'GIAVEQDKNTQEVFAQVK', '$!#!%%%%%$%%!#[]YV', '302044444344022404'], ['HHH', 'ASA', '#$#', '232', 'HHH', 'FGA', '#$#', '232'], ['HHHHHHHH', 'KLQDVVNQ', '%"%%!!%%', '41440044', 'HHHHHHHH', 'KLQDVVNQ', '%"%%!!%%', '41440044'], ['HHHH…
7DK7_A	0.0045459629730461	0.1196526501548456	0.0017035775127764	[[725, 728], [769, 788], [888, 891], [947, 954], [1012, 1064]]	[4, 1, 2, 3, 0]	[[725, 728], [769, 788], [888, 891], [947, 954], [1012, 1064]]	[['EEEE', 'EILP', '3/02', '4013', 'EEEE', 'EILP', '3/02', '4013'], ['HHHHHHHHHHHHHH...SSE', 'GIAVEQDKNTQEVFAQVKQI', '$!#!%%%%%$%%!#[]YVV/', '30204444434402240440', 'HHHHHHHHHHHHHH...SEE', 'GIAVEQDKNTQEVFAQVKQI', '$!#!%%%%%$%%!#[]YV3/', '30204444434402240440'], ['HHHS', 'FGAG', '#$#U', '2323', 'HHHS', 'FGAG', '#$#U', '2323'], ['HHHHHHHH', 'KLQDVVNQ', '%"%%!!%%', '41440044', 'HHHHHHHH', 'KLQDVVNQ',…
7DK7_B	0.0045559698638075	0.178627102280958	0.0306643952299821	[[725, 728], [769, 788], [888, 891], [947, 954], [1012, 1064]]	[4, 1, 2, 3, 0]	[[725, 728], [769, 788], [888, 891], [947, 954], [1012, 1064]]	[['EEEE', 'EILP', '3/02', '4013', 'EEEE', 'EILP', '3/02', '4013'], ['HHHHHHHHHHHHHT...SSE', 'GIAVEQDKNTQEVFAQVKQI', '$!#!%%%%%$%%!M[]YVV/', '30204444434402240440', 'HHHHHHHHHHHHHH...SEE', 'GIAVEQDKNTQEVFAQVKQI', '$!#!%%%%%$%%!#[]YV3/', '30204444434402240440'], ['HHHS', 'FGAG', '#$#U', '2323', 'HHHS', 'FGAG', '#$#U', '2323'], ['HHHHHHHH', 'KLQDVVNQ', '%"%%!!%%', '41440044', 'HHHHHHHH', 'KLQDVVNQ',…
7JWY_C	0.0045765320782751	18.298661482771664	0.2776831345826229	[[725, 728], [769, 788], [1020, 1022], [947, 954], [1012, 1064]]	[4, 1, 2, 3, 0]	[[725, 728], [769, 788], [888, 890], [947, 954], [1012, 1064]]	[['EEEE', 'EILP', '3/02', '4013', 'EEEE', 'EILP', '3/02', '4013'], ['HHHHHHHHHHHHHH.S..EE', 'GIAVEQDKNTQEVFAQVKQI', '$!#!%%%%%$%%!#[VY]3/', '30204444434402240440', 'HHHHHHHHHHHHHH...SEE', 'GIAVEQDKNTQEVFAQVKQI', '$!#!%%%%%$%%!#[]YV3/', '30204444434402240440'], ['HHH', 'ASA', '#$#', '232', 'HHH', 'FGA', '#$#', '232'], ['HHHHHHHH', 'KLQDVVNQ', '%"%%!!%%', '41440044', 'HHHHHHHH', 'KLQDVVNQ', '%"%%!!…
5FJ6_A	0.0045811162630036	13.276363200397835	0.2742759795570688	[[309, 315], [552, 554], [414, 417], [552, 555]]	[1, 2, 3, 0]	[[773, 779], [888, 890], [947, 950], [1020, 1023]]	[['HHHHHHH', 'NKEEKVK', '%%%%%!%', '4444404', 'HHHHHHH', 'EQDKNTQ', '%%%%%$%', '4444434'], ['HHH', 'ASM', '#$#', '232', 'HHH', 'FGA', '#$#', '232'], ['HHHH', 'QLDH', '%"%%', '4144', 'HHHH', 'KLQD', '%"%%', '4144'], ['HHHH', 'ASMK', '#$#%', '2324', 'HHHH', 'ASAN', '#$#%', '2324']]
7CT5_B	0.0045944940247088	18.022474603756795	0.3458262350936967	[[725, 728], [769, 788], [1020, 1022], [947, 954], [1012, 1064]]	[4, 1, 2, 3, 0]	[[725, 728], [769, 788], [888, 890], [947, 954], [1012, 1064]]	[['EEEE', 'EILP', '3/02', '4013', 'EEEE', 'EILP', '3/02', '4013'], ['HHHHHHHHHHHHHH...SSE', 'GIAVEQDKNTQEVFAQVKQI', '$!#!%%%%%$%%!#[]YVV/', '30204444434402240440', 'HHHHHHHHHHHHHH...SEE', 'GIAVEQDKNTQEVFAQVKQI', '$!#!%%%%%$%%!#[]YV3/', '30204444434402240440'], ['HHH', 'ASA', '#$#', '232', 'HHH', 'FGA', '#$#', '232'], ['HHHHHHHH', 'KLQDVVNQ', '%"%%!!%%', '41440044', 'HHHHHHHH', 'KLQDVVNQ', '%"%%!!…
7KE4_C	0.0046065663974574	0.191273081770612	0.052810902896081	[[725, 728], [769, 788], [888, 891], [947, 954], [1012, 1064]]	[4, 1, 2, 3, 0]	[[725, 728], [769, 788], [888, 891], [947, 954], [1012, 1064]]	[['EEEE', 'EILP', '3/02', '4013', 'EEEE', 'EILP', '3/02', '4013'], ['HHHHHHHHHHHHHH...SEE', 'GIAVEQDKNTQEVFAQVKQI', '$!#!%%%%%$%%!#[]YV3/', '30204444434402240440', 'HHHHHHHHHHHHHH...SEE', 'GIAVEQDKNTQEVFAQVKQI', '$!#!%%%%%$%%!#[]YV3/', '30204444434402240440'], ['HHHS', 'FGAG', '#$#U', '2323', 'HHHS', 'FGAG', '#$#U', '2323'], ['HHHHHHHH', 'KLQDVVNQ', '%"%%!!%%', '41440044', 'HHHHHHHH', 'KLQDVVNQ',…
4AWG_D	0.0046430203748651	4.015368628179763	0.0204429301533215	[[146, 149], [133, 138], [134, 138], [17, 23]]	[4, 1, 3, 0]	[[725, 728], [776, 781], [947, 951], [1022, 1028]]	[['EEEE', 'HIFS', '3/12', '4023', 'EEEE', 'EILP', '3/02', '4013'], ['HHHHHH', 'EKANKI', '%%#%%!', '442440', 'HHHHHH', 'KNTQEV', '%%$%%!', '443440'], ['HHHHH', 'KANKI', '%#%%!', '42440', 'HHHHH', 'KLQDV', '%"%%!', '41440'], ['HHHHHHH', 'AEKAMKE', '#%%##%%', '2442244', 'HHHHHHH', 'ANLAATK', '#%"##$%', '2412234']]
7DCX_D	0.0046440010930394	17.48923200084578	0.2044293015332188	[[725, 728], [769, 789], [1020, 1022], [947, 954], [1012, 1064]]	[4, 1, 2, 3, 0]	[[725, 728], [769, 789], [888, 890], [947, 954], [1012, 1064]]	[['EEEE', 'EILP', '3/02', '4013', 'EEEE', 'EILP', '3/02', '4013'], ['HHHHHHHHHHHHHT...SEE.', 'GIAVEQDKNTQEVFAQVKQIY', '$!#!%%%%%$%%!M[]YV3/}', '302044444344022404403', 'HHHHHHHHHHHHHH...SEE.', 'GIAVEQDKNTQEVFAQVKQIY', '$!#!%%%%%$%%!#[]YV3/}', '302044444344022404403'], ['HHH', 'ASA', '#$#', '232', 'HHH', 'FGA', '#$#', '232'], ['HHHHHHHH', 'KLQDVVNQ', '%"%%!!%%', '41440044', 'HHHHHHHH', 'KLQDVVNQ',…
6VSB_B	0.004654469778134	17.39563028675047	0.301533219761499	[[725, 728], [769, 786], [1020, 1022], [947, 954], [1012, 1064]]	[4, 1, 2, 3, 0]	[[725, 728], [769, 786], [888, 890], [947, 954], [1012, 1064]]	[['EEEE', 'EILP', '3/02', '4013', 'EEEE', 'EILP', '3/02', '4013'], ['HHHHHHHHHHHHHH...S', 'GIAVEQDKNTQEVFAQVK', '$!#!%%%%%$%%!#[]YV', '302044444344022404', 'HHHHHHHHHHHHHH...S', 'GIAVEQDKNTQEVFAQVK', '$!#!%%%%%$%%!#[]YV', '302044444344022404'], ['HHH', 'ASA', '#$#', '232', 'HHH', 'FGA', '#$#', '232'], ['HHHHHHHH', 'KLQDVVNQ', '%"%%!!%%', '41440044', 'HHHHHHHH', 'KLQDVVNQ', '%"%%!!%%', '41440044']…
6ZN5_I	0.0046571952993241	8.757775666002379	0.4247572815533982	[[80, 83], [146, 151], [132, 147], [194, 198]]	[4, 1, 3, 0]	[[725, 728], [775, 780], [947, 954], [1023, 1027]]	[['EEEE', 'DVVY', '3//2', '4003', 'EEEE', 'EILP', '3/02', '4013'], ['HHHHHH', 'QKKYDE', '%%%$%%', '444344', 'HHHHHH', 'DKNTQE', '%%%$%%', '444344'], ['HHHHHHS....TTHHH', 'EEEEILNKKRSKKIQK', '%%%%!"V]]^}OO!%%', '4444014445344044', 'HHHHHHHH', 'KLQDVVNQ', '%"%%!!%%', '41440044'], ['HHHHH', 'ELEFY', '%"%#$', '41423', 'HHHHH', 'NLAAT', '%"##$', '41223']]
6ZGG_B	0.0046593953135043	18.16456319321413	0.2436115843270865	[[725, 728], [769, 788], [1020, 1022], [950, 954], [1012, 1064]]	[4, 1, 2, 3, 0]	[[725, 728], [769, 788], [888, 890], [950, 954], [1012, 1064]]	[['EEEE', 'EILP', '3/02', '4013', 'EEEE', 'EILP', '3/02', '4013'], ['HHHHHHHHHHHHHS...SSE', 'GIAVEQDKNTQEVFAQVKQI', '$!#!%%%%%$%%!T[]YVV/', '30204444434402240440', 'HHHHHHHHHHHHHH...SEE', 'GIAVEQDKNTQEVFAQVKQI', '$!#!%%%%%$%%!#[]YV3/', '30204444434402240440'], ['HHH', 'ASA', '#$#', '232', 'HHH', 'FGA', '#$#', '232'], ['HHHHH', 'DVVNQ', '%!!%%', '40044', 'HHHHH', 'DVVNQ', '%!!%%', '40044'], ['HHHH…
7KDH_C	0.0046634752774916	0.0890585093369686	0.028960817717206	[[725, 728], [769, 788], [888, 891], [947, 954], [1012, 1064]]	[4, 1, 2, 3, 0]	[[725, 728], [769, 788], [888, 891], [947, 954], [1012, 1064]]	[['EEEE', 'EILP', '3/02', '4013', 'EEEE', 'EILP', '3/02', '4013'], ['HHHHHHHHHHHHHHTT.SSE', 'GIAVEQDKNTQEVFAQVKQI', '$!#!%%%%%$%%!#MOYVV/', '30204444434402240440', 'HHHHHHHHHHHHHH...SEE', 'GIAVEQDKNTQEVFAQVKQI', '$!#!%%%%%$%%!#[]YV3/', '30204444434402240440'], ['HHHS', 'FGAG', '#$#U', '2323', 'HHHS', 'FGAG', '#$#U', '2323'], ['HHHHHHHH', 'KLQDVVNQ', '%"%%!!%%', '41440044', 'HHHHHHHH', 'KLQDVVNQ',…
6ZGG_C	0.0047008152698921	18.22174366845848	0.2385008517887559	[[725, 728], [769, 789], [1020, 1022], [950, 954], [1012, 1064]]	[4, 1, 2, 3, 0]	[[725, 728], [769, 789], [888, 890], [950, 954], [1012, 1064]]	[['EEEE', 'EILP', '3/02', '4013', 'EEEE', 'EILP', '3/02', '4013'], ['HHHHHHHHHHHHHS...SEE.', 'GIAVEQDKNTQEVFAQVKQIY', '$!#!%%%%%$%%!T[]YV3/}', '302044444344022404403', 'HHHHHHHHHHHHHH...SEE.', 'GIAVEQDKNTQEVFAQVKQIY', '$!#!%%%%%$%%!#[]YV3/}', '302044444344022404403'], ['HHH', 'ASA', '#$#', '232', 'HHH', 'FGA', '#$#', '232'], ['HHHHH', 'DVVNQ', '%!!%%', '40044', 'HHHHH', 'DVVNQ', '%!!%%', '40044']…
4PRI_A	0.004705079110902	3.953100730843031	0.2229166666666671	[[173, 178], [172, 174], [105, 126]]	[1, 3, 0]	[[773, 778], [948, 950], [1044, 1063]]	[['HHTHHH', 'ENGKET', '%%N%%$', '443443', 'HHHHHH', 'EQDKNT', '%%%%%$', '444443'], ['HHH', 'LEN', '"%%', '144', 'HHH', 'LQD', '"%%', '144'], ['SSSSEEEEEEEEEETTEEEEEE', 'PDGRLLRGHDQSAYDGKDYIAL', 'UVUW0042333212ON332/10', '3435115344432343443021', 'SSSEEEEEEEEEETTEEEEE', 'GKGYHLMSFPQSAPHGVVFL', 'UVU2301212321NO2//10', '34334123234323430021']]
3MX2_B	0.0047148488212685	13.169097158498854	0.2981260647359454	[[389, 392], [107, 114], [254, 256], [69, 76], [391, 402]]	[4, 1, 2, 3, 0]	[[725, 728], [774, 781], [888, 890], [947, 954], [1054, 1063]]	[['EEEE', 'DIEG', '3/32', '4043', 'EEEE', 'EILP', '3/02', '4013'], ['HHHHHHHH', 'EKLKSKVI', '%%"%$%!!', '44143400', 'HHHHHHHH', 'QDKNTQEV', '%%%%$%%!', '44443440'], ['HHH', 'AGA', '#$#', '232', 'HHH', 'FGA', '#$#', '232'], ['HHHHHHHH', 'DLNQAVNN', '%"%%#!%%', '41442044', 'HHHHHHHH', 'KLQDVVNQ', '%"%%!!%%', '41440044'], ['EEETTEEEEEEE', 'EGRPEDPVEIAL', '324NO32/3/10', '435344304021', 'EEETTEEEEE',…
7BYR_A	0.0047160389962108	17.531583188802976	0.2385008517887559	[[725, 728], [769, 786], [1020, 1022], [947, 954], [1012, 1064]]	[4, 1, 2, 3, 0]	[[725, 728], [769, 786], [888, 890], [947, 954], [1012, 1064]]	[['EEEE', 'EILP', '3/02', '4013', 'EEEE', 'EILP', '3/02', '4013'], ['HHHHHHHHHHHHHHTT.S', 'GIAVEQDKNTQEVFAQVK', '$!#!%%%%%$%%!#MOYV', '302044444344022404', 'HHHHHHHHHHHHHH...S', 'GIAVEQDKNTQEVFAQVK', '$!#!%%%%%$%%!#[]YV', '302044444344022404'], ['HHH', 'ASA', '#$#', '232', 'HHH', 'FGA', '#$#', '232'], ['HHHHHHHH', 'KLQDVVNQ', '%"%%!!%%', '41440044', 'HHHHHHHH', 'KLQDVVNQ', '%"%%!!%%', '41440044']…
5FJ7_C	0.0047275090951963	13.276361782219656	0.2725724020442928	[[309, 315], [552, 554], [414, 417], [552, 555]]	[1, 2, 3, 0]	[[773, 779], [888, 890], [947, 950], [1020, 1023]]	[['HHHHHHH', 'NKEEKVK', '%%%%%!%', '4444404', 'HHHHHHH', 'EQDKNTQ', '%%%%%$%', '4444434'], ['HHH', 'ASM', '#$#', '232', 'HHH', 'FGA', '#$#', '232'], ['HHHH', 'QLDH', '%"%%', '4144', 'HHHH', 'KLQD', '%"%%', '4144'], ['HHHH', 'ASMK', '#$#%', '2324', 'HHHH', 'ASAN', '#$#%', '2324']]
3HW5_A	0.0047310346633269	3.700850617927852	0.0316344463971884	[[146, 149], [133, 138], [134, 138], [17, 23]]	[4, 1, 3, 0]	[[725, 728], [776, 781], [947, 951], [1022, 1028]]	[['EEEE', 'HIFS', '3/12', '4023', 'EEEE', 'EILP', '3/02', '4013'], ['HHHHHH', 'EKANKI', '%%#%%!', '442440', 'HHHHHH', 'KNTQEV', '%%$%%!', '443440'], ['HHHHH', 'KANKI', '%#%%!', '42440', 'HHHHH', 'KLQDV', '%"%%!', '41440'], ['HHHHHHH', 'AEKAMKE', '#%%##%%', '2442244', 'HHHHHHH', 'ANLAATK', '#%"##$%', '2412234']]
1PC6_B	0.0047471211964371	8.333999041022892	0.1033834586466166	[[84, 87], [13, 16], [76, 78], [111, 117], [110, 120]]	[4, 1, 2, 3, 0]	[[725, 728], [774, 777], [888, 890], [947, 953], [1022, 1027]]	[['EEEE', 'DVVP', '3//2', '4003', 'EEEE', 'EILP', '3/02', '4013'], ['HHHH', 'HQQN', '%%%%', '4444', 'HHHH', 'QDKN', '%%%%', '4444'], ['HHH', 'FTA', '#$#', '232', 'HHH', 'FGA', '#$#', '232'], ['HHHHHHH', 'ELLELIQ', '%""%"!%', '4114104', 'HHHHHHH', 'KLQDVVN', '%"%%!!%', '4144004'], ['HHHHHHHHHHH', 'AELLELIQAFG', '#%""%"!%##$', '24114104223', 'HHHHHH', 'ANLAAT', '#%"##$', '241223']]
4D61_Q	0.0047578057026504	2.101254650247309	0.2129471890971035	[[11, 14], [105, 111], [105, 110], [79, 83]]	[4, 1, 3, 0]	[[725, 728], [775, 781], [949, 954], [1016, 1020]]	[['EEEE', 'QVFG', '3/12', '4023', 'EEEE', 'EILP', '3/02', '4013'], ['HHHHHHH', 'KKEIKDI', '%%%!%%!', '4440440', 'HHHHHHH', 'DKNTQEV', '%%%$%%!', '4443440'], ['HHHHHH', 'KKEIKD', '%%%!%%', '444044', 'HHHHHH', 'QDVVNQ', '%%!!%%', '440044'], ['HHHHH', 'AQIYA', '#%!$#', '24032', 'HHHHH', 'AEIRA', '#%!&#', '24052']]
7A93_A	0.0047624507363852	23.292909889078057	0.3884156729131172	[[610, 612], [769, 788], [1020, 1022], [947, 954], [1012, 1051]]	[4, 1, 2, 3, 0]	[[726, 728], [769, 788], [888, 890], [947, 954], [1012, 1051]]	[['EEE', 'VLY', '/02', '013', 'EEE', 'ILP', '/02', '013'], ['HHHHHHHHHHHHHS...SEE', 'GIAVEQDKNTQEVFAQVKQI', '$!#!%%%%%$%%!T[]YV3/', '30204444434402240440', 'HHHHHHHHHHHHHH...SEE', 'GIAVEQDKNTQEVFAQVKQI', '$!#!%%%%%$%%!#[]YV3/', '30204444434402240440'], ['HHH', 'ASA', '#$#', '232', 'HHH', 'FGA', '#$#', '232'], ['HHHHHHHH', 'KLQDVVNQ', '%"%%!!%%', '41440044', 'HHHHHHHH', 'KLQDVVNQ', '%"%%!!%%', '41…
7KDI_C	0.0047738111428361	0.0564831010928288	0.013816925734025	[[725, 728], [769, 788], [888, 891], [947, 954], [1012, 1064]]	[4, 1, 2, 3, 0]	[[725, 728], [769, 788], [888, 891], [947, 954], [1012, 1064]]	[['EEEE', 'EILP', '3/02', '4013', 'EEEE', 'EILP', '3/02', '4013'], ['HHHHHHHHHHHHHHTT.SEE', 'GIAVEQDKNTQEVFAQVKQI', '$!#!%%%%%$%%!#MOYV3/', '30204444434402240440', 'HHHHHHHHHHHHHH...SEE', 'GIAVEQDKNTQEVFAQVKQI', '$!#!%%%%%$%%!#[]YV3/', '30204444434402240440'], ['HHHS', 'FGAG', '#$#U', '2323', 'HHHS', 'FGAG', '#$#U', '2323'], ['HHHHHHHH', 'KLQDVVNQ', '%"%%!!%%', '41440044', 'HHHHHHHH', 'KLQDVVNQ',…
3KH2_G	0.0047773029412439	0.3474601471014041	0.9632107023411388	[[45, 51], [42, 44], [13, 19], [42, 48]]	[1, 2, 3, 0]	[[776, 782], [888, 890], [948, 954], [1020, 1028]]	[['HHHHHHH', 'EAYKKAA', '%#$%%##', '4234422', 'HHHHHHH', 'KNTQEVF', '%%$%%!#', '4434402'], ['HHH', 'ATF', '#$#', '232', 'HHH', 'FGA', '#$#', '232'], ['HHHH-HH', 'LSEV-NN', '"$%!-%%', '1340-44', 'HHHHHHH', 'LQDVVNQ', '"%%!!%%', '1440044'], ['HHHHHHH', 'ATFEAYK', '#$#%#$%', '2324234', 'HHHHHHHHH', 'ASANLAATK', '#$#%"##$%', '232412234']]
7JWY_A	0.0047935662572387	18.37161807547721	0.3952299829642249	[[725, 728], [769, 788], [1020, 1022], [947, 954], [1012, 1064]]	[4, 1, 2, 3, 0]	[[725, 728], [769, 788], [888, 890], [947, 954], [1012, 1064]]	[['EEEE', 'EILP', '3/02', '4013', 'EEEE', 'EILP', '3/02', '4013'], ['HHHHHHHHHHHHHH.S..EE', 'GIAVEQDKNTQEVFAQVKQI', '$!#!%%%%%$%%!#[VY]3/', '30204444434402240440', 'HHHHHHHHHHHHHH...SEE', 'GIAVEQDKNTQEVFAQVKQI', '$!#!%%%%%$%%!#[]YV3/', '30204444434402240440'], ['HHH', 'ASA', '#$#', '232', 'HHH', 'FGA', '#$#', '232'], ['HHHHHHHH', 'KLQDVVNQ', '%"%%!!%%', '41440044', 'HHHHHHHH', 'KLQDVVNQ', '%"%%!!…
7KEB_A	0.0047945251736732	0.5204882971750039	0.0408858603066439	[[610, 612], [769, 788], [888, 891], [947, 954], [1012, 1064]]	[4, 1, 2, 3, 0]	[[726, 728], [769, 788], [888, 891], [947, 954], [1012, 1064]]	[['EEE', 'VLY', '/02', '013', 'EEE', 'ILP', '/02', '013'], ['HHHHHHHHHHHHHTT..SEE', 'GIAVEQDKNTQEVFAQVKQI', '$!#!%%%%%$%%!MM]YV3/', '30204444434402240440', 'HHHHHHHHHHHHHH...SEE', 'GIAVEQDKNTQEVFAQVKQI', '$!#!%%%%%$%%!#[]YV3/', '30204444434402240440'], ['HHHS', 'FGAG', '#$#U', '2323', 'HHHS', 'FGAG', '#$#U', '2323'], ['HHHHHHHH', 'KLQDVVNQ', '%"%%!!%%', '41440044', 'HHHHHHHH', 'KLQDVVNQ', '%"%%!!…
7DK6_C	0.0048244285683996	0.2246192217883405	0.0068610634648376	[[725, 728], [769, 788], [888, 891], [947, 954], [1012, 1064]]	[4, 1, 2, 3, 0]	[[725, 728], [769, 788], [888, 891], [947, 954], [1012, 1064]]	[['EEEE', 'EILP', '3/02', '4013', 'EEEE', 'EILP', '3/02', '4013'], ['HHHHHHHHHHHHHT...SEE', 'GIAVEQDKNTQEVFAQVKQI', '$!#!%%%%%$%%!M[]YV3/', '30204444434402240440', 'HHHHHHHHHHHHHH...SEE', 'GIAVEQDKNTQEVFAQVKQI', '$!#!%%%%%$%%!#[]YV3/', '30204444434402240440'], ['HHHS', 'FGAG', '#$#U', '2323', 'HHHS', 'FGAG', '#$#U', '2323'], ['HHHHHHHH', 'KLQDVVNQ', '%"%%!!%%', '41440044', 'HHHHHHHH', 'KLQDVVNQ',…
7DD2_K	0.0048332400988905	17.53433122244739	0.4105621805792157	[[725, 728], [769, 788], [1020, 1022], [947, 954], [1012, 1064]]	[4, 1, 2, 3, 0]	[[725, 728], [769, 788], [888, 890], [947, 954], [1012, 1064]]	[['EEEE', 'EILP', '3/02', '4013', 'EEEE', 'EILP', '3/02', '4013'], ['HHHHHHHHHHHHHT...SEE', 'GIAVEQDKNTQEVFAQVKQI', '$!#!%%%%%$%%!M[]YV3/', '30204444434402240440', 'HHHHHHHHHHHHHH...SEE', 'GIAVEQDKNTQEVFAQVKQI', '$!#!%%%%%$%%!#[]YV3/', '30204444434402240440'], ['HHH', 'ASA', '#$#', '232', 'HHH', 'FGA', '#$#', '232'], ['HHHHHHHH', 'KLQDVVNQ', '%"%%!!%%', '41440044', 'HHHHHHHH', 'KLQDVVNQ', '%"%%!!…
6QLC_A	0.0048422352345359	0.976369273150402	0.8173374613003104	[[34, 36], [70, 72], [52, 55], [70, 75]]	[1, 2, 3, 0]	[[786, 788], [888, 890], [947, 950], [1020, 1025]]	[['SEE', 'KDV', 'V3/', '440', 'SEE', 'KQI', 'V3/', '440'], ['HHH', 'AYA', '#$#', '232', 'HHH', 'FGA', '#$#', '232'], ['HHHH', 'QLQE', '%"%%', '4144', 'HHHH', 'KLQD', '%"%%', '4144'], ['HHHHHH', 'AYAERC', '#$#%&#', '232452', 'HHHHHH', 'ASANLA', '#$#%"#', '232412']]
7C2L_B	0.0048674172508507	17.943050752918406	0.2930153321976139	[[725, 728], [769, 789], [1020, 1022], [947, 954], [1012, 1064]]	[4, 1, 2, 3, 0]	[[725, 728], [769, 789], [888, 890], [947, 954], [1012, 1064]]	[['EEEE', 'EILP', '3/02', '4013', 'EEEE', 'EILP', '3/02', '4013'], ['HHHHHHHHHHHHHH...SEE.', 'GIAVEQDKNTQEVFAQVKQIY', '$!#!%%%%%$%%!#[]YV3/}', '302044444344022404403', 'HHHHHHHHHHHHHH...SEE.', 'GIAVEQDKNTQEVFAQVKQIY', '$!#!%%%%%$%%!#[]YV3/}', '302044444344022404403'], ['HHH', 'ASA', '#$#', '232', 'HHH', 'FGA', '#$#', '232'], ['HHHHHHHH', 'KLQDVVNQ', '%"%%!!%%', '41440044', 'HHHHHHHH', 'KLQDVVNQ',…
3MWP_B	0.0048809247293989	13.036432940495168	0.2691652470187391	[[389, 392], [107, 114], [254, 256], [69, 76], [391, 402]]	[4, 1, 2, 3, 0]	[[725, 728], [774, 781], [888, 890], [947, 954], [1054, 1063]]	[['EEEE', 'DIEG', '3/32', '4043', 'EEEE', 'EILP', '3/02', '4013'], ['HHHHHHHH', 'EKLKSKVI', '%%"%$%!!', '44143400', 'HHHHHHHH', 'QDKNTQEV', '%%%%$%%!', '44443440'], ['HHH', 'AGA', '#$#', '232', 'HHH', 'FGA', '#$#', '232'], ['HHHHHHHH', 'DLNQAVNN', '%"%%#!%%', '41442044', 'HHHHHHHH', 'KLQDVVNQ', '%"%%!!%%', '41440044'], ['EEETTEEEEEEE', 'EGRPEDPVEIAL', '324NO32/3/10', '435344304021', 'EEETTEEEEE',…
5ZQK_A	0.0048831146870816	16.51952956921556	0.6660988074957397	[[591, 594], [638, 642], [780, 782], [282, 287], [775, 782]]	[4, 1, 2, 3, 0]	[[725, 728], [778, 782], [888, 890], [949, 954], [1015, 1022]]	[['EEEE', 'DIIS', '3//2', '4003', 'EEEE', 'EILP', '3/02', '4013'], ['HHHHH', 'TEEIA', '$%%!#', '34402', 'HHHHH', 'TQEVF', '$%%!#', '34402'], ['HHH', 'CSA', '#$#', '232', 'HHH', 'FGA', '#$#', '232'], ['HHHHHH', 'EKIKQE', '%%!%%%', '440444', 'HHHHHH', 'QDVVNQ', '%%!!%%', '440044'], ['HHHHHHHH', 'AANAICSA', '##%#!#$#', '22420232', 'HHHHHHHH', 'AAEIRASA', '##%!&#$#', '22405232']]
7KJ2_C	0.0048847119941001	0.0545299158662662	0.0562180579216353	[[725, 728], [769, 788], [888, 891], [947, 954], [1012, 1064]]	[4, 1, 2, 3, 0]	[[725, 728], [769, 788], [888, 891], [947, 954], [1012, 1064]]	[['EEEE', 'EILP', '3/02', '4013', 'EEEE', 'EILP', '3/02', '4013'], ['HHHHHHHHHHHHHHTT.SSE', 'GIAVEQDKNTQEVFAQVKQI', '$!#!%%%%%$%%!#MOYVV/', '30204444434402240440', 'HHHHHHHHHHHHHH...SEE', 'GIAVEQDKNTQEVFAQVKQI', '$!#!%%%%%$%%!#[]YV3/', '30204444434402240440'], ['HHHS', 'FGAG', '#$#U', '2323', 'HHHS', 'FGAG', '#$#U', '2323'], ['HHHHHHHH', 'KLQDVVNQ', '%"%%!!%%', '41440044', 'HHHHHHHH', 'KLQDVVNQ',…
6VSB_A	0.0049099699058744	17.374023420465733	0.2248722316865417	[[725, 728], [769, 786], [1020, 1022], [947, 954], [1012, 1064]]	[4, 1, 2, 3, 0]	[[725, 728], [769, 786], [888, 890], [947, 954], [1012, 1064]]	[['EEEE', 'EILP', '3/02', '4013', 'EEEE', 'EILP', '3/02', '4013'], ['HHHHHHHHHHHHHH...S', 'GIAVEQDKNTQEVFAQVK', '$!#!%%%%%$%%!#[]YV', '302044444344022404', 'HHHHHHHHHHHHHH...S', 'GIAVEQDKNTQEVFAQVK', '$!#!%%%%%$%%!#[]YV', '302044444344022404'], ['HHH', 'ASA', '#$#', '232', 'HHH', 'FGA', '#$#', '232'], ['HHHHHHHH', 'KLQDVVNQ', '%"%%!!%%', '41440044', 'HHHHHHHH', 'KLQDVVNQ', '%"%%!!%%', '41440044']…
5M3J_A	0.0049103754911332	12.971579799796364	0.1175468483816006	[[494, 497], [710, 716], [654, 656], [583, 590], [654, 657]]	[4, 1, 2, 3, 0]	[[725, 728], [775, 781], [888, 890], [947, 954], [1020, 1023]]	[['EEEE', 'DMLY', '3102', '4213', 'EEEE', 'EILP', '3/02', '4013'], ['HHHHHHH', 'EKEGSKV', '%%%$$%!', '4443340', 'HHHHHHH', 'DKNTQEV', '%%%$%%!', '4443440'], ['HHH', 'FSA', '#$#', '232', 'HHH', 'FGA', '#$#', '232'], ['HHHHHHHH', 'QMEAIVEQ', '%#%#!!%%', '42420044', 'HHHHHHHH', 'KLQDVVNQ', '%"%%!!%%', '41440044'], ['HHHH', 'FSAE', '#$#%', '2324', 'HHHH', 'ASAN', '#$#%', '2324']]
6XM4_B	0.0049310131781038	18.088975611930326	0.3032367972742755	[[725, 728], [769, 788], [1020, 1022], [947, 954], [1012, 1064]]	[4, 1, 2, 3, 0]	[[725, 728], [769, 788], [888, 890], [947, 954], [1012, 1064]]	[['EEEE', 'EILP', '3/02', '4013', 'EEEE', 'EILP', '3/02', '4013'], ['HHHHHHHHHHHHHH...SEE', 'GIAVEQDKNTQEVFAQVKQI', '$!#!%%%%%$%%!#[]YV3/', '30204444434402240440', 'HHHHHHHHHHHHHH...SEE', 'GIAVEQDKNTQEVFAQVKQI', '$!#!%%%%%$%%!#[]YV3/', '30204444434402240440'], ['HHH', 'ASA', '#$#', '232', 'HHH', 'FGA', '#$#', '232'], ['HHHHHHHH', 'KLQDVVNQ', '%"%%!!%%', '41440044', 'HHHHHHHH', 'KLQDVVNQ', '%"%%!!…
5WFM_A	0.0049349971491434	4.002775924263116	0.008591065292097	[[146, 149], [133, 138], [134, 138], [17, 21]]	[4, 1, 3, 0]	[[725, 728], [776, 781], [947, 951], [1022, 1026]]	[['EEEE', 'HIFS', '3/12', '4023', 'EEEE', 'EILP', '3/02', '4013'], ['HHHHHH', 'EKANKI', '%%#%%!', '442440', 'HHHHHH', 'KNTQEV', '%%$%%!', '443440'], ['HHHHH', 'KANKI', '%#%%!', '42440', 'HHHHH', 'KLQDV', '%"%%!', '41440'], ['HHHHH', 'AEKAM', '#%%##', '24422', 'HHHHH', 'ANLAA', '#%"##', '24122']]
7KDI_B	0.0049494894270973	0.0492376979299286	0.0136286201022137	[[725, 728], [769, 788], [888, 891], [947, 954], [1012, 1064]]	[4, 1, 2, 3, 0]	[[725, 728], [769, 788], [888, 891], [947, 954], [1012, 1064]]	[['EEEE', 'EILP', '3/02', '4013', 'EEEE', 'EILP', '3/02', '4013'], ['HHHHHHHHHHHHHHTT.SSE', 'GIAVEQDKNTQEVFAQVKQI', '$!#!%%%%%$%%!#MOYVV/', '30204444434402240440', 'HHHHHHHHHHHHHH...SEE', 'GIAVEQDKNTQEVFAQVKQI', '$!#!%%%%%$%%!#[]YV3/', '30204444434402240440'], ['HHHS', 'FGAG', '#$#U', '2323', 'HHHS', 'FGAG', '#$#U', '2323'], ['HHHHHHHH', 'KLQDVVNQ', '%"%%!!%%', '41440044', 'HHHHHHHH', 'KLQDVVNQ',…
6K42_B	0.004954568466916	7.619881337789828	4.060344827586209	[[9, 13], [4, 10], [65, 73]]	[1, 3, 0]	[[776, 780], [948, 954], [1044, 1052]]	[['HHHHH', 'QEAEQ', '%%#%%', '44244', 'HHHHH', 'KNTQE', '%%$%%', '44344'], ['HHHHHHH', 'LDQLRQE', '"%%"&%%', '1441544', 'HHHHHHH', 'LQDVVNQ', '"%%!!%%', '1440044'], ['SSS.EEEEE', 'TDSRLLVSA', 'UVU^00/21', '343511032', 'SSSEEEEEE', 'GKGYHLMSF', 'UVU230121', '343341232']]
6ZOW_C	0.0049800489153942	0.0701409054947551	0.1533219761499145	[[725, 728], [769, 786], [888, 891], [947, 954], [1012, 1064]]	[4, 1, 2, 3, 0]	[[725, 728], [769, 786], [888, 891], [947, 954], [1012, 1064]]	[['EEEE', 'EILP', '3/02', '4013', 'EEEE', 'EILP', '3/02', '4013'], ['HHHHHHHHHHHHHH...S', 'GIAVEQDKNTQEVFAQVK', '$!#!%%%%%$%%!#[]YV', '302044444344022404', 'HHHHHHHHHHHHHH...S', 'GIAVEQDKNTQEVFAQVK', '$!#!%%%%%$%%!#[]YV', '302044444344022404'], ['HHHS', 'FGAG', '#$#U', '2323', 'HHHS', 'FGAG', '#$#U', '2323'], ['HHHHHHHH', 'KLQDVVNQ', '%"%%!!%%', '41440044', 'HHHHHHHH', 'KLQDVVNQ', '%"%%!!%%', '41…
7KJ5_C	0.0049819983754094	0.0561856997692944	0.071550255536626	[[725, 728], [769, 788], [888, 891], [947, 954], [1012, 1064]]	[4, 1, 2, 3, 0]	[[725, 728], [769, 788], [888, 891], [947, 954], [1012, 1064]]	[['EEEE', 'EILP', '3/02', '4013', 'EEEE', 'EILP', '3/02', '4013'], ['HHHHHHHHHHHHHHTT.SSE', 'GIAVEQDKNTQEVFAQVKQI', '$!#!%%%%%$%%!#MOYVV/', '30204444434402240440', 'HHHHHHHHHHHHHH...SEE', 'GIAVEQDKNTQEVFAQVKQI', '$!#!%%%%%$%%!#[]YV3/', '30204444434402240440'], ['HHHS', 'FGAG', '#$#U', '2323', 'HHHS', 'FGAG', '#$#U', '2323'], ['HHHHHHHH', 'KLQDVVNQ', '%"%%!!%%', '41440044', 'HHHHHHHH', 'KLQDVVNQ',…
6ZP7_B	0.0049841478511665	0.0702417754041791	0.149914821124361	[[546, 549], [590, 607], [685, 688], [744, 751], [809, 861]]	[4, 1, 2, 3, 0]	[[725, 728], [769, 786], [888, 891], [947, 954], [1012, 1064]]	[['EEEE', 'EILP', '3/02', '4013', 'EEEE', 'EILP', '3/02', '4013'], ['HHHHHHHHHHHHHH...S', 'GIAVEQDKNTQEVFAQVK', '$!#!%%%%%$%%!#[]YV', '302044444344022404', 'HHHHHHHHHHHHHH...S', 'GIAVEQDKNTQEVFAQVK', '$!#!%%%%%$%%!#[]YV', '302044444344022404'], ['HHHS', 'FGAG', '#$#U', '2323', 'HHHS', 'FGAG', '#$#U', '2323'], ['HHHHHHHH', 'KLQDVVNQ', '%"%%!!%%', '41440044', 'HHHHHHHH', 'KLQDVVNQ', '%"%%!!%%', '41…
6ZP5_B	0.0049995004366282	0.0654030312204749	0.1516183986371377	[[546, 549], [590, 607], [685, 688], [744, 751], [809, 861]]	[4, 1, 2, 3, 0]	[[725, 728], [769, 786], [888, 891], [947, 954], [1012, 1064]]	[['EEEE', 'EILP', '3/02', '4013', 'EEEE', 'EILP', '3/02', '4013'], ['HHHHHHHHHHHHHH...S', 'GIAVEQDKNTQEVFAQVK', '$!#!%%%%%$%%!#[]YV', '302044444344022404', 'HHHHHHHHHHHHHH...S', 'GIAVEQDKNTQEVFAQVK', '$!#!%%%%%$%%!#[]YV', '302044444344022404'], ['HHHS', 'FGAG', '#$#U', '2323', 'HHHS', 'FGAG', '#$#U', '2323'], ['HHHHHHHH', 'KLQDVVNQ', '%"%%!!%%', '41440044', 'HHHHHHHH', 'KLQDVVNQ', '%"%%!!%%', '41…
6ZB4_B	0.0050021581196051	18.293581202006045	0.2436115843270865	[[722, 725], [766, 783], [1017, 1019], [944, 951], [1009, 1061]]	[4, 1, 2, 3, 0]	[[725, 728], [769, 786], [888, 890], [947, 954], [1012, 1064]]	[['EEEE', 'EILP', '3/02', '4013', 'EEEE', 'EILP', '3/02', '4013'], ['HHHHHHHHHHHHHH.S.S', 'GIAVEQDKNTQEVFAQVK', '$!#!%%%%%$%%!#[VYV', '302044444344022404', 'HHHHHHHHHHHHHH...S', 'GIAVEQDKNTQEVFAQVK', '$!#!%%%%%$%%!#[]YV', '302044444344022404'], ['HHH', 'ASA', '#$#', '232', 'HHH', 'FGA', '#$#', '232'], ['HHHHHHHH', 'KLQDVVNQ', '%"%%!!%%', '41440044', 'HHHHHHHH', 'KLQDVVNQ', '%"%%!!%%', '41440044']…
5JQ7_B	0.0050564089123383	12.81673059476636	0.0538599640933574	[[544, 546], [613, 619], [597, 599], [617, 619], [512, 514]]	[4, 1, 2, 3, 0]	[[726, 728], [775, 781], [889, 891], [949, 951], [1036, 1038]]	[['EEE', 'IEG', '/32', '043', 'EEE', 'ILP', '/02', '013'], ['HHHHHHH', 'HDWTKNI', '%%$$%%!', '4433440', 'HHHHHHH', 'DKNTQEV', '%%%$%%!', '4443440'], ['HSS', 'WGG', '$UU', '333', 'HHS', 'GAG', '$#U', '323'], ['HHH', 'KNI', '%%!', '440', 'HHH', 'QDV', '%%!', '440'], ['...', 'NPN', ']}]', '434', '...', 'QSK', ']}]', '434']]
6ACK_B	0.0051072058677469	0.1552608487645924	0.0711678832116788	[[537, 539], [751, 764], [863, 865], [929, 936], [994, 1046]]	[4, 1, 2, 3, 0]	[[726, 728], [769, 782], [889, 891], [947, 954], [1012, 1064]]	[['EEE', 'VLT', '/02', '013', 'EEE', 'ILP', '/02', '013'], ['HHHHHHHHHHHHHH', 'GIAAEQDRNTREVF', '$!##%%%&%$&%!#', '30224445435402', 'HHHHHHHHHHHHHH', 'GIAVEQDKNTQEVF', '$!#!%%%%%$%%!#', '30204444434402'], ['HHS', 'TAT', '$#U', '323', 'HHS', 'GAG', '$#U', '323'], ['HHHHHHHH', 'KLQDVVNQ', '%"%%!!%%', '41440044', 'HHHHHHHH', 'KLQDVVNQ', '%"%%!!%%', '41440044'], ['HHHHHHHHHHHHHHHHHIIIIITS...STTSSSSS.…
6VSB_C	0.0051135907808586	17.338678888833115	0.275979557069846	[[725, 728], [769, 786], [1020, 1022], [947, 954], [1012, 1064]]	[4, 1, 2, 3, 0]	[[725, 728], [769, 786], [888, 890], [947, 954], [1012, 1064]]	[['EEEE', 'EILP', '3/02', '4013', 'EEEE', 'EILP', '3/02', '4013'], ['HHHHHHHHHHHHHH...S', 'GIAVEQDKNTQEVFAQVK', '$!#!%%%%%$%%!#[]YV', '302044444344022404', 'HHHHHHHHHHHHHH...S', 'GIAVEQDKNTQEVFAQVK', '$!#!%%%%%$%%!#[]YV', '302044444344022404'], ['HHH', 'ASA', '#$#', '232', 'HHH', 'FGA', '#$#', '232'], ['HHHHHHHH', 'KLQDVVNQ', '%"%%!!%%', '41440044', 'HHHHHHHH', 'KLQDVVNQ', '%"%%!!%%', '41440044']…
6DJY_C	0.0051170263046328	3.2917066924821365	2.225274725274727	[[1049, 1052], [362, 379], [543, 545], [477, 482], [223, 228]]	[4, 1, 2, 3, 0]	[[725, 728], [774, 782], [888, 890], [949, 954], [1059, 1064]]	[['EEEE', 'NILY', '3/02', '4013', 'EEEE', 'EILP', '3/02', '4013'], ['HHHHHHHSS..S.HHHHH', 'NHNLLEYLGKKVKREDIM', '%%%""%$SU]]R]&%%!#', '444114313440454402', 'HHHHHHHHH', 'QDKNTQEVF', '%%%%$%%!#', '444434402'], ['HHH', 'MYA', '#$#', '232', 'HHH', 'FGA', '#$#', '232'], ['HHHHHH', 'KTVIDD', '%$!!%%', '430044', 'HHHHHH', 'QDVVNQ', '%%!!%%', '440044'], ['EEEEEE', 'GIVQLN', '2//303', '300414', 'EEEEEE',…
5HP4_A	0.0051265355738314	7.909653607908537	0.2367972742759789	[[279, 285], [275, 280], [112, 117]]	[1, 3, 0]	[[775, 781], [949, 954], [1022, 1027]]	[['HHHHHHH', 'DKFTKDI', '%%#$%%!', '4423440', 'HHHHHHH', 'DKNTQEV', '%%%$%%!', '4443440'], ['HHHHHH', 'QDVLDK', '%%!"%%', '440144', 'HHHHHH', 'QDVVNQ', '%%!!%%', '440044'], ['HHHHHH', 'FELCKT', '#%"#%$', '241243', 'HHHHHH', 'ANLAAT', '#%"##$', '241223']]
6XM4_A	0.005161297977818	18.062870296923453	0.1959114139693347	[[725, 728], [769, 788], [1020, 1022], [947, 954], [1012, 1064]]	[4, 1, 2, 3, 0]	[[725, 728], [769, 788], [888, 890], [947, 954], [1012, 1064]]	[['EEEE', 'EILP', '3/02', '4013', 'EEEE', 'EILP', '3/02', '4013'], ['HHHHHHHHHHHHHH...SEE', 'GIAVEQDKNTQEVFAQVKQI', '$!#!%%%%%$%%!#[]YV3/', '30204444434402240440', 'HHHHHHHHHHHHHH...SEE', 'GIAVEQDKNTQEVFAQVKQI', '$!#!%%%%%$%%!#[]YV3/', '30204444434402240440'], ['HHH', 'ASA', '#$#', '232', 'HHH', 'FGA', '#$#', '232'], ['HHHHHHHH', 'KLQDVVNQ', '%"%%!!%%', '41440044', 'HHHHHHHH', 'KLQDVVNQ', '%"%%!!…
4W60_D	0.0051708970564828	2.218588028440275	0.1375968992248066	[[40, 42], [89, 101], [91, 95], [10, 12]]	[4, 1, 3, 0]	[[726, 728], [769, 781], [950, 954], [1024, 1026]]	[['EEE', 'IFS', '/12', '023', 'EEE', 'ILP', '/02', '013'], ['HHHHHHH.HHHHH', 'SVDIIKEDISEYI', '$!%!!%%]!$%$!', '3040044403430', 'HHHHHHHHHHHHH', 'GIAVEQDKNTQEV', '$!#!%%%%%$%%!', '3020444443440'], ['HHHHH', 'DIIKE', '%!!%%', '40044', 'HHHHH', 'DVVNQ', '%!!%%', '40044'], ['HHH', 'LAM', '"##', '122', 'HHH', 'LAA', '"##', '122']]
6X2B_B	0.0052084194924131	0.0854285220847249	0.1277683134582621	[[725, 728], [769, 788], [888, 891], [947, 954], [1012, 1064]]	[4, 1, 2, 3, 0]	[[725, 728], [769, 788], [888, 891], [947, 954], [1012, 1064]]	[['EEEE', 'EILP', '3/02', '4013', 'EEEE', 'EILP', '3/02', '4013'], ['HHHHHHHHHHHHHH...SSE', 'GIAVEQDKNTQEVFAQVKQI', '$!#!%%%%%$%%!#[]YVV/', '30204444434402240440', 'HHHHHHHHHHHHHH...SEE', 'GIAVEQDKNTQEVFAQVKQI', '$!#!%%%%%$%%!#[]YV3/', '30204444434402240440'], ['HHHS', 'FGAG', '#$#U', '2323', 'HHHS', 'FGAG', '#$#U', '2323'], ['HHHHHHHH', 'KLQDVVNQ', '%"%%!!%%', '41440044', 'HHHHHHHH', 'KLQDVVNQ',…
5UJ0_A	0.0052300283336752	1.6055877111441903	0.2436440677966109	[[257, 260], [199, 201], [254, 259], [262, 266]]	[1, 2, 3, 0]	[[772, 775], [888, 890], [949, 954], [1029, 1033]]	[['HHHH', 'VKEE', '!%%%', '0444', 'HHHH', 'VEQD', '!%%%', '0444'], ['HHH', 'MYA', '#$#', '232', 'HHH', 'FGA', '#$#', '232'], ['HHHHHH', 'DDVVKE', '%%!!%%', '440044', 'HHHHHH', 'QDVVNQ', '%%!!%%', '440044'], ['IIIII', 'FWKHI', '?@AA=', '23440', 'IIIII', 'MSEKV', '?@AA=', '23440']]
7DDD_B	0.0052590552227067	17.04793888941421	0.3134582623509361	[[725, 728], [769, 788], [1020, 1022], [947, 954], [1012, 1064]]	[4, 1, 2, 3, 0]	[[725, 728], [769, 788], [888, 890], [947, 954], [1012, 1064]]	[['EEEE', 'EILP', '3/02', '4013', 'EEEE', 'EILP', '3/02', '4013'], ['HHHHHHHHHHHHHH..SSEE', 'GIAVEQDKNTQEVFAQVKQI', '$!#!%%%%%$%%!#[]RV3/', '30204444434402240440', 'HHHHHHHHHHHHHH...SEE', 'GIAVEQDKNTQEVFAQVKQI', '$!#!%%%%%$%%!#[]YV3/', '30204444434402240440'], ['HHH', 'ASA', '#$#', '232', 'HHH', 'FGA', '#$#', '232'], ['HHHHHHHH', 'KLQDVVNQ', '%"%%!!%%', '41440044', 'HHHHHHHH', 'KLQDVVNQ', '%"%%!!…
7KDI_A	0.005259935501059	0.0672813999680096	0.0085178875638836	[[725, 728], [769, 788], [888, 891], [947, 954], [1012, 1064]]	[4, 1, 2, 3, 0]	[[725, 728], [769, 788], [888, 891], [947, 954], [1012, 1064]]	[['EEEE', 'EILP', '3/02', '4013', 'EEEE', 'EILP', '3/02', '4013'], ['HHHHHHHHHHHHHHTT.SEE', 'GIAVEQDKNTQEVFAQVKQI', '$!#!%%%%%$%%!#MOYV3/', '30204444434402240440', 'HHHHHHHHHHHHHH...SEE', 'GIAVEQDKNTQEVFAQVKQI', '$!#!%%%%%$%%!#[]YV3/', '30204444434402240440'], ['HHHS', 'FGAG', '#$#U', '2323', 'HHHS', 'FGAG', '#$#U', '2323'], ['HHHHHHHH', 'KLQDVVNQ', '%"%%!!%%', '41440044', 'HHHHHHHH', 'KLQDVVNQ',…
7KE9_A	0.005260427011136	0.1251144722375211	0.1362862010221457	[[725, 728], [769, 788], [888, 891], [947, 954], [1012, 1064]]	[4, 1, 2, 3, 0]	[[725, 728], [769, 788], [888, 891], [947, 954], [1012, 1064]]	[['EEEE', 'EILP', '3/02', '4013', 'EEEE', 'EILP', '3/02', '4013'], ['HHHHHHHHHHHHHH...SEE', 'GIAVEQDKNTQEVFAQVKQI', '$!#!%%%%%$%%!#[]YV3/', '30204444434402240440', 'HHHHHHHHHHHHHH...SEE', 'GIAVEQDKNTQEVFAQVKQI', '$!#!%%%%%$%%!#[]YV3/', '30204444434402240440'], ['HHHS', 'FGAG', '#$#U', '2323', 'HHHS', 'FGAG', '#$#U', '2323'], ['HHHHHHHH', 'KLQDVVNQ', '%"%%!!%%', '41440044', 'HHHHHHHH', 'KLQDVVNQ',…
7DDD_A	0.0052751056789891	17.052333657426495	0.3492333901192501	[[725, 728], [769, 788], [1020, 1022], [947, 954], [1012, 1064]]	[4, 1, 2, 3, 0]	[[725, 728], [769, 788], [888, 890], [947, 954], [1012, 1064]]	[['EEEE', 'EILP', '3/02', '4013', 'EEEE', 'EILP', '3/02', '4013'], ['HHHHHHHHHHHHHH..SSEE', 'GIAVEQDKNTQEVFAQVKQI', '$!#!%%%%%$%%!#[]RV3/', '30204444434402240440', 'HHHHHHHHHHHHHH...SEE', 'GIAVEQDKNTQEVFAQVKQI', '$!#!%%%%%$%%!#[]YV3/', '30204444434402240440'], ['HHH', 'ASA', '#$#', '232', 'HHH', 'FGA', '#$#', '232'], ['HHHHHHHH', 'KLQDVVNQ', '%"%%!!%%', '41440044', 'HHHHHHHH', 'KLQDVVNQ', '%"%%!!…
1VSK_A	0.0052857728052455	2.640612991469229	0.0711678832116788	[[89, 91], [98, 104], [193, 195], [163, 167], [166, 172]]	[4, 1, 2, 3, 0]	[[726, 728], [769, 775], [888, 890], [948, 952], [1017, 1023]]	[['EEE', 'VVT', '//2', '003', 'EEE', 'ILP', '/02', '013'], ['HHHHHHH', 'SVAAQHH', '$!##%%%', '3022444', 'HHHHHHH', 'GIAVEQD', '$!#!%%%', '3020444'], ['HHH', 'MYA', '#$#', '232', 'HHH', 'FGA', '#$#', '232'], ['HHHHH', 'LKDKI', '"%%%!', '14440', 'HHHHH', 'LQDVV', '"%%!!', '14400'], ['HHHHHHH', 'KIRVLAE', '%!&!"#%', '4050124', 'HHHHHHH', 'EIRASAN', '%!&#$#%', '4052324']]
6P4G_B	0.0053032060473036	4.844792673833249	0.0653357531760445	[[76, 78], [207, 210], [208, 213], [145, 147]]	[4, 1, 3, 0]	[[726, 728], [778, 781], [949, 954], [1061, 1063]]	[['EEE', 'VIS', '//2', '003', 'EEE', 'ILP', '/02', '013'], ['HHHH', 'PEEI', '$%%!', '3440', 'HHHH', 'TQEV', '$%%!', '3440'], ['HHHHHH', 'EEIEKE', '%%!%%%', '440444', 'HHHHHH', 'QDVVNQ', '%%!!%%', '440044'], ['EEE', 'IAL', '/10', '021', 'EEE', 'VFL', '/10', '021']]
4AVL_A	0.0053036769070627	4.151914128683094	0.0749574105621797	[[146, 149], [133, 138], [134, 138], [17, 23]]	[4, 1, 3, 0]	[[725, 728], [776, 781], [947, 951], [1022, 1028]]	[['EEEE', 'HIFS', '3/12', '4023', 'EEEE', 'EILP', '3/02', '4013'], ['HHHHHH', 'EKANKI', '%%#%%!', '442440', 'HHHHHH', 'KNTQEV', '%%$%%!', '443440'], ['HHHHH', 'KANKI', '%#%%!', '42440', 'HHHHH', 'KLQDV', '%"%%!', '41440'], ['HHHHHHH', 'AEKAMKE', '#%%##%%', '2442244', 'HHHHHHH', 'ANLAATK', '#%"##$%', '2412234']]
7DDD_C	0.0053210923702646	17.050392203130595	0.3781942078364555	[[725, 728], [769, 788], [1020, 1022], [947, 954], [1012, 1064]]	[4, 1, 2, 3, 0]	[[725, 728], [769, 788], [888, 890], [947, 954], [1012, 1064]]	[['EEEE', 'EILP', '3/02', '4013', 'EEEE', 'EILP', '3/02', '4013'], ['HHHHHHHHHHHHHH..SSEE', 'GIAVEQDKNTQEVFAQVKQI', '$!#!%%%%%$%%!#[]RV3/', '30204444434402240440', 'HHHHHHHHHHHHHH...SEE', 'GIAVEQDKNTQEVFAQVKQI', '$!#!%%%%%$%%!#[]YV3/', '30204444434402240440'], ['HHH', 'ASA', '#$#', '232', 'HHH', 'FGA', '#$#', '232'], ['HHHHHHHH', 'KLQDVVNQ', '%"%%!!%%', '41440044', 'HHHHHHHH', 'KLQDVVNQ', '%"%%!!…
5ZQK_B	0.0053227567001966	16.61751467783096	0.6490630323679716	[[591, 594], [638, 642], [780, 782], [282, 287], [775, 782]]	[4, 1, 2, 3, 0]	[[725, 728], [778, 782], [888, 890], [949, 954], [1015, 1022]]	[['EEEE', 'DIIS', '3//2', '4003', 'EEEE', 'EILP', '3/02', '4013'], ['HHHHH', 'TEEIA', '$%%!#', '34402', 'HHHHH', 'TQEVF', '$%%!#', '34402'], ['HHH', 'CSA', '#$#', '232', 'HHH', 'FGA', '#$#', '232'], ['HHHHHH', 'EKIKQE', '%%!%%%', '440444', 'HHHHHH', 'QDVVNQ', '%%!!%%', '440044'], ['HHHHHHHH', 'AANAICSA', '##%#!#$#', '22420232', 'HHHHHHHH', 'AAEIRASA', '##%!&#$#', '22405232']]
6ZB4_C	0.0053272333404521	18.25087051693137	0.2742759795570688	[[722, 725], [766, 783], [1017, 1019], [944, 951], [1009, 1061]]	[4, 1, 2, 3, 0]	[[725, 728], [769, 786], [888, 890], [947, 954], [1012, 1064]]	[['EEEE', 'EILP', '3/02', '4013', 'EEEE', 'EILP', '3/02', '4013'], ['HHHHHHHHHHHHHHTT.S', 'GIAVEQDKNTQEVFAQVK', '$!#!%%%%%$%%!#MOYV', '302044444344022404', 'HHHHHHHHHHHHHH...S', 'GIAVEQDKNTQEVFAQVK', '$!#!%%%%%$%%!#[]YV', '302044444344022404'], ['HHH', 'ASA', '#$#', '232', 'HHH', 'FGA', '#$#', '232'], ['HHHHHHHH', 'KLQDVVNQ', '%"%%!!%%', '41440044', 'HHHHHHHH', 'KLQDVVNQ', '%"%%!!%%', '41440044']…
1VSE_A	0.0053362847099031	3.071109604747255	0.2028688524590174	[[89, 91], [98, 104], [193, 195], [163, 167], [166, 172]]	[4, 1, 2, 3, 0]	[[726, 728], [769, 775], [888, 890], [948, 952], [1017, 1023]]	[['EEE', 'VVT', '//2', '003', 'EEE', 'ILP', '/02', '013'], ['HHHHHHH', 'SVAAQHH', '$!##%%%', '3022444', 'HHHHHHH', 'GIAVEQD', '$!#!%%%', '3020444'], ['HHH', 'MYA', '#$#', '232', 'HHH', 'FGA', '#$#', '232'], ['HHHHH', 'LKDKI', '"%%%!', '14440', 'HHHHH', 'LQDVV', '"%%!!', '14400'], ['HHHHHHH', 'KIRVLAE', '%!&!"#%', '4050124', 'HHHHHHH', 'EIRASAN', '%!&#$#%', '4052324']]
5HNK_A	0.0053366176490219	8.132616759892862	0.0834752981260646	[[279, 285], [275, 280], [112, 117]]	[1, 3, 0]	[[775, 781], [949, 954], [1022, 1027]]	[['HHHHHHH', 'DKFTKDI', '%%#$%%!', '4423440', 'HHHHHHH', 'DKNTQEV', '%%%$%%!', '4443440'], ['HHHHHH', 'QDVLDK', '%%!"%%', '440144', 'HHHHHH', 'QDVVNQ', '%%!!%%', '440044'], ['HHHHHH', 'FELCKT', '#%"#%$', '241243', 'HHHHHH', 'ANLAAT', '#%"##$', '241223']]
3KXF_K	0.005348592257649	4.075769817814633	0.2280334728033481	[[173, 178], [172, 174], [105, 126]]	[1, 3, 0]	[[773, 778], [948, 950], [1044, 1063]]	[['HHTHHH', 'ENGKET', '%%N%%$', '443443', 'HHHHHH', 'EQDKNT', '%%%%%$', '444443'], ['HHH', 'LEN', '"%%', '144', 'HHH', 'LQD', '"%%', '144'], ['SSSSEEEEEEEEEETTEEEEEE', 'PDGRLLRGHDQSAYDGKDYIAL', 'UVUW0042333212ON332/10', '3435115344432343443021', 'SSSEEEEEEEEEETTEEEEE', 'GKGYHLMSFPQSAPHGVVFL', 'UVU2301212321NO2//10', '34334123234323430021']]
1TLH_B	0.0053531487059813	2.6947163933764062	0.7522388059701501	[[574, 579], [592, 594], [573, 579], [554, 558]]	[1, 2, 3, 0]	[[775, 780], [888, 890], [948, 954], [1014, 1018]]	[['HHHHHH', 'EEVGKQ', '%%!$%%', '440344', 'HHHHHH', 'DKNTQE', '%%%$%%', '444344'], ['HHH', 'AKA', '#%#', '242', 'HHH', 'FGA', '#$#', '232'], ['HHHHHHH', 'LEEVGKQ', '"%%!$%%', '1440344', 'HHHHHHH', 'LQDVVNQ', '"%%!!%%', '1440044'], ['HHHHH', 'REAKV', '&%#%!', '54240', 'HHHHH', 'RAAEI', '&##%!', '52240']]
4UNZ_B	0.005354123814012	17.3532405448825	0.5779569892473129	[[77, 85], [113, 115], [79, 86], [29, 31]]	[1, 2, 3, 0]	[[772, 780], [888, 890], [947, 954], [1057, 1059]]	[['HHHHHHHHH', 'IQDLEKYVE', '!%%"%%$!%', '044144304', 'HHHHHHHHH', 'VEQDKNTQE', '!%%%%%$%%', '044444344'], ['HHH', 'AEM', '#%#', '242', 'HHH', 'FGA', '#$#', '232'], ['HHHHHHHH', 'DLEKYVED', '%"%%$!%%', '41443044', 'HHHHHHHH', 'KLQDVVNQ', '%"%%!!%%', '41440044'], ['TTE', 'SEG', 'NO2', '343', 'TTE', 'PHG', 'NO2', '343']]
6ZGG_A	0.0053672946559885	18.138727315092563	0.3270868824531512	[[725, 728], [769, 788], [1020, 1022], [950, 954], [1012, 1064]]	[4, 1, 2, 3, 0]	[[725, 728], [769, 788], [888, 890], [950, 954], [1012, 1064]]	[['EEEE', 'EILP', '3/02', '4013', 'EEEE', 'EILP', '3/02', '4013'], ['HHHHHHHHHHHHHS...SEE', 'GIAVEQDKNTQEVFAQVKQI', '$!#!%%%%%$%%!T[]YV3/', '30204444434402240440', 'HHHHHHHHHHHHHH...SEE', 'GIAVEQDKNTQEVFAQVKQI', '$!#!%%%%%$%%!#[]YV3/', '30204444434402240440'], ['HHH', 'ASA', '#$#', '232', 'HHH', 'FGA', '#$#', '232'], ['HHHHH', 'DVVNQ', '%!!%%', '40044', 'HHHHH', 'DVVNQ', '%!!%%', '40044'], ['HHHH…
6ACK_A	0.0053874275407073	0.1800683772098839	0.1834677419354848	[[537, 539], [751, 759], [863, 865], [929, 936], [994, 1046]]	[4, 1, 2, 3, 0]	[[726, 728], [769, 777], [889, 891], [947, 954], [1012, 1064]]	[['EEE', 'VLT', '/02', '013', 'EEE', 'ILP', '/02', '013'], ['HHHHHHHHH', 'GIAAEQDRN', '$!##%%%&%', '302244454', 'HHHHHHHHH', 'GIAVEQDKN', '$!#!%%%%%', '302044444'], ['HHS', 'TAT', '$#U', '323', 'HHS', 'GAG', '$#U', '323'], ['HHHHHHHH', 'KLQDVVNQ', '%"%%!!%%', '41440044', 'HHHHHHHH', 'KLQDVVNQ', '%"%%!!%%', '41440044'], ['HHHHHHHHHHHHHHHHIIIIIHHS...SSSSSSSS..SEEE..EETTEEEEEE', 'LIRAAEIRASANLAATKMS…
5T3A_A	0.0054033258604819	5.663768577895741	0.1226575809199315	[[64, 67], [200, 207], [205, 212], [178, 191]]	[4, 1, 3, 0]	[[725, 728], [770, 777], [947, 954], [1024, 1037]]	[['EEEE', 'QVDY', '3/32', '4043', 'EEEE', 'EILP', '3/02', '4013'], ['HHHHHHHH', 'IFIFNKEQ', '!#!#%%%%', '02024444', 'HHHHHHHH', 'IAVEQDKN', '!#!%%%%%', '02044444'], ['HHHHHHHH', 'KEQQRIQQ', '%%%%&!%%', '44445044', 'HHHHHHHH', 'KLQDVVNQ', '%"%%!!%%', '41440044'], ['HHHHHHIIIII...', 'LAGTLITLNIKRKG', '"#$$"!@>A=A^]}', '12331031404543', 'HHHHHIIIIISS..', 'LAATKMSEKVLGQS', '"##$%?@AA=SU]}', '12234234…
7JW0_E	0.0054391699774047	0.0571673440820646	0.052810902896081	[[725, 728], [769, 788], [888, 891], [947, 954], [1012, 1064]]	[4, 1, 2, 3, 0]	[[725, 728], [769, 788], [888, 891], [947, 954], [1012, 1064]]	[['EEEE', 'EILP', '3/02', '4013', 'EEEE', 'EILP', '3/02', '4013'], ['HHHHHHHHHHHHHH...SEE', 'GIAVEQDKNTQEVFAQVKQI', '$!#!%%%%%$%%!#[]YV3/', '30204444434402240440', 'HHHHHHHHHHHHHH...SEE', 'GIAVEQDKNTQEVFAQVKQI', '$!#!%%%%%$%%!#[]YV3/', '30204444434402240440'], ['HHHS', 'FGAG', '#$#U', '2323', 'HHHS', 'FGAG', '#$#U', '2323'], ['HHHHHHHH', 'KLQDVVNQ', '%"%%!!%%', '41440044', 'HHHHHHHH', 'KLQDVVNQ',…
7JW0_B	0.0054411419074894	0.0571739378100139	0.0442930153321974	[[725, 728], [769, 788], [888, 891], [947, 954], [1012, 1064]]	[4, 1, 2, 3, 0]	[[725, 728], [769, 788], [888, 891], [947, 954], [1012, 1064]]	[['EEEE', 'EILP', '3/02', '4013', 'EEEE', 'EILP', '3/02', '4013'], ['HHHHHHHHHHHHHH...SEE', 'GIAVEQDKNTQEVFAQVKQI', '$!#!%%%%%$%%!#[]YV3/', '30204444434402240440', 'HHHHHHHHHHHHHH...SEE', 'GIAVEQDKNTQEVFAQVKQI', '$!#!%%%%%$%%!#[]YV3/', '30204444434402240440'], ['HHHS', 'FGAG', '#$#U', '2323', 'HHHS', 'FGAG', '#$#U', '2323'], ['HHHHHHHH', 'KLQDVVNQ', '%"%%!!%%', '41440044', 'HHHHHHHH', 'KLQDVVNQ',…
4QCB_A	0.005442746976556	5.686369235284096	0.0732538330494034	[[154, 156], [21, 34], [196, 199], [193, 197]]	[4, 1, 3, 0]	[[726, 728], [769, 782], [950, 953], [1014, 1018]]	[['EEE', 'VLY', '/02', '013', 'EEE', 'ILP', '/02', '013'], ['HHHHHHHHHHHHHH', 'PVMSQLVEFYNEVA', '$!#$%"!%#$%%!#', '30234104234402', 'HHHHHHHHHHHHHH', 'GIAVEQDKNTQEVF', '$!#!%%%%%$%%!#', '30204444434402'], ['HHHH', 'EIIN', '%!!%', '4004', 'HHHH', 'DVVN', '%!!%', '4004'], ['HHHHH', 'RSFEI', '&$#%!', '53240', 'HHHHH', 'RAAEI', '&##%!', '52240']]
7JW0_A	0.005443775160841	0.0571632221023609	0.0034188034188034	[[725, 728], [769, 788], [888, 891], [947, 954], [1012, 1064]]	[4, 1, 2, 3, 0]	[[725, 728], [769, 788], [888, 891], [947, 954], [1012, 1064]]	[['EEEE', 'EILP', '3/02', '4013', 'EEEE', 'EILP', '3/02', '4013'], ['HHHHHHHHHHHHHH...SEE', 'GIAVEQDKNTQEVFAQVKQI', '$!#!%%%%%$%%!#[]YV3/', '30204444434402240440', 'HHHHHHHHHHHHHH...SEE', 'GIAVEQDKNTQEVFAQVKQI', '$!#!%%%%%$%%!#[]YV3/', '30204444434402240440'], ['HHHS', 'FGAG', '#$#U', '2323', 'HHHS', 'FGAG', '#$#U', '2323'], ['HHHHHHHH', 'KLQDVVNQ', '%"%%!!%%', '41440044', 'HHHHHHHH', 'KLQDVVNQ',…
6X2B_A	0.0054649490743921	0.1029347862767284	0.0834752981260646	[[725, 728], [769, 788], [888, 891], [947, 954], [1012, 1064]]	[4, 1, 2, 3, 0]	[[725, 728], [769, 788], [888, 891], [947, 954], [1012, 1064]]	[['EEEE', 'EILP', '3/02', '4013', 'EEEE', 'EILP', '3/02', '4013'], ['HHHHHHHHHHHHHH...SSE', 'GIAVEQDKNTQEVFAQVKQI', '$!#!%%%%%$%%!#[]YVV/', '30204444434402240440', 'HHHHHHHHHHHHHH...SEE', 'GIAVEQDKNTQEVFAQVKQI', '$!#!%%%%%$%%!#[]YV3/', '30204444434402240440'], ['HHHS', 'FGAG', '#$#U', '2323', 'HHHS', 'FGAG', '#$#U', '2323'], ['HHHHHHHH', 'KLQDVVNQ', '%"%%!!%%', '41440044', 'HHHHHHHH', 'KLQDVVNQ',…
6DGK_B	0.0054740237819966	4.699219661555846	3.223021582733815	[[159, 162], [171, 176], [171, 176], [197, 203]]	[4, 1, 3, 0]	[[725, 728], [775, 780], [949, 954], [1021, 1027]]	[['EEEE', 'EISP', '3/22', '4033', 'EEEE', 'EILP', '3/02', '4013'], ['HHHHHH', 'DEDVKN', '%%%!%%', '444044', 'HHHHHH', 'DKNTQE', '%%%$%%', '444344'], ['HHHHHH', 'DEDVKN', '%%%!%%', '444044', 'HHHHHH', 'QDVVNQ', '%%!!%%', '440044'], ['HHHHHHH', 'TLQRFAW', '$"%&##$', '3145223', 'HHHHHHH', 'SANLAAT', '$#%"##$', '3241223']]
6QX3_B	0.0054771578999297	21.961675964146377	0.7597955706984663	[[302, 304], [575, 582], [575, 582], [280, 283]]	[4, 1, 3, 0]	[[726, 728], [773, 780], [947, 954], [1022, 1025]]	[['EEE', 'ITG', '/22', '033', 'EEE', 'ILP', '/02', '013'], ['HHHHHHHH', 'ELKKLWEQ', '%"%%"$%%', '41441344', 'HHHHHHHH', 'EQDKNTQE', '%%%%%$%%', '44444344'], ['HHHHHHHH', 'ELKKLWEQ', '%"%%"$%%', '41441344', 'HHHHHHHH', 'KLQDVVNQ', '%"%%!!%%', '41440044'], ['HHHH', 'AKLA', '#%"#', '2412', 'HHHH', 'ANLA', '#%"#', '2412']]
7CN9_A	0.0054943705298147	0.0942792165081858	0.0051369863013701	[[725, 728], [769, 782], [888, 891], [947, 954], [1012, 1064]]	[4, 1, 2, 3, 0]	[[725, 728], [769, 782], [888, 891], [947, 954], [1012, 1064]]	[['EEEE', 'EILP', '3/02', '4013', 'EEEE', 'EILP', '3/02', '4013'], ['HHHHHHHHHHHHHH', 'GIAVEQDKNTQEVF', '$!#!%%%%%$%%!#', '30204444434402', 'HHHHHHHHHHHHHH', 'GIAVEQDKNTQEVF', '$!#!%%%%%$%%!#', '30204444434402'], ['HHHS', 'FGAG', '#$#U', '2323', 'HHHS', 'FGAG', '#$#U', '2323'], ['HHHHHHHH', 'KLQDVVNQ', '%"%%!!%%', '41440044', 'HHHHHHHH', 'KLQDVVNQ', '%"%%!!%%', '41440044'], ['HHHHHHHHHHHHHHHHHHHH…
6ZMT_R	0.0055021750055766	1.949730925241788	0.1754684838160127	[[11, 14], [105, 111], [105, 110], [79, 83]]	[4, 1, 3, 0]	[[725, 728], [775, 781], [949, 954], [1016, 1020]]	[['EEEE', 'QVFG', '3/12', '4023', 'EEEE', 'EILP', '3/02', '4013'], ['HHHHHHH', 'KKEIKDI', '%%%!%%!', '4440440', 'HHHHHHH', 'DKNTQEV', '%%%$%%!', '4443440'], ['HHHHHH', 'KKEIKD', '%%%!%%', '444044', 'HHHHHH', 'QDVVNQ', '%%!!%%', '440044'], ['HHHHH', 'AQIYA', '#%!$#', '24032', 'HHHHH', 'AEIRA', '#%!&#', '24052']]
6HS4_B	0.005522428242603	12.835447917454765	0.0519713261648751	[[544, 546], [614, 619], [597, 599], [617, 619], [512, 514]]	[4, 1, 2, 3, 0]	[[726, 728], [776, 781], [889, 891], [949, 951], [1036, 1038]]	[['EEE', 'IEG', '/32', '043', 'EEE', 'ILP', '/02', '013'], ['HHHHHH', 'DWTKNI', '%$$%%!', '433440', 'HHHHHH', 'KNTQEV', '%%$%%!', '443440'], ['HSS', 'WGG', '$UU', '333', 'HHS', 'GAG', '$#U', '323'], ['HHH', 'KNI', '%%!', '440', 'HHH', 'QDV', '%%!', '440'], ['...', 'NPN', ']}]', '434', '...', 'QSK', ']}]', '434']]
7KDJ_B	0.0055231664012362	0.051770829246058	0.0155709342560554	[[725, 728], [769, 788], [888, 891], [947, 954], [1012, 1064]]	[4, 1, 2, 3, 0]	[[725, 728], [769, 788], [888, 891], [947, 954], [1012, 1064]]	[['EEEE', 'EILP', '3/02', '4013', 'EEEE', 'EILP', '3/02', '4013'], ['HHHHHHHHHHHHHHTT.SSE', 'GIAVEQDKNTQEVFAQVKQI', '$!#!%%%%%$%%!#MOYVV/', '30204444434402240440', 'HHHHHHHHHHHHHH...SEE', 'GIAVEQDKNTQEVFAQVKQI', '$!#!%%%%%$%%!#[]YV3/', '30204444434402240440'], ['HHHS', 'FGAG', '#$#U', '2323', 'HHHS', 'FGAG', '#$#U', '2323'], ['HHHHHHHH', 'KLQDVVNQ', '%"%%!!%%', '41440044', 'HHHHHHHH', 'KLQDVVNQ',…
6XLU_C	0.0055356962674084	18.16146343539532	0.3032367972742755	[[725, 728], [769, 788], [1020, 1022], [947, 954], [1012, 1064]]	[4, 1, 2, 3, 0]	[[725, 728], [769, 788], [888, 890], [947, 954], [1012, 1064]]	[['EEEE', 'EILP', '3/02', '4013', 'EEEE', 'EILP', '3/02', '4013'], ['HHHHHHHHHHHHHH.S..EE', 'GIAVEQDKNTQEVFAQVKQI', '$!#!%%%%%$%%!#[VY]3/', '30204444434402240440', 'HHHHHHHHHHHHHH...SEE', 'GIAVEQDKNTQEVFAQVKQI', '$!#!%%%%%$%%!#[]YV3/', '30204444434402240440'], ['HHH', 'ASA', '#$#', '232', 'HHH', 'FGA', '#$#', '232'], ['HHHHHHHH', 'KLQDVVNQ', '%"%%!!%%', '41440044', 'HHHHHHHH', 'KLQDVVNQ', '%"%%!!…
6XLU_B	0.005540951502763	18.10812174177066	0.4071550255536618	[[725, 728], [769, 788], [1020, 1022], [947, 954], [1012, 1064]]	[4, 1, 2, 3, 0]	[[725, 728], [769, 788], [888, 890], [947, 954], [1012, 1064]]	[['EEEE', 'EILP', '3/02', '4013', 'EEEE', 'EILP', '3/02', '4013'], ['HHHHHHHHHHHHHH.S..EE', 'GIAVEQDKNTQEVFAQVKQI', '$!#!%%%%%$%%!#[VY]3/', '30204444434402240440', 'HHHHHHHHHHHHHH...SEE', 'GIAVEQDKNTQEVFAQVKQI', '$!#!%%%%%$%%!#[]YV3/', '30204444434402240440'], ['HHH', 'ASA', '#$#', '232', 'HHH', 'FGA', '#$#', '232'], ['HHHHHHHH', 'KLQDVVNQ', '%"%%!!%%', '41440044', 'HHHHHHHH', 'KLQDVVNQ', '%"%%!!…
5TT6_A	0.0055455087469841	14.63606416594314	0.4071550255536618	[[96, 98], [354, 361], [352, 360], [355, 358]]	[4, 1, 3, 0]	[[726, 728], [770, 777], [949, 954], [1015, 1018]]	[['EEE', 'ILT', '/02', '013', 'EEE', 'ILP', '/02', '013'], ['HHHHHHHH', 'VMCEIEQN', '!##%!%%%', '02240444', 'HHHHHHHH', 'IAVEQDKN', '!#!%%%%%', '02044444'], ['HHHHHHHHH', 'EKVMCEIEQ', '%%!##%!%%', '440224044', 'HHHHHH', 'QDVVNQ', '%%!!%%', '440044'], ['HHHH', 'MCEI', '##%!', '2240', 'HHHH', 'AAEI', '##%!', '2240']]
5XJ0_C	0.005554054575898	6.677096519091698	0.155025553662691	[[851, 853], [960, 967], [962, 965], [847, 850]]	[4, 1, 3, 0]	[[725, 727], [775, 782], [947, 950], [1059, 1062]]	[['EEE', 'KIL', '3/0', '401', 'EEE', 'EIL', '3/0', '401'], ['HHHHHHHH', 'EEQLKELF', '%%%"%%"#', '44414412', 'HHHHHHHH', 'DKNTQEVF', '%%%$%%!#', '44434402'], ['HHHH', 'QLKE', '%"%%', '4144', 'HHHH', 'KLQD', '%"%%', '4144'], ['EEEE', 'GVVA', '2//1', '3002', 'EEEE', 'GVVF', '2//1', '3002']]
2BGN_E	0.0055599541399419	0.318068787763496	0.4282238442822395	[[147, 150], [338, 342], [200, 202], [222, 226], [197, 203]]	[4, 1, 2, 3, 0]	[[725, 728], [773, 777], [888, 890], [950, 954], [1017, 1023]]	[['EEEE', 'KVRS', '3/42', '4053', 'EEEE', 'EILP', '3/02', '4013'], ['HHHHH', 'DEKKE', '%%%%%', '44444', 'HHHHH', 'EQDKN', '%%%%%', '44444'], ['HHH', 'AYA', '#$#', '232', 'HHH', 'FGA', '#$#', '232'], ['HHHHH', 'NVVKE', '%!!%%', '40044', 'HHHHH', 'DVVNQ', '%!!%%', '40044'], ['HHHHHHH', 'HVQAYAE', '%!%#$#%', '4042324', 'HHHHHHH', 'EIRASAN', '%!&#$#%', '4052324']]
7DD8_C	0.0055661751947081	17.709946968806676	0.2044293015332188	[[725, 728], [769, 788], [1020, 1022], [947, 954], [1012, 1064]]	[4, 1, 2, 3, 0]	[[725, 728], [769, 788], [888, 890], [947, 954], [1012, 1064]]	[['EEEE', 'EILP', '3/02', '4013', 'EEEE', 'EILP', '3/02', '4013'], ['HHHHHHHHHHHHHH...SEE', 'GIAVEQDKNTQEVFAQVKQI', '$!#!%%%%%$%%!#[]YV3/', '30204444434402240440', 'HHHHHHHHHHHHHH...SEE', 'GIAVEQDKNTQEVFAQVKQI', '$!#!%%%%%$%%!#[]YV3/', '30204444434402240440'], ['HHH', 'ASA', '#$#', '232', 'HHH', 'FGA', '#$#', '232'], ['HHHHHHHH', 'KLQDVVNQ', '%"%%!!%%', '41440044', 'HHHHHHHH', 'KLQDVVNQ', '%"%%!!…
7DK7_C	0.0055706712372276	0.3204897804024854	0.0173310225303293	[[725, 728], [769, 788], [888, 891], [947, 954], [1012, 1064]]	[4, 1, 2, 3, 0]	[[725, 728], [769, 788], [888, 891], [947, 954], [1012, 1064]]	[['EEEE', 'EILP', '3/02', '4013', 'EEEE', 'EILP', '3/02', '4013'], ['HHHHHHHHHHHHHTS..SEE', 'GIAVEQDKNTQEVFAQVKQI', '$!#!%%%%%$%%!MT]YV3/', '30204444434402240440', 'HHHHHHHHHHHHHH...SEE', 'GIAVEQDKNTQEVFAQVKQI', '$!#!%%%%%$%%!#[]YV3/', '30204444434402240440'], ['HHHS', 'FGAG', '#$#U', '2323', 'HHHS', 'FGAG', '#$#U', '2323'], ['HHHHHHHH', 'KLQDVVNQ', '%"%%!!%%', '41440044', 'HHHHHHHH', 'KLQDVVNQ',…
5XLR_C	0.0055746988137094	0.1032358057755288	0.013816925734025	[[596, 598], [751, 768], [863, 865], [929, 936], [994, 1046]]	[4, 1, 2, 3, 0]	[[726, 728], [769, 786], [889, 891], [947, 954], [1012, 1064]]	[['EEE', 'VLY', '/02', '013', 'EEE', 'ILP', '/02', '013'], ['HHHHHHHHHHHHHH...S', 'GIAAEQDRNTREVFAQVK', '$!##%%%&%$&%!#[]YV', '302244454354022404', 'HHHHHHHHHHHHHH...S', 'GIAVEQDKNTQEVFAQVK', '$!#!%%%%%$%%!#[]YV', '302044444344022404'], ['HHS', 'TAT', '$#U', '323', 'HHS', 'GAG', '$#U', '323'], ['HHHHHHHH', 'KLQDVVNQ', '%"%%!!%%', '41440044', 'HHHHHHHH', 'KLQDVVNQ', '%"%%!!%%', '41440044'], ['HHHH…
2CJQ_A	0.005576661043306	13.072491518494662	0.427597955706984	[[185, 192], [547, 549], [629, 634], [545, 552]]	[1, 2, 3, 0]	[[775, 782], [888, 890], [949, 954], [1018, 1025]]	[['HHHHHHHH', 'HDKLLEIF', '%%%""%!#', '44411402', 'HHHHHHHH', 'DKNTQEVF', '%%%$%%!#', '44434402'], ['HHH', 'FSF', '#$#', '232', 'HHH', 'FGA', '#$#', '232'], ['HHHHHH', 'KRIIQD', '%&!!%%', '450044', 'HHHHHH', 'QDVVNQ', '%%!!%%', '440044'], ['HHHHHHHH', 'VAFSFLLM', '!##$#""#', '02232112', 'HHHHHHHH', 'IRASANLA', '!&#$#%"#', '05232412']]
5XLR_A	0.0055767064425	0.1032677105004492	0.0426287744227353	[[596, 598], [751, 768], [863, 865], [929, 936], [994, 1046]]	[4, 1, 2, 3, 0]	[[726, 728], [769, 786], [889, 891], [947, 954], [1012, 1064]]	[['EEE', 'VLY', '/02', '013', 'EEE', 'ILP', '/02', '013'], ['HHHHHHHHHHHHHH...S', 'GIAAEQDRNTREVFAQVK', '$!##%%%&%$&%!#[]YV', '302244454354022404', 'HHHHHHHHHHHHHH...S', 'GIAVEQDKNTQEVFAQVK', '$!#!%%%%%$%%!#[]YV', '302044444344022404'], ['HHS', 'TAT', '$#U', '323', 'HHS', 'GAG', '$#U', '323'], ['HHHHHHHH', 'KLQDVVNQ', '%"%%!!%%', '41440044', 'HHHHHHHH', 'KLQDVVNQ', '%"%%!!%%', '41440044'], ['HHHH…
4AWK_A	0.005584078283107	3.7772653741083975	0.0272572402044293	[[146, 149], [133, 138], [134, 138], [17, 23]]	[4, 1, 3, 0]	[[725, 728], [776, 781], [947, 951], [1022, 1028]]	[['EEEE', 'HIFS', '3/12', '4023', 'EEEE', 'EILP', '3/02', '4013'], ['HHHHHH', 'EKANKI', '%%#%%!', '442440', 'HHHHHH', 'KNTQEV', '%%$%%!', '443440'], ['HHHHH', 'KANKI', '%#%%!', '42440', 'HHHHH', 'KLQDV', '%"%%!', '41440'], ['HHHHHHH', 'AEKAMKE', '#%%##%%', '2442244', 'HHHHHHH', 'ANLAATK', '#%"##$%', '2412234']]
4M44_F	0.0055847576968187	18.41416332209845	0.3401826484018266	[[79, 86], [3, 5], [79, 86], [24, 32]]	[1, 2, 3, 0]	[[773, 780], [888, 890], [947, 954], [1051, 1060]]	[['HHHHHHHH', 'ELDEKVDD', '%"%%%!%%', '41444044', 'HHHHHHHH', 'EQDKNTQE', '%%%%%$%%', '44444344'], ['HHH', 'FGA', '#$#', '232', 'HHH', 'FGA', '#$#', '232'], ['HHHHHHHH', 'ELDEKVDD', '%"%%%!%%', '41444044', 'HHHHHHHH', 'KLQDVVNQ', '%"%%!!%%', '41440044'], ['EEEEETTEE', 'YTSHGAHGV', '22232MO2/', '333432430', 'EEEEEETTEE', 'SFPQSAPHGV', '212321NO2/', '3234323430']]
5XLR_B	0.0055881770420048	0.1033161835151953	0.0576576576576581	[[596, 598], [751, 768], [863, 865], [929, 936], [994, 1046]]	[4, 1, 2, 3, 0]	[[726, 728], [769, 786], [889, 891], [947, 954], [1012, 1064]]	[['EEE', 'VLY', '/02', '013', 'EEE', 'ILP', '/02', '013'], ['HHHHHHHHHHHHHH...S', 'GIAAEQDRNTREVFAQVK', '$!##%%%&%$&%!#[]YV', '302244454354022404', 'HHHHHHHHHHHHHH...S', 'GIAVEQDKNTQEVFAQVK', '$!#!%%%%%$%%!#[]YV', '302044444344022404'], ['HHS', 'TAT', '$#U', '323', 'HHS', 'GAG', '$#U', '323'], ['HHHHHHHH', 'KLQDVVNQ', '%"%%!!%%', '41440044', 'HHHHHHHH', 'KLQDVVNQ', '%"%%!!%%', '41440044'], ['HHHH…
4M44_B	0.0055911631590241	18.423322171884696	0.3651162790697682	[[79, 86], [3, 5], [79, 86], [24, 32]]	[1, 2, 3, 0]	[[773, 780], [888, 890], [947, 954], [1051, 1060]]	[['HHHHHHHH', 'ELDEKVDD', '%"%%%!%%', '41444044', 'HHHHHHHH', 'EQDKNTQE', '%%%%%$%%', '44444344'], ['HHH', 'FGA', '#$#', '232', 'HHH', 'FGA', '#$#', '232'], ['HHHHHHHH', 'ELDEKVDD', '%"%%%!%%', '41444044', 'HHHHHHHH', 'KLQDVVNQ', '%"%%!!%%', '41440044'], ['EEEEETTEE', 'YTSHGAHGV', '22232MO2/', '333432430', 'EEEEEETTEE', 'SFPQSAPHGV', '212321NO2/', '3234323430']]
4E5I_D	0.0055949721470725	4.2467553834691705	0.1022146507666088	[[146, 149], [133, 138], [134, 138], [17, 23]]	[4, 1, 3, 0]	[[725, 728], [776, 781], [947, 951], [1022, 1028]]	[['EEEE', 'HIFS', '3/12', '4023', 'EEEE', 'EILP', '3/02', '4013'], ['HHHHHH', 'EKANKI', '%%#%%!', '442440', 'HHHHHH', 'KNTQEV', '%%$%%!', '443440'], ['HHHHH', 'KANKI', '%#%%!', '42440', 'HHHHH', 'KLQDV', '%"%%!', '41440'], ['HHHHHHH', 'AEKAMKE', '#%%##%%', '2442244', 'HHHHHHH', 'ANLAATK', '#%"##$%', '2412234']]
2BGN_H	0.0055965172384156	0.3179618554409043	0.4493827160493837	[[147, 150], [338, 342], [200, 202], [222, 226], [197, 203]]	[4, 1, 2, 3, 0]	[[725, 728], [773, 777], [888, 890], [950, 954], [1017, 1023]]	[['EEEE', 'KVRS', '3/42', '4053', 'EEEE', 'EILP', '3/02', '4013'], ['HHHHH', 'DEKKE', '%%%%%', '44444', 'HHHHH', 'EQDKN', '%%%%%', '44444'], ['HHH', 'AYA', '#$#', '232', 'HHH', 'FGA', '#$#', '232'], ['HHHHH', 'NVVKE', '%!!%%', '40044', 'HHHHH', 'DVVNQ', '%!!%%', '40044'], ['HHHHHHH', 'HVQAYAE', '%!%#$#%', '4042324', 'HHHHHHH', 'EIRASAN', '%!&#$#%', '4052324']]
4M44_D	0.0055967107208169	18.4180237057025	0.3161434977578476	[[79, 86], [3, 5], [79, 86], [24, 32]]	[1, 2, 3, 0]	[[773, 780], [888, 890], [947, 954], [1051, 1060]]	[['HHHHHHHH', 'ELDEKVDD', '%"%%%!%%', '41444044', 'HHHHHHHH', 'EQDKNTQE', '%%%%%$%%', '44444344'], ['HHH', 'FGA', '#$#', '232', 'HHH', 'FGA', '#$#', '232'], ['HHHHHHHH', 'ELDEKVDD', '%"%%%!%%', '41444044', 'HHHHHHHH', 'KLQDVVNQ', '%"%%!!%%', '41440044'], ['EEEEETTEE', 'YTSHGAHGV', '22232MO2/', '333432430', 'EEEEEETTEE', 'SFPQSAPHGV', '212321NO2/', '3234323430']]
6P4G_R	0.0056019390078752	1.7844738988838822	0.0334507042253522	[[11, 14], [105, 111], [105, 110], [79, 83]]	[4, 1, 3, 0]	[[725, 728], [775, 781], [949, 954], [1016, 1020]]	[['EEEE', 'QVFG', '3/12', '4023', 'EEEE', 'EILP', '3/02', '4013'], ['HHHHHHH', 'KKEIKDI', '%%%!%%!', '4440440', 'HHHHHHH', 'DKNTQEV', '%%%$%%!', '4443440'], ['HHHHHH', 'KKEIKD', '%%%!%%', '444044', 'HHHHHH', 'QDVVNQ', '%%!!%%', '440044'], ['HHHHH', 'AQIYA', '#%!$#', '24032', 'HHHHH', 'AEIRA', '#%!&#', '24052']]
5V5E_B	0.0056119587729593	9.140983063283567	2.47337278106509	[[12, 15], [85, 90], [173, 176], [62, 67]]	[4, 1, 3, 0]	[[725, 728], [777, 782], [948, 951], [1057, 1062]]	[['EEEE', 'DVVS', '3//2', '4003', 'EEEE', 'EILP', '3/02', '4013'], ['HH.HHH', 'DTSHVA', '%$}%!#', '433402', 'HHHHHH', 'NTQEVF', '%$%%!#', '434402'], ['HHHH', 'LQHV', '"%%!', '1440', 'HHHH', 'LQDV', '"%%!', '1440'], ['TTEEEE', 'SHGIFC', 'NO2/11', '343022', 'TTEEEE', 'PHGVVF', 'NO2//1', '343002']]
6AE7_A	0.0056268124499694	11.995325284150184	0.3952299829642249	[[325, 333], [547, 549], [240, 247], [545, 552]]	[1, 2, 3, 0]	[[770, 778], [888, 890], [947, 954], [1018, 1025]]	[['HHHHHHHHH', 'IFDKVKKEW', '!#%%!%%%$', '024404443', 'HHHHHHHHH', 'IAVEQDKNT', '!#!%%%%%$', '020444443'], ['HHH', 'FSF', '#$#', '232', 'HHH', 'FGA', '#$#', '232'], ['HHHHHHHH', 'KVEEIIDN', '%!%%!!%%', '40440044', 'HHHHHHHH', 'KLQDVVNQ', '%"%%!!%%', '41440044'], ['HHHHHHHH', 'VAFSFLLM', '!##$#""#', '02232112', 'HHHHHHHH', 'IRASANLA', '!&#$#%"#', '05232412']]
5OA3_Q	0.0056416654704326	1.967886622961516	0.0634057971014498	[[11, 14], [105, 111], [105, 110], [79, 83]]	[4, 1, 3, 0]	[[725, 728], [775, 781], [949, 954], [1016, 1020]]	[['EEEE', 'QVFG', '3/12', '4023', 'EEEE', 'EILP', '3/02', '4013'], ['HHHHHHH', 'KKEIKDI', '%%%!%%!', '4440440', 'HHHHHHH', 'DKNTQEV', '%%%$%%!', '4443440'], ['HHHHHH', 'KKEIKD', '%%%!%%', '444044', 'HHHHHH', 'QDVVNQ', '%%!!%%', '440044'], ['HHHHH', 'AQIYA', '#%!$#', '24032', 'HHHHH', 'AEIRA', '#%!&#', '24052']]
6J9E_F	0.005666507909782	2.9207474727069447	0.3310657596371886	[[124, 130], [32, 34], [126, 132], [34, 38]]	[1, 2, 3, 0]	[[775, 781], [888, 890], [947, 953], [1015, 1019]]	[['HHHHHHH', 'EAERQQV', '%#%&%%!', '4245440', 'HHHHHHH', 'DKNTQEV', '%%%$%%!', '4443440'], ['HHH', 'ASA', '#$#', '232', 'HHH', 'FGA', '#$#', '232'], ['HHHHHHH', 'ERQQVVD', '%&%%!!%', '4544004', 'HHHHHHH', 'KLQDVVN', '%"%%!!%', '4144004'], ['HHHHH', 'AAKKR', '##%%&', '22445', 'HHHHH', 'AAEIR', '##%!&', '22405']]
1UT5_B	0.0056864712198448	7.993079375436987	0.0919931856899483	[[279, 285], [275, 280], [112, 115]]	[1, 3, 0]	[[775, 781], [949, 954], [1022, 1025]]	[['HHHHHHH', 'DKFTKDI', '%%#$%%!', '4423440', 'HHHHHHH', 'DKNTQEV', '%%%$%%!', '4443440'], ['HHHHHH', 'QDVLDK', '%%!"%%', '440144', 'HHHHHH', 'QDVVNQ', '%%!!%%', '440044'], ['HHHH', 'FELC', '#%"#', '2412', 'HHHH', 'ANLA', '#%"#', '2412']]
7JV4_A	0.0056883833751301	0.0444509661668936	0.0103270223752158	[[725, 728], [769, 789], [888, 891], [947, 954], [1012, 1064]]	[4, 1, 2, 3, 0]	[[725, 728], [769, 789], [888, 891], [947, 954], [1012, 1064]]	[['EEEE', 'EILP', '3/02', '4013', 'EEEE', 'EILP', '3/02', '4013'], ['HHHHHHHHHHHHHH...SEE.', 'GIAVEQDKNTQEVFAQVKQIY', '$!#!%%%%%$%%!#[]YV3/}', '302044444344022404403', 'HHHHHHHHHHHHHH...SEE.', 'GIAVEQDKNTQEVFAQVKQIY', '$!#!%%%%%$%%!#[]YV3/}', '302044444344022404403'], ['HHHS', 'FGAG', '#$#U', '2323', 'HHHS', 'FGAG', '#$#U', '2323'], ['HHHHHHHH', 'KLQDVVNQ', '%"%%!!%%', '41440044', 'HHHHHHHH', 'KL…
2BGN_F	0.0057212671642195	0.3179990560342631	0.1693227091633473	[[147, 150], [338, 342], [200, 202], [222, 226], [197, 203]]	[4, 1, 2, 3, 0]	[[725, 728], [773, 777], [888, 890], [950, 954], [1017, 1023]]	[['EEEE', 'KVRS', '3/42', '4053', 'EEEE', 'EILP', '3/02', '4013'], ['HHHHH', 'DEKKE', '%%%%%', '44444', 'HHHHH', 'EQDKN', '%%%%%', '44444'], ['HHH', 'AYA', '#$#', '232', 'HHH', 'FGA', '#$#', '232'], ['HHHHH', 'NVVKE', '%!!%%', '40044', 'HHHHH', 'DVVNQ', '%!!%%', '40044'], ['HHHHHHH', 'HVQAYAE', '%!%#$#%', '4042324', 'HHHHHHH', 'EIRASAN', '%!&#$#%', '4052324']]
2BGN_G	0.0057242075935912	0.3184619791603489	0.2203742203742209	[[147, 150], [338, 342], [200, 202], [222, 226], [197, 203]]	[4, 1, 2, 3, 0]	[[725, 728], [773, 777], [888, 890], [950, 954], [1017, 1023]]	[['EEEE', 'KVRS', '3/42', '4053', 'EEEE', 'EILP', '3/02', '4013'], ['HHHHH', 'DEKKE', '%%%%%', '44444', 'HHHHH', 'EQDKN', '%%%%%', '44444'], ['HHH', 'AYA', '#$#', '232', 'HHH', 'FGA', '#$#', '232'], ['HHHHH', 'NVVKE', '%!!%%', '40044', 'HHHHH', 'DVVNQ', '%!!%%', '40044'], ['HHHHHHH', 'HVQAYAE', '%!%#$#%', '4042324', 'HHHHHHH', 'EIRASAN', '%!&#$#%', '4052324']]
7A95_B	0.0057281994397386	18.43970024171056	0.2385008517887559	[[725, 728], [769, 788], [1020, 1022], [947, 954], [1012, 1062]]	[4, 1, 2, 3, 0]	[[725, 728], [769, 788], [888, 890], [947, 954], [1012, 1062]]	[['EEEE', 'EILP', '3/02', '4013', 'EEEE', 'EILP', '3/02', '4013'], ['HHHHHHHHHHHHHS...SEE', 'GIAVEQDKNTQEVFAQVKQI', '$!#!%%%%%$%%!T[]YV3/', '30204444434402240440', 'HHHHHHHHHHHHHH...SEE', 'GIAVEQDKNTQEVFAQVKQI', '$!#!%%%%%$%%!#[]YV3/', '30204444434402240440'], ['HHH', 'ASA', '#$#', '232', 'HHH', 'FGA', '#$#', '232'], ['HHHHHHHH', 'KLQDVVNQ', '%"%%!!%%', '41440044', 'HHHHHHHH', 'KLQDVVNQ', '%"%%!!…
6ZLW_O	0.0057439076050752	4.188660675769129	0.3432494279176208	[[121, 123], [121, 124], [60, 64]]	[1, 3, 0]	[[779, 781], [949, 952], [1020, 1024]]	[['HHH', 'KDV', '%%!', '440', 'HHH', 'QEV', '%%!', '440'], ['HHHH', 'KDVI', '%%!!', '4400', 'HHHH', 'QDVV', '%%!!', '4400'], ['HHHHH', 'MYVKL', '#$!%"', '23041', 'HHHHH', 'ASANL', '#$#%"', '23241']]
7JZN_C	0.0057721763460141	17.211718943669297	0.1942078364565584	[[725, 728], [769, 788], [1020, 1022], [947, 954], [1012, 1064]]	[4, 1, 2, 3, 0]	[[725, 728], [769, 788], [888, 890], [947, 954], [1012, 1064]]	[['EEEE', 'EILP', '3/02', '4013', 'EEEE', 'EILP', '3/02', '4013'], ['HHHHHHHHHHHHHH...SEE', 'GIAVEQDKNTQEVFAQVKQI', '$!#!%%%%%$%%!#[]YV3/', '30204444434402240440', 'HHHHHHHHHHHHHH...SEE', 'GIAVEQDKNTQEVFAQVKQI', '$!#!%%%%%$%%!#[]YV3/', '30204444434402240440'], ['HHH', 'ASA', '#$#', '232', 'HHH', 'FGA', '#$#', '232'], ['HHHHHHHH', 'KLQDVVNQ', '%"%%!!%%', '41440044', 'HHHHHHHH', 'KLQDVVNQ', '%"%%!!…
4RU4_E	0.005776404686792	10.134168852325852	8.467741935483874	[[543, 546], [238, 240], [227, 232], [439, 442]]	[4, 1, 3, 0]	[[725, 728], [787, 789], [948, 953], [1059, 1062]]	[['EEEE', 'EILG', '3/02', '4013', 'EEEE', 'EILP', '3/02', '4013'], ['EE.', 'HIP', '3/}', '403', 'EE.', 'QIY', '3/}', '403'], ['HHHHHH', 'LQAAVD', '"%##!%', '142204', 'HHHHHH', 'LQDVVN', '"%%!!%', '144004'], ['EEEE', 'GIIF', '2//1', '3002', 'EEEE', 'GVVF', '2//1', '3002']]
5V5M_A	0.005778632858628	5.868378081267249	0.0971962616822437	[[96, 99], [173, 178], [69, 71], [172, 174], [65, 72]]	[4, 1, 2, 3, 0]	[[725, 728], [773, 778], [888, 890], [948, 950], [1014, 1023]]	[['EEEE', 'QVMY', '3/12', '4023', 'EEEE', 'EILP', '3/02', '4013'], ['HHTHHH', 'ENGKET', '%%N%%$', '443443', 'HHHHHH', 'EQDKNT', '%%%%%$', '444443'], ['HHH', 'ASA', '#$#', '232', 'HHH', 'FGA', '#$#', '232'], ['HHH', 'LEN', '"%%', '144', 'HHH', 'LQD', '"%%', '144'], ['HHHHHHHH', 'RNMKASAQ', '&%#%#$#%', '54242324', 'HHHHHHHHHH', 'RAAEIRASAN', '&##%!&#$#%', '5224052324']]
4NRJ_F	0.0057821652620213	18.25940856257084	0.4009546539379482	[[79, 86], [3, 5], [79, 86], [24, 32]]	[1, 2, 3, 0]	[[773, 780], [888, 890], [947, 954], [1051, 1060]]	[['HHHHHHHH', 'ELDEKVDD', '%"%%%!%%', '41444044', 'HHHHHHHH', 'EQDKNTQE', '%%%%%$%%', '44444344'], ['HHH', 'FGA', '#$#', '232', 'HHH', 'FGA', '#$#', '232'], ['HHHHHHHH', 'ELDEKVDD', '%"%%%!%%', '41444044', 'HHHHHHHH', 'KLQDVVNQ', '%"%%!!%%', '41440044'], ['EEEEETTEE', 'YTSHGAHGV', '22232MO2/', '333432430', 'EEEEEETTEE', 'SFPQSAPHGV', '212321NO2/', '3234323430']]
4JTX_F	0.0057825869941957	2.7436311545380248	2.0414507772020736	[[77, 88], [79, 86], [63, 65]]	[1, 3, 0]	[[772, 782], [947, 954], [1050, 1052]]	[['HHHHHHHHHHHH', 'IENLNKKVDDGF', '!%%"%%%!%%$#', '044144404432', 'HHHHHHHHHHH', 'VEQDKNTQEVF', '!%%%%%$%%!#', '04444434402'], ['HHHHHHHH', 'NLNKKVDD', '%"%%%!%%', '41444044', 'HHHHHHHH', 'KLQDVVNQ', '%"%%!!%%', '41440044'], ['EEE', 'FTA', '121', '232', 'EEE', 'MSF', '121', '232']]
6BXQ_B	0.0057957317252141	5.976658465966049	0.0204429301533215	[[102, 105], [179, 184], [75, 77], [178, 180], [71, 78]]	[4, 1, 2, 3, 0]	[[725, 728], [773, 778], [888, 890], [948, 950], [1014, 1023]]	[['EEEE', 'QVMY', '3/12', '4023', 'EEEE', 'EILP', '3/02', '4013'], ['HHTHHH', 'ENGKET', '%%N%%$', '443443', 'HHHHHH', 'EQDKNT', '%%%%%$', '444443'], ['HHH', 'ASA', '#$#', '232', 'HHH', 'FGA', '#$#', '232'], ['HHH', 'LEN', '"%%', '144', 'HHH', 'LQD', '"%%', '144'], ['HHHHHHHH', 'RNMKASAQ', '&%#%#$#%', '54242324', 'HHHHHHHHHH', 'RAAEIRASAN', '&##%!&#$#%', '5224052324']]
6IZX_A	0.005804781514407	13.30704860216294	0.3577512776831344	[[591, 594], [638, 642], [780, 782], [639, 645], [775, 782]]	[4, 1, 2, 3, 0]	[[725, 728], [778, 782], [888, 890], [949, 954], [1015, 1022]]	[['EEEE', 'DIIS', '3//2', '4003', 'EEEE', 'EILP', '3/02', '4013'], ['HHHHH', 'TEEIA', '$%%!#', '34402', 'HHHHH', 'TQEVF', '$%%!#', '34402'], ['HHH', 'CSA', '#$#', '232', 'HHH', 'FGA', '#$#', '232'], ['HHHHHHH', 'EEIAVQN', '%%!#!%%', '4402044', 'HHHHHH', 'QDVVNQ', '%%!!%%', '440044'], ['HHHHHHHH', 'AANAICSA', '##%#!#$#', '22420232', 'HHHHHHHH', 'AAEIRASA', '##%!&#$#', '22405232']]
7AD1_A	0.005807391162314	17.24094174766564	0.1720613287904595	[[725, 728], [769, 788], [1020, 1022], [947, 954], [1012, 1064]]	[4, 1, 2, 3, 0]	[[725, 728], [769, 788], [888, 890], [947, 954], [1012, 1064]]	[['EEEE', 'EILP', '3/02', '4013', 'EEEE', 'EILP', '3/02', '4013'], ['HHHHHHHHHHHHHH...SEE', 'GIAVEQDKNTQEVFAQVKQI', '$!#!%%%%%$%%!#[]YV3/', '30204444434402240440', 'HHHHHHHHHHHHHH...SEE', 'GIAVEQDKNTQEVFAQVKQI', '$!#!%%%%%$%%!#[]YV3/', '30204444434402240440'], ['HHH', 'ASA', '#$#', '232', 'HHH', 'FGA', '#$#', '232'], ['HHHHHHHH', 'KLQDVVNQ', '%"%%!!%%', '41440044', 'HHHHHHHH', 'KLQDVVNQ', '%"%%!!…
4LK0_D	0.0058161773063266	30.41037708350378	0.2862010221465074	[[241, 243], [664, 682], [1323, 1325], [680, 684], [734, 738]]	[4, 1, 2, 3, 0]	[[726, 728], [772, 781], [888, 890], [949, 953], [1015, 1019]]	[['EEE', 'VLP', '/02', '013', 'EEE', 'ILP', '/02', '013'], ['HHHHHHTTSS.HHHHHHHH', 'IQEQFQSGLVTAGERYNKV', '!%%%#%NNSR}#$%&$%%!', '0444243310323453440', 'HHHHHHHHHH', 'VEQDKNTQEV', '!%%%%%$%%!', '0444443440'], ['HHH', 'ASF', '#$#', '232', 'HHH', 'FGA', '#$#', '232'], ['HHHHH', 'NKVID', '%%!!%', '44004', 'HHHHH', 'QDVVN', '%%!!%', '44004'], ['HHHHH', 'AAQIR', '##%!&', '22405', 'HHHHH', 'AAEIR', '##…
4O6B_B	0.0058357202189404	1.8065284787869125	1.1580882352941195	[[45, 71], [43, 45], [74, 78], [208, 217]]	[1, 2, 3, 0]	[[771, 781], [888, 890], [947, 951], [1045, 1052]]	[['HHHHHHHHT..EE..SSHHHHHHHHHH', 'AIQKAHEEGIHGIRSVTRLENLMWKQI', '#!%%#%%%NY]2/^}RU&"%%"#$%%!', '204424443043053035144123440', 'HHHHHHHHHHH', 'AVEQDKNTQEV', '#!%%%%%$%%!', '20444443440'], ['HHH', 'ASA', '#$#', '232', 'HHH', 'FGA', '#$#', '232'], ['HHHHH', 'ELNHI', '%"%%!', '41440', 'HHHHH', 'KLQDV', '%"%%!', '41440'], ['SSEEEEEEEE', 'DTWKIEKASF', 'VU23/33121', '4334044232', 'SSEEEEEE', 'KGYHLMSF',…
6U7H_C	0.0058519649487658	16.98132968501536	0.2248722316865417	[[547, 549], [825, 842], [827, 829], [832, 839], [902, 949]]	[4, 1, 2, 3, 0]	[[726, 728], [769, 779], [888, 890], [947, 954], [1017, 1064]]	[['EEE', 'VLT', '/02', '013', 'EEE', 'ILP', '/02', '013'], ['HHHHHHHHHHHHHHHHHH', 'TVATALNKIQDVVNQQGN', '$!#$#"%%!%%!!%%%$%', '302321440440044434', 'HHHHHHHHHHH', 'GIAVEQDKNTQ', '$!#!%%%%%$%', '30204444434'], ['HHH', 'ATA', '#$#', '232', 'HHH', 'FGA', '#$#', '232'], ['HHHHHHHH', 'KIQDVVNQ', '%!%%!!%%', '40440044', 'HHHHHHHH', 'KLQDVVNQ', '%"%%!!%%', '41440044'], ['HHHHHHHHHHHHIIIIIIS...SSSSSSSSEE…
6U7H_A	0.0058532264598883	16.981327528882126	0.3935264054514471	[[547, 549], [825, 842], [827, 829], [832, 839], [902, 949]]	[4, 1, 2, 3, 0]	[[726, 728], [769, 779], [888, 890], [947, 954], [1017, 1064]]	[['EEE', 'VLT', '/02', '013', 'EEE', 'ILP', '/02', '013'], ['HHHHHHHHHHHHHHHHHH', 'TVATALNKIQDVVNQQGN', '$!#$#"%%!%%!!%%%$%', '302321440440044434', 'HHHHHHHHHHH', 'GIAVEQDKNTQ', '$!#!%%%%%$%', '30204444434'], ['HHH', 'ATA', '#$#', '232', 'HHH', 'FGA', '#$#', '232'], ['HHHHHHHH', 'KIQDVVNQ', '%!%%!!%%', '40440044', 'HHHHHHHH', 'KLQDVVNQ', '%"%%!!%%', '41440044'], ['HHHHHHHHHHHHIIIIIIS...SSSSSSSSEE…
6U7H_B	0.0058535576987528	16.981349000207796	0.255536626916524	[[547, 549], [825, 842], [827, 829], [832, 839], [902, 949]]	[4, 1, 2, 3, 0]	[[726, 728], [769, 779], [888, 890], [947, 954], [1017, 1064]]	[['EEE', 'VLT', '/02', '013', 'EEE', 'ILP', '/02', '013'], ['HHHHHHHHHHHHHHHHHH', 'TVATALNKIQDVVNQQGN', '$!#$#"%%!%%!!%%%$%', '302321440440044434', 'HHHHHHHHHHH', 'GIAVEQDKNTQ', '$!#!%%%%%$%', '30204444434'], ['HHH', 'ATA', '#$#', '232', 'HHH', 'FGA', '#$#', '232'], ['HHHHHHHH', 'KIQDVVNQ', '%!%%!!%%', '40440044', 'HHHHHHHH', 'KLQDVVNQ', '%"%%!!%%', '41440044'], ['HHHHHHHHHHHHIIIIIIS...SSSSSSSSEE…
4UO1_B	0.0058644741353849	17.512784060329288	0.7680722891566276	[[77, 85], [79, 86], [29, 31]]	[1, 3, 0]	[[772, 780], [947, 954], [1057, 1059]]	[['HHHHHHHHH', 'IQDLEKYVE', '!%%"%%$!%', '044144304', 'HHHHHHHHH', 'VEQDKNTQE', '!%%%%%$%%', '044444344'], ['HHHHHHHH', 'DLEKYVED', '%"%%$!%%', '41443044', 'HHHHHHHH', 'KLQDVVNQ', '%"%%!!%%', '41440044'], ['TTE', 'SEG', 'NO2', '343', 'TTE', 'PHG', 'NO2', '343']]
4JTX_L	0.0058796874563772	2.7454238289137534	1.9497487437185943	[[77, 88], [79, 86], [63, 65]]	[1, 3, 0]	[[772, 782], [947, 954], [1050, 1052]]	[['HHHHHHHHHHHH', 'IENLNKKVDDGF', '!%%"%%%!%%$#', '044144404432', 'HHHHHHHHHHH', 'VEQDKNTQEVF', '!%%%%%$%%!#', '04444434402'], ['HHHHHHHH', 'NLNKKVDD', '%"%%%!%%', '41444044', 'HHHHHHHH', 'KLQDVVNQ', '%"%%!!%%', '41440044'], ['EEE', 'FTA', '121', '232', 'EEE', 'MSF', '121', '232']]
4AWH_C	0.0058890538730545	5.454608302065723	0.0800681431005105	[[146, 149], [133, 138], [134, 138], [17, 23]]	[4, 1, 3, 0]	[[725, 728], [776, 781], [947, 951], [1022, 1028]]	[['EEEE', 'HIFS', '3/12', '4023', 'EEEE', 'EILP', '3/02', '4013'], ['HHHHHH', 'EKANKI', '%%#%%!', '442440', 'HHHHHH', 'KNTQEV', '%%$%%!', '443440'], ['HHHHH', 'KANKI', '%#%%!', '42440', 'HHHHH', 'KLQDV', '%"%%!', '41440'], ['HHHHHHH', 'AEKAMKE', '#%%##%%', '2442244', 'HHHHHHH', 'ANLAATK', '#%"##$%', '2412234']]
4NRJ_B	0.0059065583657721	18.279386251114992	0.4076738609112713	[[79, 86], [3, 5], [79, 86], [24, 32]]	[1, 2, 3, 0]	[[773, 780], [888, 890], [947, 954], [1051, 1060]]	[['HHHHHHHH', 'ELDEKVDD', '%"%%%!%%', '41444044', 'HHHHHHHH', 'EQDKNTQE', '%%%%%$%%', '44444344'], ['HHH', 'FGA', '#$#', '232', 'HHH', 'FGA', '#$#', '232'], ['HHHHHHHH', 'ELDEKVDD', '%"%%%!%%', '41444044', 'HHHHHHHH', 'KLQDVVNQ', '%"%%!!%%', '41440044'], ['EEEEETTEE', 'YTSHGAHGV', '22232MO2/', '333432430', 'EEEEEETTEE', 'SFPQSAPHGV', '212321NO2/', '3234323430']]
3HW6_C	0.0059075330062748	3.74421117455297	0.0634057971014498	[[146, 149], [133, 138], [134, 138], [17, 23]]	[4, 1, 3, 0]	[[725, 728], [776, 781], [947, 951], [1022, 1028]]	[['EEEE', 'HIFS', '3/12', '4023', 'EEEE', 'EILP', '3/02', '4013'], ['HHHHHH', 'EKANKI', '%%#%%!', '442440', 'HHHHHH', 'KNTQEV', '%%$%%!', '443440'], ['HHHHH', 'KANKI', '%#%%!', '42440', 'HHHHH', 'KLQDV', '%"%%!', '41440'], ['HHHHHHH', 'AEKAMKE', '#%%##%%', '2442244', 'HHHHHHH', 'ANLAATK', '#%"##$%', '2412234']]
7KJ5_B	0.0059090333668525	0.0578392117818466	0.0834752981260646	[[725, 728], [769, 786], [888, 891], [947, 954], [1012, 1064]]	[4, 1, 2, 3, 0]	[[725, 728], [769, 786], [888, 891], [947, 954], [1012, 1064]]	[['EEEE', 'EILP', '3/02', '4013', 'EEEE', 'EILP', '3/02', '4013'], ['HHHHHHHHHHHHHH...S', 'GIAVEQDKNTQEVFAQVK', '$!#!%%%%%$%%!#[]YV', '302044444344022404', 'HHHHHHHHHHHHHH...S', 'GIAVEQDKNTQEVFAQVK', '$!#!%%%%%$%%!#[]YV', '302044444344022404'], ['HHHS', 'FGAG', '#$#U', '2323', 'HHHS', 'FGAG', '#$#U', '2323'], ['HHHHHHHH', 'KLQDVVNQ', '%"%%!!%%', '41440044', 'HHHHHHHH', 'KLQDVVNQ', '%"%%!!%%', '41…
7KDK_B	0.0059100350206695	0.172980351808013	0.0204429301533215	[[725, 728], [769, 788], [888, 891], [947, 954], [1012, 1064]]	[4, 1, 2, 3, 0]	[[725, 728], [769, 788], [888, 891], [947, 954], [1012, 1064]]	[['EEEE', 'EILP', '3/02', '4013', 'EEEE', 'EILP', '3/02', '4013'], ['HHHHHHHHHHHHHHTT.SSE', 'GIAVEQDKNTQEVFAQVKQI', '$!#!%%%%%$%%!#MOYVV/', '30204444434402240440', 'HHHHHHHHHHHHHH...SEE', 'GIAVEQDKNTQEVFAQVKQI', '$!#!%%%%%$%%!#[]YV3/', '30204444434402240440'], ['HHHS', 'FGAG', '#$#U', '2323', 'HHHS', 'FGAG', '#$#U', '2323'], ['HHHHHHHH', 'KLQDVVNQ', '%"%%!!%%', '41440044', 'HHHHHHHH', 'KLQDVVNQ',…
3MX5_B	0.0059258616911052	13.091760944823523	0.1822827938671207	[[389, 392], [107, 114], [69, 75], [391, 402]]	[4, 1, 3, 0]	[[725, 728], [774, 781], [947, 953], [1054, 1063]]	[['EEEE', 'DIEG', '3/32', '4043', 'EEEE', 'EILP', '3/02', '4013'], ['HHHHHHHH', 'EKLKSKVI', '%%"%$%!!', '44143400', 'HHHHHHHH', 'QDKNTQEV', '%%%%$%%!', '44443440'], ['HHHHHHH', 'DLNQAVN', '%"%%#!%', '4144204', 'HHHHHHH', 'KLQDVVN', '%"%%!!%', '4144004'], ['EEETTEEEEEEE', 'EGRPEDPVEIAL', '324NO32/3/10', '435344304021', 'EEETTEEEEE', 'QSAPHGVVFL', '321NO2//10', '4323430021']]
4NRJ_D	0.0059347978042979	18.374849029799424	0.3015521064301552	[[79, 86], [3, 5], [79, 86], [24, 32]]	[1, 2, 3, 0]	[[773, 780], [888, 890], [947, 954], [1051, 1060]]	[['HHHHHHHH', 'ELDEKVDD', '%"%%%!%%', '41444044', 'HHHHHHHH', 'EQDKNTQE', '%%%%%$%%', '44444344'], ['HHH', 'FGA', '#$#', '232', 'HHH', 'FGA', '#$#', '232'], ['HHHHHHHH', 'ELDEKVDD', '%"%%%!%%', '41444044', 'HHHHHHHH', 'KLQDVVNQ', '%"%%!!%%', '41440044'], ['EEEEETTEE', 'YTSHGAHGV', '22232MO2/', '333432430', 'EEEEEETTEE', 'SFPQSAPHGV', '212321NO2/', '3234323430']]
6M16_C	0.0059378529030436	17.850357071710835	0.3304940374787051	[[902, 905], [697, 701], [803, 808], [890, 918]]	[4, 1, 3, 0]	[[725, 728], [773, 777], [949, 954], [1036, 1064]]	[['EEEE', 'HVLS', '3/02', '4013', 'EEEE', 'EILP', '3/02', '4013'], ['HHHHH', 'NQKKN', '%%%%%', '44444', 'HHHHH', 'EQDKN', '%%%%%', '44444'], ['HHHHHH', 'QAVVNQ', '%#!!%%', '420044', 'HHHHHH', 'QDVVNQ', '%%!!%%', '440044'], ['...STTTTSSSEEEEEEEEEETTEEEEEE', 'QSLRNGFRGQGLHVLSLMQNAPSGIMFFH', ']}ZWONMPUVU03/0201331NN2/1113', '43154325343140131244233302224', '...STTTTSSSEEEEEEEEEETTEEEEEE', 'QSKRVDFKG…
4LK0_J	0.0059443755902596	30.585085542315547	0.3526405451448029	[[241, 243], [664, 682], [1323, 1325], [680, 684], [734, 738]]	[4, 1, 2, 3, 0]	[[726, 728], [772, 781], [888, 890], [949, 953], [1015, 1019]]	[['EEE', 'VLP', '/02', '013', 'EEE', 'ILP', '/02', '013'], ['HHHHHHTTSS.HHHHHHHH', 'IQEQFQSGLVTAGERYNKV', '!%%%#%NNSR}#$%&$%%!', '0444243310323453440', 'HHHHHHHHHH', 'VEQDKNTQEV', '!%%%%%$%%!', '0444443440'], ['HHH', 'ASF', '#$#', '232', 'HHH', 'FGA', '#$#', '232'], ['HHHHH', 'NKVID', '%%!!%', '44004', 'HHHHH', 'QDVVN', '%%!!%', '44004'], ['HHHHH', 'AAQIR', '##%!&', '22405', 'HHHHH', 'AAEIR', '##…
4JRX_A	0.0059764734760002	3.5699962210513267	0.3779342723004706	[[173, 178], [172, 174], [112, 126]]	[1, 3, 0]	[[773, 778], [948, 950], [1047, 1063]]	[['HHTHHH', 'ENGKET', '%%N%%$', '443443', 'HHHHHH', 'EQDKNT', '%%%%%$', '444443'], ['HHH', 'LEN', '"%%', '144', 'HHH', 'LQD', '"%%', '144'], ['EEEEEEETTEEEEEE', 'GHDQSAYDGKDYIAL', '2333212ON332/10', '344432343443021', 'EEEEEEEEEETTEEEEE', 'YHLMSFPQSAPHGVVFL', '2301212321NO2//10', '34123234323430021']]
7A97_A	0.0059944810057502	22.30573852406208	0.3270868824531512	[[610, 612], [769, 788], [1020, 1022], [947, 954], [1012, 1064]]	[4, 1, 2, 3, 0]	[[726, 728], [769, 788], [888, 890], [947, 954], [1012, 1064]]	[['EEE', 'VLY', '/02', '013', 'EEE', 'ILP', '/02', '013'], ['HHHHHHHHHHHHHS...SEE', 'GIAVEQDKNTQEVFAQVKQI', '$!#!%%%%%$%%!T[]YV3/', '30204444434402240440', 'HHHHHHHHHHHHHH...SEE', 'GIAVEQDKNTQEVFAQVKQI', '$!#!%%%%%$%%!#[]YV3/', '30204444434402240440'], ['HHH', 'ASA', '#$#', '232', 'HHH', 'FGA', '#$#', '232'], ['HHHHHHHH', 'KLQDVVNQ', '%"%%!!%%', '41440044', 'HHHHHHHH', 'KLQDVVNQ', '%"%%!!%%', '41…
7CT5_C	0.0060148815449695	17.977651475183535	0.2027257240204423	[[725, 728], [769, 788], [1020, 1022], [947, 954], [1012, 1064]]	[4, 1, 2, 3, 0]	[[725, 728], [769, 788], [888, 890], [947, 954], [1012, 1064]]	[['EEEE', 'EILP', '3/02', '4013', 'EEEE', 'EILP', '3/02', '4013'], ['HHHHHHHHHHHHHH...SSE', 'GIAVEQDKNTQEVFAQVKQI', '$!#!%%%%%$%%!#[]YVV/', '30204444434402240440', 'HHHHHHHHHHHHHH...SEE', 'GIAVEQDKNTQEVFAQVKQI', '$!#!%%%%%$%%!#[]YV3/', '30204444434402240440'], ['HHH', 'ASA', '#$#', '232', 'HHH', 'FGA', '#$#', '232'], ['HHHHHHHH', 'KLQDVVNQ', '%"%%!!%%', '41440044', 'HHHHHHHH', 'KLQDVVNQ', '%"%%!!…
6CJ6_A	0.0060163123898653	3.913483672204378	0.2103092783505156	[[39, 42], [105, 113], [109, 111], [151, 156], [109, 112]]	[4, 1, 2, 3, 0]	[[725, 728], [773, 781], [888, 890], [948, 953], [1020, 1023]]	[['EEEE', 'EVIG', '3//2', '4003', 'EEEE', 'EILP', '3/02', '4013'], ['HHHHHHHHH', 'KNCNAYAEV', '%%#%#$#%!', '442423240', 'HHHHHHHHH', 'EQDKNTQEV', '%%%%%$%%!', '444443440'], ['HHH', 'AYA', '#$#', '232', 'HHH', 'FGA', '#$#', '232'], ['HHHHHH', 'LQTIVK', '"%$!!%', '143004', 'HHHHHH', 'LQDVVN', '"%%!!%', '144004'], ['HHHH', 'AYAE', '#$#%', '2324', 'HHHH', 'ASAN', '#$#%', '2324']]
7K8W_B	0.0060205475283701	0.2610915033147755	0.1328790459965925	[[725, 728], [769, 786], [888, 891], [947, 954], [1012, 1064]]	[4, 1, 2, 3, 0]	[[725, 728], [769, 786], [888, 891], [947, 954], [1012, 1064]]	[['EEEE', 'EILP', '3/02', '4013', 'EEEE', 'EILP', '3/02', '4013'], ['HHHHHHHHHHHHHH...S', 'GIAVEQDKNTQEVFAQVK', '$!#!%%%%%$%%!#[]YV', '302044444344022404', 'HHHHHHHHHHHHHH...S', 'GIAVEQDKNTQEVFAQVK', '$!#!%%%%%$%%!#[]YV', '302044444344022404'], ['HHHS', 'FGAG', '#$#U', '2323', 'HHHS', 'FGAG', '#$#U', '2323'], ['HHHHHHHH', 'KLQDVVNQ', '%"%%!!%%', '41440044', 'HHHHHHHH', 'KLQDVVNQ', '%"%%!!%%', '41…
3WOD_C	0.0060207526016962	6.706892115003402	0.2248722316865417	[[851, 853], [960, 967], [962, 965], [847, 850]]	[4, 1, 3, 0]	[[725, 727], [775, 782], [947, 950], [1059, 1062]]	[['EEE', 'KIL', '3/0', '401', 'EEE', 'EIL', '3/0', '401'], ['HHHHHHHH', 'EEQLKELF', '%%%"%%"#', '44414412', 'HHHHHHHH', 'DKNTQEVF', '%%%$%%!#', '44434402'], ['HHHH', 'QLKE', '%"%%', '4144', 'HHHH', 'KLQD', '%"%%', '4144'], ['EEEE', 'GVVA', '2//1', '3002', 'EEEE', 'GVVF', '2//1', '3002']]
4NRL_F	0.0060311895845932	18.221043910669174	0.3877068557919632	[[79, 86], [3, 5], [79, 86], [24, 32]]	[1, 2, 3, 0]	[[773, 780], [888, 890], [947, 954], [1051, 1060]]	[['HHHHHHHH', 'ELDEKVDD', '%"%%%!%%', '41444044', 'HHHHHHHH', 'EQDKNTQE', '%%%%%$%%', '44444344'], ['HHH', 'FGA', '#$#', '232', 'HHH', 'FGA', '#$#', '232'], ['HHHHHHHH', 'ELDEKVDD', '%"%%%!%%', '41444044', 'HHHHHHHH', 'KLQDVVNQ', '%"%%!!%%', '41440044'], ['EEEEETTEE', 'YTSHGAHGV', '22232MO2/', '333432430', 'EEEEEETTEE', 'SFPQSAPHGV', '212321NO2/', '3234323430']]
4JTV_J	0.0060415767752534	2.792040659968759	1.9948979591836755	[[77, 88], [79, 86], [63, 65]]	[1, 3, 0]	[[772, 782], [947, 954], [1050, 1052]]	[['HHHHHHHHHHHH', 'IENLNKKVDDGF', '!%%"%%%!%%$#', '044144404432', 'HHHHHHHHHHH', 'VEQDKNTQEVF', '!%%%%%$%%!#', '04444434402'], ['HHHHHHHH', 'NLNKKVDD', '%"%%%!%%', '41444044', 'HHHHHHHH', 'KLQDVVNQ', '%"%%!!%%', '41440044'], ['EEE', 'FTA', '121', '232', 'EEE', 'MSF', '121', '232']]
2CFA_A	0.0060849283994854	11.553162390241392	0.1141396933560474	[[201, 205], [24, 26], [199, 205], [4, 11]]	[1, 2, 3, 0]	[[770, 774], [888, 890], [949, 954], [1048, 1055]]	[['HHHHH', 'IFIKE', '!#!%%', '02044', 'HHHHH', 'IAVEQ', '!#!%%', '02044'], ['HHH', 'AYA', '#$#', '232', 'HHH', 'FGA', '#$#', '232'], ['HHHHHHH', 'KEIFIKE', '%%!#!%%', '4402044', 'HHHHHH', 'QDVVNQ', '%%!!%%', '440044'], ['EEEEEEEE', 'KLISVTKP', '30/2/232', '41030343', 'EEEEEEEE', 'HLMSFPQS', '30121232', '41232343']]
6FS6_F	0.0060901699453545	3.7898204970259033	0.0068610634648376	[[146, 149], [133, 138], [134, 138], [17, 23]]	[4, 1, 3, 0]	[[725, 728], [776, 781], [947, 951], [1022, 1028]]	[['EEEE', 'HIFS', '3/12', '4023', 'EEEE', 'EILP', '3/02', '4013'], ['HHHHHH', 'EKANKI', '%%#%%!', '442440', 'HHHHHH', 'KNTQEV', '%%$%%!', '443440'], ['HHHHH', 'KANKI', '%#%%!', '42440', 'HHHHH', 'KLQDV', '%"%%!', '41440'], ['HHHHHHH', 'AEKAMKE', '#%%##%%', '2442244', 'HHHHHHH', 'ANLAATK', '#%"##$%', '2412234']]
5D8U_A	0.0061135423888836	4.1266393257171	0.0034071550255532	[[146, 149], [133, 138], [134, 138], [17, 23]]	[4, 1, 3, 0]	[[725, 728], [776, 781], [947, 951], [1022, 1028]]	[['EEEE', 'HIFS', '3/12', '4023', 'EEEE', 'EILP', '3/02', '4013'], ['HHHHHH', 'EKANKI', '%%#%%!', '442440', 'HHHHHH', 'KNTQEV', '%%$%%!', '443440'], ['HHHHH', 'KANKI', '%#%%!', '42440', 'HHHHH', 'KLQDV', '%"%%!', '41440'], ['HHHHHHH', 'AEKAMKE', '#%%##%%', '2442244', 'HHHHHHH', 'ANLAATK', '#%"##$%', '2412234']]
1EXN_B	0.0061231392212448	9.585169709169554	0.1822827938671207	[[65, 67], [279, 285], [275, 280], [112, 115]]	[4, 1, 3, 0]	[[726, 728], [775, 781], [949, 954], [1022, 1025]]	[['EEE', 'VLG', '/02', '013', 'EEE', 'ILP', '/02', '013'], ['HHHHHHH', 'DKFTKDI', '%%#$%%!', '4423440', 'HHHHHHH', 'DKNTQEV', '%%%$%%!', '4443440'], ['HHHHHH', 'QDVLDK', '%%!"%%', '440144', 'HHHHHH', 'QDVVNQ', '%%!!%%', '440044'], ['HHHH', 'FELC', '#%"#', '2412', 'HHHH', 'ANLA', '#%"#', '2412']]
4NRL_B	0.0061256801611701	18.258384632051207	0.4110576923076927	[[79, 86], [3, 5], [79, 86], [24, 32]]	[1, 2, 3, 0]	[[773, 780], [888, 890], [947, 954], [1051, 1060]]	[['HHHHHHHH', 'ELDEKVDD', '%"%%%!%%', '41444044', 'HHHHHHHH', 'EQDKNTQE', '%%%%%$%%', '44444344'], ['HHH', 'FGA', '#$#', '232', 'HHH', 'FGA', '#$#', '232'], ['HHHHHHHH', 'ELDEKVDD', '%"%%%!%%', '41444044', 'HHHHHHHH', 'KLQDVVNQ', '%"%%!!%%', '41440044'], ['EEEEETTEE', 'YTSHGAHGV', '22232MO2/', '333432430', 'EEEEEETTEE', 'SFPQSAPHGV', '212321NO2/', '3234323430']]
6XLU_A	0.006127855669052	18.262500618376627	0.4241908006814308	[[725, 728], [769, 788], [1020, 1022], [947, 954], [1012, 1064]]	[4, 1, 2, 3, 0]	[[725, 728], [769, 788], [888, 890], [947, 954], [1012, 1064]]	[['EEEE', 'EILP', '3/02', '4013', 'EEEE', 'EILP', '3/02', '4013'], ['HHHHHHHHHHHHHH....EE', 'GIAVEQDKNTQEVFAQVKQI', '$!#!%%%%%$%%!#[]Y]3/', '30204444434402240440', 'HHHHHHHHHHHHHH...SEE', 'GIAVEQDKNTQEVFAQVKQI', '$!#!%%%%%$%%!#[]YV3/', '30204444434402240440'], ['HHH', 'ASA', '#$#', '232', 'HHH', 'FGA', '#$#', '232'], ['HHHHHHHH', 'KLQDVVNQ', '%"%%!!%%', '41440044', 'HHHHHHHH', 'KLQDVVNQ', '%"%%!!…
4NRL_D	0.006136619014061	18.349387005756387	0.3102678571428579	[[79, 86], [3, 5], [79, 86], [24, 32]]	[1, 2, 3, 0]	[[773, 780], [888, 890], [947, 954], [1051, 1060]]	[['HHHHHHHH', 'ELDEKVDD', '%"%%%!%%', '41444044', 'HHHHHHHH', 'EQDKNTQE', '%%%%%$%%', '44444344'], ['HHH', 'FGA', '#$#', '232', 'HHH', 'FGA', '#$#', '232'], ['HHHHHHHH', 'ELDEKVDD', '%"%%%!%%', '41444044', 'HHHHHHHH', 'KLQDVVNQ', '%"%%!!%%', '41440044'], ['EEEEETTEE', 'YTSHGAHGV', '22232MO2/', '333432430', 'EEEEEETTEE', 'SFPQSAPHGV', '212321NO2/', '3234323430']]
4AWG_C	0.006139821669828	5.872569457155952	0.0732538330494034	[[146, 149], [133, 138], [134, 138], [17, 23]]	[4, 1, 3, 0]	[[725, 728], [776, 781], [947, 951], [1022, 1028]]	[['EEEE', 'HIFS', '3/12', '4023', 'EEEE', 'EILP', '3/02', '4013'], ['HHHHHH', 'EKANKI', '%%#%%!', '442440', 'HHHHHH', 'KNTQEV', '%%$%%!', '443440'], ['HHHHH', 'KANKI', '%#%%!', '42440', 'HHHHH', 'KLQDV', '%"%%!', '41440'], ['HHHHHHH', 'AEKAMKE', '#%%##%%', '2442244', 'HHHHHHH', 'ANLAATK', '#%"##$%', '2412234']]
6R9G_C	0.0061414421215072	8.970188305422512	5.051546391752579	[[602, 605], [1006, 1015], [681, 683], [1306, 1310], [123, 126]]	[4, 1, 2, 3, 0]	[[725, 728], [773, 782], [888, 890], [949, 953], [1051, 1054]]	[['EEEE', 'EIHY', '3/32', '4043', 'EEEE', 'EILP', '3/02', '4013'], ['HHHHHHHHHH', 'EKQNQLEQLA', '%%%%%"%%"#', '4444414412', 'HHHHHHHHHH', 'EQDKNTQEVF', '%%%%%$%%!#', '4444434402'], ['HHH', 'MGA', '#$#', '232', 'HHH', 'FGA', '#$#', '232'], ['HHHHH', 'KNIVD', '%%!!%', '44004', 'HHHHH', 'QDVVN', '%%!!%', '44004'], ['EEEE', 'YMGE', '2123', '3234', 'EEEE', 'SFPQ', '2123', '3234']]
4AWG_B	0.0061433767372582	5.440964561344961	0.0766609880749573	[[146, 149], [133, 138], [134, 138], [17, 23]]	[4, 1, 3, 0]	[[725, 728], [776, 781], [947, 951], [1022, 1028]]	[['EEEE', 'HIFS', '3/12', '4023', 'EEEE', 'EILP', '3/02', '4013'], ['HHHHHH', 'EKANKI', '%%#%%!', '442440', 'HHHHHH', 'KNTQEV', '%%$%%!', '443440'], ['HHHHH', 'KANKI', '%#%%!', '42440', 'HHHHH', 'KLQDV', '%"%%!', '41440'], ['HHHHHHH', 'AEKAMKE', '#%%##%%', '2442244', 'HHHHHHH', 'ANLAATK', '#%"##$%', '2412234']]
6ACG_B	0.0061537843327477	0.1083934081998526	0.0103270223752158	[[596, 598], [751, 768], [863, 865], [929, 936], [994, 1046]]	[4, 1, 2, 3, 0]	[[726, 728], [769, 786], [889, 891], [947, 954], [1012, 1064]]	[['EEE', 'VLY', '/02', '013', 'EEE', 'ILP', '/02', '013'], ['HHHHHHHHHHHHHH...S', 'GIAAEQDRNTREVFAQVK', '$!##%%%&%$&%!#[]YV', '302244454354022404', 'HHHHHHHHHHHHHH...S', 'GIAVEQDKNTQEVFAQVK', '$!#!%%%%%$%%!#[]YV', '302044444344022404'], ['HHS', 'TAT', '$#U', '323', 'HHS', 'GAG', '$#U', '323'], ['HHHHHHHH', 'KLQDVVNQ', '%"%%!!%%', '41440044', 'HHHHHHHH', 'KLQDVVNQ', '%"%%!!%%', '41440044'], ['HHHH…
7DCX_K	0.0061599323125411	0.1242429462799316	0.0357751277683133	[[725, 728], [769, 788], [888, 891], [947, 954], [1012, 1064]]	[4, 1, 2, 3, 0]	[[725, 728], [769, 788], [888, 891], [947, 954], [1012, 1064]]	[['EEEE', 'EILP', '3/02', '4013', 'EEEE', 'EILP', '3/02', '4013'], ['HHHHHHHHHHHHHT..SSEE', 'GIAVEQDKNTQEVFAQVKQI', '$!#!%%%%%$%%!M[]RV3/', '30204444434402240440', 'HHHHHHHHHHHHHH...SEE', 'GIAVEQDKNTQEVFAQVKQI', '$!#!%%%%%$%%!#[]YV3/', '30204444434402240440'], ['HHHS', 'FGAG', '#$#U', '2323', 'HHHS', 'FGAG', '#$#U', '2323'], ['HHHHHHHH', 'KLQDVVNQ', '%"%%!!%%', '41440044', 'HHHHHHHH', 'KLQDVVNQ',…
7KE7_C	0.0061623091774114	0.37355033731688	0.0085178875638836	[[725, 728], [769, 788], [888, 891], [947, 954], [1012, 1064]]	[4, 1, 2, 3, 0]	[[725, 728], [769, 788], [888, 891], [947, 954], [1012, 1064]]	[['EEEE', 'EILP', '3/02', '4013', 'EEEE', 'EILP', '3/02', '4013'], ['HHHHHHHHHHHHHH...SEE', 'GIAVEQDKNTQEVFAQVKQI', '$!#!%%%%%$%%!#[]YV3/', '30204444434402240440', 'HHHHHHHHHHHHHH...SEE', 'GIAVEQDKNTQEVFAQVKQI', '$!#!%%%%%$%%!#[]YV3/', '30204444434402240440'], ['HHHS', 'FGAG', '#$#U', '2323', 'HHHS', 'FGAG', '#$#U', '2323'], ['HHHHHHHH', 'KLQDVVNQ', '%"%%!!%%', '41440044', 'HHHHHHHH', 'KLQDVVNQ',…
7BQX_6	0.0061667585443952	10.251055523660956	0.1362862010221457	[[137, 139], [15, 19], [219, 221], [144, 149], [218, 223]]	[4, 1, 2, 3, 0]	[[726, 728], [778, 782], [888, 890], [949, 954], [1019, 1024]]	[['EEE', 'VLP', '/02', '013', 'EEE', 'ILP', '/02', '013'], ['HHHHH', 'TDEIA', '$%%!#', '34402', 'HHHHH', 'TQEVF', '$%%!#', '34402'], ['HHH', 'ASM', '#$#', '232', 'HHH', 'FGA', '#$#', '232'], ['HHHHHH', 'EEVLQK', '%%!"%%', '440144', 'HHHHHH', 'QDVVNQ', '%%!!%%', '440044'], ['HHHHHH', 'RASMRL', '&#$#&"', '523251', 'HHHHHH', 'RASANL', '&#$#%"', '523241']]
5E5A_A	0.0061705202236347	6.756280536673758	52.36363636363637	[[121, 124], [122, 124], [108, 113]]	[1, 3, 0]	[[778, 781], [949, 951], [1023, 1028]]	[['HHHH', 'PKDI', '$%%!', '3440', 'HHHH', 'TQEV', '$%%!', '3440'], ['HHH', 'KDI', '%%!', '440', 'HHH', 'QDV', '%%!', '440'], ['HHHHHH', 'NLCAIH', '%"##!%', '412204', 'HHHHHH', 'NLAATK', '%"##$%', '412234']]
5CCY_A	0.0061939419198019	4.2049778768271855	0.008591065292097	[[146, 149], [133, 138], [134, 138], [17, 23]]	[4, 1, 3, 0]	[[725, 728], [776, 781], [947, 951], [1022, 1028]]	[['EEEE', 'HIFS', '3/12', '4023', 'EEEE', 'EILP', '3/02', '4013'], ['HHHHHH', 'EKANKI', '%%#%%!', '442440', 'HHHHHH', 'KNTQEV', '%%$%%!', '443440'], ['HHHHH', 'KANKI', '%#%%!', '42440', 'HHHHH', 'KLQDV', '%"%%!', '41440'], ['HHHHHHH', 'AEKAMKE', '#%%##%%', '2442244', 'HHHHHHH', 'ANLAATK', '#%"##$%', '2412234']]
1UT8_B	0.0061966933183369	9.645723534323508	0.1925042589437811	[[65, 67], [279, 285], [275, 280], [112, 117]]	[4, 1, 3, 0]	[[726, 728], [775, 781], [949, 954], [1022, 1027]]	[['EEE', 'VLG', '/02', '013', 'EEE', 'ILP', '/02', '013'], ['HHHHHHH', 'DKFTKDI', '%%#$%%!', '4423440', 'HHHHHHH', 'DKNTQEV', '%%%$%%!', '4443440'], ['HHHHHH', 'QDVLDK', '%%!"%%', '440144', 'HHHHHH', 'QDVVNQ', '%%!!%%', '440044'], ['HHHHHH', 'FELCKT', '#%"#%$', '241243', 'HHHHHH', 'ANLAAT', '#%"##$', '241223']]
7JWB_A	0.0061995451724972	17.525850640924613	0.2044293015332188	[[725, 728], [769, 788], [1020, 1022], [947, 954], [1012, 1064]]	[4, 1, 2, 3, 0]	[[725, 728], [769, 788], [888, 890], [947, 954], [1012, 1064]]	[['EEEE', 'EILP', '3/02', '4013', 'EEEE', 'EILP', '3/02', '4013'], ['HHHHHHHHHHHHHH...SEE', 'GIAVEQDKNTQEVFAQVKQI', '$!#!%%%%%$%%!#[]YV3/', '30204444434402240440', 'HHHHHHHHHHHHHH...SEE', 'GIAVEQDKNTQEVFAQVKQI', '$!#!%%%%%$%%!#[]YV3/', '30204444434402240440'], ['HHH', 'ASA', '#$#', '232', 'HHH', 'FGA', '#$#', '232'], ['HHHHHHHH', 'KLQDVVNQ', '%"%%!!%%', '41440044', 'HHHHHHHH', 'KLQDVVNQ', '%"%%!!…
5D2O_A	0.0062093397983588	4.202452094088329	0.013816925734025	[[146, 149], [133, 138], [134, 138], [17, 23]]	[4, 1, 3, 0]	[[725, 728], [776, 781], [947, 951], [1022, 1028]]	[['EEEE', 'HIFS', '3/12', '4023', 'EEEE', 'EILP', '3/02', '4013'], ['HHHHHH', 'EKANKI', '%%#%%!', '442440', 'HHHHHH', 'KNTQEV', '%%$%%!', '443440'], ['HHHHH', 'KANKI', '%#%%!', '42440', 'HHHHH', 'KLQDV', '%"%%!', '41440'], ['HHHHHHH', 'AEKAMKE', '#%%##%%', '2442244', 'HHHHHHH', 'ANLAATK', '#%"##$%', '2412234']]
1S49_A	0.0062235121853783	12.180660205881924	0.2146507666098804	[[325, 334], [547, 549], [629, 634], [545, 551]]	[1, 2, 3, 0]	[[770, 779], [888, 890], [949, 954], [1018, 1024]]	[['HHHHHHHHHH', 'IFDKVRKEWD', '!#%%!&%%$%', '0244054434', 'HHHHHHHHHH', 'IAVEQDKNTQ', '!#!%%%%%$%', '0204444434'], ['HHH', 'FSF', '#$#', '232', 'HHH', 'FGA', '#$#', '232'], ['HHHHHH', 'KRIIQD', '%&!!%%', '450044', 'HHHHHH', 'QDVVNQ', '%%!!%%', '440044'], ['HHHHHHH', 'VAFSFLL', '!##$#""', '0223211', 'HHHHHHH', 'IRASANL', '!&#$#%"', '0523241']]
1S48_A	0.0062235121853783	12.180660205881924	0.2146507666098804	[[325, 334], [547, 549], [629, 634], [545, 551]]	[1, 2, 3, 0]	[[770, 779], [888, 890], [949, 954], [1018, 1024]]	[['HHHHHHHHHH', 'IFDKVRKEWD', '!#%%!&%%$%', '0244054434', 'HHHHHHHHHH', 'IAVEQDKNTQ', '!#!%%%%%$%', '0204444434'], ['HHH', 'FSF', '#$#', '232', 'HHH', 'FGA', '#$#', '232'], ['HHHHHH', 'KRIIQD', '%&!!%%', '450044', 'HHHHHH', 'QDVVNQ', '%%!!%%', '440044'], ['HHHHHHH', 'VAFSFLL', '!##$#""', '0223211', 'HHHHHHH', 'IRASANL', '!&#$#%"', '0523241']]
1ADV_B	0.0062548590399383	10.765565407574924	0.0120689655172416	[[182, 188], [370, 372], [367, 377]]	[1, 3, 0]	[[776, 782], [949, 951], [1013, 1023]]	[['HHHHHHH', 'EKGMEAA', '%%$#%##', '4432422', 'HHHHHHH', 'KNTQEVF', '%%$%%!#', '4434402'], ['HHH', 'KQI', '%%!', '440', 'HHH', 'QDV', '%%!', '440'], ['HHHHHHHHHHH', 'VAFKQIKAFMQ', '!##%%!%###%', '02244042224', 'HHHHHHHHHHH', 'IRAAEIRASAN', '!&##%!&#$#%', '05224052324']]
5ZVS_2	0.0062556333835507	6.989281658957741	3.104895104895108	[[1153, 1170], [609, 611], [27, 32], [300, 305]]	[1, 2, 3, 0]	[[770, 782], [888, 890], [949, 954], [1050, 1055]]	[['HHHHHHHT..HHHHHHHH', 'IAVLNGIGMSDSEAHQIA', '!#!"%$!N[}%$%#%%!#', '020143032343424402', 'HHHHHHHHHHHHH', 'IAVEQDKNTQEVF', '!#!%%%%%$%%!#', '0204444434402'], ['HHH', 'CGA', '#$#', '232', 'HHH', 'FGA', '#$#', '232'], ['HHHHHH', 'DHIFEQ', '%%!#%%', '440244', 'HHHHHH', 'QDVVNQ', '%%!!%%', '440044'], ['EEEEEE', 'APAIEW', '121/32', '232043', 'EEEEEE', 'MSFPQS', '121232', '232343']]
1AAZ_B	0.0062897229847766	0.5957666940840436	0.1375968992248066	[[3, 6], [46, 49], [46, 50], [49, 51]]	[4, 1, 3, 0]	[[725, 728], [779, 782], [949, 953], [1022, 1024]]	[['EEEE', 'KVYG', '3/22', '4033', 'EEEE', 'EILP', '3/02', '4013'], ['HHHH', 'EKIA', '%%!#', '4402', 'HHHH', 'QEVF', '%%!#', '4402'], ['HHHHH', 'EKIAE', '%%!#%', '44024', 'HHHHH', 'QDVVN', '%%!!%', '44004'], ['HHH', 'AEL', '#%"', '241', 'HHH', 'ANL', '#%"', '241']]
4M5O_A	0.0063313194871609	5.986466003023201	0.0902896081771715	[[146, 149], [133, 138], [134, 138], [17, 23]]	[4, 1, 3, 0]	[[725, 728], [776, 781], [947, 951], [1022, 1028]]	[['EEEE', 'HIFS', '3/12', '4023', 'EEEE', 'EILP', '3/02', '4013'], ['HHHHHH', 'EKANKI', '%%#%%!', '442440', 'HHHHHH', 'KNTQEV', '%%$%%!', '443440'], ['HHHHH', 'KANKI', '%#%%!', '42440', 'HHHHH', 'KLQDV', '%"%%!', '41440'], ['HHHHHHH', 'AEKAMKE', '#%%##%%', '2442244', 'HHHHHHH', 'ANLAATK', '#%"##$%', '2412234']]
7KDL_A	0.0063323831762294	0.2107988399034398	0.0902896081771715	[[725, 728], [769, 788], [888, 891], [947, 954], [1012, 1064]]	[4, 1, 2, 3, 0]	[[725, 728], [769, 788], [888, 891], [947, 954], [1012, 1064]]	[['EEEE', 'EILP', '3/02', '4013', 'EEEE', 'EILP', '3/02', '4013'], ['HHHHHHHHHHHHHH...SSE', 'GIAVEQDKNTQEVFAQVKQI', '$!#!%%%%%$%%!#[]YVV/', '30204444434402240440', 'HHHHHHHHHHHHHH...SEE', 'GIAVEQDKNTQEVFAQVKQI', '$!#!%%%%%$%%!#[]YV3/', '30204444434402240440'], ['HHHS', 'FGAG', '#$#U', '2323', 'HHHS', 'FGAG', '#$#U', '2323'], ['HHHHHHHH', 'KLQDVVNQ', '%"%%!!%%', '41440044', 'HHHHHHHH', 'KLQDVVNQ',…
6XM3_B	0.0063382343113535	18.08024742418016	0.2896081771720604	[[725, 728], [769, 789], [1020, 1022], [947, 954], [1012, 1064]]	[4, 1, 2, 3, 0]	[[725, 728], [769, 789], [888, 890], [947, 954], [1012, 1064]]	[['EEEE', 'EILP', '3/02', '4013', 'EEEE', 'EILP', '3/02', '4013'], ['HHHHHHHHHHHHHHTT..EE.', 'GIAVEQDKNTQEVFAQVKQIY', '$!#!%%%%%$%%!#MOY]3/}', '302044444344022404403', 'HHHHHHHHHHHHHH...SEE.', 'GIAVEQDKNTQEVFAQVKQIY', '$!#!%%%%%$%%!#[]YV3/}', '302044444344022404403'], ['HHH', 'ASA', '#$#', '232', 'HHH', 'FGA', '#$#', '232'], ['HHHHHHHH', 'KLQDVVNQ', '%"%%!!%%', '41440044', 'HHHHHHHH', 'KLQDVVNQ',…
7BYR_B	0.0063460870413932	17.60464588754716	0.2896081771720604	[[725, 728], [769, 788], [1020, 1022], [947, 954], [1012, 1064]]	[4, 1, 2, 3, 0]	[[725, 728], [769, 788], [888, 890], [947, 954], [1012, 1064]]	[['EEEE', 'EILP', '3/02', '4013', 'EEEE', 'EILP', '3/02', '4013'], ['HHHHHHHHHHHHHT...SEE', 'GIAVEQDKNTQEVFAQVKQI', '$!#!%%%%%$%%!M[]YV3/', '30204444434402240440', 'HHHHHHHHHHHHHH...SEE', 'GIAVEQDKNTQEVFAQVKQI', '$!#!%%%%%$%%!#[]YV3/', '30204444434402240440'], ['HHH', 'ASA', '#$#', '232', 'HHH', 'FGA', '#$#', '232'], ['HHHHHHHH', 'KLQDVVNQ', '%"%%!!%%', '41440044', 'HHHHHHHH', 'KLQDVVNQ', '%"%%!!…
5TMH_B	0.0063623791426803	24.597189846290995	0.708688245315162	[[580, 582], [10, 13], [782, 784], [547, 550], [777, 784]]	[4, 1, 2, 3, 0]	[[725, 727], [776, 779], [888, 890], [947, 950], [1015, 1022]]	[['EEE', 'KVL', '3/0', '401', 'EEE', 'EIL', '3/0', '401'], ['HHHH', 'EKWK', '%%$%', '4434', 'HHHH', 'KNTQ', '%%$%', '4434'], ['HHH', 'CSA', '#$#', '232', 'HHH', 'FGA', '#$#', '232'], ['HHHH', 'DLEN', '%"%%', '4144', 'HHHH', 'KLQD', '%"%%', '4144'], ['HHHHHHHH', 'MANAICSA', '##%#!#$#', '22420232', 'HHHHHHHH', 'AAEIRASA', '##%!&#$#', '22405232']]
6BXP_A	0.0063738192090833	5.902594992508416	0.0120689655172416	[[96, 99], [173, 178], [69, 71], [172, 174], [65, 72]]	[4, 1, 2, 3, 0]	[[725, 728], [773, 778], [888, 890], [948, 950], [1014, 1023]]	[['EEEE', 'QVMY', '3/12', '4023', 'EEEE', 'EILP', '3/02', '4013'], ['HHTHHH', 'ENGKET', '%%N%%$', '443443', 'HHHHHH', 'EQDKNT', '%%%%%$', '444443'], ['HHH', 'ASA', '#$#', '232', 'HHH', 'FGA', '#$#', '232'], ['HHH', 'LEN', '"%%', '144', 'HHH', 'LQD', '"%%', '144'], ['HHHHHHHH', 'RNMKASAQ', '&%#%#$#%', '54242324', 'HHHHHHHHHH', 'RAAEIRASAN', '&##%!&#$#%', '5224052324']]
4UNY_B	0.0063784953524554	17.356459227071237	0.6082191780821924	[[77, 85], [113, 115], [79, 86], [29, 31]]	[1, 2, 3, 0]	[[772, 780], [888, 890], [947, 954], [1057, 1059]]	[['HHHHHHHHH', 'IQDLEKYVE', '!%%"%%$!%', '044144304', 'HHHHHHHHH', 'VEQDKNTQE', '!%%%%%$%%', '044444344'], ['HHH', 'AEM', '#%#', '242', 'HHH', 'FGA', '#$#', '232'], ['HHHHHHHH', 'DLEKYVED', '%"%%$!%%', '41443044', 'HHHHHHHH', 'KLQDVVNQ', '%"%%!!%%', '41440044'], ['TTE', 'SEG', 'NO2', '343', 'TTE', 'PHG', 'NO2', '343']]
5FLX_T	0.0063876791262459	4.898812761902818	0.0238500851788752	[[126, 139], [130, 134], [15, 20]]	[1, 3, 0]	[[777, 782], [947, 951], [1018, 1026]]	[['HHHHHHHHHHHHHH', 'QGQRDLDRIAGQVA', '%$%&%"%&!#$%!#', '43454145023402', 'HHHHHH', 'NTQEVF', '%$%%!#', '434402'], ['HHHHH', 'DLDRI', '%"%&!', '41450', 'HHHHH', 'KLQDV', '%"%%!', '41440'], ['HHHHHH', 'VRALAA', '!&#"##', '052122', 'HHHHHHHHH', 'IRASANLAA', '!&#$#%"##', '052324122']]
6T2C_B	0.006396429683176	17.37865517243574	0.4752981260647353	[[180, 183], [384, 392], [542, 544], [281, 288], [542, 549]]	[4, 1, 2, 3, 0]	[[725, 728], [773, 781], [888, 890], [947, 954], [1020, 1028]]	[['EEEE', 'EVTT', '3/22', '4033', 'EEEE', 'EILP', '3/02', '4013'], ['HHHHHHHHH', 'DTKKKIEKI', '%$%%%!%%!', '434440440', 'HHHHHHHHH', 'EQDKNTQEV', '%%%%%$%%!', '444443440'], ['HHH', 'ATA', '#$#', '232', 'HHH', 'FGA', '#$#', '232'], ['HHHHHHHH', 'KLANVIKK', '%"#%!!%%', '41240044', 'HHHHHHHH', 'KLQDVVNQ', '%"%%!!%%', '41440044'], ['HHHHHHHH', 'ATAQMAIQ', '#$#%##!%', '23242204', 'HHHHHHHHH', 'ASANLAA…
4HDH_B	0.0064014621728514	16.394485804514396	0.550255536626916	[[594, 597], [434, 444], [785, 787], [278, 285], [780, 787]]	[4, 1, 2, 3, 0]	[[725, 728], [769, 779], [888, 890], [947, 954], [1015, 1022]]	[['EEEE', 'DVIS', '3//2', '4003', 'EEEE', 'EILP', '3/02', '4013'], ['HHHHHHHHHHH', 'WEMVDEERENH', '$%#!%%%&%%%', '34204445444', 'HHHHHHHHHHH', 'GIAVEQDKNTQ', '$!#!%%%%%$%', '30204444434'], ['HHH', 'CSA', '#$#', '232', 'HHH', 'FGA', '#$#', '232'], ['HHHHHHHH', 'KIKKRIQK', '%!%%&!%%', '40445044', 'HHHHHHHH', 'KLQDVVNQ', '%"%%!!%%', '41440044'], ['HHHHHHHH', 'MANAICSA', '##%#!#$#', '22420232', 'HHHH…
7DDN_A	0.0064084944531547	17.050518453319537	0.1805792163543438	[[725, 728], [769, 789], [1020, 1022], [947, 954], [1012, 1064]]	[4, 1, 2, 3, 0]	[[725, 728], [769, 789], [888, 890], [947, 954], [1012, 1064]]	[['EEEE', 'EILP', '3/02', '4013', 'EEEE', 'EILP', '3/02', '4013'], ['HHHHHHHHHHHHHH...SEE.', 'GIAVEQDKNTQEVFAQVKQIY', '$!#!%%%%%$%%!#[]YV3/}', '302044444344022404403', 'HHHHHHHHHHHHHH...SEE.', 'GIAVEQDKNTQEVFAQVKQIY', '$!#!%%%%%$%%!#[]YV3/}', '302044444344022404403'], ['HHH', 'ASA', '#$#', '232', 'HHH', 'FGA', '#$#', '232'], ['HHHHHHHH', 'KLQDVVNQ', '%"%%!!%%', '41440044', 'HHHHHHHH', 'KLQDVVNQ',…
7KJ2_B	0.0064124741813984	0.0845902479038237	0.0262237762237766	[[725, 728], [769, 788], [888, 891], [947, 954], [1012, 1064]]	[4, 1, 2, 3, 0]	[[725, 728], [769, 788], [888, 891], [947, 954], [1012, 1064]]	[['EEEE', 'EILP', '3/02', '4013', 'EEEE', 'EILP', '3/02', '4013'], ['HHHHHHHHHHHHHH...SSE', 'GIAVEQDKNTQEVFAQVKQI', '$!#!%%%%%$%%!#[]YVV/', '30204444434402240440', 'HHHHHHHHHHHHHH...SEE', 'GIAVEQDKNTQEVFAQVKQI', '$!#!%%%%%$%%!#[]YV3/', '30204444434402240440'], ['HHHS', 'FGAG', '#$#U', '2323', 'HHHS', 'FGAG', '#$#U', '2323'], ['HHHHHHHH', 'KLQDVVNQ', '%"%%!!%%', '41440044', 'HHHHHHHH', 'KLQDVVNQ',…
4E5L_A	0.00642974005309	4.164016208269542	0.0800681431005105	[[146, 149], [133, 138], [134, 138], [17, 23]]	[4, 1, 3, 0]	[[725, 728], [776, 781], [947, 951], [1022, 1028]]	[['EEEE', 'HIFS', '3/12', '4023', 'EEEE', 'EILP', '3/02', '4013'], ['HHHHHH', 'EKANKI', '%%#%%!', '442440', 'HHHHHH', 'KNTQEV', '%%$%%!', '443440'], ['HHHHH', 'KANKI', '%#%%!', '42440', 'HHHHH', 'KLQDV', '%"%%!', '41440'], ['HHHHHHH', 'AEKAMKE', '#%%##%%', '2442244', 'HHHHHHH', 'ANLAATK', '#%"##$%', '2412234']]
7JQC_U	0.0064390906143001	4.992870579609535	0.1260647359454847	[[126, 139], [130, 134], [15, 20]]	[1, 3, 0]	[[777, 782], [947, 951], [1018, 1026]]	[['HHHHHHHHHHHHHH', 'QGQRDLDRIAGQVA', '%$%&%"%&!#$%!#', '43454145023402', 'HHHHHH', 'NTQEVF', '%$%%!#', '434402'], ['HHHHH', 'DLDRI', '%"%&!', '41450', 'HHHHH', 'KLQDV', '%"%%!', '41440'], ['HHHHHH', 'VRALAA', '!&#"##', '052122', 'HHHHHHHHH', 'IRASANLAA', '!&#$#%"##', '052324122']]
6B7N_A	0.0064627672421505	3.532340350115303	0.7951070336391441	[[965, 967], [812, 826], [754, 756], [631, 639], [911, 933]]	[4, 1, 2, 3, 0]	[[726, 728], [770, 779], [888, 890], [947, 953], [1042, 1064]]	[['EEE', 'ILY', '/02', '013', 'EEE', 'ILP', '/02', '013'], ['HHHHHHHHHHHHHHH', 'IAIKKIQTVVNQQGE', '!#!%%!%$!!%%%$%', '020440430044434', 'HHHHHHHHHH', 'IAVEQDKNTQ', '!#!%%%%%$%', '0204444434'], ['HHH', 'ATA', '#$#', '232', 'HHH', 'FGA', '#$#', '232'], ['HHHHHHHHH', 'QLDSREIIN', '%"%$&%!!%', '414354004', 'HHHHHHH', 'KLQDVVN', '%"%%!!%', '4144004'], ['TTSSS.EEEEEEEEETTEEEEEE', 'FLGNGTHIFSLTQTAPNGIFF…
6B7N_C	0.0064806167383568	3.53235624846877	0.8006134969325158	[[965, 967], [812, 826], [754, 756], [631, 639], [911, 933]]	[4, 1, 2, 3, 0]	[[726, 728], [770, 779], [888, 890], [947, 953], [1042, 1064]]	[['EEE', 'ILY', '/02', '013', 'EEE', 'ILP', '/02', '013'], ['HHHHHHHHHHHHHHH', 'IAIKKIQTVVNQQGE', '!#!%%!%$!!%%%$%', '020440430044434', 'HHHHHHHHHH', 'IAVEQDKNTQ', '!#!%%%%%$%', '0204444434'], ['HHH', 'ATA', '#$#', '232', 'HHH', 'FGA', '#$#', '232'], ['HHHHHHHHH', 'QLDSREIIN', '%"%$&%!!%', '414354004', 'HHHHHHH', 'KLQDVVN', '%"%%!!%', '4144004'], ['TTSSS.EEEEEEEEETTEEEEEE', 'FLGNGTHIFSLTQTAPNGIFF…
6B7N_B	0.0064836203912323	3.5322741598474154	0.7680722891566276	[[965, 967], [812, 826], [754, 756], [631, 639], [911, 933]]	[4, 1, 2, 3, 0]	[[726, 728], [770, 779], [888, 890], [947, 953], [1042, 1064]]	[['EEE', 'ILY', '/02', '013', 'EEE', 'ILP', '/02', '013'], ['HHHHHHHHHHHHHHH', 'IAIKKIQTVVNQQGE', '!#!%%!%$!!%%%$%', '020440430044434', 'HHHHHHHHHH', 'IAVEQDKNTQ', '!#!%%%%%$%', '0204444434'], ['HHH', 'ATA', '#$#', '232', 'HHH', 'FGA', '#$#', '232'], ['HHHHHHHHH', 'QLDSREIIN', '%"%$&%!!%', '414354004', 'HHHHHHH', 'KLQDVVN', '%"%%!!%', '4144004'], ['TTSSS.EEEEEEEEETTEEEEEE', 'FYGNGTHIFSLTQTAPNGIFF…
7KDG_A	0.0064904296701809	0.081955079099103	0.013816925734025	[[725, 728], [769, 788], [888, 891], [947, 954], [1012, 1064]]	[4, 1, 2, 3, 0]	[[725, 728], [769, 788], [888, 891], [947, 954], [1012, 1064]]	[['EEEE', 'EILP', '3/02', '4013', 'EEEE', 'EILP', '3/02', '4013'], ['HHHHHHHHHHHHHHTT.SSE', 'GIAVEQDKNTQEVFAQVKQI', '$!#!%%%%%$%%!#MOYVV/', '30204444434402240440', 'HHHHHHHHHHHHHH...SEE', 'GIAVEQDKNTQEVFAQVKQI', '$!#!%%%%%$%%!#[]YV3/', '30204444434402240440'], ['HHHS', 'FGAG', '#$#U', '2323', 'HHHS', 'FGAG', '#$#U', '2323'], ['HHHHHHHH', 'KLQDVVNQ', '%"%%!!%%', '41440044', 'HHHHHHHH', 'KLQDVVNQ',…
7DCC_E	0.0065290556789143	17.358805307236487	0.165247018739352	[[725, 728], [769, 788], [1020, 1022], [947, 953], [1012, 1064]]	[4, 1, 2, 3, 0]	[[725, 728], [769, 788], [888, 890], [947, 953], [1012, 1064]]	[['EEEE', 'EILP', '3/02', '4013', 'EEEE', 'EILP', '3/02', '4013'], ['HHHHHHHHHHHTTT...SEE', 'GIAVEQDKNTQEVFAQVKQI', '$!#!%%%%%$%OKM[]YV3/', '30204444434402240440', 'HHHHHHHHHHHHHH...SEE', 'GIAVEQDKNTQEVFAQVKQI', '$!#!%%%%%$%%!#[]YV3/', '30204444434402240440'], ['HHH', 'ASA', '#$#', '232', 'HHH', 'FGA', '#$#', '232'], ['HHHHHHH', 'KLQDVVN', '%"%%!!%', '4144004', 'HHHHHHH', 'KLQDVVN', '%"%%!!%', '4…
4P2T_B	0.0065368981295892	9.190024633292062	2.5792682926829267	[[12, 15], [85, 90], [173, 176], [62, 67]]	[4, 1, 3, 0]	[[725, 728], [777, 782], [948, 951], [1057, 1062]]	[['EEEE', 'DVVS', '3//2', '4003', 'EEEE', 'EILP', '3/02', '4013'], ['HH.HHH', 'DTSHVA', '%$}%!#', '433402', 'HHHHHH', 'NTQEVF', '%$%%!#', '434402'], ['HHHH', 'LQHV', '"%%!', '1440', 'HHHH', 'LQDV', '"%%!', '1440'], ['TTEEEE', 'SHGIFC', 'NO2/11', '343022', 'TTEEEE', 'PHGVVF', 'NO2//1', '343002']]
6M15_C	0.0065663604686171	17.860142141624085	0.2776831345826229	[[900, 903], [695, 699], [801, 806], [888, 916]]	[4, 1, 3, 0]	[[725, 728], [773, 777], [949, 954], [1036, 1064]]	[['EEEE', 'HVLS', '3/02', '4013', 'EEEE', 'EILP', '3/02', '4013'], ['HHHHH', 'NQKKN', '%%%%%', '44444', 'HHHHH', 'EQDKN', '%%%%%', '44444'], ['HHHHHH', 'QAVVNQ', '%#!!%%', '420044', 'HHHHHH', 'QDVVNQ', '%%!!%%', '440044'], ['...STTTTSSSEEEEEEEEEETTEEEEEE', 'QSLRNGFRGQGLHVLSLMQNAPSGIMFFH', ']}ZWONMPUVU03/0201331NN2/1113', '43154325343140131244233302224', '...STTTTSSSEEEEEEEEEETTEEEEEE', 'QSKRVDFKG…
7JZN_B	0.0065762783439685	17.1028191761828	0.2146507666098804	[[725, 728], [769, 786], [1020, 1022], [947, 954], [1012, 1064]]	[4, 1, 2, 3, 0]	[[725, 728], [769, 786], [888, 890], [947, 954], [1012, 1064]]	[['EEEE', 'EILP', '3/02', '4013', 'EEEE', 'EILP', '3/02', '4013'], ['HHHHHHHHHHHHHH...S', 'GIAVEQDKNTQEVFAQVK', '$!#!%%%%%$%%!#[]YV', '302044444344022404', 'HHHHHHHHHHHHHH...S', 'GIAVEQDKNTQEVFAQVK', '$!#!%%%%%$%%!#[]YV', '302044444344022404'], ['HHH', 'ASA', '#$#', '232', 'HHH', 'FGA', '#$#', '232'], ['HHHHHHHH', 'KLQDVVNQ', '%"%%!!%%', '41440044', 'HHHHHHHH', 'KLQDVVNQ', '%"%%!!%%', '41440044']…
6ZOJ_Q	0.0065774563087434	1.961438424296525	0.0731261425959783	[[11, 14], [105, 111], [105, 110], [79, 83]]	[4, 1, 3, 0]	[[725, 728], [775, 781], [949, 954], [1016, 1020]]	[['EEEE', 'QVFG', '3/12', '4023', 'EEEE', 'EILP', '3/02', '4013'], ['HHHHHHH', 'KKEIKDI', '%%%!%%!', '4440440', 'HHHHHHH', 'DKNTQEV', '%%%$%%!', '4443440'], ['HHHHHH', 'KKEIKD', '%%%!%%', '444044', 'HHHHHH', 'QDVVNQ', '%%!!%%', '440044'], ['HHHHH', 'AQIYA', '#%!$#', '24032', 'HHHHH', 'AEIRA', '#%!&#', '24052']]
4UNX_F	0.0066292437296121	17.458350568137238	0.8117283950617296	[[77, 85], [113, 115], [79, 86], [29, 31]]	[1, 2, 3, 0]	[[772, 780], [888, 890], [947, 954], [1057, 1059]]	[['HHHHHHHHH', 'IQDLEKYVE', '!%%"%%$!%', '044144304', 'HHHHHHHHH', 'VEQDKNTQE', '!%%%%%$%%', '044444344'], ['HHH', 'AEM', '#%#', '242', 'HHH', 'FGA', '#$#', '232'], ['HHHHHHHH', 'DLEKYVED', '%"%%$!%%', '41443044', 'HHHHHHHH', 'KLQDVVNQ', '%"%%!!%%', '41440044'], ['TTE', 'SEG', 'NO2', '343', 'TTE', 'PHG', 'NO2', '343']]
6J3Q_Z	0.0066295665629002	2.4468650350596906	0.287280701754387	[[213, 219], [210, 214], [162, 166]]	[1, 3, 0]	[[776, 782], [950, 954], [1044, 1048]]	[['HHHHHHH', 'EQYKKVF', '%%$%%!#', '4434402', 'HHHHHHH', 'KNTQEVF', '%%$%%!#', '4434402'], ['HHHHH', 'KVVEQ', '%!!%%', '40044', 'HHHHH', 'DVVNQ', '%!!%%', '40044'], ['SS.EE', 'WNVSE', 'UVY23', '34034', 'SSSEE', 'GKGYH', 'UVU23', '34334']]
4NRK_F	0.0066402897879196	18.220108783959034	0.4009546539379482	[[79, 86], [3, 5], [79, 86], [24, 32]]	[1, 2, 3, 0]	[[773, 780], [888, 890], [947, 954], [1051, 1060]]	[['HHHHHHHH', 'ELDEKVDD', '%"%%%!%%', '41444044', 'HHHHHHHH', 'EQDKNTQE', '%%%%%$%%', '44444344'], ['HHH', 'FGA', '#$#', '232', 'HHH', 'FGA', '#$#', '232'], ['HHHHHHHH', 'ELDEKVDD', '%"%%%!%%', '41444044', 'HHHHHHHH', 'KLQDVVNQ', '%"%%!!%%', '41440044'], ['EEEEETTEE', 'YTSHGAHGV', '22232MO2/', '333432430', 'EEEEEETTEE', 'SFPQSAPHGV', '212321NO2/', '3234323430']]
2JES_A	0.006661860998549	21.943706410979008	0.0407801418439717	[[310, 313], [92, 99], [389, 391], [130, 136], [380, 390]]	[4, 1, 2, 3, 0]	[[725, 728], [771, 778], [888, 890], [948, 954], [1017, 1027]]	[['EEEE', 'KVSG', '3/22', '4033', 'EEEE', 'EILP', '3/02', '4013'], ['HHHHHHHH', 'FVDQKTQY', '#!%%%$%$', '20444343', 'HHHHHHHH', 'AVEQDKNT', '#!%%%%%$', '20444443'], ['HHH', 'FWF', '#$#', '232', 'HHH', 'FGA', '#$#', '232'], ['HHHHHHH', 'LNETVKN', '"%%$!%%', '1443044', 'HHHHHHH', 'LQDVVNQ', '"%%!!%%', '1440044'], ['HHHHHHHHHHH', 'KIRAGLRLFFW', '%!&#$"&"##$', '40523151223', 'HHHHHHHHHHH', 'EIRASANLA…
6WPT_B	0.0066915413954341	0.0603966722222634	0.0306643952299821	[[725, 728], [769, 789], [888, 891], [947, 954], [1012, 1064]]	[4, 1, 2, 3, 0]	[[725, 728], [769, 789], [888, 891], [947, 954], [1012, 1064]]	[['EEEE', 'EILP', '3/02', '4013', 'EEEE', 'EILP', '3/02', '4013'], ['HHHHHHHHHHHHHH...SEE.', 'GIAVEQDKNTQEVFAQVKQIY', '$!#!%%%%%$%%!#[]YV3/}', '302044444344022404403', 'HHHHHHHHHHHHHH...SEE.', 'GIAVEQDKNTQEVFAQVKQIY', '$!#!%%%%%$%%!#[]YV3/}', '302044444344022404403'], ['HHHS', 'FGAG', '#$#U', '2323', 'HHHS', 'FGAG', '#$#U', '2323'], ['HHHHHHHH', 'KLQDVVNQ', '%"%%!!%%', '41440044', 'HHHHHHHH', 'KL…
7KDG_C	0.0067098773924915	0.0870986070079199	0.0494037478705273	[[725, 728], [769, 788], [888, 891], [947, 954], [1012, 1064]]	[4, 1, 2, 3, 0]	[[725, 728], [769, 788], [888, 891], [947, 954], [1012, 1064]]	[['EEEE', 'EILP', '3/02', '4013', 'EEEE', 'EILP', '3/02', '4013'], ['HHHHHHHHHHHHHHTT.SEE', 'GIAVEQDKNTQEVFAQVKQI', '$!#!%%%%%$%%!#MOYV3/', '30204444434402240440', 'HHHHHHHHHHHHHH...SEE', 'GIAVEQDKNTQEVFAQVKQI', '$!#!%%%%%$%%!#[]YV3/', '30204444434402240440'], ['HHHS', 'FGAG', '#$#U', '2323', 'HHHS', 'FGAG', '#$#U', '2323'], ['HHHHHHHH', 'KLQDVVNQ', '%"%%!!%%', '41440044', 'HHHHHHHH', 'KLQDVVNQ',…
4AVQ_B	0.0067207153191024	5.904598146916249	0.0226480836236941	[[146, 149], [133, 138], [134, 138], [17, 23]]	[4, 1, 3, 0]	[[725, 728], [776, 781], [947, 951], [1022, 1028]]	[['EEEE', 'HIFS', '3/12', '4023', 'EEEE', 'EILP', '3/02', '4013'], ['HHHHHH', 'EKANKI', '%%#%%!', '442440', 'HHHHHH', 'KNTQEV', '%%$%%!', '443440'], ['HHHHH', 'KANKI', '%#%%!', '42440', 'HHHHH', 'KLQDV', '%"%%!', '41440'], ['HHHHHHH', 'AEKAMKE', '#%%##%%', '2442244', 'HHHHHHH', 'ANLAATK', '#%"##$%', '2412234']]
4IRB_B	0.0067210194177683	5.777052018465474	0.0340715502555364	[[154, 156], [21, 34], [196, 199], [193, 197]]	[4, 1, 3, 0]	[[726, 728], [769, 782], [950, 953], [1014, 1018]]	[['EEE', 'VLY', '/02', '013', 'EEE', 'ILP', '/02', '013'], ['HHHHHHHHHHHHHH', 'PVMSQLVEFYNEVA', '$!#$%"!%#$%%!#', '30234104234402', 'HHHHHHHHHHHHHH', 'GIAVEQDKNTQEVF', '$!#!%%%%%$%%!#', '30204444434402'], ['HHHH', 'EIIN', '%!!%', '4004', 'HHHH', 'DVVN', '%!!%', '4004'], ['HHHHH', 'RSFEI', '&$#%!', '53240', 'HHHHH', 'RAAEI', '&##%!', '52240']]
4UO5_B	0.0067263155717147	17.540710255863537	0.6350974930362128	[[77, 85], [113, 115], [79, 86], [29, 31]]	[1, 2, 3, 0]	[[772, 780], [888, 890], [947, 954], [1057, 1059]]	[['HHHHHHHHH', 'IQDLEKYVE', '!%%"%%$!%', '044144304', 'HHHHHHHHH', 'VEQDKNTQE', '!%%%%%$%%', '044444344'], ['HHH', 'AEM', '#%#', '242', 'HHH', 'FGA', '#$#', '232'], ['HHHHHHHH', 'DLEKYVED', '%"%%$!%%', '41443044', 'HHHHHHHH', 'KLQDVVNQ', '%"%%!!%%', '41440044'], ['TTE', 'SEG', 'NO2', '343', 'TTE', 'PHG', 'NO2', '343']]
6NB4_A	0.0067478480663996	1.887705870662056	0.7522388059701501	[[1164, 1167], [1025, 1031], [1021, 1028], [1095, 1133]]	[4, 1, 3, 0]	[[725, 728], [771, 777], [947, 954], [1021, 1059]]	[['EEEE', 'QIAP', '3/12', '4023', 'EEEE', 'EILP', '3/02', '4013'], ['HHHHHHH', 'AVNNNAQ', '#!%%%#%', '2044424', 'HHHHHHH', 'AVEQDKN', '#!%%%%%', '2044444'], ['HHHHHHHH', 'KVQDAVNN', '%!%%#!%%', '40442044', 'HHHHHHHH', 'KLQDVVNQ', '%"%%!!%%', '41440044'], ['HHHHHHHHIIIIISS....TTTSSSSEEEEEEEEEETTE', 'SAQLAKDKVNEPVKAQSKRSGFPGQGTHIVSFVVNAPNG', '$#%"#%%%=AA@=VT]}]^NNMUUVU23//21//31NO2', '3241244404430…
7KEB_B	0.0067572654801546	0.3325893513622689	0.0262237762237766	[[610, 612], [769, 782], [888, 891], [947, 954], [1012, 1064]]	[4, 1, 2, 3, 0]	[[726, 728], [769, 782], [888, 891], [947, 954], [1012, 1064]]	[['EEE', 'VLY', '/02', '013', 'EEE', 'ILP', '/02', '013'], ['HHHHHHHHHHHHHH', 'GIAVEQDKNTQEVF', '$!#!%%%%%$%%!#', '30204444434402', 'HHHHHHHHHHHHHH', 'GIAVEQDKNTQEVF', '$!#!%%%%%$%%!#', '30204444434402'], ['HHHS', 'FGAG', '#$#U', '2323', 'HHHS', 'FGAG', '#$#U', '2323'], ['HHHHHHHH', 'KLQDVVNQ', '%"%%!!%%', '41440044', 'HHHHHHHH', 'KLQDVVNQ', '%"%%!!%%', '41440044'], ['HHHHHHHHHHHHHHHHHIIIIISS...S…
6R0R_A	0.0067665397817379	1.0500505777502234	0.0931098696461825	[[146, 150], [129, 131], [147, 154], [84, 87]]	[1, 2, 3, 0]	[[776, 780], [888, 890], [947, 954], [1023, 1026]]	[['HHHHH', 'KNWEK', '%%$%%', '44344', 'HHHHH', 'KNTQE', '%%$%%', '44344'], ['HHH', 'FTA', '#$#', '232', 'HHH', 'FGA', '#$#', '232'], ['HHHHHHHH', 'NWEKKIQE', '%$%%%!%%', '43444044', 'HHHHHHHH', 'KLQDVVNQ', '%"%%!!%%', '41440044'], ['HHHH', 'ELAA', '%"##', '4122', 'HHHH', 'NLAA', '%"##', '4122']]
5VPT_A	0.0067759754364001	4.004496679040479	0.008591065292097	[[146, 149], [133, 138], [134, 138], [17, 23]]	[4, 1, 3, 0]	[[725, 728], [776, 781], [947, 951], [1022, 1028]]	[['EEEE', 'HIFS', '3/12', '4023', 'EEEE', 'EILP', '3/02', '4013'], ['HHHHHH', 'EKANKI', '%%#%%!', '442440', 'HHHHHH', 'KNTQEV', '%%$%%!', '443440'], ['HHHHH', 'KANKI', '%#%%!', '42440', 'HHHHH', 'KLQDV', '%"%%!', '41440'], ['HHHHHHH', 'AEKAMKE', '#%%##%%', '2442244', 'HHHHHHH', 'ANLAATK', '#%"##$%', '2412234']]
3HW3_A	0.0067764628740035	3.6569405035862186	0.0371024734982334	[[146, 149], [133, 138], [134, 138], [17, 23]]	[4, 1, 3, 0]	[[725, 728], [776, 781], [947, 951], [1022, 1028]]	[['EEEE', 'HIFS', '3/12', '4023', 'EEEE', 'EILP', '3/02', '4013'], ['HHHHHH', 'EKANKI', '%%#%%!', '442440', 'HHHHHH', 'KNTQEV', '%%$%%!', '443440'], ['HHHHH', 'KANKI', '%#%%!', '42440', 'HHHHH', 'KLQDV', '%"%%!', '41440'], ['HHHHHHH', 'AEKAMKE', '#%%##%%', '2442244', 'HHHHHHH', 'ANLAATK', '#%"##$%', '2412234']]
5DBS_A	0.0067769175753165	4.09005028909241	0.0208695652173913	[[146, 149], [133, 138], [134, 138], [17, 23]]	[4, 1, 3, 0]	[[725, 728], [776, 781], [947, 951], [1022, 1028]]	[['EEEE', 'HIFS', '3/12', '4023', 'EEEE', 'EILP', '3/02', '4013'], ['HHHHHH', 'EKANKI', '%%#%%!', '442440', 'HHHHHH', 'KNTQEV', '%%$%%!', '443440'], ['HHHHH', 'KANKI', '%#%%!', '42440', 'HHHHH', 'KLQDV', '%"%%!', '41440'], ['HHHHHHH', 'AEKAMKE', '#%%##%%', '2442244', 'HHHHHHH', 'ANLAATK', '#%"##$%', '2412234']]
5WDN_A	0.0067993817195793	4.497163626960763	0.0698466780238495	[[146, 149], [133, 138], [134, 138], [17, 23]]	[4, 1, 3, 0]	[[725, 728], [776, 781], [947, 951], [1022, 1028]]	[['EEEE', 'HIFS', '3/12', '4023', 'EEEE', 'EILP', '3/02', '4013'], ['HHHHHH', 'EKANKI', '%%#%%!', '442440', 'HHHHHH', 'KNTQEV', '%%$%%!', '443440'], ['HHHHH', 'KANKI', '%#%%!', '42440', 'HHHHH', 'KLQDV', '%"%%!', '41440'], ['HHHHHHH', 'AEKAMKE', '#%%##%%', '2442244', 'HHHHHHH', 'ANLAATK', '#%"##$%', '2412234']]
7DDN_B	0.0067994181027624	17.095801527765428	0.2623509369676311	[[725, 728], [769, 788], [1020, 1022], [947, 954], [1012, 1064]]	[4, 1, 2, 3, 0]	[[725, 728], [769, 788], [888, 890], [947, 954], [1012, 1064]]	[['EEEE', 'EILP', '3/02', '4013', 'EEEE', 'EILP', '3/02', '4013'], ['HHHHHHHHHHHHHH...SSE', 'GIAVEQDKNTQEVFAQVKQI', '$!#!%%%%%$%%!#[]YVV/', '30204444434402240440', 'HHHHHHHHHHHHHH...SEE', 'GIAVEQDKNTQEVFAQVKQI', '$!#!%%%%%$%%!#[]YV3/', '30204444434402240440'], ['HHH', 'ASA', '#$#', '232', 'HHH', 'FGA', '#$#', '232'], ['HHHHHHHH', 'KLQDVVNQ', '%"%%!!%%', '41440044', 'HHHHHHHH', 'KLQDVVNQ', '%"%%!!…
6NB7_A	0.0068192107648192	23.068455479824067	0.2930153321976139	[[596, 598], [751, 769], [1002, 1004], [929, 936], [994, 1046]]	[4, 1, 2, 3, 0]	[[726, 728], [769, 787], [888, 890], [947, 954], [1012, 1064]]	[['EEE', 'VLY', '/02', '013', 'EEE', 'ILP', '/02', '013'], ['HHHHHHHHHHHHHH..SSE', 'GIAAEQDRNTREVFAQVKQ', '$!##%%%&%$&%!#[]RV3', '3022444543540224044', 'HHHHHHHHHHHHHH...SE', 'GIAVEQDKNTQEVFAQVKQ', '$!#!%%%%%$%%!#[]YV3', '3020444443440224044'], ['HHH', 'ASA', '#$#', '232', 'HHH', 'FGA', '#$#', '232'], ['HHHHHHHH', 'KLQDVVNQ', '%"%%!!%%', '41440044', 'HHHHHHHH', 'KLQDVVNQ', '%"%%!!%%', '41440044']…
4NRK_D	0.006824057883401	18.294225602695064	0.3015521064301552	[[79, 86], [3, 5], [79, 86], [24, 32]]	[1, 2, 3, 0]	[[773, 780], [888, 890], [947, 954], [1051, 1060]]	[['HHHHHHHH', 'ELDEKVDD', '%"%%%!%%', '41444044', 'HHHHHHHH', 'EQDKNTQE', '%%%%%$%%', '44444344'], ['HHH', 'FGA', '#$#', '232', 'HHH', 'FGA', '#$#', '232'], ['HHHHHHHH', 'ELDEKVDD', '%"%%%!%%', '41444044', 'HHHHHHHH', 'KLQDVVNQ', '%"%%!!%%', '41440044'], ['EEEEETTEE', 'YTSHGAHGV', '22232MO2/', '333432430', 'EEEEEETTEE', 'SFPQSAPHGV', '212321NO2/', '3234323430']]
4NRK_B	0.0068315352839158	18.23856390266185	0.4178743961352664	[[79, 86], [3, 5], [79, 86], [134, 136]]	[1, 2, 3, 0]	[[773, 780], [888, 890], [947, 954], [1044, 1046]]	[['HHHHHHHH', 'ELDEKVDD', '%"%%%!%%', '41444044', 'HHHHHHHH', 'EQDKNTQE', '%%%%%$%%', '44444344'], ['HHH', 'FGA', '#$#', '232', 'HHH', 'FGA', '#$#', '232'], ['HHHHHHHH', 'ELDEKVDD', '%"%%%!%%', '41444044', 'HHHHHHHH', 'KLQDVVNQ', '%"%%!!%%', '41440044'], ['SSS', 'GNG', 'UVU', '343', 'SSS', 'GKG', 'UVU', '343']]
6GML_E	0.0068550304227739	6.350461405543404	0.0545144804088584	[[153, 158], [154, 158], [12, 21]]	[1, 3, 0]	[[774, 779], [949, 953], [1017, 1025]]	[['HHHHHH', 'KEEVTE', '%%%!$%', '444034', 'HHHHHH', 'QDKNTQ', '%%%%$%', '444434'], ['HHHHH', 'EEVTE', '%%!$%', '44034', 'HHHHH', 'QDVVN', '%%!!%', '44004'], ['HHHHHHHHHH', 'KIRKTIMQLC', '%!&%$!#%"#', '4054302412', 'HHHHHHHHH', 'EIRASANLA', '%!&#$#%"#', '405232412']]
7KDK_A	0.0068622407566576	0.1666800215850301	0.0068143100511073	[[725, 728], [769, 788], [888, 891], [947, 954], [1012, 1064]]	[4, 1, 2, 3, 0]	[[725, 728], [769, 788], [888, 891], [947, 954], [1012, 1064]]	[['EEEE', 'EILP', '3/02', '4013', 'EEEE', 'EILP', '3/02', '4013'], ['HHHHHHHHHHHHHHTT.SSE', 'GIAVEQDKNTQEVFAQVKQI', '$!#!%%%%%$%%!#MOYVV/', '30204444434402240440', 'HHHHHHHHHHHHHH...SEE', 'GIAVEQDKNTQEVFAQVKQI', '$!#!%%%%%$%%!#[]YV3/', '30204444434402240440'], ['HHHS', 'FGAG', '#$#U', '2323', 'HHHS', 'FGAG', '#$#U', '2323'], ['HHHHHHHH', 'KLQDVVNQ', '%"%%!!%%', '41440044', 'HHHHHHHH', 'KLQDVVNQ',…
6R0T_B	0.0068866591124274	1.0481411753901244	0.0190972222222223	[[146, 150], [129, 131], [147, 154], [84, 87]]	[1, 2, 3, 0]	[[776, 780], [888, 890], [947, 954], [1023, 1026]]	[['HHHHH', 'KNWEK', '%%$%%', '44344', 'HHHHH', 'KNTQE', '%%$%%', '44344'], ['HHH', 'FTA', '#$#', '232', 'HHH', 'FGA', '#$#', '232'], ['HHHHHHHH', 'NWEKKIQE', '%$%%%!%%', '43444044', 'HHHHHHHH', 'KLQDVVNQ', '%"%%!!%%', '41440044'], ['HHHH', 'ELAA', '%"##', '4122', 'HHHH', 'NLAA', '%"##', '4122']]
4K6M_A	0.0069002036644619	22.83452439906083	0.7206132879045983	[[594, 597], [434, 444], [785, 787], [190, 194], [780, 787]]	[4, 1, 2, 3, 0]	[[725, 728], [769, 779], [888, 890], [950, 954], [1015, 1022]]	[['EEEE', 'DVIS', '3//2', '4003', 'EEEE', 'EILP', '3/02', '4013'], ['HHHHHHHHHHH', 'WEMVDEERENH', '$%#!%%%&%%%', '34204445444', 'HHHHHHHHHHH', 'GIAVEQDKNTQ', '$!#!%%%%%$%', '30204444434'], ['HHH', 'CSA', '#$#', '232', 'HHH', 'FGA', '#$#', '232'], ['HHHHH', 'KVIEK', '%!!%%', '40044', 'HHHHH', 'DVVNQ', '%!!%%', '40044'], ['HHHHHHHH', 'MANAICSA', '##%#!#$#', '22420232', 'HHHHHHHH', 'AAEIRASA', '##%!…
6ZOK_I	0.0069067145113758	8.905531038674994	0.3280542986425347	[[80, 83], [144, 151], [143, 148], [194, 198]]	[4, 1, 3, 0]	[[725, 728], [773, 780], [949, 954], [1023, 1027]]	[['EEEE', 'DVVY', '3//2', '4003', 'EEEE', 'EILP', '3/02', '4013'], ['HHHHHHHH', 'KIQKKYDE', '%!%%%$%%', '40444344', 'HHHHHHHH', 'EQDKNTQE', '%%%%%$%%', '44444344'], ['HHHHHH', 'KKIQKK', '%%!%%%', '440444', 'HHHHHH', 'QDVVNQ', '%%!!%%', '440044'], ['HHHHH', 'ELEFY', '%"%#$', '41423', 'HHHHH', 'NLAAT', '%"##$', '41223']]
6IWH_A	0.0069122584591293	4.152170665346627	0.489847715736041	[[173, 178], [172, 174], [116, 126]]	[1, 3, 0]	[[773, 778], [948, 950], [1051, 1063]]	[['HHTHHH', 'ENGKET', '%%N%%$', '443443', 'HHHHHH', 'EQDKNT', '%%%%%$', '444443'], ['HHH', 'LEN', '"%%', '144', 'HHH', 'LQD', '"%%', '144'], ['EEETTEEEEEE', 'SAYDGKDYIAL', '212ON332/10', '32343443021', 'EEEEEETTEEEEE', 'SFPQSAPHGVVFL', '212321NO2//10', '3234323430021']]
6R0P_B	0.0069226379925992	1.0521614256107832	0.0426287744227353	[[146, 150], [129, 131], [147, 154], [84, 87]]	[1, 2, 3, 0]	[[776, 780], [888, 890], [947, 954], [1023, 1026]]	[['HHHHH', 'KNWEK', '%%$%%', '44344', 'HHHHH', 'KNTQE', '%%$%%', '44344'], ['HHH', 'FTA', '#$#', '232', 'HHH', 'FGA', '#$#', '232'], ['HHHHHHHH', 'NWEKKIQE', '%$%%%!%%', '43444044', 'HHHHHHHH', 'KLQDVVNQ', '%"%%!!%%', '41440044'], ['HHHH', 'ELAA', '%"##', '4122', 'HHHH', 'NLAA', '%"##', '4122']]
5EGA_A	0.0069251406487172	4.288833186892861	0.0102214650766609	[[146, 149], [133, 138], [134, 138], [17, 23]]	[4, 1, 3, 0]	[[725, 728], [776, 781], [947, 951], [1022, 1028]]	[['EEEE', 'HIFS', '3/12', '4023', 'EEEE', 'EILP', '3/02', '4013'], ['HHHHHH', 'EKANKI', '%%#%%!', '442440', 'HHHHHH', 'KNTQEV', '%%$%%!', '443440'], ['HHHHH', 'KANKI', '%#%%!', '42440', 'HHHHH', 'KLQDV', '%"%%!', '41440'], ['HHHHHHH', 'AEKAMKE', '#%%##%%', '2442244', 'HHHHHHH', 'ANLAATK', '#%"##$%', '2412234']]
2J5B_B	0.0069294891892411	7.906906628679914	0.0971039182282793	[[238, 245], [270, 272], [239, 244], [31, 37]]	[1, 2, 3, 0]	[[774, 781], [889, 891], [949, 954], [1050, 1056]]	[['HHHHHHHH', 'EQEVSEKI', '%%%!$%%!', '44403440', 'HHHHHHHH', 'QDKNTQEV', '%%%%$%%!', '44443440'], ['HHS', 'WFG', '$#U', '323', 'HHS', 'GAG', '$#U', '323'], ['HHHHHH', 'QEVSEK', '%%!$%%', '440344', 'HHHHHH', 'QDVVNQ', '%%!!%%', '440044'], ['EEEEEEE', 'FTAYNGF', '1212321', '2323432', 'EEEEEEE', 'MSFPQSA', '1212321', '2323432']]
3NJQ_B	0.0069446185524505	9.146759983406769	3.77235772357724	[[12, 15], [85, 90], [173, 176], [62, 67]]	[4, 1, 3, 0]	[[725, 728], [777, 782], [948, 951], [1057, 1062]]	[['EEEE', 'DVVS', '3//2', '4003', 'EEEE', 'EILP', '3/02', '4013'], ['HH.HHH', 'DTSHVA', '%$}%!#', '433402', 'HHHHHH', 'NTQEVF', '%$%%!#', '434402'], ['HHHH', 'LQHV', '"%%!', '1440', 'HHHH', 'LQDV', '"%%!', '1440'], ['TTEEEE', 'SHGIFC', 'NO2/11', '343022', 'TTEEEE', 'PHGVVF', 'NO2//1', '343002']]
3VNU_A	0.0069494230644961	9.829173761536856	0.1332046332046339	[[1056, 1058], [192, 202], [100, 103], [189, 193], [170, 176]]	[4, 1, 2, 3, 0]	[[726, 728], [775, 782], [888, 891], [950, 954], [1015, 1021]]	[['EEE', 'ILP', '/02', '013', 'EEE', 'ILP', '/02', '013'], ['HHHHHHHHHHH', 'EKEYQVQLDIA', '%%%$%!%"%!#', '44434041402', 'HHHHHHHH', 'DKNTQEVF', '%%%$%%!#', '44434402'], ['HHHS', 'AVAG', '#!#U', '2023', 'HHHS', 'FGAG', '#$#U', '2323'], ['HHHHH', 'EVVEK', '%!!%%', '40044', 'HHHHH', 'DVVNQ', '%!!%%', '40044'], ['HHHHHHH', 'AMHVAAS', '##%!##$', '2240223', 'HHHHHHH', 'AAEIRAS', '##%!&#$', '2240523']]
2JES_G	0.0069549905235167	21.94586821747378	0.1396933560476991	[[310, 313], [92, 99], [389, 391], [130, 136], [380, 390]]	[4, 1, 2, 3, 0]	[[725, 728], [771, 778], [888, 890], [948, 954], [1017, 1027]]	[['EEEE', 'KVSG', '3/22', '4033', 'EEEE', 'EILP', '3/02', '4013'], ['HHHHHHHH', 'FVDQKTQY', '#!%%%$%$', '20444343', 'HHHHHHHH', 'AVEQDKNT', '#!%%%%%$', '20444443'], ['HHH', 'FWF', '#$#', '232', 'HHH', 'FGA', '#$#', '232'], ['HHHHHHH', 'LNETVKN', '"%%$!%%', '1443044', 'HHHHHHH', 'LQDVVNQ', '"%%!!%%', '1440044'], ['HHHHHHHHHHH', 'KIRAGLRLFFW', '%!&#$"&"##$', '40523151223', 'HHHHHHHHHHH', 'EIRASANLA…
6NB3_A	0.0069633868874685	1.89513805678188	0.7574850299401212	[[1164, 1167], [1025, 1031], [1021, 1028], [1095, 1133]]	[4, 1, 3, 0]	[[725, 728], [771, 777], [947, 954], [1021, 1059]]	[['EEEE', 'QIAP', '3/12', '4023', 'EEEE', 'EILP', '3/02', '4013'], ['HHHHHHH', 'AVNNNAQ', '#!%%%#%', '2044424', 'HHHHHHH', 'AVEQDKN', '#!%%%%%', '2044444'], ['HHHHHHHH', 'KVQDAVNN', '%!%%#!%%', '40442044', 'HHHHHHHH', 'KLQDVVNQ', '%"%%!!%%', '41440044'], ['HHHHHHHHIIIIISS....TTTSSSSEEEEEEEEEETTE', 'SAQLAKDKVNEPVKAQSKRSGFPGQGTHIVSFVVNAPNG', '$#%"#%%%=AA@=VT]}]^NNMUUVU23//21//31NO2', '3241244404430…
4UO5_F	0.0069817582090789	17.48663274427092	0.7470238095238102	[[77, 85], [113, 115], [79, 86], [29, 31]]	[1, 2, 3, 0]	[[772, 780], [888, 890], [947, 954], [1057, 1059]]	[['HHHHHHHHH', 'IQDLEKYVE', '!%%"%%$!%', '044144304', 'HHHHHHHHH', 'VEQDKNTQE', '!%%%%%$%%', '044444344'], ['HHH', 'AEM', '#%#', '242', 'HHH', 'FGA', '#$#', '232'], ['HHHHHHHH', 'DLEKYVED', '%"%%$!%%', '41443044', 'HHHHHHHH', 'KLQDVVNQ', '%"%%!!%%', '41440044'], ['TTE', 'SEG', 'NO2', '343', 'TTE', 'PHG', 'NO2', '343']]
7KDG_B	0.00699621594484	0.0868429212105239	0.0155709342560554	[[725, 728], [769, 788], [888, 891], [947, 954], [1012, 1064]]	[4, 1, 2, 3, 0]	[[725, 728], [769, 788], [888, 891], [947, 954], [1012, 1064]]	[['EEEE', 'EILP', '3/02', '4013', 'EEEE', 'EILP', '3/02', '4013'], ['HHHHHHHHHHHHHHTT.SSE', 'GIAVEQDKNTQEVFAQVKQI', '$!#!%%%%%$%%!#MOYVV/', '30204444434402240440', 'HHHHHHHHHHHHHH...SEE', 'GIAVEQDKNTQEVFAQVKQI', '$!#!%%%%%$%%!#[]YV3/', '30204444434402240440'], ['HHHS', 'FGAG', '#$#U', '2323', 'HHHS', 'FGAG', '#$#U', '2323'], ['HHHHHHHH', 'KLQDVVNQ', '%"%%!!%%', '41440044', 'HHHHHHHH', 'KLQDVVNQ',…
6QD8_F	0.0069995688789857	14.099151798190228	0.0500894454382829	[[544, 546], [613, 619], [597, 599], [617, 621], [509, 512]]	[4, 1, 2, 3, 0]	[[726, 728], [775, 781], [889, 891], [949, 953], [1035, 1038]]	[['EEE', 'IEG', '/32', '043', 'EEE', 'ILP', '/02', '013'], ['HHHHHHH', 'HDWTKNI', '%%$$%%!', '4433440', 'HHHHHHH', 'DKNTQEV', '%%%$%%!', '4443440'], ['HSS', 'WGG', '$UU', '333', 'HHS', 'GAG', '$#U', '323'], ['HHHHH', 'KNITD', '%%!$%', '44034', 'HHHHH', 'QDVVN', '%%!!%', '44004'], ['S...', 'PKPN', 'U]}]', '3434', 'S...', 'GQSK', 'U]}]', '3434']]
4UO4_B	0.0070011235076976	17.371809909316696	0.7014492753623203	[[77, 85], [113, 115], [79, 86], [29, 31]]	[1, 2, 3, 0]	[[772, 780], [888, 890], [947, 954], [1057, 1059]]	[['HHHHHHHHH', 'IQDLEKYVE', '!%%"%%$!%', '044144304', 'HHHHHHHHH', 'VEQDKNTQE', '!%%%%%$%%', '044444344'], ['HHH', 'AEM', '#%#', '242', 'HHH', 'FGA', '#$#', '232'], ['HHHHHHHH', 'DLEKYVED', '%"%%$!%%', '41443044', 'HHHHHHHH', 'KLQDVVNQ', '%"%%!!%%', '41440044'], ['TTE', 'SEG', 'NO2', '343', 'TTE', 'PHG', 'NO2', '343']]
7BR8_7	0.007019484497945	9.42496192039228	0.1328790459965925	[[137, 139], [15, 19], [219, 221], [144, 149], [218, 223]]	[4, 1, 2, 3, 0]	[[726, 728], [778, 782], [888, 890], [949, 954], [1019, 1024]]	[['EEE', 'VLP', '/02', '013', 'EEE', 'ILP', '/02', '013'], ['HHHHH', 'TDEIA', '$%%!#', '34402', 'HHHHH', 'TQEVF', '$%%!#', '34402'], ['HHH', 'ASM', '#$#', '232', 'HHH', 'FGA', '#$#', '232'], ['HHHHHH', 'EEVLQK', '%%!"%%', '440144', 'HHHHHH', 'QDVVNQ', '%%!!%%', '440044'], ['HHHHHH', 'RASMRL', '&#$#&"', '523251', 'HHHHHH', 'RASANL', '&#$#%"', '523241']]
6ZGE_B	0.0070331628815203	18.20189377970568	0.3287904599659281	[[725, 728], [769, 785], [1020, 1022], [947, 954], [1012, 1064]]	[4, 1, 2, 3, 0]	[[725, 728], [769, 785], [888, 890], [947, 954], [1012, 1064]]	[['EEEE', 'EILP', '3/02', '4013', 'EEEE', 'EILP', '3/02', '4013'], ['HHHHHHHHHHHHHH.S.', 'GIAVEQDKNTQEVFAQV', '$!#!%%%%%$%%!#[VY', '30204444434402240', 'HHHHHHHHHHHHHH...', 'GIAVEQDKNTQEVFAQV', '$!#!%%%%%$%%!#[]Y', '30204444434402240'], ['HHH', 'ASA', '#$#', '232', 'HHH', 'FGA', '#$#', '232'], ['HHHHHHHH', 'KLQDVVNQ', '%"%%!!%%', '41440044', 'HHHHHHHH', 'KLQDVVNQ', '%"%%!!%%', '41440044'], ['HHHH…
6ZGE_A	0.0070342662825241	18.201875441394144	0.2879045996592835	[[725, 728], [769, 785], [1020, 1022], [947, 954], [1012, 1064]]	[4, 1, 2, 3, 0]	[[725, 728], [769, 785], [888, 890], [947, 954], [1012, 1064]]	[['EEEE', 'EILP', '3/02', '4013', 'EEEE', 'EILP', '3/02', '4013'], ['HHHHHHHHHHHHHH.S.', 'GIAVEQDKNTQEVFAQV', '$!#!%%%%%$%%!#[VY', '30204444434402240', 'HHHHHHHHHHHHHH...', 'GIAVEQDKNTQEVFAQV', '$!#!%%%%%$%%!#[]Y', '30204444434402240'], ['HHH', 'ASA', '#$#', '232', 'HHH', 'FGA', '#$#', '232'], ['HHHHHHHH', 'KLQDVVNQ', '%"%%!!%%', '41440044', 'HHHHHHHH', 'KLQDVVNQ', '%"%%!!%%', '41440044'], ['HHHH…
6F5U_B	0.0070349592673953	12.883782391720707	0.0576576576576581	[[544, 546], [614, 619], [597, 599], [617, 619], [512, 514]]	[4, 1, 2, 3, 0]	[[726, 728], [776, 781], [889, 891], [949, 951], [1036, 1038]]	[['EEE', 'IEG', '/32', '043', 'EEE', 'ILP', '/02', '013'], ['HHHHHH', 'DWTKNI', '%$$%%!', '433440', 'HHHHHH', 'KNTQEV', '%%$%%!', '443440'], ['HSS', 'WGG', '$UU', '333', 'HHS', 'GAG', '$#U', '323'], ['HHH', 'KNI', '%%!', '440', 'HHH', 'QDV', '%%!', '440'], ['...', 'NPN', ']}]', '434', '...', 'QSK', ']}]', '434']]
6ZGE_C	0.0070352366174267	18.201892017018	0.2930153321976139	[[725, 728], [769, 785], [1020, 1022], [947, 954], [1012, 1064]]	[4, 1, 2, 3, 0]	[[725, 728], [769, 785], [888, 890], [947, 954], [1012, 1064]]	[['EEEE', 'EILP', '3/02', '4013', 'EEEE', 'EILP', '3/02', '4013'], ['HHHHHHHHHHHHHH.S.', 'GIAVEQDKNTQEVFAQV', '$!#!%%%%%$%%!#[VY', '30204444434402240', 'HHHHHHHHHHHHHH...', 'GIAVEQDKNTQEVFAQV', '$!#!%%%%%$%%!#[]Y', '30204444434402240'], ['HHH', 'ASA', '#$#', '232', 'HHH', 'FGA', '#$#', '232'], ['HHHHHHHH', 'KLQDVVNQ', '%"%%!!%%', '41440044', 'HHHHHHHH', 'KLQDVVNQ', '%"%%!!%%', '41440044'], ['HHHH…
6ZGI_B	0.0070461158639256	18.340924159359933	0.321976149914821	[[725, 728], [769, 785], [1020, 1022], [947, 954], [1012, 1064]]	[4, 1, 2, 3, 0]	[[725, 728], [769, 785], [888, 890], [947, 954], [1012, 1064]]	[['EEEE', 'EILP', '3/02', '4013', 'EEEE', 'EILP', '3/02', '4013'], ['HHHHHHHHHHHHHH.S.', 'GIAVEQDKNTQEVFAQV', '$!#!%%%%%$%%!#[VY', '30204444434402240', 'HHHHHHHHHHHHHH...', 'GIAVEQDKNTQEVFAQV', '$!#!%%%%%$%%!#[]Y', '30204444434402240'], ['HHH', 'ASA', '#$#', '232', 'HHH', 'FGA', '#$#', '232'], ['HHHHHHHH', 'KLQDVVNQ', '%"%%!!%%', '41440044', 'HHHHHHHH', 'KLQDVVNQ', '%"%%!!%%', '41440044'], ['HHHH…
7JZL_B	0.0070466038374381	17.113565191333453	0.3270868824531512	[[725, 728], [769, 788], [1020, 1022], [947, 954], [1012, 1064]]	[4, 1, 2, 3, 0]	[[725, 728], [769, 788], [888, 890], [947, 954], [1012, 1064]]	[['EEEE', 'EILP', '3/02', '4013', 'EEEE', 'EILP', '3/02', '4013'], ['HHHHHHHHHHHHHH...SEE', 'GIAVEQDKNTQEVFAQVKQI', '$!#!%%%%%$%%!#[]YV3/', '30204444434402240440', 'HHHHHHHHHHHHHH...SEE', 'GIAVEQDKNTQEVFAQVKQI', '$!#!%%%%%$%%!#[]YV3/', '30204444434402240440'], ['HHH', 'ASA', '#$#', '232', 'HHH', 'FGA', '#$#', '232'], ['HHHHHHHH', 'KLQDVVNQ', '%"%%!!%%', '41440044', 'HHHHHHHH', 'KLQDVVNQ', '%"%%!!…
6ZGI_A	0.0070470937438235	18.34099249449656	0.3134582623509361	[[725, 728], [769, 785], [1020, 1022], [947, 954], [1012, 1064]]	[4, 1, 2, 3, 0]	[[725, 728], [769, 785], [888, 890], [947, 954], [1012, 1064]]	[['EEEE', 'EILP', '3/02', '4013', 'EEEE', 'EILP', '3/02', '4013'], ['HHHHHHHHHHHHHH.S.', 'GIAVEQDKNTQEVFAQV', '$!#!%%%%%$%%!#[VY', '30204444434402240', 'HHHHHHHHHHHHHH...', 'GIAVEQDKNTQEVFAQV', '$!#!%%%%%$%%!#[]Y', '30204444434402240'], ['HHH', 'ASA', '#$#', '232', 'HHH', 'FGA', '#$#', '232'], ['HHHHHHHH', 'KLQDVVNQ', '%"%%!!%%', '41440044', 'HHHHHHHH', 'KLQDVVNQ', '%"%%!!%%', '41440044'], ['HHHH…
2J5B_A	0.0070494761326363	7.982811316353081	0.1413969335604765	[[238, 245], [270, 272], [239, 244], [31, 37]]	[1, 2, 3, 0]	[[774, 781], [889, 891], [949, 954], [1050, 1056]]	[['HHHHHHHH', 'EQEVSEKI', '%%%!$%%!', '44403440', 'HHHHHHHH', 'QDKNTQEV', '%%%%$%%!', '44443440'], ['HHS', 'WFG', '$#U', '323', 'HHS', 'GAG', '$#U', '323'], ['HHHHHH', 'QEVSEK', '%%!$%%', '440344', 'HHHHHH', 'QDVVNQ', '%%!!%%', '440044'], ['EEEEEEE', 'FTAYNGF', '1212321', '2323432', 'EEEEEEE', 'MSFPQSA', '1212321', '2323432']]
6ZGI_C	0.0070506735329508	18.340966596735925	0.2844974446337307	[[725, 728], [769, 785], [1020, 1022], [947, 954], [1012, 1064]]	[4, 1, 2, 3, 0]	[[725, 728], [769, 785], [888, 890], [947, 954], [1012, 1064]]	[['EEEE', 'EILP', '3/02', '4013', 'EEEE', 'EILP', '3/02', '4013'], ['HHHHHHHHHHHHHH.S.', 'GIAVEQDKNTQEVFAQV', '$!#!%%%%%$%%!#[VY', '30204444434402240', 'HHHHHHHHHHHHHH...', 'GIAVEQDKNTQEVFAQV', '$!#!%%%%%$%%!#[]Y', '30204444434402240'], ['HHH', 'ASA', '#$#', '232', 'HHH', 'FGA', '#$#', '232'], ['HHHHHHHH', 'KLQDVVNQ', '%"%%!!%%', '41440044', 'HHHHHHHH', 'KLQDVVNQ', '%"%%!!%%', '41440044'], ['HHHH…
6BP2_B	0.0070612005270697	10.568494709268696	0.3310657596371886	[[618, 624], [618, 623], [545, 547]]	[1, 3, 0]	[[775, 781], [949, 954], [1051, 1053]]	[['HHHHHHH', 'KNISEQI', '%%!$%%!', '4403440', 'HHHHHHH', 'DKNTQEV', '%%%$%%!', '4443440'], ['HHHHHH', 'KNISEQ', '%%!$%%', '440344', 'HHHHHH', 'QDVVNQ', '%%!!%%', '440044'], ['EEE', 'TAG', '212', '323', 'EEE', 'SFP', '212', '323']]
6ZOJ_I	0.0070619042559855	8.913745615385466	0.313199105145415	[[80, 83], [144, 151], [143, 148], [194, 198]]	[4, 1, 3, 0]	[[725, 728], [773, 780], [949, 954], [1023, 1027]]	[['EEEE', 'DVVY', '3//2', '4003', 'EEEE', 'EILP', '3/02', '4013'], ['HHHHHHHH', 'KIQKKYDE', '%!%%%$%%', '40444344', 'HHHHHHHH', 'EQDKNTQE', '%%%%%$%%', '44444344'], ['HHHHHH', 'KKIQKK', '%%!%%%', '440444', 'HHHHHH', 'QDVVNQ', '%%!!%%', '440044'], ['HHHHH', 'ELEFY', '%"%#$', '41423', 'HHHHH', 'NLAAT', '%"##$', '41223']]
6ZP5_A	0.0070627209387024	17.265905076704104	0.1822827938671207	[[698, 701], [742, 762], [993, 995], [920, 927], [985, 1037]]	[4, 1, 2, 3, 0]	[[725, 728], [769, 789], [888, 890], [947, 954], [1012, 1064]]	[['EEEE', 'EILP', '3/02', '4013', 'EEEE', 'EILP', '3/02', '4013'], ['HHHHHHHHHHHHHH...SEE.', 'GIAVEQDKNTQEVFAQVKQIY', '$!#!%%%%%$%%!#[]YV3/}', '302044444344022404403', 'HHHHHHHHHHHHHH...SEE.', 'GIAVEQDKNTQEVFAQVKQIY', '$!#!%%%%%$%%!#[]YV3/}', '302044444344022404403'], ['HHH', 'ASA', '#$#', '232', 'HHH', 'FGA', '#$#', '232'], ['HHHHHHHH', 'KLQDVVNQ', '%"%%!!%%', '41440044', 'HHHHHHHH', 'KLQDVVNQ',…
5WMQ_A	0.0070812655981155	3.4638848582872748	0.524675324675326	[[173, 178], [172, 174], [112, 126]]	[1, 3, 0]	[[773, 778], [948, 950], [1047, 1063]]	[['HHTHHH', 'ENGKDT', '%%N%%$', '443443', 'HHHHHH', 'EQDKNT', '%%%%%$', '444443'], ['HHH', 'LEN', '"%%', '144', 'HHH', 'LQD', '"%%', '144'], ['EEEEEEETTEEEEEE', 'GHNQYAYDGKDYIAL', '2333212ON332/10', '344432343443021', 'EEEEEEEEEETTEEEEE', 'YHLMSFPQSAPHGVVFL', '2301212321NO2//10', '34123234323430021']]
7A29_C	0.0070848819758224	17.38842798693791	0.2061328790459959	[[725, 728], [769, 788], [1020, 1022], [947, 954], [1012, 1064]]	[4, 1, 2, 3, 0]	[[725, 728], [769, 788], [888, 890], [947, 954], [1012, 1064]]	[['EEEE', 'EILP', '3/02', '4013', 'EEEE', 'EILP', '3/02', '4013'], ['HHHHHHHHHHHHHH...SEE', 'GIAVEQDKNTQEVFAQVKQI', '$!#!%%%%%$%%!#[]YV3/', '30204444434402240440', 'HHHHHHHHHHHHHH...SEE', 'GIAVEQDKNTQEVFAQVKQI', '$!#!%%%%%$%%!#[]YV3/', '30204444434402240440'], ['HHH', 'ASA', '#$#', '232', 'HHH', 'FGA', '#$#', '232'], ['HHHHHHHH', 'KLQDVVNQ', '%"%%!!%%', '41440044', 'HHHHHHHH', 'KLQDVVNQ', '%"%%!!…
6G9B_B	0.0070853972378785	12.939677755265103	0.0750915750915752	[[544, 546], [614, 619], [597, 599], [617, 619], [512, 514]]	[4, 1, 2, 3, 0]	[[726, 728], [776, 781], [889, 891], [949, 951], [1036, 1038]]	[['EEE', 'IEG', '/32', '043', 'EEE', 'ILP', '/02', '013'], ['HHHHHH', 'DWTKNI', '%$$%%!', '433440', 'HHHHHH', 'KNTQEV', '%%$%%!', '443440'], ['HSS', 'WGG', '$UU', '333', 'HHS', 'GAG', '$#U', '323'], ['HHH', 'KNI', '%%!', '440', 'HHH', 'QDV', '%%!', '440'], ['...', 'NPN', ']}]', '434', '...', 'QSK', ']}]', '434']]
6ZOW_A	0.0070896415423723	17.231971721454887	0.1856899488926744	[[725, 728], [769, 789], [1020, 1022], [947, 954], [1012, 1064]]	[4, 1, 2, 3, 0]	[[725, 728], [769, 789], [888, 890], [947, 954], [1012, 1064]]	[['EEEE', 'EILP', '3/02', '4013', 'EEEE', 'EILP', '3/02', '4013'], ['HHHHHHHHHHHHHH...SEE.', 'GIAVEQDKNTQEVFAQVKQIY', '$!#!%%%%%$%%!#[]YV3/}', '302044444344022404403', 'HHHHHHHHHHHHHH...SEE.', 'GIAVEQDKNTQEVFAQVKQIY', '$!#!%%%%%$%%!#[]YV3/}', '302044444344022404403'], ['HHH', 'ASA', '#$#', '232', 'HHH', 'FGA', '#$#', '232'], ['HHHHHHHH', 'KLQDVVNQ', '%"%%!!%%', '41440044', 'HHHHHHHH', 'KLQDVVNQ',…
1CZB_A	0.0070980065125323	2.420034939487288	0.1669980119284297	[[89, 91], [98, 104], [193, 195], [163, 167], [166, 172]]	[4, 1, 2, 3, 0]	[[726, 728], [769, 775], [888, 890], [948, 952], [1017, 1023]]	[['EEE', 'VVT', '//2', '003', 'EEE', 'ILP', '/02', '013'], ['HHHHHHH', 'SVAAQHH', '$!##%%%', '3022444', 'HHHHHHH', 'GIAVEQD', '$!#!%%%', '3020444'], ['HHH', 'MYA', '#$#', '232', 'HHH', 'FGA', '#$#', '232'], ['HHHHH', 'LKDKI', '"%%%!', '14440', 'HHHHH', 'LQDVV', '"%%!!', '14400'], ['HHHHHHH', 'KIRVLAE', '%!&!"#%', '4050124', 'HHHHHHH', 'EIRASAN', '%!&#$#%', '4052324']]
6ZP7_A	0.0071022489167165	17.214015472981227	0.1856899488926744	[[698, 701], [742, 762], [993, 995], [920, 927], [985, 1037]]	[4, 1, 2, 3, 0]	[[725, 728], [769, 789], [888, 890], [947, 954], [1012, 1064]]	[['EEEE', 'EILP', '3/02', '4013', 'EEEE', 'EILP', '3/02', '4013'], ['HHHHHHHHHHHHHH...SEE.', 'GIAVEQDKNTQEVFAQVKQIY', '$!#!%%%%%$%%!#[]YV3/}', '302044444344022404403', 'HHHHHHHHHHHHHH...SEE.', 'GIAVEQDKNTQEVFAQVKQIY', '$!#!%%%%%$%%!#[]YV3/}', '302044444344022404403'], ['HHH', 'ASA', '#$#', '232', 'HHH', 'FGA', '#$#', '232'], ['HHHHHHHH', 'KLQDVVNQ', '%"%%!!%%', '41440044', 'HHHHHHHH', 'KLQDVVNQ',…
7JWB_B	0.007124464329069	17.455567649311682	0.2589437819420774	[[725, 728], [769, 788], [1020, 1022], [947, 954], [1012, 1064]]	[4, 1, 2, 3, 0]	[[725, 728], [769, 788], [888, 890], [947, 954], [1012, 1064]]	[['EEEE', 'EILP', '3/02', '4013', 'EEEE', 'EILP', '3/02', '4013'], ['HHHHHHHHHHHHHH...SSE', 'GIAVEQDKNTQEVFAQVKQI', '$!#!%%%%%$%%!#[]YVV/', '30204444434402240440', 'HHHHHHHHHHHHHH...SEE', 'GIAVEQDKNTQEVFAQVKQI', '$!#!%%%%%$%%!#[]YV3/', '30204444434402240440'], ['HHH', 'ASA', '#$#', '232', 'HHH', 'FGA', '#$#', '232'], ['HHHHHHHH', 'KLQDVVNQ', '%"%%!!%%', '41440044', 'HHHHHHHH', 'KLQDVVNQ', '%"%%!!…
2XQY_A	0.007124724083389	14.671210766014196	0.5332197614991481	[[214, 217], [593, 601], [593, 598], [230, 251]]	[4, 1, 3, 0]	[[725, 728], [775, 783], [949, 954], [1015, 1028]]	[['EEEE', 'HVYT', '3/22', '4033', 'EEEE', 'EILP', '3/02', '4013'], ['HHHHHHHH.', 'KDMEEQLMA', '%%#%%%"#[', '442444122', 'HHHHHHHH.', 'DKNTQEVFA', '%%%$%%!#[', '444344022'], ['HHHHHH', 'KDMEEQ', '%%#%%%', '442444', 'HHHHHH', 'QDVVNQ', '%%!!%%', '440044'], ['HHHHHHHHHS.S.HHHHHHHHH', 'MRDVAAYVHESDDYLAQLSAAH', '#&%!##$!%V}V]$"#%"$##%', '2540223044344312413224', 'HHHHHHHHHHHHHH', 'AAEIRASANLAATK', '##…
6NB7_B	0.0071319007929186	23.019174390238355	0.2657580919931852	[[596, 598], [751, 769], [1002, 1004], [929, 936], [994, 1046]]	[4, 1, 2, 3, 0]	[[726, 728], [769, 787], [888, 890], [947, 954], [1012, 1064]]	[['EEE', 'VLY', '/02', '013', 'EEE', 'ILP', '/02', '013'], ['HHHHHHHHHHHHHH...SE', 'GIAAEQDRNTREVFAQVKQ', '$!##%%%&%$&%!#[]YV3', '3022444543540224044', 'HHHHHHHHHHHHHH...SE', 'GIAVEQDKNTQEVFAQVKQ', '$!#!%%%%%$%%!#[]YV3', '3020444443440224044'], ['HHH', 'ASA', '#$#', '232', 'HHH', 'FGA', '#$#', '232'], ['HHHHHHHH', 'KLQDVVNQ', '%"%%!!%%', '41440044', 'HHHHHHHH', 'KLQDVVNQ', '%"%%!!%%', '41440044']…
4UO8_B	0.0071324570000064	17.497998911883165	0.7214076246334313	[[77, 85], [113, 115], [79, 86], [29, 31]]	[1, 2, 3, 0]	[[772, 780], [888, 890], [947, 954], [1057, 1059]]	[['HHHHHHHHH', 'IQDLEKYVE', '!%%"%%$!%', '044144304', 'HHHHHHHHH', 'VEQDKNTQE', '!%%%%%$%%', '044444344'], ['HHH', 'AEM', '#%#', '242', 'HHH', 'FGA', '#$#', '232'], ['HHHHHHHH', 'DLEKYVED', '%"%%$!%%', '41443044', 'HHHHHHHH', 'KLQDVVNQ', '%"%%!!%%', '41440044'], ['TTE', 'SEG', 'NO2', '343', 'TTE', 'PHG', 'NO2', '343']]
5WFZ_A	0.0071361495211073	4.007580972986229	0.013816925734025	[[146, 149], [133, 138], [134, 138], [17, 23]]	[4, 1, 3, 0]	[[725, 728], [776, 781], [947, 951], [1022, 1028]]	[['EEEE', 'HIFS', '3/12', '4023', 'EEEE', 'EILP', '3/02', '4013'], ['HHHHHH', 'EKANKI', '%%#%%!', '442440', 'HHHHHH', 'KNTQEV', '%%$%%!', '443440'], ['HHHHH', 'KANKI', '%#%%!', '42440', 'HHHHH', 'KLQDV', '%"%%!', '41440'], ['HHHHHHH', 'AEKAMKE', '#%%##%%', '2442244', 'HHHHHHH', 'ANLAATK', '#%"##$%', '2412234']]
7JZN_A	0.0071456230628257	17.20704998467984	0.2742759795570688	[[725, 728], [769, 788], [1020, 1022], [947, 954], [1012, 1064]]	[4, 1, 2, 3, 0]	[[725, 728], [769, 788], [888, 890], [947, 954], [1012, 1064]]	[['EEEE', 'EILP', '3/02', '4013', 'EEEE', 'EILP', '3/02', '4013'], ['HHHHHHHHHHHHHH...SEE', 'GIAVEQDKNTQEVFAQVKQI', '$!#!%%%%%$%%!#[]YV3/', '30204444434402240440', 'HHHHHHHHHHHHHH...SEE', 'GIAVEQDKNTQEVFAQVKQI', '$!#!%%%%%$%%!#[]YV3/', '30204444434402240440'], ['HHH', 'ASA', '#$#', '232', 'HHH', 'FGA', '#$#', '232'], ['HHHHHHHH', 'KLQDVVNQ', '%"%%!!%%', '41440044', 'HHHHHHHH', 'KLQDVVNQ', '%"%%!!…
3PHU_A	0.0071491360357514	4.400907507743403	0.1226575809199315	[[176, 180], [105, 107], [178, 180], [41, 43]]	[1, 2, 3, 0]	[[770, 774], [888, 890], [952, 954], [1026, 1028]]	[['HHHHH', 'IAVDQ', '!#!%%', '02044', 'HHHHH', 'IAVEQ', '!#!%%', '02044'], ['HHH', 'ASM', '#$#', '232', 'HHH', 'FGA', '#$#', '232'], ['HHH', 'VDQ', '!%%', '044', 'HHH', 'VNQ', '!%%', '044'], ['HHH', 'FYH', '#$%', '234', 'HHH', 'ATK', '#$%', '234']]
4UO0_D	0.0071509191628439	17.4636241825988	0.7896341463414649	[[77, 85], [79, 86], [29, 31]]	[1, 3, 0]	[[772, 780], [947, 954], [1057, 1059]]	[['HHHHHHHHH', 'IQDLEKYVE', '!%%"%%$!%', '044144304', 'HHHHHHHHH', 'VEQDKNTQE', '!%%%%%$%%', '044444344'], ['HHHHHHHH', 'DLEKYVED', '%"%%$!%%', '41443044', 'HHHHHHHH', 'KLQDVVNQ', '%"%%!!%%', '41440044'], ['TTE', 'SEG', 'NO2', '343', 'TTE', 'PHG', 'NO2', '343']]
6XM0_B	0.0071613525116938	18.091510002716248	0.3407155025553656	[[725, 728], [769, 788], [1020, 1022], [947, 954], [1012, 1064]]	[4, 1, 2, 3, 0]	[[725, 728], [769, 788], [888, 890], [947, 954], [1012, 1064]]	[['EEEE', 'EILP', '3/02', '4013', 'EEEE', 'EILP', '3/02', '4013'], ['HHHHHHHHHHHHHH...SEE', 'GIAVEQDKNTQEVFAQVKQI', '$!#!%%%%%$%%!#[]YV3/', '30204444434402240440', 'HHHHHHHHHHHHHH...SEE', 'GIAVEQDKNTQEVFAQVKQI', '$!#!%%%%%$%%!#[]YV3/', '30204444434402240440'], ['HHH', 'ASA', '#$#', '232', 'HHH', 'FGA', '#$#', '232'], ['HHHHHHHH', 'KLQDVVNQ', '%"%%!!%%', '41440044', 'HHHHHHHH', 'KLQDVVNQ', '%"%%!!…
3BP9_B	0.007172162650112	1.7901430516062202	1.60888888888889	[[66, 93], [91, 93], [103, 105]]	[1, 3, 0]	[[774, 781], [949, 951], [1036, 1038]]	[['HHHHHHHHHHHHT.B.TTS.B...HHHH', 'EEKQRVLLEARKAVRGNDGRPTQLPNEV', '%%%%&!""%#&%MY~}OOU^+}]Z$%%!', '4444501142542053443533413440', 'HHHHHHHH', 'QDKNTQEV', '%%%%$%%!', '44443440'], ['HHH', 'NEV', '%%!', '440', 'HHH', 'QDV', '%%!', '440'], ['...', 'DWD', ']}]', '434', '...', 'QSK', ']}]', '434']]
7A29_B	0.0072000707119227	17.401617301127356	0.2606473594548544	[[725, 728], [769, 788], [1020, 1022], [947, 954], [1012, 1064]]	[4, 1, 2, 3, 0]	[[725, 728], [769, 788], [888, 890], [947, 954], [1012, 1064]]	[['EEEE', 'EILP', '3/02', '4013', 'EEEE', 'EILP', '3/02', '4013'], ['HHHHHHHHHHHHHH...SEE', 'GIAVEQDKNTQEVFAQVKQI', '$!#!%%%%%$%%!#[]YV3/', '30204444434402240440', 'HHHHHHHHHHHHHH...SEE', 'GIAVEQDKNTQEVFAQVKQI', '$!#!%%%%%$%%!#[]YV3/', '30204444434402240440'], ['HHH', 'ASA', '#$#', '232', 'HHH', 'FGA', '#$#', '232'], ['HHHHHHHH', 'KLQDVVNQ', '%"%%!!%%', '41440044', 'HHHHHHHH', 'KLQDVVNQ', '%"%%!!…
4UO6_B	0.0072146195290727	17.47179491458069	0.7522388059701501	[[77, 85], [113, 115], [79, 86], [29, 31]]	[1, 2, 3, 0]	[[772, 780], [888, 890], [947, 954], [1057, 1059]]	[['HHHHHHHHH', 'IQDLEKYVE', '!%%"%%$!%', '044144304', 'HHHHHHHHH', 'VEQDKNTQE', '!%%%%%$%%', '044444344'], ['HHH', 'AEM', '#%#', '242', 'HHH', 'FGA', '#$#', '232'], ['HHHHHHHH', 'DLEKYVED', '%"%%$!%%', '41443044', 'HHHHHHHH', 'KLQDVVNQ', '%"%%!!%%', '41440044'], ['TTE', 'SEG', 'NO2', '343', 'TTE', 'PHG', 'NO2', '343']]
2XQY_E	0.0072284616154027	14.63969922944233	0.5315161839863705	[[214, 217], [593, 601], [593, 598], [230, 251]]	[4, 1, 3, 0]	[[725, 728], [775, 783], [949, 954], [1015, 1028]]	[['EEEE', 'HVYT', '3/22', '4033', 'EEEE', 'EILP', '3/02', '4013'], ['HHHHHHHH.', 'KDMEEQLMA', '%%#%%%"#[', '442444122', 'HHHHHHHH.', 'DKNTQEVFA', '%%%$%%!#[', '444344022'], ['HHHHHH', 'KDMEEQ', '%%#%%%', '442444', 'HHHHHH', 'QDVVNQ', '%%!!%%', '440044'], ['HHHHHHHHTT.S.HHHHHHHHH', 'MRDVAAYVHESDDYLAQLSAAH', '#&%!##$!OO}V]$"#%"$##%', '2540223044344312413224', 'HHHHHHHHHHHHHH', 'AAEIRASANLAATK', '##…
7A25_B	0.0072319311172361	17.367909848205418	0.2504258943781932	[[725, 728], [769, 788], [1020, 1022], [947, 954], [1012, 1064]]	[4, 1, 2, 3, 0]	[[725, 728], [769, 788], [888, 890], [947, 954], [1012, 1064]]	[['EEEE', 'EILP', '3/02', '4013', 'EEEE', 'EILP', '3/02', '4013'], ['HHHHHHHHHHHHHH.S.SEE', 'GIAVEQDKNTQEVFAQVKQI', '$!#!%%%%%$%%!#[VYV3/', '30204444434402240440', 'HHHHHHHHHHHHHH...SEE', 'GIAVEQDKNTQEVFAQVKQI', '$!#!%%%%%$%%!#[]YV3/', '30204444434402240440'], ['HHH', 'ASA', '#$#', '232', 'HHH', 'FGA', '#$#', '232'], ['HHHHHHHH', 'KLQDVVNQ', '%"%%!!%%', '41440044', 'HHHHHHHH', 'KLQDVVNQ', '%"%%!!…
4UO2_D	0.0072345705588747	17.50755315565811	0.8575949367088611	[[77, 85], [79, 86], [29, 31]]	[1, 3, 0]	[[772, 780], [947, 954], [1057, 1059]]	[['HHHHHHHHH', 'IQDLEKYVE', '!%%"%%$!%', '044144304', 'HHHHHHHHH', 'VEQDKNTQE', '!%%%%%$%%', '044444344'], ['HHHHHHHH', 'DLEKYVED', '%"%%$!%%', '41443044', 'HHHHHHHH', 'KLQDVVNQ', '%"%%!!%%', '41440044'], ['TTE', 'SEG', 'NO2', '343', 'TTE', 'PHG', 'NO2', '343']]
1VTM_P	0.0072351666571549	9.70888259344256	0.2705627705627713	[[44, 47], [142, 144], [125, 127], [121, 129]]	[1, 2, 3, 0]	[[772, 775], [888, 890], [952, 954], [1018, 1025]]	[['HHHH', 'VQQQ', '!%%%', '0444', 'HHHH', 'VEQD', '!%%%', '0444'], ['HHH', 'AGF', '#$#', '232', 'HHH', 'FGA', '#$#', '232'], ['HHH', 'INN', '!%%', '044', 'HHH', 'VNQ', '!%%', '044'], ['HHHHHHHHH', 'IRASINNLA', '!&#$!%%"#', '052304412', 'HHHHHHHH', 'IRASANLA', '!&#$#%"#', '05232412']]
6ZLW_I	0.0072394484108843	8.612063456516921	0.445812807881774	[[80, 83], [144, 151], [143, 148], [192, 198]]	[4, 1, 3, 0]	[[725, 728], [773, 780], [949, 954], [1021, 1027]]	[['EEEE', 'DVVY', '3//2', '4003', 'EEEE', 'EILP', '3/02', '4013'], ['HHHHHHHH', 'KIQKKYDE', '%!%%%$%%', '40444344', 'HHHHHHHH', 'EQDKNTQE', '%%%%%$%%', '44444344'], ['HHHHHH', 'KKIQKK', '%%!%%%', '440444', 'HHHHHH', 'QDVVNQ', '%%!!%%', '440044'], ['HHHHHHH', 'GKELEFY', '$%%"%#$', '3441423', 'HHHHHHH', 'SANLAAT', '$#%"##$', '3241223']]
5D4Z_1	0.0072425209037277	2.4598276903873466	0.3401826484018266	[[114, 117], [172, 174], [182, 184], [171, 174]]	[1, 2, 3, 0]	[[779, 782], [888, 890], [949, 951], [1019, 1022]]	[['HHHH', 'KKVA', '%%!#', '4402', 'HHHH', 'QEVF', '%%!#', '4402'], ['HHH', 'MYA', '#$#', '232', 'HHH', 'FGA', '#$#', '232'], ['HHH', 'NKI', '%%!', '440', 'HHH', 'QDV', '%%!', '440'], ['HHHH', 'RMYA', '&#$#', '5232', 'HHHH', 'RASA', '&#$#', '5232']]
4O6H_E	0.0072484971877586	2.127232236977904	0.486075949367089	[[451, 453], [488, 494], [489, 494], [529, 531]]	[4, 1, 3, 0]	[[726, 728], [774, 780], [949, 954], [1026, 1028]]	[['EEE', 'VLS', '/02', '013', 'EEE', 'ILP', '/02', '013'], ['HHHHHHH', 'EDKVWDK', '%%%!$%%', '4440344', 'HHHHHHH', 'QDKNTQE', '%%%%$%%', '4444344'], ['HHHHHH', 'DKVWDK', '%%!$%%', '440344', 'HHHHHH', 'QDVVNQ', '%%!!%%', '440044'], ['HHH', 'ASK', '#$%', '234', 'HHH', 'ATK', '#$%', '234']]
4AVQ_A	0.0072531371419084	5.991646265407487	0.0352733686067026	[[146, 149], [133, 138], [134, 138], [17, 23]]	[4, 1, 3, 0]	[[725, 728], [776, 781], [947, 951], [1022, 1028]]	[['EEEE', 'HIFS', '3/12', '4023', 'EEEE', 'EILP', '3/02', '4013'], ['HHHHHH', 'EKANKI', '%%#%%!', '442440', 'HHHHHH', 'KNTQEV', '%%$%%!', '443440'], ['HHHHH', 'KANKI', '%#%%!', '42440', 'HHHHH', 'KLQDV', '%"%%!', '41440'], ['HHHHHHH', 'AEKAMKE', '#%%##%%', '2442244', 'HHHHHHH', 'ANLAATK', '#%"##$%', '2412234']]
7DDN_C	0.0072585186911634	17.233639356194413	0.2299829642248714	[[725, 728], [769, 788], [1020, 1022], [947, 954], [1012, 1064]]	[4, 1, 2, 3, 0]	[[725, 728], [769, 788], [888, 890], [947, 954], [1012, 1064]]	[['EEEE', 'EILP', '3/02', '4013', 'EEEE', 'EILP', '3/02', '4013'], ['HHHHHHHHHHHHHH...SEE', 'GIAVEQDKNTQEVFAQVKQI', '$!#!%%%%%$%%!#[]YV3/', '30204444434402240440', 'HHHHHHHHHHHHHH...SEE', 'GIAVEQDKNTQEVFAQVKQI', '$!#!%%%%%$%%!#[]YV3/', '30204444434402240440'], ['HHH', 'ASA', '#$#', '232', 'HHH', 'FGA', '#$#', '232'], ['HHHHHHHH', 'KLQDVVNQ', '%"%%!!%%', '41440044', 'HHHHHHHH', 'KLQDVVNQ', '%"%%!!…
6XM0_A	0.0072672527591392	18.09315986254417	0.1908006814310046	[[725, 728], [769, 788], [1020, 1022], [947, 954], [1012, 1064]]	[4, 1, 2, 3, 0]	[[725, 728], [769, 788], [888, 890], [947, 954], [1012, 1064]]	[['EEEE', 'EILP', '3/02', '4013', 'EEEE', 'EILP', '3/02', '4013'], ['HHHHHHHHHHHHHH...SEE', 'GIAVEQDKNTQEVFAQVKQI', '$!#!%%%%%$%%!#[]YV3/', '30204444434402240440', 'HHHHHHHHHHHHHH...SEE', 'GIAVEQDKNTQEVFAQVKQI', '$!#!%%%%%$%%!#[]YV3/', '30204444434402240440'], ['HHH', 'ASA', '#$#', '232', 'HHH', 'FGA', '#$#', '232'], ['HHHHHHHH', 'KLQDVVNQ', '%"%%!!%%', '41440044', 'HHHHHHHH', 'KLQDVVNQ', '%"%%!!…
5A2Q_Q	0.0072731824305284	1.961823099486396	0.0595667870036102	[[11, 14], [105, 111], [105, 110], [79, 83]]	[4, 1, 3, 0]	[[725, 728], [775, 781], [949, 954], [1016, 1020]]	[['EEEE', 'QVFG', '3/12', '4023', 'EEEE', 'EILP', '3/02', '4013'], ['HHHHHHH', 'KKEIKDI', '%%%!%%!', '4440440', 'HHHHHHH', 'DKNTQEV', '%%%$%%!', '4443440'], ['HHHHHH', 'KKEIKD', '%%%!%%', '444044', 'HHHHHH', 'QDVVNQ', '%%!!%%', '440044'], ['HHHHH', 'AQIYA', '#%!$#', '24032', 'HHHHH', 'AEIRA', '#%!&#', '24052']]
4LLG_D	0.0072866746929587	30.43131955697645	0.3117546848381591	[[241, 243], [664, 682], [1323, 1325], [680, 684], [734, 738]]	[4, 1, 2, 3, 0]	[[726, 728], [772, 781], [888, 890], [949, 953], [1015, 1019]]	[['EEE', 'VLP', '/02', '013', 'EEE', 'ILP', '/02', '013'], ['HHHHHHTTSS.HHHHHHHH', 'IQEQFQSGLVTAGERYNKV', '!%%%#%NNSR}#$%&$%%!', '0444243310323453440', 'HHHHHHHHHH', 'VEQDKNTQEV', '!%%%%%$%%!', '0444443440'], ['HHH', 'ASF', '#$#', '232', 'HHH', 'FGA', '#$#', '232'], ['HHHHH', 'NKVID', '%%!!%', '44004', 'HHHHH', 'QDVVN', '%%!!%', '44004'], ['HHHHH', 'AAQIR', '##%!&', '22405', 'HHHHH', 'AAEIR', '##…
5WDW_A	0.007288170854503	4.050661699644181	0.0051369863013701	[[146, 149], [133, 138], [134, 138], [17, 23]]	[4, 1, 3, 0]	[[725, 728], [776, 781], [947, 951], [1022, 1028]]	[['EEEE', 'HIFS', '3/12', '4023', 'EEEE', 'EILP', '3/02', '4013'], ['HHHHHH', 'EKANKI', '%%#%%!', '442440', 'HHHHHH', 'KNTQEV', '%%$%%!', '443440'], ['HHHHH', 'KANKI', '%#%%!', '42440', 'HHHHH', 'KLQDV', '%"%%!', '41440'], ['HHHHHHH', 'AEKAMKE', '#%%##%%', '2442244', 'HHHHHHH', 'ANLAATK', '#%"##$%', '2412234']]
7AD1_C	0.0072934876078226	17.319525658990926	0.219761499148211	[[725, 728], [769, 786], [1020, 1022], [947, 954], [1012, 1064]]	[4, 1, 2, 3, 0]	[[725, 728], [769, 786], [888, 890], [947, 954], [1012, 1064]]	[['EEEE', 'EILP', '3/02', '4013', 'EEEE', 'EILP', '3/02', '4013'], ['HHHHHHHHHHHHHH...S', 'GIAVEQDKNTQEVFAQVK', '$!#!%%%%%$%%!#[]YV', '302044444344022404', 'HHHHHHHHHHHHHH...S', 'GIAVEQDKNTQEVFAQVK', '$!#!%%%%%$%%!#[]YV', '302044444344022404'], ['HHH', 'ASA', '#$#', '232', 'HHH', 'FGA', '#$#', '232'], ['HHHHHHHH', 'KLQDVVNQ', '%"%%!!%%', '41440044', 'HHHHHHHH', 'KLQDVVNQ', '%"%%!!%%', '41440044']…
6R0P_A	0.0072953559448078	1.0757276605153847	0.1955193482688397	[[146, 150], [129, 131], [147, 154], [84, 87]]	[1, 2, 3, 0]	[[776, 780], [888, 890], [947, 954], [1023, 1026]]	[['HHHHH', 'KNWEK', '%%$%%', '44344', 'HHHHH', 'KNTQE', '%%$%%', '44344'], ['HHH', 'FTA', '#$#', '232', 'HHH', 'FGA', '#$#', '232'], ['HHHHHHHH', 'NWEKKIQE', '%$%%%!%%', '43444044', 'HHHHHHHH', 'KLQDVVNQ', '%"%%!!%%', '41440044'], ['HHHH', 'ELAA', '%"##', '4122', 'HHHH', 'NLAA', '%"##', '4122']]
6CS2_B	0.0073199567818495	23.1336463949445	0.403747870528109	[[596, 598], [751, 763], [1002, 1004], [929, 936], [994, 1046]]	[4, 1, 2, 3, 0]	[[726, 728], [769, 781], [888, 890], [947, 954], [1012, 1064]]	[['EEE', 'VLY', '/02', '013', 'EEE', 'ILP', '/02', '013'], ['HHHHHHHHHHHHH', 'GIAAEQDRNTREV', '$!##%%%&%$&%!', '3022444543540', 'HHHHHHHHHHHHH', 'GIAVEQDKNTQEV', '$!#!%%%%%$%%!', '3020444443440'], ['HHH', 'ASA', '#$#', '232', 'HHH', 'FGA', '#$#', '232'], ['HHHHHHHH', 'KLQDVVNQ', '%"%%!!%%', '41440044', 'HHHHHHHH', 'KLQDVVNQ', '%"%%!!%%', '41440044'], ['HHHHHHHHHHHHHHHHHIIIIISS....TBTTBSSEEEEEEEEE…
4UNW_D	0.0073212761591834	17.5005493315926	0.8117283950617296	[[77, 85], [113, 115], [79, 86], [29, 31]]	[1, 2, 3, 0]	[[772, 780], [888, 890], [947, 954], [1057, 1059]]	[['HHHHHHHHH', 'IQDLEKYVE', '!%%"%%$!%', '044144304', 'HHHHHHHHH', 'VEQDKNTQE', '!%%%%%$%%', '044444344'], ['HHH', 'AEM', '#%#', '242', 'HHH', 'FGA', '#$#', '232'], ['HHHHHHHH', 'DLEKYVED', '%"%%$!%%', '41443044', 'HHHHHHHH', 'KLQDVVNQ', '%"%%!!%%', '41440044'], ['TTE', 'SEG', 'NO2', '343', 'TTE', 'PHG', 'NO2', '343']]
7A93_C	0.0073260072914978	22.83702441666944	0.427597955706984	[[610, 612], [769, 788], [1020, 1022], [950, 954], [1012, 1064]]	[4, 1, 2, 3, 0]	[[726, 728], [769, 788], [888, 890], [950, 954], [1012, 1064]]	[['EEE', 'VLY', '/02', '013', 'EEE', 'ILP', '/02', '013'], ['HHHHHHHHHHTTTS.S.SEE', 'GIAVEQDKNTQEVFAQVKQI', '$!#!%%%%%$OOKT[VYV3/', '30204444434402240440', 'HHHHHHHHHHHHHH...SEE', 'GIAVEQDKNTQEVFAQVKQI', '$!#!%%%%%$%%!#[]YV3/', '30204444434402240440'], ['HHH', 'ASA', '#$#', '232', 'HHH', 'FGA', '#$#', '232'], ['HHHHH', 'DVVNQ', '%!!%%', '40044', 'HHHHH', 'DVVNQ', '%!!%%', '40044'], ['HHHHHHHHHHHH…
1UDG_A	0.007330036557395	3.995586291441159	0.1138519924098673	[[119, 122], [120, 122], [45, 53]]	[1, 3, 0]	[[771, 774], [952, 954], [1021, 1028]]	[['HHHH', 'AVKN', '#!%%', '2044', 'HHHH', 'AVEQ', '#!%%', '2044'], ['HHH', 'VKN', '!%%', '044', 'HHH', 'VNQ', '!%%', '044'], ['HHHHHHHHH', 'TAHLLAEYN', '$#%""#%$%', '324112434', 'HHHHHHHH', 'SANLAATK', '$#%"##$%', '32412234']]
6X6P_C	0.0073361710590459	17.13169318867415	0.2214650766609873	[[725, 728], [769, 788], [1020, 1022], [947, 954], [1012, 1064]]	[4, 1, 2, 3, 0]	[[725, 728], [769, 788], [888, 890], [947, 954], [1012, 1064]]	[['EEEE', 'EILP', '3/02', '4013', 'EEEE', 'EILP', '3/02', '4013'], ['HHHHHHHHHHHHHH...SSE', 'GIAVEQDKNTQEVFAQVKQI', '$!#!%%%%%$%%!#[]YVV/', '30204444434402240440', 'HHHHHHHHHHHHHH...SEE', 'GIAVEQDKNTQEVFAQVKQI', '$!#!%%%%%$%%!#[]YV3/', '30204444434402240440'], ['HHH', 'ASA', '#$#', '232', 'HHH', 'FGA', '#$#', '232'], ['HHHHHHHH', 'KLQDVVNQ', '%"%%!!%%', '41440044', 'HHHHHHHH', 'KLQDVVNQ', '%"%%!!…
6X6P_B	0.0073363046509937	17.13174042369658	0.2470187393526397	[[725, 728], [769, 788], [1020, 1022], [947, 954], [1012, 1064]]	[4, 1, 2, 3, 0]	[[725, 728], [769, 788], [888, 890], [947, 954], [1012, 1064]]	[['EEEE', 'EILP', '3/02', '4013', 'EEEE', 'EILP', '3/02', '4013'], ['HHHHHHHHHHHHHH...SSE', 'GIAVEQDKNTQEVFAQVKQI', '$!#!%%%%%$%%!#[]YVV/', '30204444434402240440', 'HHHHHHHHHHHHHH...SEE', 'GIAVEQDKNTQEVFAQVKQI', '$!#!%%%%%$%%!#[]YV3/', '30204444434402240440'], ['HHH', 'ASA', '#$#', '232', 'HHH', 'FGA', '#$#', '232'], ['HHHHHHHH', 'KLQDVVNQ', '%"%%!!%%', '41440044', 'HHHHHHHH', 'KLQDVVNQ', '%"%%!!…
6X6P_A	0.0073373228326021	17.131703463421	0.2282793867120953	[[725, 728], [769, 788], [1020, 1022], [947, 954], [1012, 1064]]	[4, 1, 2, 3, 0]	[[725, 728], [769, 788], [888, 890], [947, 954], [1012, 1064]]	[['EEEE', 'EILP', '3/02', '4013', 'EEEE', 'EILP', '3/02', '4013'], ['HHHHHHHHHHHHHH...SSE', 'GIAVEQDKNTQEVFAQVKQI', '$!#!%%%%%$%%!#[]YVV/', '30204444434402240440', 'HHHHHHHHHHHHHH...SEE', 'GIAVEQDKNTQEVFAQVKQI', '$!#!%%%%%$%%!#[]YV3/', '30204444434402240440'], ['HHH', 'ASA', '#$#', '232', 'HHH', 'FGA', '#$#', '232'], ['HHHHHHHH', 'KLQDVVNQ', '%"%%!!%%', '41440044', 'HHHHHHHH', 'KLQDVVNQ', '%"%%!!…
6IWG_A	0.007353941653653	4.155797341257516	0.5051282051282056	[[173, 178], [172, 174], [116, 126]]	[1, 3, 0]	[[773, 778], [948, 950], [1051, 1063]]	[['HHTHHH', 'ENGKET', '%%N%%$', '443443', 'HHHHHH', 'EQDKNT', '%%%%%$', '444443'], ['HHH', 'LEN', '"%%', '144', 'HHH', 'LQD', '"%%', '144'], ['EEETTEEEEEE', 'SAYDGKDYIAL', '212ON332/10', '32343443021', 'EEEEEETTEEEEE', 'SFPQSAPHGVVFL', '212321NO2//10', '3234323430021']]
7KE8_C	0.0073572427809442	0.0801991763322541	0.0173310225303293	[[725, 728], [769, 788], [888, 891], [947, 954], [1012, 1064]]	[4, 1, 2, 3, 0]	[[725, 728], [769, 788], [888, 891], [947, 954], [1012, 1064]]	[['EEEE', 'EILP', '3/02', '4013', 'EEEE', 'EILP', '3/02', '4013'], ['HHHHHHHHHHHHHH...SEE', 'GIAVEQDKNTQEVFAQVKQI', '$!#!%%%%%$%%!#[]YV3/', '30204444434402240440', 'HHHHHHHHHHHHHH...SEE', 'GIAVEQDKNTQEVFAQVKQI', '$!#!%%%%%$%%!#[]YV3/', '30204444434402240440'], ['HHHS', 'FGAG', '#$#U', '2323', 'HHHS', 'FGAG', '#$#U', '2323'], ['HHHHHHHH', 'KLQDVVNQ', '%"%%!!%%', '41440044', 'HHHHHHHH', 'KLQDVVNQ',…
6R0G_B	0.007359543703395	1.0564806705155116	0.0407801418439717	[[146, 150], [129, 131], [147, 154], [84, 87]]	[1, 2, 3, 0]	[[776, 780], [888, 890], [947, 954], [1023, 1026]]	[['HHHHH', 'KNWEK', '%%$%%', '44344', 'HHHHH', 'KNTQE', '%%$%%', '44344'], ['HHH', 'FTA', '#$#', '232', 'HHH', 'FGA', '#$#', '232'], ['HHHHHHHH', 'NWEKKIQE', '%$%%%!%%', '43444044', 'HHHHHHHH', 'KLQDVVNQ', '%"%%!!%%', '41440044'], ['HHHH', 'ELAA', '%"##', '4122', 'HHHH', 'NLAA', '%"##', '4122']]
2JH9_A	0.0073841596405754	20.603615422119542	0.454855195911414	[[7, 9], [285, 293], [494, 496], [426, 430], [282, 295]]	[4, 1, 2, 3, 0]	[[726, 728], [774, 782], [888, 890], [950, 954], [1014, 1028]]	[['EEE', 'VLY', '/02', '013', 'EEE', 'ILP', '/02', '013'], ['HHHHHHHHH', 'EDRLGEEIA', '%%&"$%%!#', '445134402', 'HHHHHHHHH', 'QDKNTQEVF', '%%%%$%%!#', '444434402'], ['HHH', 'AWA', '#$#', '232', 'HHH', 'FGA', '#$#', '232'], ['HHHHH', 'EVMKK', '%!#%%', '40244', 'HHHHH', 'DVVNQ', '%!!%%', '40044'], ['HHHHHHHHHHHHHH', 'RFAEDRLGEEIAYE', '&##%%&"$%%!#$%', '52244513440234', 'HHHHHHHHHHHHHHH', 'RAAEIRASA…
4UO1_D	0.0073845629702143	17.589412985687435	0.7418397626112767	[[77, 85], [79, 86], [29, 31]]	[1, 3, 0]	[[772, 780], [947, 954], [1057, 1059]]	[['HHHHHHHHH', 'IQDLEKYVE', '!%%"%%$!%', '044144304', 'HHHHHHHHH', 'VEQDKNTQE', '!%%%%%$%%', '044444344'], ['HHHHHHHH', 'DLEKYVED', '%"%%$!%%', '41443044', 'HHHHHHHH', 'KLQDVVNQ', '%"%%!!%%', '41440044'], ['TTE', 'SEG', 'NO2', '343', 'TTE', 'PHG', 'NO2', '343']]
6R0T_A	0.0073932159322142	1.0689493161021189	0.1716566866267472	[[146, 150], [129, 131], [147, 154], [84, 87]]	[1, 2, 3, 0]	[[776, 780], [888, 890], [947, 954], [1023, 1026]]	[['HHHHH', 'KNWEK', '%%$%%', '44344', 'HHHHH', 'KNTQE', '%%$%%', '44344'], ['HHH', 'FTA', '#$#', '232', 'HHH', 'FGA', '#$#', '232'], ['HHHHHHHH', 'NWEKKIQE', '%$%%%!%%', '43444044', 'HHHHHHHH', 'KLQDVVNQ', '%"%%!!%%', '41440044'], ['HHHH', 'ELAA', '%"##', '4122', 'HHHH', 'NLAA', '%"##', '4122']]
6R9G_D	0.0073933741036817	31.90176302154584	0.304940374787052	[[238, 240], [664, 682], [630, 632], [680, 684], [734, 738]]	[4, 1, 2, 3, 0]	[[726, 728], [772, 781], [888, 890], [949, 953], [1015, 1019]]	[['EEE', 'ILT', '/02', '013', 'EEE', 'ILP', '/02', '013'], ['HHHHHTTTSS.HHHHHHHH', 'IQEQFQSGLVTAGERYNKV', '!%%%#ONNSR}#$%&$%%!', '0444243310323453440', 'HHHHHHHHHH', 'VEQDKNTQEV', '!%%%%%$%%!', '0444443440'], ['HHH', 'AYA', '#$#', '232', 'HHH', 'FGA', '#$#', '232'], ['HHHHH', 'NKVID', '%%!!%', '44004', 'HHHHH', 'QDVVN', '%%!!%', '44004'], ['HHHHH', 'AAQIR', '##%!&', '22405', 'HHHHH', 'AAEIR', '##…
1UDI_E	0.0074002259771053	4.000048855150642	0.1577909270216961	[[119, 122], [120, 122], [45, 53]]	[1, 3, 0]	[[771, 774], [952, 954], [1021, 1028]]	[['HHHH', 'AVKN', '#!%%', '2044', 'HHHH', 'AVEQ', '#!%%', '2044'], ['HHH', 'VKN', '!%%', '044', 'HHH', 'VNQ', '!%%', '044'], ['HHHHHHHHH', 'TAHLLAEYN', '$#%""#%$%', '324112434', 'HHHHHHHH', 'SANLAATK', '$#%"##$%', '32412234']]
6XS6_B	0.00740248317544	0.1829996018693836	0.0919931856899483	[[725, 728], [769, 788], [888, 891], [947, 954], [1012, 1064]]	[4, 1, 2, 3, 0]	[[725, 728], [769, 788], [888, 891], [947, 954], [1012, 1064]]	[['EEEE', 'EILP', '3/02', '4013', 'EEEE', 'EILP', '3/02', '4013'], ['HHHHHHHHHHHHHH...SSE', 'GIAVEQDKNTQEVFAQVKQI', '$!#!%%%%%$%%!#[]YVV/', '30204444434402240440', 'HHHHHHHHHHHHHH...SEE', 'GIAVEQDKNTQEVFAQVKQI', '$!#!%%%%%$%%!#[]YV3/', '30204444434402240440'], ['HHHS', 'FGAG', '#$#U', '2323', 'HHHS', 'FGAG', '#$#U', '2323'], ['HHHHHHHH', 'KLQDVVNQ', '%"%%!!%%', '41440044', 'HHHHHHHH', 'KLQDVVNQ',…
6R0G_A	0.0074112965637794	1.0774612921082498	0.1955193482688397	[[146, 150], [129, 131], [147, 154], [84, 87]]	[1, 2, 3, 0]	[[776, 780], [888, 890], [947, 954], [1023, 1026]]	[['HHHHH', 'KNWEK', '%%$%%', '44344', 'HHHHH', 'KNTQE', '%%$%%', '44344'], ['HHH', 'FTA', '#$#', '232', 'HHH', 'FGA', '#$#', '232'], ['HHHHHHHH', 'NWEKKIQE', '%$%%%!%%', '43444044', 'HHHHHHHH', 'KLQDVVNQ', '%"%%!!%%', '41440044'], ['HHHH', 'ELAA', '%"##', '4122', 'HHHH', 'NLAA', '%"##', '4122']]
4GVB_B	0.0074193926931248	2.7162012198531302	0.9120521172638448	[[59, 62], [22, 24], [60, 62]]	[1, 3, 0]	[[776, 779], [950, 952], [1026, 1028]]	[['HHHH', 'QFYQ', '%#$%', '4234', 'HHHH', 'KNTQ', '%%$%', '4434'], ['HHH', 'DAV', '%#!', '420', 'HHH', 'DVV', '%!!', '400'], ['HHH', 'FYQ', '#$%', '234', 'HHH', 'ATK', '#$%', '234']]
6NB7_C	0.0074403079540153	23.06345625986264	0.4906303236797265	[[596, 598], [751, 771], [1002, 1004], [929, 936], [994, 1046]]	[4, 1, 2, 3, 0]	[[726, 728], [769, 789], [888, 890], [947, 954], [1012, 1064]]	[['EEE', 'VLY', '/02', '013', 'EEE', 'ILP', '/02', '013'], ['HHHHHHHHHHHHHH...SEE.', 'GIAAEQDRNTREVFAQVKQMY', '$!##%%%&%$&%!#[]YV31}', '302244454354022404423', 'HHHHHHHHHHHHHH...SEE.', 'GIAVEQDKNTQEVFAQVKQIY', '$!#!%%%%%$%%!#[]YV3/}', '302044444344022404403'], ['HHH', 'ASA', '#$#', '232', 'HHH', 'FGA', '#$#', '232'], ['HHHHHHHH', 'KLQDVVNQ', '%"%%!!%%', '41440044', 'HHHHHHHH', 'KLQDVVNQ', '%"%%!!…
5XN1_B	0.0074428467922667	1.5811683652376662	1.4156378600823056	[[364, 376], [367, 374], [348, 355]]	[1, 3, 0]	[[773, 782], [947, 954], [1048, 1056]]	[['HHHHHHHHHHHHH', 'DVKQLTEAVQKIA', '%!%%"$%#!%%!#', '4044134204402', 'HHHHHHHHHH', 'EQDKNTQEVF', '%%%%%$%%!#', '4444434402'], ['HHHHHHHH', 'QLTEAVQK', '%"$%#!%%', '41342044', 'HHHHHHHH', 'KLQDVVNQ', '%"%%!!%%', '41440044'], ['EEEEEEEE', 'NLKTGKYA', '30322321', '41433432', 'EEEEEEEEE', 'HLMSFPQSA', '301212321', '412323432']]
6NB6_A	0.0074497217625866	23.109216590504143	0.3441226575809188	[[596, 598], [751, 769], [1002, 1004], [929, 936], [994, 1046]]	[4, 1, 2, 3, 0]	[[726, 728], [769, 787], [888, 890], [947, 954], [1012, 1064]]	[['EEE', 'VLY', '/02', '013', 'EEE', 'ILP', '/02', '013'], ['HHHHHHHHHHHHHH...SE', 'GIAAEQDRNTREVFAQVKQ', '$!##%%%&%$&%!#[]YV3', '3022444543540224044', 'HHHHHHHHHHHHHH...SE', 'GIAVEQDKNTQEVFAQVKQ', '$!#!%%%%%$%%!#[]YV3', '3020444443440224044'], ['HHH', 'ASA', '#$#', '232', 'HHH', 'FGA', '#$#', '232'], ['HHHHHHHH', 'KLQDVVNQ', '%"%%!!%%', '41440044', 'HHHHHHHH', 'KLQDVVNQ', '%"%%!!%%', '41440044']…
7A4N_B	0.0074528041652415	17.27679531611835	0.201022146507666	[[725, 728], [769, 788], [1020, 1022], [947, 954], [1012, 1064]]	[4, 1, 2, 3, 0]	[[725, 728], [769, 788], [888, 890], [947, 954], [1012, 1064]]	[['EEEE', 'EILP', '3/02', '4013', 'EEEE', 'EILP', '3/02', '4013'], ['HHHHHHHHHHHHHH...SEE', 'GIAVEQDKNTQEVFAQVKQI', '$!#!%%%%%$%%!#[]YV3/', '30204444434402240440', 'HHHHHHHHHHHHHH...SEE', 'GIAVEQDKNTQEVFAQVKQI', '$!#!%%%%%$%%!#[]YV3/', '30204444434402240440'], ['HHH', 'ASA', '#$#', '232', 'HHH', 'FGA', '#$#', '232'], ['HHHHHHHH', 'KLQDVVNQ', '%"%%!!%%', '41440044', 'HHHHHHHH', 'KLQDVVNQ', '%"%%!!…
3KH2_F	0.0074737222202975	0.3675974057487597	0.8814102564102568	[[45, 51], [42, 44], [13, 19], [42, 48]]	[1, 2, 3, 0]	[[776, 782], [888, 890], [948, 954], [1020, 1028]]	[['HHHHHHH', 'EAYKKAA', '%#$%%##', '4234422', 'HHHHHHH', 'KNTQEVF', '%%$%%!#', '4434402'], ['HHH', 'ATF', '#$#', '232', 'HHH', 'FGA', '#$#', '232'], ['HHHH-HH', 'LSEV-NN', '"$%!-%%', '1340-44', 'HHHHHHH', 'LQDVVNQ', '"%%!!%%', '1440044'], ['HHHHHHH', 'ATFEAYK', '#$#%#$%', '2324234', 'HHHHHHHHH', 'ASANLAATK', '#$#%"##$%', '232412234']]
4IDU_D	0.0074750444580004	4.362259749612888	0.1138519924098673	[[47, 53], [118, 120], [114, 117], [118, 121]]	[1, 2, 3, 0]	[[775, 781], [888, 890], [947, 950], [1020, 1023]]	[['HHHHHHH', 'QKKAKMV', '%%%#%#!', '4442420', 'HHHHHHH', 'DKNTQEV', '%%%$%%!', '4443440'], ['HHH', 'ASA', '#$#', '232', 'HHH', 'FGA', '#$#', '232'], ['HHHH', 'KLAE', '%"#%', '4124', 'HHHH', 'KLQD', '%"%%', '4144'], ['HHHH', 'ASAQ', '#$#%', '2324', 'HHHH', 'ASAN', '#$#%', '2324']]
7JQB_Z	0.0074766011411263	4.941631469148083	1.5521739130434784	[[26, 28], [105, 114], [47, 50], [39, 43], [39, 45]]	[4, 1, 2, 3, 0]	[[725, 727], [773, 782], [888, 891], [950, 954], [1017, 1025]]	[['EEE', 'DVL', '3/0', '401', 'EEE', 'EIL', '3/0', '401'], ['HHHHHHHHHH', 'KQRKERKNRM', '%%&%%&%%&#', '4454454452', 'HHHHHHHHHH', 'EQDKNTQEVF', '%%%%%$%%!#', '4444434402'], ['HHTS', 'MYKT', '#$OU', '2343', 'HHHS', 'FGAG', '#$#U', '2323'], ['HHHHH', 'EIREK', '%!&%%', '40544', 'HHHHH', 'DVVNQ', '%!!%%', '40044'], ['HHHHHHH', 'EIREKLA', '%!&%%"#', '4054412', 'HHHHHHHHH', 'EIRASANLA', '%!&#$#%"#', '4…
5TMH_A	0.0074942983017092	24.614960178501928	0.7308347529812604	[[580, 582], [10, 13], [782, 784], [547, 550], [777, 784]]	[4, 1, 2, 3, 0]	[[725, 727], [776, 779], [888, 890], [947, 950], [1015, 1022]]	[['EEE', 'KVL', '3/0', '401', 'EEE', 'EIL', '3/0', '401'], ['HHHH', 'EKWK', '%%$%', '4434', 'HHHH', 'KNTQ', '%%$%', '4434'], ['HHH', 'CSA', '#$#', '232', 'HHH', 'FGA', '#$#', '232'], ['HHHH', 'DLEN', '%"%%', '4144', 'HHHH', 'KLQD', '%"%%', '4144'], ['HHHHHHHH', 'MANAICSA', '##%#!#$#', '22420232', 'HHHHHHHH', 'AAEIRASA', '##%!&#$#', '22405232']]
6ACC_B	0.0075202465588196	0.0890447933453289	0.0890538033395185	[[537, 539], [751, 771], [863, 865], [929, 936], [994, 1046]]	[4, 1, 2, 3, 0]	[[726, 728], [769, 789], [889, 891], [947, 954], [1012, 1064]]	[['EEE', 'VLT', '/02', '013', 'EEE', 'ILP', '/02', '013'], ['HHHHHHHHHHHHHT...SEE.', 'GIAAEQDRNTREVFAQVKQMY', '$!##%%%&%$&%!M[]YV31}', '302244454354022404423', 'HHHHHHHHHHHHHH...SEE.', 'GIAVEQDKNTQEVFAQVKQIY', '$!#!%%%%%$%%!#[]YV3/}', '302044444344022404403'], ['HHS', 'TAT', '$#U', '323', 'HHS', 'GAG', '$#U', '323'], ['HHHHHHHH', 'KLQDVVNQ', '%"%%!!%%', '41440044', 'HHHHHHHH', 'KLQDVVNQ', '%"%%!!…
6ACC_C	0.0075221949129462	0.0890530136739512	0.0545144804088584	[[537, 539], [751, 771], [863, 865], [929, 936], [994, 1046]]	[4, 1, 2, 3, 0]	[[726, 728], [769, 789], [889, 891], [947, 954], [1012, 1064]]	[['EEE', 'VLT', '/02', '013', 'EEE', 'ILP', '/02', '013'], ['HHHHHHHHHHHHHT...SEE.', 'GIAAEQDRNTREVFAQVKQMY', '$!##%%%&%$&%!M[]YV31}', '302244454354022404423', 'HHHHHHHHHHHHHH...SEE.', 'GIAVEQDKNTQEVFAQVKQIY', '$!#!%%%%%$%%!#[]YV3/}', '302044444344022404403'], ['HHS', 'TAT', '$#U', '323', 'HHS', 'GAG', '$#U', '323'], ['HHHHHHHH', 'KLQDVVNQ', '%"%%!!%%', '41440044', 'HHHHHHHH', 'KLQDVVNQ', '%"%%!!…
6ACC_A	0.0075260710477246	0.0890551678688837	0.0538599640933574	[[537, 539], [751, 771], [863, 865], [929, 936], [994, 1046]]	[4, 1, 2, 3, 0]	[[726, 728], [769, 789], [889, 891], [947, 954], [1012, 1064]]	[['EEE', 'VLT', '/02', '013', 'EEE', 'ILP', '/02', '013'], ['HHHHHHHHHHHHHT...SEE.', 'GIAAEQDRNTREVFAQVKQMY', '$!##%%%&%$&%!M[]YV31}', '302244454354022404423', 'HHHHHHHHHHHHHH...SEE.', 'GIAVEQDKNTQEVFAQVKQIY', '$!#!%%%%%$%%!#[]YV3/}', '302044444344022404403'], ['HHS', 'TAT', '$#U', '323', 'HHS', 'GAG', '$#U', '323'], ['HHHHHHHH', 'KLQDVVNQ', '%"%%!!%%', '41440044', 'HHHHHHHH', 'KLQDVVNQ', '%"%%!!…
5EVM_F	0.0075262791521891	23.658546971662577	0.3407155025553656	[[284, 286], [468, 472], [212, 215], [469, 476], [125, 131]]	[4, 1, 2, 3, 0]	[[726, 728], [776, 780], [888, 891], [947, 954], [1015, 1021]]	[['EEE', 'ILT', '/02', '013', 'EEE', 'ILP', '/02', '013'], ['HHHHH', 'QQSKD', '%%$%%', '44344', 'HHHHH', 'KNTQE', '%%$%%', '44344'], ['HHHS', 'FVFG', '#!#U', '2023', 'HHHS', 'FGAG', '#$#U', '2323'], ['HHHHHHHH', 'QSKDYIKE', '%$%%$!%%', '43443044', 'HHHHHHHH', 'KLQDVVNQ', '%"%%!!%%', '41440044'], ['HHHHHHH', 'AAQITAG', '##%!$#$', '2240323', 'HHHHHHH', 'AAEIRAS', '##%!&#$', '2240523']]
2YPK_A	0.0075286462768878	5.960291366700515	0.052810902896081	[[96, 99], [173, 178], [69, 71], [172, 174], [65, 72]]	[4, 1, 2, 3, 0]	[[725, 728], [773, 778], [888, 890], [948, 950], [1014, 1023]]	[['EEEE', 'QVMY', '3/12', '4023', 'EEEE', 'EILP', '3/02', '4013'], ['HHTHHH', 'ENGKET', '%%N%%$', '443443', 'HHHHHH', 'EQDKNT', '%%%%%$', '444443'], ['HHH', 'ASA', '#$#', '232', 'HHH', 'FGA', '#$#', '232'], ['HHH', 'LEN', '"%%', '144', 'HHH', 'LQD', '"%%', '144'], ['HHHHHHHH', 'RNMKASAQ', '&%#%#$#%', '54242324', 'HHHHHHHHHH', 'RAAEIRASAN', '&##%!&#$#%', '5224052324']]
6EVJ_B	0.0075561411178501	18.970900736604307	0.48892674616695	[[180, 183], [384, 392], [542, 544], [281, 288], [542, 549]]	[4, 1, 2, 3, 0]	[[725, 728], [773, 781], [888, 890], [947, 954], [1020, 1028]]	[['EEEE', 'EVTT', '3/22', '4033', 'EEEE', 'EILP', '3/02', '4013'], ['HHHHHHHHH', 'DTKKKIEKI', '%$%%%!%%!', '434440440', 'HHHHHHHHH', 'EQDKNTQEV', '%%%%%$%%!', '444443440'], ['HHH', 'ATA', '#$#', '232', 'HHH', 'FGA', '#$#', '232'], ['HHHHHHHH', 'KLANVIKK', '%"#%!!%%', '41240044', 'HHHHHHHH', 'KLQDVVNQ', '%"%%!!%%', '41440044'], ['HHHHHHHH', 'ATAQMAIQ', '#$#%##!%', '23242204', 'HHHHHHHHH', 'ASANLAA…
6M39_A	0.0075643500872977	16.77282647803616	0.2913117546848378	[[902, 905], [601, 617], [803, 808], [896, 918]]	[4, 1, 3, 0]	[[725, 728], [773, 781], [949, 954], [1042, 1064]]	[['EEEE', 'HVLS', '3/02', '4013', 'EEEE', 'EILP', '3/02', '4013'], ['HHHHHHHTTSTTHHHHH', 'KAHKNLLFRYGGFGQKV', '%#%%%""MPUNN#$%%!', '42444112533323440', 'HHHHHHHHH', 'EQDKNTQEV', '%%%%%$%%!', '444443440'], ['HHHHHH', 'QAVVNQ', '%#!!%%', '420044', 'HHHHHH', 'QDVVNQ', '%%!!%%', '440044'], ['TTSSSEEEEEEEEEETTEEEEEE', 'FJGQGLHVLSLMQNAPSGIMFFH', 'MQUVU03/0201331NN2/1113', '26343140131244233302224', 'TT…
3BT6_B	0.0075813230233726	18.290040675215696	0.265086206896552	[[79, 86], [3, 5], [79, 86], [24, 32]]	[1, 2, 3, 0]	[[773, 780], [888, 890], [947, 954], [1051, 1060]]	[['HHHHHHHH', 'ELDEKVDD', '%"%%%!%%', '41444044', 'HHHHHHHH', 'EQDKNTQE', '%%%%%$%%', '44444344'], ['HHH', 'FGA', '#$#', '232', 'HHH', 'FGA', '#$#', '232'], ['HHHHHHHH', 'ELDEKVDD', '%"%%%!%%', '41444044', 'HHHHHHHH', 'KLQDVVNQ', '%"%%!!%%', '41440044'], ['EEEEETTEE', 'YTSHGAHGV', '22232MO2/', '333432430', 'EEEEEETTEE', 'SFPQSAPHGV', '212321NO2/', '3234323430']]
5EVM_D	0.0075829211628166	23.498798272371097	0.3441226575809188	[[171, 173], [468, 472], [212, 215], [469, 476], [125, 131]]	[4, 1, 2, 3, 0]	[[726, 728], [776, 780], [888, 891], [947, 954], [1015, 1021]]	[['EEE', 'VLT', '/02', '013', 'EEE', 'ILP', '/02', '013'], ['HHHHH', 'QQSKD', '%%$%%', '44344', 'HHHHH', 'KNTQE', '%%$%%', '44344'], ['HHHS', 'FVFG', '#!#U', '2023', 'HHHS', 'FGAG', '#$#U', '2323'], ['HHHHHHHH', 'QSKDYIKE', '%$%%$!%%', '43443044', 'HHHHHHHH', 'KLQDVVNQ', '%"%%!!%%', '41440044'], ['HHHHHHH', 'AAQITAG', '##%!$#$', '2240323', 'HHHHHHH', 'AAEIRAS', '##%!&#$', '2240523']]
7AD1_B	0.0075922690663704	17.25978293114243	0.1362862010221457	[[725, 728], [769, 786], [1020, 1022], [947, 954], [1012, 1064]]	[4, 1, 2, 3, 0]	[[725, 728], [769, 786], [888, 890], [947, 954], [1012, 1064]]	[['EEEE', 'EILP', '3/02', '4013', 'EEEE', 'EILP', '3/02', '4013'], ['HHHHHHHHHHHHHHTT.S', 'GIAVEQDKNTQEVFAQVK', '$!#!%%%%%$%%!#MOYV', '302044444344022404', 'HHHHHHHHHHHHHH...S', 'GIAVEQDKNTQEVFAQVK', '$!#!%%%%%$%%!#[]YV', '302044444344022404'], ['HHH', 'ASA', '#$#', '232', 'HHH', 'FGA', '#$#', '232'], ['HHHHHHHH', 'KLQDVVNQ', '%"%%!!%%', '41440044', 'HHHHHHHH', 'KLQDVVNQ', '%"%%!!%%', '41440044']…
6EVJ_E	0.0076017592441518	18.57861847501306	0.4684838160136277	[[180, 183], [384, 392], [542, 544], [281, 288], [542, 549]]	[4, 1, 2, 3, 0]	[[725, 728], [773, 781], [888, 890], [947, 954], [1020, 1028]]	[['EEEE', 'EVTT', '3/22', '4033', 'EEEE', 'EILP', '3/02', '4013'], ['HHHHHHHHH', 'DTKKKIEKI', '%$%%%!%%!', '434440440', 'HHHHHHHHH', 'EQDKNTQEV', '%%%%%$%%!', '444443440'], ['HHH', 'ATA', '#$#', '232', 'HHH', 'FGA', '#$#', '232'], ['HHHHHHHH', 'KLANVIKK', '%"#%!!%%', '41240044', 'HHHHHHHH', 'KLQDVVNQ', '%"%%!!%%', '41440044'], ['HHHHHHHH', 'ATAQMAIQ', '#$#%##!%', '23242204', 'HHHHHHHHH', 'ASANLAA…
4D61_T	0.0076233329173073	4.991888336036763	0.0732538330494034	[[126, 139], [130, 134], [15, 20]]	[1, 3, 0]	[[777, 782], [947, 951], [1018, 1026]]	[['HHHHHHHHHHHHHH', 'QGQRDLDRIAGQVA', '%$%&%"%&!#$%!#', '43454145023402', 'HHHHHH', 'NTQEVF', '%$%%!#', '434402'], ['HHHHH', 'DLDRI', '%"%&!', '41450', 'HHHHH', 'KLQDV', '%"%%!', '41440'], ['HHHHHH', 'VRALAA', '!&#"##', '052122', 'HHHHHHHHH', 'IRASANLAA', '!&#$#%"##', '052324122']]
4UO2_B	0.0076318864638911	17.476166423648685	0.9058441558441572	[[77, 85], [79, 86], [29, 31]]	[1, 3, 0]	[[772, 780], [947, 954], [1057, 1059]]	[['HHHHHHHHH', 'IQDLEKYVE', '!%%"%%$!%', '044144304', 'HHHHHHHHH', 'VEQDKNTQE', '!%%%%%$%%', '044444344'], ['HHHHHHHH', 'DLEKYVED', '%"%%$!%%', '41443044', 'HHHHHHHH', 'KLQDVVNQ', '%"%%!!%%', '41440044'], ['TTE', 'SEG', 'NO2', '343', 'TTE', 'PHG', 'NO2', '343']]
6ZOZ_A	0.0076487909359181	17.2896238437368	0.3458262350936967	[[721, 724], [765, 782], [1016, 1018], [943, 950], [1008, 1060]]	[4, 1, 2, 3, 0]	[[725, 728], [769, 786], [888, 890], [947, 954], [1012, 1064]]	[['EEEE', 'EILP', '3/02', '4013', 'EEEE', 'EILP', '3/02', '4013'], ['HHHHHHHHHHHHHH...S', 'GIAVEQDKNTQEVFAQVK', '$!#!%%%%%$%%!#[]YV', '302044444344022404', 'HHHHHHHHHHHHHH...S', 'GIAVEQDKNTQEVFAQVK', '$!#!%%%%%$%%!#[]YV', '302044444344022404'], ['HHH', 'ASA', '#$#', '232', 'HHH', 'FGA', '#$#', '232'], ['HHHHHHHH', 'KLQDVVNQ', '%"%%!!%%', '41440044', 'HHHHHHHH', 'KLQDVVNQ', '%"%%!!%%', '41440044']…
6ZOZ_B	0.0076496370500562	17.289602144121282	0.3798977853492324	[[721, 724], [765, 782], [1016, 1018], [943, 950], [1008, 1060]]	[4, 1, 2, 3, 0]	[[725, 728], [769, 786], [888, 890], [947, 954], [1012, 1064]]	[['EEEE', 'EILP', '3/02', '4013', 'EEEE', 'EILP', '3/02', '4013'], ['HHHHHHHHHHHHHH...S', 'GIAVEQDKNTQEVFAQVK', '$!#!%%%%%$%%!#[]YV', '302044444344022404', 'HHHHHHHHHHHHHH...S', 'GIAVEQDKNTQEVFAQVK', '$!#!%%%%%$%%!#[]YV', '302044444344022404'], ['HHH', 'ASA', '#$#', '232', 'HHH', 'FGA', '#$#', '232'], ['HHHHHHHH', 'KLQDVVNQ', '%"%%!!%%', '41440044', 'HHHHHHHH', 'KLQDVVNQ', '%"%%!!%%', '41440044']…
6ZOZ_C	0.0076523931966565	17.289574818553902	0.405451448040885	[[721, 724], [765, 782], [1016, 1018], [943, 950], [1008, 1060]]	[4, 1, 2, 3, 0]	[[725, 728], [769, 786], [888, 890], [947, 954], [1012, 1064]]	[['EEEE', 'EILP', '3/02', '4013', 'EEEE', 'EILP', '3/02', '4013'], ['HHHHHHHHHHHHHH...S', 'GIAVEQDKNTQEVFAQVK', '$!#!%%%%%$%%!#[]YV', '302044444344022404', 'HHHHHHHHHHHHHH...S', 'GIAVEQDKNTQEVFAQVK', '$!#!%%%%%$%%!#[]YV', '302044444344022404'], ['HHH', 'ASA', '#$#', '232', 'HHH', 'FGA', '#$#', '232'], ['HHHHHHHH', 'KLQDVVNQ', '%"%%!!%%', '41440044', 'HHHHHHHH', 'KLQDVVNQ', '%"%%!!%%', '41440044']…
2JHP_A	0.007653496766458	20.64053657307428	0.48892674616695	[[7, 9], [285, 293], [494, 496], [426, 430], [282, 295]]	[4, 1, 2, 3, 0]	[[726, 728], [774, 782], [888, 890], [950, 954], [1014, 1028]]	[['EEE', 'VLY', '/02', '013', 'EEE', 'ILP', '/02', '013'], ['HHHHHHHHH', 'EDRLGEEIA', '%%&"$%%!#', '445134402', 'HHHHHHHHH', 'QDKNTQEVF', '%%%%$%%!#', '444434402'], ['HHH', 'AWA', '#$#', '232', 'HHH', 'FGA', '#$#', '232'], ['HHHHH', 'EVMKK', '%!#%%', '40244', 'HHHHH', 'DVVNQ', '%!!%%', '40044'], ['HHHHHHHHHHHHHH', 'RFAEDRLGEEIAYE', '&##%%&"$%%!#$%', '52244513440234', 'HHHHHHHHHHHHHHH', 'RAAEIRASA…
7KE4_B	0.0076550279142323	0.1793889150422195	0.0204429301533215	[[725, 728], [769, 788], [888, 891], [947, 954], [1012, 1064]]	[4, 1, 2, 3, 0]	[[725, 728], [769, 788], [888, 891], [947, 954], [1012, 1064]]	[['EEEE', 'EILP', '3/02', '4013', 'EEEE', 'EILP', '3/02', '4013'], ['HHHHHHHHHHHHHHTT.SEE', 'GIAVEQDKNTQEVFAQVKQI', '$!#!%%%%%$%%!#MOYV3/', '30204444434402240440', 'HHHHHHHHHHHHHH...SEE', 'GIAVEQDKNTQEVFAQVKQI', '$!#!%%%%%$%%!#[]YV3/', '30204444434402240440'], ['HHHS', 'FGAG', '#$#U', '2323', 'HHHS', 'FGAG', '#$#U', '2323'], ['HHHHHHHH', 'KLQDVVNQ', '%"%%!!%%', '41440044', 'HHHHHHHH', 'KLQDVVNQ',…
7KE6_C	0.007676282808695	0.0565804136103514	0.0298245614035088	[[725, 728], [769, 788], [888, 891], [947, 954], [1012, 1064]]	[4, 1, 2, 3, 0]	[[725, 728], [769, 788], [888, 891], [947, 954], [1012, 1064]]	[['EEEE', 'EILP', '3/02', '4013', 'EEEE', 'EILP', '3/02', '4013'], ['HHHHHHHHHHHHHH...SEE', 'GIAVEQDKNTQEVFAQVKQI', '$!#!%%%%%$%%!#[]YV3/', '30204444434402240440', 'HHHHHHHHHHHHHH...SEE', 'GIAVEQDKNTQEVFAQVKQI', '$!#!%%%%%$%%!#[]YV3/', '30204444434402240440'], ['HHHS', 'FGAG', '#$#U', '2323', 'HHHS', 'FGAG', '#$#U', '2323'], ['HHHHHHHH', 'KLQDVVNQ', '%"%%!!%%', '41440044', 'HHHHHHHH', 'KLQDVVNQ',…
7JZL_C	0.0076893412326904	17.218527569892622	0.1788756388415664	[[725, 728], [769, 788], [1020, 1022], [947, 954], [1012, 1064]]	[4, 1, 2, 3, 0]	[[725, 728], [769, 788], [888, 890], [947, 954], [1012, 1064]]	[['EEEE', 'EILP', '3/02', '4013', 'EEEE', 'EILP', '3/02', '4013'], ['HHHHHHHHHHHHHH...SEE', 'GIAVEQDKNTQEVFAQVKQI', '$!#!%%%%%$%%!#[]YV3/', '30204444434402240440', 'HHHHHHHHHHHHHH...SEE', 'GIAVEQDKNTQEVFAQVKQI', '$!#!%%%%%$%%!#[]YV3/', '30204444434402240440'], ['HHH', 'ASA', '#$#', '232', 'HHH', 'FGA', '#$#', '232'], ['HHHHHHHH', 'KLQDVVNQ', '%"%%!!%%', '41440044', 'HHHHHHHH', 'KLQDVVNQ', '%"%%!!…
5V5D_B	0.007692703168567	9.141767706612631	2.5792682926829267	[[12, 15], [85, 90], [173, 176], [62, 67]]	[4, 1, 3, 0]	[[725, 728], [777, 782], [948, 951], [1057, 1062]]	[['EEEE', 'DVVS', '3//2', '4003', 'EEEE', 'EILP', '3/02', '4013'], ['HH.HHH', 'DTSHVA', '%$}%!#', '433402', 'HHHHHH', 'NTQEVF', '%$%%!#', '434402'], ['HHHH', 'LQHV', '"%%!', '1440', 'HHHH', 'LQDV', '"%%!', '1440'], ['TTEEEE', 'SHGIFC', 'NO2/11', '343022', 'TTEEEE', 'PHGVVF', 'NO2//1', '343002']]
2KQV_A	0.0077011695268551	1.9522186653457525	0.1555118110236222	[[110, 112], [96, 99], [95, 97], [35, 37]]	[4, 1, 3, 0]	[[726, 728], [779, 782], [948, 950], [1025, 1027]]	[['EEE', 'VVS', '//2', '003', 'EEE', 'ILP', '/02', '013'], ['HHHH', 'EEAA', '%%##', '4422', 'HHHH', 'QEVF', '%%!#', '4402'], ['HHH', 'LEE', '"%%', '144', 'HHH', 'LQD', '"%%', '144'], ['HHH', 'MAT', '##$', '223', 'HHH', 'AAT', '##$', '223']]
7A94_C	0.0077323428918294	0.3824001963593779	0.0444839857651251	[[725, 728], [769, 788], [888, 891], [947, 954], [1012, 1064]]	[4, 1, 2, 3, 0]	[[725, 728], [769, 788], [888, 891], [947, 954], [1012, 1064]]	[['EEEE', 'EILP', '3/02', '4013', 'EEEE', 'EILP', '3/02', '4013'], ['HHHHHHHHHHHHHHTT.SEE', 'GIAVEQDKNTQEVFAQVKQI', '$!#!%%%%%$%%!#MOYV3/', '30204444434402240440', 'HHHHHHHHHHHHHH...SEE', 'GIAVEQDKNTQEVFAQVKQI', '$!#!%%%%%$%%!#[]YV3/', '30204444434402240440'], ['HHHS', 'FGAG', '#$#U', '2323', 'HHHS', 'FGAG', '#$#U', '2323'], ['HHHHHHHH', 'KLQDVVNQ', '%"%%!!%%', '41440044', 'HHHHHHHH', 'KLQDVVNQ',…
1UF2_C	0.0077408799694774	9.346009923630344	4.385321100917435	[[350, 354], [412, 415], [118, 121], [222, 227]]	[1, 2, 3, 0]	[[775, 779], [888, 891], [947, 950], [1051, 1056]]	[['HHHHH', 'DQLTN', '%%"$%', '44134', 'HHHHH', 'DKNTQ', '%%%$%', '44434'], ['HHHS', 'AVFG', '#!#U', '2023', 'HHHS', 'FGAG', '#$#U', '2323'], ['HHHH', 'QLNN', '%"%%', '4144', 'HHHH', 'KLQD', '%"%%', '4144'], ['EEEEEE', 'GAYVYF', '212/21', '323032', 'EEEEEE', 'SFPQSA', '212321', '323432']]
3RWG_A	0.0077471657577925	4.120691456835629	0.445812807881774	[[173, 178], [172, 174], [116, 126]]	[1, 3, 0]	[[773, 778], [948, 950], [1051, 1063]]	[['HHTHHH', 'ENGKET', '%%N%%$', '443443', 'HHHHHH', 'EQDKNT', '%%%%%$', '444443'], ['HHH', 'LEN', '"%%', '144', 'HHH', 'LQD', '"%%', '144'], ['EEETTEEEEEE', 'SAYDGKDYIAL', '212ON332/10', '32343443021', 'EEEEEETTEEEEE', 'SFPQSAPHGVVFL', '212321NO2//10', '3234323430021']]
6XEY_A	0.0077830149658742	0.0589167251729881	0.0936967632027254	[[725, 728], [769, 788], [888, 891], [947, 954], [1012, 1064]]	[4, 1, 2, 3, 0]	[[725, 728], [769, 788], [888, 891], [947, 954], [1012, 1064]]	[['EEEE', 'EILP', '3/02', '4013', 'EEEE', 'EILP', '3/02', '4013'], ['HHHHHHHHHHHHHH...SSE', 'GIAVEQDKNTQEVFAQVKQI', '$!#!%%%%%$%%!#[]YVV/', '30204444434402240440', 'HHHHHHHHHHHHHH...SEE', 'GIAVEQDKNTQEVFAQVKQI', '$!#!%%%%%$%%!#[]YV3/', '30204444434402240440'], ['HHHS', 'FGAG', '#$#U', '2323', 'HHHS', 'FGAG', '#$#U', '2323'], ['HHHHHHHH', 'KLQDVVNQ', '%"%%!!%%', '41440044', 'HHHHHHHH', 'KLQDVVNQ',…
7DD2_D	0.007812862125369	17.586340444773377	0.2078364565587729	[[725, 728], [769, 788], [1020, 1022], [947, 953], [1012, 1064]]	[4, 1, 2, 3, 0]	[[725, 728], [769, 788], [888, 890], [947, 953], [1012, 1064]]	[['EEEE', 'EILP', '3/02', '4013', 'EEEE', 'EILP', '3/02', '4013'], ['HHHHHHHHHHHTTS...SEE', 'GIAVEQDKNTQEVFAQVKQI', '$!#!%%%%%$%OKT[]YV3/', '30204444434402240440', 'HHHHHHHHHHHHHH...SEE', 'GIAVEQDKNTQEVFAQVKQI', '$!#!%%%%%$%%!#[]YV3/', '30204444434402240440'], ['HHH', 'ASA', '#$#', '232', 'HHH', 'FGA', '#$#', '232'], ['HHHHHHH', 'KLQDVVN', '%"%%!!%', '4144004', 'HHHHHHH', 'KLQDVVN', '%"%%!!%', '4…
3O4N_B	0.0078145592163289	2.710173352836569	0.1555118110236222	[[89, 91], [98, 104], [193, 195], [163, 167], [166, 172]]	[4, 1, 2, 3, 0]	[[726, 728], [769, 775], [888, 890], [948, 952], [1017, 1023]]	[['EEE', 'VVT', '//2', '003', 'EEE', 'ILP', '/02', '013'], ['HHHHHHH', 'SVAAQHH', '$!##%%%', '3022444', 'HHHHHHH', 'GIAVEQD', '$!#!%%%', '3020444'], ['HHH', 'MYA', '#$#', '232', 'HHH', 'FGA', '#$#', '232'], ['HHHHH', 'LKDKI', '"%%%!', '14440', 'HHHHH', 'LQDVV', '"%%!!', '14400'], ['HHHHHHH', 'KIRVLAE', '%!&!"#%', '4050124', 'HHHHHHH', 'EIRASAN', '%!&#$#%', '4052324']]
7C2L_A	0.0078325755220294	17.86354972067734	0.1516183986371377	[[725, 728], [769, 788], [1020, 1022], [947, 954], [1012, 1064]]	[4, 1, 2, 3, 0]	[[725, 728], [769, 788], [888, 890], [947, 954], [1012, 1064]]	[['EEEE', 'EILP', '3/02', '4013', 'EEEE', 'EILP', '3/02', '4013'], ['HHHHHHHHHHHHHH...SEE', 'GIAVEQDKNTQEVFAQVKQI', '$!#!%%%%%$%%!#[]YV3/', '30204444434402240440', 'HHHHHHHHHHHHHH...SEE', 'GIAVEQDKNTQEVFAQVKQI', '$!#!%%%%%$%%!#[]YV3/', '30204444434402240440'], ['HHH', 'ASA', '#$#', '232', 'HHH', 'FGA', '#$#', '232'], ['HHHHHHHH', 'KLQDVVNQ', '%"%%!!%%', '41440044', 'HHHHHHHH', 'KLQDVVNQ', '%"%%!!…
5CL0_A	0.0078354388269184	4.250736094511959	0.0187393526405443	[[146, 149], [133, 138], [134, 138], [17, 23]]	[4, 1, 3, 0]	[[725, 728], [776, 781], [947, 951], [1022, 1028]]	[['EEEE', 'HIFS', '3/12', '4023', 'EEEE', 'EILP', '3/02', '4013'], ['HHHHHH', 'EKANKI', '%%#%%!', '442440', 'HHHHHH', 'KNTQEV', '%%$%%!', '443440'], ['HHHHH', 'KANKI', '%#%%!', '42440', 'HHHHH', 'KLQDV', '%"%%!', '41440'], ['HHHHHHH', 'AEKAMKE', '#%%##%%', '2442244', 'HHHHHHH', 'ANLAATK', '#%"##$%', '2412234']]
5MQX_A	0.0078374939527192	1.937175109445064	0.2153209109730858	[[79, 93], [34, 36], [94, 98], [84, 90]]	[1, 2, 3, 0]	[[772, 782], [888, 890], [950, 954], [1023, 1028]]	[['HHHHHHHHHHHHHHH', 'VEGDKQLAEAYESIA', '!%$%%%"#%#$%$!#', '043444124234302', 'HHHHHHHHHHH', 'VEQDKNTQEVF', '!%%%%%$%%!#', '04444434402'], ['HHH', 'CGA', '#$#', '232', 'HHH', 'FGA', '#$#', '232'], ['HHHHH', 'KIVND', '%!!%%', '40044', 'HHHHH', 'DVVNQ', '%!!%%', '40044'], ['HHHHHHH', 'QLAEAYE', '%"#%#$%', '4124234', 'HHHHHH', 'NLAATK', '%"##$%', '412234']]
6Y83_A	0.0078385145695354	12.92049882974026	0.3032367972742755	[[59, 62], [371, 375], [378, 380], [373, 375], [367, 371]]	[4, 1, 2, 3, 0]	[[725, 728], [770, 774], [889, 891], [952, 954], [1014, 1018]]	[['EEEE', 'HIYW', '3/22', '4033', 'EEEE', 'EILP', '3/02', '4013'], ['HHHHH', 'IFVEN', '!#!%%', '02044', 'HHHHH', 'IAVEQ', '!#!%%', '02044'], ['HHS', 'TFW', '$#U', '323', 'HHS', 'GAG', '$#U', '323'], ['HHH', 'VEN', '!%%', '044', 'HHH', 'VNQ', '!%%', '044'], ['HHHHH', 'RFCDI', '&##%!', '52240', 'HHHHH', 'RAAEI', '&##%!', '52240']]
6NB6_C	0.0078433533308588	23.06898873151225	0.4752981260647353	[[596, 598], [751, 771], [1002, 1004], [929, 936], [994, 1046]]	[4, 1, 2, 3, 0]	[[726, 728], [769, 789], [888, 890], [947, 954], [1012, 1064]]	[['EEE', 'VLY', '/02', '013', 'EEE', 'ILP', '/02', '013'], ['HHHHHHHHHHHHHH...SEE.', 'GIAAEQDRNTREVFAQVKQMY', '$!##%%%&%$&%!#[]YV31}', '302244454354022404423', 'HHHHHHHHHHHHHH...SEE.', 'GIAVEQDKNTQEVFAQVKQIY', '$!#!%%%%%$%%!#[]YV3/}', '302044444344022404403'], ['HHH', 'ASA', '#$#', '232', 'HHH', 'FGA', '#$#', '232'], ['HHHHHHHH', 'KLQDVVNQ', '%"%%!!%%', '41440044', 'HHHHHHHH', 'KLQDVVNQ', '%"%%!!…
5EJ0_A	0.0078648284168767	5.245355367229871	0.0579216354344118	[[228, 230], [92, 99], [212, 214], [197, 201], [212, 217]]	[4, 1, 2, 3, 0]	[[725, 727], [776, 782], [888, 890], [950, 954], [1020, 1025]]	[['EEE', 'QIL', '3/0', '401', 'EEE', 'EIL', '3/0', '401'], ['HHHHHHHH', 'EETKRNIA', '%%$%&%!#', '44345402', 'HHHHHHH', 'KNTQEVF', '%%$%%!#', '4434402'], ['HHH', 'FYF', '#$#', '232', 'HHH', 'FGA', '#$#', '232'], ['HHHHH', 'NIVDE', '%!!%%', '40044', 'HHHHH', 'DVVNQ', '%!!%%', '40044'], ['HHHHHH', 'FYFEIA', '#$#%!#', '232402', 'HHHHHH', 'ASANLA', '#$#%"#', '232412']]
7KE7_B	0.0078800951862646	0.237625468460444	0.0613287904599655	[[725, 728], [769, 782], [888, 891], [947, 954], [1012, 1064]]	[4, 1, 2, 3, 0]	[[725, 728], [769, 782], [888, 891], [947, 954], [1012, 1064]]	[['EEEE', 'EILP', '3/02', '4013', 'EEEE', 'EILP', '3/02', '4013'], ['HHHHHHHHHHHHHH', 'GIAVEQDKNTQEVF', '$!#!%%%%%$%%!#', '30204444434402', 'HHHHHHHHHHHHHH', 'GIAVEQDKNTQEVF', '$!#!%%%%%$%%!#', '30204444434402'], ['HHHS', 'FGAG', '#$#U', '2323', 'HHHS', 'FGAG', '#$#U', '2323'], ['HHHHHHHH', 'KLQDVVNQ', '%"%%!!%%', '41440044', 'HHHHHHHH', 'KLQDVVNQ', '%"%%!!%%', '41440044'], ['HHHHHHHHHHHHHHHHHIII…
5OA3_A	0.0078922389110201	5.703526355107856	0.0596252129471885	[[76, 78], [210, 214], [208, 213], [45, 49]]	[4, 1, 3, 0]	[[726, 728], [772, 776], [949, 954], [1057, 1061]]	[['EEE', 'VIS', '//2', '003', 'EEE', 'ILP', '/02', '013'], ['HHHHH', 'IEKEE', '!%%%%', '04444', 'HHHHH', 'VEQDK', '!%%%%', '04444'], ['HHHHHH', 'EEIEKE', '%%!%%%', '440444', 'HHHHHH', 'QDVVNQ', '%%!!%%', '440044'], ['TPEEE', 'GIYII', 'ND2//', '30300', 'TTEEE', 'PHGVV', 'NO2//', '34300']]
6DT7_A	0.007917096618309	12.671424434494616	0.2504258943781932	[[181, 219], [9, 16], [205, 209]]	[1, 3, 0]	[[771, 782], [947, 954], [1013, 1017]]	[['HHHHHSTTT....---..TTHHHHHHHHHHHHHHHHHHH', 'MVKNEWANLDKPK---TRQEFEKRVRAFQKYDRTAHEVM', '#!%%%UMOL]]}]---}^OO#%%&!&##%%$%&$#%%!#', '2044432414434---35442445052244345324402', 'HHHHHHHHHHHH', 'AVEQDKNTQEVF', '#!%%%%%$%%!#', '204444434402'], ['HHHHHHHH', 'HLEKLYNK', '%"%%"$%%', '41441344', 'HHHHHHHH', 'KLQDVVNQ', '%"%%!!%%', '41440044'], ['HHHHH', 'VRAFQ', '!&##%', '05224', 'HHHHH', 'IRAAE', '!&##%'…
4DOG_A	0.0079217920911338	5.861028642835192	0.0664395229982959	[[154, 156], [21, 34], [196, 199], [193, 197]]	[4, 1, 3, 0]	[[726, 728], [769, 782], [950, 953], [1014, 1018]]	[['EEE', 'VLY', '/02', '013', 'EEE', 'ILP', '/02', '013'], ['HHHHHHHHHHHHHH', 'PVMSQLVEFYNEVA', '$!#$%"!%#$%%!#', '30234104234402', 'HHHHHHHHHHHHHH', 'GIAVEQDKNTQEVF', '$!#!%%%%%$%%!#', '30204444434402'], ['HHHH', 'EIIN', '%!!%', '4004', 'HHHH', 'DVVN', '%!!%', '4004'], ['HHHHH', 'RSFEI', '&$#%!', '53240', 'HHHHH', 'RAAEI', '&##%!', '52240']]
4PY8_B	0.0079218505912491	1.6854488990653802	1.9646464646464656	[[77, 88], [79, 86], [60, 62]]	[1, 3, 0]	[[772, 782], [947, 954], [1036, 1038]]	[['HHHHHHHHHHHH', 'IENLNKKVDDGF', '!%%"%%%!%%$#', '044144404432', 'HHHHHHHHHHH', 'VEQDKNTQEVF', '!%%%%%$%%!#', '04444434402'], ['HHHHHHHH', 'NLNKKVDD', '%"%%%!%%', '41444044', 'HHHHHHHH', 'KLQDVVNQ', '%"%%!!%%', '41440044'], ['...', 'NTQ', ']}]', '434', '...', 'QSK', ']}]', '434']]
5MU4_B	0.0079528989532928	9.049033077790646	0.0051107325383297	[[158, 171], [13, 19], [161, 168]]	[1, 3, 0]	[[773, 779], [947, 953], [1016, 1023]]	[['HHHHHHHHHHHHHH', 'QEEMEARMACNEYE', '%%%#%#&###%%$%', '44424252224434', 'HHHHHHH', 'EQDKNTQ', '%%%%%$%', '4444434'], ['HHHHHHH', 'ELDAVNE', '%"%#!%%', '4142044', 'HHHHHHH', 'KLQDVVN', '%"%%!!%', '4144004'], ['HHHHHHHH', 'MEARMACN', '#%#&###%', '24252224', 'HHHHHHHH', 'AEIRASAN', '#%!&#$#%', '24052324']]
2JES_M	0.0079627207578005	21.95240754576627	0.0187393526405443	[[310, 313], [92, 96], [389, 391], [130, 136], [380, 390]]	[4, 1, 2, 3, 0]	[[725, 728], [771, 775], [888, 890], [948, 954], [1017, 1027]]	[['EEEE', 'KVSG', '3/22', '4033', 'EEEE', 'EILP', '3/02', '4013'], ['HHHHH', 'FVDQK', '#!%%%', '20444', 'HHHHH', 'AVEQD', '#!%%%', '20444'], ['HHH', 'FWF', '#$#', '232', 'HHH', 'FGA', '#$#', '232'], ['HHHHHHH', 'LNETVKN', '"%%$!%%', '1443044', 'HHHHHHH', 'LQDVVNQ', '"%%!!%%', '1440044'], ['HHHHHHHHHHH', 'KIRAGLRLFFW', '%!&#$"&"##$', '40523151223', 'HHHHHHHHHHH', 'EIRASANLAAT', '%!&#$#%"##$', '405…
7CC8_A	0.0079705726990855	5.595992161623497	0.0890538033395185	[[224, 226], [237, 243], [213, 215], [59, 62], [210, 214]]	[4, 1, 2, 3, 0]	[[726, 728], [770, 776], [888, 890], [951, 954], [1023, 1027]]	[['EEE', 'ILT', '/02', '013', 'EEE', 'ILP', '/02', '013'], ['HHHHHHH', 'IEVLKKQ', '!%!"%%%', '0401444', 'HHHHHHH', 'IAVEQDK', '!#!%%%%', '0204444'], ['HHH', 'ASM', '#$#', '232', 'HHH', 'FGA', '#$#', '232'], ['HHHH', 'VVEE', '!!%%', '0044', 'HHHH', 'VVNQ', '!!%%', '0044'], ['HHHHH', 'HLMAS', '%"##$', '41223', 'HHHHH', 'NLAAT', '%"##$', '41223']]
6FS6_E	0.0079719783971481	4.095556384686798	0.008591065292097	[[146, 149], [133, 138], [134, 138], [17, 23]]	[4, 1, 3, 0]	[[725, 728], [776, 781], [947, 951], [1022, 1028]]	[['EEEE', 'HIFS', '3/12', '4023', 'EEEE', 'EILP', '3/02', '4013'], ['HHHHHH', 'EKANKI', '%%#%%!', '442440', 'HHHHHH', 'KNTQEV', '%%$%%!', '443440'], ['HHHHH', 'KANKI', '%#%%!', '42440', 'HHHHH', 'KLQDV', '%"%%!', '41440'], ['HHHHHHH', 'AEKAMKE', '#%%##%%', '2442244', 'HHHHHHH', 'ANLAATK', '#%"##$%', '2412234']]
4W8K_A	0.0079730516878481	12.009106600444404	0.103918228279386	[[20, 22], [149, 155], [274, 276], [148, 151], [61, 66]]	[4, 1, 2, 3, 0]	[[725, 727], [772, 778], [888, 890], [951, 954], [1020, 1026]]	[['EEE', 'KVL', '3/0', '401', 'EEE', 'EIL', '3/0', '401'], ['HHHHHHH', 'VNKFDKG', '!%%#%%$', '0442443', 'HHHHHHH', 'VEQDKNT', '!%%%%%$', '0444443'], ['HHH', 'AYF', '#$#', '232', 'HHH', 'FGA', '#$#', '232'], ['HHHH', 'IVNK', '!!%%', '0044', 'HHHH', 'VVNQ', '!!%%', '0044'], ['HHHHHH', 'MSMLAA', '#$#"##', '232122', 'HHHHHHH', 'ASANLAA', '#$#%"##', '2324122']]
4O6H_F	0.007974832084678	2.110434025341094	0.5051282051282056	[[451, 453], [488, 494], [489, 494], [529, 531]]	[4, 1, 3, 0]	[[726, 728], [774, 780], [949, 954], [1026, 1028]]	[['EEE', 'VLS', '/02', '013', 'EEE', 'ILP', '/02', '013'], ['HHHHHHH', 'EDKVWDK', '%%%!$%%', '4440344', 'HHHHHHH', 'QDKNTQE', '%%%%$%%', '4444344'], ['HHHHHH', 'DKVWDK', '%%!$%%', '440344', 'HHHHHH', 'QDVVNQ', '%%!!%%', '440044'], ['HHH', 'ASK', '#$%', '234', 'HHH', 'ATK', '#$%', '234']]
1S4F_B	0.0080081711966714	12.19016698948844	0.2640545144804083	[[325, 334], [547, 549], [629, 634], [545, 552]]	[1, 2, 3, 0]	[[770, 779], [888, 890], [949, 954], [1018, 1025]]	[['HHHHHHHHHH', 'IFDKVRKEWD', '!#%%!&%%$%', '0244054434', 'HHHHHHHHHH', 'IAVEQDKNTQ', '!#!%%%%%$%', '0204444434'], ['HHH', 'FSF', '#$#', '232', 'HHH', 'FGA', '#$#', '232'], ['HHHHHH', 'KRIIQD', '%&!!%%', '450044', 'HHHHHH', 'QDVVNQ', '%%!!%%', '440044'], ['HHHHHHHH', 'VAFSFLLM', '!##$#""#', '02232112', 'HHHHHHHH', 'IRASANLA', '!&#$#%"#', '05232412']]
6ZMT_I	0.0080088351959239	8.705542929914088	0.445812807881774	[[80, 83], [144, 151], [143, 148], [194, 198]]	[4, 1, 3, 0]	[[725, 728], [773, 780], [949, 954], [1023, 1027]]	[['EEEE', 'DVVY', '3//2', '4003', 'EEEE', 'EILP', '3/02', '4013'], ['HHHHHHHH', 'KIQKKYDE', '%!%%%$%%', '40444344', 'HHHHHHHH', 'EQDKNTQE', '%%%%%$%%', '44444344'], ['HHHHHH', 'KKIQKK', '%%!%%%', '440444', 'HHHHHH', 'QDVVNQ', '%%!!%%', '440044'], ['HHHHH', 'ELEFY', '%"%#$', '41423', 'HHHHH', 'NLAAT', '%"##$', '41223']]
5M0Q_P	0.0080152312200499	6.225611199751343	0.0272572402044293	[[64, 67], [200, 218], [160, 166], [197, 201]]	[4, 1, 3, 0]	[[725, 728], [770, 780], [948, 954], [1021, 1025]]	[['EEEE', 'QVDY', '3/32', '4043', 'EEEE', 'EILP', '3/02', '4013'], ['HHHHHHHTS.SHHHHHHHH', 'IFIFNKEQQRIQQQSKSKQ', '!#!#%%%OV^R%%%$%$%%', '0202444445044434344', 'HHHHHHHHHHH', 'IAVEQDKNTQE', '!#!%%%%%$%%', '02044444344'], ['HHHHHHH', 'LKNTLEK', '"%%$"%%', '1443144', 'HHHHHHH', 'LQDVVNQ', '"%%!!%%', '1440044'], ['HHHHH', 'PMDIF', '$#%!#', '32402', 'HHHHH', 'SANLA', '$#%"#', '32412']]
7DK4_C	0.0080380735301894	16.809794592097806	0.219761499148211	[[725, 728], [769, 788], [1020, 1022], [947, 954], [1012, 1064]]	[4, 1, 2, 3, 0]	[[725, 728], [769, 788], [888, 890], [947, 954], [1012, 1064]]	[['EEEE', 'EILP', '3/02', '4013', 'EEEE', 'EILP', '3/02', '4013'], ['HHHHHHHHHHHHHT...SEE', 'GIAVEQDKNTQEVFAQVKQI', '$!#!%%%%%$%%!M[]YV3/', '30204444434402240440', 'HHHHHHHHHHHHHH...SEE', 'GIAVEQDKNTQEVFAQVKQI', '$!#!%%%%%$%%!#[]YV3/', '30204444434402240440'], ['HHH', 'ASA', '#$#', '232', 'HHH', 'FGA', '#$#', '232'], ['HHHHHHHH', 'KLQDVVNQ', '%"%%!!%%', '41440044', 'HHHHHHHH', 'KLQDVVNQ', '%"%%!!…
7K4N_E	0.0080412517338955	17.246727102424263	0.2061328790459959	[[725, 728], [769, 789], [1020, 1022], [947, 954], [1012, 1064]]	[4, 1, 2, 3, 0]	[[725, 728], [769, 789], [888, 890], [947, 954], [1012, 1064]]	[['EEEE', 'EILP', '3/02', '4013', 'EEEE', 'EILP', '3/02', '4013'], ['HHHHHHHHHHHHHH...SEE.', 'GIAVEQDKNTQEVFAQVKQIY', '$!#!%%%%%$%%!#[]YV3/}', '302044444344022404403', 'HHHHHHHHHHHHHH...SEE.', 'GIAVEQDKNTQEVFAQVKQIY', '$!#!%%%%%$%%!#[]YV3/}', '302044444344022404403'], ['HHH', 'ASA', '#$#', '232', 'HHH', 'FGA', '#$#', '232'], ['HHHHHHHH', 'KLQDVVNQ', '%"%%!!%%', '41440044', 'HHHHHHHH', 'KLQDVVNQ',…
7K4N_A	0.0080422676829112	17.246739092651165	0.2572402044293012	[[725, 728], [769, 789], [1020, 1022], [947, 954], [1012, 1064]]	[4, 1, 2, 3, 0]	[[725, 728], [769, 789], [888, 890], [947, 954], [1012, 1064]]	[['EEEE', 'EILP', '3/02', '4013', 'EEEE', 'EILP', '3/02', '4013'], ['HHHHHHHHHHHHHH...SEE.', 'GIAVEQDKNTQEVFAQVKQIY', '$!#!%%%%%$%%!#[]YV3/}', '302044444344022404403', 'HHHHHHHHHHHHHH...SEE.', 'GIAVEQDKNTQEVFAQVKQIY', '$!#!%%%%%$%%!#[]YV3/}', '302044444344022404403'], ['HHH', 'ASA', '#$#', '232', 'HHH', 'FGA', '#$#', '232'], ['HHHHHHHH', 'KLQDVVNQ', '%"%%!!%%', '41440044', 'HHHHHHHH', 'KLQDVVNQ',…
7K4N_B	0.008045267432123	17.246749057701514	0.2504258943781932	[[725, 728], [769, 789], [1020, 1022], [947, 954], [1012, 1064]]	[4, 1, 2, 3, 0]	[[725, 728], [769, 789], [888, 890], [947, 954], [1012, 1064]]	[['EEEE', 'EILP', '3/02', '4013', 'EEEE', 'EILP', '3/02', '4013'], ['HHHHHHHHHHHHHH...SEE.', 'GIAVEQDKNTQEVFAQVKQIY', '$!#!%%%%%$%%!#[]YV3/}', '302044444344022404403', 'HHHHHHHHHHHHHH...SEE.', 'GIAVEQDKNTQEVFAQVKQIY', '$!#!%%%%%$%%!#[]YV3/}', '302044444344022404403'], ['HHH', 'ASA', '#$#', '232', 'HHH', 'FGA', '#$#', '232'], ['HHHHHHHH', 'KLQDVVNQ', '%"%%!!%%', '41440044', 'HHHHHHHH', 'KLQDVVNQ',…
4QRP_A	0.0080480854746943	4.096188624612833	0.3432494279176208	[[173, 178], [172, 174], [105, 126]]	[1, 3, 0]	[[773, 778], [948, 950], [1044, 1063]]	[['HHTHHH', 'ENGKDT', '%%N%%$', '443443', 'HHHHHH', 'EQDKNT', '%%%%%$', '444443'], ['HHH', 'LEN', '"%%', '144', 'HHH', 'LQD', '"%%', '144'], ['SSS.EEEEEEEEEETTEEEEEE', 'PDGRLLRGHNQYAYDGKDYIAL', 'UVU^0042333212ON332/10', '3435115344432343443021', 'SSSEEEEEEEEEETTEEEEE', 'GKGYHLMSFPQSAPHGVVFL', 'UVU2301212321NO2//10', '34334123234323430021']]
6XEY_C	0.0080920957563362	0.0638999427814127	0.0051369863013701	[[725, 728], [769, 788], [888, 891], [947, 954], [1012, 1064]]	[4, 1, 2, 3, 0]	[[725, 728], [769, 788], [888, 891], [947, 954], [1012, 1064]]	[['EEEE', 'EILP', '3/02', '4013', 'EEEE', 'EILP', '3/02', '4013'], ['HHHHHHHHHHHHHHT..SSE', 'GIAVEQDKNTQEVFAQVKQI', '$!#!%%%%%$%%!#M]YVV/', '30204444434402240440', 'HHHHHHHHHHHHHH...SEE', 'GIAVEQDKNTQEVFAQVKQI', '$!#!%%%%%$%%!#[]YV3/', '30204444434402240440'], ['HHHS', 'FGAG', '#$#U', '2323', 'HHHS', 'FGAG', '#$#U', '2323'], ['HHHHHHHH', 'KLQDVVNQ', '%"%%!!%%', '41440044', 'HHHHHHHH', 'KLQDVVNQ',…
6ZXN_B	0.0081014392978258	17.302739822410192	0.48892674616695	[[725, 728], [769, 788], [1020, 1022], [947, 954], [1012, 1064]]	[4, 1, 2, 3, 0]	[[725, 728], [769, 788], [888, 890], [947, 954], [1012, 1064]]	[['EEEE', 'EILP', '3/02', '4013', 'EEEE', 'EILP', '3/02', '4013'], ['HHHHHHHHHHHHHH.S.SEE', 'GIAVEQDKNTQEVFAQVKQI', '$!#!%%%%%$%%!#[VYV3/', '30204444434402240440', 'HHHHHHHHHHHHHH...SEE', 'GIAVEQDKNTQEVFAQVKQI', '$!#!%%%%%$%%!#[]YV3/', '30204444434402240440'], ['HHH', 'ASA', '#$#', '232', 'HHH', 'FGA', '#$#', '232'], ['HHHHHHHH', 'KLQDVVNQ', '%"%%!!%%', '41440044', 'HHHHHHHH', 'KLQDVVNQ', '%"%%!!…
6F5O_A	0.0081081857728024	12.958099335233063	0.1107325383304937	[[494, 497], [710, 716], [654, 656], [583, 590], [654, 657]]	[4, 1, 2, 3, 0]	[[725, 728], [775, 781], [888, 890], [947, 954], [1020, 1023]]	[['EEEE', 'DMLY', '3102', '4213', 'EEEE', 'EILP', '3/02', '4013'], ['HHHHHHH', 'EKEGSKV', '%%%$$%!', '4443340', 'HHHHHHH', 'DKNTQEV', '%%%$%%!', '4443440'], ['HHH', 'FSA', '#$#', '232', 'HHH', 'FGA', '#$#', '232'], ['HHHHHHHH', 'QMEAIVEQ', '%#%#!!%%', '42420044', 'HHHHHHHH', 'KLQDVVNQ', '%"%%!!%%', '41440044'], ['HHHH', 'FSAE', '#$#%', '2324', 'HHHH', 'ASAN', '#$#%', '2324']]
6ZLW_R	0.0081104723820601	1.8507123168933524	0.0868824531516179	[[11, 14], [105, 111], [105, 110], [79, 83]]	[4, 1, 3, 0]	[[725, 728], [775, 781], [949, 954], [1016, 1020]]	[['EEEE', 'QVFG', '3/12', '4023', 'EEEE', 'EILP', '3/02', '4013'], ['HHHHHHH', 'KKEIKDI', '%%%!%%!', '4440440', 'HHHHHHH', 'DKNTQEV', '%%%$%%!', '4443440'], ['HHHHHH', 'KKEIKD', '%%%!%%', '444044', 'HHHHHH', 'QDVVNQ', '%%!!%%', '440044'], ['HHHHH', 'AQIYA', '#%!$#', '24032', 'HHHHH', 'AEIRA', '#%!&#', '24052']]
4WSA_A	0.0081112114815094	12.958094489841711	0.0954003407155019	[[494, 497], [710, 716], [654, 656], [583, 590], [654, 657]]	[4, 1, 2, 3, 0]	[[725, 728], [775, 781], [888, 890], [947, 954], [1020, 1023]]	[['EEEE', 'DMLY', '3102', '4213', 'EEEE', 'EILP', '3/02', '4013'], ['HHHHHHH', 'EKEGSKV', '%%%$$%!', '4443340', 'HHHHHHH', 'DKNTQEV', '%%%$%%!', '4443440'], ['HHH', 'FSA', '#$#', '232', 'HHH', 'FGA', '#$#', '232'], ['HHHHHHHH', 'QMEAIVEQ', '%#%#!!%%', '42420044', 'HHHHHHHH', 'KLQDVVNQ', '%"%%!!%%', '41440044'], ['HHHH', 'FSAE', '#$#%', '2324', 'HHHH', 'ASAN', '#$#%', '2324']]
5D42_A	0.0081156299128683	4.306199839054056	0.0085178875638836	[[146, 149], [133, 138], [134, 138], [17, 23]]	[4, 1, 3, 0]	[[725, 728], [776, 781], [947, 951], [1022, 1028]]	[['EEEE', 'HIFS', '3/12', '4023', 'EEEE', 'EILP', '3/02', '4013'], ['HHHHHH', 'EKANKI', '%%#%%!', '442440', 'HHHHHH', 'KNTQEV', '%%$%%!', '443440'], ['HHHHH', 'KANKI', '%#%%!', '42440', 'HHHHH', 'KLQDV', '%"%%!', '41440'], ['HHHHHHH', 'AEKAMKE', '#%%##%%', '2442244', 'HHHHHHH', 'ANLAATK', '#%"##$%', '2412234']]
5D4G_A	0.0081319141209474	4.246844787953824	0.0051369863013701	[[127, 130], [114, 119], [115, 119], [17, 23]]	[4, 1, 3, 0]	[[725, 728], [776, 781], [947, 951], [1022, 1028]]	[['EEEE', 'HIFS', '3/12', '4023', 'EEEE', 'EILP', '3/02', '4013'], ['HHHHHH', 'EKANKI', '%%#%%!', '442440', 'HHHHHH', 'KNTQEV', '%%$%%!', '443440'], ['HHHHH', 'KANKI', '%#%%!', '42440', 'HHHHH', 'KLQDV', '%"%%!', '41440'], ['HHHHHHH', 'AEKAMKE', '#%%##%%', '2442244', 'HHHHHHH', 'ANLAATK', '#%"##$%', '2412234']]
4HDG_A	0.0081462356963933	16.375178963761297	0.5383304940374782	[[594, 597], [434, 444], [785, 787], [278, 285], [780, 787]]	[4, 1, 2, 3, 0]	[[725, 728], [769, 779], [888, 890], [947, 954], [1015, 1022]]	[['EEEE', 'DVIS', '3//2', '4003', 'EEEE', 'EILP', '3/02', '4013'], ['HHHHHHHHHHH', 'WEMVDEERENH', '$%#!%%%&%%%', '34204445444', 'HHHHHHHHHHH', 'GIAVEQDKNTQ', '$!#!%%%%%$%', '30204444434'], ['HHH', 'CSA', '#$#', '232', 'HHH', 'FGA', '#$#', '232'], ['HHHHHHHH', 'KIKKRIQK', '%!%%&!%%', '40445044', 'HHHHHHHH', 'KLQDVVNQ', '%"%%!!%%', '41440044'], ['HHHHHHHH', 'MANAICSA', '##%#!#$#', '22420232', 'HHHH…
4UOA_B	0.0081574374164268	17.294786383433316	0.7366863905325447	[[77, 85], [113, 115], [79, 86], [29, 31]]	[1, 2, 3, 0]	[[772, 780], [888, 890], [947, 954], [1057, 1059]]	[['HHHHHHHHH', 'IQDLEKYVE', '!%%"%%$!%', '044144304', 'HHHHHHHHH', 'VEQDKNTQE', '!%%%%%$%%', '044444344'], ['HHH', 'AEM', '#%#', '242', 'HHH', 'FGA', '#$#', '232'], ['HHHHHHHH', 'DLEKYVED', '%"%%$!%%', '41443044', 'HHHHHHHH', 'KLQDVVNQ', '%"%%!!%%', '41440044'], ['TTE', 'SEG', 'NO2', '343', 'TTE', 'PHG', 'NO2', '343']]
7KE7_A	0.0081602402843271	0.3056675363953098	0.0596252129471885	[[725, 728], [769, 782], [888, 891], [947, 954], [1012, 1064]]	[4, 1, 2, 3, 0]	[[725, 728], [769, 782], [888, 891], [947, 954], [1012, 1064]]	[['EEEE', 'EILP', '3/02', '4013', 'EEEE', 'EILP', '3/02', '4013'], ['HHHHHHHHHHHHHH', 'GIAVEQDKNTQEVF', '$!#!%%%%%$%%!#', '30204444434402', 'HHHHHHHHHHHHHH', 'GIAVEQDKNTQEVF', '$!#!%%%%%$%%!#', '30204444434402'], ['HHHS', 'FGAG', '#$#U', '2323', 'HHHS', 'FGAG', '#$#U', '2323'], ['HHHHHHHH', 'KLQDVVNQ', '%"%%!!%%', '41440044', 'HHHHHHHH', 'KLQDVVNQ', '%"%%!!%%', '41440044'], ['HHHHHHHHHHHHHHHHHIII…
7DD2_C	0.0081617468760936	17.540711697175574	0.1925042589437811	[[726, 728], [769, 788], [1020, 1022], [947, 954], [1012, 1064]]	[4, 1, 2, 3, 0]	[[726, 728], [769, 788], [888, 890], [947, 954], [1012, 1064]]	[['EEE', 'ILP', '/02', '013', 'EEE', 'ILP', '/02', '013'], ['HHHHHHHHHHHHHH...SSE', 'GIAVEQDKNTQEVFAQVKQI', '$!#!%%%%%$%%!#[]YVV/', '30204444434402240440', 'HHHHHHHHHHHHHH...SEE', 'GIAVEQDKNTQEVFAQVKQI', '$!#!%%%%%$%%!#[]YV3/', '30204444434402240440'], ['HHH', 'ASA', '#$#', '232', 'HHH', 'FGA', '#$#', '232'], ['HHHHHHHH', 'KLQDVVNQ', '%"%%!!%%', '41440044', 'HHHHHHHH', 'KLQDVVNQ', '%"%%!!%%', '41…
5F99_E	0.00818129794915	6.777503624123872	38.13333333333335	[[121, 124], [122, 124], [108, 113]]	[1, 3, 0]	[[778, 781], [949, 951], [1023, 1028]]	[['HHHH', 'PKDI', '$%%!', '3440', 'HHHH', 'TQEV', '$%%!', '3440'], ['HHH', 'KDI', '%%!', '440', 'HHH', 'QDV', '%%!', '440'], ['HHHHHH', 'NLAAIH', '%"##!%', '412204', 'HHHHHH', 'NLAATK', '%"##$%', '412234']]
6ZB5_A	0.0081868551391062	18.391184283888297	0.3492333901192501	[[722, 725], [766, 785], [1017, 1019], [944, 951], [1009, 1061]]	[4, 1, 2, 3, 0]	[[725, 728], [769, 788], [888, 890], [947, 954], [1012, 1064]]	[['EEEE', 'EILP', '3/02', '4013', 'EEEE', 'EILP', '3/02', '4013'], ['HHHHHHHHHHHHHH.S..EE', 'GIAVEQDKNTQEVFAQVKQI', '$!#!%%%%%$%%!#[VY]3/', '30204444434402240440', 'HHHHHHHHHHHHHH...SEE', 'GIAVEQDKNTQEVFAQVKQI', '$!#!%%%%%$%%!#[]YV3/', '30204444434402240440'], ['HHH', 'ASA', '#$#', '232', 'HHH', 'FGA', '#$#', '232'], ['HHHHHHHH', 'KLQDVVNQ', '%"%%!!%%', '41440044', 'HHHHHHHH', 'KLQDVVNQ', '%"%%!!…
4AVG_C	0.0081875007087886	5.937441616193443	0.1328790459965925	[[146, 149], [133, 138], [134, 138], [17, 23]]	[4, 1, 3, 0]	[[725, 728], [776, 781], [947, 951], [1022, 1028]]	[['EEEE', 'HIFS', '3/12', '4023', 'EEEE', 'EILP', '3/02', '4013'], ['HHHHHH', 'EKANKI', '%%#%%!', '442440', 'HHHHHH', 'KNTQEV', '%%$%%!', '443440'], ['HHHHH', 'KANKI', '%#%%!', '42440', 'HHHHH', 'KLQDV', '%"%%!', '41440'], ['HHHHHHH', 'AEKAMKE', '#%%##%%', '2442244', 'HHHHHHH', 'ANLAATK', '#%"##$%', '2412234']]
6ZB5_C	0.0081880160809511	18.391191664338766	0.2896081771720604	[[722, 725], [766, 785], [1017, 1019], [944, 951], [1009, 1061]]	[4, 1, 2, 3, 0]	[[725, 728], [769, 788], [888, 890], [947, 954], [1012, 1064]]	[['EEEE', 'EILP', '3/02', '4013', 'EEEE', 'EILP', '3/02', '4013'], ['HHHHHHHHHHHHHH.S..EE', 'GIAVEQDKNTQEVFAQVKQI', '$!#!%%%%%$%%!#[VY]3/', '30204444434402240440', 'HHHHHHHHHHHHHH...SEE', 'GIAVEQDKNTQEVFAQVKQI', '$!#!%%%%%$%%!#[]YV3/', '30204444434402240440'], ['HHH', 'ASA', '#$#', '232', 'HHH', 'FGA', '#$#', '232'], ['HHHHHHHH', 'KLQDVVNQ', '%"%%!!%%', '41440044', 'HHHHHHHH', 'KLQDVVNQ', '%"%%!!…
4UO0_B	0.0081887238099519	17.446533033522016	0.8517350157728718	[[77, 85], [79, 86], [29, 31]]	[1, 3, 0]	[[772, 780], [947, 954], [1057, 1059]]	[['HHHHHHHHH', 'IQDLEKYVE', '!%%"%%$!%', '044144304', 'HHHHHHHHH', 'VEQDKNTQE', '!%%%%%$%%', '044444344'], ['HHHHHHHH', 'DLEKYVED', '%"%%$!%%', '41443044', 'HHHHHHHH', 'KLQDVVNQ', '%"%%!!%%', '41440044'], ['TTE', 'SEG', 'NO2', '343', 'TTE', 'PHG', 'NO2', '343']]
6R0F_A	0.0081926124710028	1.0701854039156409	0.1266794625719773	[[146, 150], [129, 131], [147, 154], [84, 87]]	[1, 2, 3, 0]	[[776, 780], [888, 890], [947, 954], [1023, 1026]]	[['HHHHH', 'KNWEK', '%%$%%', '44344', 'HHHHH', 'KNTQE', '%%$%%', '44344'], ['HHH', 'FTA', '#$#', '232', 'HHH', 'FGA', '#$#', '232'], ['HHHHHHHH', 'NWEKKIQE', '%$%%%!%%', '43444044', 'HHHHHHHH', 'KLQDVVNQ', '%"%%!!%%', '41440044'], ['HHHH', 'ELAA', '%"##', '4122', 'HHHH', 'NLAA', '%"##', '4122']]
6ZB5_B	0.0081949998586069	18.39131060904185	0.3475298126064725	[[722, 725], [766, 785], [1017, 1019], [944, 951], [1009, 1061]]	[4, 1, 2, 3, 0]	[[725, 728], [769, 788], [888, 890], [947, 954], [1012, 1064]]	[['EEEE', 'EILP', '3/02', '4013', 'EEEE', 'EILP', '3/02', '4013'], ['HHHHHHHHHHHHHH.S..EE', 'GIAVEQDKNTQEVFAQVKQI', '$!#!%%%%%$%%!#[VY]3/', '30204444434402240440', 'HHHHHHHHHHHHHH...SEE', 'GIAVEQDKNTQEVFAQVKQI', '$!#!%%%%%$%%!#[]YV3/', '30204444434402240440'], ['HHH', 'ASA', '#$#', '232', 'HHH', 'FGA', '#$#', '232'], ['HHHHHHHH', 'KLQDVVNQ', '%"%%!!%%', '41440044', 'HHHHHHHH', 'KLQDVVNQ', '%"%%!!…
4MJI_A	0.0082321739965362	3.688419346689308	0.0971962616822437	[[173, 178], [171, 174], [95, 98]]	[1, 3, 0]	[[773, 778], [947, 950], [1053, 1056]]	[['HHTHHH', 'ENGKET', '%%N%%$', '443443', 'HHHHHH', 'EQDKNT', '%%%%%$', '444443'], ['HHHH', 'HLEN', '%"%%', '4144', 'HHHH', 'KLQD', '%"%%', '4144'], ['EEEE', 'WQTM', '2321', '3432', 'EEEE', 'PQSA', '2321', '3432']]
7A4N_C	0.0082363881786727	17.274587737341818	0.1345826235093694	[[725, 728], [769, 788], [1020, 1022], [947, 954], [1012, 1064]]	[4, 1, 2, 3, 0]	[[725, 728], [769, 788], [888, 890], [947, 954], [1012, 1064]]	[['EEEE', 'EILP', '3/02', '4013', 'EEEE', 'EILP', '3/02', '4013'], ['HHHHHHHHHHHHHH...SEE', 'GIAVEQDKNTQEVFAQVKQI', '$!#!%%%%%$%%!#[]YV3/', '30204444434402240440', 'HHHHHHHHHHHHHH...SEE', 'GIAVEQDKNTQEVFAQVKQI', '$!#!%%%%%$%%!#[]YV3/', '30204444434402240440'], ['HHH', 'ASA', '#$#', '232', 'HHH', 'FGA', '#$#', '232'], ['HHHHHHHH', 'KLQDVVNQ', '%"%%!!%%', '41440044', 'HHHHHHHH', 'KLQDVVNQ', '%"%%!!…
6QZU_B	0.008241953126889	1.0703744088062466	0.0614828209764919	[[146, 150], [129, 131], [147, 154], [84, 87]]	[1, 2, 3, 0]	[[776, 780], [888, 890], [947, 954], [1023, 1026]]	[['HHHHH', 'KNWEK', '%%$%%', '44344', 'HHHHH', 'KNTQE', '%%$%%', '44344'], ['HHH', 'FTA', '#$#', '232', 'HHH', 'FGA', '#$#', '232'], ['HHHHHHHH', 'NWEKKIQE', '%$%%%!%%', '43444044', 'HHHHHHHH', 'KLQDVVNQ', '%"%%!!%%', '41440044'], ['HHHH', 'ELAA', '%"##', '4122', 'HHHH', 'NLAA', '%"##', '4122']]
6ACD_C	0.0082460025266418	0.1381958372867754	0.068143100511073	[[537, 539], [751, 771], [863, 865], [929, 936], [994, 1046]]	[4, 1, 2, 3, 0]	[[726, 728], [769, 789], [889, 891], [947, 954], [1012, 1064]]	[['EEE', 'VLT', '/02', '013', 'EEE', 'ILP', '/02', '013'], ['HHHHHHHHHHHHHT...SEE.', 'GIAAEQDRNTREVFAQVKQMY', '$!##%%%&%$&%!M[]YV31}', '302244454354022404423', 'HHHHHHHHHHHHHH...SEE.', 'GIAVEQDKNTQEVFAQVKQIY', '$!#!%%%%%$%%!#[]YV3/}', '302044444344022404403'], ['HHS', 'TAT', '$#U', '323', 'HHS', 'GAG', '$#U', '323'], ['HHHHHHHH', 'KLQDVVNQ', '%"%%!!%%', '41440044', 'HHHHHHHH', 'KLQDVVNQ', '%"%%!!…
2JES_Y	0.0082577260523731	21.95926553784943	0.1839863713798972	[[310, 313], [92, 99], [389, 391], [130, 136], [380, 390]]	[4, 1, 2, 3, 0]	[[725, 728], [771, 778], [888, 890], [948, 954], [1017, 1027]]	[['EEEE', 'KVSG', '3/22', '4033', 'EEEE', 'EILP', '3/02', '4013'], ['HHHHHHHH', 'FVDQKTQY', '#!%%%$%$', '20444343', 'HHHHHHHH', 'AVEQDKNT', '#!%%%%%$', '20444443'], ['HHH', 'FWF', '#$#', '232', 'HHH', 'FGA', '#$#', '232'], ['HHHHHHH', 'LNETVKN', '"%%$!%%', '1443044', 'HHHHHHH', 'LQDVVNQ', '"%%!!%%', '1440044'], ['HHHHHHHHHHH', 'KIRAGLRLFFW', '%!&#$"&"##$', '40523151223', 'HHHHHHHHHHH', 'EIRASANLA…
6R0F_B	0.008272600565537	1.0590388853979027	0.0557553956834537	[[146, 150], [129, 131], [147, 154], [84, 87]]	[1, 2, 3, 0]	[[776, 780], [888, 890], [947, 954], [1023, 1026]]	[['HHHHH', 'KNWEK', '%%$%%', '44344', 'HHHHH', 'KNTQE', '%%$%%', '44344'], ['HHH', 'FTA', '#$#', '232', 'HHH', 'FGA', '#$#', '232'], ['HHHHHHHH', 'NWEKKIQE', '%$%%%!%%', '43444044', 'HHHHHHHH', 'KLQDVVNQ', '%"%%!!%%', '41440044'], ['HHHH', 'ELAA', '%"##', '4122', 'HHHH', 'NLAA', '%"##', '4122']]
6XCN_C	0.0082727900001749	17.364496912661004	0.1805792163543438	[[725, 728], [769, 788], [1020, 1022], [947, 954], [1012, 1064]]	[4, 1, 2, 3, 0]	[[725, 728], [769, 788], [888, 890], [947, 954], [1012, 1064]]	[['EEEE', 'EILP', '3/02', '4013', 'EEEE', 'EILP', '3/02', '4013'], ['HHHHHHHHHHHHHH...SSE', 'GIAVEQDKNTQEVFAQVKQI', '$!#!%%%%%$%%!#[]YVV/', '30204444434402240440', 'HHHHHHHHHHHHHH...SEE', 'GIAVEQDKNTQEVFAQVKQI', '$!#!%%%%%$%%!#[]YV3/', '30204444434402240440'], ['HHH', 'ASA', '#$#', '232', 'HHH', 'FGA', '#$#', '232'], ['HHHHHHHH', 'KLQDVVNQ', '%"%%!!%%', '41440044', 'HHHHHHHH', 'KLQDVVNQ', '%"%%!!…
6XCN_A	0.0082738533732467	17.364524231982344	0.2742759795570688	[[725, 728], [769, 788], [1020, 1022], [947, 954], [1012, 1064]]	[4, 1, 2, 3, 0]	[[725, 728], [769, 788], [888, 890], [947, 954], [1012, 1064]]	[['EEEE', 'EILP', '3/02', '4013', 'EEEE', 'EILP', '3/02', '4013'], ['HHHHHHHHHHHHHH...SSE', 'GIAVEQDKNTQEVFAQVKQI', '$!#!%%%%%$%%!#[]YVV/', '30204444434402240440', 'HHHHHHHHHHHHHH...SEE', 'GIAVEQDKNTQEVFAQVKQI', '$!#!%%%%%$%%!#[]YV3/', '30204444434402240440'], ['HHH', 'ASA', '#$#', '232', 'HHH', 'FGA', '#$#', '232'], ['HHHHHHHH', 'KLQDVVNQ', '%"%%!!%%', '41440044', 'HHHHHHHH', 'KLQDVVNQ', '%"%%!!…
6QD8_B	0.0082841705268202	13.948730377291552	0.0731261425959783	[[544, 546], [613, 619], [617, 621], [512, 514]]	[4, 1, 3, 0]	[[726, 728], [775, 781], [949, 953], [1036, 1038]]	[['EEE', 'IEG', '/32', '043', 'EEE', 'ILP', '/02', '013'], ['HHHHHHH', 'HDWTKNI', '%%$$%%!', '4433440', 'HHHHHHH', 'DKNTQEV', '%%%$%%!', '4443440'], ['HHHHH', 'KNITD', '%%!$%', '44034', 'HHHHH', 'QDVVN', '%%!!%', '44004'], ['...', 'NPN', ']}]', '434', '...', 'QSK', ']}]', '434']]
6QD8_D	0.0082894359031439	13.948834916263856	0.1054613935969872	[[544, 546], [613, 619], [597, 599], [617, 621], [512, 514]]	[4, 1, 2, 3, 0]	[[726, 728], [775, 781], [889, 891], [949, 953], [1036, 1038]]	[['EEE', 'IEG', '/32', '043', 'EEE', 'ILP', '/02', '013'], ['HHHHHHH', 'HDWTKNI', '%%$$%%!', '4433440', 'HHHHHHH', 'DKNTQEV', '%%%$%%!', '4443440'], ['HSS', 'WGG', '$UU', '333', 'HHS', 'GAG', '$#U', '323'], ['HHHHH', 'KNITD', '%%!$%', '44034', 'HHHHH', 'QDVVN', '%%!!%', '44004'], ['...', 'NPN', ']}]', '434', '...', 'QSK', ']}]', '434']]
2X4T_A	0.0082911815241181	3.663316498976669	0.5366492146596862	[[173, 177], [172, 174], [116, 126]]	[1, 3, 0]	[[776, 780], [948, 950], [1051, 1063]]	[['HHHHH', 'ENGKE', '%%$%%', '44344', 'HHHHH', 'KNTQE', '%%$%%', '44344'], ['HHH', 'LEN', '"%%', '144', 'HHH', 'LQD', '"%%', '144'], ['EEETTEEEEEE', 'YAYDGKDYIAL', '212ON332/10', '32343443021', 'EEEEEETTEEEEE', 'SFPQSAPHGVVFL', '212321NO2//10', '3234323430021']]
6VMS_A	0.0082959917709154	7.262496262784131	0.1882591093117409	[[16, 29], [245, 247], [341, 346], [245, 252]]	[1, 2, 3, 0]	[[769, 780], [888, 890], [949, 954], [1020, 1027]]	[['HHHHHHHHHHHHHH', 'SKMIDRNLREDGEK', '$%#!%&%"&%%$%%', '34204541544344', 'HHHHHHHHHHHH', 'GIAVEQDKNTQE', '$!#!%%%%%$%%', '302044444344'], ['HHH', 'ASM', '#$#', '232', 'HHH', 'FGA', '#$#', '232'], ['HHHHHH', 'DVIIKN', '%!!!%%', '400044', 'HHHHHH', 'QDVVNQ', '%%!!%%', '440044'], ['HHHHHHHH', 'ASMKLFDS', '#$#%"#%$', '23241243', 'HHHHHHHH', 'ASANLAAT', '#$#%"##$', '23241223']]
4AVL_D	0.0083289696702095	5.872351344985787	0.039182282793867	[[146, 149], [133, 138], [134, 138], [17, 23]]	[4, 1, 3, 0]	[[725, 728], [776, 781], [947, 951], [1022, 1028]]	[['EEEE', 'HIFS', '3/12', '4023', 'EEEE', 'EILP', '3/02', '4013'], ['HHHHHH', 'EKANKI', '%%#%%!', '442440', 'HHHHHH', 'KNTQEV', '%%$%%!', '443440'], ['HHHHH', 'KANKI', '%#%%!', '42440', 'HHHHH', 'KLQDV', '%"%%!', '41440'], ['HHHHHHH', 'AEKAMKE', '#%%##%%', '2442244', 'HHHHHHH', 'ANLAATK', '#%"##$%', '2412234']]
3NWD_C	0.0083334551925178	14.960891966903572	0.1311754684838153	[[343, 346], [532, 541], [530, 533]]	[4, 1, 3]	[[725, 728], [774, 780], [947, 950]]	[['EEEE', 'NLLT', '3002', '4113', 'EEEE', 'EILP', '3/02', '4013'], ['HHHHHHHHHH', 'QNHELTLWNE', '%%%%"$"$%%', '4444131344', 'HHHHHHH', 'QDKNTQE', '%%%%$%%', '4444344'], ['HHHH', 'ELQN', '%"%%', '4144', 'HHHH', 'KLQD', '%"%%', '4144']]
6ACD_A	0.0083385789108813	0.0956569210024961	0.0557553956834537	[[537, 539], [751, 771], [863, 865], [929, 936], [994, 1046]]	[4, 1, 2, 3, 0]	[[726, 728], [769, 789], [889, 891], [947, 954], [1012, 1064]]	[['EEE', 'VLT', '/02', '013', 'EEE', 'ILP', '/02', '013'], ['HHHHHHHHHHHHHH...SEE.', 'GIAAEQDRNTREVFAQVKQMY', '$!##%%%&%$&%!#[]YV31}', '302244454354022404423', 'HHHHHHHHHHHHHH...SEE.', 'GIAVEQDKNTQEVFAQVKQIY', '$!#!%%%%%$%%!#[]YV3/}', '302044444344022404403'], ['HHS', 'TAT', '$#U', '323', 'HHS', 'GAG', '$#U', '323'], ['HHHHHHHH', 'KLQDVVNQ', '%"%%!!%%', '41440044', 'HHHHHHHH', 'KLQDVVNQ', '%"%%!!…
4UO0_F	0.0083454667215707	17.156709813333556	0.6215469613259681	[[77, 85], [79, 86], [29, 31]]	[1, 3, 0]	[[772, 780], [947, 954], [1057, 1059]]	[['HHHHHHHHH', 'IQDLEKYVE', '!%%"%%$!%', '044144304', 'HHHHHHHHH', 'VEQDKNTQE', '!%%%%%$%%', '044444344'], ['HHHHHHHH', 'DLEKYVED', '%"%%$!%%', '41443044', 'HHHHHHHH', 'KLQDVVNQ', '%"%%!!%%', '41440044'], ['TTE', 'SEG', 'NO2', '343', 'TTE', 'PHG', 'NO2', '343']]
7A4N_A	0.0083460479472904	17.268104438547635	0.2419080068143098	[[725, 728], [769, 788], [1020, 1022], [947, 954], [1012, 1064]]	[4, 1, 2, 3, 0]	[[725, 728], [769, 788], [888, 890], [947, 954], [1012, 1064]]	[['EEEE', 'EILP', '3/02', '4013', 'EEEE', 'EILP', '3/02', '4013'], ['HHHHHHHHHHHHHH...SEE', 'GIAVEQDKNTQEVFAQVKQI', '$!#!%%%%%$%%!#[]YV3/', '30204444434402240440', 'HHHHHHHHHHHHHH...SEE', 'GIAVEQDKNTQEVFAQVKQI', '$!#!%%%%%$%%!#[]YV3/', '30204444434402240440'], ['HHH', 'ASA', '#$#', '232', 'HHH', 'FGA', '#$#', '232'], ['HHHHHHHH', 'KLQDVVNQ', '%"%%!!%%', '41440044', 'HHHHHHHH', 'KLQDVVNQ', '%"%%!!…
2W4B_B	0.0083669819909046	11.114761750955214	0.2044293015332188	[[386, 389], [158, 171], [446, 448], [166, 171], [446, 449]]	[4, 1, 2, 3, 0]	[[725, 728], [769, 774], [888, 890], [949, 954], [1020, 1023]]	[['EEEE', 'NIVT', '3//2', '4003', 'EEEE', 'EILP', '3/02', '4013'], ['HHHHHHHHHHHHHH', 'PVAFGLRCEDTVKD', '$!##$"&#%%$!%%', '30223152443044', 'HHHHHH', 'GIAVEQ', '$!#!%%', '302044'], ['HHH', 'AYA', '#$#', '232', 'HHH', 'FGA', '#$#', '232'], ['HHHHHH', 'EDTVKD', '%%$!%%', '443044', 'HHHHHH', 'QDVVNQ', '%%!!%%', '440044'], ['HHHH', 'AYAD', '#$#%', '2324', 'HHHH', 'ASAN', '#$#%', '2324']]
6O3H_D	0.0083763912580701	19.010814309394306	0.0371024734982334	[[369, 372], [251, 259], [242, 253], [99, 104]]	[4, 1, 3, 0]	[[725, 728], [772, 780], [949, 954], [1048, 1053]]	[['EEEE', 'HGLP', '3202', '4313', 'EEEE', 'EILP', '3/02', '4013'], ['HHHHHHHHH', 'VQKYVEYEK', '!%%$!%$%%', '044304344', 'HHHHHHHHH', 'VEQDKNTQE', '!%%%%%$%%', '044444344'], ['HHHHHT.SSHHH', 'DEVLADNTFVQK', '%%!"#O]UT!%%', '440124432044', 'HHHHHH', 'QDVVNQ', '%%!!%%', '440044'], ['EEEEEE', 'DLAKAT', '301312', '412423', 'EEEEEE', 'HLMSFP', '301212', '412323']]
4D61_W	0.0083786761457356	3.463409417833479	0.0389380530973459	[[124, 127], [87, 91], [8, 10], [86, 92], [35, 37]]	[4, 1, 2, 3, 0]	[[725, 728], [776, 780], [888, 890], [948, 954], [1018, 1020]]	[['EEEE', 'KILG', '3/02', '4013', 'EEEE', 'EILP', '3/02', '4013'], ['HHHHH', 'EKWQN', '%%$%%', '44344', 'HHHHH', 'KNTQE', '%%$%%', '44344'], ['HHH', 'ADA', '#%#', '242', 'HHH', 'FGA', '#$#', '232'], ['HHHHHHH', 'LEKWQNN', '"%%$%%%', '1443444', 'HHHHHHH', 'LQDVVNQ', '"%%!!%%', '1440044'], ['HHH', 'VRF', '!&#', '052', 'HHH', 'IRA', '!&#', '052']]
6DCQ_F	0.00840473472096	9.867028766802829	0.0238500851788752	[[646, 655], [651, 658], [514, 517]]	[1, 3, 0]	[[772, 781], [947, 954], [1059, 1062]]	[['HHHHHHHHHH', 'IEKSQNQQEV', '!%%$%%%%%!', '0443444440', 'HHHHHHHHHH', 'VEQDKNTQEV', '!%%%%%$%%!', '0444443440'], ['HHHHHHHH', 'NQQEVNEK', '%%%%!%%%', '44440444', 'HHHHHHHH', 'KLQDVVNQ', '%"%%!!%%', '41440044'], ['EEEE', 'GIGA', '2/21', '3032', 'EEEE', 'GVVF', '2//1', '3002']]
5EVM_C	0.0084097514218465	23.623839817024898	0.5025553662691649	[[284, 286], [468, 472], [212, 215], [469, 476], [125, 131]]	[4, 1, 2, 3, 0]	[[726, 728], [776, 780], [888, 891], [947, 954], [1015, 1021]]	[['EEE', 'ILT', '/02', '013', 'EEE', 'ILP', '/02', '013'], ['HHHHH', 'QQSKD', '%%$%%', '44344', 'HHHHH', 'KNTQE', '%%$%%', '44344'], ['HHHS', 'FVFG', '#!#U', '2023', 'HHHS', 'FGAG', '#$#U', '2323'], ['HHHHHHHH', 'QSKDYIKE', '%$%%$!%%', '43443044', 'HHHHHHHH', 'KLQDVVNQ', '%"%%!!%%', '41440044'], ['HHHHHHH', 'AAQITAG', '##%!$#$', '2240323', 'HHHHHHH', 'AAEIRAS', '##%!&#$', '2240523']]
5V61_A	0.00841660497728	8.287220536365119	0.2231686541737643	[[235, 240], [127, 129], [236, 240], [26, 40]]	[1, 2, 3, 0]	[[776, 781], [888, 890], [947, 951], [1047, 1062]]	[['HHHHHH', 'DQLNHI', '%%"%%!', '441440', 'HHHHHH', 'KNTQEV', '%%$%%!', '443440'], ['HHH', 'CYF', '#$#', '232', 'HHH', 'FGA', '#$#', '232'], ['HHHHH', 'QLNHI', '%"%%!', '41440', 'HHHHH', 'KLQDV', '%"%%!', '41440'], ['EEEEEEEEETTEEEE', 'TNLSYIGEGAYGMVC', '23022/232MN21/1', '341330343233202', 'EEEEEEEEEETTEEEE', 'YHLMSFPQSAPHGVVF', '2301212321NO2//1', '3412323432343002']]
5EVM_B	0.0084301511691884	23.599619662336767	0.2402044293015328	[[284, 286], [468, 472], [212, 215], [469, 476], [125, 131]]	[4, 1, 2, 3, 0]	[[726, 728], [776, 780], [888, 891], [947, 954], [1015, 1021]]	[['EEE', 'ILT', '/02', '013', 'EEE', 'ILP', '/02', '013'], ['HHHHH', 'QQSKD', '%%$%%', '44344', 'HHHHH', 'KNTQE', '%%$%%', '44344'], ['HHHS', 'FVFG', '#!#U', '2023', 'HHHS', 'FGAG', '#$#U', '2323'], ['HHHHHHHH', 'QSKDYIKE', '%$%%$!%%', '43443044', 'HHHHHHHH', 'KLQDVVNQ', '%"%%!!%%', '41440044'], ['HHHHHHH', 'AAQITAG', '##%!$#$', '2240323', 'HHHHHHH', 'AAEIRAS', '##%!&#$', '2240523']]
7CAK_B	0.008433228029916	16.798037099976742	0.2981260647359454	[[725, 728], [769, 786], [1020, 1022], [947, 954], [1012, 1064]]	[4, 1, 2, 3, 0]	[[725, 728], [769, 786], [888, 890], [947, 954], [1012, 1064]]	[['EEEE', 'EILP', '3/02', '4013', 'EEEE', 'EILP', '3/02', '4013'], ['HHHHHHHHHHHHHH...S', 'GIAVEQDKNTQEVFAQVK', '$!#!%%%%%$%%!#[]YV', '302044444344022404', 'HHHHHHHHHHHHHH...S', 'GIAVEQDKNTQEVFAQVK', '$!#!%%%%%$%%!#[]YV', '302044444344022404'], ['HHH', 'ASA', '#$#', '232', 'HHH', 'FGA', '#$#', '232'], ['HHHHHHHH', 'KLQDVVNQ', '%"%%!!%%', '41440044', 'HHHHHHHH', 'KLQDVVNQ', '%"%%!!%%', '41440044']…
4JZ5_A	0.0084663959684459	8.038191048081735	1.4978723404255327	[[42, 53], [67, 72], [55, 60]]	[1, 3, 0]	[[773, 783], [949, 954], [1050, 1055]]	[['HHHHHHHHHHT.', 'EQHAKGLDKVGM', '%%%#%$"%%!N[', '444243144032', 'HHHHHHHHHH.', 'EQDKNTQEVFA', '%%%%%$%%!#[', '44444344022'], ['HHHHHH', 'QDTINE', '%%$!%%', '443044', 'HHHHHH', 'QDVVNQ', '%%!!%%', '440044'], ['EEEEEE', 'FGLYHY', '120232', '231343', 'EEEEEE', 'MSFPQS', '121232', '232343']]
6F6I_B	0.0084698760337295	12.831472846466756	0.067272727272728	[[544, 546], [614, 619], [597, 599], [617, 619], [512, 514]]	[4, 1, 2, 3, 0]	[[726, 728], [776, 781], [889, 891], [949, 951], [1036, 1038]]	[['EEE', 'IEG', '/32', '043', 'EEE', 'ILP', '/02', '013'], ['HHHHHH', 'DWTKNI', '%$$%%!', '433440', 'HHHHHH', 'KNTQEV', '%%$%%!', '443440'], ['HSS', 'WGG', '$UU', '333', 'HHS', 'GAG', '$#U', '323'], ['HHH', 'KNI', '%%!', '440', 'HHH', 'QDV', '%%!', '440'], ['...', 'NPN', ']}]', '434', '...', 'QSK', ']}]', '434']]
7KDL_B	0.0084866951110086	0.214601664144508	0.0538599640933574	[[725, 728], [769, 788], [888, 891], [947, 954], [1012, 1064]]	[4, 1, 2, 3, 0]	[[725, 728], [769, 788], [888, 891], [947, 954], [1012, 1064]]	[['EEEE', 'EILP', '3/02', '4013', 'EEEE', 'EILP', '3/02', '4013'], ['HHHHHHHHHHHHHHTT.SSE', 'GIAVEQDKNTQEVFAQVKQI', '$!#!%%%%%$%%!#MOYVV/', '30204444434402240440', 'HHHHHHHHHHHHHH...SEE', 'GIAVEQDKNTQEVFAQVKQI', '$!#!%%%%%$%%!#[]YV3/', '30204444434402240440'], ['HHHS', 'FGAG', '#$#U', '2323', 'HHHS', 'FGAG', '#$#U', '2323'], ['HHHHHHHH', 'KLQDVVNQ', '%"%%!!%%', '41440044', 'HHHHHHHH', 'KLQDVVNQ',…
7K8Z_C	0.0084997503370867	0.1375839171157546	0.1294718909710388	[[725, 728], [769, 786], [888, 891], [947, 954], [1012, 1064]]	[4, 1, 2, 3, 0]	[[725, 728], [769, 786], [888, 891], [947, 954], [1012, 1064]]	[['EEEE', 'EILP', '3/02', '4013', 'EEEE', 'EILP', '3/02', '4013'], ['HHHHHHHHHHHHHH...S', 'GIAVEQDKNTQEVFAQVK', '$!#!%%%%%$%%!#[]YV', '302044444344022404', 'HHHHHHHHHHHHHH...S', 'GIAVEQDKNTQEVFAQVK', '$!#!%%%%%$%%!#[]YV', '302044444344022404'], ['HHHS', 'FGAG', '#$#U', '2323', 'HHHS', 'FGAG', '#$#U', '2323'], ['HHHHHHHH', 'KLQDVVNQ', '%"%%!!%%', '41440044', 'HHHHHHHH', 'KLQDVVNQ', '%"%%!!%%', '41…
1VSH_A	0.0085250836054916	3.048822413508157	0.1159695817490495	[[89, 91], [98, 104], [193, 195], [163, 167], [166, 172]]	[4, 1, 2, 3, 0]	[[726, 728], [769, 775], [888, 890], [948, 952], [1017, 1023]]	[['EEE', 'VVT', '//2', '003', 'EEE', 'ILP', '/02', '013'], ['HHHHHHH', 'SVAAQHH', '$!##%%%', '3022444', 'HHHHHHH', 'GIAVEQD', '$!#!%%%', '3020444'], ['HHH', 'MYA', '#$#', '232', 'HHH', 'FGA', '#$#', '232'], ['HHHHH', 'LKDKI', '"%%%!', '14440', 'HHHHH', 'LQDVV', '"%%!!', '14400'], ['HHHHHHH', 'KIRVLAE', '%!&!"#%', '4050124', 'HHHHHHH', 'EIRASAN', '%!&#$#%', '4052324']]
7A95_A	0.0085375565037815	22.462781447526734	0.3543441226575807	[[610, 612], [769, 789], [1020, 1022], [950, 954], [1012, 1062]]	[4, 1, 2, 3, 0]	[[726, 728], [769, 789], [888, 890], [950, 954], [1012, 1062]]	[['EEE', 'VLY', '/02', '013', 'EEE', 'ILP', '/02', '013'], ['HHHHHHHHHHTTTS...SEE.', 'GIAVEQDKNTQEVFAQVKQIY', '$!#!%%%%%$OOKT[]YV3/}', '302044444344022404403', 'HHHHHHHHHHHHHH...SEE.', 'GIAVEQDKNTQEVFAQVKQIY', '$!#!%%%%%$%%!#[]YV3/}', '302044444344022404403'], ['HHH', 'ASA', '#$#', '232', 'HHH', 'FGA', '#$#', '232'], ['HHHHH', 'DVVNQ', '%!!%%', '40044', 'HHHHH', 'DVVNQ', '%!!%%', '40044'], ['HHHH…
6ACK_C	0.0085412926153031	0.3262481968820178	0.001706484641639	[[596, 598], [751, 768], [863, 865], [929, 936], [994, 1046]]	[4, 1, 2, 3, 0]	[[726, 728], [769, 786], [889, 891], [947, 954], [1012, 1064]]	[['EEE', 'VLY', '/02', '013', 'EEE', 'ILP', '/02', '013'], ['HHHHHHHHHHHHHT...S', 'GIAAEQDRNTREVFAQVK', '$!##%%%&%$&%!M[]YV', '302244454354022404', 'HHHHHHHHHHHHHH...S', 'GIAVEQDKNTQEVFAQVK', '$!#!%%%%%$%%!#[]YV', '302044444344022404'], ['HHS', 'TAT', '$#U', '323', 'HHS', 'GAG', '$#U', '323'], ['HHHHHHHH', 'KLQDVVNQ', '%"%%!!%%', '41440044', 'HHHHHHHH', 'KLQDVVNQ', '%"%%!!%%', '41440044'], ['HHHH…
3HW3_B	0.0085455496225327	4.036712189996484	0.068143100511073	[[146, 149], [133, 138], [134, 138], [17, 23]]	[4, 1, 3, 0]	[[725, 728], [776, 781], [947, 951], [1022, 1028]]	[['EEEE', 'HIFS', '3/12', '4023', 'EEEE', 'EILP', '3/02', '4013'], ['HHHHHH', 'EKANKI', '%%#%%!', '442440', 'HHHHHH', 'KNTQEV', '%%$%%!', '443440'], ['HHHHH', 'KANKI', '%#%%!', '42440', 'HHHHH', 'KLQDV', '%"%%!', '41440'], ['HHHHHHH', 'AEKAMKE', '#%%##%%', '2442244', 'HHHHHHH', 'ANLAATK', '#%"##$%', '2412234']]
3VJJ_B	0.008551395682136	8.044180719979746	0.1703577512776823	[[301, 304], [301, 305], [102, 120]]	[1, 3, 0]	[[779, 782], [949, 953], [1012, 1025]]	[['HHHH', 'EKIA', '%%!#', '4402', 'HHHH', 'QEVF', '%%!#', '4402'], ['HHHHH', 'EKIAK', '%%!#%', '44024', 'HHHHH', 'QDVVN', '%%!!%', '44004'], ['HHHHHHHHHHHHHHHHHHH', 'LERDFNVASIYVRENFELC', '"%&%#%!#$!$!&%%#%"#', '1454240230305442412', 'HHHHHHHHHHHHHH', 'LIRAAEIRASANLA', '"!&##%!&#$#%"#', '10522405232412']]
6IXB_C	0.0085595305475301	17.831987287041745	0.1959114139693347	[[547, 549], [825, 842], [827, 829], [832, 839], [902, 949]]	[4, 1, 2, 3, 0]	[[726, 728], [769, 779], [888, 890], [947, 954], [1017, 1064]]	[['EEE', 'VLT', '/02', '013', 'EEE', 'ILP', '/02', '013'], ['HHHHHHHHHHHHHHHHHH', 'TVATALNKIQDVVNQQGN', '$!#$#"%%!%%!!%%%$%', '302321440440044434', 'HHHHHHHHHHH', 'GIAVEQDKNTQ', '$!#!%%%%%$%', '30204444434'], ['HHH', 'ATA', '#$#', '232', 'HHH', 'FGA', '#$#', '232'], ['HHHHHHHH', 'KIQDVVNQ', '%!%%!!%%', '40440044', 'HHHHHHHH', 'KLQDVVNQ', '%"%%!!%%', '41440044'], ['HHHHHHHHHHHHIIIIITS..S.TTTSSSSEE…
6IXB_A	0.008560640374364	17.831991440641456	0.2606473594548544	[[547, 549], [825, 842], [827, 829], [832, 839], [902, 949]]	[4, 1, 2, 3, 0]	[[726, 728], [769, 779], [888, 890], [947, 954], [1017, 1064]]	[['EEE', 'VLT', '/02', '013', 'EEE', 'ILP', '/02', '013'], ['HHHHHHHHHHHHHHHHHH', 'TVATALNKIQDVVNQQGN', '$!#$#"%%!%%!!%%%$%', '302321440440044434', 'HHHHHHHHHHH', 'GIAVEQDKNTQ', '$!#!%%%%%$%', '30204444434'], ['HHH', 'ATA', '#$#', '232', 'HHH', 'FGA', '#$#', '232'], ['HHHHHHHH', 'KIQDVVNQ', '%!%%!!%%', '40440044', 'HHHHHHHH', 'KLQDVVNQ', '%"%%!!%%', '41440044'], ['HHHHHHHHHHHHIIIIITS..S.TTTSSSSEE…
6IXB_B	0.0085629670859685	17.832056702814768	0.3901192504258937	[[547, 549], [825, 842], [827, 829], [832, 839], [902, 949]]	[4, 1, 2, 3, 0]	[[726, 728], [769, 779], [888, 890], [947, 954], [1017, 1064]]	[['EEE', 'VLT', '/02', '013', 'EEE', 'ILP', '/02', '013'], ['HHHHHHHHHHHHHHHHHH', 'TVATALNKIQDVVNQQGN', '$!#$#"%%!%%!!%%%$%', '302321440440044434', 'HHHHHHHHHHH', 'GIAVEQDKNTQ', '$!#!%%%%%$%', '30204444434'], ['HHH', 'ATA', '#$#', '232', 'HHH', 'FGA', '#$#', '232'], ['HHHHHHHH', 'KIQDVVNQ', '%!%%!!%%', '40440044', 'HHHHHHHH', 'KLQDVVNQ', '%"%%!!%%', '41440044'], ['HHHHHHHHHHHHIIIIITS..S.TTTSSSSEE…
1ABA_A	0.0085657594545297	0.542980354683212	0.431707317073172	[[3, 6], [46, 49], [46, 50], [16, 20]]	[4, 1, 3, 0]	[[725, 728], [779, 782], [949, 953], [1021, 1025]]	[['EEEE', 'KVYG', '3/22', '4033', 'EEEE', 'EILP', '3/02', '4013'], ['HHHH', 'EKIA', '%%!#', '4402', 'HHHH', 'QEVF', '%%!#', '4402'], ['HHHHH', 'EKIAE', '%%!#%', '44024', 'HHHHH', 'QDVVN', '%%!!%', '44004'], ['HHHHH', 'PADNA', '$#%%#', '32442', 'HHHHH', 'SANLA', '$#%"#', '32412']]
2JES_E	0.0085760467098944	21.97087447243296	0.0173310225303293	[[310, 313], [92, 99], [389, 391], [130, 136], [380, 390]]	[4, 1, 2, 3, 0]	[[725, 728], [771, 778], [888, 890], [948, 954], [1017, 1027]]	[['EEEE', 'KVSG', '3/22', '4033', 'EEEE', 'EILP', '3/02', '4013'], ['HHHHHHHH', 'FVDQKTQY', '#!%%%$%$', '20444343', 'HHHHHHHH', 'AVEQDKNT', '#!%%%%%$', '20444443'], ['HHH', 'FWF', '#$#', '232', 'HHH', 'FGA', '#$#', '232'], ['HHHHHHH', 'LNETVKN', '"%%$!%%', '1443044', 'HHHHHHH', 'LQDVVNQ', '"%%!!%%', '1440044'], ['HHHHHHHHHHH', 'KIRAGLRLFFW', '%!&#$"&"##$', '40523151223', 'HHHHHHHHHHH', 'EIRASANLA…
6X2B_C	0.0085773459541002	0.0614371754446869	0.0034071550255532	[[725, 728], [769, 782], [888, 891], [947, 954], [1012, 1064]]	[4, 1, 2, 3, 0]	[[725, 728], [769, 782], [888, 891], [947, 954], [1012, 1064]]	[['EEEE', 'EILP', '3/02', '4013', 'EEEE', 'EILP', '3/02', '4013'], ['HHHHHHHHHHHHHH', 'GIAVEQDKNTQEVF', '$!#!%%%%%$%%!#', '30204444434402', 'HHHHHHHHHHHHHH', 'GIAVEQDKNTQEVF', '$!#!%%%%%$%%!#', '30204444434402'], ['HHHS', 'FGAG', '#$#U', '2323', 'HHHS', 'FGAG', '#$#U', '2323'], ['HHHHHHHH', 'KLQDVVNQ', '%"%%!!%%', '41440044', 'HHHHHHHH', 'KLQDVVNQ', '%"%%!!%%', '41440044'], ['HHHHHHHHHHHHHHHHHIII…
6QXE_B	0.0085778790564178	17.462371321130032	1.0170357751277677	[[261, 281], [542, 544], [112, 116], [542, 549]]	[1, 2, 3, 0]	[[769, 779], [888, 890], [950, 954], [1020, 1028]]	[['HHHHH.SS..SSS.HHHHHHH', 'SICEKLEQSGLPVGGNEKKAK', '$!#%%ZVV}}SUR}$%%%%#%', '302441443313033444424', 'HHHHHHHHHHH', 'GIAVEQDKNTQ', '$!#!%%%%%$%', '30204444434'], ['HHH', 'ATA', '#$#', '232', 'HHH', 'FGA', '#$#', '232'], ['HHHHH', 'EVVQQ', '%!!%%', '40044', 'HHHHH', 'DVVNQ', '%!!%%', '40044'], ['HHHHHHHH', 'ATAQMALQ', '#$#%##"%', '23242214', 'HHHHHHHHH', 'ASANLAATK', '#$#%"##$%', '232412234']]
6QX8_B	0.0085786863970793	17.462378976244132	1.057921635434412	[[261, 281], [542, 544], [112, 116], [542, 549]]	[1, 2, 3, 0]	[[769, 779], [888, 890], [950, 954], [1020, 1028]]	[['HHHHH.SS..SSS.HHHHHHH', 'SICEKLEQSGLPVGGNEKKAK', '$!#%%ZVV}}SUR}$%%%%#%', '302441443313033444424', 'HHHHHHHHHHH', 'GIAVEQDKNTQ', '$!#!%%%%%$%', '30204444434'], ['HHH', 'ATA', '#$#', '232', 'HHH', 'FGA', '#$#', '232'], ['HHHHH', 'EVVQQ', '%!!%%', '40044', 'HHHHH', 'DVVNQ', '%!!%%', '40044'], ['HHHHHHHH', 'ATAQMALQ', '#$#%##"%', '23242214', 'HHHHHHHHH', 'ASANLAATK', '#$#%"##$%', '232412234']]
7CAI_A	0.0085889582692026	16.912659655333282	0.201022146507666	[[725, 728], [769, 789], [1020, 1022], [947, 954], [1012, 1064]]	[4, 1, 2, 3, 0]	[[725, 728], [769, 789], [888, 890], [947, 954], [1012, 1064]]	[['EEEE', 'EILP', '3/02', '4013', 'EEEE', 'EILP', '3/02', '4013'], ['HHHTTHHHHHHHHH...SEE.', 'GIAVEQDKNTQEVFAQVKQIY', '$!#KO%%%%$%%!#[]YV3/}', '302044444344022404403', 'HHHHHHHHHHHHHH...SEE.', 'GIAVEQDKNTQEVFAQVKQIY', '$!#!%%%%%$%%!#[]YV3/}', '302044444344022404403'], ['HHH', 'ASA', '#$#', '232', 'HHH', 'FGA', '#$#', '232'], ['HHHHHHHH', 'KLQDVVNQ', '%"%%!!%%', '41440044', 'HHHHHHHH', 'KLQDVVNQ',…
3A42_A	0.0085903309055184	8.050134179571753	0.0371024734982334	[[99, 101], [196, 201], [213, 216], [196, 201], [108, 112]]	[4, 1, 2, 3, 0]	[[726, 728], [775, 780], [888, 891], [949, 954], [1050, 1054]]	[['EEE', 'VLS', '/02', '013', 'EEE', 'ILP', '/02', '013'], ['HHHHHH', 'DQEIEN', '%%%!%%', '444044', 'HHHHHH', 'DKNTQE', '%%%$%%', '444344'], ['HHHS', 'AYDS', '#$%U', '2343', 'HHHS', 'FGAG', '#$#U', '2323'], ['HHHHHH', 'DQEIEN', '%%%!%%', '444044', 'HHHHHH', 'QDVVNQ', '%%!!%%', '440044'], ['EEEEE', 'AYFSD', '12123', '23234', 'EEEEE', 'MSFPQ', '12123', '23234']]
2JES_C	0.0085933433320145	21.958472227789407	0.1054613935969872	[[310, 313], [92, 99], [389, 391], [130, 136], [380, 390]]	[4, 1, 2, 3, 0]	[[725, 728], [771, 778], [888, 890], [948, 954], [1017, 1027]]	[['EEEE', 'KVSG', '3/22', '4033', 'EEEE', 'EILP', '3/02', '4013'], ['HHHHHHHH', 'FVDQKTQY', '#!%%%$%$', '20444343', 'HHHHHHHH', 'AVEQDKNT', '#!%%%%%$', '20444443'], ['HHH', 'FWF', '#$#', '232', 'HHH', 'FGA', '#$#', '232'], ['HHHHHHH', 'LNETVKN', '"%%$!%%', '1443044', 'HHHHHHH', 'LQDVVNQ', '"%%!!%%', '1440044'], ['HHHHHHHHHHH', 'KIRAGLRLFFW', '%!&#$"&"##$', '40523151223', 'HHHHHHHHHHH', 'EIRASANLA…
6BFU_B	0.0085987589948604	0.6000200789077702	0.1930894308943096	[[965, 967], [812, 818], [754, 756], [631, 639], [884, 933]]	[4, 1, 2, 3, 0]	[[726, 728], [770, 776], [888, 890], [947, 953], [1015, 1064]]	[['EEE', 'ILY', '/02', '013', 'EEE', 'ILP', '/02', '013'], ['HHHHHHH', 'IAIKKIQ', '!#!%%!%', '0204404', 'HHHHHHH', 'IAVEQDK', '!#!%%%%', '0204444'], ['HHH', 'ATA', '#$#', '232', 'HHH', 'FGA', '#$#', '232'], ['HHHHHHHHH', 'QLDSREIIN', '%"%$&%!!%', '414354004', 'HHHHHHH', 'KLQDVVN', '%"%%!!%', '4144004'], ['HHHHHHHHHHHHHHIIIIIIS....TTTSSSSEEEEEEEEEETTEEEEEE', 'MSQIRQSRLLAQQKINEYVKSQSPRYGFYGNGTHIFSL…
6BFU_C	0.0086009907927363	0.6001005457228265	0.1716566866267472	[[965, 967], [812, 818], [754, 756], [631, 639], [884, 933]]	[4, 1, 2, 3, 0]	[[726, 728], [770, 776], [888, 890], [947, 953], [1015, 1064]]	[['EEE', 'ILY', '/02', '013', 'EEE', 'ILP', '/02', '013'], ['HHHHHHH', 'IAIKKIQ', '!#!%%!%', '0204404', 'HHHHHHH', 'IAVEQDK', '!#!%%%%', '0204444'], ['HHH', 'ATA', '#$#', '232', 'HHH', 'FGA', '#$#', '232'], ['HHHHHHHHH', 'QLDSREIIN', '%"%$&%!!%', '414354004', 'HHHHHHH', 'KLQDVVN', '%"%%!!%', '4144004'], ['HHHHHHHHHHHHHHIIIIIIS....TTTSSSSEEEEEEEEEETTEEEEEE', 'MSQIRQSRLLAQQKINELVKSQSPRYGFLGNGTHIFSL…
5MLU_E	0.008607811229134	6.695528099120475	64.22222222222226	[[121, 124], [122, 124], [108, 113]]	[1, 3, 0]	[[778, 781], [949, 951], [1023, 1028]]	[['HHHH', 'PKDI', '$%%!', '3440', 'HHHH', 'TQEV', '$%%!', '3440'], ['HHH', 'KDI', '%%!', '440', 'HHH', 'QDV', '%%!', '440'], ['HHHHHH', 'NLCAIH', '%"##!%', '412204', 'HHHHHH', 'NLAATK', '%"##$%', '412234']]
6BFU_A	0.0086199708652759	0.5999845424391754	0.265086206896552	[[965, 967], [812, 818], [754, 756], [631, 639], [884, 933]]	[4, 1, 2, 3, 0]	[[726, 728], [770, 776], [888, 890], [947, 953], [1015, 1064]]	[['EEE', 'ILY', '/02', '013', 'EEE', 'ILP', '/02', '013'], ['HHHHHHH', 'IAIKKIQ', '!#!%%!%', '0204404', 'HHHHHHH', 'IAVEQDK', '!#!%%%%', '0204444'], ['HHH', 'ATA', '#$#', '232', 'HHH', 'FGA', '#$#', '232'], ['HHHHHHHHH', 'QLDSREIIN', '%"%$&%!!%', '414354004', 'HHHHHHH', 'KLQDVVN', '%"%%!!%', '4144004'], ['HHHHHHHHHHHHHHIIIIIIS....TTTSSSSEEEEEEEEEETTEEEEEE', 'MSQIRQSRLLAQQKINELVKSQSPRYGFLGNGTHIFSL…
4E5I_C	0.0086306496675432	4.13483846401249	0.071550255536626	[[146, 149], [133, 138], [134, 138], [17, 23]]	[4, 1, 3, 0]	[[725, 728], [776, 781], [947, 951], [1022, 1028]]	[['EEEE', 'HIFS', '3/12', '4023', 'EEEE', 'EILP', '3/02', '4013'], ['HHHHHH', 'EKANKI', '%%#%%!', '442440', 'HHHHHH', 'KNTQEV', '%%$%%!', '443440'], ['HHHHH', 'KANKI', '%#%%!', '42440', 'HHHHH', 'KLQDV', '%"%%!', '41440'], ['HHHHHHH', 'AEKAMKE', '#%%##%%', '2442244', 'HHHHHHH', 'ANLAATK', '#%"##$%', '2412234']]
2JES_K	0.0086424048257015	21.92839483456741	0.0262237762237766	[[310, 313], [92, 99], [389, 391], [130, 136], [380, 390]]	[4, 1, 2, 3, 0]	[[725, 728], [771, 778], [888, 890], [948, 954], [1017, 1027]]	[['EEEE', 'KVSG', '3/22', '4033', 'EEEE', 'EILP', '3/02', '4013'], ['HHHHHHHH', 'FVDQKTQY', '#!%%%$%$', '20444343', 'HHHHHHHH', 'AVEQDKNT', '#!%%%%%$', '20444443'], ['HHH', 'FWF', '#$#', '232', 'HHH', 'FGA', '#$#', '232'], ['HHHHHHH', 'LNETVKN', '"%%$!%%', '1443044', 'HHHHHHH', 'LQDVVNQ', '"%%!!%%', '1440044'], ['HHHHHHHHHHH', 'KIRAGLRLFFW', '%!&#$"&"##$', '40523151223', 'HHHHHHHHHHH', 'EIRASANLA…
4G9Z_A	0.008654155209796	7.769684212954509	1.7302325581395368	[[389, 392], [495, 501], [420, 426], [391, 402]]	[4, 1, 3, 0]	[[725, 728], [774, 780], [948, 954], [1054, 1063]]	[['EEEE', 'DIEG', '3/32', '4043', 'EEEE', 'EILP', '3/02', '4013'], ['HHHHHHH', 'ENAVWDQ', '%%#!$%%', '4420344', 'HHHHHHH', 'QDKNTQE', '%%%%$%%', '4444344'], ['HHHHHHH', 'LKQFKQD', '"%%#%%%', '1442444', 'HHHHHHH', 'LQDVVNQ', '"%%!!%%', '1440044'], ['EEETTEEEEEEE', 'EGRPEDPVEIAL', '324NO32/3/10', '435344304021', 'EEETTEEEEE', 'QSAPHGVVFL', '321NO2//10', '4323430021']]
1FVI_A	0.0086698466054125	2.567561448018463	0.9697986577181212	[[133, 136], [113, 119], [81, 84], [111, 115], [196, 198]]	[4, 1, 2, 3, 0]	[[725, 728], [772, 778], [888, 891], [950, 954], [1059, 1061]]	[['EEEE', 'KIIP', '3//2', '4003', 'EEEE', 'EILP', '3/02', '4013'], ['HHHHHHH', 'VEDMKNY', '!%%#%%$', '0442443', 'HHHHHHH', 'VEQDKNT', '!%%%%%$', '0444443'], ['HHHS', 'AVMT', '#!#U', '2023', 'HHHS', 'FGAG', '#$#U', '2323'], ['HHHHH', 'DRVED', '%&!%%', '45044', 'HHHHH', 'DVVNQ', '%!!%%', '40044'], ['EEE', 'TII', '2//', '300', 'EEE', 'GVV', '2//', '300']]
7JZL_A	0.0086762722811441	17.244010303610057	0.2112436115843263	[[725, 728], [769, 788], [1020, 1022], [947, 954], [1012, 1064]]	[4, 1, 2, 3, 0]	[[725, 728], [769, 788], [888, 890], [947, 954], [1012, 1064]]	[['EEEE', 'EILP', '3/02', '4013', 'EEEE', 'EILP', '3/02', '4013'], ['HHHHHHHHHHHHHH...SEE', 'GIAVEQDKNTQEVFAQVKQI', '$!#!%%%%%$%%!#[]YV3/', '30204444434402240440', 'HHHHHHHHHHHHHH...SEE', 'GIAVEQDKNTQEVFAQVKQI', '$!#!%%%%%$%%!#[]YV3/', '30204444434402240440'], ['HHH', 'ASA', '#$#', '232', 'HHH', 'FGA', '#$#', '232'], ['HHHHHHHH', 'KLQDVVNQ', '%"%%!!%%', '41440044', 'HHHHHHHH', 'KLQDVVNQ', '%"%%!!…
7KEA_B	0.0086798259394244	16.497326741710197	0.2725724020442928	[[725, 728], [769, 782], [1020, 1022], [947, 954], [1012, 1064]]	[4, 1, 2, 3, 0]	[[725, 728], [769, 782], [888, 890], [947, 954], [1012, 1064]]	[['EEEE', 'EILP', '3/02', '4013', 'EEEE', 'EILP', '3/02', '4013'], ['HHHHHHHHHHHHHH', 'GIAVEQDKNTQEVF', '$!#!%%%%%$%%!#', '30204444434402', 'HHHHHHHHHHHHHH', 'GIAVEQDKNTQEVF', '$!#!%%%%%$%%!#', '30204444434402'], ['HHH', 'ASA', '#$#', '232', 'HHH', 'FGA', '#$#', '232'], ['HHHHHHHH', 'KLQDVVNQ', '%"%%!!%%', '41440044', 'HHHHHHHH', 'KLQDVVNQ', '%"%%!!%%', '41440044'], ['HHHHHHHHHHHHHHHHHIIIIISS...S…
6ZN5_R	0.0087138940833734	1.8288486731564253	0.0545144804088584	[[11, 14], [105, 111], [105, 110], [79, 83]]	[4, 1, 3, 0]	[[725, 728], [775, 781], [949, 954], [1016, 1020]]	[['EEEE', 'QVFG', '3/12', '4023', 'EEEE', 'EILP', '3/02', '4013'], ['HHHHHHH', 'KKEIKDI', '%%%!%%!', '4440440', 'HHHHHHH', 'DKNTQEV', '%%%$%%!', '4443440'], ['HHHHHH', 'KKEIKD', '%%%!%%', '444044', 'HHHHHH', 'QDVVNQ', '%%!!%%', '440044'], ['HHHHH', 'AQIYA', '#%!$#', '24032', 'HHHHH', 'AEIRA', '#%!&#', '24052']]
7CAK_A	0.0087152516620718	16.78177958870269	0.2640545144804083	[[725, 728], [769, 786], [1020, 1022], [947, 954], [1012, 1064]]	[4, 1, 2, 3, 0]	[[725, 728], [769, 786], [888, 890], [947, 954], [1012, 1064]]	[['EEEE', 'EILP', '3/02', '4013', 'EEEE', 'EILP', '3/02', '4013'], ['HHHHHHHHHHHHHH...S', 'GIAVEQDKNTQEVFAQVK', '$!#!%%%%%$%%!#[]YV', '302044444344022404', 'HHHHHHHHHHHHHH...S', 'GIAVEQDKNTQEVFAQVK', '$!#!%%%%%$%%!#[]YV', '302044444344022404'], ['HHH', 'ASA', '#$#', '232', 'HHH', 'FGA', '#$#', '232'], ['HHHHHHHH', 'KLQDVVNQ', '%"%%!!%%', '41440044', 'HHHHHHHH', 'KLQDVVNQ', '%"%%!!%%', '41440044']…
6XCN_E	0.0087206037369148	17.364522252512536	0.2657580919931852	[[725, 728], [769, 788], [1020, 1022], [947, 954], [1012, 1064]]	[4, 1, 2, 3, 0]	[[725, 728], [769, 788], [888, 890], [947, 954], [1012, 1064]]	[['EEEE', 'EILP', '3/02', '4013', 'EEEE', 'EILP', '3/02', '4013'], ['HHHHHHHHHHHHHH...SSE', 'GIAVEQDKNTQEVFAQVKQI', '$!#!%%%%%$%%!#[]YVV/', '30204444434402240440', 'HHHHHHHHHHHHHH...SEE', 'GIAVEQDKNTQEVFAQVKQI', '$!#!%%%%%$%%!#[]YV3/', '30204444434402240440'], ['HHH', 'ASA', '#$#', '232', 'HHH', 'FGA', '#$#', '232'], ['HHHHHHHH', 'KLQDVVNQ', '%"%%!!%%', '41440044', 'HHHHHHHH', 'KLQDVVNQ', '%"%%!!…
4UC7_A	0.0087366038764547	8.47948848649263	0.0919931856899483	[[112, 114], [191, 206], [156, 158], [187, 192], [66, 72]]	[4, 1, 2, 3, 0]	[[725, 727], [773, 782], [888, 890], [949, 954], [1021, 1027]]	[['EEE', 'EVL', '3/0', '401', 'EEE', 'EIL', '3/0', '401'], ['HHHHHH.TT..HHHHH', 'KNEMKRYKGLLPKDIA', '%%%#%&}ONZZ$%%!#', '4442453431134402', 'HHHHHHHHHH', 'EQDKNTQEVF', '%%%%%$%%!#', '4444434402'], ['HHH', 'CGM', '#$#', '232', 'HHH', 'FGA', '#$#', '232'], ['HHHTHH', 'NNVLKN', '%%!L%%', '440144', 'HHHHHH', 'QDVVNQ', '%%!!%%', '440044'], ['HHHHHHH', 'GMLYAMS', '$#"$##$', '3213223', 'HHHHHHH', 'SANLA…
5A2Q_A	0.0087525457244998	6.319941039774104	0.0919931856899483	[[210, 214], [208, 213], [39, 49]]	[1, 3, 0]	[[772, 776], [949, 954], [1053, 1061]]	[['HHHHH', 'IEKEE', '!%%%%', '04444', 'HHHHH', 'VEQDK', '!%%%%', '04444'], ['HHHHHH', 'EEIEKE', '%%!%%%', '440444', 'HHHHHH', 'QDVVNQ', '%%!!%%', '440044'], ['EEE.TTS.EEE', 'YKRKSDGIYII', '234]NOUY2//', '34543430300', 'EEEETTEEE', 'PQSAPHGVV', '2321NO2//', '343234300']]
6N4C_D	0.0087580831514022	29.506778793077267	0.8432708688245303	[[241, 243], [664, 682], [680, 684], [734, 741]]	[4, 1, 3, 0]	[[726, 728], [772, 781], [949, 953], [1015, 1025]]	[['EEE', 'VLP', '/02', '013', 'EEE', 'ILP', '/02', '013'], ['HHHHHHHTSS.TTHHHHHH', 'IQEQFQSGLVTAGERYNKV', '!%%%#%$NSR}MN%&$%%!', '0444243310323453440', 'HHHHHHHHHH', 'VEQDKNTQEV', '!%%%%%$%%!', '0444443440'], ['HHHHH', 'NKVID', '%%!!%', '44004', 'HHHHH', 'QDVVN', '%%!!%', '44004'], ['HHHHHHHH', 'AAQIRQLA', '##%!&%"#', '22405412', 'HHHHHHHHHHH', 'AAEIRASANLA', '##%!&#$#%"#', '22405232412']]
1ADU_B	0.0087826499753211	10.798524167661828	0.0068143100511073	[[182, 188], [370, 372], [367, 377]]	[1, 3, 0]	[[776, 782], [949, 951], [1013, 1023]]	[['HHHHHHH', 'EKGMEAA', '%%$#%##', '4432422', 'HHHHHHH', 'KNTQEVF', '%%$%%!#', '4434402'], ['HHH', 'KQI', '%%!', '440', 'HHH', 'QDV', '%%!', '440'], ['HHHHHHHHHHH', 'VAFKQIKAFMQ', '!##%%!%###%', '02244042224', 'HHHHHHHHHHH', 'IRAAEIRASAN', '!&##%!&#$#%', '05224052324']]
6QX8_F	0.0087877140871161	17.46218441843325	1.056218057921635	[[261, 281], [542, 544], [112, 116], [542, 549]]	[1, 2, 3, 0]	[[769, 779], [888, 890], [950, 954], [1020, 1028]]	[['HHHHH.SS..SSS.HHHHHHH', 'SICEKLEQSGLPVGGNEKKAK', '$!#%%ZVV}}SUR}$%%%%#%', '302441443313033444424', 'HHHHHHHHHHH', 'GIAVEQDKNTQ', '$!#!%%%%%$%', '30204444434'], ['HHH', 'ATA', '#$#', '232', 'HHH', 'FGA', '#$#', '232'], ['HHHHH', 'EVVQQ', '%!!%%', '40044', 'HHHHH', 'DVVNQ', '%!!%%', '40044'], ['HHHHHHHH', 'ATAQMALQ', '#$#%##"%', '23242214', 'HHHHHHHHH', 'ASANLAATK', '#$#%"##$%', '232412234']]
6QXE_F	0.0087896430482979	17.46217996555196	1.0204429301533202	[[261, 281], [542, 544], [112, 116], [542, 549]]	[1, 2, 3, 0]	[[769, 779], [888, 890], [950, 954], [1020, 1028]]	[['HHHHH.SS..SSS.HHHHHHH', 'SICEKLEQSGLPVGGNEKKAK', '$!#%%ZVV}}SUR}$%%%%#%', '302441443313033444424', 'HHHHHHHHHHH', 'GIAVEQDKNTQ', '$!#!%%%%%$%', '30204444434'], ['HHH', 'ATA', '#$#', '232', 'HHH', 'FGA', '#$#', '232'], ['HHHHH', 'EVVQQ', '%!!%%', '40044', 'HHHHH', 'DVVNQ', '%!!%%', '40044'], ['HHHHHHHH', 'ATAQMALQ', '#$#%##"%', '23242214', 'HHHHHHHHH', 'ASANLAATK', '#$#%"##$%', '232412234']]
7K8W_G	0.0087946679402196	0.2582948379466848	0.1345826235093694	[[725, 728], [769, 786], [888, 891], [947, 954], [1012, 1064]]	[4, 1, 2, 3, 0]	[[725, 728], [769, 786], [888, 891], [947, 954], [1012, 1064]]	[['EEEE', 'EILP', '3/02', '4013', 'EEEE', 'EILP', '3/02', '4013'], ['HHHHHHHHHHHHHH...S', 'GIAVEQDKNTQEVFAQVK', '$!#!%%%%%$%%!#[]YV', '302044444344022404', 'HHHHHHHHHHHHHH...S', 'GIAVEQDKNTQEVFAQVK', '$!#!%%%%%$%%!#[]YV', '302044444344022404'], ['HHHS', 'FGAG', '#$#U', '2323', 'HHHS', 'FGAG', '#$#U', '2323'], ['HHHHHHHH', 'KLQDVVNQ', '%"%%!!%%', '41440044', 'HHHHHHHH', 'KLQDVVNQ', '%"%%!!%%', '41…
6LYE_A	0.0087968239331315	6.2122311676472215	0.1005110732538325	[[187, 189], [354, 360], [275, 277], [353, 357], [275, 279]]	[4, 1, 2, 3, 0]	[[726, 728], [772, 778], [888, 890], [950, 954], [1020, 1024]]	[['EEE', 'ILG', '/02', '013', 'EEE', 'ILP', '/02', '013'], ['HHHHHHH', 'INEHLKS', '!%%%"%$', '0444143', 'HHHHHHH', 'VEQDKNT', '!%%%%%$', '0444443'], ['HHH', 'FTA', '#$#', '232', 'HHH', 'FGA', '#$#', '232'], ['HHHHH', 'KINEH', '%!%%%', '40444', 'HHHHH', 'DVVNQ', '%!!%%', '40044'], ['HHHHH', 'FTADL', '#$#%"', '23241', 'HHHHH', 'ASANL', '#$#%"', '23241']]
1VSJ_A	0.008802249948846	3.066336698488918	0.1353965183752421	[[89, 91], [98, 104], [193, 195], [163, 167], [166, 172]]	[4, 1, 2, 3, 0]	[[726, 728], [769, 775], [888, 890], [948, 952], [1017, 1023]]	[['EEE', 'VVT', '//2', '003', 'EEE', 'ILP', '/02', '013'], ['HHHHHHH', 'SVAAQHH', '$!##%%%', '3022444', 'HHHHHHH', 'GIAVEQD', '$!#!%%%', '3020444'], ['HHH', 'MYA', '#$#', '232', 'HHH', 'FGA', '#$#', '232'], ['HHHHH', 'LKDKI', '"%%%!', '14440', 'HHHHH', 'LQDVV', '"%%!!', '14400'], ['HHHHHHH', 'KIRVLAE', '%!&!"#%', '4050124', 'HHHHHHH', 'EIRASAN', '%!&#$#%', '4052324']]
7CN9_B	0.0088316829669158	17.14413894787839	0.337308347529812	[[725, 728], [769, 786], [1020, 1022], [947, 954], [1012, 1064]]	[4, 1, 2, 3, 0]	[[725, 728], [769, 786], [888, 890], [947, 954], [1012, 1064]]	[['EEEE', 'EILP', '3/02', '4013', 'EEEE', 'EILP', '3/02', '4013'], ['HHHHHHHHHHHHHHTT.S', 'GIAVEQDKNTQEVFAQVK', '$!#!%%%%%$%%!#MOYV', '302044444344022404', 'HHHHHHHHHHHHHH...S', 'GIAVEQDKNTQEVFAQVK', '$!#!%%%%%$%%!#[]YV', '302044444344022404'], ['HHH', 'ASA', '#$#', '232', 'HHH', 'FGA', '#$#', '232'], ['HHHHHHHH', 'KLQDVVNQ', '%"%%!!%%', '41440044', 'HHHHHHHH', 'KLQDVVNQ', '%"%%!!%%', '41440044']…
5VRJ_A	0.0088319115708117	4.055207946202412	0.0017035775127764	[[146, 149], [133, 138], [134, 138], [17, 23]]	[4, 1, 3, 0]	[[725, 728], [776, 781], [947, 951], [1022, 1028]]	[['EEEE', 'HIFS', '3/12', '4023', 'EEEE', 'EILP', '3/02', '4013'], ['HHHHHH', 'EKANKI', '%%#%%!', '442440', 'HHHHHH', 'KNTQEV', '%%$%%!', '443440'], ['HHHHH', 'KANKI', '%#%%!', '42440', 'HHHHH', 'KLQDV', '%"%%!', '41440'], ['HHHHHHH', 'AEKAMKE', '#%%##%%', '2442244', 'HHHHHHH', 'ANLAATK', '#%"##$%', '2412234']]
4QCB_B	0.008863856487727	5.684532094801314	0.0596252129471885	[[154, 156], [21, 34], [196, 199], [193, 197]]	[4, 1, 3, 0]	[[726, 728], [769, 782], [950, 953], [1014, 1018]]	[['EEE', 'VLY', '/02', '013', 'EEE', 'ILP', '/02', '013'], ['HHHHHHHHHHHHHH', 'PVMSQLVEFYNEVA', '$!#$%"!%#$%%!#', '30234104234402', 'HHHHHHHHHHHHHH', 'GIAVEQDKNTQEVF', '$!#!%%%%%$%%!#', '30204444434402'], ['HHHH', 'EIIN', '%!!%', '4004', 'HHHH', 'DVVN', '%!!%', '4004'], ['HHHHH', 'RSFEI', '&$#%!', '53240', 'HHHHH', 'RAAEI', '&##%!', '52240']]
2JES_S	0.0088799528974642	21.91280633938966	0.1345826235093694	[[310, 313], [92, 99], [389, 391], [130, 136], [380, 390]]	[4, 1, 2, 3, 0]	[[725, 728], [771, 778], [888, 890], [948, 954], [1017, 1027]]	[['EEEE', 'KVSG', '3/22', '4033', 'EEEE', 'EILP', '3/02', '4013'], ['HHHHHHHH', 'FVDQKTQY', '#!%%%$%$', '20444343', 'HHHHHHHH', 'AVEQDKNT', '#!%%%%%$', '20444443'], ['HHH', 'FWF', '#$#', '232', 'HHH', 'FGA', '#$#', '232'], ['HHHHHHH', 'LNETVKN', '"%%$!%%', '1443044', 'HHHHHHH', 'LQDVVNQ', '"%%!!%%', '1440044'], ['HHHHHHHHHHH', 'KIRAGLRLFFW', '%!&#$"&"##$', '40523151223', 'HHHHHHHHHHH', 'EIRASANLA…
7KKK_E	0.0089032279235411	17.32220102180606	0.4412265758091984	[[725, 728], [769, 788], [1020, 1022], [947, 954], [1012, 1064]]	[4, 1, 2, 3, 0]	[[725, 728], [769, 788], [888, 890], [947, 954], [1012, 1064]]	[['EEEE', 'EILP', '3/02', '4013', 'EEEE', 'EILP', '3/02', '4013'], ['HHHHHHHHHHHHHH...SEE', 'GIAVEQDKNTQEVFAQVKQI', '$!#!%%%%%$%%!#[]YV3/', '30204444434402240440', 'HHHHHHHHHHHHHH...SEE', 'GIAVEQDKNTQEVFAQVKQI', '$!#!%%%%%$%%!#[]YV3/', '30204444434402240440'], ['HHH', 'ASA', '#$#', '232', 'HHH', 'FGA', '#$#', '232'], ['HHHHHHHH', 'KLQDVVNQ', '%"%%!!%%', '41440044', 'HHHHHHHH', 'KLQDVVNQ', '%"%%!!…
7CAI_C	0.0089113573506851	16.932377048011958	0.2470187393526397	[[725, 728], [769, 781], [1020, 1022], [947, 954], [1012, 1064]]	[4, 1, 2, 3, 0]	[[725, 728], [769, 781], [888, 890], [947, 954], [1012, 1064]]	[['EEEE', 'EILP', '3/02', '4013', 'EEEE', 'EILP', '3/02', '4013'], ['HHHHHHHHHHHHH', 'GIAVEQDKNTQEV', '$!#!%%%%%$%%!', '3020444443440', 'HHHHHHHHHHHHH', 'GIAVEQDKNTQEV', '$!#!%%%%%$%%!', '3020444443440'], ['HHH', 'ASA', '#$#', '232', 'HHH', 'FGA', '#$#', '232'], ['HHHHHHHH', 'KLQDVVNQ', '%"%%!!%%', '41440044', 'HHHHHHHH', 'KLQDVVNQ', '%"%%!!%%', '41440044'], ['HHHHHHHHHHHHHHHHIIIIIISS...STTTSSSSE…
1EJ6_B	0.0089189004225208	7.874971316474911	3.5859375000000027	[[1255, 1258], [1023, 1034], [963, 965], [707, 710], [1141, 1147]]	[4, 1, 2, 3, 0]	[[725, 728], [771, 776], [888, 890], [950, 953], [1050, 1056]]	[['EEEE', 'NVVT', '3//2', '4003', 'EEEE', 'EILP', '3/02', '4013'], ['HHHHHHHHHHHH', 'CVQLTAEVFNHE', '#!%"$#%!#%%%', '204132402444', 'HHHHHH', 'AVEQDK', '#!%%%%', '204444'], ['HHH', 'ATF', '#$#', '232', 'HHH', 'FGA', '#$#', '232'], ['HHHH', 'EIIH', '%!!%', '4004', 'HHHH', 'DVVN', '%!!%', '4004'], ['EEEEEEE', 'MGAYPYM', '1212221', '2323332', 'EEEEEEE', 'MSFPQSA', '1212321', '2323432']]
1DEK_B	0.008922430355882	2.595420616558301	0.1138519924098673	[[112, 122], [41, 43], [120, 123], [152, 159]]	[1, 2, 3, 0]	[[771, 781], [888, 890], [950, 953], [1021, 1028]]	[['HHHHHHHHHHH', 'FVAFNKITDVI', '#!##%%!$%!!', '20224403400', 'HHHHHHHHHHH', 'AVEQDKNTQEV', '#!%%%%%$%%!', '20444443440'], ['HHH', 'AYA', '#$#', '232', 'HHH', 'FGA', '#$#', '232'], ['HHHH', 'DVIN', '%!!%', '4004', 'HHHH', 'DVVN', '%!!%', '4004'], ['HHHHHHHH', 'WVKLFALD', '$!%"##"%', '30412214', 'HHHHHHHH', 'SANLAATK', '$#%"##$%', '32412234']]
1DEK_A	0.0089254940141303	2.785050255689112	0.1096408317580344	[[112, 122], [41, 43], [120, 123], [49, 53]]	[1, 2, 3, 0]	[[771, 781], [888, 890], [950, 953], [1042, 1046]]	[['HHHHHHHHHHH', 'FVAFNKITDVI', '#!##%%!$%!!', '20224403400', 'HHHHHHHHHHH', 'AVEQDKNTQEV', '#!%%%%%$%%!', '20444443440'], ['HHH', 'AYA', '#$#', '232', 'HHH', 'FGA', '#$#', '232'], ['HHHH', 'DVIN', '%!!%', '4004', 'HHHH', 'DVVN', '%!!%', '4004'], ['TTSSS', 'ANTDY', 'MOUVU', '24343', 'TTSSS', 'FKGKG', 'MOUVU', '24343']]
7KKK_A	0.0089329349310975	17.32211735812996	0.4787052810902896	[[725, 728], [769, 788], [1020, 1022], [947, 954], [1012, 1064]]	[4, 1, 2, 3, 0]	[[725, 728], [769, 788], [888, 890], [947, 954], [1012, 1064]]	[['EEEE', 'EILP', '3/02', '4013', 'EEEE', 'EILP', '3/02', '4013'], ['HHHHHHHHHHHHHH...SEE', 'GIAVEQDKNTQEVFAQVKQI', '$!#!%%%%%$%%!#[]YV3/', '30204444434402240440', 'HHHHHHHHHHHHHH...SEE', 'GIAVEQDKNTQEVFAQVKQI', '$!#!%%%%%$%%!#[]YV3/', '30204444434402240440'], ['HHH', 'ASA', '#$#', '232', 'HHH', 'FGA', '#$#', '232'], ['HHHHHHHH', 'KLQDVVNQ', '%"%%!!%%', '41440044', 'HHHHHHHH', 'KLQDVVNQ', '%"%%!!…
5EVM_E	0.0089674999367195	23.54816322139293	0.2521294718909703	[[171, 173], [468, 472], [212, 215], [469, 476], [125, 131]]	[4, 1, 2, 3, 0]	[[726, 728], [776, 780], [888, 891], [947, 954], [1015, 1021]]	[['EEE', 'VLT', '/02', '013', 'EEE', 'ILP', '/02', '013'], ['HHHHH', 'QQSKD', '%%$%%', '44344', 'HHHHH', 'KNTQE', '%%$%%', '44344'], ['HHHS', 'FVFG', '#!#U', '2023', 'HHHS', 'FGAG', '#$#U', '2323'], ['HHHHHHHH', 'QSKDYIKE', '%$%%$!%%', '43443044', 'HHHHHHHH', 'KLQDVVNQ', '%"%%!!%%', '41440044'], ['HHHHHHH', 'AAQITAG', '##%!$#$', '2240323', 'HHHHHHH', 'AAEIRAS', '##%!&#$', '2240523']]
7KKK_C	0.0089730263503531	17.31844214352122	0.4701873935264047	[[725, 728], [769, 788], [1020, 1022], [947, 954], [1012, 1064]]	[4, 1, 2, 3, 0]	[[725, 728], [769, 788], [888, 890], [947, 954], [1012, 1064]]	[['EEEE', 'EILP', '3/02', '4013', 'EEEE', 'EILP', '3/02', '4013'], ['HHHHHHHHHHHHHH...SEE', 'GIAVEQDKNTQEVFAQVKQI', '$!#!%%%%%$%%!#[]YV3/', '30204444434402240440', 'HHHHHHHHHHHHHH...SEE', 'GIAVEQDKNTQEVFAQVKQI', '$!#!%%%%%$%%!#[]YV3/', '30204444434402240440'], ['HHH', 'ASA', '#$#', '232', 'HHH', 'FGA', '#$#', '232'], ['HHHHHHHH', 'KLQDVVNQ', '%"%%!!%%', '41440044', 'HHHHHHHH', 'KLQDVVNQ', '%"%%!!…
7A96_B	0.0089824652039516	22.49661180409891	0.3781942078364555	[[610, 612], [769, 788], [1020, 1022], [949, 954], [1012, 1064]]	[4, 1, 2, 3, 0]	[[726, 728], [769, 788], [888, 890], [949, 954], [1012, 1064]]	[['EEE', 'VLY', '/02', '013', 'EEE', 'ILP', '/02', '013'], ['HHHHHHHHHHHHHS...SEE', 'GIAVEQDKNTQEVFAQVKQI', '$!#!%%%%%$%%!T[]YV3/', '30204444434402240440', 'HHHHHHHHHHHHHH...SEE', 'GIAVEQDKNTQEVFAQVKQI', '$!#!%%%%%$%%!#[]YV3/', '30204444434402240440'], ['HHH', 'ASA', '#$#', '232', 'HHH', 'FGA', '#$#', '232'], ['HHHHHH', 'QDVVNQ', '%%!!%%', '440044', 'HHHHHH', 'QDVVNQ', '%%!!%%', '440044'], ['HHHH…
2JES_I	0.0090066692060176	21.89993077241281	0.0562180579216353	[[310, 313], [92, 99], [389, 391], [130, 136], [380, 390]]	[4, 1, 2, 3, 0]	[[725, 728], [771, 778], [888, 890], [948, 954], [1017, 1027]]	[['EEEE', 'KVSG', '3/22', '4033', 'EEEE', 'EILP', '3/02', '4013'], ['HHHHHHHH', 'FVDQKTQY', '#!%%%$%$', '20444343', 'HHHHHHHH', 'AVEQDKNT', '#!%%%%%$', '20444443'], ['HHH', 'FWF', '#$#', '232', 'HHH', 'FGA', '#$#', '232'], ['HHHHHHH', 'LNETVKN', '"%%$!%%', '1443044', 'HHHHHHH', 'LQDVVNQ', '"%%!!%%', '1440044'], ['HHHHHHHHHHH', 'KIRAGLRLFFW', '%!&#$"&"##$', '40523151223', 'HHHHHHHHHHH', 'EIRASANLA…
4O6I_A	0.0090283841071249	1.880471931210845	0.5488126649076523	[[451, 453], [488, 494], [489, 494], [529, 531]]	[4, 1, 3, 0]	[[726, 728], [774, 780], [949, 954], [1026, 1028]]	[['EEE', 'VLS', '/02', '013', 'EEE', 'ILP', '/02', '013'], ['HHHHHHH', 'EDKVWDK', '%%%!$%%', '4440344', 'HHHHHHH', 'QDKNTQE', '%%%%$%%', '4444344'], ['HHHHHH', 'DKVWDK', '%%!$%%', '440344', 'HHHHHH', 'QDVVNQ', '%%!!%%', '440044'], ['HHH', 'ASK', '#$%', '234', 'HHH', 'ATK', '#$%', '234']]
2JES_U	0.0090456426565807	21.908998317853303	0.1158432708688239	[[310, 313], [92, 99], [389, 391], [130, 136], [380, 390]]	[4, 1, 2, 3, 0]	[[725, 728], [771, 778], [888, 890], [948, 954], [1017, 1027]]	[['EEEE', 'KVSG', '3/22', '4033', 'EEEE', 'EILP', '3/02', '4013'], ['HHHHHHHH', 'FVDQKTQY', '#!%%%$%$', '20444343', 'HHHHHHHH', 'AVEQDKNT', '#!%%%%%$', '20444443'], ['HHH', 'FWF', '#$#', '232', 'HHH', 'FGA', '#$#', '232'], ['HHHHHHH', 'LNETVKN', '"%%$!%%', '1443044', 'HHHHHHH', 'LQDVVNQ', '"%%!!%%', '1440044'], ['HHHHHHHHHHH', 'KIRAGLRLFFW', '%!&#$"&"##$', '40523151223', 'HHHHHHHHHHH', 'EIRASANLA…
6A6H_A	0.0090664456052776	4.846293912258055	0.1013133208255165	[[96, 99], [165, 173], [168, 170], [67, 70]]	[4, 1, 3, 0]	[[725, 728], [772, 780], [948, 950], [1025, 1028]]	[['EEEE', 'QIMY', '3/12', '4023', 'EEEE', 'EILP', '3/02', '4013'], ['HHHHHHHHH', 'VEWLQKYLQ', '!%$"%%$"%', '043144314', 'HHHHHHHHH', 'VEQDKNTQE', '!%%%%%$%%', '044444344'], ['HHH', 'LQK', '"%%', '144', 'HHH', 'LQD', '"%%', '144'], ['HHHH', 'AMGN', '##$%', '2234', 'HHHH', 'AATK', '##$%', '2234']]
3R3L_C	0.0091031639063863	11.39977061825248	0.2163543441226569	[[107, 112], [254, 256], [69, 76], [250, 256]]	[1, 2, 3, 0]	[[774, 779], [888, 890], [947, 954], [1016, 1022]]	[['HHHHHH', 'EKLKSK', '%%"%$%', '441434', 'HHHHHH', 'QDKNTQ', '%%%%$%', '444434'], ['HHH', 'AGA', '#$#', '232', 'HHH', 'FGA', '#$#', '232'], ['HHHHHHHH', 'DLNQAVNN', '%"%%#!%%', '41442044', 'HHHHHHHH', 'KLQDVVNQ', '%"%%!!%%', '41440044'], ['HHHHHHH', 'AAVKAGA', '##!%#$#', '2204232', 'HHHHHHH', 'AEIRASA', '#%!&#$#', '2405232']]
3RWJ_A	0.0091115111778334	4.080786666282252	0.3220720720720726	[[173, 178], [172, 174], [105, 119]]	[1, 3, 0]	[[773, 778], [948, 950], [1044, 1058]]	[['HHTHHH', 'ENGKET', '%%N%%$', '443443', 'HHHHHH', 'EQDKNT', '%%%%%$', '444443'], ['HHH', 'LEN', '"%%', '144', 'HHH', 'LQD', '"%%', '144'], ['SSSSEEEEEEEEEET', 'PDGRLLRGYHQSAYD', 'UVUW0042233212O', '343511533443234', 'SSSEEEEEEEEEETT', 'GKGYHLMSFPQSAPH', 'UVU2301212321NO', '343341232343234']]
4IDX_B	0.0091173142195436	3.9727857548045424	0.1930894308943096	[[47, 53], [118, 120], [161, 163], [118, 121]]	[1, 2, 3, 0]	[[775, 781], [888, 890], [951, 953], [1020, 1023]]	[['HHHHHHH', 'QKKAKMV', '%%%#%#!', '4442420', 'HHHHHHH', 'DKNTQEV', '%%%$%%!', '4443440'], ['HHH', 'ASA', '#$#', '232', 'HHH', 'FGA', '#$#', '232'], ['HHH', 'VIE', '!!%', '004', 'HHH', 'VVN', '!!%', '004'], ['HHHH', 'ASAQ', '#$#%', '2324', 'HHHH', 'ASAN', '#$#%', '2324']]
2JES_W	0.0091290251096524	21.942585438685143	0.1686541737649054	[[310, 313], [92, 99], [389, 391], [130, 136], [380, 390]]	[4, 1, 2, 3, 0]	[[725, 728], [771, 778], [888, 890], [948, 954], [1017, 1027]]	[['EEEE', 'KVSG', '3/22', '4033', 'EEEE', 'EILP', '3/02', '4013'], ['HHHHHHHH', 'FVDQKTQY', '#!%%%$%$', '20444343', 'HHHHHHHH', 'AVEQDKNT', '#!%%%%%$', '20444443'], ['HHH', 'FWF', '#$#', '232', 'HHH', 'FGA', '#$#', '232'], ['HHHHHHH', 'LNETVKN', '"%%$!%%', '1443044', 'HHHHHHH', 'LQDVVNQ', '"%%!!%%', '1440044'], ['HHHHHHHHHHH', 'KIRAGLRLFFW', '%!&#$"&"##$', '40523151223', 'HHHHHHHHHHH', 'EIRASANLA…
5WF3_A	0.0091367011109691	4.015606108034653	0.0085178875638836	[[146, 149], [133, 138], [134, 138], [17, 23]]	[4, 1, 3, 0]	[[725, 728], [776, 781], [947, 951], [1022, 1028]]	[['EEEE', 'HIFS', '3/12', '4023', 'EEEE', 'EILP', '3/02', '4013'], ['HHHHHH', 'EKANKI', '%%#%%!', '442440', 'HHHHHH', 'KNTQEV', '%%$%%!', '443440'], ['HHHHH', 'KANKI', '%#%%!', '42440', 'HHHHH', 'KLQDV', '%"%%!', '41440'], ['HHHHHHH', 'AEKAMKE', '#%%##%%', '2442244', 'HHHHHHH', 'ANLAATK', '#%"##$%', '2412234']]
4UNW_F	0.0091468513586175	17.424589558600648	0.7680722891566276	[[77, 85], [113, 115], [79, 86], [29, 31]]	[1, 2, 3, 0]	[[772, 780], [888, 890], [947, 954], [1057, 1059]]	[['HHHHHHHHH', 'IQDLEKYVE', '!%%"%%$!%', '044144304', 'HHHHHHHHH', 'VEQDKNTQE', '!%%%%%$%%', '044444344'], ['HHH', 'AEM', '#%#', '242', 'HHH', 'FGA', '#$#', '232'], ['HHHHHHHH', 'DLEKYVED', '%"%%$!%%', '41443044', 'HHHHHHHH', 'KLQDVVNQ', '%"%%!!%%', '41440044'], ['TTE', 'SEG', 'NO2', '343', 'TTE', 'PHG', 'NO2', '343']]
5UV3_B	0.0091505616648547	9.141984191146008	3.891666666666669	[[12, 15], [85, 90], [173, 176], [62, 67]]	[4, 1, 3, 0]	[[725, 728], [777, 782], [948, 951], [1057, 1062]]	[['EEEE', 'DVVS', '3//2', '4003', 'EEEE', 'EILP', '3/02', '4013'], ['HH.HHH', 'DTSHVA', '%$}%!#', '433402', 'HHHHHH', 'NTQEVF', '%$%%!#', '434402'], ['HHHH', 'LQHV', '"%%!', '1440', 'HHHH', 'LQDV', '"%%!', '1440'], ['TTEEEE', 'SHGIFC', 'NO2/11', '343022', 'TTEEEE', 'PHGVVF', 'NO2//1', '343002']]
5EJB_C	0.0091508163955744	25.798647975311432	0.2862010221465074	[[284, 286], [483, 490], [212, 215], [483, 490], [125, 131]]	[4, 1, 2, 3, 0]	[[726, 728], [773, 780], [888, 891], [947, 954], [1015, 1021]]	[['EEE', 'ILT', '/02', '013', 'EEE', 'ILP', '/02', '013'], ['HHHHHHHH', 'NVEDKIEE', '%!%%%!%%', '40444044', 'HHHHHHHH', 'EQDKNTQE', '%%%%%$%%', '44444344'], ['HHHS', 'FVFG', '#!#U', '2023', 'HHHS', 'FGAG', '#$#U', '2323'], ['HHHHHHHH', 'NVEDKIEE', '%!%%%!%%', '40444044', 'HHHHHHHH', 'KLQDVVNQ', '%"%%!!%%', '41440044'], ['HHHHHHH', 'AAQITAG', '##%!$#$', '2240323', 'HHHHHHH', 'AAEIRAS', '##%!&#$', …
6P4H_L	0.0091568999976633	2.9263503249767746	1.1821561338289972	[[73, 77], [46, 48], [73, 77], [48, 50]]	[1, 2, 3, 0]	[[776, 780], [888, 890], [949, 953], [1015, 1017]]	[['HHHHH', 'NEGIQ', '%%$!%', '44304', 'HHHHH', 'KNTQE', '%%$%%', '44344'], ['HHH', 'MKA', '#%#', '242', 'HHH', 'FGA', '#$#', '232'], ['HHHHH', 'NEGIQ', '%%$!%', '44304', 'HHHHH', 'QDVVN', '%%!!%', '44004'], ['HHH', 'AMQ', '##%', '224', 'HHH', 'AAE', '##%', '224']]
3JB5_B	0.0091632738585694	2.3911435525054934	0.7522388059701501	[[287, 289], [117, 121], [184, 186], [159, 162], [156, 160]]	[4, 1, 2, 3, 0]	[[726, 728], [769, 773], [888, 890], [950, 953], [1020, 1024]]	[['EEE', 'VLY', '/02', '013', 'EEE', 'ILP', '/02', '013'], ['HHHHH', 'GRAVD', '$&#!%', '35204', 'HHHHH', 'GIAVE', '$!#!%', '30204'], ['HHH', 'FSF', '#$#', '232', 'HHH', 'FGA', '#$#', '232'], ['HHHH', 'DLVK', '%"!%', '4104', 'HHHH', 'DVVN', '%!!%', '4004'], ['HHHHH', 'ATADL', '#$#%"', '23241', 'HHHHH', 'ASANL', '#$#%"', '23241']]
3R3L_A	0.0091812220653086	11.381118709740242	0.0238500851788752	[[107, 112], [254, 256], [69, 76], [250, 256]]	[1, 2, 3, 0]	[[774, 779], [888, 890], [947, 954], [1016, 1022]]	[['HHHHHH', 'EKLKSK', '%%"%$%', '441434', 'HHHHHH', 'QDKNTQ', '%%%%$%', '444434'], ['HHH', 'AGA', '#$#', '232', 'HHH', 'FGA', '#$#', '232'], ['HHHHHHHH', 'DLNQAVNN', '%"%%#!%%', '41442044', 'HHHHHHHH', 'KLQDVVNQ', '%"%%!!%%', '41440044'], ['HHHHHHH', 'AAVKAGA', '##!%#$#', '2204232', 'HHHHHHH', 'AEIRASA', '#%!&#$#', '2405232']]
5WEI_A	0.0092012390894954	4.055840234494618	0.0034188034188034	[[146, 149], [133, 138], [134, 138], [17, 23]]	[4, 1, 3, 0]	[[725, 728], [776, 781], [947, 951], [1022, 1028]]	[['EEEE', 'HIFS', '3/12', '4023', 'EEEE', 'EILP', '3/02', '4013'], ['HHHHHH', 'EKANKI', '%%#%%!', '442440', 'HHHHHH', 'KNTQEV', '%%$%%!', '443440'], ['HHHHH', 'KANKI', '%#%%!', '42440', 'HHHHH', 'KLQDV', '%"%%!', '41440'], ['HHHHHHH', 'AEKAMKE', '#%%##%%', '2442244', 'HHHHHHH', 'ANLAATK', '#%"##$%', '2412234']]
7CAK_C	0.009207438320533	16.80311952450717	0.3032367972742755	[[725, 728], [769, 786], [1020, 1022], [947, 954], [1012, 1064]]	[4, 1, 2, 3, 0]	[[725, 728], [769, 786], [888, 890], [947, 954], [1012, 1064]]	[['EEEE', 'EILP', '3/02', '4013', 'EEEE', 'EILP', '3/02', '4013'], ['HHHHHHHHHHHHHH...S', 'GIAVEQDKNTQEVFAQVK', '$!#!%%%%%$%%!#[]YV', '302044444344022404', 'HHHHHHHHHHHHHH...S', 'GIAVEQDKNTQEVFAQVK', '$!#!%%%%%$%%!#[]YV', '302044444344022404'], ['HHH', 'ASA', '#$#', '232', 'HHH', 'FGA', '#$#', '232'], ['HHHHHHHH', 'KLQDVVNQ', '%"%%!!%%', '41440044', 'HHHHHHHH', 'KLQDVVNQ', '%"%%!!%%', '41440044']…
7KL9_B	0.0092122781299404	17.158200979693184	0.2606473594548544	[[725, 728], [769, 789], [1020, 1022], [947, 954], [1012, 1064]]	[4, 1, 2, 3, 0]	[[725, 728], [769, 789], [888, 890], [947, 954], [1012, 1064]]	[['EEEE', 'EILP', '3/02', '4013', 'EEEE', 'EILP', '3/02', '4013'], ['HHHHHHHHHHHHHHTT.SEE.', 'GIAVEQDKNTQEVFAQVKQIY', '$!#!%%%%%$%%!#MOYV3/}', '302044444344022404403', 'HHHHHHHHHHHHHH...SEE.', 'GIAVEQDKNTQEVFAQVKQIY', '$!#!%%%%%$%%!#[]YV3/}', '302044444344022404403'], ['HHH', 'ASA', '#$#', '232', 'HHH', 'FGA', '#$#', '232'], ['HHHHHHHH', 'KLQDVVNQ', '%"%%!!%%', '41440044', 'HHHHHHHH', 'KLQDVVNQ',…
4L5N_A	0.0092694294625044	4.0528083483738	0.1646825396825399	[[119, 122], [120, 122], [45, 53]]	[1, 3, 0]	[[771, 774], [952, 954], [1021, 1028]]	[['HHHH', 'AVKN', '#!%%', '2044', 'HHHH', 'AVEQ', '#!%%', '2044'], ['HHH', 'VKN', '!%%', '044', 'HHH', 'VNQ', '!%%', '044'], ['HHHHHHHHH', 'TAHLLAEYN', '$#%""#%$%', '324112434', 'HHHHHHHH', 'SANLAATK', '$#%"##$%', '32412234']]
6WPT_A	0.0092850823704594	0.0657670605519165	0.1141396933560474	[[725, 728], [769, 786], [888, 891], [947, 954], [1012, 1064]]	[4, 1, 2, 3, 0]	[[725, 728], [769, 786], [888, 891], [947, 954], [1012, 1064]]	[['EEEE', 'EILP', '3/02', '4013', 'EEEE', 'EILP', '3/02', '4013'], ['HHHHHHHHHHHHHH...S', 'GIAVEQDKNTQEVFAQVK', '$!#!%%%%%$%%!#[]YV', '302044444344022404', 'HHHHHHHHHHHHHH...S', 'GIAVEQDKNTQEVFAQVK', '$!#!%%%%%$%%!#[]YV', '302044444344022404'], ['HHHS', 'FGAG', '#$#U', '2323', 'HHHS', 'FGAG', '#$#U', '2323'], ['HHHHHHHH', 'KLQDVVNQ', '%"%%!!%%', '41440044', 'HHHHHHHH', 'KLQDVVNQ', '%"%%!!%%', '41…
7BR7_7	0.0092908091136136	9.502455797626858	0.1431005110732537	[[137, 139], [15, 19], [219, 221], [144, 149], [218, 223]]	[4, 1, 2, 3, 0]	[[726, 728], [778, 782], [888, 890], [949, 954], [1019, 1024]]	[['EEE', 'VLP', '/02', '013', 'EEE', 'ILP', '/02', '013'], ['HHHHH', 'TDEIA', '$%%!#', '34402', 'HHHHH', 'TQEVF', '$%%!#', '34402'], ['HHH', 'ASM', '#$#', '232', 'HHH', 'FGA', '#$#', '232'], ['HHHHHH', 'EEVLQK', '%%!"%%', '440144', 'HHHHHH', 'QDVVNQ', '%%!!%%', '440044'], ['HHHHHH', 'RASMRL', '&#$#&"', '523251', 'HHHHHH', 'RASANL', '&#$#%"', '523241']]
4FW1_B	0.0093113747904782	2.6199429382959893	0.2986725663716825	[[238, 240], [98, 104], [193, 195], [163, 167], [166, 172]]	[4, 1, 2, 3, 0]	[[725, 727], [769, 775], [888, 890], [948, 952], [1017, 1023]]	[['EEE', 'NVL', '3/0', '401', 'EEE', 'EIL', '3/0', '401'], ['HHHHHHH', 'SVAVQHH', '$!#!%%%', '3020444', 'HHHHHHH', 'GIAVEQD', '$!#!%%%', '3020444'], ['HHH', 'MYA', '#$#', '232', 'HHH', 'FGA', '#$#', '232'], ['HHHHH', 'LKDKI', '"%%%!', '14440', 'HHHHH', 'LQDVV', '"%%!!', '14400'], ['HHHHHHH', 'KIRVLAE', '%!&!"#%', '4050124', 'HHHHHHH', 'EIRASAN', '%!&#$#%', '4052324']]
6CJ6_B	0.0093149367144302	3.900689730640896	0.2203742203742209	[[39, 42], [105, 113], [109, 111], [151, 156], [109, 112]]	[4, 1, 2, 3, 0]	[[725, 728], [773, 781], [888, 890], [948, 953], [1020, 1023]]	[['EEEE', 'EVIG', '3//2', '4003', 'EEEE', 'EILP', '3/02', '4013'], ['HHHHHHHHH', 'KNFNAYAEV', '%%#%#$#%!', '442423240', 'HHHHHHHHH', 'EQDKNTQEV', '%%%%%$%%!', '444443440'], ['HHH', 'AYA', '#$#', '232', 'HHH', 'FGA', '#$#', '232'], ['HHHHHH', 'LQTIVK', '"%$!!%', '143004', 'HHHHHH', 'LQDVVN', '"%%!!%', '144004'], ['HHHH', 'AYAE', '#$#%', '2324', 'HHHH', 'ASAN', '#$#%', '2324']]
1F5Q_A	0.0093229320915853	7.148122999700577	0.0596252129471885	[[209, 211], [209, 211], [30, 33]]	[1, 3, 0]	[[772, 774], [952, 954], [1061, 1064]]	[['HHH', 'IDQ', '!%%', '044', 'HHH', 'VEQ', '!%%', '044'], ['HHH', 'IDQ', '!%%', '044', 'HHH', 'VNQ', '!%%', '044'], ['EEEE', 'VALK', '/103', '0214', 'EEEE', 'VFLH', '/103', '0214']]
6QCV_A	0.0093231060893133	13.06033755004431	0.2657580919931852	[[477, 480], [710, 716], [654, 656], [583, 590], [654, 657]]	[4, 1, 2, 3, 0]	[[725, 728], [775, 781], [888, 890], [947, 954], [1020, 1023]]	[['EEEE', 'KVIP', '3//2', '4003', 'EEEE', 'EILP', '3/02', '4013'], ['HHHHTHH', 'EKEGSKV', '%%%$N%!', '4443340', 'HHHHHHH', 'DKNTQEV', '%%%$%%!', '4443440'], ['HHH', 'FSA', '#$#', '232', 'HHH', 'FGA', '#$#', '232'], ['HHHHHHHH', 'QMEAIVEQ', '%#%#!!%%', '42420044', 'HHHHHHHH', 'KLQDVVNQ', '%"%%!!%%', '41440044'], ['HHHH', 'FSAE', '#$#%', '2324', 'HHHH', 'ASAN', '#$#%', '2324']]
7DK6_B	0.0093458820291427	16.718680602196027	0.1754684838160127	[[725, 728], [769, 788], [1020, 1022], [947, 954], [1012, 1064]]	[4, 1, 2, 3, 0]	[[725, 728], [769, 788], [888, 890], [947, 954], [1012, 1064]]	[['EEEE', 'EILP', '3/02', '4013', 'EEEE', 'EILP', '3/02', '4013'], ['HHHHHHHHHHHHHT...SSE', 'GIAVEQDKNTQEVFAQVKQI', '$!#!%%%%%$%%!M[]YVV/', '30204444434402240440', 'HHHHHHHHHHHHHH...SEE', 'GIAVEQDKNTQEVFAQVKQI', '$!#!%%%%%$%%!#[]YV3/', '30204444434402240440'], ['HHH', 'ASA', '#$#', '232', 'HHH', 'FGA', '#$#', '232'], ['HHHHHHHH', 'KLQDVVNQ', '%"%%!!%%', '41440044', 'HHHHHHHH', 'KLQDVVNQ', '%"%%!!…
2JES_O	0.0093743434042533	21.96418329418409	0.0190972222222223	[[310, 313], [92, 99], [389, 391], [130, 136], [380, 390]]	[4, 1, 2, 3, 0]	[[725, 728], [771, 778], [888, 890], [948, 954], [1017, 1027]]	[['EEEE', 'KVSG', '3/22', '4033', 'EEEE', 'EILP', '3/02', '4013'], ['HHHHHHHH', 'FVDQKTQY', '#!%%%$%$', '20444343', 'HHHHHHHH', 'AVEQDKNT', '#!%%%%%$', '20444443'], ['HHH', 'FWF', '#$#', '232', 'HHH', 'FGA', '#$#', '232'], ['HHHHHHH', 'LNETVKN', '"%%$!%%', '1443044', 'HHHHHHH', 'LQDVVNQ', '"%%!!%%', '1440044'], ['HHHHHHHHHHH', 'KIRAGLRLFFW', '%!&#$"&"##$', '40523151223', 'HHHHHHHHHHH', 'EIRASANLA…
4Z26_A	0.0093756947137458	7.17552225884572	3.020547945205481	[[115, 130], [621, 623], [527, 530], [75, 78]]	[1, 2, 3, 0]	[[769, 781], [888, 890], [947, 950], [1053, 1056]]	[['HHHHHHS.TTSSHHHH', 'TVFDNDWPVGWKYDDV', '$!#%%%U}KNUV$%%!', '3024443303343440', 'HHHHHHHHHHHHH', 'GIAVEQDKNTQEV', '$!#!%%%%%$%%!', '3020444443440'], ['HHH', 'ASM', '#$#', '232', 'HHH', 'FGA', '#$#', '232'], ['HHHH', 'KLHN', '%"%%', '4144', 'HHHH', 'KLQD', '%"%%', '4144'], ['EEEE', 'WQGA', '2321', '3432', 'EEEE', 'PQSA', '2321', '3432']]
5W9G_A	0.0093805031831882	4.037112313553833	0.0340715502555364	[[146, 149], [133, 138], [134, 138], [17, 23]]	[4, 1, 3, 0]	[[725, 728], [776, 781], [947, 951], [1022, 1028]]	[['EEEE', 'HIFS', '3/12', '4023', 'EEEE', 'EILP', '3/02', '4013'], ['HHHHHH', 'EKANKI', '%%#%%!', '442440', 'HHHHHH', 'KNTQEV', '%%$%%!', '443440'], ['HHHHH', 'KANKI', '%#%%!', '42440', 'HHHHH', 'KLQDV', '%"%%!', '41440'], ['HHHHHHH', 'AEKAMKE', '#%%##%%', '2442244', 'HHHHHHH', 'ANLAATK', '#%"##$%', '2412234']]
1VSF_A	0.0093806478002238	3.051161866144633	0.1906693711967553	[[89, 91], [98, 104], [193, 195], [163, 167], [166, 172]]	[4, 1, 2, 3, 0]	[[726, 728], [769, 775], [888, 890], [948, 952], [1017, 1023]]	[['EEE', 'VVT', '//2', '003', 'EEE', 'ILP', '/02', '013'], ['HHHHHHH', 'SVAAQHH', '$!##%%%', '3022444', 'HHHHHHH', 'GIAVEQD', '$!#!%%%', '3020444'], ['HHH', 'MYA', '#$#', '232', 'HHH', 'FGA', '#$#', '232'], ['HHHHH', 'LKDKI', '"%%%!', '14440', 'HHHHH', 'LQDVV', '"%%!!', '14400'], ['HHHHHHH', 'KIRVLAE', '%!&!"#%', '4050124', 'HHHHHHH', 'EIRASAN', '%!&#$#%', '4052324']]
6CS1_A	0.0093833734134259	22.809377716623533	0.5229982964224862	[[596, 598], [751, 769], [1002, 1004], [929, 936], [994, 1046]]	[4, 1, 2, 3, 0]	[[726, 728], [769, 787], [888, 890], [947, 954], [1012, 1064]]	[['EEE', 'VLY', '/02', '013', 'EEE', 'ILP', '/02', '013'], ['HHHHHHHHHHHHHSTT.SE', 'GIAAEQDRNTREVFAQVKQ', '$!##%%%&%$&%!TMOYV3', '3022444543540224044', 'HHHHHHHHHHHHHH...SE', 'GIAVEQDKNTQEVFAQVKQ', '$!#!%%%%%$%%!#[]YV3', '3020444443440224044'], ['HHH', 'ASA', '#$#', '232', 'HHH', 'FGA', '#$#', '232'], ['HHHHHHHH', 'KLQDVVNQ', '%"%%!!%%', '41440044', 'HHHHHHHH', 'KLQDVVNQ', '%"%%!!%%', '41440044']…
7K43_A	0.0093847367199943	17.098584754829684	0.2129471890971035	[[725, 728], [769, 788], [1020, 1022], [947, 954], [1012, 1064]]	[4, 1, 2, 3, 0]	[[725, 728], [769, 788], [888, 890], [947, 954], [1012, 1064]]	[['EEEE', 'EILP', '3/02', '4013', 'EEEE', 'EILP', '3/02', '4013'], ['HHHHHHHHHHHHHH...SSE', 'GIAVEQDKNTQEVFAQVKQI', '$!#!%%%%%$%%!#[]YVV/', '30204444434402240440', 'HHHHHHHHHHHHHH...SEE', 'GIAVEQDKNTQEVFAQVKQI', '$!#!%%%%%$%%!#[]YV3/', '30204444434402240440'], ['HHH', 'ASA', '#$#', '232', 'HHH', 'FGA', '#$#', '232'], ['HHHHHHHH', 'KLQDVVNQ', '%"%%!!%%', '41440044', 'HHHHHHHH', 'KLQDVVNQ', '%"%%!!…
[truncated: 27,176 more rows]
