# Supplementary material for: Identifying and profiling structural similarities between Spike of SARS-CoV-2 and other viral or host proteins with Machaon
Source: Commun Biol. 2023 Jul 19;6:752. doi: 10.1038/s42003-023-05076-7 (PMC10356814; doi:10.1038/s42003-023-05076-7)
Supplement: Supplementary file 7 — Supplementary Data 4 [file 42003_2023_5076_MOESM7_ESM.zip › 6VXX_A_segment/metrics/6VXX_A_site2-parts.csv]

partIndex	residues
0	[1012, 1013, 1014, 1015, 1016, 1017, 1018, 1019, 1020, 1021, 1022, 1023, 1024, 1026, 1027, 1028, 1030, 1031, 1034, 1039, 1040, 1041, 1042, 1043, 1044, 1045, 1064]
1	[769, 770, 772, 773, 776, 777, 780, 781, 784, 785, 786, 789]
2	[888, 889, 891]
3	[947, 950, 951, 954]
4	[725, 727, 728]
