# Supplementary material for: Identifying and profiling structural similarities between Spike of SARS-CoV-2 and other viral or host proteins with Machaon
Source: Commun Biol. 2023 Jul 19;6:752. doi: 10.1038/s42003-023-05076-7 (PMC10356814; doi:10.1038/s42003-023-05076-7)
Supplement: Supplementary file 7 — Supplementary Data 4 [file 42003_2023_5076_MOESM7_ESM.zip › 6VXX_A_segment/metrics/6VXX_A_site3-metrics.csv]

structureId	b-phipsi	w-rdist	t-alpha	alignedRange	referenceSegmentIndex	referenceRange	alignedSequences
1S7X_A	0.0008281551698116	10.499255422185795	6.384615384615387	[[121, 125], [218, 221]]	[2, 1]	[[102, 106], [196, 199]]	[['EEEEE', 'RDYIA', '432/1', '54302', 'EEEEE', 'RGWIF', '422/1', '53302'], ['EETT', 'QLNG', '30ON', '4143', 'EETT', 'NIDG', '3/ON', '4043']]
6XF5_B	0.001039627134361	0.2390373063651972	0.1497005988023958	[[89, 132], [195, 200], [229, 236], [353, 357], [463, 468]]	[2, 1, 4, 3, 0]	[[89, 132], [195, 200], [229, 236], [353, 357], [463, 468]]	[['.EEEEEEESS..EEEEEEESS.SSSS..EEEEE.SS.EEEE.S.', 'GVYFASTEKSNIIRGWIFGTTLDSKTQSLLIVNNATNVVIKVNE', '}/211223VU]Y/422/12UUZVUVU]}00//3]TU]///3YV]', '30322334434005330233314343431100442340004044', '.EEEEEEESS..EEEEEEESS.SSSS..EEEEEETTEEEEE.S.', 'GVYFASTEKSNIIRGWIFGTTLDSKTQSLLIVNNATNVVIKVAE', '}/211223VU]Y/422/12UUZVUVU]}00//33MN3///3YT]', '30322334434005330233314343431100442340004024'], ['EEETTE', '…
6XF5_A	0.0010424664812616	0.2391226720954682	0.1260997067448679	[[89, 132], [195, 200], [229, 236], [353, 357], [463, 468]]	[2, 1, 4, 3, 0]	[[89, 132], [195, 200], [229, 236], [353, 357], [463, 468]]	[['.EEEEEEESS..EEEEEEESS.SSSS..EEEEE.SS.EEEE.S.', 'GVYFASTEKSNIIRGWIFGTTLDSKTQSLLIVNNATNVVIKVAE', '}/211223VU]Y/422/12UUZVUVU]}00//3]TU]///3YT]', '30322334434005330233314343431100442340004024', '.EEEEEEESS..EEEEEEESS.SSSS..EEEEEETTEEEEE.S.', 'GVYFASTEKSNIIRGWIFGTTLDSKTQSLLIVNNATNVVIKVAE', '}/211223VU]Y/422/12UUZVUVU]}00//33MN3///3YT]', '30322334434005330233314343431100442340004024'], ['EEETTE', '…
6VXX_A	0.001052784160184	0.0552271268691631	0.1015624999999995	[[86, 132], [195, 200], [229, 236], [353, 357], [462, 468]]	[2, 1, 4, 3, 0]	[[86, 132], [195, 200], [229, 236], [353, 357], [462, 468]]	[['.TT.EEEEEEESS..EEEEEEESS.SSSS..EEEEEETTEEEEE.S.', 'FNDGVYFASTEKSNIIRGWIFGTTLDSKTQSLLIVNNATNVVIKVAE', '[OO}/211223VU]Y/422/12UUZVUVU]}00//33MN3///3YT]', '24430322334434005330233314343431100442340004024', '.TT.EEEEEEESS..EEEEEEESS.SSSS..EEEEEETTEEEEE.S.', 'FNDGVYFASTEKSNIIRGWIFGTTLDSKTQSLLIVNNATNVVIKVAE', '[OO}/211223VU]Y/422/12UUZVUVU]}00//33MN3///3YT]', '244303223344340053302333143434311004423…
6VXX_B	0.0010535326255828	0.0552776602252145	0.0971428571428576	[[86, 132], [195, 200], [229, 236], [353, 357], [462, 468]]	[2, 1, 4, 3, 0]	[[86, 132], [195, 200], [229, 236], [353, 357], [462, 468]]	[['.TT.EEEEEEESS..EEEEEEESS.SSSS..EEEEEETTEEEEE.S.', 'FNDGVYFASTEKSNIIRGWIFGTTLDSKTQSLLIVNNATNVVIKVME', '[OO}/211223VU]Y/422/12UUZVUVU]}00//33MN3///3YT]', '24430322334434005330233314343431100442340004024', '.TT.EEEEEEESS..EEEEEEESS.SSSS..EEEEEETTEEEEE.S.', 'FNDGVYFASTEKSNIIRGWIFGTTLDSKTQSLLIVNNATNVVIKVAE', '[OO}/211223VU]Y/422/12UUZVUVU]}00//33MN3///3YT]', '244303223344340053302333143434311004423…
6VXX_C	0.0010544685002927	0.0552739292704388	0.0666666666666666	[[86, 132], [195, 200], [229, 236], [353, 357], [462, 468]]	[2, 1, 4, 3, 0]	[[86, 132], [195, 200], [229, 236], [353, 357], [462, 468]]	[['.TT.EEEEEEESS..EEEEEEESS.SSSS..EEEEEETTEEEEE.S.', 'FNDGVYFASTEKSNIIRGWIFGTTLDSKTQSLLIVNNATNVVIKVYE', '[OO}/211223VU]Y/422/12UUZVUVU]}00//33MN3///3YU]', '24430322334434005330233314343431100442340004034', '.TT.EEEEEEESS..EEEEEEESS.SSSS..EEEEEETTEEEEE.S.', 'FNDGVYFASTEKSNIIRGWIFGTTLDSKTQSLLIVNNATNVVIKVAE', '[OO}/211223VU]Y/422/12UUZVUVU]}00//33MN3///3YT]', '244303223344340053302333143434311004423…
7KDK_C	0.0011652104689189	0.1843818988521701	0.0212765957446807	[[86, 132], [195, 200], [229, 235], [353, 357], [462, 468]]	[2, 1, 4, 3, 0]	[[86, 132], [195, 200], [229, 235], [353, 357], [462, 468]]	[['.TTEEEEEEEESS..EEEEEEESSSSSSS..EEEEE.SS.EEEE...', 'FNDGVYFASTEKSNIIRGWIFGTTLDSKTQSLLIVNNATNVVIKVYE', '[OO2/211223VU]Y/422/12UUSVUVU]}00//3]TU]///3Y}]', '24430322334434005330233314343431100442340004034', '.TT.EEEEEEESS..EEEEEEESS.SSSS..EEEEEETTEEEEE.S.', 'FNDGVYFASTEKSNIIRGWIFGTTLDSKTQSLLIVNNATNVVIKVAE', '[OO}/211223VU]Y/422/12UUZVUVU]}00//33MN3///3YT]', '244303223344340053302333143434311004423…
5U1F_L	0.0011667619881271	7.056540339982428	15.695652173913045	[[44, 53], [149, 151], [11, 14]]	[2, 1, 4]	[[116, 125], [196, 198], [229, 232]]	[['.EEEEETTTE', 'PRLLIHLATH', '}400/3LMN3', '3511041234', '.EEEEEETTE', 'SLLIVNNATN', '}00//33MN3', '3110044234'], ['EET', 'KVD', '3/O', '404', 'EET', 'NID', '3/O', '404'], ['EE..', 'LPVT', '02Y}', '1303', 'EE..', 'LPIG', '02Y}', '1303']]
7K8Y_E	0.0014309857050968	0.2543578320546438	0.3287197231833909	[[89, 132], [195, 200], [229, 236], [353, 357], [464, 468]]	[2, 1, 4, 3, 0]	[[89, 132], [195, 200], [229, 236], [353, 357], [464, 468]]	[['.EEEEEEESS..EEEEEEESS.SSSS..EEEEEETTEEEEE.S.', 'GVYFASTEKSNIIRGWIFGTTLDSKTQSLLIVNNATNVVIKVZE', '}/211223VU]Y/422/12UUZVUVU]}00//33MN3///3YX]', '30322334434005330233314343431100442340004064', '.EEEEEEESS..EEEEEEESS.SSSS..EEEEEETTEEEEE.S.', 'GVYFASTEKSNIIRGWIFGTTLDSKTQSLLIVNNATNVVIKVAE', '}/211223VU]Y/422/12UUZVUVU]}00//33MN3///3YT]', '30322334434005330233314343431100442340004024'], ['EEETTE', '…
7K8V_C	0.001791668982731	0.6904507372788586	0.163636363636364	[[92, 132], [195, 200], [229, 235], [353, 357], [463, 468]]	[2, 1, 4, 3, 0]	[[92, 132], [195, 200], [229, 235], [353, 357], [463, 468]]	[['EEE..SS....EEEEESS.SSSS...EEEE.SS.EEEE...', 'FASTEKSNIIRGWIFGTTLDSKTQSLLIVNNATNVVIKVYE', '112}]VU]YY^22/12UUZVUVU]}Z0//3]TU]///3Y}]', '22334434005330233314343431100442340004034', 'EEEEESS..EEEEEEESS.SSSS..EEEEEETTEEEEE.S.', 'FASTEKSNIIRGWIFGTTLDSKTQSLLIVNNATNVVIKVAE', '11223VU]Y/422/12UUZVUVU]}00//33MN3///3YT]', '22334434005330233314343431100442340004024'], ['EEETTE', 'KNIDGY', '33/ON2', '4404…
7KL9_B	0.001804327202964	0.2707547559725657	0.5609756097560981	[[89, 129], [195, 200], [229, 236], [463, 468]]	[2, 1, 4, 0]	[[89, 129], [195, 200], [229, 236], [463, 468]]	[['.EEEEEE.SS..EEEEEEBSS.BSSS.EEEEEE.SS.EEEE', 'GVYFASTEKSNIIRGWIFGTTLDSKTQSLLIVNNATNVVIK', '}/21122]VU]Y/422/1+UUZ,UVU]200//3]TU]///3', '30322334434005330233314343431100442340004', '.EEEEEEESS..EEEEEEESS.SSSS..EEEEEETTEEEEE', 'GVYFASTEKSNIIRGWIFGTTLDSKTQSLLIVNNATNVVIK', '}/211223VU]Y/422/12UUZVUVU]}00//33MN3///3', '30322334434005330233314343431100442340004'], ['EEETTE', 'KNIDGY', '33/ON2', '4404…
7JV6_A	0.001819171073951	0.8179005527374695	0.2590163934426226	[[86, 132], [195, 200], [229, 236], [353, 357], [463, 467]]	[2, 1, 4, 3, 0]	[[86, 132], [195, 200], [229, 236], [353, 357], [463, 467]]	[['.TT.EEEEEEESS..EEEEEEE.-------.EEEEEETTEEEEE.S.', 'FNDGVYFASTEKSNIIRGWIFGT-------SLLIVNNATNVVIKVAE', '[OO}/211223VU]Y/422/12}-------}00//33MN3///3YT]', '24430322334434005330233-------31100442340004024', '.TT.EEEEEEESS..EEEEEEESS.SSSS..EEEEEETTEEEEE.S.', 'FNDGVYFASTEKSNIIRGWIFGTTLDSKTQSLLIVNNATNVVIKVAE', '[OO}/211223VU]Y/422/12UUZVUVU]}00//33MN3///3YT]', '244303223344340053302333143434311004423…
7JV6_B	0.0018217216811811	0.817969153598017	0.2151898734177213	[[86, 132], [195, 200], [229, 236], [353, 357], [463, 467]]	[2, 1, 4, 3, 0]	[[86, 132], [195, 200], [229, 236], [353, 357], [463, 467]]	[['.TT.EEEEEEESS..EEEEEEE.-------.EEEEEETTEEEEE.S.', 'FNDGVYFASTEKSNIIRGWIFGT-------SLLIVNNATNVVIKVPE', '[OO}/211223VU]Y/422/12}-------}00//33MN3///3YU]', '24430322334434005330233-------31100442340004034', '.TT.EEEEEEESS..EEEEEEESS.SSSS..EEEEEETTEEEEE.S.', 'FNDGVYFASTEKSNIIRGWIFGTTLDSKTQSLLIVNNATNVVIKVAE', '[OO}/211223VU]Y/422/12UUZVUVU]}00//33MN3///3YT]', '244303223344340053302333143434311004423…
7JV6_E	0.0018227176371645	0.8179032747710606	0.1851851851851855	[[86, 132], [195, 200], [229, 236], [353, 357], [463, 467]]	[2, 1, 4, 3, 0]	[[86, 132], [195, 200], [229, 236], [353, 357], [463, 467]]	[['.TT.EEEEEEESS..EEEEEEE.-------.EEEEEETTEEEEE.S.', 'FNDGVYFASTEKSNIIRGWIFGT-------SLLIVNNATNVVIKVEE', '[OO}/211223VU]Y/422/12}-------}00//33MN3///3YV]', '24430322334434005330233-------31100442340004044', '.TT.EEEEEEESS..EEEEEEESS.SSSS..EEEEEETTEEEEE.S.', 'FNDGVYFASTEKSNIIRGWIFGTTLDSKTQSLLIVNNATNVVIKVAE', '[OO}/211223VU]Y/422/12UUZVUVU]}00//33MN3///3YT]', '244303223344340053302333143434311004423…
7KE7_B	0.0019970850745355	0.1323641920143552	0.1066282420749278	[[86, 132], [195, 200], [229, 236], [353, 357], [462, 468]]	[2, 1, 4, 3, 0]	[[86, 132], [195, 200], [229, 236], [353, 357], [462, 468]]	[['.TT.EEEEEEESSS.EEEEEEESSSSSSS..EEEEE.SS.EEEE...', 'FNDGVYFASTEKSNIIRGWIFGTTLDSKTQSLLIVNNATNVVIKVME', '[OO}/211223VUVY/422/12UUSVUVU]}00//3]TU]///3Y[]', '24430322334434005330233314343431100442340004024', '.TT.EEEEEEESS..EEEEEEESS.SSSS..EEEEEETTEEEEE.S.', 'FNDGVYFASTEKSNIIRGWIFGTTLDSKTQSLLIVNNATNVVIKVAE', '[OO}/211223VU]Y/422/12UUZVUVU]}00//33MN3///3YT]', '244303223344340053302333143434311004423…
6XF5_C	0.0020710047398747	0.1858608959056907	0.0104166666666667	[[89, 132], [195, 200], [229, 236], [353, 357], [465, 468]]	[2, 1, 4, 3, 0]	[[89, 132], [195, 200], [229, 236], [353, 357], [465, 468]]	[['.EEEEEEESS..EEEEEEESS.SSSS..EEEEE.SS.EEEE.S.', 'GVYFASTEKSNIIRGWIFGTTLDSKTQSLLIVNNATNVVIKVAE', '}/211223VU]Y/422/12UUZVUVU]}00//3]TU]///3YT]', '30322334434005330233314343431100442340004024', '.EEEEEEESS..EEEEEEESS.SSSS..EEEEEETTEEEEE.S.', 'GVYFASTEKSNIIRGWIFGTTLDSKTQSLLIVNNATNVVIKVAE', '}/211223VU]Y/422/12UUZVUVU]}00//33MN3///3YT]', '30322334434005330233314343431100442340004024'], ['EEETTE', '…
7A94_B	0.0021582033806058	0.2909116723550902	0.0267379679144381	[[89, 129], [195, 200], [229, 236], [353, 357], [463, 468]]	[2, 1, 4, 3, 0]	[[89, 129], [195, 200], [229, 236], [353, 357], [463, 468]]	[['.EEEEEEESS..EEEEEEESS.SSSS.EEEEEE.SS.EEEE', 'GVYFASTEKSNIIRGWIFGTTLDSKTQSLLIVNNATNVVIK', '}/211223VU]Y/422/12UUZVUVU]200//3]TU]///3', '30322334434005330233314343431100442340004', '.EEEEEEESS..EEEEEEESS.SSSS..EEEEEETTEEEEE', 'GVYFASTEKSNIIRGWIFGTTLDSKTQSLLIVNNATNVVIK', '}/211223VU]Y/422/12UUZVUVU]}00//33MN3///3', '30322334434005330233314343431100442340004'], ['EEETTE', 'KNIDGY', '33/ON2', '4404…
6Z97_C	0.0021602596177148	0.3032141280368686	0.4114583333333335	[[89, 132], [195, 200], [229, 235], [353, 357], [463, 468]]	[2, 1, 4, 3, 0]	[[89, 132], [195, 200], [229, 235], [353, 357], [463, 468]]	[['.EEEEEE.SS....EEEEESS.SSSS...EEEEETTEEEEE...', 'GVYFASTEKSNIIRGWIFGTTLDSKTQSLLIVNNATNVVIKVAE', '}/21122]VU]YY^22/12UUZVUVU]}Z0//33MN3///3Y[]', '30322334434005330233314343431100442340004024', '.EEEEEEESS..EEEEEEESS.SSSS..EEEEEETTEEEEE.S.', 'GVYFASTEKSNIIRGWIFGTTLDSKTQSLLIVNNATNVVIKVAE', '}/211223VU]Y/422/12UUZVUVU]}00//33MN3///3YT]', '30322334434005330233314343431100442340004024'], ['EEETTE', '…
6KV5_A	0.0021942395046177	9.33007930595118	3.987012987012986	[[132, 138], [350, 352], [252, 254], [217, 221]]	[2, 1, 4, 0]	[[105, 115], [195, 197], [234, 236], [463, 467]]	[['EEESSS.', 'VFTYEGK', '/12UVU]', '0233434', 'EEESS.SSSS.', 'IFGTTLDSKTQ', '/12UUZVUVU]', '02333143434'], ['EEE', 'KKI', '33/', '440', 'EEE', 'KNI', '33/', '440'], ['...', 'EIP', ']Y}', '403', '...', 'NIT', ']Y}', '403'], ['T....', 'TFKRN', 'N[]^]', '32454', 'TT...', 'PFERD', 'NM]^]', '32454']]
6X2A_B	0.0022258644739272	0.3895895130438432	0.4769230769230772	[[86, 132], [231, 236], [353, 357], [462, 466]]	[2, 4, 3, 0]	[[86, 132], [231, 236], [353, 357], [462, 466]]	[['.TTEEEEEE..SSS...EEEEESSSSTTS..EEEEE.SS.EEEE...', 'FNDGVYFASTEKSNIIRGWIFGTTLDSKTQSLLIVNNATNVVIKVME', '[OO2/2112}]VUVYY^22/12UUSVNOU]}00//3]TU]///3Y[]', '24430322334434005330233314343431100442340004024', '.TT.EEEEEEESS..EEEEEEESS.SSSS..EEEEEETTEEEEE.S.', 'FNDGVYFASTEKSNIIRGWIFGTTLDSKTQSLLIVNNATNVVIKVAE', '[OO}/211223VU]Y/422/12UUZVUVU]}00//33MN3///3YT]', '244303223344340053302333143434311004423…
6KUT_A	0.0022352742957743	9.303289492713455	3.8000000000000025	[[132, 138], [350, 352], [252, 254], [217, 221]]	[2, 1, 4, 0]	[[105, 115], [195, 197], [234, 236], [463, 467]]	[['EEESSS.', 'VFTYEGK', '/12UVU]', '0233434', 'EEESS.SSSS.', 'IFGTTLDSKTQ', '/12UUZVUVU]', '02333143434'], ['EEE', 'KKI', '33/', '440', 'EEE', 'KNI', '33/', '440'], ['...', 'EIP', ']Y}', '403', '...', 'NIT', ']Y}', '403'], ['T....', 'TFKRN', 'N[]^]', '32454', 'TT...', 'PFERD', 'NM]^]', '32454']]
7K8X_C	0.0022893361899677	0.4416261968769739	0.3812949640287773	[[90, 132], [195, 200], [229, 236], [353, 357], [463, 468]]	[2, 1, 4, 3, 0]	[[90, 132], [195, 200], [229, 236], [353, 357], [463, 468]]	[['EEEEEEESS..EEEEEEESS.BSSS..EEEEEETTEEEEE...', 'VYFASTEKSNIIRGWIFGTTLDSKTQSLLIVNNATNVVIKVAE', '/211223VU]Y/422/12UUZ,UVU]}00//33MN3///3Y[]', '0322334434005330233314343431100442340004024', 'EEEEEEESS..EEEEEEESS.SSSS..EEEEEETTEEEEE.S.', 'VYFASTEKSNIIRGWIFGTTLDSKTQSLLIVNNATNVVIKVAE', '/211223VU]Y/422/12UUZVUVU]}00//33MN3///3YT]', '0322334434005330233314343431100442340004024'], ['EEETTE', 'KNIDGY',…
7A29_A	0.0023242683349216	0.295400236661872	0.4169741697416973	[[89, 129], [195, 200], [229, 236], [353, 357], [462, 468]]	[2, 1, 4, 3, 0]	[[89, 129], [195, 200], [229, 236], [353, 357], [462, 468]]	[['.EEEEEEESS..EEEEEEESS.SSSS.EEEEEE.SS.EEEE', 'GVYFASTEKSNIIRGWIFGTTLDSKTQSLLIVNNATNVVIK', '}/211223VU]Y/422/12UUZVUVU]200//3]TU]///3', '30322334434005330233314343431100442340004', '.EEEEEEESS..EEEEEEESS.SSSS..EEEEEETTEEEEE', 'GVYFASTEKSNIIRGWIFGTTLDSKTQSLLIVNNATNVVIK', '}/211223VU]Y/422/12UUZVUVU]}00//33MN3///3', '30322334434005330233314343431100442340004'], ['EEETTE', 'KNIDGY', '33/ON2', '4404…
6V47_E	0.0023255854125937	9.294864496577112	3.1739130434782608	[[130, 135], [278, 283], [210, 214], [205, 207], [318, 320]]	[2, 1, 4, 3, 0]	[[89, 94], [195, 200], [232, 236], [353, 355], [466, 468]]	[['..EEEE', 'GVTAAP', '}Y2112', '303223', '.EEEEE', 'GVYFAS', '}/2112', '303223'], ['EEETTE', 'QQSEIG', '332OK2', '443403', 'EEETTE', 'KNIDGY', '33/ON2', '440433'], ['.....', 'TPEIS', '}}]Y}', '33403', '.....', 'GINIT', '}Y]Y}', '30403'], ['.EE', 'YNR', '}34', '345', '.EE', 'WNR', '}34', '345'], ['...', 'RNV', '^]Y', '540', '...', 'RDI', '^]Y', '540']]
1B35_B	0.0024608130378434	10.809682202712914	4.052631578947369	[[126, 129], [235, 237], [254, 258], [181, 184], [135, 138]]	[2, 1, 4, 3, 0]	[[118, 121], [195, 197], [232, 236], [353, 356], [462, 465]]	[['EEEE', 'LVVK', '0//3', '1004', 'EEEE', 'LIVN', '0//3', '1004'], ['EEE', 'EDV', '33/', '440', 'EEE', 'KNI', '33/', '440'], ['.....', 'YIKGT', '}Y]}}', '30433', '.....', 'GINIT', '}Y]Y}', '30403'], ['.EEE', 'TEVE', '}3/3', '3404', '.EEE', 'WNRK', '}343', '3454'], ['.TT.', 'QPFQ', ']NM]', '4324', '.TT.', 'KPFE', ']NM]', '4324']]
3LZG_I	0.0025576069301942	9.459585501317218	23.000000000000004	[[134, 140], [322, 324], [214, 217]]	[2, 4, 0]	[[89, 95], [234, 236], [465, 468]]	[['..EEEEE', 'GVTAABP', '}Y21152', '3032263', '.EEEEEE', 'GVYFAST', '}/21122', '3032233'], ['...', 'NIP', ']Y}', '403', '...', 'NIT', ']Y}', '403'], ['....', 'KPEI', ']}]Y', '4340', '....', 'ERDI', ']^]Y', '4540']]
6KUV_A	0.0026125948750767	9.265280275858212	3.8607594936708862	[[132, 138], [350, 352], [252, 254], [217, 221]]	[2, 1, 4, 0]	[[105, 115], [195, 197], [234, 236], [463, 467]]	[['EEESSS.', 'VFTYEGK', '/12UVU]', '0233434', 'EEESS.SSSS.', 'IFGTTLDSKTQ', '/12UUZVUVU]', '02333143434'], ['EEE', 'KKI', '33/', '440', 'EEE', 'KNI', '33/', '440'], ['...', 'EIP', ']Y}', '403', '...', 'NIT', ']Y}', '403'], ['T....', 'TFKRN', 'N[]^]', '32454', 'TT...', 'PFERD', 'NM]^]', '32454']]
7K8X_B	0.0027121702335848	0.249286358128432	0.1888544891640868	[[89, 132], [195, 200], [229, 236], [353, 357], [462, 468]]	[2, 1, 4, 3, 0]	[[89, 132], [195, 200], [229, 236], [353, 357], [462, 468]]	[['.EEEEEEESS..EEEEEEESS.SSSS..EEEEEETTEEEEE.S.', 'GVYFASTEKSNIIRGWIFGTTLDSKTQSLLIVNNATNVVIKVNE', '}/211223VU]Y/422/12UUZVUVU]}00//33MN3///3YV]', '30322334434005330233314343431100442340004044', '.EEEEEEESS..EEEEEEESS.SSSS..EEEEEETTEEEEE.S.', 'GVYFASTEKSNIIRGWIFGTTLDSKTQSLLIVNNATNVVIKVAE', '}/211223VU]Y/422/12UUZVUVU]}00//33MN3///3YT]', '30322334434005330233314343431100442340004024'], ['EEETTE', '…
7KE4_C	0.0027381192075686	0.132768560788179	0.0267379679144381	[[86, 132], [195, 200], [229, 236], [353, 357], [462, 468]]	[2, 1, 4, 3, 0]	[[86, 132], [195, 200], [229, 236], [353, 357], [462, 468]]	[['.TTEEEEEEEESS..EEEEEEESSSSSSS..EEEEE.SS.EEEE...', 'FNDGVYFASTEKSNIIRGWIFGTTLDSKTQSLLIVNNATNVVIKVYE', '[OO2/211223VU]Y/422/12UUSVUVU]}00//3]TU]///3Y}]', '24430322334434005330233314343431100442340004034', '.TT.EEEEEEESS..EEEEEEESS.SSSS..EEEEEETTEEEEE.S.', 'FNDGVYFASTEKSNIIRGWIFGTTLDSKTQSLLIVNNATNVVIKVAE', '[OO}/211223VU]Y/422/12UUZVUVU]}00//33MN3///3YT]', '244303223344340053302333143434311004423…
3LZG_E	0.0028131260589202	9.435753269424971	13.769230769230768	[[134, 140], [32, 34], [322, 324], [214, 217]]	[2, 1, 4, 0]	[[89, 95], [195, 197], [234, 236], [465, 468]]	[['..EEEEE', 'GVTAAPP', '}Y21122', '3032233', '.EEEEEE', 'GVYFAST', '}/21122', '3032233'], ['EEE', 'KNV', '33/', '440', 'EEE', 'KNI', '33/', '440'], ['...', 'NIP', ']Y}', '403', '...', 'NIT', ']Y}', '403'], ['....', 'KPEI', ']}]Y', '4340', '....', 'ERDI', ']^]Y', '4540']]
6ZHD_C	0.0028645936752345	0.3942439947410076	0.0971428571428576	[[90, 132], [195, 200], [229, 235], [353, 357], [463, 468]]	[2, 1, 4, 3, 0]	[[90, 132], [195, 200], [229, 235], [353, 357], [463, 468]]	[['EEEEEEESS....EEEEESS.SSSS..EEEEEETTEEEEE...', 'VYFASTEKSNIIRGWIFGTTLDSKTQSLLIVNNATNVVIKVAE', '/211223VU]YY^22/12UUZVUVU]}00//33MN3///3Y[]', '0322334434005330233314343431100442340004024', 'EEEEEEESS..EEEEEEESS.SSSS..EEEEEETTEEEEE.S.', 'VYFASTEKSNIIRGWIFGTTLDSKTQSLLIVNNATNVVIKVAE', '/211223VU]Y/422/12UUZVUVU]}00//33MN3///3YT]', '0322334434005330233314343431100442340004024'], ['EEETTE', 'KNIDGY',…
7DK7_A	0.0029872662458947	0.3510457507615309	0.4545454545454548	[[90, 129], [195, 200], [229, 236], [353, 357], [463, 468]]	[2, 1, 4, 3, 0]	[[90, 129], [195, 200], [229, 236], [353, 357], [463, 468]]	[['EEEEEEESS..EEEEEEESS.STTS.EEEEEE.SS.EEEE', 'VYFASTEKSNIIRGWIFGTTLDSKTQSLLIVNNATNVVIK', '/211223VU]Y/422/12UUZVNOU]200//3]TU]///3', '0322334434005330233314343431100442340004', 'EEEEEEESS..EEEEEEESS.SSSS..EEEEEETTEEEEE', 'VYFASTEKSNIIRGWIFGTTLDSKTQSLLIVNNATNVVIK', '/211223VU]Y/422/12UUZVUVU]}00//33MN3///3', '0322334434005330233314343431100442340004'], ['EEETTE', 'KNIDGY', '33/ON2', '440433', 'EE…
4OQX_A	0.0030835866351623	10.725352221335411	15.695652173913045	[[76, 80], [223, 226]]	[2, 0]	[[87, 91], [463, 466]]	[['TTEEE', 'DDIVY', 'OO//2', '44003', 'TT.EE', 'NDGVY', 'OO}/2', '44303'], ['TT..', 'PGER', 'NN]^', '3345', 'TT..', 'PFER', 'NM]^', '3245']]
6XS6_C	0.0030853805545654	0.1729109327250638	0.1770833333333328	[[89, 132], [195, 200], [229, 236], [1077, 1079]]	[2, 1, 4, 0]	[[89, 132], [195, 200], [229, 236], [489, 491]]	[['.EEEEEE.SS.....EEEESSSBSSS...EEEESSS.EEEE.S.', 'GVYFASTEKSNIIRGWIFGTTLDSKTQSLLIVNNATNVVIKVSE', '}/21122]VU]YY^}2/12UUS,UVU]}Z0//3VTU]///3YU]', '30322334434005330233314343431100442340004034', '.EEEEEEESS..EEEEEEESS.SSSS..EEEEEETTEEEEE.S.', 'GVYFASTEKSNIIRGWIFGTTLDSKTQSLLIVNNATNVVIKVAE', '}/211223VU]Y/422/12UUZVUVU]}00//33MN3///3YT]', '30322334434005330233314343431100442340004024'], ['EEETTE', '…
7A5S_B	0.0031049369813467	0.2562919844441735	0.2268370607028758	[[89, 129], [195, 200], [229, 236], [353, 357], [463, 468]]	[2, 1, 4, 3, 0]	[[89, 129], [195, 200], [229, 236], [353, 357], [463, 468]]	[['.EEEEEEESS....EEEEESS.BSSS.EEEEEE.SS.EEEE', 'GVYFASTEKSNIIRGWIFGTTLDSKTQSLLIVNNATNVVIK', '}/211223VU]YY^22/12UUZ,UVU]200//3]TU]///3', '30322334434005330233314343431100442340004', '.EEEEEEESS..EEEEEEESS.SSSS..EEEEEETTEEEEE', 'GVYFASTEKSNIIRGWIFGTTLDSKTQSLLIVNNATNVVIK', '}/211223VU]Y/422/12UUZVUVU]}00//33MN3///3', '30322334434005330233314343431100442340004'], ['EEETTE', 'KNIDGY', '33/ON2', '4404…
7A5S_A	0.0031092052586317	0.2563067817830624	0.2229299363057328	[[89, 129], [195, 200], [229, 236], [353, 357], [463, 468]]	[2, 1, 4, 3, 0]	[[89, 129], [195, 200], [229, 236], [353, 357], [463, 468]]	[['.EEEEEEESS....EEEEESS.BSSS.EEEEEE.SS.EEEE', 'GVYFASTEKSNIIRGWIFGTTLDSKTQSLLIVNNATNVVIK', '}/211223VU]YY^22/12UUZ,UVU]200//3]TU]///3', '30322334434005330233314343431100442340004', '.EEEEEEESS..EEEEEEESS.SSSS..EEEEEETTEEEEE', 'GVYFASTEKSNIIRGWIFGTTLDSKTQSLLIVNNATNVVIK', '}/211223VU]Y/422/12UUZVUVU]}00//33MN3///3', '30322334434005330233314343431100442340004'], ['EEETTE', 'KNIDGY', '33/ON2', '4404…
7K4N_E	0.0031263158655594	0.4457497541239555	0.6991150442477871	[[90, 129], [195, 200], [229, 235], [353, 357], [463, 468]]	[2, 1, 4, 3, 0]	[[90, 129], [195, 200], [229, 235], [353, 357], [463, 468]]	[['EEEEEE.SS..EEEEEEESS.BSSS.EEEEEEETTEEEEE', 'VYFASTEKSNIIRGWIFGTTLDSKTQSLLIVNNATNVVIK', '/21122]VU]Y/422/12UUZ,UVU]200//33MN3///3', '0322334434005330233314343431100442340004', 'EEEEEEESS..EEEEEEESS.SSSS..EEEEEETTEEEEE', 'VYFASTEKSNIIRGWIFGTTLDSKTQSLLIVNNATNVVIK', '/211223VU]Y/422/12UUZVUVU]}00//33MN3///3', '0322334434005330233314343431100442340004'], ['EEETTE', 'KNIDGY', '33/ON2', '440433', 'EE…
7K4N_B	0.0031275072170787	0.4456985168587944	0.2387096774193546	[[90, 129], [195, 200], [229, 235], [353, 357], [463, 468]]	[2, 1, 4, 3, 0]	[[90, 129], [195, 200], [229, 235], [353, 357], [463, 468]]	[['EEEEEE.SS..EEEEEEESS.BSSS.EEEEEEETTEEEEE', 'VYFASTEKSNIIRGWIFGTTLDSKTQSLLIVNNATNVVIK', '/21122]VU]Y/422/12UUZ,UVU]200//33MN3///3', '0322334434005330233314343431100442340004', 'EEEEEEESS..EEEEEEESS.SSSS..EEEEEETTEEEEE', 'VYFASTEKSNIIRGWIFGTTLDSKTQSLLIVNNATNVVIK', '/211223VU]Y/422/12UUZVUVU]}00//33MN3///3', '0322334434005330233314343431100442340004'], ['EEETTE', 'KNIDGY', '33/ON2', '440433', 'EE…
7K4N_A	0.0031304202075856	0.4456730853093243	0.5867768595041318	[[90, 129], [195, 200], [229, 235], [353, 357], [463, 468]]	[2, 1, 4, 3, 0]	[[90, 129], [195, 200], [229, 235], [353, 357], [463, 468]]	[['EEEEEE.SS..EEEEEEESS.BSSS.EEEEEEETTEEEEE', 'VYFASTEKSNIIRGWIFGTTLDSKTQSLLIVNNATNVVIK', '/21122]VU]Y/422/12UUZ,UVU]200//33MN3///3', '0322334434005330233314343431100442340004', 'EEEEEEESS..EEEEEEESS.SSSS..EEEEEETTEEEEE', 'VYFASTEKSNIIRGWIFGTTLDSKTQSLLIVNNATNVVIK', '/211223VU]Y/422/12UUZVUVU]}00//33MN3///3', '0322334434005330233314343431100442340004'], ['EEETTE', 'KNIDGY', '33/ON2', '440433', 'EE…
6ZGE_C	0.0031660821127324	0.2743298456366231	0.1327433628318588	[[89, 129], [195, 200], [229, 236], [353, 357], [463, 468]]	[2, 1, 4, 3, 0]	[[89, 129], [195, 200], [229, 236], [353, 357], [463, 468]]	[['.EEEEEEESS....EEEEESS.BSSS.EEEEEE.SS.EEEE', 'GVYFASTEKSNIIRGWIFGTTLDSKTQSLLIVNNATNVVIK', '}/211223VU]YY^22/12UUZ,UVU]200//3]TU]///3', '30322334434005330233314343431100442340004', '.EEEEEEESS..EEEEEEESS.SSSS..EEEEEETTEEEEE', 'GVYFASTEKSNIIRGWIFGTTLDSKTQSLLIVNNATNVVIK', '}/211223VU]Y/422/12UUZVUVU]}00//33MN3///3', '30322334434005330233314343431100442340004'], ['EEETTE', 'KNIDGY', '33/ON2', '4404…
6ZGE_A	0.0031661663555959	0.2743006870177185	0.0322580645161294	[[89, 129], [195, 200], [229, 236], [353, 357], [463, 468]]	[2, 1, 4, 3, 0]	[[89, 129], [195, 200], [229, 236], [353, 357], [463, 468]]	[['.EEEEEEESS....EEEEESS.BSSS.EEEEEE.SS.EEEE', 'GVYFASTEKSNIIRGWIFGTTLDSKTQSLLIVNNATNVVIK', '}/211223VU]YY^22/12UUZ,UVU]200//3]TU]///3', '30322334434005330233314343431100442340004', '.EEEEEEESS..EEEEEEESS.SSSS..EEEEEETTEEEEE', 'GVYFASTEKSNIIRGWIFGTTLDSKTQSLLIVNNATNVVIK', '}/211223VU]Y/422/12UUZVUVU]}00//33MN3///3', '30322334434005330233314343431100442340004'], ['EEETTE', 'KNIDGY', '33/ON2', '4404…
7KDH_A	0.0031682544831757	0.2092912619946289	0.0847457627118646	[[86, 132], [195, 200], [229, 236], [353, 357], [463, 468]]	[2, 1, 4, 3, 0]	[[86, 132], [195, 200], [229, 236], [353, 357], [463, 468]]	[['.TTEEEEEEEESS....EEEEESS.STTS.EEEEEE.SS.EEEE...', 'FNDGVYFASTEKSNIIRGWIFGTTLDSKTQSLLIVNNATNVVIKVAE', '[OO2/211223VU]YY^22/12UUZVNOU]200//3]TU]///3Y[]', '24430322334434005330233314343431100442340004024', '.TT.EEEEEEESS..EEEEEEESS.SSSS..EEEEEETTEEEEE.S.', 'FNDGVYFASTEKSNIIRGWIFGTTLDSKTQSLLIVNNATNVVIKVAE', '[OO}/211223VU]Y/422/12UUZVUVU]}00//33MN3///3YT]', '244303223344340053302333143434311004423…
6ZGE_B	0.003169143199513	0.2742798966973206	0.0940170940170945	[[89, 129], [195, 200], [229, 236], [353, 357], [463, 468]]	[2, 1, 4, 3, 0]	[[89, 129], [195, 200], [229, 236], [353, 357], [463, 468]]	[['.EEEEEEESS....EEEEESS.BSSS.EEEEEE.SS.EEEE', 'GVYFASTEKSNIIRGWIFGTTLDSKTQSLLIVNNATNVVIK', '}/211223VU]YY^22/12UUZ,UVU]200//3]TU]///3', '30322334434005330233314343431100442340004', '.EEEEEEESS..EEEEEEESS.SSSS..EEEEEETTEEEEE', 'GVYFASTEKSNIIRGWIFGTTLDSKTQSLLIVNNATNVVIK', '}/211223VU]Y/422/12UUZVUVU]}00//33MN3///3', '30322334434005330233314343431100442340004'], ['EEETTE', 'KNIDGY', '33/ON2', '4404…
6ZP0_C	0.0031854780242388	0.2601293653985214	0.1098265895953762	[[89, 129], [195, 200], [229, 236], [353, 357], [463, 468]]	[2, 1, 4, 3, 0]	[[89, 129], [195, 200], [229, 236], [353, 357], [463, 468]]	[['.EEEEEEESS..EEEEEEESS.SSSS.EEEEEE.SS.EEEE', 'GVYFASTEKSNIIRGWIFGTTLDSKTQSLLIVNNATNVVIK', '}/211223VU]Y/422/12UUZVUVU]200//3]TU]///3', '30322334434005330233314343431100442340004', '.EEEEEEESS..EEEEEEESS.SSSS..EEEEEETTEEEEE', 'GVYFASTEKSNIIRGWIFGTTLDSKTQSLLIVNNATNVVIK', '}/211223VU]Y/422/12UUZVUVU]}00//33MN3///3', '30322334434005330233314343431100442340004'], ['EEETTE', 'KNIDGY', '33/ON2', '4404…
6ZP0_A	0.0031876603768933	0.2601316940593251	0.12280701754386	[[89, 129], [195, 200], [229, 236], [353, 357], [463, 468]]	[2, 1, 4, 3, 0]	[[89, 129], [195, 200], [229, 236], [353, 357], [463, 468]]	[['.EEEEEEESS..EEEEEEESS.SSSS.EEEEEE.SS.EEEE', 'GVYFASTEKSNIIRGWIFGTTLDSKTQSLLIVNNATNVVIK', '}/211223VU]Y/422/12UUZVUVU]200//3]TU]///3', '30322334434005330233314343431100442340004', '.EEEEEEESS..EEEEEEESS.SSSS..EEEEEETTEEEEE', 'GVYFASTEKSNIIRGWIFGTTLDSKTQSLLIVNNATNVVIK', '}/211223VU]Y/422/12UUZVUVU]}00//33MN3///3', '30322334434005330233314343431100442340004'], ['EEETTE', 'KNIDGY', '33/ON2', '4404…
6ZGI_C	0.0031978739995755	0.3003910069079732	0.1002865329512896	[[89, 129], [195, 200], [229, 236], [353, 357], [463, 468]]	[2, 1, 4, 3, 0]	[[89, 129], [195, 200], [229, 236], [353, 357], [463, 468]]	[['.EEEEEEESS....EEEEESS.SSSS.EEEEEE.SS.EEEE', 'GVYFASTEKSNIIRGWIFGTTLDSKTQSLLIVNNATNVVIK', '}/211223VU]YY^22/12UUZVUVU]200//3]TU]///3', '30322334434005330233314343431100442340004', '.EEEEEEESS..EEEEEEESS.SSSS..EEEEEETTEEEEE', 'GVYFASTEKSNIIRGWIFGTTLDSKTQSLLIVNNATNVVIK', '}/211223VU]Y/422/12UUZVUVU]}00//33MN3///3', '30322334434005330233314343431100442340004'], ['EEETTE', 'KNIDGY', '33/ON2', '4404…
6ZP0_B	0.0031987819792436	0.2601444442475277	0.0026109660574415	[[89, 129], [195, 200], [229, 236], [353, 357], [463, 468]]	[2, 1, 4, 3, 0]	[[89, 129], [195, 200], [229, 236], [353, 357], [463, 468]]	[['.EEEEEEESS..EEEEEEESS.SSSS.EEEEEE.SS.EEEE', 'GVYFASTEKSNIIRGWIFGTTLDSKTQSLLIVNNATNVVIK', '}/211223VU]Y/422/12UUZVUVU]200//3]TU]///3', '30322334434005330233314343431100442340004', '.EEEEEEESS..EEEEEEESS.SSSS..EEEEEETTEEEEE', 'GVYFASTEKSNIIRGWIFGTTLDSKTQSLLIVNNATNVVIK', '}/211223VU]Y/422/12UUZVUVU]}00//33MN3///3', '30322334434005330233314343431100442340004'], ['EEETTE', 'KNIDGY', '33/ON2', '4404…
6ZGI_A	0.0032008357984443	0.3004788310496267	0.0322580645161294	[[89, 129], [195, 200], [229, 236], [353, 357], [463, 468]]	[2, 1, 4, 3, 0]	[[89, 129], [195, 200], [229, 236], [353, 357], [463, 468]]	[['.EEEEEEESS....EEEEESS.SSSS.EEEEEE.SS.EEEE', 'GVYFASTEKSNIIRGWIFGTTLDSKTQSLLIVNNATNVVIK', '}/211223VU]YY^22/12UUZVUVU]200//3]TU]///3', '30322334434005330233314343431100442340004', '.EEEEEEESS..EEEEEEESS.SSSS..EEEEEETTEEEEE', 'GVYFASTEKSNIIRGWIFGTTLDSKTQSLLIVNNATNVVIK', '}/211223VU]Y/422/12UUZVUVU]}00//33MN3///3', '30322334434005330233314343431100442340004'], ['EEETTE', 'KNIDGY', '33/ON2', '4404…
6ZGI_B	0.0032019200020315	0.3005032112478677	0.116279069767442	[[89, 129], [195, 200], [229, 236], [353, 357], [463, 468]]	[2, 1, 4, 3, 0]	[[89, 129], [195, 200], [229, 236], [353, 357], [463, 468]]	[['.EEEEEEESS....EEEEESS.SSSS.EEEEEE.SS.EEEE', 'GVYFASTEKSNIIRGWIFGTTLDSKTQSLLIVNNATNVVIK', '}/211223VU]YY^22/12UUZVUVU]200//3]TU]///3', '30322334434005330233314343431100442340004', '.EEEEEEESS..EEEEEEESS.SSSS..EEEEEETTEEEEE', 'GVYFASTEKSNIIRGWIFGTTLDSKTQSLLIVNNATNVVIK', '}/211223VU]Y/422/12UUZVUVU]}00//33MN3///3', '30322334434005330233314343431100442340004'], ['EEETTE', 'KNIDGY', '33/ON2', '4404…
6XF6_C	0.0032362289118339	0.298133915013692	0.263157894736842	[[89, 132], [195, 200], [229, 236], [353, 357], [463, 468]]	[2, 1, 4, 3, 0]	[[89, 132], [195, 200], [229, 236], [353, 357], [463, 468]]	[['.EEEEEEESS....EEEEESS.SSSS..EEEEE.SS.EEEE.S.', 'GVYFASTEKSNIIRGWIFGTTLDSKTQSLLIVNNATNVVIKVZE', '}/211223VU]YY^22/12UUZVUVU]}00//3]TU]///3YX]', '30322334434005330233314343431100442340004064', '.EEEEEEESS..EEEEEEESS.SSSS..EEEEEETTEEEEE.S.', 'GVYFASTEKSNIIRGWIFGTTLDSKTQSLLIVNNATNVVIKVAE', '}/211223VU]Y/422/12UUZVUVU]}00//33MN3///3YT]', '30322334434005330233314343431100442340004024'], ['EEETTE', '…
7DCC_K	0.0032674817153992	0.4872502267069241	0.4065934065934067	[[86, 129], [196, 200], [229, 236], [463, 468]]	[2, 1, 4, 0]	[[86, 129], [196, 200], [229, 236], [463, 468]]	[['.TT.EEEEEEESSS...EEEEESSSSSSS.EEEEEE.SS.EEEE', 'FNDGVYFASTEKSNIIRGWIFGTTLDSKTQSLLIVNNATNVVIK', '[OO}/211223VUVYY^22/12UUSVUVU]200//3]TU]///3', '24430322334434005330233314343431100442340004', '.TT.EEEEEEESS..EEEEEEESS.SSSS..EEEEEETTEEEEE', 'FNDGVYFASTEKSNIIRGWIFGTTLDSKTQSLLIVNNATNVVIK', '[OO}/211223VU]Y/422/12UUZVUVU]}00//33MN3///3', '24430322334434005330233314343431100442340004'], ['EETTE', 'N…
7K8Z_C	0.0032918268512554	0.2785319625382131	0.2842809364548502	[[89, 132], [195, 200], [229, 236], [353, 357], [463, 468]]	[2, 1, 4, 3, 0]	[[89, 132], [195, 200], [229, 236], [353, 357], [463, 468]]	[['.EEEEEEESS....EEEEESS.SSSS..EEEEE.SS.EEEE...', 'GVYFASTEKSNIIRGWIFGTTLDSKTQSLLIVNNATNVVIKVXE', '}/211223VU]YY^22/12UUZVUVU]}00//3]TU]///3Y_]', '30322334434005330233314343431100442340004064', '.EEEEEEESS..EEEEEEESS.SSSS..EEEEEETTEEEEE.S.', 'GVYFASTEKSNIIRGWIFGTTLDSKTQSLLIVNNATNVVIKVAE', '}/211223VU]Y/422/12UUZVUVU]}00//33MN3///3YT]', '30322334434005330233314343431100442340004024'], ['EEETTE', '…
6PZ8_L	0.0033213684253521	7.139260136752699	5.000000000000003	[[44, 53], [11, 14]]	[2, 4]	[[116, 125], [229, 232]]	[['.EEEEETTTE', 'PKLLIHTASN', '}300/3NMN3', '3411043234', '.EEEEEETTE', 'SLLIVNNATN', '}00//33MN3', '3110044234'], ['E...', 'LAVS', '0[Y}', '1203', 'EE..', 'LPIG', '02Y}', '1303']]
6PZ8_K	0.0033256615305305	7.139209252332683	7.533333333333335	[[44, 53], [11, 14]]	[2, 4]	[[116, 125], [229, 232]]	[['.EEEEETTTE', 'PKLLIHTASN', '}300/3NMN3', '3411043234', '.EEEEEETTE', 'SLLIVNNATN', '}00//33MN3', '3110044234'], ['E...', 'LAVS', '0[Y}', '1203', 'EE..', 'LPIG', '02Y}', '1303']]
6PZ8_G	0.0033270655829881	7.139242653732504	3.465116279069769	[[44, 53], [11, 14]]	[2, 4]	[[116, 125], [229, 232]]	[['.EEEEETTTE', 'PKLLIHTASN', '}300/3NMN3', '3411043234', '.EEEEEETTE', 'SLLIVNNATN', '}00//33MN3', '3110044234'], ['E...', 'LAVS', '0[Y}', '1203', 'EE..', 'LPIG', '02Y}', '1303']]
6ZOX_A	0.0034205698588403	0.4142414415259935	0.136094674556213	[[89, 129], [195, 200], [229, 236], [353, 357], [463, 468]]	[2, 1, 4, 3, 0]	[[89, 129], [195, 200], [229, 236], [353, 357], [463, 468]]	[['.EEEEEEESS..EEEEEEESS.BSSS.EEEEEE.SSEEEEE', 'GVYFASTEKSNIIRGWIFGTTLDSKTQSLLIVNNATNVVIK', '}/211223VU]Y/422/12UUZ,UVU]200//3]TU3///3', '30322334434005330233314343431100442340004', '.EEEEEEESS..EEEEEEESS.SSSS..EEEEEETTEEEEE', 'GVYFASTEKSNIIRGWIFGTTLDSKTQSLLIVNNATNVVIK', '}/211223VU]Y/422/12UUZVUVU]}00//33MN3///3', '30322334434005330233314343431100442340004'], ['EEETTE', 'KNIDGY', '33/ON2', '4404…
6ZOX_B	0.0034227913545177	0.4142741910523604	0.116279069767442	[[89, 129], [195, 200], [229, 236], [353, 357], [463, 468]]	[2, 1, 4, 3, 0]	[[89, 129], [195, 200], [229, 236], [353, 357], [463, 468]]	[['.EEEEEEESS..EEEEEEESS.BSSS.EEEEEE.SSEEEEE', 'GVYFASTEKSNIIRGWIFGTTLDSKTQSLLIVNNATNVVIK', '}/211223VU]Y/422/12UUZ,UVU]200//3]TU3///3', '30322334434005330233314343431100442340004', '.EEEEEEESS..EEEEEEESS.SSSS..EEEEEETTEEEEE', 'GVYFASTEKSNIIRGWIFGTTLDSKTQSLLIVNNATNVVIK', '}/211223VU]Y/422/12UUZVUVU]}00//33MN3///3', '30322334434005330233314343431100442340004'], ['EEETTE', 'KNIDGY', '33/ON2', '4404…
6ZOX_C	0.0034253829544006	0.4142927959758302	0.002604166666666	[[89, 129], [195, 200], [229, 236], [353, 357], [463, 468]]	[2, 1, 4, 3, 0]	[[89, 129], [195, 200], [229, 236], [353, 357], [463, 468]]	[['.EEEEEEESS..EEEEEEESS.BSSS.EEEEEE.SSEEEEE', 'GVYFASTEKSNIIRGWIFGTTLDSKTQSLLIVNNATNVVIK', '}/211223VU]Y/422/12UUZ,UVU]200//3]TU3///3', '30322334434005330233314343431100442340004', '.EEEEEEESS..EEEEEEESS.SSSS..EEEEEETTEEEEE', 'GVYFASTEKSNIIRGWIFGTTLDSKTQSLLIVNNATNVVIK', '}/211223VU]Y/422/12UUZVUVU]}00//33MN3///3', '30322334434005330233314343431100442340004'], ['EEETTE', 'KNIDGY', '33/ON2', '4404…
7K8W_G	0.0034463098028757	0.1472065171137724	0.1671732522796354	[[86, 132], [195, 200], [229, 236], [353, 357], [463, 468]]	[2, 1, 4, 3, 0]	[[86, 132], [195, 200], [229, 236], [353, 357], [463, 468]]	[['.TT.EEEEEEESS....EEEEESS.SSSS..EEEEE.SS.EEEE.S.', 'FNDGVYFASTEKSNIIRGWIFGTTLDSKTQSLLIVNNATNVVIKVZE', '[OO}/211223VU]YY^22/12UUZVUVU]}00//3]TU]///3YX]', '24430322334434005330233314343431100442340004064', '.TT.EEEEEEESS..EEEEEEESS.SSSS..EEEEEETTEEEEE.S.', 'FNDGVYFASTEKSNIIRGWIFGTTLDSKTQSLLIVNNATNVVIKVAE', '[OO}/211223VU]Y/422/12UUZVUVU]}00//33MN3///3YT]', '244303223344340053302333143434311004423…
4OQN_A	0.003467531768432	10.666507014341637	10.294117647058822	[[76, 80], [223, 226]]	[2, 0]	[[87, 91], [463, 466]]	[['TTEEE', 'DDIVY', 'OO//2', '44003', 'TT.EE', 'NDGVY', 'OO}/2', '44303'], ['TT..', 'PGER', 'NN]^', '3345', 'TT..', 'PFER', 'NM]^', '3245']]
6X29_B	0.0035712595155439	0.1497668552863194	0.0434782608695649	[[86, 132], [195, 200], [229, 235], [353, 357], [462, 468]]	[2, 1, 4, 3, 0]	[[86, 132], [195, 200], [229, 235], [353, 357], [462, 468]]	[['.TT.EEEEEEESS..EEEEEEESS.SSSS...EEEE.SS.EEEE...', 'FNDGVYFASTEKSNIIRGWIFGTTLDSKTQSLLIVNNATNVVIKVOE', '[OO}/211223VU]Y/422/12UUZVUVU]}Z0//3]TU]///3Y_]', '24430322334434005330233314343431100442340004064', '.TT.EEEEEEESS..EEEEEEESS.SSSS..EEEEEETTEEEEE.S.', 'FNDGVYFASTEKSNIIRGWIFGTTLDSKTQSLLIVNNATNVVIKVAE', '[OO}/211223VU]Y/422/12UUZVUVU]}00//33MN3///3YT]', '244303223344340053302333143434311004423…
6X29_A	0.0035749060748614	0.1497870461833503	0.1195335276967934	[[86, 132], [195, 200], [229, 235], [353, 357], [462, 468]]	[2, 1, 4, 3, 0]	[[86, 132], [195, 200], [229, 235], [353, 357], [462, 468]]	[['.TT.EEEEEEESS..EEEEEEESS.SSSS...EEEE.SS.EEEE...', 'FNDGVYFASTEKSNIIRGWIFGTTLDSKTQSLLIVNNATNVVIKVAE', '[OO}/211223VU]Y/422/12UUZVUVU]}Z0//3]TU]///3Y[]', '24430322334434005330233314343431100442340004024', '.TT.EEEEEEESS..EEEEEEESS.SSSS..EEEEEETTEEEEE.S.', 'FNDGVYFASTEKSNIIRGWIFGTTLDSKTQSLLIVNNATNVVIKVAE', '[OO}/211223VU]Y/422/12UUZVUVU]}00//33MN3///3YT]', '244303223344340053302333143434311004423…
6X29_C	0.003581587688917	0.1498048419884335	0.0234375	[[86, 132], [195, 200], [229, 235], [353, 357], [462, 468]]	[2, 1, 4, 3, 0]	[[86, 132], [195, 200], [229, 235], [353, 357], [462, 468]]	[['.TT.EEEEEEESS..EEEEEEESS.SSSS...EEEE.SS.EEEE...', 'FNDGVYFASTEKSNIIRGWIFGTTLDSKTQSLLIVNNATNVVIKVBE', '[OO}/211223VU]Y/422/12UUZVUVU]}Z0//3]TU]///3Y_]', '24430322334434005330233314343431100442340004064', '.TT.EEEEEEESS..EEEEEEESS.SSSS..EEEEEETTEEEEE.S.', 'FNDGVYFASTEKSNIIRGWIFGTTLDSKTQSLLIVNNATNVVIKVAE', '[OO}/211223VU]Y/422/12UUZVUVU]}00//33MN3///3YT]', '244303223344340053302333143434311004423…
4LK0_N	0.003601785505968	6.407809309496114	191.0	[[57, 59], [56, 58], [51, 53]]	[2, 3, 0]	[[101, 103], [355, 357], [463, 465]]	[['EEE', 'VRP', '/42', '053', 'EEE', 'IRG', '/42', '053'], ['EEE', 'RVR', '4/4', '505', 'EEE', 'RKR', '434', '545'], ['T..', 'GFE', 'N[]', '324', 'TT.', 'PFE', 'NM]', '324']]
6ZXN_A	0.0036888499637655	0.2719898944988855	0.0078125	[[89, 129], [195, 200], [229, 236], [353, 357], [463, 468]]	[2, 1, 4, 3, 0]	[[89, 129], [195, 200], [229, 236], [353, 357], [463, 468]]	[['.EEEEEEESS..EEEEEEESSSSSSS.EEEEEE.SS.EEEE', 'GVYFASTEKSNIIRGWIFGTTLDSKTQSLLIVNNATNVVIK', '}/211223VU]Y/422/12UUSVUVU]200//3]TU]///3', '30322334434005330233314343431100442340004', '.EEEEEEESS..EEEEEEESS.SSSS..EEEEEETTEEEEE', 'GVYFASTEKSNIIRGWIFGTTLDSKTQSLLIVNNATNVVIK', '}/211223VU]Y/422/12UUZVUVU]}00//33MN3///3', '30322334434005330233314343431100442340004'], ['EEETTE', 'KNIDGY', '33/ON2', '4404…
7KJ2_C	0.0037049060920729	0.2862762504041753	0.11304347826087	[[86, 132], [195, 200], [229, 235], [353, 357], [462, 468]]	[2, 1, 4, 3, 0]	[[86, 132], [195, 200], [229, 235], [353, 357], [462, 468]]	[['.TT.EEEEEEESSS...EEEEESS.SSSS..EEEEEETTEEEEE...', 'FNDGVYFASTEKSNIIRGWIFGTTLDSKTQSLLIVNNATNVVIKVZE', '[OO}/211223VUVYY^22/12UUZVUVU]}00//33MN3///3Y_]', '24430322334434005330233314343431100442340004064', '.TT.EEEEEEESS..EEEEEEESS.SSSS..EEEEEETTEEEEE.S.', 'FNDGVYFASTEKSNIIRGWIFGTTLDSKTQSLLIVNNATNVVIKVAE', '[OO}/211223VU]Y/422/12UUZVUVU]}00//33MN3///3YT]', '244303223344340053302333143434311004423…
6ZXN_B	0.0037439767162193	0.2732707683897756	0.2578124999999993	[[89, 129], [195, 200], [229, 236], [353, 357], [463, 468]]	[2, 1, 4, 3, 0]	[[89, 129], [195, 200], [229, 236], [353, 357], [463, 468]]	[['.EEEEEEESS..EEEEEEESSSSSSS.EEEEEE.SS.EEEE', 'GVYFASTEKSNIIRGWIFGTTLDSKTQSLLIVNNATNVVIK', '}/211223VU]Y/422/12UUSVUVU]200//3]TU]///3', '30322334434005330233314343431100442340004', '.EEEEEEESS..EEEEEEESS.SSSS..EEEEEETTEEEEE', 'GVYFASTEKSNIIRGWIFGTTLDSKTQSLLIVNNATNVVIK', '}/211223VU]Y/422/12UUZVUVU]}00//33MN3///3', '30322334434005330233314343431100442340004'], ['EEETTE', 'KNIDGY', '33/ON2', '4404…
6N7T_F	0.0038145822938599	10.97027732528409	3.465116279069769	[[305, 308], [536, 539], [334, 337], [390, 393]]	[2, 1, 4, 0]	[[124, 127], [196, 199], [232, 235], [489, 492]]	[['TEEE', 'GEVI', 'N3//', '3400', 'TEEE', 'TNVV', 'N3//', '3400'], ['ETTT', 'NKET', '3OON', '4443', 'EETT', 'NIDG', '3/ON', '4043'], ['....', 'GKKV', '}]]Y', '3440', '....', 'GINI', '}Y]Y', '3040'], ['..B.', 'TFHL', '}[,Z', '3241', '..S.', 'YFPL', '}[UZ', '3231']]
7K90_C	0.0038251571944202	0.282663406780085	0.3379790940766547	[[89, 129], [195, 200], [229, 236], [353, 355], [462, 468]]	[2, 1, 4, 3, 0]	[[89, 129], [195, 200], [229, 236], [353, 355], [462, 468]]	[['.EEEEEEESS....EEEEESS.BSSS..EEEEE.SSSEEEE', 'GVYFASTEKSNIIRGWIFGTTLDSKTQSLLIVNNATNVVIK', '}/211223VU]YY^22/12UUZ,UVU]}00//3]TUV///3', '30322334434005330233314343431100442340004', '.EEEEEEESS..EEEEEEESS.SSSS..EEEEEETTEEEEE', 'GVYFASTEKSNIIRGWIFGTTLDSKTQSLLIVNNATNVVIK', '}/211223VU]Y/422/12UUZVUVU]}00//33MN3///3', '30322334434005330233314343431100442340004'], ['EEETTE', 'KNIDGY', '33/ON2', '4404…
7A93_B	0.0038290114651577	0.2469773402282573	0.488372093023256	[[89, 129], [195, 200], [229, 236], [353, 357], [465, 468]]	[2, 1, 4, 3, 0]	[[89, 129], [195, 200], [229, 236], [353, 357], [465, 468]]	[['.EEEEEE.SS.....EEEESS.SSSS..EEEEE.SS.EEEE', 'GVYFASTEKSNIIRGWIFGTTLDSKTQSLLIVNNATNVVIK', '}/21122]VU]YY^}2/12UUZVUVU]}00//3]TU]///3', '30322334434005330233314343431100442340004', '.EEEEEEESS..EEEEEEESS.SSSS..EEEEEETTEEEEE', 'GVYFASTEKSNIIRGWIFGTTLDSKTQSLLIVNNATNVVIK', '}/211223VU]Y/422/12UUZVUVU]}00//33MN3///3', '30322334434005330233314343431100442340004'], ['EEETTE', 'KNIDGY', '33/ON2', '4404…
6XS6_B	0.0038493251282547	0.1416098243126019	0.1171875	[[89, 132], [196, 200], [229, 236], [561, 563]]	[2, 1, 4, 0]	[[89, 132], [196, 200], [229, 236], [463, 465]]	[['.EEEEEE.SS.....EEEESSSBSSS..EEEEE.SS.EEEE.S.', 'GVYFASTEKSNIIRGWIFGTTLDSKTQSLLIVNNATNVVIKVJE', '}/21122]VU]YY^}2/12UUS,UVU]}00//3]TU]///3YX]', '30322334434005330233314343431100442340004064', '.EEEEEEESS..EEEEEEESS.SSSS..EEEEEETTEEEEE.S.', 'GVYFASTEKSNIIRGWIFGTTLDSKTQSLLIVNNATNVVIKVAE', '}/211223VU]Y/422/12UUZVUVU]}00//33MN3///3YT]', '30322334434005330233314343431100442340004024'], ['EETTE', 'N…
7KDH_C	0.0038715227319052	0.0797734295532602	0.1614583333333334	[[86, 132], [195, 200], [229, 235], [353, 357], [462, 468]]	[2, 1, 4, 3, 0]	[[86, 132], [195, 200], [229, 235], [353, 357], [462, 468]]	[['.TT.EEEEEEESS....EEEEESS.SSSS..EEEEE.SSSEEEE...', 'FNDGVYFASTEKSNIIRGWIFGTTLDSKTQSLLIVNNATNVVIKVXE', '[OO}/211223VU]YY^22/12UUZVUVU]}00//3]TUV///3Y_]', '24430322334434005330233314343431100442340004064', '.TT.EEEEEEESS..EEEEEEESS.SSSS..EEEEEETTEEEEE.S.', 'FNDGVYFASTEKSNIIRGWIFGTTLDSKTQSLLIVNNATNVVIKVAE', '[OO}/211223VU]Y/422/12UUZVUVU]}00//33MN3///3YT]', '244303223344340053302333143434311004423…
6ZHD_B	0.0038991174625045	0.7469583746631102	0.136094674556213	[[90, 132], [195, 200], [229, 236], [353, 357], [463, 468]]	[2, 1, 4, 3, 0]	[[90, 132], [195, 200], [229, 236], [353, 357], [463, 468]]	[['EEEEEEESS....EEEEESS.S..--.EEEEEETTEEEEE.S.', 'VYFASTEKSNIIRGWIFGTTLDSK--SLLIVNNATNVVIKVNE', '/211223VU]YY^22/12UUZV}]--}00//33MN3///3YV]', '032233443400533023331434--31100442340004044', 'EEEEEEESS..EEEEEEESS.SSSS..EEEEEETTEEEEE.S.', 'VYFASTEKSNIIRGWIFGTTLDSKTQSLLIVNNATNVVIKVAE', '/211223VU]Y/422/12UUZVUVU]}00//33MN3///3YT]', '0322334434005330233314343431100442340004024'], ['EEETTE', 'KNIDGY',…
4IVP_A	0.0039108899971059	10.840090098752905	13.769230769230768	[[76, 80], [223, 226]]	[2, 0]	[[87, 91], [463, 466]]	[['TTEEE', 'DDIVY', 'OO//2', '44003', 'TT.EE', 'NDGVY', 'OO}/2', '44303'], ['TT..', 'PGER', 'NN]^', '3345', 'TT..', 'PFER', 'NM]^', '3245']]
7CHF_L	0.0039332265126082	4.691450327578398	3.363636363636366	[[21, 37], [149, 151]]	[2, 1]	[[90, 96], [196, 198]]	[['EEEEESS..TT.EEEEE', 'ITCRASQGISSDLAWYQ', '/2141UV}YNN]01223', '03252343033412334', 'EEEEEEE', 'VYFASTE', '/211223', '0322334'], ['EET', 'KVD', '3/O', '404', 'EET', 'NID', '3/O', '404']]
6Z97_A	0.0039389719002747	0.1616952539025177	0.1197916666666663	[[86, 132], [195, 200], [229, 235], [353, 357], [463, 468]]	[2, 1, 4, 3, 0]	[[86, 132], [195, 200], [229, 235], [353, 357], [463, 468]]	[['.TT.EEEEEE.SS....EEEEESS.S..--.EEEEEETTEEEEE.S.', 'FNDGVYFASTEKSNIIRGWIFGTTLDSK--SLLIVNNATNVVIKVAE', '[OO}/21122]VU]YY^22/12UUZV}]--}00//33MN3///3YT]', '2443032233443400533023331434--31100442340004024', '.TT.EEEEEEESS..EEEEEEESS.SSSS..EEEEEETTEEEEE.S.', 'FNDGVYFASTEKSNIIRGWIFGTTLDSKTQSLLIVNNATNVVIKVAE', '[OO}/211223VU]Y/422/12UUZVUVU]}00//33MN3///3YT]', '244303223344340053302333143434311004423…
6X2B_C	0.0039619867826327	0.3574088765404901	0.4065934065934067	[[86, 132], [542, 545], [231, 236], [353, 357], [462, 466]]	[2, 1, 4, 3, 0]	[[86, 132], [196, 199], [231, 236], [353, 357], [462, 466]]	[['.TTEEEEEE..SS....EEEEESS.STTS..EEEEE.SS.EEEE...', 'FNDGVYFASTEKSNIIRGWIFGTTLDSKTQSLLIVNNATNVVIKVWE', '[OO2/2112}]VU]YY^22/12UUZVNOU]}00//3]TU]///3Y}]', '24430322334434005330233314343431100442340004034', '.TT.EEEEEEESS..EEEEEEESS.SSSS..EEEEEETTEEEEE.S.', 'FNDGVYFASTEKSNIIRGWIFGTTLDSKTQSLLIVNNATNVVIKVAE', '[OO}/211223VU]Y/422/12UUZVUVU]}00//33MN3///3YT]', '244303223344340053302333143434311004423…
7KE6_C	0.003984537448921	0.5467174482053345	0.163636363636364	[[86, 132], [195, 200], [229, 236], [353, 357], [465, 468]]	[2, 1, 4, 3, 0]	[[86, 132], [195, 200], [229, 236], [353, 357], [465, 468]]	[['.TTEEEEEEEESS..EEEEEEESSSBSSS..EEEEEETTEEEEE.S.', 'FNDGVYFASTEKSNIIRGWIFGTTLDSKTQSLLIVNNATNVVIKVYE', '[OO2/211223VU]Y/422/12UUS,UVU]}00//33MN3///3YU]', '24430322334434005330233314343431100442340004034', '.TT.EEEEEEESS..EEEEEEESS.SSSS..EEEEEETTEEEEE.S.', 'FNDGVYFASTEKSNIIRGWIFGTTLDSKTQSLLIVNNATNVVIKVAE', '[OO}/211223VU]Y/422/12UUZVUVU]}00//33MN3///3YT]', '244303223344340053302333143434311004423…
7KE9_C	0.004010623070332	0.2773277106037805	0.080729166666666	[[86, 132], [195, 200], [229, 235], [353, 357], [462, 468]]	[2, 1, 4, 3, 0]	[[86, 132], [195, 200], [229, 235], [353, 357], [462, 468]]	[['.TT.EEEEEEESS....EEEEESSSSSSS..EEEEE.SS.EEEE...', 'FNDGVYFASTEKSNIIRGWIFGTTLDSKTQSLLIVNNATNVVIKVXE', '[OO}/211223VU]YY^22/12UUSVUVU]}00//3]TU]///3Y_]', '24430322334434005330233314343431100442340004064', '.TT.EEEEEEESS..EEEEEEESS.SSSS..EEEEEETTEEEEE.S.', 'FNDGVYFASTEKSNIIRGWIFGTTLDSKTQSLLIVNNATNVVIKVAE', '[OO}/211223VU]Y/422/12UUZVUVU]}00//33MN3///3YT]', '244303223344340053302333143434311004423…
7K90_B	0.004059035674399	0.247707869735649	0.211356466876972	[[89, 129], [195, 200], [229, 236], [353, 355], [463, 468]]	[2, 1, 4, 3, 0]	[[89, 129], [195, 200], [229, 236], [353, 355], [463, 468]]	[['.EEEEEEESS....EEEEESS.BSSS..EEEEE.SSSEEEE', 'GVYFASTEKSNIIRGWIFGTTLDSKTQSLLIVNNATNVVIK', '}/211223VU]YY^22/12UUZ,UVU]}00//3]TUV///3', '30322334434005330233314343431100442340004', '.EEEEEEESS..EEEEEEESS.SSSS..EEEEEETTEEEEE', 'GVYFASTEKSNIIRGWIFGTTLDSKTQSLLIVNNATNVVIK', '}/211223VU]Y/422/12UUZVUVU]}00//33MN3///3', '30322334434005330233314343431100442340004'], ['EEETTE', 'KNIDGY', '33/ON2', '4404…
7A92_A	0.004070955438231	0.2118625036285261	0.3617021276595742	[[89, 129], [195, 200], [229, 236], [463, 468]]	[2, 1, 4, 0]	[[89, 129], [195, 200], [229, 236], [463, 468]]	[['.EEEEEEESS....EEEEESS.BSSS.EEEEEE.SS.EEEE', 'GVYFASTEKSNIIRGWIFGTTLDSKTQSLLIVNNATNVVIK', '}/211223VU]YY^22/12UUZ,UVU]200//3]TU]///3', '30322334434005330233314343431100442340004', '.EEEEEEESS..EEEEEEESS.SSSS..EEEEEETTEEEEE', 'GVYFASTEKSNIIRGWIFGTTLDSKTQSLLIVNNATNVVIK', '}/211223VU]Y/422/12UUZVUVU]}00//33MN3///3', '30322334434005330233314343431100442340004'], ['EEETTE', 'KNIDGY', '33/ON2', '4404…
7DK4_A	0.0041062914556454	0.4534075586612814	0.4712643678160915	[[90, 129], [195, 200], [229, 236], [353, 357], [464, 468]]	[2, 1, 4, 3, 0]	[[90, 129], [195, 200], [229, 236], [353, 357], [464, 468]]	[['EEEEEEESS..EEEEEEESSSSTTS.EEEEEE.SS.EEEE', 'VYFASTEKSNIIRGWIFGTTLDSKTQSLLIVNNATNVVIK', '/211223VU]Y/422/12UUSVNOU]200//3]TU]///3', '0322334434005330233314343431100442340004', 'EEEEEEESS..EEEEEEESS.SSSS..EEEEEETTEEEEE', 'VYFASTEKSNIIRGWIFGTTLDSKTQSLLIVNNATNVVIK', '/211223VU]Y/422/12UUZVUVU]}00//33MN3///3', '0322334434005330233314343431100442340004'], ['EEETTE', 'KNIDGY', '33/ON2', '440433', 'EE…
7KL9_C	0.0041329183815633	0.4492945092527881	0.7375565610859736	[[90, 129], [654, 656], [229, 236], [354, 357], [464, 468]]	[2, 1, 4, 3, 0]	[[90, 129], [195, 197], [229, 236], [354, 357], [464, 468]]	[['EEEEE..SS....EEEEBSS.BSSS.EEEEEE.SSSEEEE', 'VYFASTEKSNIIRGWIFGTTLDSKTQSLLIVNNATNVVIK', '/2112}]VU]YY^22/1+UUZ,UVU]200//3]TUV///3', '0322334434005330233314343431100442340004', 'EEEEEEESS..EEEEEEESS.SSSS..EEEEEETTEEEEE', 'VYFASTEKSNIIRGWIFGTTLDSKTQSLLIVNNATNVVIK', '/211223VU]Y/422/12UUZVUVU]}00//33MN3///3', '0322334434005330233314343431100442340004'], ['EEE', 'EHV', '33/', '440', 'EEE', 'KNI', '…
7KDK_B	0.0041338447841133	0.1970481470270093	0.0294906166219843	[[86, 132], [195, 200], [229, 236], [353, 357], [462, 468]]	[2, 1, 4, 3, 0]	[[86, 132], [195, 200], [229, 236], [353, 357], [462, 468]]	[['.TTEEEEEEEESS....EEEEESS.BSSS..EEEEE.SS.EEEE...', 'FNDGVYFASTEKSNIIRGWIFGTTLDSKTQSLLIVNNATNVVIKVME', '[OO2/211223VU]YY^22/12UUZ,UVU]}00//3]TU]///3Y[]', '24430322334434005330233314343431100442340004024', '.TT.EEEEEEESS..EEEEEEESS.SSSS..EEEEEETTEEEEE.S.', 'FNDGVYFASTEKSNIIRGWIFGTTLDSKTQSLLIVNNATNVVIKVAE', '[OO}/211223VU]Y/422/12UUZVUVU]}00//33MN3///3YT]', '244303223344340053302333143434311004423…
7JWB_B	0.0041748445494174	0.2523024893855324	0.3061224489795922	[[86, 130], [654, 656], [229, 235], [353, 357], [463, 468]]	[2, 1, 4, 3, 0]	[[86, 130], [195, 197], [229, 235], [353, 357], [463, 468]]	[['.TTEEEEEE..SS....EEEEESS.SSSSB.EEEEE.SS.EEEE.', 'FNDGVYFASTEKSNIIRGWIFGTTLDSKTQSLLIVNNATNVVIKV', '[OO2/2112}]VU]YY^22/12UUZVUVU,}00//3]TU]///3Y', '244303223344340053302333143434311004423400040', '.TT.EEEEEEESS..EEEEEEESS.SSSS..EEEEEETTEEEEE.', 'FNDGVYFASTEKSNIIRGWIFGTTLDSKTQSLLIVNNATNVVIKV', '[OO}/211223VU]Y/422/12UUZVUVU]}00//33MN3///3Y', '244303223344340053302333143434311004423400040'], ['EE…
7KE8_C	0.0042227625268971	0.1508118239588719	0.129411764705883	[[86, 132], [195, 200], [229, 236], [353, 357], [489, 492]]	[2, 1, 4, 3, 0]	[[86, 132], [195, 200], [229, 236], [353, 357], [489, 492]]	[['.TTEEEEEEEESS..EEEEEEESSSSSSS..EEEEEETTEEEEE...', 'FNDGVYFASTEKSNIIRGWIFGTTLDSKTQSLLIVNNATNVVIKVYE', '[OO2/211223VU]Y/422/12UUSVUVU]}00//33MN3///3Y}]', '24430322334434005330233314343431100442340004034', '.TT.EEEEEEESS..EEEEEEESS.SSSS..EEEEEETTEEEEE.S.', 'FNDGVYFASTEKSNIIRGWIFGTTLDSKTQSLLIVNNATNVVIKVAE', '[OO}/211223VU]Y/422/12UUZVUVU]}00//33MN3///3YT]', '244303223344340053302333143434311004423…
7K90_A	0.0043058988537471	0.2476953147182041	0.2929292929292928	[[89, 129], [195, 200], [229, 236], [353, 355], [463, 468]]	[2, 1, 4, 3, 0]	[[89, 129], [195, 200], [229, 236], [353, 355], [463, 468]]	[['.EEEEEEESS....EEEEESS.BSSS..EEEEE.SSSEEEE', 'GVYFASTEKSNIIRGWIFGTTLDSKTQSLLIVNNATNVVIK', '}/211223VU]YY^22/12UUZ,UVU]}00//3]TUV///3', '30322334434005330233314343431100442340004', '.EEEEEEESS..EEEEEEESS.SSSS..EEEEEETTEEEEE', 'GVYFASTEKSNIIRGWIFGTTLDSKTQSLLIVNNATNVVIK', '}/211223VU]Y/422/12UUZVUVU]}00//33MN3///3', '30322334434005330233314343431100442340004'], ['EEETTE', 'KNIDGY', '33/ON2', '4404…
1RD8_E	0.0043176655808567	9.372731559941558	23.000000000000004	[[134, 140], [214, 217]]	[2, 4]	[[89, 95], [232, 235]]	[['..EEEEE', 'GVTAAPS', '}Y21122', '3032233', '.EEEEEE', 'GVYFAST', '}/21122', '3032233'], ['....', 'TPEI', '}}]Y', '3340', '....', 'GINI', '}Y]Y', '3040']]
7A25_A	0.0043349657636924	0.453755442261434	0.4436090225563909	[[90, 129], [195, 200], [229, 236], [353, 357], [462, 468]]	[2, 1, 4, 3, 0]	[[90, 129], [195, 200], [229, 236], [353, 357], [462, 468]]	[['EEEEEEESS..EEEEEEESSSSSSS.EEEEEE.SS.EEEE', 'VYFASTEKSNIIRGWIFGTTLDSKTQSLLIVNNATNVVIK', '/211223VU]Y/422/12UUSVUVU]200//3]TU]///3', '0322334434005330233314343431100442340004', 'EEEEEEESS..EEEEEEESS.SSSS..EEEEEETTEEEEE', 'VYFASTEKSNIIRGWIFGTTLDSKTQSLLIVNNATNVVIK', '/211223VU]Y/422/12UUZVUVU]}00//33MN3///3', '0322334434005330233314343431100442340004'], ['EEETTE', 'KNIDGY', '33/ON2', '440433', 'EE…
4OW0_A	0.004364282723372	7.838064686074249	2.121951219512197	[[8, 16], [98, 101], [104, 106]]	[2, 1, 4]	[[105, 113], [196, 199], [232, 234]]	[['EEEESSSSS', 'VFTTVDNTN', '/122RVVUV', '023304434', 'EEESS.SSS', 'IFGTTLDSK', '/12UUZVUV', '023331434'], ['EETT', 'QVGG', '3/NN', '4033', 'EETT', 'NIDG', '3/ON', '4043'], ['...', 'SIK', '}Y]', '304', '...', 'GIN', '}Y]', '304']]
7KDL_A	0.0043724858341509	0.3730066035044183	0.1327433628318588	[[86, 131], [195, 200], [229, 236], [354, 357], [463, 468]]	[2, 1, 4, 3, 0]	[[86, 131], [195, 200], [229, 236], [354, 357], [463, 468]]	[['.TTEEEEEEEESS....EEEEESS.TT.--.EEEEE.SS.EEEESS', 'FNDGVYFASTEKSNIIRGWIFGTTLDSK--SLLIVNNATNVVIKVA', '[OO2/211223VU]YY^22/12UUZON]--}00//3]TU]///3RT', '2443032233443400533023331434--3110044234000402', '.TT.EEEEEEESS..EEEEEEESS.SSSS..EEEEEETTEEEEE.S', 'FNDGVYFASTEKSNIIRGWIFGTTLDSKTQSLLIVNNATNVVIKVA', '[OO}/211223VU]Y/422/12UUZVUVU]}00//33MN3///3YT', '2443032233443400533023331434343110044234000402…
6ZOY_A	0.0044342889292178	0.1328256006426942	0.0463215258855591	[[86, 130], [195, 200], [229, 236], [353, 357], [462, 468]]	[2, 1, 4, 3, 0]	[[86, 130], [195, 200], [229, 236], [353, 357], [462, 468]]	[['.TTSEEEEEEESS..EEEEEEESS.SSSS..EEEEE.SS.EEEE.', 'FNDGVYFASTEKSNIIRGWIFGTTLDSKTQSLLIVNNATNVVIKV', '[OOU/211223VU]Y/422/12UUZVUVU]}00//3]TU]///3Y', '244303223344340053302333143434311004423400040', '.TT.EEEEEEESS..EEEEEEESS.SSSS..EEEEEETTEEEEE.', 'FNDGVYFASTEKSNIIRGWIFGTTLDSKTQSLLIVNNATNVVIKV', '[OO}/211223VU]Y/422/12UUZVUVU]}00//33MN3///3Y', '244303223344340053302333143434311004423400040'], ['EE…
6ZOY_C	0.0044374717510427	0.1328346844979024	0.1093749999999995	[[86, 130], [195, 200], [229, 236], [353, 357], [462, 468]]	[2, 1, 4, 3, 0]	[[86, 130], [195, 200], [229, 236], [353, 357], [462, 468]]	[['.TTSEEEEEEESS..EEEEEEESS.SSSS..EEEEE.SS.EEEE.', 'FNDGVYFASTEKSNIIRGWIFGTTLDSKTQSLLIVNNATNVVIKV', '[OOU/211223VU]Y/422/12UUZVUVU]}00//3]TU]///3Y', '244303223344340053302333143434311004423400040', '.TT.EEEEEEESS..EEEEEEESS.SSSS..EEEEEETTEEEEE.', 'FNDGVYFASTEKSNIIRGWIFGTTLDSKTQSLLIVNNATNVVIKV', '[OO}/211223VU]Y/422/12UUZVUVU]}00//33MN3///3Y', '244303223344340053302333143434311004423400040'], ['EE…
7DK5_B	0.0044389265427649	0.358036582789641	0.2229299363057328	[[89, 129], [195, 200], [229, 236], [353, 357], [465, 468]]	[2, 1, 4, 3, 0]	[[89, 129], [195, 200], [229, 236], [353, 357], [465, 468]]	[['.EEEEEEESS..EEEEEEESS.SSSS.EEEEEE.SS.EEEE', 'GVYFASTEKSNIIRGWIFGTTLDSKTQSLLIVNNATNVVIK', '}/211223VU]Y/422/12UUZVUVU]200//3]TU]///3', '30322334434005330233314343431100442340004', '.EEEEEEESS..EEEEEEESS.SSSS..EEEEEETTEEEEE', 'GVYFASTEKSNIIRGWIFGTTLDSKTQSLLIVNNATNVVIK', '}/211223VU]Y/422/12UUZVUVU]}00//33MN3///3', '30322334434005330233314343431100442340004'], ['EEETTE', 'KNIDGY', '33/ON2', '4404…
6ZOY_B	0.004440712416034	0.1328608752754541	0.0549450549450551	[[86, 130], [195, 200], [229, 236], [353, 357], [462, 468]]	[2, 1, 4, 3, 0]	[[86, 130], [195, 200], [229, 236], [353, 357], [462, 468]]	[['.TTSEEEEEEESS..EEEEEEESS.SSSS..EEEEE.SS.EEEE.', 'FNDGVYFASTEKSNIIRGWIFGTTLDSKTQSLLIVNNATNVVIKV', '[OOU/211223VU]Y/422/12UUZVUVU]}00//3]TU]///3Y', '244303223344340053302333143434311004423400040', '.TT.EEEEEEESS..EEEEEEESS.SSSS..EEEEEETTEEEEE.', 'FNDGVYFASTEKSNIIRGWIFGTTLDSKTQSLLIVNNATNVVIKV', '[OO}/211223VU]Y/422/12UUZVUVU]}00//33MN3///3Y', '244303223344340053302333143434311004423400040'], ['EE…
5YOD_B	0.0044475083794788	2.419128903939127	0.2005208333333334	[[23, 27], [107, 109], [98, 101], [108, 110]]	[2, 1, 4, 3]	[[103, 107], [195, 197], [229, 232], [354, 356]]	[['EEEEE', 'YRVMT', '24/12', '35023', 'EEEEE', 'GWIFG', '22/12', '33023'], ['EEE', 'KNI', '33/', '440', 'EEE', 'KNI', '33/', '440'], ['EE..', 'LAVP', '01Y}', '1203', 'EE..', 'LPIG', '02Y}', '1303'], ['EEE', 'NIQ', '3/3', '404', 'EEE', 'NRK', '343', '454']]
7KE8_B	0.0044954818853324	0.3246272522362199	0.0491803278688529	[[86, 132], [195, 200], [229, 235], [353, 357], [462, 468]]	[2, 1, 4, 3, 0]	[[86, 132], [195, 200], [229, 235], [353, 357], [462, 468]]	[['.TTEEEEEEEESS..EEEEEEESS.BSSS..EEEEE.SS.EEEE...', 'FNDGVYFASTEKSNIIRGWIFGTTLDSKTQSLLIVNNATNVVIKVME', '[OO2/211223VU]Y/422/12UUZ,UVU]}00//3]TU]///3Y[]', '24430322334434005330233314343431100442340004024', '.TT.EEEEEEESS..EEEEEEESS.SSSS..EEEEEETTEEEEE.S.', 'FNDGVYFASTEKSNIIRGWIFGTTLDSKTQSLLIVNNATNVVIKVAE', '[OO}/211223VU]Y/422/12UUZVUVU]}00//33MN3///3YT]', '244303223344340053302333143434311004423…
6WPT_A	0.0045056250650181	0.6189616738839636	0.052054794520548	[[86, 132], [195, 200], [229, 235], [353, 357], [463, 468]]	[2, 1, 4, 3, 0]	[[86, 132], [195, 200], [229, 235], [353, 357], [463, 468]]	[['.TT.EEEEEEESS....EEEEES..-----.EEEEEETTEEEEE.S.', 'FNDGVYFASTEKSNIIRGWIFGTTL-----SLLIVNNATNVVIKVAE', '[OO}/211223VU]YY^22/12U}Z-----}00//33MN3///3YT]', '2443032233443400533023331-----31100442340004024', '.TT.EEEEEEESS..EEEEEEESS.SSSS..EEEEEETTEEEEE.S.', 'FNDGVYFASTEKSNIIRGWIFGTTLDSKTQSLLIVNNATNVVIKVAE', '[OO}/211223VU]Y/422/12UUZVUVU]}00//33MN3///3YT]', '244303223344340053302333143434311004423…
7KE6_B	0.0045947111087908	0.1402991078566813	0.0624999999999997	[[86, 132], [195, 200], [229, 236], [353, 357], [462, 468]]	[2, 1, 4, 3, 0]	[[86, 132], [195, 200], [229, 236], [353, 357], [462, 468]]	[['.TTEEEEEEEESS..EEEEEEESS.SSSS..EEEEE.SS.EEEE.S.', 'FNDGVYFASTEKSNIIRGWIFGTTLDSKTQSLLIVNNATNVVIKVME', '[OO2/211223VU]Y/422/12UUZVUVU]}00//3]TU]///3YT]', '24430322334434005330233314343431100442340004024', '.TT.EEEEEEESS..EEEEEEESS.SSSS..EEEEEETTEEEEE.S.', 'FNDGVYFASTEKSNIIRGWIFGTTLDSKTQSLLIVNNATNVVIKVAE', '[OO}/211223VU]Y/422/12UUZVUVU]}00//33MN3///3YT]', '244303223344340053302333143434311004423…
7K8Y_D	0.0046243519865999	0.2235756188228584	0.3195876288659791	[[89, 132], [195, 200], [229, 236], [353, 357], [464, 468]]	[2, 1, 4, 3, 0]	[[89, 132], [195, 200], [229, 236], [353, 357], [464, 468]]	[['.EEEEEEESS....EEEEESS.SSSS..EEEEEETTEEEEE.S.', 'GVYFASTEKSNIIRGWIFGTTLDSKTQSLLIVNNATNVVIKVME', '}/211223VU]YY^22/12UUZVUVU]}00//33MN3///3YT]', '30322334434005330233314343431100442340004024', '.EEEEEEESS..EEEEEEESS.SSSS..EEEEEETTEEEEE.S.', 'GVYFASTEKSNIIRGWIFGTTLDSKTQSLLIVNNATNVVIKVAE', '}/211223VU]Y/422/12UUZVUVU]}00//33MN3///3YT]', '30322334434005330233314343431100442340004024'], ['EEETTE', '…
7DK4_B	0.0046279754287485	0.3018361372960427	0.4941634241245132	[[89, 129], [195, 200], [229, 236], [353, 357], [463, 468]]	[2, 1, 4, 3, 0]	[[89, 129], [195, 200], [229, 236], [353, 357], [463, 468]]	[['.EEEEEEESS..EEEEEEESS.STTS.EEEEEE.SS.EEEE', 'GVYFASTEKSNIIRGWIFGTTLDSKTQSLLIVNNATNVVIK', '}/211223VU]Y/422/12UUZVNOU]200//3]TU]///3', '30322334434005330233314343431100442340004', '.EEEEEEESS..EEEEEEESS.SSSS..EEEEEETTEEEEE', 'GVYFASTEKSNIIRGWIFGTTLDSKTQSLLIVNNATNVVIK', '}/211223VU]Y/422/12UUZVUVU]}00//33MN3///3', '30322334434005330233314343431100442340004'], ['EEETTE', 'KNIDGY', '33/ON2', '4404…
7JZN_C	0.0046469790236063	0.2029854517853873	0.5737704918032782	[[86, 132], [195, 200], [229, 236], [354, 357], [463, 468]]	[2, 1, 4, 3, 0]	[[86, 132], [195, 200], [229, 236], [354, 357], [463, 468]]	[['.TT.EEEEEEESS....EEEEESS.SSSS..EEEEE.SS.EEEE...', 'FNDGVYFASTEKSNIIRGWIFGTTLDSKTQSLLIVNNATNVVIKVZE', '[OO}/211223VU]YY^22/12UUZVUVU]}00//3]TU]///3Y_]', '24430322334434005330233314343431100442340004064', '.TT.EEEEEEESS..EEEEEEESS.SSSS..EEEEEETTEEEEE.S.', 'FNDGVYFASTEKSNIIRGWIFGTTLDSKTQSLLIVNNATNVVIKVAE', '[OO}/211223VU]Y/422/12UUZVUVU]}00//33MN3///3YT]', '244303223344340053302333143434311004423…
4M0W_A	0.0047265566746654	7.947219592737348	7.170212765957448	[[8, 16], [98, 101], [104, 106]]	[2, 1, 4]	[[105, 113], [196, 199], [232, 234]]	[['EEEESSSSS', 'VFTTVDNTN', '/122RVVUV', '023304434', 'EEESS.SSS', 'IFGTTLDSK', '/12UUZVUV', '023331434'], ['EETT', 'QVGG', '3/NN', '4033', 'EETT', 'NIDG', '3/ON', '4043'], ['...', 'SIK', '}Y]', '304', '...', 'GIN', '}Y]', '304']]
7KEC_C	0.0047278343552087	0.6048734965281637	0.1195335276967934	[[86, 132], [195, 200], [229, 236], [353, 357], [462, 468]]	[2, 1, 4, 3, 0]	[[86, 132], [195, 200], [229, 236], [353, 357], [462, 468]]	[['.TT.EEEEEEESSS...EEEEESSSSSSS..EEEEEETTEEEEE...', 'FNDGVYFASTEKSNIIRGWIFGTTLDSKTQSLLIVNNATNVVIKVXE', '[OO}/211223VUVYY^22/12UUSVUVU]}00//33MN3///3Y_]', '24430322334434005330233314343431100442340004064', '.TT.EEEEEEESS..EEEEEEESS.SSSS..EEEEEETTEEEEE.S.', 'FNDGVYFASTEKSNIIRGWIFGTTLDSKTQSLLIVNNATNVVIKVAE', '[OO}/211223VU]Y/422/12UUZVUVU]}00//33MN3///3YT]', '244303223344340053302333143434311004423…
7JW0_A	0.004741048524996	0.3064748843240935	0.6340425531914895	[[86, 132], [195, 200], [229, 235], [353, 357], [463, 468]]	[2, 1, 4, 3, 0]	[[86, 132], [195, 200], [229, 235], [353, 357], [463, 468]]	[['.TT.EEEEEEESS....EEEEESSSSSSS..EEEEEETTEEEEE.S.', 'FNDGVYFASTEKSNIIRGWIFGTTLDSKTQSLLIVNNATNVVIKVBE', '[OO}/211223VU]YY^22/12UUSVUVU]}00//33MN3///3YX]', '24430322334434005330233314343431100442340004064', '.TT.EEEEEEESS..EEEEEEESS.SSSS..EEEEEETTEEEEE.S.', 'FNDGVYFASTEKSNIIRGWIFGTTLDSKTQSLLIVNNATNVVIKVAE', '[OO}/211223VU]Y/422/12UUZVUVU]}00//33MN3///3YT]', '244303223344340053302333143434311004423…
7JW0_B	0.0047589318936649	0.3067853898924264	0.6480686695278977	[[86, 132], [195, 200], [229, 235], [353, 357], [463, 468]]	[2, 1, 4, 3, 0]	[[86, 132], [195, 200], [229, 235], [353, 357], [463, 468]]	[['.TT.EEEEEEESS....EEEEESSSSSSS..EEEEEETTEEEEE.S.', 'FNDGVYFASTEKSNIIRGWIFGTTLDSKTQSLLIVNNATNVVIKVSE', '[OO}/211223VU]YY^22/12UUSVUVU]}00//33MN3///3YU]', '24430322334434005330233314343431100442340004034', '.TT.EEEEEEESS..EEEEEEESS.SSSS..EEEEEETTEEEEE.S.', 'FNDGVYFASTEKSNIIRGWIFGTTLDSKTQSLLIVNNATNVVIKVAE', '[OO}/211223VU]Y/422/12UUZVUVU]}00//33MN3///3YT]', '244303223344340053302333143434311004423…
7JW0_E	0.0047605664071638	0.3068192080686872	0.2387096774193546	[[86, 132], [195, 200], [229, 235], [353, 357], [463, 468]]	[2, 1, 4, 3, 0]	[[86, 132], [195, 200], [229, 235], [353, 357], [463, 468]]	[['.TT.EEEEEEESS....EEEEESSSSSSS..EEEEEETTEEEEE.S.', 'FNDGVYFASTEKSNIIRGWIFGTTLDSKTQSLLIVNNATNVVIKVIE', '[OO}/211223VU]YY^22/12UUSVUVU]}00//33MN3///3YR]', '24430322334434005330233314343431100442340004004', '.TT.EEEEEEESS..EEEEEEESS.SSSS..EEEEEETTEEEEE.S.', 'FNDGVYFASTEKSNIIRGWIFGTTLDSKTQSLLIVNNATNVVIKVAE', '[OO}/211223VU]Y/422/12UUZVUVU]}00//33MN3///3YT]', '244303223344340053302333143434311004423…
7K8W_A	0.0047652865505846	0.2239242126729637	0.1815384615384618	[[86, 132], [195, 200], [229, 236], [353, 357], [463, 468]]	[2, 1, 4, 3, 0]	[[86, 132], [195, 200], [229, 236], [353, 357], [463, 468]]	[['.TT.EEEEEEESS....EEEEESS.S..--.EEEEE.SSSEEEE.S.', 'FNDGVYFASTEKSNIIRGWIFGTTLDSK--SLLIVNNATNVVIKVAE', '[OO}/211223VU]YY^22/12UUZV}]--}00//3]TUV///3YT]', '2443032233443400533023331434--31100442340004024', '.TT.EEEEEEESS..EEEEEEESS.SSSS..EEEEEETTEEEEE.S.', 'FNDGVYFASTEKSNIIRGWIFGTTLDSKTQSLLIVNNATNVVIKVAE', '[OO}/211223VU]Y/422/12UUZVUVU]}00//33MN3///3YT]', '244303223344340053302333143434311004423…
7JJI_A	0.004772790641734	0.2994015035739279	0.0847457627118646	[[86, 129], [195, 200], [229, 236], [353, 357], [463, 468]]	[2, 1, 4, 3, 0]	[[86, 129], [195, 200], [229, 236], [353, 357], [463, 468]]	[['.TT.EEEEEEESSS.EEEEEEESSSSTTS.EEEEE..TT..EEE', 'FNDGVYFASTEKSNIIRGWIFGTTLDSKTQSLLIVNNATNVVIK', '[OO}/211223VUVY/422/12UUSVNOU]200//]]MN]Y//3', '24430322334434005330233314343431100442340004', '.TT.EEEEEEESS..EEEEEEESS.SSSS..EEEEEETTEEEEE', 'FNDGVYFASTEKSNIIRGWIFGTTLDSKTQSLLIVNNATNVVIK', '[OO}/211223VU]Y/422/12UUZVUVU]}00//33MN3///3', '24430322334434005330233314343431100442340004'], ['EEETTE', '…
7JJI_C	0.0047733242438623	0.2994661715107163	0.002604166666666	[[86, 129], [195, 200], [229, 236], [353, 357], [463, 468]]	[2, 1, 4, 3, 0]	[[86, 129], [195, 200], [229, 236], [353, 357], [463, 468]]	[['.TT.EEEEEEESSS.EEEEEEESSSSTTS.EEEEE..TT..EEE', 'FNDGVYFASTEKSNIIRGWIFGTTLDSKTQSLLIVNNATNVVIK', '[OO}/211223VUVY/422/12UUSVNOU]200//]]MN]Y//3', '24430322334434005330233314343431100442340004', '.TT.EEEEEEESS..EEEEEEESS.SSSS..EEEEEETTEEEEE', 'FNDGVYFASTEKSNIIRGWIFGTTLDSKTQSLLIVNNATNVVIK', '[OO}/211223VU]Y/422/12UUZVUVU]}00//33MN3///3', '24430322334434005330233314343431100442340004'], ['EEETTE', '…
7JJI_B	0.0047751388256413	0.2994014300829291	0.0052356020942407	[[86, 129], [195, 200], [229, 236], [353, 357], [463, 468]]	[2, 1, 4, 3, 0]	[[86, 129], [195, 200], [229, 236], [353, 357], [463, 468]]	[['.TT.EEEEEEESSS.EEEEEEESSSSTTS.EEEEE..TT..EEE', 'FNDGVYFASTEKSNIIRGWIFGTTLDSKTQSLLIVNNATNVVIK', '[OO}/211223VUVY/422/12UUSVNOU]200//]]MN]Y//3', '24430322334434005330233314343431100442340004', '.TT.EEEEEEESS..EEEEEEESS.SSSS..EEEEEETTEEEEE', 'FNDGVYFASTEKSNIIRGWIFGTTLDSKTQSLLIVNNATNVVIK', '[OO}/211223VU]Y/422/12UUZVUVU]}00//33MN3///3', '24430322334434005330233314343431100442340004'], ['EEETTE', '…
7KDI_C	0.0048285595860224	0.162640883740765	0.015625	[[86, 132], [195, 200], [229, 236], [353, 357], [462, 468]]	[2, 1, 4, 3, 0]	[[86, 132], [195, 200], [229, 236], [353, 357], [462, 468]]	[['.TTEEEEEEEESS..EEEEEEESS.SSSS..EEEEE.SS.EEEE...', 'FNDGVYFASTEKSNIIRGWIFGTTLDSKTQSLLIVNNATNVVIKVYE', '[OO2/211223VU]Y/422/12UUZVUVU]}00//3]TU]///3Y}]', '24430322334434005330233314343431100442340004034', '.TT.EEEEEEESS..EEEEEEESS.SSSS..EEEEEETTEEEEE.S.', 'FNDGVYFASTEKSNIIRGWIFGTTLDSKTQSLLIVNNATNVVIKVAE', '[OO}/211223VU]Y/422/12UUZVUVU]}00//33MN3///3YT]', '244303223344340053302333143434311004423…
7KDI_A	0.0048501640126456	0.1937084569608571	0.0105263157894737	[[86, 132], [195, 200], [229, 235], [353, 357], [462, 468]]	[2, 1, 4, 3, 0]	[[86, 132], [195, 200], [229, 235], [353, 357], [462, 468]]	[['.TTEEEEEEEESS..EEEEEEESS.SSSS..EEEEE.SS.EEEE...', 'FNDGVYFASTEKSNIIRGWIFGTTLDSKTQSLLIVNNATNVVIKVAE', '[OO2/211223VU]Y/422/12UUZVUVU]}00//3]TU]///3Y[]', '24430322334434005330233314343431100442340004024', '.TT.EEEEEEESS..EEEEEEESS.SSSS..EEEEEETTEEEEE.S.', 'FNDGVYFASTEKSNIIRGWIFGTTLDSKTQSLLIVNNATNVVIKVAE', '[OO}/211223VU]Y/422/12UUZVUVU]}00//33MN3///3YT]', '244303223344340053302333143434311004423…
6VSB_B	0.0049008992066137	3.394883133099709	0.6000000000000003	[[106, 130], [195, 200], [229, 236], [353, 357], [489, 492]]	[2, 1, 4, 3, 0]	[[106, 130], [195, 200], [229, 236], [353, 357], [489, 492]]	[['EESSSSTTS.EE..EE.SSSEEEE.', 'FGTTLDSKTQSLLIVNNATNVVIKV', '12UUSVNOU]20ZY/3]TUV///3Y', '2333143434311004423400040', 'EESS.SSSS..EEEEEETTEEEEE.', 'FGTTLDSKTQSLLIVNNATNVVIKV', '12UUZVUVU]}00//33MN3///3Y', '2333143434311004423400040'], ['EEETTE', 'KNIDGY', '33/ON2', '440433', 'EEETTE', 'KNIDGY', '33/ON2', '440433'], ['E.......', 'LPIGINIT', '0}Y}Y]Y}', '13030403', 'EE......', 'LPIGINIT', '02Y}Y]Y}…
7K8U_A	0.0049410571520411	0.3692536583081892	0.3426573426573429	[[89, 132], [195, 200], [231, 236], [353, 357], [464, 468]]	[2, 1, 4, 3, 0]	[[89, 132], [195, 200], [231, 236], [353, 357], [464, 468]]	[['.EEEEEEESS....EEEEESS.B..--.EEEEE.SSSEEEE.S.', 'GVYFASTEKSNIIRGWIFGTTLDSK--SLLIVNNATNVVIKVAE', '}/211223VU]YY^22/12UUZ,}]--}00//3]TUV///3YT]', '3032233443400533023331434--31100442340004024', '.EEEEEEESS..EEEEEEESS.SSSS..EEEEEETTEEEEE.S.', 'GVYFASTEKSNIIRGWIFGTTLDSKTQSLLIVNNATNVVIKVAE', '}/211223VU]Y/422/12UUZVUVU]}00//33MN3///3YT]', '30322334434005330233314343431100442340004024'], ['EEETTE', '…
6ZXN_C	0.0049521989035475	0.3024892834124825	0.0520833333333328	[[89, 129], [195, 200], [229, 236], [353, 357], [463, 468]]	[2, 1, 4, 3, 0]	[[89, 129], [195, 200], [229, 236], [353, 357], [463, 468]]	[['.EEEEEEESS..EEEEEEES..SSSS.EEEEEE.SS.EEEE', 'GVYFASTEKSNIIRGWIFGTTLDSKTQSLLIVNNATNVVIK', '}/211223VU]Y/422/12U}ZVUVU]200//3]TU]///3', '30322334434005330233314343431100442340004', '.EEEEEEESS..EEEEEEESS.SSSS..EEEEEETTEEEEE', 'GVYFASTEKSNIIRGWIFGTTLDSKTQSLLIVNNATNVVIK', '}/211223VU]Y/422/12UUZVUVU]}00//33MN3///3', '30322334434005330233314343431100442340004'], ['EEETTE', 'KNIDGY', '33/ON2', '4404…
7KEA_C	0.0049826488663314	0.4057993911792557	0.0105263157894737	[[89, 129], [195, 200], [229, 236], [353, 357], [462, 468]]	[2, 1, 4, 3, 0]	[[89, 129], [195, 200], [229, 236], [353, 357], [462, 468]]	[['.EEEEEEESS....EEEEESS.SSSS.EEEEEE.SS.EEEE', 'GVYFASTEKSNIIRGWIFGTTLDSKTQSLLIVNNATNVVIK', '}/211223VU]YY^22/12UUZVUVU]200//3]TU]///3', '30322334434005330233314343431100442340004', '.EEEEEEESS..EEEEEEESS.SSSS..EEEEEETTEEEEE', 'GVYFASTEKSNIIRGWIFGTTLDSKTQSLLIVNNATNVVIK', '}/211223VU]Y/422/12UUZVUVU]}00//33MN3///3', '30322334434005330233314343431100442340004'], ['EEETTE', 'KNIDGY', '33/ON2', '4404…
7DDN_C	0.0049829954772848	0.1845475761737328	0.4328358208955227	[[86, 129], [195, 200], [229, 236], [353, 357], [464, 468]]	[2, 1, 4, 3, 0]	[[86, 129], [195, 200], [229, 236], [353, 357], [464, 468]]	[['.TTEEEEEEEESS..EEEEEEESSSSTTS.EEEEEE.SS.EEEE', 'FNDGVYFASTEKSNIIRGWIFGTTLDSKTQSLLIVNNATNVVIK', '[OO2/211223VU]Y/422/12UUSVNOU]200//3]TU]///3', '24430322334434005330233314343431100442340004', '.TT.EEEEEEESS..EEEEEEESS.SSSS..EEEEEETTEEEEE', 'FNDGVYFASTEKSNIIRGWIFGTTLDSKTQSLLIVNNATNVVIK', '[OO}/211223VU]Y/422/12UUZVUVU]}00//33MN3///3', '24430322334434005330233314343431100442340004'], ['EEETTE', '…
2A1K_B	0.0050431015762591	10.289887514338156	24.6	[[120, 123], [178, 182], [161, 163]]	[2, 1, 4]	[[118, 121], [195, 199], [232, 234]]	[['EEEE', 'LVVK', '0//3', '1004', 'EEEE', 'LIVN', '0//3', '1004'], ['EEETT', 'KQVSG', '33/NN', '44033', 'EEETT', 'KNIDG', '33/ON', '44043'], ['...', 'PVD', '}Y]', '304', '...', 'GIN', '}Y]', '304']]
5IT9_X	0.0050527045436894	6.589879866342367	191.0	[[78, 86], [55, 57], [48, 50]]	[2, 1, 3]	[[87, 93], [195, 197], [354, 356]]	[['TT..EEEEE', 'KNGKKVTAF', 'OO}]3/211', '443440322', 'TT.EEEE', 'NDGVYFA', 'OO}/211', '4430322'], ['EEE', 'EKI', '33/', '440', 'EEE', 'KNI', '33/', '440'], ['EEE', 'HAK', '313', '424', 'EEE', 'NRK', '343', '454']]
7KJ5_C	0.0050860504749832	0.2512790903691274	0.0637119113573412	[[86, 132], [195, 200], [229, 236], [353, 357], [462, 468]]	[2, 1, 4, 3, 0]	[[86, 132], [195, 200], [229, 236], [353, 357], [462, 468]]	[['.TT.EEEEEEESSS...EEEEESS.SSSS..EEEEEETTEEEEE.S.', 'FNDGVYFASTEKSNIIRGWIFGTTLDSKTQSLLIVNNATNVVIKVZE', '[OO}/211223VUVYY^22/12UUZVUVU]}00//33MN3///3YX]', '24430322334434005330233314343431100442340004064', '.TT.EEEEEEESS..EEEEEEESS.SSSS..EEEEEETTEEEEE.S.', 'FNDGVYFASTEKSNIIRGWIFGTTLDSKTQSLLIVNNATNVVIKVAE', '[OO}/211223VU]Y/422/12UUZVUVU]}00//33MN3///3YT]', '244303223344340053302333143434311004423…
7DK7_C	0.0050963450602479	0.3618987710040934	0.1531531531531531	[[89, 129], [195, 200], [229, 236], [353, 357], [463, 467]]	[2, 1, 4, 3, 0]	[[89, 129], [195, 200], [229, 236], [353, 357], [463, 467]]	[['.EEEEEEESS..EEEEEEESSSSTTS.EEEEEE.SS.EEEE', 'GVYFASTEKSNIIRGWIFGTTLDSKTQSLLIVNNATNVVIK', '}/211223VU]Y/422/12UUSVNOU]200//3]TU]///3', '30322334434005330233314343431100442340004', '.EEEEEEESS..EEEEEEESS.SSSS..EEEEEETTEEEEE', 'GVYFASTEKSNIIRGWIFGTTLDSKTQSLLIVNNATNVVIK', '}/211223VU]Y/422/12UUZVUVU]}00//33MN3///3', '30322334434005330233314343431100442340004'], ['EEETTE', 'KNIDGY', '33/ON2', '4404…
4LIN_F	0.0051394990126316	4.737424952615051	9.666666666666668	[[1221, 1225], [1222, 1224], [1210, 1213]]	[2, 1, 4]	[[124, 128], [195, 197], [232, 235]]	[['TEEEE', 'GKKVV', 'N33//', '34400', 'TEEEE', 'TNVVI', 'N3///', '34000'], ['EEE', 'KKV', '33/', '440', 'EEE', 'KNI', '33/', '440'], ['.B..', 'PLNV', '})]Y', '3140', '....', 'GINI', '}Y]Y', '3040']]
7KDG_B	0.0051661703272085	0.3051920141708624	0.1015624999999995	[[86, 132], [195, 200], [229, 235], [353, 357], [462, 468]]	[2, 1, 4, 3, 0]	[[86, 132], [195, 200], [229, 235], [353, 357], [462, 468]]	[['.TTEEEEEEEESS..EEEEEEESS.SSSS...EEEE.SS.EEEE...', 'FNDGVYFASTEKSNIIRGWIFGTTLDSKTQSLLIVNNATNVVIKVME', '[OO2/211223VU]Y/422/12UUZVUVU]}Z0//3]TU]///3Y[]', '24430322334434005330233314343431100442340004024', '.TT.EEEEEEESS..EEEEEEESS.SSSS..EEEEEETTEEEEE.S.', 'FNDGVYFASTEKSNIIRGWIFGTTLDSKTQSLLIVNNATNVVIKVAE', '[OO}/211223VU]Y/422/12UUZVUVU]}00//33MN3///3YT]', '244303223344340053302333143434311004423…
4JUH_C	0.0051683868298106	9.375089719699096	6.529411764705887	[[134, 140], [323, 325], [209, 211], [238, 241]]	[2, 4, 3, 0]	[[89, 95], [234, 236], [353, 355], [462, 465]]	[['..EEEEE', 'GVTAAJS', '}Y21152', '3032263', '.EEEEEE', 'GVYFAST', '}/21122', '3032233'], ['...', 'NIP', ']Y}', '403', '...', 'NIT', ']Y}', '403'], ['.EE', 'YNR', '}34', '345', '.EE', 'WNR', '}34', '345'], ['.TT.', 'EPGD', ']NN]', '4334', '.TT.', 'KPFE', ']NM]', '4324']]
6ZDH_B	0.0051957203478025	0.3444114559162868	0.0294906166219843	[[89, 132], [195, 200], [229, 236], [354, 357], [463, 468]]	[2, 1, 4, 3, 0]	[[89, 132], [195, 200], [229, 236], [354, 357], [463, 468]]	[['.EEEEEEESS..EEEEEEESS.SSSS...EEEEETTEEEEE.S.', 'GVYFASTEKSNIIRGWIFGTTLDSKTQSLLIVNNATNVVIKVNE', '}/211223VU]Y/422/12UUZVUVU]}Z0//33MN3///3YV]', '30322334434005330233314343431100442340004044', '.EEEEEEESS..EEEEEEESS.SSSS..EEEEEETTEEEEE.S.', 'GVYFASTEKSNIIRGWIFGTTLDSKTQSLLIVNNATNVVIKVAE', '}/211223VU]Y/422/12UUZVUVU]}00//33MN3///3YT]', '30322334434005330233314343431100442340004024'], ['EEETTE', '…
7KDK_A	0.005256572022215	0.2508960769040955	0.0546874999999995	[[86, 132], [195, 200], [229, 235], [353, 357], [462, 468]]	[2, 1, 4, 3, 0]	[[86, 132], [195, 200], [229, 235], [353, 357], [462, 468]]	[['.TTEEEEEEEESS..EEEEEEESS.SSSS...EEEE.SS.EEEE...', 'FNDGVYFASTEKSNIIRGWIFGTTLDSKTQSLLIVNNATNVVIKVAE', '[OO2/211223VU]Y/422/12UUZVUVU]}Z0//3]TU]///3Y[]', '24430322334434005330233314343431100442340004024', '.TT.EEEEEEESS..EEEEEEESS.SSSS..EEEEEETTEEEEE.S.', 'FNDGVYFASTEKSNIIRGWIFGTTLDSKTQSLLIVNNATNVVIKVAE', '[OO}/211223VU]Y/422/12UUZVUVU]}00//33MN3///3YT]', '244303223344340053302333143434311004423…
6CRZ_C	0.0052811994005564	0.551013678946237	0.3521126760563378	[[83, 118], [188, 192], [222, 228], [340, 343], [451, 455]]	[2, 1, 4, 3, 0]	[[86, 121], [195, 199], [229, 235], [353, 356], [464, 468]]	[['.TT.EEEEEEESS....EEEEESSSSTTS.EEEEEE', 'FKDGIYFAATEKSNVVRGWVFGSTMNNKSQSVIIIN', '[OO}/211123VU]YY^22/12UUTVOOU]2////3', '244303222344340053302333244434300004', '.TT.EEEEEEESS..EEEEEEESS.SSSS..EEEEE', 'FNDGVYFASTEKSNIIRGWIFGTTLDSKTQSLLIVN', '[OO}/211223VU]Y/422/12UUZVUVU]}00//3', '244303223344340053302333143434311004'], ['EEETT', 'KNKDG', '333ON', '44443', 'EEETT', 'KNIDG', '33/ON', '44043'], ['…
6CS0_C	0.0052811994005564	0.551013678946237	0.3521126760563378	[[83, 118], [188, 192], [222, 228], [340, 343], [451, 455]]	[2, 1, 4, 3, 0]	[[86, 121], [195, 199], [229, 235], [353, 356], [464, 468]]	[['.TT.EEEEEEESS....EEEEESSSSTTS.EEEEEE', 'FKDGIYFAATEKSNVVRGWVFGSTMNNKSQSVIIIN', '[OO}/211123VU]YY^22/12UUTVOOU]2////3', '244303222344340053302333244434300004', '.TT.EEEEEEESS..EEEEEEESS.SSSS..EEEEE', 'FNDGVYFASTEKSNIIRGWIFGTTLDSKTQSLLIVN', '[OO}/211223VU]Y/422/12UUZVUVU]}00//3', '244303223344340053302333143434311004'], ['EEETT', 'KNKDG', '333ON', '44443', 'EEETT', 'KNIDG', '33/ON', '44043'], ['…
4RFT_T	0.0053524005095323	9.716423281825254	31.0	[[76, 81], [110, 112], [151, 154]]	[2, 3, 0]	[[124, 129], [354, 356], [462, 465]]	[['T.EEEE', 'GYVVVD', 'N}///3', '330004', 'TEEEEE', 'TNVVIK', 'N3///3', '340004'], ['EEE', 'EIQ', '3/3', '404', 'EEE', 'NRK', '343', '454'], ['.TT.', 'KWWE', ']NN]', '4334', '.TT.', 'KPFE', ']NM]', '4324']]
2OZK_C	0.0053587712152949	10.130080330998284	5.981818181818181	[[104, 107], [180, 184]]	[2, 1]	[[123, 126], [195, 199]]	[['TTEE', 'MTDI', 'MN3/', '2340', 'TTEE', 'ATNV', 'MN3/', '2340'], ['EEETT', 'KKVDG', '33/ON', '44043', 'EEETT', 'KNIDG', '33/ON', '44043']]
5Y3E_A	0.0053765796142881	7.984907536370578	4.408450704225352	[[8, 16], [98, 101], [104, 106]]	[2, 1, 4]	[[105, 113], [196, 199], [232, 234]]	[['EEEESSSSS', 'VFTTVDNTN', '/122RVVUV', '023304434', 'EEESS.SSS', 'IFGTTLDSK', '/12UUZVUV', '023331434'], ['EETT', 'QVGG', '3/NN', '4033', 'EETT', 'NIDG', '3/ON', '4043'], ['...', 'SIK', '}Y]', '304', '...', 'GIN', '}Y]', '304']]
3VE0_B	0.005388535804622	7.106438948339195	4.731343283582092	[[169, 177], [149, 153]]	[2, 1]	[[87, 95], [196, 200]]	[['TT..EEEEE', 'KDSTYSMSS', 'OO}}22122', '443333233', 'TT.EEEEEE', 'NDGVYFAST', 'OO}/21122', '443032233'], ['EETTE', 'KIDGS', '3/ON2', '40433', 'EETTE', 'NIDGY', '3/ON2', '40433']]
3MJ5_A	0.005417074532664	7.916926350321827	3.9230769230769234	[[8, 16], [98, 101], [104, 106]]	[2, 1, 4]	[[105, 113], [196, 199], [232, 234]]	[['EEEESSSSS', 'VFTTVDNTN', '/122RVVUV', '023304434', 'EEESS.SSS', 'IFGTTLDSK', '/12UUZVUV', '023331434'], ['EETT', 'QVGG', '3/NN', '4033', 'EETT', 'NIDG', '3/ON', '4043'], ['...', 'SIK', '}Y]', '304', '...', 'GIN', '}Y]', '304']]
7KDG_A	0.0054531113524686	0.4408438906494704	0.0105263157894737	[[86, 132], [195, 200], [229, 235], [353, 357], [462, 468]]	[2, 1, 4, 3, 0]	[[86, 132], [195, 200], [229, 235], [353, 357], [462, 468]]	[['.TTEEEEEEEESS..EEEEEEESS.SSSS..EEEEEETTEEEEE...', 'FNDGVYFASTEKSNIIRGWIFGTTLDSKTQSLLIVNNATNVVIKVAE', '[OO2/211223VU]Y/422/12UUZVUVU]}00//33MN3///3Y[]', '24430322334434005330233314343431100442340004024', '.TT.EEEEEEESS..EEEEEEESS.SSSS..EEEEEETTEEEEE.S.', 'FNDGVYFASTEKSNIIRGWIFGTTLDSKTQSLLIVNNATNVVIKVAE', '[OO}/211223VU]Y/422/12UUZVUVU]}00//33MN3///3YT]', '244303223344340053302333143434311004423…
7KE4_A	0.0054836819545446	0.4261417454507142	0.0696378830083568	[[86, 131], [195, 200], [229, 236], [353, 357], [462, 468]]	[2, 1, 4, 3, 0]	[[86, 131], [195, 200], [229, 236], [353, 357], [462, 468]]	[['.TTEEEEEEEESS....EEEEESSSSSSS..EEEE..TT..EEE.S', 'FNDGVYFASTEKSNIIRGWIFGTTLDSKTQSLLIVNNATNVVIKVA', '[OO2/211223VU]YY^22/12UUSVUVU]}00//]]MN]Y//3YT', '2443032233443400533023331434343110044234000402', '.TT.EEEEEEESS..EEEEEEESS.SSSS..EEEEEETTEEEEE.S', 'FNDGVYFASTEKSNIIRGWIFGTTLDSKTQSLLIVNNATNVVIKVA', '[OO}/211223VU]Y/422/12UUZVUVU]}00//33MN3///3YT', '2443032233443400533023331434343110044234000402…
6ZDH_C	0.0055033519101462	0.2938163272806627	0.0158730158730155	[[89, 132], [195, 200], [229, 236], [353, 357], [463, 468]]	[2, 1, 4, 3, 0]	[[89, 132], [195, 200], [229, 236], [353, 357], [463, 468]]	[['.EEEEEEESS..EEEEEEESS.SSSS..EEEEEETTEEEEE.S.', 'GVYFASTEKSNIIRGWIFGTTLDSKTQSLLIVNNATNVVIKVAE', '}/211223VU]Y/422/12UUZVUVU]}00//33MN3///3YT]', '30322334434005330233314343431100442340004024', '.EEEEEEESS..EEEEEEESS.SSSS..EEEEEETTEEEEE.S.', 'GVYFASTEKSNIIRGWIFGTTLDSKTQSLLIVNNATNVVIKVAE', '}/211223VU]Y/422/12UUZVUVU]}00//33MN3///3YT]', '30322334434005330233314343431100442340004024'], ['EEETTE', '…
7CAK_C	0.0055064543619668	1.212947508876872	0.6066945606694556	[[95, 132], [195, 200], [229, 235], [463, 468]]	[2, 1, 4, 0]	[[95, 132], [195, 200], [229, 235], [463, 468]]	[['EESS..EEEEEEESS.SSSS...EEEEETTEEEEE...', 'TEKSNIIRGWIFGTTLDSKTQSLLIVNNATNVVIKVWE', '23VU]Y/422/12UUZVUVU]}Z0//33MN3///3Y}]', '34434005330233314343431100442340004034', 'EESS..EEEEEEESS.SSSS..EEEEEETTEEEEE.S.', 'TEKSNIIRGWIFGTTLDSKTQSLLIVNNATNVVIKVAE', '23VU]Y/422/12UUZVUVU]}00//33MN3///3YT]', '34434005330233314343431100442340004024'], ['EEETTE', 'KNIDGY', '33/ON2', '440433', 'EEETTE', 'KNIDGY',…
7CAK_B	0.0055066130423268	1.212981620430075	0.4382022471910112	[[95, 132], [195, 200], [229, 235], [463, 468]]	[2, 1, 4, 0]	[[95, 132], [195, 200], [229, 235], [463, 468]]	[['EESS..EEEEEEESS.SSSS...EEEEETTEEEEE...', 'TEKSNIIRGWIFGTTLDSKTQSLLIVNNATNVVIKVLE', '23VU]Y/422/12UUZVUVU]}Z0//33MN3///3YZ]', '34434005330233314343431100442340004014', 'EESS..EEEEEEESS.SSSS..EEEEEETTEEEEE.S.', 'TEKSNIIRGWIFGTTLDSKTQSLLIVNNATNVVIKVAE', '23VU]Y/422/12UUZVUVU]}00//33MN3///3YT]', '34434005330233314343431100442340004024'], ['EEETTE', 'KNIDGY', '33/ON2', '440433', 'EEETTE', 'KNIDGY',…
7CAK_A	0.0055115304559934	1.2129679592730689	0.7375565610859736	[[95, 132], [195, 200], [229, 235], [463, 468]]	[2, 1, 4, 0]	[[95, 132], [195, 200], [229, 235], [463, 468]]	[['EESS..EEEEEEESS.SSSS...EEEEETTEEEEE...', 'TEKSNIIRGWIFGTTLDSKTQSLLIVNNATNVVIKVAE', '23VU]Y/422/12UUZVUVU]}Z0//33MN3///3Y[]', '34434005330233314343431100442340004024', 'EESS..EEEEEEESS.SSSS..EEEEEETTEEEEE.S.', 'TEKSNIIRGWIFGTTLDSKTQSLLIVNNATNVVIKVAE', '23VU]Y/422/12UUZVUVU]}00//33MN3///3YT]', '34434005330233314343431100442340004024'], ['EEETTE', 'KNIDGY', '33/ON2', '440433', 'EEETTE', 'KNIDGY',…
7DK6_C	0.0055185906144365	0.4056439558881294	0.1497005988023958	[[90, 129], [195, 200], [229, 236], [353, 357], [465, 468]]	[2, 1, 4, 3, 0]	[[90, 129], [195, 200], [229, 236], [353, 357], [465, 468]]	[['EEEEEEESS..EEEEEEESSSSTTS.EEEEEE.SS.EEEE', 'VYFASTEKSNIIRGWIFGTTLDSKTQSLLIVNNATNVVIK', '/211223VU]Y/422/12UUSVNOU]200//3]TU]///3', '0322334434005330233314343431100442340004', 'EEEEEEESS..EEEEEEESS.SSSS..EEEEEETTEEEEE', 'VYFASTEKSNIIRGWIFGTTLDSKTQSLLIVNNATNVVIK', '/211223VU]Y/422/12UUZVUVU]}00//33MN3///3', '0322334434005330233314343431100442340004'], ['EEETTE', 'KNIDGY', '33/ON2', '440433', 'EE…
6QGM_d	0.0055317033866165	2.68379366173378	1.4303797468354431	[[77, 93], [190, 192], [5, 8], [100, 103]]	[2, 1, 4, 0]	[[94, 115], [195, 197], [231, 234], [489, 492]]	[['EEE.EEEEES.SSSSS.', 'TYKNSIRFTNFREGKGE', '223]2/412V[WVUVU]', '33443052342543434', 'EEESS..EEEEEEESS.SSSS.', 'STEKSNIIRGWIFGTTLDSKTQ', '223VU]Y/422/12UUZVUVU]', '3344340053302333143434'], ['EEE', 'KHI', '33/', '440', 'EEE', 'KNI', '33/', '440'], ['.S..', 'VKIE', 'YVY]', '0404', '....', 'IGIN', 'Y}Y]', '0304'], ['.SS.', 'GPSL', '}UUZ', '3331', '..S.', 'YFPL', '}[UZ', '3231']]
4OQN_B	0.0055627309503921	10.65564917826998	14.999999999999998	[[76, 80], [223, 226]]	[2, 0]	[[87, 91], [463, 466]]	[['TTEEE', 'DDIVY', 'OO//2', '44003', 'TT.EE', 'NDGVY', 'OO}/2', '44303'], ['TT..', 'PGER', 'NN]^', '3345', 'TT..', 'PFER', 'NM]^', '3245']]
3P39_D	0.0055824183361171	5.208742445163751	47.00000000000001	[[147, 157], [126, 128]]	[2, 3]	[[87, 95], [354, 356]]	[['TT..EEEEEEE', 'EEGAIVGEISP', 'OO}[//23/22', '44320034033', 'TT.EEEEEE', 'NDGVYFAST', 'OO}/21122', '443032233'], ['EEE', 'KAN', '313', '424', 'EEE', 'NRK', '343', '454']]
1S7V_A	0.0056044973119703	10.33753609060242	7.3478260869565215	[[121, 125], [218, 221]]	[2, 1]	[[102, 106], [196, 199]]	[['EEEEE', 'RDYIA', '432/1', '54302', 'EEEEE', 'RGWIF', '422/1', '53302'], ['EETT', 'QLNG', '30ON', '4143', 'EETT', 'NIDG', '3/ON', '4043']]
2FE8_B	0.0056681383582807	8.028852923009154	4.408450704225352	[[8, 16], [98, 101], [104, 106]]	[2, 1, 4]	[[105, 113], [196, 199], [232, 234]]	[['EEEESSSSS', 'VFTTVDNTN', '/122RVVUV', '023304434', 'EEESS.SSS', 'IFGTTLDSK', '/12UUZVUV', '023331434'], ['EETT', 'QVGG', '3/NN', '4033', 'EETT', 'NIDG', '3/ON', '4043'], ['...', 'SIK', '}Y]', '304', '...', 'GIN', '}Y]', '304']]
6JPW_B	0.005697975215403	2.758977309657651	0.1588541666666665	[[23, 27], [107, 109], [98, 101], [108, 110]]	[2, 1, 4, 3]	[[103, 107], [195, 197], [229, 232], [354, 356]]	[['EEEEE', 'YRVMT', '24/12', '35023', 'EEEEE', 'GWIFG', '22/12', '33023'], ['EEE', 'KNI', '33/', '440', 'EEE', 'KNI', '33/', '440'], ['EE..', 'LAVP', '01Y}', '1203', 'EE..', 'LPIG', '02Y}', '1303'], ['EEE', 'NIQ', '3/3', '404', 'EEE', 'NRK', '343', '454']]
5V8L_N	0.0057146731400397	6.94158464851763	5.7368421052631575	[[44, 53], [11, 14]]	[2, 4]	[[116, 125], [229, 232]]	[['.EEEEETTTE', 'PRLLIHLATH', '}400/3LMN3', '3511041234', '.EEEEEETTE', 'SLLIVNNATN', '}00//33MN3', '3110044234'], ['EEE.', 'LPVT', '02/}', '1303', 'EE..', 'LPIG', '02Y}', '1303']]
5M3H_A	0.0057687860263402	10.423442513082644	3.5176470588235285	[[57, 61], [111, 114], [415, 419], [254, 257]]	[2, 1, 4, 0]	[[97, 101], [196, 199], [230, 234], [465, 468]]	[['SS.EE', 'EGNTI', 'VU]2/', '43430', 'SS..E', 'KSNII', 'VU]Y/', '43400'], ['ETTT', 'DYKT', '3NON', '4343', 'EETT', 'NIDG', '3/ON', '4043'], ['EE...', 'SNWIE', '23}Y]', '34304', 'E....', 'PIGIN', '2Y}Y]', '30304'], ['....', 'NAQI', '][]Y', '4240', '....', 'ERDI', ']^]Y', '4540']]
3P39_F	0.005771353757927	5.189151295263551	37.40000000000001	[[147, 157], [126, 128]]	[2, 3]	[[87, 95], [354, 356]]	[['TT..EEEEEEE', 'EEGAIVGEISP', 'OO}[//23/22', '44320034033', 'TT.EEEEEE', 'NDGVYFAST', 'OO}/21122', '443032233'], ['EEE', 'KAN', '313', '424', 'EEE', 'NRK', '343', '454']]
5YOD_D	0.0058131906666336	2.3893523691587264	0.190104166666666	[[23, 27], [107, 109], [98, 101], [108, 110]]	[2, 1, 4, 3]	[[103, 107], [195, 197], [229, 232], [354, 356]]	[['EEEEE', 'YRVMT', '24/12', '35023', 'EEEEE', 'GWIFG', '22/12', '33023'], ['EEE', 'KNI', '33/', '440', 'EEE', 'KNI', '33/', '440'], ['EE..', 'LAVP', '01Y}', '1203', 'EE..', 'LPIG', '02Y}', '1303'], ['EEE', 'NIQ', '3/3', '404', 'EEE', 'NRK', '343', '454']]
3RDP_A	0.0058436905438856	10.775914798600429	11.800000000000004	[[76, 80], [223, 226]]	[2, 0]	[[87, 91], [463, 466]]	[['TTEEE', 'DDIVY', 'OO//2', '44003', 'TT.EE', 'NDGVY', 'OO}/2', '44303'], ['TT..', 'PGER', 'NN]^', '3345', 'TT..', 'PFER', 'NM]^', '3245']]
4JUJ_C	0.0058611684281811	9.424021512378689	16.45454545454546	[[134, 140], [323, 325], [209, 211], [238, 241]]	[2, 4, 3, 0]	[[89, 95], [234, 236], [353, 355], [462, 465]]	[['..EEEEE', 'GVTAAJS', '}Y21152', '3032263', '.EEEEEE', 'GVYFAST', '}/21122', '3032233'], ['...', 'NIP', ']Y}', '403', '...', 'NIT', ']Y}', '403'], ['.EE', 'YNR', '}34', '345', '.EE', 'WNR', '}34', '345'], ['.TT.', 'EPGD', ']NN]', '4334', '.TT.', 'KPFE', ']NM]', '4324']]
7KDG_C	0.0058634957944255	0.3194158305355559	0.0240000000000002	[[86, 132], [195, 200], [229, 235], [353, 357], [462, 468]]	[2, 1, 4, 3, 0]	[[86, 132], [195, 200], [229, 235], [353, 357], [462, 468]]	[['.TTEEEEEEEESS..EEEEEEESS.SSSS..EEEEE.SS.EEEE...', 'FNDGVYFASTEKSNIIRGWIFGTTLDSKTQSLLIVNNATNVVIKVYE', '[OO2/211223VU]Y/422/12UUZVUVU]}00//3]TU]///3Y}]', '24430322334434005330233314343431100442340004034', '.TT.EEEEEEESS..EEEEEEESS.SSSS..EEEEEETTEEEEE.S.', 'FNDGVYFASTEKSNIIRGWIFGTTLDSKTQSLLIVNNATNVVIKVAE', '[OO}/211223VU]Y/422/12UUZVUVU]}00//33MN3///3YT]', '244303223344340053302333143434311004423…
3P39_B	0.0058755701612942	5.214245750094781	28.53846153846154	[[147, 157], [126, 128]]	[2, 3]	[[87, 95], [354, 356]]	[['TT..EEEEEEE', 'EEGAIVGEISP', 'OO}[//23/22', '44320034033', 'TT.EEEEEE', 'NDGVYFAST', 'OO}/21122', '443032233'], ['EEE', 'KAN', '313', '424', 'EEE', 'NRK', '343', '454']]
2FE8_A	0.005896435559422	7.957356420083164	5.193548387096774	[[8, 16], [98, 101], [104, 106]]	[2, 1, 4]	[[105, 113], [196, 199], [232, 234]]	[['EEEESSSSS', 'VFTTVDNTN', '/122RVVUV', '023304434', 'EEESS.SSS', 'IFGTTLDSK', '/12UUZVUV', '023331434'], ['EETT', 'QVGG', '3/NN', '4033', 'EETT', 'NIDG', '3/ON', '4043'], ['...', 'SIK', '}Y]', '304', '...', 'GIN', '}Y]', '304']]
6QGM_c	0.0059306185744755	2.516666210904857	1.3414634146341458	[[77, 93], [190, 192], [5, 7], [100, 103]]	[2, 1, 4, 0]	[[94, 115], [195, 197], [233, 235], [489, 492]]	[['EEE.EEEEES.SSSSS.', 'TYKNSIRFTNFREGKGE', '223]2/412V[WVUVU]', '33443052342543434', 'EEESS..EEEEEEESS.SSSS.', 'STEKSNIIRGWIFGTTLDSKTQ', '223VU]Y/422/12UUZVUVU]', '3344340053302333143434'], ['EEE', 'KHI', '33/', '440', 'EEE', 'KNI', '33/', '440'], ['...', 'VKI', 'Y]Y', '040', '...', 'INI', 'Y]Y', '040'], ['.SS.', 'GPSL', '}UUZ', '3331', '..S.', 'YFPL', '}[UZ', '3231']]
6FHH_A	0.005954722886336	10.586767908314636	3.042105263157895	[[57, 61], [111, 114], [143, 146], [254, 257]]	[2, 1, 4, 0]	[[97, 101], [196, 199], [231, 234], [465, 468]]	[['SS.EE', 'EGNTI', 'VU]2/', '43430', 'SS..E', 'KSNII', 'VU]Y/', '43400'], ['ETTT', 'DYKT', '3NON', '4343', 'EETT', 'NIDG', '3/ON', '4043'], ['....', 'VYIH', 'Y}Y]', '0304', '....', 'IGIN', 'Y}Y]', '0304'], ['....', 'NAQI', '][]Y', '4240', '....', 'ERDI', ']^]Y', '4540']]
6ACK_A	0.0059559684098783	1.878739810974876	0.6623376623376629	[[86, 108], [564, 568], [225, 229], [340, 343], [452, 455]]	[2, 1, 4, 3, 0]	[[89, 111], [196, 200], [232, 236], [353, 356], [465, 468]]	[['.EEEEEEESS.S...EEEESSSS', 'GIYFAATEKSNVVRGWVFGSTMN', '}/211123VU]RY^}2/12UUTV', '30322234434005330233324', '.EEEEEEESS..EEEEEEESS.S', 'GVYFASTEKSNIIRGWIFGTTLD', '}/211223VU]Y/422/12UUZV', '30322334434005330233314'], ['ETTTE', 'DPKTS', '3NON2', '43433', 'EETTE', 'NIDGY', '3/ON2', '40433'], ['.B...', 'GINIT', '}(]Y}', '30403', '.....', 'GINIT', '}Y]Y}', '30403'], ['.EEE', 'WERK', '}343', '3454',…
7KDI_B	0.0059571580014891	0.3547799921215088	0.052054794520548	[[86, 132], [195, 200], [229, 236], [353, 357], [462, 468]]	[2, 1, 4, 3, 0]	[[86, 132], [195, 200], [229, 236], [353, 357], [462, 468]]	[['.TTEEEEEEEESS..EEEEEEESS.BSSS..EEEEEETTEEEEE...', 'FNDGVYFASTEKSNIIRGWIFGTTLDSKTQSLLIVNNATNVVIKVME', '[OO2/211223VU]Y/422/12UUZ,UVU]}00//33MN3///3Y[]', '24430322334434005330233314343431100442340004024', '.TT.EEEEEEESS..EEEEEEESS.SSSS..EEEEEETTEEEEE.S.', 'FNDGVYFASTEKSNIIRGWIFGTTLDSKTQSLLIVNNATNVVIKVAE', '[OO}/211223VU]Y/422/12UUZVUVU]}00//33MN3///3YT]', '244303223344340053302333143434311004423…
7KE4_B	0.0059610109537029	0.1438106634631623	0.091145833333333	[[86, 132], [195, 200], [229, 236], [353, 357], [462, 468]]	[2, 1, 4, 3, 0]	[[86, 132], [195, 200], [229, 236], [353, 357], [462, 468]]	[['.TTEEEEEEEESS..EEEEEEESS.SSSS..EEEEE.SS.EEEE...', 'FNDGVYFASTEKSNIIRGWIFGTTLDSKTQSLLIVNNATNVVIKVME', '[OO2/211223VU]Y/422/12UUZVUVU]}00//3]TU]///3Y[]', '24430322334434005330233314343431100442340004024', '.TT.EEEEEEESS..EEEEEEESS.SSSS..EEEEEETTEEEEE.S.', 'FNDGVYFASTEKSNIIRGWIFGTTLDSKTQSLLIVNNATNVVIKVAE', '[OO}/211223VU]Y/422/12UUZVUVU]}00//33MN3///3YT]', '244303223344340053302333143434311004423…
3E9S_A	0.0059718033791889	7.948053032483104	7.93023255813954	[[8, 16], [98, 101], [104, 106]]	[2, 1, 4]	[[105, 113], [196, 199], [232, 234]]	[['EEEESSSSS', 'VFTTVDNTN', '/122RVVUV', '023304434', 'EEESS.SSS', 'IFGTTLDSK', '/12UUZVUV', '023331434'], ['EETT', 'QVGG', '3/NN', '4033', 'EETT', 'NIDG', '3/ON', '4043'], ['...', 'SIK', '}Y]', '304', '...', 'GIN', '}Y]', '304']]
7K8U_C	0.0059981298066583	0.1748079547368156	0.3862815884476533	[[89, 132], [195, 200], [231, 236], [353, 357], [463, 468]]	[2, 1, 4, 3, 0]	[[89, 132], [195, 200], [231, 236], [353, 357], [463, 468]]	[['.EEEEEEESS....EEEEESS.SSSS..EEEEE.SSSEEEE.S.', 'GVYFASTEKSNIIRGWIFGTTLDSKTQSLLIVNNATNVVIKVAE', '}/211223VU]YY^22/12UUZVUVU]}00//3]TUV///3YT]', '30322334434005330233314343431100442340004024', '.EEEEEEESS..EEEEEEESS.SSSS..EEEEEETTEEEEE.S.', 'GVYFASTEKSNIIRGWIFGTTLDSKTQSLLIVNNATNVVIKVAE', '}/211223VU]Y/422/12UUZVUVU]}00//33MN3///3YT]', '30322334434005330233314343431100442340004024'], ['EEETTE', '…
2FE8_C	0.0060005157521363	7.981524579959085	9.105263157894738	[[8, 16], [98, 101], [104, 106]]	[2, 1, 4]	[[105, 113], [196, 199], [232, 234]]	[['EEEESSSSS', 'VFTTVDNTN', '/122RVVUV', '023304434', 'EEESS.SSS', 'IFGTTLDSK', '/12UUZVUV', '023331434'], ['EETT', 'QVGG', '3/NN', '4033', 'EETT', 'NIDG', '3/ON', '4043'], ['...', 'SIK', '}Y]', '304', '...', 'GIN', '}Y]', '304']]
6X2C_B	0.0060086393939988	0.3636952195176749	0.1195335276967934	[[89, 132], [195, 200], [229, 236], [353, 356], [462, 468]]	[2, 1, 4, 3, 0]	[[89, 132], [195, 200], [229, 236], [353, 356], [462, 468]]	[['.EEE..EESS..EEEEEEESS.SSSS..EEEEE.SS.EEEE...', 'GVYFASTEKSNIIRGWIFGTTLDSKTQSLLIVNNATNVVIKVME', '}/21[}23VU]Y/422/12UUZVUVU]}00//3]TU]///3Y[]', '30322334434005330233314343431100442340004024', '.EEEEEEESS..EEEEEEESS.SSSS..EEEEEETTEEEEE.S.', 'GVYFASTEKSNIIRGWIFGTTLDSKTQSLLIVNNATNVVIKVAE', '}/211223VU]Y/422/12UUZVUVU]}00//33MN3///3YT]', '30322334434005330233314343431100442340004024'], ['EEETTE', '…
6X2C_C	0.0060143068780558	0.3637064738306348	0.060773480662984	[[89, 132], [195, 200], [229, 236], [353, 356], [462, 468]]	[2, 1, 4, 3, 0]	[[89, 132], [195, 200], [229, 236], [353, 356], [462, 468]]	[['.EEE..EESS..EEEEEEESS.SSSS..EEEEE.SS.EEEE...', 'GVYFASTEKSNIIRGWIFGTTLDSKTQSLLIVNNATNVVIKVYE', '}/21[}23VU]Y/422/12UUZVUVU]}00//3]TU]///3Y}]', '30322334434005330233314343431100442340004034', '.EEEEEEESS..EEEEEEESS.SSSS..EEEEEETTEEEEE.S.', 'GVYFASTEKSNIIRGWIFGTTLDSKTQSLLIVNNATNVVIKVAE', '}/211223VU]Y/422/12UUZVUVU]}00//33MN3///3YT]', '30322334434005330233314343431100442340004024'], ['EEETTE', '…
6X2C_A	0.0060152917507286	0.3636947576524543	0.0816901408450703	[[89, 132], [195, 200], [229, 236], [353, 356], [462, 468]]	[2, 1, 4, 3, 0]	[[89, 132], [195, 200], [229, 236], [353, 356], [462, 468]]	[['.EEE..EESS..EEEEEEESS.SSSS..EEEEE.SS.EEEE...', 'GVYFASTEKSNIIRGWIFGTTLDSKTQSLLIVNNATNVVIKVAE', '}/21[}23VU]Y/422/12UUZVUVU]}00//3]TU]///3Y[]', '30322334434005330233314343431100442340004024', '.EEEEEEESS..EEEEEEESS.SSSS..EEEEEETTEEEEE.S.', 'GVYFASTEKSNIIRGWIFGTTLDSKTQSLLIVNNATNVVIKVAE', '}/211223VU]Y/422/12UUZVUVU]}00//33MN3///3YT]', '30322334434005330233314343431100442340004024'], ['EEETTE', '…
6CRW_C	0.0060367743276321	0.5394700141778115	0.4117647058823537	[[83, 118], [188, 192], [222, 228], [340, 343], [451, 455]]	[2, 1, 4, 3, 0]	[[86, 121], [195, 199], [229, 235], [353, 356], [464, 468]]	[['.TTEEEEEEEESS....EEEEESS.STTS.EEEEEE', 'FKDGIYFAATEKSNVVRGWVFGSTMNNKSQSVIIIN', '[OO2/211123VU]YY^22/12UU[VOOU]2////3', '244303222344340053302333244434300004', '.TT.EEEEEEESS..EEEEEEESS.SSSS..EEEEE', 'FNDGVYFASTEKSNIIRGWIFGTTLDSKTQSLLIVN', '[OO}/211223VU]Y/422/12UUZVUVU]}00//3', '244303223344340053302333143434311004'], ['EEETT', 'KNKDG', '333ON', '44443', 'EEETT', 'KNIDG', '33/ON', '44043'], ['…
6QGM_e	0.0060619345406297	2.504059042333684	1.385093167701863	[[77, 93], [190, 192], [100, 103]]	[2, 1, 0]	[[94, 115], [195, 197], [489, 492]]	[['EEE.EEEEES.SSSSS.', 'TYKNSIRFTNFREGKGE', '223]2/412V[WVUVU]', '33443052342543434', 'EEESS..EEEEEEESS.SSSS.', 'STEKSNIIRGWIFGTTLDSKTQ', '223VU]Y/422/12UUZVUVU]', '3344340053302333143434'], ['EEE', 'KHI', '33/', '440', 'EEE', 'KNI', '33/', '440'], ['.SS.', 'GPSL', '}UUZ', '3331', '..S.', 'YFPL', '}[UZ', '3231']]
7KJ3_C	0.0060709401668259	0.2762931019290871	0.0666666666666666	[[86, 132], [195, 200], [229, 236], [353, 357], [462, 468]]	[2, 1, 4, 3, 0]	[[86, 132], [195, 200], [229, 236], [353, 357], [462, 468]]	[['.TTEEEEEEEESSS...EEEEESS.SSSS..EEEEEETTEEEEE...', 'FNDGVYFASTEKSNIIRGWIFGTTLDSKTQSLLIVNNATNVVIKVAE', '[OO2/211223VUVYY^22/12UUZVUVU]}00//33MN3///3Y[]', '24430322334434005330233314343431100442340004024', '.TT.EEEEEEESS..EEEEEEESS.SSSS..EEEEEETTEEEEE.S.', 'FNDGVYFASTEKSNIIRGWIFGTTLDSKTQSLLIVNNATNVVIKVAE', '[OO}/211223VU]Y/422/12UUZVUVU]}00//33MN3///3YT]', '244303223344340053302333143434311004423…
6QGM_a	0.0061341352973984	2.4793792650370268	2.6571428571428584	[[77, 93], [190, 192], [5, 7], [100, 103]]	[2, 1, 4, 0]	[[94, 115], [195, 197], [233, 235], [489, 492]]	[['EEE.EEEEES.SSSSS.', 'TYKNSIRFTNFREGKGE', '223]2/412V[WVUVU]', '33443052342543434', 'EEESS..EEEEEEESS.SSSS.', 'STEKSNIIRGWIFGTTLDSKTQ', '223VU]Y/422/12UUZVUVU]', '3344340053302333143434'], ['EEE', 'KHI', '33/', '440', 'EEE', 'KNI', '33/', '440'], ['...', 'VKI', 'Y]Y', '040', '...', 'INI', 'Y]Y', '040'], ['.SS.', 'GPSL', '}UUZ', '3331', '..S.', 'YFPL', '}[UZ', '3231']]
6O3J_A	0.0061547325472731	10.861853040065048	31.0	[[24, 27], [211, 214]]	[2, 1]	[[106, 109], [196, 199]]	[['EESS', 'ATGG', '12UU', '2333', 'EESS', 'FGTT', '12UU', '2333'], ['EETT', 'NHKP', '33ON', '4443', 'EETT', 'NIDG', '3/ON', '4043']]
7K8V_A	0.0061579990343305	0.6247206703760934	0.2885906040268455	[[89, 132], [195, 200], [229, 235], [353, 357], [463, 468]]	[2, 1, 4, 3, 0]	[[89, 132], [195, 200], [229, 235], [353, 357], [463, 468]]	[['.EEE..EESS....EEEEES..S..--..EEEE.SS.EEEE...', 'GVYFASTEKSNIIRGWIFGTTLDSK--SLLIVNNATNVVIKVAE', '}/21[}23VU]YY^22/12U}ZV}]--}Z0//3]TU]///3Y[]', '3032233443400533023331434--31100442340004024', '.EEEEEEESS..EEEEEEESS.SSSS..EEEEEETTEEEEE.S.', 'GVYFASTEKSNIIRGWIFGTTLDSKTQSLLIVNNATNVVIKVAE', '}/211223VU]Y/422/12UUZVUVU]}00//33MN3///3YT]', '30322334434005330233314343431100442340004024'], ['EEETTE', '…
4WEB_L	0.0061724435859317	7.061309192553836	6.384615384615387	[[175, 183], [155, 159]]	[2, 1]	[[87, 95], [196, 200]]	[['TT..EEEEE', 'KDSTYSMSS', 'OO}}22122', '443333233', 'TT.EEEEEE', 'NDGVYFAST', 'OO}/21122', '443032233'], ['EETTE', 'KIDGS', '3/ON2', '40433', 'EETTE', 'NIDGY', '3/ON2', '40433']]
3P38_C	0.0061838170913183	5.241965601390886	47.00000000000001	[[147, 157], [104, 106], [126, 128]]	[2, 1, 3]	[[87, 95], [195, 197], [354, 356]]	[['TT..EEEEEEE', 'EEGAIVGEISP', 'OO}[//23/22', '44320034033', 'TT.EEEEEE', 'NDGVYFAST', 'OO}/21122', '443032233'], ['EEE', 'QKV', '33/', '440', 'EEE', 'KNI', '33/', '440'], ['EEE', 'KAN', '313', '424', 'EEE', 'NRK', '343', '454']]
1SVL_A	0.0062822044174748	11.32169762097742	37.40000000000001	[[526, 528], [543, 545], [450, 453], [417, 420]]	[2, 1, 4, 0]	[[90, 92], [195, 197], [233, 236], [463, 466]]	[['EEE', 'VTM', '/21', '032', 'EEE', 'VYF', '/21', '032'], ['EEE', 'KQI', '33/', '440', 'EEE', 'KNI', '33/', '440'], ['..S.', 'VNLP', 'Y]S}', '0413', '....', 'INIT', 'Y]Y}', '0403'], ['TT..', 'PKKR', 'NO]^', '3445', 'TT..', 'PFER', 'NM]^', '3245']]
4FMH_R	0.0063207450025246	10.834737343841269	24.6	[[49, 53], [314, 316], [112, 115]]	[2, 3, 0]	[[87, 91], [355, 357], [465, 468]]	[['TT.EE', 'EDSIT', 'OO}/2', '44303', 'TT.EE', 'NDGVY', 'OO}/2', '44303'], ['EEE', 'RKR', '434', '545', 'EEE', 'RKR', '434', '545'], ['.S..', 'NEDI', ']V]Y', '4440', '....', 'ERDI', ']^]Y', '4540']]
6KK4_B	0.0064051323519009	2.700532520603251	0.2473958333333328	[[23, 27], [107, 109], [98, 101], [108, 110]]	[2, 1, 4, 3]	[[103, 107], [195, 197], [229, 232], [354, 356]]	[['EEEEE', 'YRVMT', '24/12', '35023', 'EEEEE', 'GWIFG', '22/12', '33023'], ['EEE', 'KNI', '33/', '440', 'EEE', 'KNI', '33/', '440'], ['EE..', 'LAVP', '01Y}', '1203', 'EE..', 'LPIG', '02Y}', '1303'], ['EEE', 'NIQ', '3/3', '404', 'EEE', 'NRK', '343', '454']]
6FEZ_A	0.0064104452417996	8.753387301966624	14.999999999999998	[[24, 32], [97, 99], [70, 73]]	[2, 4, 3]	[[86, 92], [234, 236], [354, 357]]	[['.TT..EEEE', 'AKDGKVIGM', '[OO}]//21', '244340032', '.TT.EEE', 'FNDGVYF', '[OO}/21', '2443032'], ['...', 'QVP', ']Y}', '403', '...', 'NIT', ']Y}', '403'], ['EEEE', 'EGKR', '3234', '4345', 'EEEE', 'NRKR', '3434', '4545']]
5Y3Q_A	0.0064256838747051	7.994290253796478	4.485714285714288	[[8, 16], [98, 101], [104, 106]]	[2, 1, 4]	[[105, 113], [196, 199], [232, 234]]	[['EEEESSSSS', 'VFTTVDNTN', '/122RVVUV', '023304434', 'EEESS.SSS', 'IFGTTLDSK', '/12UUZVUV', '023331434'], ['EETT', 'QVGG', '3/NN', '4033', 'EETT', 'NIDG', '3/ON', '4043'], ['...', 'SIK', '}Y]', '304', '...', 'GIN', '}Y]', '304']]
6CRX_B	0.0064329839048237	0.7114435858266825	0.2715231788079471	[[83, 118], [188, 192], [222, 228], [340, 343], [450, 455]]	[2, 1, 4, 3, 0]	[[86, 121], [195, 199], [229, 235], [353, 356], [463, 468]]	[['.TTEEEEEEEESS..EEEEEEESS.STTS.EEEEEE', 'FKDGIYFAATEKSNVVRGWVFGSTMNNKSQSVIIIN', '[OO2/211123VU]Y/422/12UU[VOOU]2////3', '244303222344340053302333244434300004', '.TT.EEEEEEESS..EEEEEEESS.SSSS..EEEEE', 'FNDGVYFASTEKSNIIRGWIFGTTLDSKTQSLLIVN', '[OO}/211223VU]Y/422/12UUZVUVU]}00//3', '244303223344340053302333143434311004'], ['EEETT', 'KNKDG', '333ON', '44443', 'EEETT', 'KNIDG', '33/ON', '44043'], ['…
7JZL_A	0.0064369785566676	0.4866669844293171	0.3150684931506851	[[86, 132], [195, 200], [229, 235], [353, 357], [463, 468]]	[2, 1, 4, 3, 0]	[[86, 132], [195, 200], [229, 235], [353, 357], [463, 468]]	[['.TT.EEEEEEESS....EEEEES..-----.EEEEEETTEEEEEES.', 'FNDGVYFASTEKSNIIRGWIFGTTL-----SLLIVNNATNVVIKVAE', '[OO}/211223VU]YY^22/12U}Z-----}00//33MN3///3/T]', '2443032233443400533023331-----31100442340004024', '.TT.EEEEEEESS..EEEEEEESS.SSSS..EEEEEETTEEEEE.S.', 'FNDGVYFASTEKSNIIRGWIFGTTLDSKTQSLLIVNNATNVVIKVAE', '[OO}/211223VU]Y/422/12UUZVUVU]}00//33MN3///3YT]', '244303223344340053302333143434311004423…
4JUH_A	0.006440673968245	9.347599657214417	8.365853658536585	[[134, 140], [323, 325], [209, 211], [238, 241]]	[2, 4, 3, 0]	[[89, 95], [234, 236], [353, 355], [462, 465]]	[['..EEEEE', 'GVTAADS', '}Y21132', '3032243', '.EEEEEE', 'GVYFAST', '}/21122', '3032233'], ['...', 'NIP', ']Y}', '403', '...', 'NIT', ']Y}', '403'], ['.EE', 'YNR', '}34', '345', '.EE', 'WNR', '}34', '345'], ['.TT.', 'EPGD', ']NN]', '4334', '.TT.', 'KPFE', ']NM]', '4324']]
6L8Q_E	0.006446955582524	10.011644174987833	2.764705882352943	[[517, 522], [513, 517], [183, 186], [180, 182], [433, 436]]	[2, 1, 4, 3, 0]	[[91, 96], [196, 200], [231, 234], [353, 355], [462, 465]]	[['EEEEEE', 'TKFWYQ', '231223', '342334', 'EEEEEE', 'YFASTE', '211223', '322334'], ['EETTE', 'HLNGT', '30ON2', '41433', 'EETTE', 'NIDGY', '3/ON2', '40433'], ['....', 'VTHD', 'Y}]]', '0344', '....', 'IGIN', 'Y}Y]', '0304'], ['.EE', 'SQR', '}34', '345', '.EE', 'WNR', '}34', '345'], ['.TT.', 'NYAN', ']NM]', '4324', '.TT.', 'KPFE', ']NM]', '4324']]
6XKL_C	0.0064699377728611	0.2929060421135219	0.2000000000000004	[[86, 132], [195, 200], [229, 236], [353, 357], [462, 468]]	[2, 1, 4, 3, 0]	[[86, 132], [195, 200], [229, 236], [353, 357], [462, 468]]	[['.TT.EEEEE.---..EEEEEEES..BSSS...EEEEETTEEEEE...', 'FNDGVYFAST---NIIRGWIFGTTLDSKTQSLLIVNNATNVVIKVYE', '[OO}/2112}---]Y/422/12U}Z,UVU]}Z0//33MN3///3Y}]', '2443032233---4005330233314343431100442340004034', '.TT.EEEEEEESS..EEEEEEESS.SSSS..EEEEEETTEEEEE.S.', 'FNDGVYFASTEKSNIIRGWIFGTTLDSKTQSLLIVNNATNVVIKVAE', '[OO}/211223VU]Y/422/12UUZVUVU]}00//33MN3///3YT]', '244303223344340053302333143434311004423…
7A95_A	0.0064759133314241	0.8438067715448945	0.7777777777777772	[[89, 120], [195, 200], [231, 236], [353, 355], [465, 468]]	[2, 1, 4, 3, 0]	[[89, 120], [195, 200], [231, 236], [353, 355], [465, 468]]	[['.EEEEEE.SS....EEEEESS.SSSS.EEEEE', 'GVYFASTEKSNIIRGWIFGTTLDSKTQSLLIV', '}/21122]VU]YY^22/12UUZVUVU]200//', '30322334434005330233314343431100', '.EEEEEEESS..EEEEEEESS.SSSS..EEEE', 'GVYFASTEKSNIIRGWIFGTTLDSKTQSLLIV', '}/211223VU]Y/422/12UUZVUVU]}00//', '30322334434005330233314343431100'], ['EEETTE', 'KNIDGY', '33/ON2', '440433', 'EEETTE', 'KNIDGY', '33/ON2', '440433'], ['......', 'IGINIT', 'Y}Y]…
7CJD_A	0.0064918100648976	10.514752668870408	2.728155339805825	[[234, 238], [97, 100], [103, 105]]	[2, 1, 4]	[[118, 122], [196, 199], [232, 234]]	[['EEEEE', 'LVQQE', '0/333', '10444', 'EEEEE', 'LIVNN', '0//33', '10044'], ['EETT', 'QVNG', '3/ON', '4043', 'EETT', 'NIDG', '3/ON', '4043'], ['...', 'SIK', '}Y]', '304', '...', 'GIN', '}Y]', '304']]
6Y9L_C	0.0065318771289617	10.758050094209784	7.93023255813954	[[196, 200], [205, 207], [168, 170], [135, 137], [258, 261]]	[2, 1, 4, 3, 0]	[[112, 116], [198, 200], [234, 236], [354, 356], [465, 468]]	[['SS...', 'TQDNY', 'UV]]}', '34443', 'SSS..', 'SKTQS', 'UVU]}', '34343'], ['TTE', 'NSY', 'ON2', '433', 'TTE', 'DGY', 'ON2', '433'], ['...', 'KVP', ']Y}', '403', '...', 'NIT', ']Y}', '403'], ['EEE', 'QVE', '3/3', '404', 'EEE', 'NRK', '343', '454'], ['.S..', 'EHKV', ']V]Y', '4440', '....', 'ERDI', ']^]Y', '4540']]
6CRW_B	0.0065394621867598	0.6249684878255796	0.2427184466019423	[[83, 118], [188, 192], [222, 229], [340, 343], [451, 455]]	[2, 1, 4, 3, 0]	[[86, 121], [195, 199], [229, 236], [353, 356], [464, 468]]	[['.TTEEEEEEEESS....EEEEESSSSTTS.EEEEEE', 'FKDGIYFAATEKSNVVRGWVFGSTMNNKSQSVIIIN', '[OO2/211123VU]YY^22/12UUTVOOU]2////3', '244303222344340053302333244434300004', '.TT.EEEEEEESS..EEEEEEESS.SSSS..EEEEE', 'FNDGVYFASTEKSNIIRGWIFGTTLDSKTQSLLIVN', '[OO}/211223VU]Y/422/12UUZVUVU]}00//3', '244303223344340053302333143434311004'], ['EEETT', 'KNKDG', '333ON', '44443', 'EEETT', 'KNIDG', '33/ON', '44043'], ['…
6CS1_B	0.0065470107884192	0.1953963052118699	0.2715231788079471	[[83, 125], [188, 192], [222, 229], [1054, 1056], [450, 455]]	[2, 1, 4, 3, 0]	[[86, 128], [195, 199], [229, 236], [354, 356], [463, 468]]	[['.TTEEEEEEEESS..EEEEEEESS.STTS.EEEEEE.SSEEEE', 'FKDGIYFAATEKSNVVRGWVFGSTMNNKSQSVIIINNSTNVVI', '[OO2/211123VU]Y/422/12UU[VOOU]2////3]UU3///', '2443032223443400533023332444343000044334000', '.TT.EEEEEEESS..EEEEEEESS.SSSS..EEEEEETTEEEE', 'FNDGVYFASTEKSNIIRGWIFGTTLDSKTQSLLIVNNATNVVI', '[OO}/211223VU]Y/422/12UUZVUVU]}00//33MN3///', '2443032233443400533023331434343110044234000'], ['EEETT', 'KNKDG', '…
6HLT_D	0.006598130257433	11.181504844455668	13.22222222222222	[[39, 42], [45, 47], [49, 52]]	[2, 4, 3]	[[87, 90], [234, 236], [354, 357]]	[['TTSE', 'KKWI', 'OOU/', '4430', 'TT.E', 'NDGV', 'OO}/', '4430'], ['...', 'EIP', ']Y}', '403', '...', 'NIT', ']Y}', '403'], ['EEEE', 'NIER', '3/34', '4045', 'EEEE', 'NRKR', '3434', '4545']]
6ZOW_A	0.0066020320028346	0.2072740868043062	0.0729166666666669	[[89, 130], [195, 200], [229, 236], [561, 563]]	[2, 1, 4, 0]	[[89, 130], [195, 200], [229, 236], [463, 465]]	[['.EEEEEE.SS.....EEEBSS..TTS.B.EEEE.SS.EEEE.', 'GVYFASTEKSNIIRGWIFGTTLDSKTQSLLIVNNATNVVIKV', '}/21122]VU]YY^}2/1+UUZ]NOU]+Z0//3]TU]///3Y', '303223344340053302333143434311004423400040', '.EEEEEEESS..EEEEEEESS.SSSS..EEEEEETTEEEEE.', 'GVYFASTEKSNIIRGWIFGTTLDSKTQSLLIVNNATNVVIKV', '}/211223VU]Y/422/12UUZVUVU]}00//33MN3///3Y', '303223344340053302333143434311004423400040'], ['EEETTE', 'KNIDGY', '33/ON2…
7KDL_C	0.0066098956555183	0.2111920952575749	0.0729166666666669	[[86, 132], [195, 200], [229, 236], [353, 357], [462, 468]]	[2, 1, 4, 3, 0]	[[86, 132], [195, 200], [229, 236], [353, 357], [462, 468]]	[['.TT.EEEEEEESS....EEEEESSSSSSS..EEEEE.SS.EEEE...', 'FNDGVYFASTEKSNIIRGWIFGTTLDSKTQSLLIVNNATNVVIKVXE', '[OO}/211223VU]YY^22/12UUSVUVU]}00//3]TU]///3Y_]', '24430322334434005330233314343431100442340004064', '.TT.EEEEEEESS..EEEEEEESS.SSSS..EEEEEETTEEEEE.S.', 'FNDGVYFASTEKSNIIRGWIFGTTLDSKTQSLLIVNNATNVVIKVAE', '[OO}/211223VU]Y/422/12UUZVUVU]}00//33MN3///3YT]', '244303223344340053302333143434311004423…
3M3V_A	0.0066279473238421	7.043696425554554	3.571428571428573	[[155, 163], [119, 121], [303, 306], [164, 166], [107, 110]]	[2, 1, 4, 3, 0]	[[88, 96], [198, 200], [231, 234], [354, 356], [462, 465]]	[['TEEEEEEEE', 'DCVSFCYMH', 'O1/211213', '420322324', 'T.EEEEEEE', 'DGVYFASTE', 'O}/211223', '430322334'], ['TTE', 'NGS', 'ON2', '433', 'TTE', 'DGY', 'ON2', '433'], ['....', 'VTFQ', 'Y}[]', '0324', '....', 'IGIN', 'Y}Y]', '0304'], ['EEE', 'HME', '313', '424', 'EEE', 'NRK', '343', '454'], ['.TT.', 'QPGQ', ']NN]', '4334', '.TT.', 'KPFE', ']NM]', '4324']]
7KE6_A	0.0066351497878196	0.2492837935323898	0.11304347826087	[[86, 132], [195, 200], [229, 236], [353, 357], [462, 468]]	[2, 1, 4, 3, 0]	[[86, 132], [195, 200], [229, 236], [353, 357], [462, 468]]	[['.TTEEEEEEEESS..EEEEEEESS.SSSS..EEEEE.SS.EEEE...', 'FNDGVYFASTEKSNIIRGWIFGTTLDSKTQSLLIVNNATNVVIKVAE', '[OO2/211223VU]Y/422/12UUZVUVU]}00//3]TU]///3Y[]', '24430322334434005330233314343431100442340004024', '.TT.EEEEEEESS..EEEEEEESS.SSSS..EEEEEETTEEEEE.S.', 'FNDGVYFASTEKSNIIRGWIFGTTLDSKTQSLLIVNNATNVVIKVAE', '[OO}/211223VU]Y/422/12UUZVUVU]}00//33MN3///3YT]', '244303223344340053302333143434311004423…
7KEB_C	0.006636509065899	0.4347500823450749	0.0260416666666667	[[86, 130], [195, 200], [229, 235], [353, 357], [462, 468]]	[2, 1, 4, 3, 0]	[[86, 130], [195, 200], [229, 235], [353, 357], [462, 468]]	[['.TT.EEEEEEESS....EEEEESSSSTTSSEEEEEEETTEEEEE.', 'FNDGVYFASTEKSNIIRGWIFGTTLDSKTQSLLIVNNATNVVIKV', '[OO}/211223VU]YY^22/12UUSVNOUV200//33MN3///3Y', '244303223344340053302333143434311004423400040', '.TT.EEEEEEESS..EEEEEEESS.SSSS..EEEEEETTEEEEE.', 'FNDGVYFASTEKSNIIRGWIFGTTLDSKTQSLLIVNNATNVVIKV', '[OO}/211223VU]Y/422/12UUZVUVU]}00//33MN3///3Y', '244303223344340053302333143434311004423400040'], ['EE…
4LQF_H	0.0066650125662161	10.42662978106486	18.200000000000003	[[21, 25], [41, 44]]	[2, 0]	[[91, 95], [463, 466]]	[['EEEEE', 'SCATS', '21122', '32233', 'EEEEE', 'YFAST', '21122', '32233'], ['TT..', 'PEKR', 'NO]^', '3445', 'TT..', 'PFER', 'NM]^', '3245']]
6L8Q_A	0.0067243787777379	9.986258205371662	2.6226415094339632	[[517, 522], [513, 517], [183, 186], [180, 182], [433, 436]]	[2, 1, 4, 3, 0]	[[91, 96], [196, 200], [231, 234], [353, 355], [462, 465]]	[['EEEEEE', 'TKFWYQ', '231223', '342334', 'EEEEEE', 'YFASTE', '211223', '322334'], ['EETTE', 'HLNGT', '30ON2', '41433', 'EETTE', 'NIDGY', '3/ON2', '40433'], ['....', 'VTHD', 'Y}]]', '0344', '....', 'IGIN', 'Y}Y]', '0304'], ['.EE', 'SQR', '}34', '345', '.EE', 'WNR', '}34', '345'], ['.TT.', 'NYAN', ']NM]', '4324', '.TT.', 'KPFE', ']NM]', '4324']]
5B2D_A	0.0067429487473268	5.728741104593647	2.3684210526315783	[[181, 190], [195, 197], [451, 454], [236, 239]]	[2, 1, 4, 0]	[[90, 99], [195, 197], [230, 233], [489, 492]]	[['EEEEEE.SS.', 'IPSFSLGKTH', '/22120}VU]', '0332313434', 'EEEEEEESS.', 'VYFASTEKSN', '/211223VU]', '0322334434'], ['EEE', 'HNV', '33/', '440', 'EEE', 'KNI', '33/', '440'], ['E...', 'WIPI', '2Y}Y', '3030', 'E...', 'PIGI', '2Y}Y', '3030'], ['.SS.', 'SDGL', '}VUZ', '3431', '..S.', 'YFPL', '}[UZ', '3231']]
7JQB_D	0.006778369597106	11.115269976126234	12.241379310344833	[[135, 137], [104, 106], [87, 89], [120, 123], [73, 76]]	[2, 1, 4, 3, 0]	[[124, 126], [195, 197], [232, 234], [354, 357], [464, 467]]	[['TEE', 'GHV', 'N3/', '340', 'TEE', 'TNV', 'N3/', '340'], ['EEE', 'DEV', '33/', '440', 'EEE', 'KNI', '33/', '440'], ['...', 'PIK', '}Y]', '304', '...', 'GIN', '}Y]', '304'], ['EEEE', 'QRTR', '3424', '4535', 'EEEE', 'NRKR', '3434', '4545'], ['T.S.', 'MKIK', 'M]R]', '2404', 'T...', 'FERD', 'M]^]', '2454']]
6X2A_C	0.0067993652379503	0.1460043802475347	0.0726256983240223	[[86, 132], [195, 200], [229, 236], [353, 357], [462, 468]]	[2, 1, 4, 3, 0]	[[86, 132], [195, 200], [229, 236], [353, 357], [462, 468]]	[['.TT.EEEEEEESS....EEEEESS.SSSS..EEEEE.SS.EEEE...', 'FNDGVYFASTEKSNIIRGWIFGTTLDSKTQSLLIVNNATNVVIKVXE', '[OO}/211223VU]YY^22/12UUZVUVU]}00//3]TU]///3Y_]', '24430322334434005330233314343431100442340004064', '.TT.EEEEEEESS..EEEEEEESS.SSSS..EEEEEETTEEEEE.S.', 'FNDGVYFASTEKSNIIRGWIFGTTLDSKTQSLLIVNNATNVVIKVAE', '[OO}/211223VU]Y/422/12UUZVUVU]}00//33MN3///3YT]', '244303223344340053302333143434311004423…
6ZP5_B	0.0068530688537068	0.3647249953869528	0.1962616822429908	[[48, 88], [112, 117], [146, 152], [249, 253], [348, 353]]	[2, 1, 4, 3, 0]	[[89, 129], [195, 200], [229, 235], [353, 357], [463, 468]]	[['.EEEEEE.SS....EEEEBSS.STTS..EEEEE.SSSEEEE', 'GVYFASTEKSNIIRGWIFGTTLDSKTQSLLIVNNATNVVIK', '}/21122]VU]YY^22/1+UUZVNOU]}00//3]TUV///3', '30322334434005330233314343431100442340004', '.EEEEEEESS..EEEEEEESS.SSSS..EEEEEETTEEEEE', 'GVYFASTEKSNIIRGWIFGTTLDSKTQSLLIVNNATNVVIK', '}/211223VU]Y/422/12UUZVUVU]}00//33MN3///3', '30322334434005330233314343431100442340004'], ['EEETTE', 'KNIDGY', '33/ON2', '4404…
4LQF_L	0.0068797542999305	6.975919132532956	2.87878787878788	[[176, 184], [155, 159], [11, 14]]	[2, 1, 4]	[[87, 95], [196, 200], [229, 232]]	[['TS.EEEEEE', 'DSTYSMSST', 'OU}221222', '433332333', 'TT.EEEEEE', 'NDGVYFAST', 'OO}/21122', '443032233'], ['EETTE', 'KIDGS', '3/ON2', '40433', 'EETTE', 'NIDGY', '3/ON2', '40433'], ['EEE.', 'LPVS', '02/}', '1303', 'EE..', 'LPIG', '02Y}', '1303']]
7KE7_A	0.0068946012488272	0.17376412483647	0.1223958333333328	[[86, 132], [195, 200], [229, 235], [353, 357], [462, 468]]	[2, 1, 4, 3, 0]	[[86, 132], [195, 200], [229, 235], [353, 357], [462, 468]]	[['.TTEEEEEEEESS..EEEEEEESSSSSSS..EEEEEETTEEEEE...', 'FNDGVYFASTEKSNIIRGWIFGTTLDSKTQSLLIVNNATNVVIKVAE', '[OO2/211223VU]Y/422/12UUSVUVU]}00//33MN3///3Y[]', '24430322334434005330233314343431100442340004024', '.TT.EEEEEEESS..EEEEEEESS.SSSS..EEEEEETTEEEEE.S.', 'FNDGVYFASTEKSNIIRGWIFGTTLDSKTQSLLIVNNATNVVIKVAE', '[OO}/211223VU]Y/422/12UUZVUVU]}00//33MN3///3YT]', '244303223344340053302333143434311004423…
6ZP7_B	0.0069096178075848	0.3810533447980271	0.2190476190476191	[[48, 88], [112, 117], [146, 152], [249, 253], [348, 353]]	[2, 1, 4, 3, 0]	[[89, 129], [195, 200], [229, 235], [353, 357], [463, 468]]	[['.EEEEEE.SS....EEEEBSS.STTS..EEEEE.SSSEEEE', 'GVYFASTEKSNIIRGWIFGTTLDSKTQSLLIVNNATNVVIK', '}/21122]VU]YY^22/1+UUZVNOU]}00//3]TUV///3', '30322334434005330233314343431100442340004', '.EEEEEEESS..EEEEEEESS.SSSS..EEEEEETTEEEEE', 'GVYFASTEKSNIIRGWIFGTTLDSKTQSLLIVNNATNVVIK', '}/211223VU]Y/422/12UUZVUVU]}00//33MN3///3', '30322334434005330233314343431100442340004'], ['EEETTE', 'KNIDGY', '33/ON2', '4404…
6L8Q_C	0.0069246172614155	9.975841603058331	2.522935779816515	[[517, 522], [513, 517], [183, 186], [180, 182], [433, 436]]	[2, 1, 4, 3, 0]	[[91, 96], [196, 200], [231, 234], [353, 355], [462, 465]]	[['EEEEEE', 'TKFWYQ', '231223', '342334', 'EEEEEE', 'YFASTE', '211223', '322334'], ['EETTE', 'HLNGT', '30ON2', '41433', 'EETTE', 'NIDGY', '3/ON2', '40433'], ['....', 'VTHD', 'Y}]]', '0344', '....', 'IGIN', 'Y}Y]', '0304'], ['.EE', 'SQR', '}34', '345', '.EE', 'WNR', '}34', '345'], ['.TT.', 'NYAN', ']NM]', '4324', '.TT.', 'KPFE', ']NM]', '4324']]
3P39_A	0.0069439042153482	5.199589621413098	33.90909090909091	[[147, 157], [126, 128]]	[2, 3]	[[87, 95], [354, 356]]	[['TT..EEEEEEE', 'EEGAIVGEISP', 'OO}[//23/22', '44320034033', 'TT.EEEEEE', 'NDGVYFAST', 'OO}/21122', '443032233'], ['EEE', 'KAN', '313', '424', 'EEE', 'NRK', '343', '454']]
6ALF_J	0.0069559060061284	9.25057572094068	24.6	[[969, 975], [716, 718], [980, 983], [1063, 1065]]	[2, 4, 3, 0]	[[112, 120], [234, 236], [353, 356], [462, 464]]	[['SSS.EEE', 'SSGKLVI', 'UUU]0//', '3334100', 'SSS..EEEE', 'SKTQSLLIV', 'UVU]}00//', '343431100'], ['...', 'QVS', ']Y}', '403', '...', 'NIT', ']Y}', '403'], ['.EEE', 'TELK', '}303', '3414', '.EEE', 'WNRK', '}343', '3454'], ['.TT', 'DSA', ']NM', '432', '.TT', 'KPF', ']NM', '432']]
3NVX_A	0.0070477697443549	9.643508935011692	4.189189189189192	[[373, 378], [219, 222], [109, 111], [95, 98]]	[2, 1, 4, 0]	[[104, 109], [196, 199], [234, 236], [463, 466]]	[['EEEESS', 'SVMVTS', '2/1/UU', '302033', 'EEEESS', 'WIFGTT', '2/12UU', '302333'], ['EETT', 'DIDG', '3/ON', '4043', 'EETT', 'NIDG', '3/ON', '4043'], ['...', 'KVT', ']Y}', '403', '...', 'NIT', ']Y}', '403'], ['TT..', 'PKHR', 'NO]^', '3445', 'TT..', 'PFER', 'NM]^', '3245']]
6ZP2_A	0.0070492458497018	0.2242261912405967	0.0406504065040651	[[86, 129], [195, 200], [229, 236], [353, 357], [463, 468]]	[2, 1, 4, 3, 0]	[[86, 129], [195, 200], [229, 236], [353, 357], [463, 468]]	[['.TTSEEEEEEESS..EEEEEEESS.BSSS.EEEEEE.SS.EEEE', 'FNDGVYFASTEKSNIIRGWIFGTTLDSKTQSLLIVNNATNVVIK', '[OOU/211223VU]Y/422/12UUZ,UVU]200//3]TU]///3', '24430322334434005330233314343431100442340004', '.TT.EEEEEEESS..EEEEEEESS.SSSS..EEEEEETTEEEEE', 'FNDGVYFASTEKSNIIRGWIFGTTLDSKTQSLLIVNNATNVVIK', '[OO}/211223VU]Y/422/12UUZVUVU]}00//33MN3///3', '24430322334434005330233314343431100442340004'], ['EEETTE', '…
6ZP2_B	0.0070536830751668	0.2242960772785798	0.0859375	[[86, 129], [195, 200], [229, 236], [353, 357], [463, 468]]	[2, 1, 4, 3, 0]	[[86, 129], [195, 200], [229, 236], [353, 357], [463, 468]]	[['.TTSEEEEEEESS..EEEEEEESS.BSSS.EEEEEE.SS.EEEE', 'FNDGVYFASTEKSNIIRGWIFGTTLDSKTQSLLIVNNATNVVIK', '[OOU/211223VU]Y/422/12UUZ,UVU]200//3]TU]///3', '24430322334434005330233314343431100442340004', '.TT.EEEEEEESS..EEEEEEESS.SSSS..EEEEEETTEEEEE', 'FNDGVYFASTEKSNIIRGWIFGTTLDSKTQSLLIVNNATNVVIK', '[OO}/211223VU]Y/422/12UUZVUVU]}00//33MN3///3', '24430322334434005330233314343431100442340004'], ['EEETTE', '…
6ZP2_C	0.0070640202129115	0.2242675665168333	0.0294906166219843	[[86, 129], [195, 200], [229, 236], [353, 357], [463, 468]]	[2, 1, 4, 3, 0]	[[86, 129], [195, 200], [229, 236], [353, 357], [463, 468]]	[['.TTSEEEEEEESS..EEEEEEESS.BSSS.EEEEEE.SS.EEEE', 'FNDGVYFASTEKSNIIRGWIFGTTLDSKTQSLLIVNNATNVVIK', '[OOU/211223VU]Y/422/12UUZ,UVU]200//3]TU]///3', '24430322334434005330233314343431100442340004', '.TT.EEEEEEESS..EEEEEEESS.SSSS..EEEEEETTEEEEE', 'FNDGVYFASTEKSNIIRGWIFGTTLDSKTQSLLIVNNATNVVIK', '[OO}/211223VU]Y/422/12UUZVUVU]}00//33MN3///3', '24430322334434005330233314343431100442340004'], ['EEETTE', '…
4FMI_R	0.0070702661262464	10.836447971290024	31.0	[[49, 53], [314, 316], [112, 115]]	[2, 3, 0]	[[87, 91], [355, 357], [465, 468]]	[['TT.EE', 'EDSIT', 'OO}/2', '44303', 'TT.EE', 'NDGVY', 'OO}/2', '44303'], ['EEE', 'RKR', '434', '545', 'EEE', 'RKR', '434', '545'], ['.S..', 'NEDI', ']V]Y', '4440', '....', 'ERDI', ']^]Y', '4540']]
6OFI_L	0.0070716342026333	11.023753135829333	8.365853658536585	[[34, 37], [149, 151], [29, 32], [8, 11]]	[2, 1, 4, 0]	[[93, 96], [196, 198], [231, 234], [489, 492]]	[['EEEE', 'AWYQ', '1223', '2334', 'EEEE', 'ASTE', '1223', '2334'], ['EET', 'KVD', '3/O', '404', 'EET', 'NID', '3/O', '404'], ['..S.', 'ISSN', 'Y}U]', '0334', '....', 'IGIN', 'Y}Y]', '0304'], ['.SS.', 'PATL', '}TUZ', '3231', '..S.', 'YFPL', '}[UZ', '3231']]
3R4D_C	0.007152662409958	16.239910621568065	0.3593749999999993	[[31, 35], [180, 182], [179, 181]]	[2, 1, 3]	[[92, 96], [195, 197], [354, 356]]	[['EEEEE', 'FAWYK', '11223', '22334', 'EEEEE', 'FASTE', '11223', '22334'], ['EEE', 'EEI', '33/', '440', 'EEE', 'KNI', '33/', '440'], ['EEE', 'QEE', '333', '444', 'EEE', 'NRK', '343', '454']]
6THH_C	0.0071527306401946	9.359828717114128	3.363636363636366	[[558, 563], [521, 525], [218, 221]]	[2, 4, 0]	[[124, 129], [232, 236], [489, 492]]	[['TEEEEE', 'SKVIIK', 'N3///3', '340004', 'TEEEEE', 'TNVVIK', 'N3///3', '340004'], ['.....', 'SIKYY', '}Y]}}', '30433', '.....', 'GINIT', '}Y]Y}', '30403'], ['....', 'YFPL', '}[}Z', '3231', '..S.', 'YFPL', '}[UZ', '3231']]
3NWA_C	0.0071712817545665	9.189917451353054	3.129032258064515	[[648, 657], [370, 372], [674, 676], [260, 264]]	[2, 1, 4, 0]	[[90, 96], [195, 197], [234, 236], [462, 466]]	[['EEEETTEEEE', 'VYFEEYAYSH', '/213ON1223', '0324432334', 'EEEEEEE', 'VYFASTE', '/211223', '0322334'], ['EEE', 'QEV', '33/', '440', 'EEE', 'KNI', '33/', '440'], ['...', 'NIT', ']Y}', '403', '...', 'NIT', ']Y}', '403'], ['.TT..', 'EAFHR', ']MM]^', '42245', '.TT..', 'KPFER', ']NM]^', '43245']]
7DK5_A	0.0071826665664597	0.4130505226485169	0.4382022471910112	[[90, 129], [198, 200], [229, 236], [353, 357], [463, 468]]	[2, 1, 4, 3, 0]	[[90, 129], [198, 200], [229, 236], [353, 357], [463, 468]]	[['EEEEEEESS..EEEEEEESSSSTTS.EEEEEE.SS.EEEE', 'VYFASTEKSNIIRGWIFGTTLDSKTQSLLIVNNATNVVIK', '/211223VU]Y/422/12UUSVNOU]200//3]TU]///3', '0322334434005330233314343431100442340004', 'EEEEEEESS..EEEEEEESS.SSSS..EEEEEETTEEEEE', 'VYFASTEKSNIIRGWIFGTTLDSKTQSLLIVNNATNVVIK', '/211223VU]Y/422/12UUZVUVU]}00//33MN3///3', '0322334434005330233314343431100442340004'], ['TTE', 'DGY', 'ON2', '433', 'TTE', 'DGY', '…
2VTK_A	0.00719004727958	10.710061606201537	21.588235294117645	[[76, 80], [223, 226]]	[2, 0]	[[87, 91], [463, 466]]	[['TTEEE', 'DDIVY', 'OO//2', '44003', 'TT.EE', 'NDGVY', 'OO}/2', '44303'], ['TT..', 'PGER', 'NN]^', '3345', 'TT..', 'PFER', 'NM]^', '3245']]
7A29_C	0.0072080703764012	0.4381206717298149	0.1779141104294477	[[90, 129], [195, 200], [229, 236], [353, 357], [462, 468]]	[2, 1, 4, 3, 0]	[[90, 129], [195, 200], [229, 236], [353, 357], [462, 468]]	[['EEEEEEESS..EEEEEEESS.BSSS.EEEEEE.SS.EEEE', 'VYFASTEKSNIIRGWIFGTTLDSKTQSLLIVNNATNVVIK', '/211223VU]Y/422/12UUZ,UVU]200//3]TU]///3', '0322334434005330233314343431100442340004', 'EEEEEEESS..EEEEEEESS.SSSS..EEEEEETTEEEEE', 'VYFASTEKSNIIRGWIFGTTLDSKTQSLLIVNNATNVVIK', '/211223VU]Y/422/12UUZVUVU]}00//33MN3///3', '0322334434005330233314343431100442340004'], ['EEETTE', 'KNIDGY', '33/ON2', '440433', 'EE…
7AD1_B	0.007211588206023	0.1870399161589416	0.6000000000000003	[[90, 130], [542, 545], [232, 235], [353, 357], [462, 466]]	[2, 1, 4, 3, 0]	[[90, 130], [196, 199], [232, 235], [353, 357], [462, 466]]	[['EEEEEEESS....EEEEESSSSSSS...EEEEETTEEEEE.', 'VYFASTEKSNIIRGWIFGTTLDSKTQSLLIVNNATNVVIKV', '/211223VU]YY^22/12UUSVUVU]}Z0//33MN3///3Y', '03223344340053302333143434311004423400040', 'EEEEEEESS..EEEEEEESS.SSSS..EEEEEETTEEEEE.', 'VYFASTEKSNIIRGWIFGTTLDSKTQSLLIVNNATNVVIKV', '/211223VU]Y/422/12UUZVUVU]}00//33MN3///3Y', '03223344340053302333143434311004423400040'], ['EETT', 'NFNG', '31ON', '4243', 'EE…
2A1K_A	0.0072725475342256	10.340732188169788	20.33333333333334	[[120, 123], [178, 182], [161, 163]]	[2, 1, 4]	[[118, 121], [195, 199], [232, 234]]	[['EEEE', 'LVVK', '0//3', '1004', 'EEEE', 'LIVN', '0//3', '1004'], ['EEETT', 'KQVSG', '33/NN', '44033', 'EEETT', 'KNIDG', '33/ON', '44043'], ['...', 'PVD', '}Y]', '304', '...', 'GIN', '}Y]', '304']]
6FHI_A	0.0072876614302561	10.391744142816016	3.465116279069769	[[57, 61], [111, 114], [415, 419], [254, 257]]	[2, 1, 4, 0]	[[97, 101], [196, 199], [230, 234], [465, 468]]	[['SS.EE', 'EGNTI', 'VU]2/', '43430', 'SS..E', 'KSNII', 'VU]Y/', '43400'], ['ETTT', 'DYKT', '3NON', '4343', 'EETT', 'NIDG', '3/ON', '4043'], ['EE...', 'SNWIE', '23}Y]', '34304', 'E....', 'PIGIN', '2Y}Y]', '30304'], ['....', 'NAQI', '][]Y', '4240', '....', 'ERDI', ']^]Y', '4540']]
6XEY_A	0.0072955517415825	1.1743813387978534	0.1601208459214502	[[89, 120], [195, 200], [229, 236], [353, 357], [463, 468]]	[2, 1, 4, 3, 0]	[[89, 120], [195, 200], [229, 236], [353, 357], [463, 468]]	[['.EEEEEE.SS..EEEEEEESSSSSSS.EEEEE', 'GVYFASTEKSNIIRGWIFGTTLDSKTQSLLIV', '}/21122]VU]Y/422/12UUSVUVU]200//', '30322334434005330233314343431100', '.EEEEEEESS..EEEEEEESS.SSSS..EEEE', 'GVYFASTEKSNIIRGWIFGTTLDSKTQSLLIV', '}/211223VU]Y/422/12UUZVUVU]}00//', '30322334434005330233314343431100'], ['EEETTE', 'KNIDGY', '33/ON2', '440433', 'EEETTE', 'KNIDGY', '33/ON2', '440433'], ['E.......', 'LPIGINIT', '…
6Z43_B	0.0073184669953874	0.646002746552132	0.3473684210526313	[[89, 132], [195, 200], [229, 235], [353, 357], [463, 468]]	[2, 1, 4, 3, 0]	[[89, 132], [195, 200], [229, 235], [353, 357], [463, 468]]	[['.EEEEEEESS....EEEEESS.S..--.EEEEE.SS.EEEE.S.', 'GVYFASTEKSNIIRGWIFGTTLDSK--SLLIVNNATNVVIKVNE', '}/211223VU]YY^22/12UUZV}]--}00//3]TU]///3YV]', '3032233443400533023331434--31100442340004044', '.EEEEEEESS..EEEEEEESS.SSSS..EEEEEETTEEEEE.S.', 'GVYFASTEKSNIIRGWIFGTTLDSKTQSLLIVNNATNVVIKVAE', '}/211223VU]Y/422/12UUZVUVU]}00//33MN3///3YT]', '30322334434005330233314343431100442340004024'], ['EEETTE', '…
6P4G_H	0.0073803675226249	10.533690999824245	4.731343283582092	[[112, 115], [56, 59], [89, 93]]	[2, 1, 0]	[[126, 129], [195, 198], [463, 467]]	[['EEEE', 'VIVK', '///3', '0004', 'EEEE', 'VVIK', '///3', '0004'], ['EETT', 'NDKQ', '33OO', '4444', 'EEET', 'KNID', '33/O', '4404'], ['TT...', 'TGERK', 'NN]^]', '33454', 'TT...', 'PFERD', 'NM]^]', '32454']]
7A25_B	0.0074699246420924	0.4578393889086077	0.0578512396694219	[[90, 129], [195, 200], [229, 236], [353, 357], [462, 468]]	[2, 1, 4, 3, 0]	[[90, 129], [195, 200], [229, 236], [353, 357], [462, 468]]	[['EEEEEEESS....EEEE.SS.SSSS.EEEEEE.SS.EEEE', 'VYFASTEKSNIIRGWIFGTTLDSKTQSLLIVNNATNVVIK', '/211223VU]YY^22/1}UUZVUVU]200//3]TU]///3', '0322334434005330233314343431100442340004', 'EEEEEEESS..EEEEEEESS.SSSS..EEEEEETTEEEEE', 'VYFASTEKSNIIRGWIFGTTLDSKTQSLLIVNNATNVVIK', '/211223VU]Y/422/12UUZVUVU]}00//33MN3///3', '0322334434005330233314343431100442340004'], ['EEETTE', 'KNIDGY', '33/ON2', '440433', 'EE…
4L5F_L	0.0074754762400554	7.1153056239141	4.485714285714288	[[169, 177], [149, 153]]	[2, 1]	[[87, 95], [196, 200]]	[['TT..EEEEE', 'KDSTYSMSS', 'OO}}22122', '443333233', 'TT.EEEEEE', 'NDGVYFAST', 'OO}/21122', '443032233'], ['EETTE', 'KIDGS', '3/ON2', '40433', 'EETTE', 'NIDGY', '3/ON2', '40433']]
4NQV_F	0.0074884799678564	8.777823066260115	12.71428571428571	[[17, 23], [49, 52], [6, 8]]	[2, 4, 3]	[[111, 117], [233, 236], [354, 356]]	[['SSS..EE', 'NGKSNFL', 'VUV}]10', '4343421', 'SSSS..E', 'DSKTQSL', 'VUVU]}0', '4343431'], ['....', 'VEHS', 'Y]]}', '0443', '....', 'INIT', 'Y]Y}', '0403'], ['EEE', 'KIQ', '3/3', '404', 'EEE', 'NRK', '343', '454']]
6C6Y_B	0.0075078070871777	8.252943999208103	2.22689075630252	[[30, 37], [149, 152], [11, 14], [107, 110]]	[2, 1, 4, 0]	[[87, 96], [196, 199], [229, 232], [465, 468]]	[['TT.EEEEE', 'NNYLSWYQ', 'OO}02223', '44313334', 'TT.EEEEEEE', 'NDGVYFASTE', 'OO}/211223', '4430322334'], ['EETT', 'KVDG', '3/ON', '4043', 'EETT', 'NIDG', '3/ON', '4043'], ['EEE.', 'LSAS', '021}', '1323', 'EE..', 'LPIG', '02Y}', '1303'], ['....', 'KRTV', ']^}Y', '4530', '....', 'ERDI', ']^]Y', '4540']]
4IVR_B	0.0075137157305109	10.743069635085847	15.695652173913045	[[76, 80], [223, 226]]	[2, 0]	[[87, 91], [463, 466]]	[['TTEEE', 'DDIVY', 'OO//2', '44003', 'TT.EE', 'NDGVY', 'OO}/2', '44303'], ['TT..', 'PGER', 'NN]^', '3345', 'TT..', 'PFER', 'NM]^', '3245']]
6QGL_A	0.0075830154706307	9.969545673570586	12.71428571428571	[[474, 477], [219, 224], [266, 268], [432, 434]]	[2, 1, 4, 0]	[[113, 116], [195, 200], [233, 235], [489, 491]]	[['SS..', 'DSNY', 'VU]}', '4343', 'SS..', 'KTQS', 'VU]}', '4343'], ['EEETTE', 'NTVDGT', '32/ON2', '430433', 'EEETTE', 'KNIDGY', '33/ON2', '440433'], ['...', 'IEI', 'Y]Y', '040', '...', 'INI', 'Y]Y', '040'], ['..S', 'TAT', '}[U', '323', '..S', 'YFP', '}[U', '323']]
6LJB_A	0.0075893183148506	10.322881758689034	9.666666666666668	[[228, 231], [139, 143], [187, 189]]	[2, 1, 0]	[[112, 115], [195, 199], [462, 464]]	[['SSS.', 'SQTE', 'UVU]', '3434', 'SSS.', 'SKTQ', 'UVU]', '3434'], ['EEETT', 'QYVEG', '32/ON', '43043', 'EEETT', 'KNIDG', '33/ON', '44043'], ['.TT', 'NSA', ']NM', '432', '.TT', 'KPF', ']NM', '432']]
7JV4_A	0.0076096712879646	0.1577111131317163	0.2972972972972978	[[86, 132], [195, 200], [229, 235], [353, 357], [463, 468]]	[2, 1, 4, 3, 0]	[[86, 132], [195, 200], [229, 235], [353, 357], [463, 468]]	[['.TT.EEEEEEESS....EEEEESS.S..--.EEEEEETTEEEEE.S.', 'FNDGVYFASTEKSNIIRGWIFGTTLDSK--SLLIVNNATNVVIKVAE', '[OO}/211223VU]YY^22/12UUZV}]--}00//33MN3///3YT]', '2443032233443400533023331434--31100442340004024', '.TT.EEEEEEESS..EEEEEEESS.SSSS..EEEEEETTEEEEE.S.', 'FNDGVYFASTEKSNIIRGWIFGTTLDSKTQSLLIVNNATNVVIKVAE', '[OO}/211223VU]Y/422/12UUZVUVU]}00//33MN3///3YT]', '244303223344340053302333143434311004423…
2V5I_A	0.0076678722669322	11.02802815954913	12.241379310344833	[[634, 637], [474, 476], [663, 665], [526, 529]]	[2, 1, 4, 0]	[[93, 96], [195, 197], [231, 233], [462, 465]]	[['EEEE', 'AWTE', '1223', '2334', 'EEEE', 'ASTE', '1223', '2334'], ['EEE', 'DNI', '33/', '440', 'EEE', 'KNI', '33/', '440'], ['...', 'IPI', 'Y}Y', '030', '...', 'IGI', 'Y}Y', '030'], ['.TT.', 'NYLN', ']NL]', '4314', '.TT.', 'KPFE', ']NM]', '4324']]
6ZP1_A	0.0077010450973656	0.2657710137048268	0.1888544891640868	[[89, 132], [195, 200], [229, 236], [353, 357], [465, 468]]	[2, 1, 4, 3, 0]	[[89, 132], [195, 200], [229, 236], [353, 357], [465, 468]]	[['.EEEEEEESS..EEEEEEESS.BSSS..EEEEE.SS.EEEE...', 'GVYFASTEKSNIIRGWIFGTTLDSKTQSLLIVNNATNVVIKVAE', '}/211223VU]Y/422/12UUZ,UVU]}00//3]TU]///3Y[]', '30322334434005330233314343431100442340004024', '.EEEEEEESS..EEEEEEESS.SSSS..EEEEEETTEEEEE.S.', 'GVYFASTEKSNIIRGWIFGTTLDSKTQSLLIVNNATNVVIKVAE', '}/211223VU]Y/422/12UUZVUVU]}00//33MN3///3YT]', '30322334434005330233314343431100442340004024'], ['EEETTE', '…
6ZP1_C	0.0077015586606384	0.2657541793057362	0.163636363636364	[[89, 132], [195, 200], [229, 236], [353, 357], [465, 468]]	[2, 1, 4, 3, 0]	[[89, 132], [195, 200], [229, 236], [353, 357], [465, 468]]	[['.EEEEEEESS..EEEEEEESS.BSSS..EEEEE.SS.EEEE...', 'GVYFASTEKSNIIRGWIFGTTLDSKTQSLLIVNNATNVVIKVAE', '}/211223VU]Y/422/12UUZ,UVU]}00//3]TU]///3Y[]', '30322334434005330233314343431100442340004024', '.EEEEEEESS..EEEEEEESS.SSSS..EEEEEETTEEEEE.S.', 'GVYFASTEKSNIIRGWIFGTTLDSKTQSLLIVNNATNVVIKVAE', '}/211223VU]Y/422/12UUZVUVU]}00//33MN3///3YT]', '30322334434005330233314343431100442340004024'], ['EEETTE', '…
6ZP1_B	0.0077042245222129	0.2657806310130069	0.0212765957446807	[[89, 132], [195, 200], [229, 236], [353, 357], [465, 468]]	[2, 1, 4, 3, 0]	[[89, 132], [195, 200], [229, 236], [353, 357], [465, 468]]	[['.EEEEEEESS..EEEEEEESS.BSSS..EEEEE.SS.EEEE...', 'GVYFASTEKSNIIRGWIFGTTLDSKTQSLLIVNNATNVVIKVNE', '}/211223VU]Y/422/12UUZ,UVU]}00//3]TU]///3Y]]', '30322334434005330233314343431100442340004044', '.EEEEEEESS..EEEEEEESS.SSSS..EEEEEETTEEEEE.S.', 'GVYFASTEKSNIIRGWIFGTTLDSKTQSLLIVNNATNVVIKVAE', '}/211223VU]Y/422/12UUZVUVU]}00//33MN3///3YT]', '30322334434005330233314343431100442340004024'], ['EEETTE', '…
1A3R_L	0.0077201674457594	6.959218091211598	5.193548387096774	[[169, 177], [149, 153]]	[2, 1]	[[87, 95], [196, 200]]	[['TT..EEEEE', 'KDSTYSMSS', 'OO}}22122', '443333233', 'TT.EEEEEE', 'NDGVYFAST', 'OO}/21122', '443032233'], ['EETTE', 'KIDGS', '3/ON2', '40433', 'EETTE', 'NIDGY', '3/ON2', '40433']]
4RFT_K	0.0077251865806848	9.719664137010795	63.00000000000003	[[76, 81], [110, 112], [151, 154]]	[2, 3, 0]	[[124, 129], [354, 356], [462, 465]]	[['T.EEEE', 'GYVVVD', 'N}///3', '330004', 'TEEEEE', 'TNVVIK', 'N3///3', '340004'], ['EEE', 'EIQ', '3/3', '404', 'EEE', 'NRK', '343', '454'], ['.TT.', 'KWWE', ']NN]', '4334', '.TT.', 'KPFE', ']NM]', '4324']]
7CAH_D	0.0077482687428071	9.490132040684792	5.000000000000003	[[45, 52], [37, 42], [28, 31], [102, 104]]	[2, 1, 4, 3]	[[118, 125], [195, 200], [231, 234], [354, 356]]	[['EEEETTTE', 'LLIKYASQ', '00/3NMN3', '11043234', 'EEEEETTE', 'LIVNNATN', '0//33MN3', '10044234'], ['EETTEE', 'QKPDQS', '33NO32', '443443', 'EEETTE', 'KNIDGY', '33/ON2', '440433'], ['..S.', 'ISSN', 'Y}U]', '0334', '....', 'IGIN', 'Y}Y]', '0304'], ['E.E', 'KLE', '3Z3', '414', 'EEE', 'NRK', '343', '454']]
7K43_E	0.0077539355267848	0.3974981038957358	0.2347266881028942	[[90, 130], [195, 200], [229, 235], [353, 357], [463, 468]]	[2, 1, 4, 3, 0]	[[90, 130], [195, 200], [229, 235], [353, 357], [463, 468]]	[['EEEEEEESS..EEEEEEESS.BSSS..EEEEE.SS.EEEE.', 'VYFASTEKSNIIRGWIFGTTLDSKTQSLLIVNNATNVVIKV', '/211223VU]Y/422/12UUZ,UVU]}00//3]TU]///3Y', '03223344340053302333143434311004423400040', 'EEEEEEESS..EEEEEEESS.SSSS..EEEEEETTEEEEE.', 'VYFASTEKSNIIRGWIFGTTLDSKTQSLLIVNNATNVVIKV', '/211223VU]Y/422/12UUZVUVU]}00//33MN3///3Y', '03223344340053302333143434311004423400040'], ['EEETTE', 'KNIDGY', '33/ON2', '4404…
7KE8_A	0.0077541169673471	0.1344893209817615	0.0572916666666665	[[86, 129], [195, 200], [229, 236], [353, 357], [462, 468]]	[2, 1, 4, 3, 0]	[[86, 129], [195, 200], [229, 236], [353, 357], [462, 468]]	[['.TTEEEEEEEESS..EEEEEEESS.SSSS.EEEEEEETTEEEEE', 'FNDGVYFASTEKSNIIRGWIFGTTLDSKTQSLLIVNNATNVVIK', '[OO2/211223VU]Y/422/12UUZVUVU]200//33MN3///3', '24430322334434005330233314343431100442340004', '.TT.EEEEEEESS..EEEEEEESS.SSSS..EEEEEETTEEEEE', 'FNDGVYFASTEKSNIIRGWIFGTTLDSKTQSLLIVNNATNVVIK', '[OO}/211223VU]Y/422/12UUZVUVU]}00//33MN3///3', '24430322334434005330233314343431100442340004'], ['EEETTE', '…
7K43_A	0.0077555464841538	0.3975132419285542	0.2151898734177213	[[90, 130], [195, 200], [229, 235], [353, 357], [463, 468]]	[2, 1, 4, 3, 0]	[[90, 130], [195, 200], [229, 235], [353, 357], [463, 468]]	[['EEEEEEESS..EEEEEEESS.BSSS..EEEEE.SS.EEEE.', 'VYFASTEKSNIIRGWIFGTTLDSKTQSLLIVNNATNVVIKV', '/211223VU]Y/422/12UUZ,UVU]}00//3]TU]///3Y', '03223344340053302333143434311004423400040', 'EEEEEEESS..EEEEEEESS.SSSS..EEEEEETTEEEEE.', 'VYFASTEKSNIIRGWIFGTTLDSKTQSLLIVNNATNVVIKV', '/211223VU]Y/422/12UUZVUVU]}00//33MN3///3Y', '03223344340053302333143434311004423400040'], ['EEETTE', 'KNIDGY', '33/ON2', '4404…
7K43_B	0.0077555580450195	0.3974940800466672	0.0786516853932584	[[90, 130], [195, 200], [229, 235], [353, 357], [463, 468]]	[2, 1, 4, 3, 0]	[[90, 130], [195, 200], [229, 235], [353, 357], [463, 468]]	[['EEEEEEESS..EEEEEEESS.BSSS..EEEEE.SS.EEEE.', 'VYFASTEKSNIIRGWIFGTTLDSKTQSLLIVNNATNVVIKV', '/211223VU]Y/422/12UUZ,UVU]}00//3]TU]///3Y', '03223344340053302333143434311004423400040', 'EEEEEEESS..EEEEEEESS.SSSS..EEEEEETTEEEEE.', 'VYFASTEKSNIIRGWIFGTTLDSKTQSLLIVNNATNVVIKV', '/211223VU]Y/422/12UUZVUVU]}00//33MN3///3Y', '03223344340053302333143434311004423400040'], ['EEETTE', 'KNIDGY', '33/ON2', '4404…
6CRZ_B	0.0077796276976165	0.6442350623417329	0.2387096774193546	[[83, 118], [188, 192], [222, 229], [340, 343], [451, 455]]	[2, 1, 4, 3, 0]	[[86, 121], [195, 199], [229, 236], [353, 356], [464, 468]]	[['.TTEEEEEEEESS....EEEEESSSSTTS.EEEEEE', 'FKDGIYFAATEKSNVVRGWVFGSTMNNKSQSVIIIN', '[OO2/211123VU]YY^22/12UUTVOOU]2////3', '244303222344340053302333244434300004', '.TT.EEEEEEESS..EEEEEEESS.SSSS..EEEEE', 'FNDGVYFASTEKSNIIRGWIFGTTLDSKTQSLLIVN', '[OO}/211223VU]Y/422/12UUZVUVU]}00//3', '244303223344340053302333143434311004'], ['EEETT', 'KNKDG', '333ON', '44443', 'EEETT', 'KNIDG', '33/ON', '44043'], ['…
6CS0_B	0.0077796276976165	0.6442350623417329	0.2387096774193546	[[83, 118], [188, 192], [222, 229], [340, 343], [451, 455]]	[2, 1, 4, 3, 0]	[[86, 121], [195, 199], [229, 236], [353, 356], [464, 468]]	[['.TTEEEEEEEESS....EEEEESSSSTTS.EEEEEE', 'FKDGIYFAATEKSNVVRGWVFGSTMNNKSQSVIIIN', '[OO2/211123VU]YY^22/12UUTVOOU]2////3', '244303222344340053302333244434300004', '.TT.EEEEEEESS..EEEEEEESS.SSSS..EEEEE', 'FNDGVYFASTEKSNIIRGWIFGTTLDSKTQSLLIVN', '[OO}/211223VU]Y/422/12UUZVUVU]}00//3', '244303223344340053302333143434311004'], ['EEETT', 'KNKDG', '333ON', '44443', 'EEETT', 'KNIDG', '33/ON', '44043'], ['…
6ZOW_C	0.007782577124048	0.4064766601079652	0.1851851851851855	[[89, 130], [195, 200], [229, 235], [353, 357], [463, 468]]	[2, 1, 4, 3, 0]	[[89, 130], [195, 200], [229, 235], [353, 357], [463, 468]]	[['.EEEEEE.SS....EEEEBSS.STTS..EEEEE.SSSEEEE.', 'GVYFASTEKSNIIRGWIFGTTLDSKTQSLLIVNNATNVVIKV', '}/21122]VU]YY^22/1+UUZVNOU]}00//3]TUV///3Y', '303223344340053302333143434311004423400040', '.EEEEEEESS..EEEEEEESS.SSSS..EEEEEETTEEEEE.', 'GVYFASTEKSNIIRGWIFGTTLDSKTQSLLIVNNATNVVIKV', '}/211223VU]Y/422/12UUZVUVU]}00//33MN3///3Y', '303223344340053302333143434311004423400040'], ['EEETTE', 'KNIDGY', '33/ON2…
2I9L_E	0.0078232457112762	7.05275834402527	3.363636363636366	[[174, 182], [154, 158]]	[2, 1]	[[87, 95], [196, 200]]	[['TT..EEEEE', 'KDSTYSMSS', 'OO}}22122', '443333233', 'TT.EEEEEE', 'NDGVYFAST', 'OO}/21122', '443032233'], ['EETTE', 'KIDGS', '3/ON2', '40433', 'EETTE', 'NIDGY', '3/ON2', '40433']]
5TL6_B	0.0078556199403404	8.290209456523169	2.87878787878788	[[8, 16], [98, 101], [312, 316]]	[2, 1, 4]	[[105, 113], [196, 199], [230, 234]]	[['EEEESSSSS', 'VFTTVDNTN', '/122RVVUV', '023304434', 'EEESS.SSS', 'IFGTTLDSK', '/12UUZVUV', '023331434'], ['EETT', 'QVGG', '3/NN', '4033', 'EETT', 'NIDG', '3/ON', '4043'], ['E....', 'TTTIK', '2}}Y]', '33304', 'E....', 'PIGIN', '2Y}Y]', '30304']]
6VYB_A	0.0078571546038491	0.1359887808249813	0.0130208333333328	[[86, 132], [195, 200], [229, 235], [353, 357], [463, 468]]	[2, 1, 4, 3, 0]	[[86, 132], [195, 200], [229, 235], [353, 357], [463, 468]]	[['.TT.EEEEEEESS....EEEEESS.S..--.EEEEEETTEEEEE...', 'FNDGVYFASTEKSNIIRGWIFGTTLDSK--SLLIVNNATNVVIKVAE', '[OO}/211223VU]YY^22/12UUZV}]--}00//33MN3///3Y[]', '2443032233443400533023331434--31100442340004024', '.TT.EEEEEEESS..EEEEEEESS.SSSS..EEEEEETTEEEEE.S.', 'FNDGVYFASTEKSNIIRGWIFGTTLDSKTQSLLIVNNATNVVIKVAE', '[OO}/211223VU]Y/422/12UUZVUVU]}00//33MN3///3YT]', '244303223344340053302333143434311004423…
4EEF_E	0.0079096645769025	9.367038995582863	7.93023255813954	[[134, 140], [322, 324], [209, 211], [238, 241]]	[2, 4, 3, 0]	[[89, 95], [234, 236], [353, 355], [462, 465]]	[['..EEEEE', 'GVTAANS', '}Y21132', '3032243', '.EEEEEE', 'GVYFAST', '}/21122', '3032233'], ['...', 'NIP', ']Y}', '403', '...', 'NIT', ']Y}', '403'], ['.EE', 'YNR', '}34', '345', '.EE', 'WNR', '}34', '345'], ['.TT.', 'EPGD', ']NN]', '4334', '.TT.', 'KPFE', ']NM]', '4324']]
7KKL_C	0.0079264596505998	0.5731871255963386	0.0546874999999995	[[86, 129], [195, 200], [229, 235], [353, 357], [463, 468]]	[2, 1, 4, 3, 0]	[[86, 129], [195, 200], [229, 235], [353, 357], [463, 468]]	[['.TT.EEEEEEESS..EEEEEEESS.SSSS.EEEEEEETTEEEEE', 'FNDGVYFASTEKSNIIRGWIFGTTLDSKTQSLLIVNNATNVVIK', '[OO}/211223VU]Y/422/12UUZVUVU]200//33MN3///3', '24430322334434005330233314343431100442340004', '.TT.EEEEEEESS..EEEEEEESS.SSSS..EEEEEETTEEEEE', 'FNDGVYFASTEKSNIIRGWIFGTTLDSKTQSLLIVNNATNVVIK', '[OO}/211223VU]Y/422/12UUZVUVU]}00//33MN3///3', '24430322334434005330233314343431100442340004'], ['EEETTE', '…
5ZOB_D	0.0079316824453282	2.6236928970462245	0.2317708333333328	[[23, 27], [107, 109], [98, 101], [108, 110]]	[2, 1, 4, 3]	[[103, 107], [195, 197], [229, 232], [354, 356]]	[['EEEEE', 'YRVMT', '24/12', '35023', 'EEEEE', 'GWIFG', '22/12', '33023'], ['EEE', 'KNI', '33/', '440', 'EEE', 'KNI', '33/', '440'], ['EE..', 'LAVP', '01Y}', '1203', 'EE..', 'LPIG', '02Y}', '1303'], ['EEE', 'NIQ', '3/3', '404', 'EEE', 'NRK', '343', '454']]
6MU8_E	0.0079440880980546	1.589406544537146	0.0052356020942407	[[62, 68], [30, 32], [73, 76], [67, 69]]	[2, 1, 4, 0]	[[92, 98], [198, 200], [229, 232], [489, 491]]	[['EEEEE.S', 'FSGYKSY', '12223}U', '2333433', 'EEEEESS', 'FASTEKS', '11223VU', '2233443'], ['TSE', 'HKS', 'OV2', '443', 'TTE', 'DGY', 'ON2', '433'], ['EEE.', 'LTIS', '02/}', '1303', 'EE..', 'LPIG', '02Y}', '1303'], ['.SS', 'SYW', '}UU', '333', '..S', 'YFP', '}[U', '323']]
6FLB_L	0.0079591710395261	6.978603100856315	5.620689655172416	[[173, 181], [153, 157]]	[2, 1]	[[87, 95], [196, 200]]	[['TT..EEEEE', 'KDSTYSMSS', 'OO}}22122', '443333233', 'TT.EEEEEE', 'NDGVYFAST', 'OO}/21122', '443032233'], ['EETTE', 'KIDGS', '3/ON2', '40433', 'EETTE', 'NIDGY', '3/ON2', '40433']]
2XQY_G	0.0079723504781961	10.702077167192044	7.000000000000002	[[24, 27], [195, 197], [109, 112], [207, 209], [52, 55]]	[2, 1, 4, 3, 0]	[[106, 109], [195, 197], [229, 232], [354, 356], [462, 465]]	[['EESS', 'ASGY', '12UU', '2333', 'EESS', 'FGTT', '12UU', '2333'], ['EEE', 'KNV', '33/', '440', 'EEE', 'KNI', '33/', '440'], ['EEE.', 'LTVS', '02/}', '1303', 'EE..', 'LPIG', '02Y}', '1303'], ['EEE', 'DKK', '333', '444', 'EEE', 'NRK', '343', '454'], ['.TT.', 'DSDN', ']NO]', '4344', '.TT.', 'KPFE', ']NM]', '4324']]
3J1S_L	0.0079975368415085	7.002244274870973	3.129032258064515	[[169, 177], [149, 153]]	[2, 1]	[[87, 95], [196, 200]]	[['TT..EEEEE', 'KDSTYSMSS', 'OO}}22122', '443333233', 'TT.EEEEEE', 'NDGVYFAST', 'OO}/21122', '443032233'], ['EETTE', 'KIDGS', '3/ON2', '40433', 'EETTE', 'NIDGY', '3/ON2', '40433']]
5YWO_R	0.0079991274972492	10.59424895807964	4.565217391304347	[[51, 55], [9, 12], [13, 16]]	[2, 3, 0]	[[120, 124], [353, 356], [462, 465]]	[['EETTT', 'INTAT', '/3NMN', '04323', 'EEETT', 'VNNAT', '/33MN', '04423'], ['.EEE', 'PELK', '}303', '3414', '.EEE', 'WNRK', '}343', '3454'], ['.TT.', 'KPGE', ']NN]', '4334', '.TT.', 'KPFE', ']NM]', '4324']]
5YWO_N	0.0080089299826546	10.594049859279645	5.000000000000003	[[51, 55], [9, 12], [13, 16]]	[2, 3, 0]	[[120, 124], [353, 356], [462, 465]]	[['EETTT', 'INTAT', '/3NMN', '04323', 'EEETT', 'VNNAT', '/33MN', '04423'], ['.EEE', 'PELK', '}303', '3414', '.EEE', 'WNRK', '}343', '3454'], ['.TT.', 'KPGE', ']NN]', '4334', '.TT.', 'KPFE', ']NM]', '4324']]
7A97_A	0.008014985501281	0.9930519185780428	0.7066666666666668	[[89, 119], [195, 200], [231, 236], [353, 357], [465, 468]]	[2, 1, 4, 3, 0]	[[89, 119], [195, 200], [231, 236], [353, 357], [465, 468]]	[['.EEEEEEESS.....EEEESS.SSSS..EEE', 'GVYFASTEKSNIIRGWIFGTTLDSKTQSLLI', '}/211223VU]YY^}2/12UUZVUVU]}00/', '3032233443400533023331434343110', '.EEEEEEESS..EEEEEEESS.SSSS..EEE', 'GVYFASTEKSNIIRGWIFGTTLDSKTQSLLI', '}/211223VU]Y/422/12UUZVUVU]}00/', '3032233443400533023331434343110'], ['EEETTE', 'KNIDGY', '33/ON2', '440433', 'EEETTE', 'KNIDGY', '33/ON2', '440433'], ['......', 'IGINIT', 'Y}Y]Y}', '03…
4PLJ_C	0.0080247285035342	6.585908131733591	3.740740740740743	[[169, 177], [149, 152], [28, 30]]	[2, 1, 4]	[[87, 95], [196, 199], [234, 236]]	[['TT..EEEEE', 'KDSTYSMSS', 'OO}}22122', '443333233', 'TT.EEEEEE', 'NDGVYFAST', 'OO}/21122', '443032233'], ['EETT', 'KIDG', '3/ON', '4043', 'EETT', 'NIDG', '3/ON', '4043'], ['...', 'NIY', ']Y}', '403', '...', 'NIT', ']Y}', '403']]
3HVP_A	0.0080295954970555	1.9951067351234275	0.364583333333333	[[64, 69], [65, 68], [2, 4]]	[2, 1, 4]	[[120, 125], [196, 199], [234, 236]]	[['EEE-TE', 'VEI-GH', '/3/-N3', '040-34', 'EEETTE', 'VNNATN', '/33MN3', '044234'], ['EE-T', 'EI-G', '3/-N', '40-3', 'EETT', 'NIDG', '3/ON', '4043'], ['...', 'QIT', ']Y}', '403', '...', 'NIT', ']Y}', '403']]
6QCV_C	0.0080386943492498	7.997572994580682	3.740740740740743	[[677, 682], [344, 352], [139, 141], [324, 326]]	[2, 1, 4, 3]	[[110, 115], [195, 200], [232, 234], [355, 357]]	[['.SSSS.', 'LKGKIE', 'ZVUVR]', '143404', '.SSSS.', 'LDSKTQ', 'ZVUVU]', '143434'], ['EEEEETTTE', 'EEILIGNGT', '33/0/NON2', '440103433', 'EEETTE', 'KNIDGY', '33/ON2', '440433'], ['...', 'PVE', '}Y]', '304', '...', 'GIN', '}Y]', '304'], ['EEE', 'RQR', '434', '545', 'EEE', 'RKR', '434', '545']]
5ZOB_B	0.0080435743152685	2.6245911285592003	0.2265625	[[23, 27], [107, 109], [98, 101], [108, 110]]	[2, 1, 4, 3]	[[103, 107], [195, 197], [229, 232], [354, 356]]	[['EEEEE', 'YRVMT', '24/12', '35023', 'EEEEE', 'GWIFG', '22/12', '33023'], ['EEE', 'KNI', '33/', '440', 'EEE', 'KNI', '33/', '440'], ['EE..', 'LAVP', '01Y}', '1203', 'EE..', 'LPIG', '02Y}', '1303'], ['EEE', 'NIQ', '3/3', '404', 'EEE', 'NRK', '343', '454']]
2I9L_G	0.008057469485267	7.055900983064021	4.260273972602741	[[174, 182], [154, 158]]	[2, 1]	[[87, 95], [196, 200]]	[['TT..EEEEE', 'KDSTYSMSS', 'OO}}22122', '443333233', 'TT.EEEEEE', 'NDGVYFAST', 'OO}/21122', '443032233'], ['EETTE', 'KIDGS', '3/ON2', '40433', 'EETTE', 'NIDGY', '3/ON2', '40433']]
5MDM_E	0.00807994332746	7.997014755336747	3.085106382978724	[[187, 194], [322, 325], [16, 20]]	[2, 1, 4]	[[90, 98], [197, 200], [230, 234]]	[['EEEEEESS', 'VTVAYDKT', '/2/123VU', '03023443', 'EEEEEEESS', 'VYFASTEKS', '/211223VU', '032233443'], ['ETTE', 'INGT', '/ON2', '0433', 'ETTE', 'IDGY', '/ON2', '0433'], ['E..S.', 'PVTKN', '2Y}V]', '30344', 'E....', 'PIGIN', '2Y}Y]', '30304']]
2I9L_A	0.0080876459990152	7.056602467406212	3.2197802197802208	[[174, 182], [154, 158]]	[2, 1]	[[87, 95], [196, 200]]	[['TT..EEEEE', 'KDSTYSMSS', 'OO}}22122', '443333233', 'TT.EEEEEE', 'NDGVYFAST', 'OO}/21122', '443032233'], ['EETTE', 'KIDGS', '3/ON2', '40433', 'EETTE', 'NIDGY', '3/ON2', '40433']]
5XS5_A	0.0081150945808269	9.415596995709432	7.000000000000002	[[92, 97], [255, 257], [236, 238], [220, 223]]	[2, 1, 4, 0]	[[127, 132], [195, 197], [230, 232], [462, 465]]	[['EEE...', 'VVEVKD', '//3Y]]', '004044', 'EEE.S.', 'VIKVAE', '//3YT]', '004024'], ['EEE', 'KHV', '33/', '440', 'EEE', 'KNI', '33/', '440'], ['E..', 'TVS', '2Y}', '303', 'E..', 'PIG', '2Y}', '303'], ['.TT.', 'QYGQ', ']NN]', '4334', '.TT.', 'KPFE', ']NM]', '4324']]
5MDM_A	0.0081415926176392	7.992536622298184	3.085106382978724	[[187, 194], [322, 325], [16, 20]]	[2, 1, 4]	[[90, 98], [197, 200], [230, 234]]	[['EEEEEESS', 'VTVAYDKT', '/2/123VU', '03023443', 'EEEEEEESS', 'VYFASTEKS', '/211223VU', '032233443'], ['ETTE', 'INGT', '/ON2', '0433', 'ETTE', 'IDGY', '/ON2', '0433'], ['E..S.', 'PVTKN', '2Y}V]', '30344', 'E....', 'PIGIN', '2Y}Y]', '30304']]
5W23_M	0.0081551415039927	7.074536555606952	3.129032258064515	[[169, 177], [149, 153]]	[2, 1]	[[87, 95], [196, 200]]	[['TT..EEEEE', 'KDSTYSMSS', 'OO}}22122', '443333233', 'TT.EEEEEE', 'NDGVYFAST', 'OO}/21122', '443032233'], ['EETTE', 'KIDGS', '3/ON2', '40433', 'EETTE', 'NIDGY', '3/ON2', '40433']]
5Y6M_A	0.0081597901748411	8.644562432766666	5.620689655172416	[[379, 385], [249, 251], [556, 559]]	[2, 4, 0]	[[123, 129], [234, 236], [463, 466]]	[['TT..EEE', 'AGKRVIQ', 'MN]^//3', '2345004', 'TTEEEEE', 'ATNVVIK', 'MN3///3', '2340004'], ['...', 'NVT', ']Y}', '403', '...', 'NIT', ']Y}', '403'], ['TT..', 'YTDR', 'NN]^', '3345', 'TT..', 'PFER', 'NM]^', '3245']]
6V4O_B	0.0081656676098393	2.44845021871302	0.669565217391304	[[30, 52], [107, 110]]	[2, 0]	[[114, 124], [465, 468]]	[['S..EEEEEE.TTSPPEEEEETTT', 'GKSLAWYQHKVGQPPRLLINGAS', 'U]}012233]KNVGG400/3NMN', '34312334440343351104323', 'S..EEEEEETT', 'TQSLLIVNNAT', 'U]}00//33MN', '34311004423'], ['..S.', 'KRTV', ']^UY', '4530', '....', 'ERDI', ']^]Y', '4540']]
2I9L_C	0.0081660864705182	7.053598069442799	3.8000000000000025	[[174, 182], [154, 158]]	[2, 1]	[[87, 95], [196, 200]]	[['TT..EEEEE', 'KDSTYSMSS', 'OO}}22122', '443333233', 'TT.EEEEEE', 'NDGVYFAST', 'OO}/21122', '443032233'], ['EETTE', 'KIDGS', '3/ON2', '40433', 'EETTE', 'NIDGY', '3/ON2', '40433']]
6V4O_G	0.0081679223919635	2.448541551759008	0.6480686695278977	[[30, 52], [107, 110]]	[2, 0]	[[114, 124], [465, 468]]	[['S..EEEEEE.TTSPPEEEEETTT', 'GKSLAWYQHKVGQPPRLLINGAS', 'U]}012233]KNVGG400/3NMN', '34312334440343351104323', 'S..EEEEEETT', 'TQSLLIVNNAT', 'U]}00//33MN', '34311004423'], ['..S.', 'KRTV', ']^UY', '4530', '....', 'ERDI', ']^]Y', '4540']]
6V4O_L	0.00816900643196	2.448569650945533	0.6480686695278977	[[30, 52], [107, 110]]	[2, 0]	[[114, 124], [465, 468]]	[['S..EEEEEE.TTSPPEEEEETTT', 'GKSLAWYQHKVGQPPRLLINGAS', 'U]}012233]KNVGG400/3NMN', '34312334440343351104323', 'S..EEEEEETT', 'TQSLLIVNNAT', 'U]}00//33MN', '34311004423'], ['..S.', 'KRTV', ']^UY', '4530', '....', 'ERDI', ']^]Y', '4540']]
6V4O_E	0.0081730321332344	2.4484919442209128	0.6480686695278977	[[30, 52], [107, 110]]	[2, 0]	[[114, 124], [465, 468]]	[['S..EEEEEE.TTSPPEEEEETTT', 'GKSLAWYQHKVGQPPRLLINGAS', 'U]}012233]KNVGG400/3NMN', '34312334440343351104323', 'S..EEEEEETT', 'TQSLLIVNNAT', 'U]}00//33MN', '34311004423'], ['..S.', 'KRTV', ']^UY', '4530', '....', 'ERDI', ']^]Y', '4540']]
7AD1_A	0.0081737348488441	0.6086033043306136	0.1815384615384618	[[89, 130], [195, 200], [229, 236], [353, 357], [463, 468]]	[2, 1, 4, 3, 0]	[[89, 130], [195, 200], [229, 236], [353, 357], [463, 468]]	[['.EEEEEEESS....EEEEESS.S..--.EEEEEETTEEEEE.', 'GVYFASTEKSNIIRGWIFGTTLDSK--SLLIVNNATNVVIKV', '}/211223VU]YY^22/12UUZV}]--}00//33MN3///3Y', '3032233443400533023331434--311004423400040', '.EEEEEEESS..EEEEEEESS.SSSS..EEEEEETTEEEEE.', 'GVYFASTEKSNIIRGWIFGTTLDSKTQSLLIVNNATNVVIKV', '}/211223VU]Y/422/12UUZVUVU]}00//33MN3///3Y', '303223344340053302333143434311004423400040'], ['EEETTE', 'KNIDGY', '33/ON2…
7KKL_D	0.0081836364941831	0.5767985982269244	0.2135416666666663	[[86, 129], [195, 200], [229, 235], [353, 357], [463, 468]]	[2, 1, 4, 3, 0]	[[86, 129], [195, 200], [229, 235], [353, 357], [463, 468]]	[['.TT.EEEEEEESS..EEEEEEESS.SSSS.EEEEEEETTEEEEE', 'FNDGVYFASTEKSNIIRGWIFGTTLDSKTQSLLIVNNATNVVIK', '[OO}/211223VU]Y/422/12UUZVUVU]200//33MN3///3', '24430322334434005330233314343431100442340004', '.TT.EEEEEEESS..EEEEEEESS.SSSS..EEEEEETTEEEEE', 'FNDGVYFASTEKSNIIRGWIFGTTLDSKTQSLLIVNNATNVVIK', '[OO}/211223VU]Y/422/12UUZVUVU]}00//33MN3///3', '24430322334434005330233314343431100442340004'], ['EEETTE', '…
1AI1_L	0.0081879051899742	7.448140869901153	2.0967741935483866	[[169, 177], [149, 152], [179, 182], [152, 156]]	[2, 1, 4, 0]	[[87, 95], [196, 199], [229, 232], [463, 467]]	[['TT..EEEEE', 'KDSTYSMSS', 'OO}}22122', '443333233', 'TT.EEEEEE', 'NDGVYFAST', 'OO}/21122', '443032233'], ['EETT', 'KIDG', '3/ON', '4043', 'EETT', 'NIDG', '3/ON', '4043'], ['EEE.', 'LTLT', '020}', '1313', 'EE..', 'LPIG', '02Y}', '1303'], ['TB...', 'GSERQ', 'N+]^]', '33454', 'TT...', 'PFERD', 'NM]^]', '32454']]
3F0T_A	0.0082023432405908	10.78940482893181	11.387096774193548	[[76, 80], [223, 226]]	[2, 0]	[[87, 91], [463, 466]]	[['TTEEE', 'DDIVY', 'OO//2', '44003', 'TT.EE', 'NDGVY', 'OO}/2', '44303'], ['TT..', 'PGER', 'NN]^', '3345', 'TT..', 'PFER', 'NM]^', '3245']]
3NGB_F	0.0082127729540625	1.0793628026464408	0.2031249999999997	[[34, 37], [108, 111], [149, 151], [109, 112]]	[2, 4, 3, 0]	[[93, 96], [233, 236], [354, 356], [465, 468]]	[['EEEE', 'AWYQ', '1223', '2334', 'EEEE', 'ASTE', '1223', '2334'], ['....', 'IKRT', 'Y]^}', '0453', '....', 'INIT', 'Y]Y}', '0403'], ['EEE', 'QWK', '323', '434', 'EEE', 'NRK', '343', '454'], ['....', 'KRTV', ']^}Y', '4530', '....', 'ERDI', ']^]Y', '4540']]
7A29_B	0.008239433696096	0.345754734106155	0.0816901408450703	[[89, 129], [195, 200], [229, 236], [353, 357], [462, 468]]	[2, 1, 4, 3, 0]	[[89, 129], [195, 200], [229, 236], [353, 357], [462, 468]]	[['.EEEEEEESS..EEEEEEESS.SSSS.EEEEEE.SS.EEEE', 'GVYFASTEKSNIIRGWIFGTTLDSKTQSLLIVNNATNVVIK', '}/211223VU]Y/422/12UUZVUVU]200//3]TU]///3', '30322334434005330233314343431100442340004', '.EEEEEEESS..EEEEEEESS.SSSS..EEEEEETTEEEEE', 'GVYFASTEKSNIIRGWIFGTTLDSKTQSLLIVNNATNVVIK', '}/211223VU]Y/422/12UUZVUVU]}00//33MN3///3', '30322334434005330233314343431100442340004'], ['EEETTE', 'KNIDGY', '33/ON2', '4404…
6ZB4_C	0.0082452610854403	1.3358273502554707	0.2000000000000004	[[89, 119], [195, 200], [229, 236], [353, 357], [462, 468]]	[2, 1, 4, 3, 0]	[[89, 119], [195, 200], [229, 236], [353, 357], [462, 468]]	[['.EEEEE.BSS..EEEEEEESS.STTS.BEEE', 'GVYFASTEKSNIIRGWIFGTTLDSKTQSLLI', '}/2112},VU]Y/422/12UUZVNOU]+00/', '3032233443400533023331434343110', '.EEEEEEESS..EEEEEEESS.SSSS..EEE', 'GVYFASTEKSNIIRGWIFGTTLDSKTQSLLI', '}/211223VU]Y/422/12UUZVUVU]}00/', '3032233443400533023331434343110'], ['EEETTE', 'KNIDGY', '33/ON2', '440433', 'EEETTE', 'KNIDGY', '33/ON2', '440433'], ['E.......', 'LPIGINIT', '0}Y}Y]Y}…
6SZV_B	0.0083000906858946	11.036723377048109	3.8607594936708862	[[449, 452], [397, 400], [475, 478], [189, 192], [629, 631]]	[2, 1, 4, 3, 0]	[[118, 121], [197, 200], [233, 236], [354, 357], [462, 464]]	[['EEEE', 'LIIN', '0//3', '1004', 'EEEE', 'LIVN', '0//3', '1004'], ['ETTE', 'VEGT', '/ON2', '0433', 'ETTE', 'IDGY', '/ON2', '0433'], ['..B.', 'INMS', 'Y]*}', '0423', '....', 'INIT', 'Y]Y}', '0403'], ['EEEE', 'KRIR', '34/4', '4505', 'EEEE', 'NRKR', '3434', '4545'], ['.TT', 'NPF', ']NM', '432', '.TT', 'KPF', ']NM', '432']]
6XEY_C	0.0083244445303829	0.2012863628736377	0.2229299363057328	[[89, 129], [542, 545], [229, 236], [353, 357], [463, 468]]	[2, 1, 4, 3, 0]	[[89, 129], [196, 199], [229, 236], [353, 357], [463, 468]]	[['.EEEEEE.SS....EEEEES.SSSSS..EEEEE.SS.EEEE', 'GVYFASTEKSNIIRGWIFGTTLDSKTQSLLIVNNATNVVIK', '}/21122]VU]YY^22/12U}SVUVU]}00//3]TU]///3', '30322334434005330233314343431100442340004', '.EEEEEEESS..EEEEEEESS.SSSS..EEEEEETTEEEEE', 'GVYFASTEKSNIIRGWIFGTTLDSKTQSLLIVNNATNVVIK', '}/211223VU]Y/422/12UUZVUVU]}00//33MN3///3', '30322334434005330233314343431100442340004'], ['EETT', 'NFNG', '31ON', '4243', 'EE…
3J34_M	0.008332963455552	10.68228123638271	6.111111111111111	[[45, 48], [85, 89], [92, 95]]	[2, 4, 0]	[[113, 116], [232, 236], [462, 465]]	[['SS..', 'EGAT', 'VU[}', '4323', 'SS..', 'KTQS', 'VU]}', '4343'], ['.....', 'PVHAG', '}Y][}', '30423', '.....', 'GINIT', '}Y]Y}', '30403'], ['.TT.', 'EPGQ', ']NN]', '4334', '.TT.', 'KPFE', ']NM]', '4324']]
6CS1_C	0.0083614622884455	0.5020742799963693	0.4545454545454548	[[83, 118], [188, 192], [222, 229], [1054, 1056], [452, 455]]	[2, 1, 4, 3, 0]	[[86, 121], [195, 199], [229, 236], [354, 356], [465, 468]]	[['.TT.EEEEEEESS..EEEEEEESSSSTTS.EEEEEE', 'FKDGIYFAATEKSNVVRGWVFGSTMNNKSQSVIIIN', '[OO}/211123VU]Y/422/12UUTVOOU]2////3', '244303222344340053302333244434300004', '.TT.EEEEEEESS..EEEEEEESS.SSSS..EEEEE', 'FNDGVYFASTEKSNIIRGWIFGTTLDSKTQSLLIVN', '[OO}/211223VU]Y/422/12UUZVUVU]}00//3', '244303223344340053302333143434311004'], ['EEETT', 'KNKDG', '333ON', '44443', 'EEETT', 'KNIDG', '33/ON', '44043'], ['…
7CAI_A	0.008374160575391	0.5310393714371338	0.3473684210526313	[[90, 132], [195, 200], [229, 236], [353, 357], [463, 468]]	[2, 1, 4, 3, 0]	[[90, 132], [195, 200], [229, 236], [353, 357], [463, 468]]	[['EEEEE..SS....EEEEES.SSSSS...EEEEETTEEEEE...', 'VYFASTEKSNIIRGWIFGTTLDSKTQSLLIVNNATNVVIKVAE', '/2112}]VU]YY^22/12U}SVUVU]}Z0//33MN3///3Y[]', '0322334434005330233314343431100442340004024', 'EEEEEEESS..EEEEEEESS.SSSS..EEEEEETTEEEEE.S.', 'VYFASTEKSNIIRGWIFGTTLDSKTQSLLIVNNATNVVIKVAE', '/211223VU]Y/422/12UUZVUVU]}00//33MN3///3YT]', '0322334434005330233314343431100442340004024'], ['EEETTE', 'KNIDGY',…
1GPC_A	0.0083932232025365	10.26827752600757	7.000000000000002	[[120, 123], [178, 182], [161, 163], [124, 126]]	[2, 1, 4, 0]	[[118, 121], [195, 199], [232, 234], [462, 464]]	[['EEEE', 'LVVK', '0//3', '1004', 'EEEE', 'LIVN', '0//3', '1004'], ['EEETT', 'KQVSG', '33/NN', '44033', 'EEETT', 'KNIDG', '33/ON', '44043'], ['...', 'PVD', '}Y]', '304', '...', 'GIN', '}Y]', '304'], ['.TT', 'DPA', ']NM', '432', '.TT', 'KPF', ']NM', '432']]
1WBY_A	0.0084201844905584	10.313463451664182	5.400000000000002	[[121, 125], [218, 221]]	[2, 1]	[[102, 106], [196, 199]]	[['EEEEE', 'RDYIA', '432/1', '54302', 'EEEEE', 'RGWIF', '422/1', '53302'], ['EETT', 'QLNG', '30ON', '4143', 'EETT', 'NIDG', '3/ON', '4043']]
1BUI_C	0.008425873323103	9.391877365396724	5.400000000000002	[[34, 40], [103, 106]]	[2, 4]	[[112, 118], [230, 233]]	[['SSS.EEE', 'SKGNELL', 'UVU]300', '3434411', 'SSS..EE', 'SKTQSLL', 'UVU]}00', '3434311'], ['EE..', 'SFPI', '21}Y', '3230', 'E...', 'PIGI', '2Y}Y', '3030']]
7DCC_I	0.0084292647546973	0.5368721103110734	0.52988047808765	[[87, 129], [195, 200], [229, 236], [464, 468]]	[2, 1, 4, 0]	[[87, 129], [195, 200], [229, 236], [464, 468]]	[['TT..EEEEEESS..EEEEEEESSSSTTS.EEEEEE.SS.EEEE', 'NDGVYFASTEKSNIIRGWIFGTTLDSKTQSLLIVNNATNVVIK', 'OO}Y211223VU]Y/422/12UUSVNOU]200//3]TU]///3', '4430322334434005330233314343431100442340004', 'TT.EEEEEEESS..EEEEEEESS.SSSS..EEEEEETTEEEEE', 'NDGVYFASTEKSNIIRGWIFGTTLDSKTQSLLIVNNATNVVIK', 'OO}/211223VU]Y/422/12UUZVUVU]}00//33MN3///3', '4430322334434005330233314343431100442340004'], ['EEETTE', 'KNIDGY',…
2XQY_J	0.0084296953427908	10.702458243490447	6.111111111111111	[[24, 27], [195, 197], [109, 112], [207, 209], [52, 55]]	[2, 1, 4, 3, 0]	[[106, 109], [195, 197], [229, 232], [354, 356], [462, 465]]	[['EESS', 'ASGY', '12UU', '2333', 'EESS', 'FGTT', '12UU', '2333'], ['EEE', 'NNV', '33/', '440', 'EEE', 'KNI', '33/', '440'], ['EEE.', 'LTVS', '02/}', '1303', 'EE..', 'LPIG', '02Y}', '1303'], ['EEE', 'DKK', '333', '444', 'EEE', 'NRK', '343', '454'], ['.TT.', 'DSDN', ']NO]', '4344', '.TT.', 'KPFE', ']NM]', '4324']]
2DF7_F	0.0084372025688854	5.203098126108905	3.000000000000001	[[208, 219], [337, 339], [183, 185], [344, 347]]	[2, 1, 4, 0]	[[90, 96], [197, 199], [230, 232], [463, 466]]	[['EEEEEEEEEEEE', 'ITAADDYQFSSQ', '/21133231223', '032244342334', 'EEEEEEE', 'VYFASTE', '/211223', '0322334'], ['ETT', 'IHG', '/ON', '043', 'ETT', 'IDG', '/ON', '043'], ['E..', 'PIP', '2Y}', '303', 'E..', 'PIG', '2Y}', '303'], ['TTS.', 'GALR', 'NMS^', '3215', 'TT..', 'PFER', 'NM]^', '3245']]
2KPL_A	0.0084547237567618	10.607969994888402	2.0967741935483866	[[61, 65], [35, 38], [106, 109]]	[2, 1, 0]	[[124, 128], [195, 198], [462, 465]]	[['T.EEE', 'GDVIV', 'N]///', '34000', 'TEEEE', 'TNVVI', 'N3///', '34000'], ['EETT', 'DEPD', '33NO', '4434', 'EEET', 'KNID', '33/O', '4404'], ['.TT.', 'DPDD', ']NO]', '4344', '.TT.', 'KPFE', ']NM]', '4324']]
6OSY_5	0.0084700020347374	1.3358998645521658	1.1333333333333333	[[75, 92], [23, 25], [25, 28]]	[2, 4, 0]	[[87, 96], [234, 236], [489, 492]]	[['TTEEEEEE.GGG.EEEEE', 'KNLVSLRLTAADSAIYYK', 'OO0/2040}88:}1/223', '441031513224320334', 'TT.EEEEEEE', 'NDGVYFASTE', 'OO}/211223', '4430322334'], ['...', 'NVS', ']Y}', '403', '...', 'NIT', ']Y}', '403'], ['.SS.', 'SGTL', '}UUZ', '3331', '..S.', 'YFPL', '}[UZ', '3231']]
1EJO_L	0.0085338442675155	7.173675450693432	2.728155339805825	[[2173, 2181], [2153, 2156], [2156, 2160]]	[2, 1, 0]	[[87, 95], [196, 199], [463, 467]]	[['TT..EEEEE', 'KDSTYSMSS', 'OO}}22122', '443333233', 'TT.EEEEEE', 'NDGVYFAST', 'OO}/21122', '443032233'], ['EETT', 'KIDG', '3/ON', '4043', 'EETT', 'NIDG', '3/ON', '4043'], ['TB...', 'GSERQ', 'N+]^]', '33454', 'TT...', 'PFERD', 'NM]^]', '32454']]
2XQY_L	0.0085693712043884	7.003652113527673	3.3146067415730345	[[169, 177], [149, 153]]	[2, 1]	[[87, 95], [196, 200]]	[['TT..EEEEE', 'KDSTYSMSS', 'OO}}22122', '443333233', 'TT.EEEEEE', 'NDGVYFAST', 'OO}/21122', '443032233'], ['EETTE', 'KIDGS', '3/ON2', '40433', 'EETTE', 'NIDGY', '3/ON2', '40433']]
7KEA_B	0.0085966593111793	0.3542186094627819	0.4941634241245132	[[86, 132], [654, 656], [229, 235], [354, 356], [462, 466]]	[2, 1, 4, 3, 0]	[[86, 132], [195, 197], [229, 235], [354, 356], [462, 466]]	[['.TTEEEEEEEESS....EEEEESSSSTTS..EEEEEETTEEEEE...', 'FNDGVYFASTEKSNIIRGWIFGTTLDSKTQSLLIVNNATNVVIKVME', '[OO2/211223VU]YY^22/12UUSVNOU]}00//33MN3///3Y[]', '24430322334434005330233314343431100442340004024', '.TT.EEEEEEESS..EEEEEEESS.SSSS..EEEEEETTEEEEE.S.', 'FNDGVYFASTEKSNIIRGWIFGTTLDSKTQSLLIVNNATNVVIKVAE', '[OO}/211223VU]Y/422/12UUZVUVU]}00//33MN3///3YT]', '244303223344340053302333143434311004423…
6XF6_A	0.0085985497485431	0.6214668382585187	0.142857142857143	[[89, 132], [195, 200], [229, 236], [353, 357], [463, 468]]	[2, 1, 4, 3, 0]	[[89, 132], [195, 200], [229, 236], [353, 357], [463, 468]]	[['.EEEEEEESS....EEEEESS.S..--.EEEEE.SS.EEEE.S.', 'GVYFASTEKSNIIRGWIFGTTLDSK--SLLIVNNATNVVIKVAE', '}/211223VU]YY^22/12UUZV}]--}00//3]TU]///3YT]', '3032233443400533023331434--31100442340004024', '.EEEEEEESS..EEEEEEESS.SSSS..EEEEEETTEEEEE.S.', 'GVYFASTEKSNIIRGWIFGTTLDSKTQSLLIVNNATNVVIKVAE', '}/211223VU]Y/422/12UUZVUVU]}00//33MN3///3YT]', '30322334434005330233314343431100442340004024'], ['EEETTE', '…
6JJM_A	0.0086771026456454	5.723789353513111	2.522935779816515	[[181, 190], [492, 494], [451, 454], [236, 239]]	[2, 1, 4, 0]	[[90, 99], [198, 200], [230, 233], [489, 492]]	[['EEEEEE.SS.', 'IPSFSLGKTH', '/22120}VU]', '0332313434', 'EEEEEEESS.', 'VYFASTEKSN', '/211223VU]', '0322334434'], ['TTE', 'QSG', 'ON2', '433', 'TTE', 'DGY', 'ON2', '433'], ['E...', 'WIPI', '2Y}Y', '3030', 'E...', 'PIGI', '2Y}Y', '3030'], ['.SS.', 'SDGL', '}VUZ', '3431', '..S.', 'YFPL', '}[UZ', '3231']]
2DF7_S	0.0087802891328694	5.23052612504115	4.81818181818182	[[208, 219], [337, 339], [183, 185], [344, 347]]	[2, 1, 4, 0]	[[90, 96], [197, 199], [230, 232], [463, 466]]	[['EEEEEEEEEEEE', 'ITAADDYQFSSQ', '/21133231223', '032244342334', 'EEEEEEE', 'VYFASTE', '/211223', '0322334'], ['ETT', 'IHG', '/ON', '043', 'ETT', 'IDG', '/ON', '043'], ['E..', 'PIP', '2Y}', '303', 'E..', 'PIG', '2Y}', '303'], ['TTS.', 'GALR', 'NMS^', '3215', 'TT..', 'PFER', 'NM]^', '3245']]
2DF7_B	0.0087915753760377	5.195796116819523	2.87878787878788	[[208, 219], [337, 339], [183, 185], [344, 347]]	[2, 1, 4, 0]	[[90, 96], [197, 199], [230, 232], [463, 466]]	[['EEEEEEEEEEEE', 'ITAADDYQFSSQ', '/21133231223', '032244342334', 'EEEEEEE', 'VYFASTE', '/211223', '0322334'], ['ETT', 'IHG', '/ON', '043', 'ETT', 'IDG', '/ON', '043'], ['E..', 'PIP', '2Y}', '303', 'E..', 'PIG', '2Y}', '303'], ['TTS.', 'GALR', 'NMS^', '3215', 'TT..', 'PFER', 'NM]^', '3245']]
4A0U_B	0.0088036074387438	6.456926266684448	4.81818181818182	[[492, 500], [415, 417], [541, 544]]	[2, 1, 4]	[[123, 131], [198, 200], [230, 233]]	[['T.EEEEE.S', 'FRNIWIKCA', 'M^3/2/3[T', '254030422', 'TTEEEEE.S', 'ATNVVIKVA', 'MN3///3YT', '234000402'], ['TTE', 'HGT', 'ON2', '433', 'TTE', 'DGY', 'ON2', '433'], ['ES..', 'SRSV', '2W}Y', '3530', 'E...', 'PIGI', '2Y}Y', '3030']]
5O6V_L	0.0088424660376716	7.136001295733387	2.555555555555555	[[169, 177], [149, 152], [28, 30], [147, 149], [152, 156]]	[2, 1, 4, 3, 0]	[[87, 95], [196, 199], [234, 236], [354, 356], [463, 467]]	[['TT..EEEEE', 'KDSTYSMSS', 'OO}}22122', '443333233', 'TT.EEEEEE', 'NDGVYFAST', 'OO}/21122', '443032233'], ['EETT', 'KIDG', '3/ON', '4043', 'EETT', 'NIDG', '3/ON', '4043'], ['...', 'NVG', ']Y}', '403', '...', 'NIT', ']Y}', '403'], ['EEE', 'KWK', '323', '434', 'EEE', 'NRK', '343', '454'], ['TB...', 'GSERQ', 'N+]^]', '33454', 'TT...', 'PFERD', 'NM]^]', '32454']]
7K8Z_A	0.0088547134136044	0.713219658322766	0.087818696883853	[[89, 132], [195, 200], [229, 236], [353, 357], [463, 468]]	[2, 1, 4, 3, 0]	[[89, 132], [195, 200], [229, 236], [353, 357], [463, 468]]	[['.EEEEEEESS....EEEEESS.S..--..EEEE.SS.EEEE.S.', 'GVYFASTEKSNIIRGWIFGTTLDSK--SLLIVNNATNVVIKVCE', '}/211223VU]YY^22/12UUZV}]--}Z0//3]TU]///3YT]', '3032233443400533023331434--31100442340004024', '.EEEEEEESS..EEEEEEESS.SSSS..EEEEEETTEEEEE.S.', 'GVYFASTEKSNIIRGWIFGTTLDSKTQSLLIVNNATNVVIKVAE', '}/211223VU]Y/422/12UUZVUVU]}00//33MN3///3YT]', '30322334434005330233314343431100442340004024'], ['EEETTE', '…
6EA8_F	0.0088553533579409	10.814445221082094	5.981818181818181	[[53, 56], [56, 58], [93, 96], [125, 128]]	[2, 1, 3, 0]	[[93, 96], [196, 198], [353, 356], [462, 465]]	[['EEEE', 'CYSQ', '1223', '2334', 'EEEE', 'ASTE', '1223', '2334'], ['EET', 'QVN', '3/O', '404', 'EET', 'NID', '3/O', '404'], ['..EE', 'TYRH', '}}43', '3354', '.EEE', 'WNRK', '}343', '3454'], ['.TT.', 'ETGN', ']NN]', '4334', '.TT.', 'KPFE', ']NM]', '4324']]
5W23_N	0.0088637625636328	7.078235460563407	3.3146067415730345	[[169, 177], [149, 153]]	[2, 1]	[[87, 95], [196, 200]]	[['TT..EEEEE', 'KDSTYSMSS', 'OO}}22122', '443333233', 'TT.EEEEEE', 'NDGVYFAST', 'OO}/21122', '443032233'], ['EETTE', 'KIDGS', '3/ON2', '40433', 'EETTE', 'NIDGY', '3/ON2', '40433']]
4JKP_L	0.00893084069158	1.3601597536016086	0.2239583333333332	[[21, 35], [145, 147], [102, 105], [143, 145], [103, 106]]	[2, 1, 4, 3, 0]	[[90, 96], [196, 198], [233, 236], [354, 356], [465, 468]]	[['EEEE.SS.S.EEEEE', 'ISMRTSQYGSLAWYQ', '/214}UV}U}01223', '032533433312334', 'EEEEEEE', 'VYFASTE', '/211223', '0322334'], ['EET', 'KVD', '3/O', '404', 'EET', 'NID', '3/O', '404'], ['....', 'IKRT', 'Y]^}', '0453', '....', 'INIT', 'Y]Y}', '0403'], ['EEE', 'QWK', '323', '434', 'EEE', 'NRK', '343', '454'], ['....', 'KRTV', ']^}Y', '4530', '....', 'ERDI', ']^]Y', '4540']]
5GWY_A	0.008955018158862	0.9539072536331076	0.1510416666666663	[[120, 126], [163, 165], [164, 166], [106, 109]]	[2, 1, 3, 0]	[[101, 107], [195, 197], [354, 356], [462, 465]]	[['EEEEEEE', 'IASGVFG', '/122/12', '0233023', 'EEEEEEE', 'IRGWIFG', '/422/12', '0533023'], ['EEE', 'HQI', '33/', '440', 'EEE', 'KNI', '33/', '440'], ['EEE', 'QIE', '3/3', '404', 'EEE', 'NRK', '343', '454'], ['.TT.', 'KPGD', ']NN]', '4334', '.TT.', 'KPFE', ']NM]', '4324']]
6L8Q_G	0.0089756430611827	10.019580011234329	2.840000000000002	[[517, 522], [513, 517], [183, 186], [180, 182], [433, 436]]	[2, 1, 4, 3, 0]	[[91, 96], [196, 200], [231, 234], [353, 355], [462, 465]]	[['EEEEEE', 'TKFWYQ', '231223', '342334', 'EEEEEE', 'YFASTE', '211223', '322334'], ['EETTE', 'HLNGT', '30ON2', '41433', 'EETTE', 'NIDGY', '3/ON2', '40433'], ['....', 'VTHD', 'Y}]]', '0344', '....', 'IGIN', 'Y}Y]', '0304'], ['.EE', 'SQR', '}34', '345', '.EE', 'WNR', '}34', '345'], ['.TT.', 'NYAN', ']NM]', '4324', '.TT.', 'KPFE', ']NM]', '4324']]
2XQY_K	0.00899396347661	7.035919102909881	3.682926829268292	[[169, 177], [149, 153]]	[2, 1]	[[87, 95], [196, 200]]	[['TT..EEEEE', 'KDSTYSMSS', 'OO}}22122', '443333233', 'TT.EEEEEE', 'NDGVYFAST', 'OO}/21122', '443032233'], ['EETTE', 'KIDGS', '3/ON2', '40433', 'EETTE', 'NIDGY', '3/ON2', '40433']]
6FLA_L	0.0090054619970235	7.000796121759263	7.3478260869565215	[[173, 181], [153, 157]]	[2, 1]	[[87, 95], [196, 200]]	[['TT..EEEEE', 'KDSTYSMSS', 'OO}}22122', '443333233', 'TT.EEEEEE', 'NDGVYFAST', 'OO}/21122', '443032233'], ['EETTE', 'KIDGS', '3/ON2', '40433', 'EETTE', 'NIDGY', '3/ON2', '40433']]
5W8T_B	0.0090064390623436	6.596187617097582	95.0	[[89, 97]]	[2]	[[87, 96]]	[['TT..EEEEE', 'NKGRSSTYE', 'OO}^22223', '443533334', 'TT.EEEEEEE', 'NDGVYFASTE', 'OO}/211223', '4430322334']]
6FLA_B	0.0090104737669282	7.007648886335849	4.189189189189192	[[173, 181], [153, 157]]	[2, 1]	[[87, 95], [196, 200]]	[['TT..EEEEE', 'KDSTYSMSS', 'OO}}22122', '443333233', 'TT.EEEEEE', 'NDGVYFAST', 'OO}/21122', '443032233'], ['EETTE', 'KIDGS', '3/ON2', '40433', 'EETTE', 'NIDGY', '3/ON2', '40433']]
1YYL_R	0.0090194132938106	13.989914601178906	0.7317708333333335	[[1021, 1026], [1209, 1211], [1208, 1210]]	[2, 1, 3]	[[103, 108], [195, 197], [354, 356]]	[['EEEEES', 'SWKASG', '22312U', '334233', 'EEEEES', 'GWIFGT', '22/12U', '330233'], ['EEE', 'KKV', '33/', '440', 'EEE', 'KNI', '33/', '440'], ['EEE', 'DKK', '333', '444', 'EEE', 'NRK', '343', '454']]
5W1K_A	0.0090246886939093	0.93768526852499	0.4401041666666667	[[21, 37], [101, 104], [97, 100], [102, 105]]	[2, 4, 3, 0]	[[90, 96], [233, 236], [353, 356], [465, 468]]	[['EEEEESS..SS..EEEE', 'ITARASQSIDNWLAWYQ', '/2141UV}YVV}Z1223', '03252343044312334', 'EEEEEEE', 'VYFASTE', '/211223', '0322334'], ['....', 'IKRT', 'Y]^}', '0453', '....', 'INIT', 'Y]Y}', '0403'], ['.EEE', 'TKVE', '}3/3', '3404', '.EEE', 'WNRK', '}343', '3454'], ['....', 'KRTV', ']^}Y', '4530', '....', 'ERDI', ']^]Y', '4540']]
5F96_H	0.0090389294215551	8.41030051862654	31.0	[[21, 27], [52, 55]]	[2, 1]	[[103, 109], [196, 199]]	[['EEEEESS', 'SIVASGY', '2//12UU', '3002333', 'EEEEESS', 'GWIFGTT', '22/12UU', '3302333'], ['ETTT', 'DANG', '3MON', '4243', 'EETT', 'NIDG', '3/ON', '4043']]
6ZOZ_B	0.0090680457897222	0.5151132387513727	0.0416666666666663	[[90, 130], [195, 200], [229, 236], [353, 357], [463, 468]]	[2, 1, 4, 3, 0]	[[90, 130], [195, 200], [229, 236], [353, 357], [463, 468]]	[['EEEEEEESS..EEEEEEESS.EEEEE.EEEEE.SS.EEEE.', 'VYFASTEKSNIIRGWIFGTTLDSKTQSLLIVNNATNVVIKV', '/211223VU]Y/422/12UUZ32323}00//3]TU]///3Y', '03223344340053302333143434311004423400040', 'EEEEEEESS..EEEEEEESS.SSSS..EEEEEETTEEEEE.', 'VYFASTEKSNIIRGWIFGTTLDSKTQSLLIVNNATNVVIKV', '/211223VU]Y/422/12UUZVUVU]}00//33MN3///3Y', '03223344340053302333143434311004423400040'], ['EEETTE', 'KNIDGY', '33/ON2', '4404…
6ZOZ_A	0.0090706061330915	0.5151248927058728	0.0756302521008407	[[90, 130], [195, 200], [229, 236], [353, 357], [463, 468]]	[2, 1, 4, 3, 0]	[[90, 130], [195, 200], [229, 236], [353, 357], [463, 468]]	[['EEEEEEESS..EEEEEEESS.EEEEE.EEEEE.SS.EEEE.', 'VYFASTEKSNIIRGWIFGTTLDSKTQSLLIVNNATNVVIKV', '/211223VU]Y/422/12UUZ32323}00//3]TU]///3Y', '03223344340053302333143434311004423400040', 'EEEEEEESS..EEEEEEESS.SSSS..EEEEEETTEEEEE.', 'VYFASTEKSNIIRGWIFGTTLDSKTQSLLIVNNATNVVIKV', '/211223VU]Y/422/12UUZVUVU]}00//33MN3///3Y', '03223344340053302333143434311004423400040'], ['EEETTE', 'KNIDGY', '33/ON2', '4404…
6ZOZ_C	0.0090757091577581	0.5151944934581439	0.0786516853932584	[[90, 130], [195, 200], [229, 236], [353, 357], [463, 468]]	[2, 1, 4, 3, 0]	[[90, 130], [195, 200], [229, 236], [353, 357], [463, 468]]	[['EEEEEEESS..EEEEEEESS.EEEEE.EEEEE.SS.EEEE.', 'VYFASTEKSNIIRGWIFGTTLDSKTQSLLIVNNATNVVIKV', '/211223VU]Y/422/12UUZ32323}00//3]TU]///3Y', '03223344340053302333143434311004423400040', 'EEEEEEESS..EEEEEEESS.SSSS..EEEEEETTEEEEE.', 'VYFASTEKSNIIRGWIFGTTLDSKTQSLLIVNNATNVVIKV', '/211223VU]Y/422/12UUZVUVU]}00//33MN3///3Y', '03223344340053302333143434311004423400040'], ['EEETTE', 'KNIDGY', '33/ON2', '4404…
6GB7_A	0.0091063663556106	11.126005461532596	9.971428571428568	[[15, 18], [218, 221]]	[2, 1]	[[108, 111], [196, 199]]	[['SS.S', 'PGLE', 'UUZV', '3314', 'SS.S', 'TTLD', 'UUZV', '3314'], ['EETT', 'QLNG', '30ON', '4143', 'EETT', 'NIDG', '3/ON', '4043']]
7A25_C	0.0091265833483987	0.3128945628752824	0.211356466876972	[[89, 129], [195, 200], [229, 236], [353, 357], [462, 468]]	[2, 1, 4, 3, 0]	[[89, 129], [195, 200], [229, 236], [353, 357], [462, 468]]	[['.EEEEEEESS..EEEEEEESS.SSSS.EEEEEE.SS.EEEE', 'GVYFASTEKSNIIRGWIFGTTLDSKTQSLLIVNNATNVVIK', '}/211223VU]Y/422/12UUZVUVU]200//3]TU]///3', '30322334434005330233314343431100442340004', '.EEEEEEESS..EEEEEEESS.SSSS..EEEEEETTEEEEE', 'GVYFASTEKSNIIRGWIFGTTLDSKTQSLLIVNNATNVVIK', '}/211223VU]Y/422/12UUZVUVU]}00//33MN3///3', '30322334434005330233314343431100442340004'], ['EEETTE', 'KNIDGY', '33/ON2', '4404…
5NPI_A	0.0091376310956212	7.372596170309202	3.465116279069769	[[184, 193], [151, 154], [155, 158]]	[2, 4, 0]	[[116, 125], [229, 232], [463, 466]]	[['.EEEEETTTE', 'PRLLIKYASQ', '}400/3NMN3', '3511043234', '.EEEEEETTE', 'SLLIVNNATN', '}00//33MN3', '3110044234'], ['EEE.', 'LSVT', '02/}', '1303', 'EE..', 'LPIG', '02Y}', '1303'], ['TT..', 'PGDR', 'NN]^', '3345', 'TT..', 'PFER', 'NM]^', '3245']]
6ZDH_A	0.0091591442223981	0.3206051140669421	0.1302083333333334	[[89, 132], [195, 200], [229, 236], [354, 357], [463, 468]]	[2, 1, 4, 3, 0]	[[89, 132], [195, 200], [229, 236], [354, 357], [463, 468]]	[['.EEEEEEESS..EEEEEEESS.SSSS...EEEEETTEEEEE.S.', 'GVYFASTEKSNIIRGWIFGTTLDSKTQSLLIVNNATNVVIKVAE', '}/211223VU]Y/422/12UUZVUVU]}Z0//33MN3///3YT]', '30322334434005330233314343431100442340004024', '.EEEEEEESS..EEEEEEESS.SSSS..EEEEEETTEEEEE.S.', 'GVYFASTEKSNIIRGWIFGTTLDSKTQSLLIVNNATNVVIKVAE', '}/211223VU]Y/422/12UUZVUVU]}00//33MN3///3YT]', '30322334434005330233314343431100442340004024'], ['EEETTE', '…
7K8W_B	0.0091757352036068	0.1897486774417879	0.3812949640287773	[[90, 132], [654, 656], [232, 236], [353, 357], [462, 466]]	[2, 1, 4, 3, 0]	[[90, 132], [195, 197], [232, 236], [353, 357], [462, 466]]	[['EEEEEEESS....EEEEESSSSSSS..EEEEE.SS.EEEE...', 'VYFASTEKSNIIRGWIFGTTLDSKTQSLLIVNNATNVVIKVNE', '/211223VU]YY^22/12UUSVUVU]}00//3]TU]///3Y]]', '0322334434005330233314343431100442340004044', 'EEEEEEESS..EEEEEEESS.SSSS..EEEEEETTEEEEE.S.', 'VYFASTEKSNIIRGWIFGTTLDSKTQSLLIVNNATNVVIKVAE', '/211223VU]Y/422/12UUZVUVU]}00//33MN3///3YT]', '0322334434005330233314343431100442340004024'], ['EEE', 'EHV', '33/'…
6PXH_D	0.0092022569615295	6.997297998167564	5.620689655172416	[[169, 177], [149, 153]]	[2, 1]	[[87, 95], [196, 200]]	[['TT..EEEEE', 'KDSTYSMSS', 'OO}}22122', '443333233', 'TT.EEEEEE', 'NDGVYFAST', 'OO}/21122', '443032233'], ['EETTE', 'KIDGS', '3/ON2', '40433', 'EETTE', 'NIDGY', '3/ON2', '40433']]
3ZIF_A	0.0092289975204515	8.628371730413026	3.987012987012986	[[756, 762], [684, 687], [388, 390], [820, 822], [767, 769]]	[2, 1, 4, 3, 0]	[[87, 93], [196, 199], [234, 236], [354, 356], [462, 464]]	[['TT.EEEE', 'HNFIPMC', 'OO[/211', '4420322', 'TT.EEEE', 'NDGVYFA', 'OO}/211', '4430322'], ['EETT', 'QFDS', '31ON', '4243', 'EETT', 'NIDG', '3/ON', '4043'], ['...', 'QIG', ']Y}', '403', '...', 'NIT', ']Y}', '403'], ['EEE', 'ERK', '343', '454', 'EEE', 'NRK', '343', '454'], ['.TT', 'NPA', ']NM', '432', '.TT', 'KPF', ']NM', '432']]
6URM_D	0.0092330886119523	11.376058948253668	0.671875	[[123, 130], [209, 211], [208, 210], [13, 16]]	[2, 1, 3, 0]	[[91, 98], [195, 197], [354, 356], [462, 465]]	[['EEEEE.SS', 'PLAPSSKS', '20122}VU', '31233343', 'EEEEEESS', 'YFASTEKS', '211223VU', '32233443'], ['EEE', 'KKV', '33/', '440', 'EEE', 'KNI', '33/', '440'], ['EEE', 'DKK', '333', '444', 'EEE', 'NRK', '343', '454'], ['.TT.', 'KPTQ', ']NN]', '4334', '.TT.', 'KPFE', ']NM]', '4324']]
7CAK_D	0.0092538970550379	7.239123674593664	12.241379310344833	[[43, 52], [28, 31]]	[2, 4]	[[116, 125], [231, 234]]	[['.EEEEETTTE', 'PKLLIKYASQ', '}300/3NMN3', '3411043234', '.EEEEEETTE', 'SLLIVNNATN', '}00//33MN3', '3110044234'], ['..S.', 'ISSN', 'Y}U]', '0334', '....', 'IGIN', 'Y}Y]', '0304']]
6PXH_L	0.0092564106145548	7.063360596556796	4.64705882352941	[[169, 177], [149, 153]]	[2, 1]	[[87, 95], [196, 200]]	[['TT..EEEEE', 'KDSTYSMSS', 'OO}}22122', '443333233', 'TT.EEEEEE', 'NDGVYFAST', 'OO}/21122', '443032233'], ['EETTE', 'KIDGS', '3/ON2', '40433', 'EETTE', 'NIDGY', '3/ON2', '40433']]
7CAK_H	0.0092663725848212	7.239000468976293	15.695652173913045	[[43, 52], [28, 31]]	[2, 4]	[[116, 125], [231, 234]]	[['.EEEEETTTE', 'PKLLIKYASQ', '}300/3NMN3', '3411043234', '.EEEEEETTE', 'SLLIVNNATN', '}00//33MN3', '3110044234'], ['..S.', 'ISSN', 'Y}U]', '0334', '....', 'IGIN', 'Y}Y]', '0304']]
3ZIF_J	0.0092781329301895	8.628601215523421	4.052631578947369	[[756, 762], [684, 687], [388, 390], [820, 822], [767, 769]]	[2, 1, 4, 3, 0]	[[87, 93], [196, 199], [234, 236], [354, 356], [462, 464]]	[['TT.EEEE', 'HNFIPMC', 'OO[/211', '4420322', 'TT.EEEE', 'NDGVYFA', 'OO}/211', '4430322'], ['EETT', 'QFDS', '31ON', '4243', 'EETT', 'NIDG', '3/ON', '4043'], ['...', 'QIG', ']Y}', '403', '...', 'NIT', ']Y}', '403'], ['EEE', 'ERK', '343', '454', 'EEE', 'NRK', '343', '454'], ['.TT', 'NPA', ']NM', '432', '.TT', 'KPF', ']NM', '432']]
2DF7_L	0.0092875620009865	5.2110150474939285	2.764705882352943	[[208, 219], [337, 339], [183, 185], [344, 347]]	[2, 1, 4, 0]	[[90, 96], [197, 199], [230, 232], [463, 466]]	[['EEEEEEEEEEEE', 'ITAADDYQFSSQ', '/21133231223', '032244342334', 'EEEEEEE', 'VYFASTE', '/211223', '0322334'], ['ETT', 'IHG', '/ON', '043', 'ETT', 'IDG', '/ON', '043'], ['E..', 'PIP', '2Y}', '303', 'E..', 'PIG', '2Y}', '303'], ['TTS.', 'GALR', 'NMS^', '3215', 'TT..', 'PFER', 'NM]^', '3245']]
3ZIF_G	0.0092877152521969	8.628894003175906	3.8607594936708862	[[756, 762], [684, 687], [388, 390], [820, 822], [767, 769]]	[2, 1, 4, 3, 0]	[[87, 93], [196, 199], [234, 236], [354, 356], [462, 464]]	[['TT.EEEE', 'HNFIPMC', 'OO[/211', '4420322', 'TT.EEEE', 'NDGVYFA', 'OO}/211', '4430322'], ['EETT', 'QFDS', '31ON', '4243', 'EETT', 'NIDG', '3/ON', '4043'], ['...', 'QIG', ']Y}', '403', '...', 'NIT', ']Y}', '403'], ['EEE', 'ERK', '343', '454', 'EEE', 'NRK', '343', '454'], ['.TT', 'NPA', ']NM', '432', '.TT', 'KPF', ']NM', '432']]
4LU5_L	0.0092918659441864	6.977859073618807	3.3146067415730345	[[174, 182], [154, 158], [49, 51]]	[2, 1, 3]	[[87, 95], [196, 200], [353, 355]]	[['TT..EEEEE', 'KDSTYSMSS', 'OO}}22122', '443333233', 'TT.EEEEEE', 'NDGVYFAST', 'OO}/21122', '443032233'], ['EETTE', 'KIDGS', '3/ON2', '40433', 'EETTE', 'NIDGY', '3/ON2', '40433'], ['.EE', 'PKR', '}34', '345', '.EE', 'WNR', '}34', '345']]
3ZIF_D	0.0092977747047009	8.628332239759047	4.052631578947369	[[756, 762], [684, 687], [388, 390], [820, 822], [767, 769]]	[2, 1, 4, 3, 0]	[[87, 93], [196, 199], [234, 236], [354, 356], [462, 464]]	[['TT.EEEE', 'HNFIPMC', 'OO[/211', '4420322', 'TT.EEEE', 'NDGVYFA', 'OO}/211', '4430322'], ['EETT', 'QFDS', '31ON', '4243', 'EETT', 'NIDG', '3/ON', '4043'], ['...', 'QIG', ']Y}', '403', '...', 'NIT', ']Y}', '403'], ['EEE', 'ERK', '343', '454', 'EEE', 'NRK', '343', '454'], ['.TT', 'NPA', ']NM', '432', '.TT', 'KPF', ']NM', '432']]
6V8Z_E	0.0093003786861748	8.193019669192037	4.120000000000002	[[173, 177], [194, 201], [73, 76], [18, 20]]	[2, 1, 4, 3]	[[91, 95], [195, 200], [229, 232], [353, 355]]	[['EEEEE', 'YAASS', '21122', '32233', 'EEEEE', 'YFAST', '21122', '32233'], ['EEEEETTE', 'NQVTHEGS', '33/23ON2', '44034433', 'EEETTE', 'KNIDGY', '33/ON2', '440433'], ['EEE.', 'LTIS', '02/}', '1303', 'EE..', 'LPIG', '02Y}', '1303'], ['.EE', 'TAR', '}14', '325', '.EE', 'WNR', '}34', '345']]
2K1Q_A	0.0093403040203652	10.8428266937653	3.1739130434782608	[[74, 77], [48, 50], [26, 29]]	[2, 1, 0]	[[93, 96], [197, 199], [465, 468]]	[['EEEE', 'MYTN', '1223', '2334', 'EEEE', 'ASTE', '1223', '2334'], ['ETT', 'VNG', '/ON', '043', 'ETT', 'IDG', '/ON', '043'], ['....', 'KNQV', ']]]Y', '4440', '....', 'ERDI', ']^]Y', '4540']]
6L4Z_F	0.0093559248324189	2.5457927051173947	0.1744791666666669	[[23, 27], [107, 109], [98, 101], [108, 110]]	[2, 1, 4, 3]	[[103, 107], [195, 197], [229, 232], [354, 356]]	[['EEEEE', 'YRVMT', '24/12', '35023', 'EEEEE', 'GWIFG', '22/12', '33023'], ['EEE', 'KNI', '33/', '440', 'EEE', 'KNI', '33/', '440'], ['EE..', 'LAVP', '01Y}', '1203', 'EE..', 'LPIG', '02Y}', '1303'], ['EEE', 'NIQ', '3/3', '404', 'EEE', 'NRK', '343', '454']]
3INB_A	0.0093698133125326	5.090061533951205	1.206896551724138	[[527, 544], [558, 560], [579, 581], [330, 334]]	[2, 4, 3, 0]	[[93, 107], [232, 234], [354, 356], [463, 467]]	[['EEE.SSSSS.EEEEEEEE', 'ATYDTSRVEHAVVYYVYS', '122]UUWRV]1//22/22', '233433504420033033', 'EEEESS..EEEEEEE', 'ASTEKSNIIRGWIFG', '1223VU]Y/422/12', '233443400533023'], ['...', 'PIK', '}Y]', '304', '...', 'GIN', '}Y]', '304'], ['EEE', 'DRH', '343', '454', 'EEE', 'NRK', '343', '454'], ['TT.B.', 'PADMQ', 'NM]*]', '32424', 'TT...', 'PFERD', 'NM]^]', '32454']]
4LU5_M	0.0094210225799301	6.95169550177013	3.2197802197802208	[[174, 182], [154, 158], [49, 51]]	[2, 1, 3]	[[87, 95], [196, 200], [353, 355]]	[['TT..EEEEE', 'KDSTYSMSS', 'OO}}22122', '443333233', 'TT.EEEEEE', 'NDGVYFAST', 'OO}/21122', '443032233'], ['EETTE', 'KIDGS', '3/ON2', '40433', 'EETTE', 'NIDGY', '3/ON2', '40433'], ['.EE', 'PKR', '}34', '345', '.EE', 'WNR', '}34', '345']]
7JIW_A	0.0094260827359945	10.474415902001706	26.42857142857144	[[234, 238], [97, 100], [103, 105]]	[2, 1, 4]	[[118, 122], [196, 199], [232, 234]]	[['EEEEE', 'LVQQE', '0/333', '10444', 'EEEEE', 'LIVNN', '0//33', '10044'], ['EETT', 'QVNG', '3/ON', '4043', 'EETT', 'NIDG', '3/ON', '4043'], ['...', 'SIK', '}Y]', '304', '...', 'GIN', '}Y]', '304']]
6EGU_A	0.0094466888774616	8.206679940285397	47.00000000000001	[[1097, 1104], [1063, 1066]]	[2, 1]	[[92, 99], [195, 198]]	[['EEEESSS.', 'FMYSJDGD', '1122XVU]', '22336434', 'EEEEESS.', 'FASTEKSN', '11223VU]', '22334434'], ['EETT', 'HNKD', '33OO', '4444', 'EEET', 'KNID', '33/O', '4404']]
4N8C_L	0.0094573911750503	7.021426900536066	5.620689655172416	[[175, 183], [155, 159]]	[2, 1]	[[87, 95], [196, 200]]	[['TT..EEEEE', 'KDSTYSMSS', 'OO}}22122', '443333233', 'TT.EEEEEE', 'NDGVYFAST', 'OO}/21122', '443032233'], ['EETTE', 'KIDGS', '3/ON2', '40433', 'EETTE', 'NIDGY', '3/ON2', '40433']]
5NPJ_A	0.0094690381586193	7.381928714483104	3.5176470588235285	[[184, 193], [151, 154], [155, 158]]	[2, 4, 0]	[[116, 125], [229, 232], [463, 466]]	[['.EEEEETTTE', 'PRLLIKYASQ', '}400/3NMN3', '3511043234', '.EEEEEETTE', 'SLLIVNNATN', '}00//33MN3', '3110044234'], ['EEE.', 'LSVT', '02/}', '1303', 'EE..', 'LPIG', '02Y}', '1303'], ['TT..', 'PGDR', 'NN]^', '3345', 'TT..', 'PFER', 'NM]^', '3245']]
6T0R_A	0.0094748911269979	10.585357379962693	4.333333333333334	[[57, 61], [111, 114], [417, 419], [254, 257]]	[2, 1, 4, 0]	[[97, 101], [196, 199], [232, 234], [465, 468]]	[['SS.EE', 'EGNTI', 'VU]2/', '43430', 'SS..E', 'KSNII', 'VU]Y/', '43400'], ['ETTT', 'DYKT', '3NON', '4343', 'EETT', 'NIDG', '3/ON', '4043'], ['...', 'WIE', '}Y]', '304', '...', 'GIN', '}Y]', '304'], ['....', 'NAQI', '][]Y', '4240', '....', 'ERDI', ']^]Y', '4540']]
5W23_L	0.0095029837607891	7.004967832062562	4.333333333333334	[[169, 177], [149, 153]]	[2, 1]	[[87, 95], [196, 200]]	[['TT..EEEEE', 'KDSTYSMSS', 'OO}}22122', '443333233', 'TT.EEEEEE', 'NDGVYFAST', 'OO}/21122', '443032233'], ['EETTE', 'KIDGS', '3/ON2', '40433', 'EETTE', 'NIDGY', '3/ON2', '40433']]
4OLV_L	0.0095034928809539	1.227228608351588	0.2812499999999995	[[21, 37], [196, 198], [108, 111], [149, 151], [109, 112]]	[2, 1, 4, 3, 0]	[[90, 96], [195, 197], [233, 236], [354, 356], [465, 468]]	[['EEEEESS.S.--EEEEE', 'ISMRTSQYGS--LAWYQ', '/2142UV}U}--01223', '0325334333--12334', 'EEEEEEE', 'VYFASTE', '/211223', '0322334'], ['EEE', 'NEV', '33/', '440', 'EEE', 'KNI', '33/', '440'], ['....', 'IKRT', 'Y]^}', '0453', '....', 'INIT', 'Y]Y}', '0403'], ['EEE', 'QWK', '323', '434', 'EEE', 'NRK', '343', '454'], ['....', 'KRTV', ']^}Y', '4530', '....', 'ERDI', ']^]Y', '4540']]
2IJD_2	0.0095221047090451	10.813438417960183	14.999999999999998	[[155, 158], [49, 51], [219, 221], [68, 71], [84, 86]]	[2, 1, 4, 3, 0]	[[124, 127], [197, 199], [232, 234], [353, 356], [466, 468]]	[['TEEE', 'GKVI', 'N3//', '3400', 'TEEE', 'TNVV', 'N3//', '3400'], ['ETT', 'IDG', '/ON', '043', 'ETT', 'IDG', '/ON', '043'], ['...', 'GVK', '}Y]', '304', '...', 'GIN', '}Y]', '304'], ['.EEE', 'TNLE', '}303', '3414', '.EEE', 'WNRK', '}343', '3454'], ['...', 'RDI', '^]Y', '540', '...', 'RDI', '^]Y', '540']]
5GWY_B	0.0095412165703386	0.9659132490367052	0.1614583333333334	[[120, 126], [163, 165], [299, 301], [164, 166], [106, 109]]	[2, 1, 4, 3, 0]	[[101, 107], [195, 197], [232, 234], [354, 356], [462, 465]]	[['EEEEEEE', 'IASGVFG', '/122/12', '0233023', 'EEEEEEE', 'IRGWIFG', '/422/12', '0533023'], ['EEE', 'HQI', '33/', '440', 'EEE', 'KNI', '33/', '440'], ['...', 'GVN', '}Y]', '304', '...', 'GIN', '}Y]', '304'], ['EEE', 'QIE', '3/3', '404', 'EEE', 'NRK', '343', '454'], ['.TT.', 'KPGD', ']NN]', '4334', '.TT.', 'KPFE', ']NM]', '4324']]
2IJD_1	0.0095521335057321	10.79579089679368	15.695652173913045	[[155, 158], [49, 51], [219, 221], [68, 71], [84, 86]]	[2, 1, 4, 3, 0]	[[124, 127], [197, 199], [232, 234], [353, 356], [466, 468]]	[['TEEE', 'GKVI', 'N3//', '3400', 'TEEE', 'TNVV', 'N3//', '3400'], ['ETT', 'IDG', '/ON', '043', 'ETT', 'IDG', '/ON', '043'], ['...', 'GVK', '}Y]', '304', '...', 'GIN', '}Y]', '304'], ['.EEE', 'TNLE', '}303', '3414', '.EEE', 'WNRK', '}343', '3454'], ['...', 'RDI', '^]Y', '540', '...', 'RDI', '^]Y', '540']]
6NK6_D	0.0095632490033516	10.485653119057602	3.8607594936708862	[[176, 179], [368, 372], [228, 232], [350, 353], [165, 167]]	[2, 1, 4, 3, 0]	[[125, 128], [196, 200], [232, 236], [353, 356], [489, 491]]	[['EEEE', 'KIVV', '3///', '4000', 'EEEE', 'NVVI', '3///', '4000'], ['EETTE', 'QVMST', '3/MN2', '40233', 'EETTE', 'NIDGY', '3/ON2', '40433'], ['.....', 'TVHVP', '}Y]Y}', '30403', '.....', 'GINIT', '}Y]Y}', '30403'], ['.EEE', 'SQLQ', '}303', '3414', '.EEE', 'WNRK', '}343', '3454'], ['..S', 'PMS', '}[U', '323', '..S', 'YFP', '}[U', '323']]
5EN2_B	0.0095747289495577	6.98511948137021	6.245283018867927	[[169, 177], [149, 153]]	[2, 1]	[[87, 95], [196, 200]]	[['TT..EEEEE', 'KDSTYSMSS', 'OO}}22122', '443333233', 'TT.EEEEEE', 'NDGVYFAST', 'OO}/21122', '443032233'], ['EETTE', 'KIDGS', '3/ON2', '40433', 'EETTE', 'NIDGY', '3/ON2', '40433']]
3ZIF_E	0.0095800012908698	8.626145897068639	3.9230769230769234	[[756, 762], [684, 687], [388, 390], [820, 822], [767, 769]]	[2, 1, 4, 3, 0]	[[87, 93], [196, 199], [234, 236], [354, 356], [462, 464]]	[['TT.EEEE', 'HNFIPMC', 'OO[/211', '4420322', 'TT.EEEE', 'NDGVYFA', 'OO}/211', '4430322'], ['EETT', 'QFDS', '31ON', '4243', 'EETT', 'NIDG', '3/ON', '4043'], ['...', 'QIG', ']Y}', '403', '...', 'NIT', ']Y}', '403'], ['EEE', 'ERK', '343', '454', 'EEE', 'NRK', '343', '454'], ['.TT', 'NPA', ']NM', '432', '.TT', 'KPF', ']NM', '432']]
5KVD_E	0.009590490088588	10.558555479040516	11.000000000000004	[[323, 327], [359, 362], [399, 402], [354, 356]]	[2, 4, 3, 0]	[[87, 91], [231, 234], [354, 357], [489, 491]]	[['TS.EE', 'HGTVT', 'OU}/2', '43303', 'TT.EE', 'NDGVY', 'OO}/2', '44303'], ['..S.', 'ITAN', 'Y}T]', '0324', '....', 'IGIN', 'Y}Y]', '0304'], ['EEEE', 'HWHR', '3234', '4345', 'EEEE', 'NRKR', '3434', '4545'], ['.BS', 'PVG', '}(U', '303', '..S', 'YFP', '}[U', '323']]
3ZIF_K	0.0096053532084985	8.626321046154702	5.400000000000002	[[756, 762], [684, 687], [388, 390], [820, 822], [767, 769]]	[2, 1, 4, 3, 0]	[[87, 93], [196, 199], [234, 236], [354, 356], [462, 464]]	[['TT.EEEE', 'HNFIPMC', 'OO[/211', '4420322', 'TT.EEEE', 'NDGVYFA', 'OO}/211', '4430322'], ['EETT', 'QFDS', '31ON', '4243', 'EETT', 'NIDG', '3/ON', '4043'], ['...', 'QIG', ']Y}', '403', '...', 'NIT', ']Y}', '403'], ['EEE', 'ERK', '343', '454', 'EEE', 'NRK', '343', '454'], ['.TT', 'NPA', ']NM', '432', '.TT', 'KPF', ']NM', '432']]
1NAK_M	0.0096102039592051	7.102886015559121	5.400000000000002	[[169, 177], [149, 153]]	[2, 1]	[[87, 95], [196, 200]]	[['TT..EEEEE', 'KDSTYSMSS', 'OO}}22122', '443333233', 'TT.EEEEEE', 'NDGVYFAST', 'OO}/21122', '443032233'], ['EETTE', 'KIDGS', '3/ON2', '40433', 'EETTE', 'NIDGY', '3/ON2', '40433']]
4MHH_I	0.0096217775196807	7.051289761618338	5.095238095238096	[[169, 177], [149, 153]]	[2, 1]	[[87, 95], [196, 200]]	[['TT..B.EEE', 'KDSTYSMSS', 'OO}}+}122', '443333233', 'TT.EEEEEE', 'NDGVYFAST', 'OO}/21122', '443032233'], ['EETTE', 'KIDGS', '3/ON2', '40433', 'EETTE', 'NIDGY', '3/ON2', '40433']]
2DF7_R	0.0096304524444351	5.285953633300066	2.87878787878788	[[208, 219], [337, 339], [183, 185], [344, 347]]	[2, 1, 4, 0]	[[90, 96], [197, 199], [230, 232], [463, 466]]	[['EEEEEEEEEEEE', 'ITAADDYQFSSQ', '/21133231223', '032244342334', 'EEEEEEE', 'VYFASTE', '/211223', '0322334'], ['ETT', 'IHG', '/ON', '043', 'ETT', 'IDG', '/ON', '043'], ['E..', 'PIP', '2Y}', '303', 'E..', 'PIG', '2Y}', '303'], ['TTS.', 'GALR', 'NMS^', '3215', 'TT..', 'PFER', 'NM]^', '3245']]
3ZIF_H	0.0096458538616894	8.626517765975429	5.400000000000002	[[756, 762], [684, 687], [388, 390], [820, 822], [767, 769]]	[2, 1, 4, 3, 0]	[[87, 93], [196, 199], [234, 236], [354, 356], [462, 464]]	[['TT.EEEE', 'HNFIPMC', 'OO[/211', '4420322', 'TT.EEEE', 'NDGVYFA', 'OO}/211', '4430322'], ['EETT', 'QFDS', '31ON', '4243', 'EETT', 'NIDG', '3/ON', '4043'], ['...', 'QIG', ']Y}', '403', '...', 'NIT', ']Y}', '403'], ['EEE', 'ERK', '343', '454', 'EEE', 'NRK', '343', '454'], ['.TT', 'NPA', ']NM', '432', '.TT', 'KPF', ']NM', '432']]
3VDX_C	0.0096503699690657	11.00830497243848	13.22222222222222	[[16, 18], [251, 254], [389, 391], [18, 20], [356, 359]]	[2, 1, 4, 3, 0]	[[94, 96], [196, 199], [234, 236], [354, 356], [463, 466]]	[['EEE', 'YYE', '223', '334', 'EEE', 'STE', '223', '334'], ['EETT', 'EVEG', '3/ON', '4043', 'EETT', 'NIDG', '3/ON', '4043'], ['...', 'EIT', ']Y}', '403', '...', 'NIT', ']Y}', '403'], ['EEE', 'EDH', '333', '444', 'EEE', 'NRK', '343', '454'], ['TS..', 'GLQR', 'NS]^', '3145', 'TT..', 'PFER', 'NM]^', '3245']]
7KJ4_C	0.009679512831969	0.5493921683284113	0.4275092936802975	[[86, 132], [542, 545], [232, 236], [353, 357], [463, 468]]	[2, 1, 4, 3, 0]	[[86, 132], [196, 199], [232, 236], [353, 357], [463, 468]]	[['.TTEEEEEEEESS....EEEEESSSSSSS..EEEEEETTEEEEE...', 'FNDGVYFASTEKSNIIRGWIFGTTLDSKTQSLLIVNNATNVVIKVAE', '[OO2/211223VU]YY^22/12UUSVUVU]}00//33MN3///3Y[]', '24430322334434005330233314343431100442340004024', '.TT.EEEEEEESS..EEEEEEESS.SSSS..EEEEEETTEEEEE.S.', 'FNDGVYFASTEKSNIIRGWIFGTTLDSKTQSLLIVNNATNVVIKVAE', '[OO}/211223VU]Y/422/12UUZVUVU]}00//33MN3///3YT]', '244303223344340053302333143434311004423…
6MO0_B	0.0097094694043703	2.9482864093536296	0.8731707317073167	[[1061, 1081], [1043, 1045], [52, 55]]	[2, 1, 3]	[[97, 109], [198, 200], [354, 357]]	[['SS.EE.EEEEETTTTEEEESS', 'KGKRIEPSWADVKKDLISYGG', 'VU]4/]22213KOOO0/22UU', '434504333240444103333', 'SS..EEEEEEESS', 'KSNIIRGWIFGTT', 'VU]Y/422/12UU', '4340053302333'], ['TTE', 'EGT', 'ON2', '433', 'TTE', 'DGY', 'ON2', '433'], ['EEEE', 'ELER', '3034', '4145', 'EEEE', 'NRKR', '3434', '4545']]
6OMC_K	0.0097527624527464	10.247765205438398	2.254237288135592	[[294, 298], [240, 242], [320, 323], [392, 394]]	[2, 1, 4, 0]	[[112, 116], [195, 197], [233, 236], [489, 491]]	[['SS...', 'GKPKG', 'UV}]}', '34343', 'SSS..', 'SKTQS', 'UVU]}', '34343'], ['EEE', 'KEI', '33/', '440', 'EEE', 'KNI', '33/', '440'], ['....', 'VLVT', 'YZY}', '0103', '....', 'INIT', 'Y]Y}', '0403'], ['..S', 'YFP', '}[U', '323', '..S', 'YFP', '}[U', '323']]
6OMA_K	0.0097607086411595	10.248066258902943	2.254237288135592	[[294, 298], [240, 242], [320, 323], [392, 394]]	[2, 1, 4, 0]	[[112, 116], [195, 197], [233, 236], [489, 491]]	[['SS...', 'GKPKG', 'UV}]}', '34343', 'SSS..', 'SKTQS', 'UVU]}', '34343'], ['EEE', 'KEI', '33/', '440', 'EEE', 'KNI', '33/', '440'], ['....', 'VLVT', 'YZY}', '0103', '....', 'INIT', 'Y]Y}', '0403'], ['..S', 'YFP', '}[U', '323', '..S', 'YFP', '}[U', '323']]
5VXR_L	0.0097675798627537	7.040347461847531	1.1333333333333333	[[169, 177], [149, 153]]	[2, 1]	[[87, 95], [196, 200]]	[['TT..EEEEE', 'KDSTYSMSS', 'OO}}22122', '443333233', 'TT.EEEEEE', 'NDGVYFAST', 'OO}/21122', '443032233'], ['EETTE', 'KIDGS', '3/ON2', '40433', 'EETTE', 'NIDGY', '3/ON2', '40433']]
5AUM_B	0.0098181741281006	7.0828574699551385	3.987012987012986	[[169, 177], [149, 153]]	[2, 1]	[[87, 95], [196, 200]]	[['TT..EEEEE', 'KDSTYSMSS', 'OO}}22122', '443333233', 'TT.EEEEEE', 'NDGVYFAST', 'OO}/21122', '443032233'], ['EETTE', 'KIDGT', '3/ON2', '40433', 'EETTE', 'NIDGY', '3/ON2', '40433']]
1LVM_A	0.0098509164753602	10.21348310548808	95.0	[[117, 120], [23, 27], [73, 75]]	[2, 1, 3]	[[111, 114], [195, 199], [354, 356]]	[['SSSS', 'QTKS', 'VUVU', '4343', 'SSSS', 'DSKT', 'VUVU', '4343'], ['EEETT', 'NESDG', '332ON', '44343', 'EEETT', 'KNIDG', '33/ON', '44043'], ['EEE', 'QQH', '333', '444', 'EEE', 'NRK', '343', '454']]
7KEC_A	0.0098593348613173	0.7504429860767194	0.163636363636364	[[86, 130], [195, 200], [229, 235], [353, 357], [462, 468]]	[2, 1, 4, 3, 0]	[[86, 130], [195, 200], [229, 235], [353, 357], [462, 468]]	[['.TT.EEEEEEESS.S..EEEEESS.S..--.EEEEEETTEEEEE.', 'FNDGVYFASTEKSNIIRGWIFGTTLDSK--SLLIVNNATNVVIKV', '[OO}/211223VU]RY^22/12UUZV}]--}00//33MN3///3Y', '2443032233443400533023331434--311004423400040', '.TT.EEEEEEESS..EEEEEEESS.SSSS..EEEEEETTEEEEE.', 'FNDGVYFASTEKSNIIRGWIFGTTLDSKTQSLLIVNNATNVVIKV', '[OO}/211223VU]Y/422/12UUZVUVU]}00//33MN3///3Y', '244303223344340053302333143434311004423400040'], ['EE…
6P60_B	0.009875130094614	8.48151175545837	2.728155339805825	[[176, 180], [197, 204], [74, 77], [14, 17]]	[2, 1, 4, 0]	[[91, 95], [195, 200], [229, 232], [463, 466]]	[['EEEEE', 'YAASS', '21122', '32233', 'EEEEE', 'YFAST', '21122', '32233'], ['EEEEETTE', 'DQVTHEGS', '33/23ON2', '44034433', 'EEETTE', 'KNIDGY', '33/ON2', '440433'], ['EEE.', 'LTIT', '02/}', '1303', 'EE..', 'LPIG', '02Y}', '1303'], ['TT..', 'PGQR', 'NN]^', '3345', 'TT..', 'PFER', 'NM]^', '3245']]
7KE9_B	0.0098758147364822	0.4590698015320826	0.4014598540145981	[[86, 132], [542, 545], [229, 235], [353, 357], [462, 466]]	[2, 1, 4, 3, 0]	[[86, 132], [196, 199], [229, 235], [353, 357], [462, 466]]	[['.TTEEEEEEEESS....EEEEESSSSSSS..EEEEEETTEEEEE...', 'FNDGVYFASTEKSNIIRGWIFGTTLDSKTQSLLIVNNATNVVIKVME', '[OO2/211223VU]YY^22/12UUSVUVU]}00//33MN3///3Y[]', '24430322334434005330233314343431100442340004024', '.TT.EEEEEEESS..EEEEEEESS.SSSS..EEEEEETTEEEEE.S.', 'FNDGVYFASTEKSNIIRGWIFGTTLDSKTQSLLIVNNATNVVIKVAE', '[OO}/211223VU]Y/422/12UUZVUVU]}00//33MN3///3YT]', '244303223344340053302333143434311004423…
5AUM_L	0.0099197658565432	7.027969537650415	3.682926829268292	[[169, 177], [149, 153]]	[2, 1]	[[87, 95], [196, 200]]	[['TT..EEEEE', 'KDSTYSMSS', 'OO}}22122', '443333233', 'TT.EEEEEE', 'NDGVYFAST', 'OO}/21122', '443032233'], ['EETTE', 'KIDGT', '3/ON2', '40433', 'EETTE', 'NIDGY', '3/ON2', '40433']]
7KJ4_A	0.009951859025049	0.2518021852029736	0.263157894736842	[[86, 132], [542, 545], [229, 236], [353, 357], [462, 468]]	[2, 1, 4, 3, 0]	[[86, 132], [196, 199], [229, 236], [353, 357], [462, 468]]	[['.TTEEEEEEEESS....EEEEESSSSSSS..EEEEE.SSSEEEE...', 'FNDGVYFASTEKSNIIRGWIFGTTLDSKTQSLLIVNNATNVVIKVAE', '[OO2/211223VU]YY^22/12UUSVUVU]}00//3]TUV///3Y[]', '24430322334434005330233314343431100442340004024', '.TT.EEEEEEESS..EEEEEEESS.SSSS..EEEEEETTEEEEE.S.', 'FNDGVYFASTEKSNIIRGWIFGTTLDSKTQSLLIVNNATNVVIKVAE', '[OO}/211223VU]Y/422/12UUZVUVU]}00//33MN3///3YT]', '244303223344340053302333143434311004423…
5DLM_L	0.0099664671896738	7.043468737939472	5.193548387096774	[[174, 182], [154, 158]]	[2, 1]	[[87, 95], [196, 200]]	[['TT..EEEEE', 'KDSTYSMSS', 'OO}}22122', '443333233', 'TT.EEEEEE', 'NDGVYFAST', 'OO}/21122', '443032233'], ['EETTE', 'KIDGS', '3/ON2', '40433', 'EETTE', 'NIDGY', '3/ON2', '40433']]
4HZL_L	0.0099770707342983	7.044373660416361	4.485714285714288	[[174, 182], [154, 158]]	[2, 1]	[[87, 95], [196, 200]]	[['TT..EEEEE', 'KDSTYSMSS', 'OO}}22122', '443333233', 'TT.EEEEEE', 'NDGVYFAST', 'OO}/21122', '443032233'], ['EETTE', 'KIDGS', '3/ON2', '40433', 'EETTE', 'NIDGY', '3/ON2', '40433']]
3P31_A	0.0099930591857344	5.34581708333131	53.85714285714285	[[147, 157], [126, 128]]	[2, 3]	[[87, 95], [354, 356]]	[['TT..EEEEEEE', 'EEGAIVGEISP', 'OO}[//23/22', '44320034033', 'TT.EEEEEE', 'NDGVYFAST', 'OO}/21122', '443032233'], ['EEE', 'KAN', '313', '424', 'EEE', 'NRK', '343', '454']]
7DCC_E	0.0099995903972951	0.6032862239072209	0.5058823529411771	[[86, 129], [195, 200], [229, 236], [464, 468]]	[2, 1, 4, 0]	[[86, 129], [195, 200], [229, 236], [464, 468]]	[['.TT.EEEEEEESS.....EEEESSSSTTS.EEEEEE.SS.EEEE', 'FNDGVYFASTEKSNIIRGWIFGTTLDSKTQSLLIVNNATNVVIK', '[OO}/211223VU]YY^}2/12UUSVNOU]200//3]TU]///3', '24430322334434005330233314343431100442340004', '.TT.EEEEEEESS..EEEEEEESS.SSSS..EEEEEETTEEEEE', 'FNDGVYFASTEKSNIIRGWIFGTTLDSKTQSLLIVNNATNVVIK', '[OO}/211223VU]Y/422/12UUZVUVU]}00//33MN3///3', '24430322334434005330233314343431100442340004'], ['EEETTE', '…
5GPI_F	0.0100244025588304	2.640081813881688	0.1744791666666669	[[23, 27], [107, 109], [98, 101], [108, 110]]	[2, 1, 4, 3]	[[103, 107], [195, 197], [229, 232], [354, 356]]	[['EEEEE', 'YRVMT', '24/12', '35023', 'EEEEE', 'GWIFG', '22/12', '33023'], ['EEE', 'KNI', '33/', '440', 'EEE', 'KNI', '33/', '440'], ['EE..', 'LAVP', '01Y}', '1203', 'EE..', 'LPIG', '02Y}', '1303'], ['EEE', 'NIQ', '3/3', '404', 'EEE', 'NRK', '343', '454']]
5ZMQ_F	0.0100300195033519	2.7226543609219327	0.1796875000000002	[[23, 27], [107, 109], [98, 101], [108, 110], [89, 91]]	[2, 1, 4, 3, 0]	[[103, 107], [195, 197], [229, 232], [354, 356], [489, 491]]	[['EEEEE', 'YRVMT', '24/12', '35023', 'EEEEE', 'GWIFG', '22/12', '33023'], ['EEE', 'KNI', '33/', '440', 'EEE', 'KNI', '33/', '440'], ['EE..', 'LAVP', '01Y}', '1203', 'EE..', 'LPIG', '02Y}', '1303'], ['EEE', 'NIQ', '3/3', '404', 'EEE', 'NRK', '343', '454'], ['..S', 'WDG', '}]U', '343', '..S', 'YFP', '}[U', '323']]
3NWA_A	0.0100303902313948	9.342111191020424	2.147540983606557	[[648, 657], [370, 372], [674, 676], [230, 233], [260, 264]]	[2, 1, 4, 3, 0]	[[90, 96], [195, 197], [234, 236], [353, 356], [462, 466]]	[['EEEETTEEEE', 'VYFEEYAYSH', '/213ON1223', '0324432334', 'EEEEEEE', 'VYFASTE', '/211223', '0322334'], ['EEE', 'QEV', '33/', '440', 'EEE', 'KNI', '33/', '440'], ['...', 'NIT', ']Y}', '403', '...', 'NIT', ']Y}', '403'], ['.EEE', 'TDME', '}313', '3424', '.EEE', 'WNRK', '}343', '3454'], ['.TT..', 'EAFHR', ']MM]^', '42245', '.TT..', 'KPFER', ']NM]^', '43245']]
6XEY_B	0.0100567804692917	0.4084005337079268	0.2885906040268455	[[89, 129], [195, 200], [229, 236], [353, 357], [463, 468]]	[2, 1, 4, 3, 0]	[[89, 129], [195, 200], [229, 236], [353, 357], [463, 468]]	[['.EEEEE...TTSEEEEEEESSTTSSS.EEEEEE.SS.EEEE', 'GVYFASTEKSNIIRGWIFGTTLDSKTQSLLIVNNATNVVIK', '}/2112}]]NOR/422/12UULOUVU]200//3]TU]///3', '30322334434005330233314343431100442340004', '.EEEEEEESS..EEEEEEESS.SSSS..EEEEEETTEEEEE', 'GVYFASTEKSNIIRGWIFGTTLDSKTQSLLIVNNATNVVIK', '}/211223VU]Y/422/12UUZVUVU]}00//33MN3///3', '30322334434005330233314343431100442340004'], ['EEETTE', 'KNIDGY', '33/ON2', '4404…
5NPI_B	0.0100909462190713	7.374239780852795	3.413793103448276	[[184, 193], [151, 154], [155, 158]]	[2, 4, 0]	[[116, 125], [229, 232], [463, 466]]	[['.EEEEETTTE', 'PRLLIKYASQ', '}400/3NMN3', '3511043234', '.EEEEEETTE', 'SLLIVNNATN', '}00//33MN3', '3110044234'], ['EEE.', 'LSVT', '02/}', '1303', 'EE..', 'LPIG', '02Y}', '1303'], ['TT..', 'PGDR', 'NN]^', '3345', 'TT..', 'PFER', 'NM]^', '3245']]
4AM0_D	0.0100960399112999	7.009983911849778	3.571428571428573	[[169, 177], [149, 153]]	[2, 1]	[[87, 95], [196, 200]]	[['TT..EEEEE', 'KDSTYSMSS', 'OO}}22122', '443333233', 'TT.EEEEEE', 'NDGVYFAST', 'OO}/21122', '443032233'], ['EETTE', 'KIDGS', '3/ON2', '40433', 'EETTE', 'NIDGY', '3/ON2', '40433']]
5GJ4_F	0.0101370286687003	2.746135975560697	0.2005208333333334	[[23, 27], [107, 109], [98, 101], [108, 110]]	[2, 1, 4, 3]	[[103, 107], [195, 197], [229, 232], [354, 356]]	[['EEEEE', 'YRVMT', '24/12', '35023', 'EEEEE', 'GWIFG', '22/12', '33023'], ['EEE', 'KNI', '33/', '440', 'EEE', 'KNI', '33/', '440'], ['EE..', 'LAVP', '01Y}', '1203', 'EE..', 'LPIG', '02Y}', '1303'], ['EEE', 'NIQ', '3/3', '404', 'EEE', 'NRK', '343', '454']]
1ZTX_L	0.0101695809939062	7.197648850778515	3.3146067415730345	[[169, 177], [149, 153], [210, 212]]	[2, 1, 0]	[[87, 95], [196, 200], [465, 467]]	[['TT..EEEEE', 'KDSTYSMSS', 'OO}}22122', '443333233', 'TT.EEEEEE', 'NDGVYFAST', 'OO}/21122', '443032233'], ['EETTE', 'KIDGS', '3/ON2', '40433', 'EETTE', 'NIDGY', '3/ON2', '40433'], ['...', 'NRN', ']^]', '454', '...', 'ERD', ']^]', '454']]
4JUG_G	0.0101708663751335	9.374018614230794	6.836734693877549	[[134, 140], [323, 325], [209, 211], [238, 241]]	[2, 4, 3, 0]	[[89, 95], [234, 236], [353, 355], [462, 465]]	[['..EEEEE', 'GVTAAVS', '}Y211/2', '3032203', '.EEEEEE', 'GVYFAST', '}/21122', '3032233'], ['...', 'NIP', ']Y}', '403', '...', 'NIT', ']Y}', '403'], ['.EE', 'YNR', '}34', '345', '.EE', 'WNR', '}34', '345'], ['.TT.', 'EPGD', ']NN]', '4334', '.TT.', 'KPFE', ']NM]', '4324']]
3TLO_A	0.0101825135509936	0.9877004300909752	0.0494791666666663	[[120, 126], [163, 165], [190, 193], [164, 166], [106, 109]]	[2, 1, 4, 3, 0]	[[101, 107], [195, 197], [232, 235], [354, 356], [462, 465]]	[['EEEEEEE', 'IASGVFG', '/122/12', '0233023', 'EEEEEEE', 'IRGWIFG', '/422/12', '0533023'], ['EEE', 'HQI', '33/', '440', 'EEE', 'KNI', '33/', '440'], ['....', 'SLQV', '}Z]Y', '3140', '....', 'GINI', '}Y]Y', '3040'], ['EEE', 'QIE', '3/3', '404', 'EEE', 'NRK', '343', '454'], ['.TT.', 'KPGD', ']NN]', '4334', '.TT.', 'KPFE', ']NM]', '4324']]
7JV4_B	0.0101882716079187	0.3708920353957722	0.2347266881028942	[[86, 132], [542, 545], [229, 235], [353, 357], [462, 466]]	[2, 1, 4, 3, 0]	[[86, 132], [196, 199], [229, 235], [353, 357], [462, 466]]	[['.TTEEEEEEEESS....EEEEESSSSSSS..EEEEEETTEEEEE...', 'FNDGVYFASTEKSNIIRGWIFGTTLDSKTQSLLIVNNATNVVIKVNE', '[OO2/211223VU]YY^22/12UUSVUVU]}00//33MN3///3Y]]', '24430322334434005330233314343431100442340004044', '.TT.EEEEEEESS..EEEEEEESS.SSSS..EEEEEETTEEEEE.S.', 'FNDGVYFASTEKSNIIRGWIFGTTLDSKTQSLLIVNNATNVVIKVAE', '[OO}/211223VU]Y/422/12UUZVUVU]}00//33MN3///3YT]', '244303223344340053302333143434311004423…
6HGB_B	0.0102101273624712	8.368589819236862	0.8333333333333328	[[395, 399], [394, 396], [349, 351], [128, 130]]	[2, 1, 4, 3]	[[125, 129], [195, 197], [232, 234], [353, 355]]	[['EEEEE', 'QVIVN', '3///3', '40004', 'EEEEE', 'NVVIK', '3///3', '40004'], ['EEE', 'NQV', '33/', '440', 'EEE', 'KNI', '33/', '440'], ['...', 'GVK', '}Y]', '304', '...', 'GIN', '}Y]', '304'], ['.EE', 'GQR', '}34', '345', '.EE', 'WNR', '}34', '345']]
4MHH_K	0.0102129009943597	7.022833383190986	8.846153846153848	[[169, 177], [149, 153]]	[2, 1]	[[87, 95], [196, 200]]	[['TT..EEEEE', 'KDSTYSMSS', 'OO}}22122', '443333233', 'TT.EEEEEE', 'NDGVYFAST', 'OO}/21122', '443032233'], ['EETTE', 'KIDGS', '3/ON2', '40433', 'EETTE', 'NIDGY', '3/ON2', '40433']]
2WC9_A	0.0102724370299204	9.548934609448494	9.666666666666668	[[285, 290], [321, 324]]	[2, 0]	[[87, 92], [462, 465]]	[['TTEEEE', 'KNRIYA', 'OO4/21', '445032', 'TT.EEE', 'NDGVYF', 'OO}/21', '443032'], ['.TT.', 'DSSE', ']NN]', '4334', '.TT.', 'KPFE', ']NM]', '4324']]
6CS2_A	0.0103225766652321	0.4974589906954829	0.4065934065934067	[[83, 118], [188, 192], [222, 229], [546, 549]]	[2, 1, 4, 0]	[[86, 121], [195, 199], [229, 236], [462, 465]]	[['.TT.EEEEEEESS....EEEEESS.SSSS.EEEEEE', 'FKDGIYFAATEKSNVVRGWVFGSTMNNKSQSVIIIN', '[OO}/211123VU]YY^22/12UU[VVVU]2////3', '244303222344340053302333244434300004', '.TT.EEEEEEESS..EEEEEEESS.SSSS..EEEEE', 'FNDGVYFASTEKSNIIRGWIFGTTLDSKTQSLLIVN', '[OO}/211223VU]Y/422/12UUZVUVU]}00//3', '244303223344340053302333143434311004'], ['EEETT', 'KNKDG', '333ON', '44443', 'EEETT', 'KNIDG', '33/ON', '44043'], ['…
6JHQ_E	0.0103422892304234	7.075307912284966	3.042105263157895	[[168, 176], [148, 151], [114, 116], [146, 148], [151, 155]]	[2, 1, 4, 3, 0]	[[87, 95], [196, 199], [231, 233], [354, 356], [463, 467]]	[['TT..EEEEE', 'KDSTYSMSS', 'OO}}22122', '443333233', 'TT.EEEEEE', 'NDGVYFAST', 'OO}/21122', '443032233'], ['EETT', 'KIDG', '3/ON', '4043', 'EETT', 'NIDG', '3/ON', '4043'], ['...', 'VSI', 'Y}Y', '030', '...', 'IGI', 'Y}Y', '030'], ['EEE', 'KWK', '323', '434', 'EEE', 'NRK', '343', '454'], ['TB...', 'GSERQ', 'N+]^]', '33454', 'TT...', 'PFERD', 'NM]^]', '32454']]
6QCV_B	0.010365426721752	9.572101474522276	5.400000000000002	[[180, 185], [397, 401], [643, 645], [628, 630]]	[2, 1, 4, 0]	[[91, 96], [196, 200], [234, 236], [462, 464]]	[['EEEEEE', 'TFFSVK', '2112/3', '322304', 'EEEEEE', 'YFASTE', '211223', '322334'], ['ETTTE', 'NEEGT', '3OON2', '44433', 'EETTE', 'NIDGY', '3/ON2', '40433'], ['...', 'DIT', ']Y}', '403', '...', 'NIT', ']Y}', '403'], ['.TT', 'NPF', ']NM', '432', '.TT', 'KPF', ']NM', '432']]
3SO9_A	0.0103695456863154	1.000696454955008	0.263157894736842	[[64, 72], [69, 71], [36, 39], [42, 45]]	[2, 1, 4, 3]	[[120, 128], [195, 197], [233, 236], [353, 356]]	[['EEETTEEEE', 'IEICGHKVI', '/3/MN33//', '040234400', 'EEETTEEEE', 'VNNATNVVI', '/33MN3///', '044234000'], ['EEE', 'HKV', '33/', '440', 'EEE', 'KNI', '33/', '440'], ['....', 'VNLP', 'Y]Z}', '0413', '....', 'INIT', 'Y]Y}', '0403'], ['.EEE', 'WKPK', '}323', '3434', '.EEE', 'WNRK', '}343', '3454']]
7KFW_E	0.0103805734664026	4.717577357519483	0.6666666666666663	[[395, 399], [467, 469], [353, 357], [463, 468]]	[2, 4, 3, 0]	[[90, 94], [234, 236], [353, 357], [463, 468]]	[['EEEEE', 'VYADS', '/2132', '03243', 'EEEEE', 'VYFAS', '/2112', '03223'], ['...', 'DIS', ']Y}', '403', '...', 'NIT', ']Y}', '403'], ['.EEEE', 'WNRKR', '}3434', '34545', '.EEEE', 'WNRKR', '}3434', '34545'], ['TT....', 'PFERDI', 'NM]^]Y', '324540', 'TT....', 'PFERDI', 'NM]^]Y', '324540']]
4OII_L	0.0103862368461417	7.0215903210101125	3.9230769230769234	[[169, 177], [149, 153]]	[2, 1]	[[87, 95], [196, 200]]	[['TT..EEEEE', 'KDSTYSMSS', 'OO}}22122', '443333233', 'TT.EEEEEE', 'NDGVYFAST', 'OO}/21122', '443032233'], ['EETTE', 'KIDGS', '3/ON2', '40433', 'EETTE', 'NIDGY', '3/ON2', '40433']]
4HZZ_A	0.0103887162704649	9.243647766049817	7.170212765957448	[[96, 101], [231, 236], [348, 350]]	[2, 1, 4]	[[91, 96], [195, 200], [232, 234]]	[['EEEEEE', 'GFFPFH', '211213', '322324', 'EEEEEE', 'YFASTE', '211223', '322334'], ['EEETTE', 'QEIDGT', '33/ON2', '440433', 'EEETTE', 'KNIDGY', '33/ON2', '440433'], ['...', 'GVK', '}Y]', '304', '...', 'GIN', '}Y]', '304']]
5C0R_L	0.0103895797670604	7.218335644910988	1.064516129032259	[[169, 177], [149, 153]]	[2, 1]	[[87, 95], [196, 200]]	[['TT..EEEEE', 'KDSTYSMSS', 'OO}}22122', '443333233', 'TT.EEEEEE', 'NDGVYFAST', 'OO}/21122', '443032233'], ['EETTE', 'KIDGS', '3/ON2', '40433', 'EETTE', 'NIDGY', '3/ON2', '40433']]
4JPW_L	0.0103919143559429	7.320063353360529	3.2197802197802208	[[44, 53], [68, 70], [11, 14], [107, 110]]	[2, 1, 4, 0]	[[116, 125], [198, 200], [229, 232], [465, 468]]	[['.EEEEETTTE', 'PKLLVHGASN', '}300/3NMN3', '3411043234', '.EEEEEETTE', 'SLLIVNNATN', '}00//33MN3', '3110044234'], ['TTE', 'HTT', 'ON2', '433', 'TTE', 'DGY', 'ON2', '433'], ['EEE.', 'LSAS', '021}', '1323', 'EE..', 'LPIG', '02Y}', '1303'], ['....', 'KRTV', ']^}Y', '4530', '....', 'ERDI', ']^]Y', '4540']]
1W20_B	0.0103964711640795	8.405649131952767	0.8203124999999998	[[1401, 1405], [1400, 1402], [1355, 1357], [1134, 1136]]	[2, 1, 4, 3]	[[125, 129], [195, 197], [232, 234], [353, 355]]	[['EEEEE', 'QVIVN', '3///3', '40004', 'EEEEE', 'NVVIK', '3///3', '40004'], ['EEE', 'NQV', '33/', '440', 'EEE', 'KNI', '33/', '440'], ['...', 'GVK', '}Y]', '304', '...', 'GIN', '}Y]', '304'], ['.EE', 'GKR', '}34', '345', '.EE', 'WNR', '}34', '345']]
1W21_B	0.0103964711640795	8.405649131952767	0.8203124999999998	[[1401, 1405], [1400, 1402], [1355, 1357], [1134, 1136]]	[2, 1, 4, 3]	[[125, 129], [195, 197], [232, 234], [353, 355]]	[['EEEEE', 'QVIVN', '3///3', '40004', 'EEEEE', 'NVVIK', '3///3', '40004'], ['EEE', 'NQV', '33/', '440', 'EEE', 'KNI', '33/', '440'], ['...', 'GVK', '}Y]', '304', '...', 'GIN', '}Y]', '304'], ['.EE', 'GKR', '}34', '345', '.EE', 'WNR', '}34', '345']]
4OII_M	0.0104031855320672	7.020965027624969	3.465116279069769	[[169, 177], [149, 153]]	[2, 1]	[[87, 95], [196, 200]]	[['TT..EEEEE', 'KDSTYSMSS', 'OO}}22122', '443333233', 'TT.EEEEEE', 'NDGVYFAST', 'OO}/21122', '443032233'], ['EETTE', 'KIDGS', '3/ON2', '40433', 'EETTE', 'NIDGY', '3/ON2', '40433']]
6VYB_C	0.01041090072844	0.1199048898528746	0.142857142857143	[[86, 132], [195, 200], [229, 236], [353, 357], [462, 468]]	[2, 1, 4, 3, 0]	[[86, 132], [195, 200], [229, 236], [353, 357], [462, 468]]	[['.TT.EEEEEEESS....EEEEESS.SSSS..EEEEEETTEEEEE...', 'FNDGVYFASTEKSNIIRGWIFGTTLDSKTQSLLIVNNATNVVIKVXE', '[OO}/211223VU]YY^22/12UUZVUVU]}00//33MN3///3Y_]', '24430322334434005330233314343431100442340004064', '.TT.EEEEEEESS..EEEEEEESS.SSSS..EEEEEETTEEEEE.S.', 'FNDGVYFASTEKSNIIRGWIFGTTLDSKTQSLLIVNNATNVVIKVAE', '[OO}/211223VU]Y/422/12UUZVUVU]}00//33MN3///3YT]', '244303223344340053302333143434311004423…
6CRV_A	0.0104292248833286	0.5116201703492159	0.4656488549618325	[[83, 118], [188, 192], [222, 229], [1054, 1056], [546, 549]]	[2, 1, 4, 3, 0]	[[86, 121], [195, 199], [229, 236], [354, 356], [462, 465]]	[['.TT.EEEEEEESS....EEEEESS.STTS.EEEEEE', 'FKDGIYFAATEKSNVVRGWVFGSTMNNKSQSVIIIN', '[OO}/211123VU]YY^22/12UU[VOOU]2////3', '244303222344340053302333244434300004', '.TT.EEEEEEESS..EEEEEEESS.SSSS..EEEEE', 'FNDGVYFASTEKSNIIRGWIFGTTLDSKTQSLLIVN', '[OO}/211223VU]Y/422/12UUZVUVU]}00//3', '244303223344340053302333143434311004'], ['EEETT', 'KNKDG', '333ON', '44443', 'EEETT', 'KNIDG', '33/ON', '44043'], ['…
6CRV_C	0.0104316282303371	0.5116198948810242	0.5058823529411771	[[83, 118], [188, 192], [222, 229], [1054, 1056], [546, 549]]	[2, 1, 4, 3, 0]	[[86, 121], [195, 199], [229, 236], [354, 356], [462, 465]]	[['.TT.EEEEEEESS....EEEEESS.STTS.EEEEEE', 'FKDGIYFAATEKSNVVRGWVFGSTMNNKSQSVIIIN', '[OO}/211123VU]YY^22/12UU[VOOU]2////3', '244303222344340053302333244434300004', '.TT.EEEEEEESS..EEEEEEESS.SSSS..EEEEE', 'FNDGVYFASTEKSNIIRGWIFGTTLDSKTQSLLIVN', '[OO}/211223VU]Y/422/12UUZVUVU]}00//3', '244303223344340053302333143434311004'], ['EEETT', 'KNKDG', '333ON', '44443', 'EEETT', 'KNIDG', '33/ON', '44043'], ['…
6CRV_B	0.0104355422598044	0.5116705716218585	0.2673267326732678	[[83, 118], [188, 192], [222, 229], [1054, 1056], [546, 549]]	[2, 1, 4, 3, 0]	[[86, 121], [195, 199], [229, 236], [354, 356], [462, 465]]	[['.TT.EEEEEEESS....EEEEESS.STTS.EEEEEE', 'FKDGIYFAATEKSNVVRGWVFGSTMNNKSQSVIIIN', '[OO}/211123VU]YY^22/12UU[VOOU]2////3', '244303222344340053302333244434300004', '.TT.EEEEEEESS..EEEEEEESS.SSSS..EEEEE', 'FNDGVYFASTEKSNIIRGWIFGTTLDSKTQSLLIVN', '[OO}/211223VU]Y/422/12UUZVUVU]}00//3', '244303223344340053302333143434311004'], ['EEETT', 'KNKDG', '333ON', '44443', 'EEETT', 'KNIDG', '33/ON', '44043'], ['…
6NK6_B	0.0104602064867509	9.411515262972424	2.692307692307693	[[296, 302], [368, 372], [228, 232], [350, 353], [391, 393]]	[2, 1, 4, 3, 0]	[[90, 96], [196, 200], [232, 236], [353, 356], [489, 491]]	[['EEEEEEE', 'VTDMSGE', '/231223', '0342334', 'EEEEEEE', 'VYFASTE', '/211223', '0322334'], ['EETTE', 'QVIST', '3/KN2', '40033', 'EETTE', 'NIDGY', '3/ON2', '40433'], ['.....', 'TVHVP', '}Y]Y}', '30403', '.....', 'GINIT', '}Y]Y}', '30403'], ['.EEE', 'SQLQ', '}303', '3414', '.EEE', 'WNRK', '}343', '3454'], ['..S', 'PAS', '}[U', '323', '..S', 'YFP', '}[U', '323']]
5TL6_D	0.0104705533673704	8.3736120843582	3.085106382978724	[[8, 16], [98, 101], [312, 316]]	[2, 1, 4]	[[105, 113], [196, 199], [230, 234]]	[['EEEESSSSS', 'VFTTVDNTN', '/122RVVUV', '023304434', 'EEESS.SSS', 'IFGTTLDSK', '/12UUZVUV', '023331434'], ['EETT', 'QVGG', '3/NN', '4033', 'EETT', 'NIDG', '3/ON', '4043'], ['E....', 'TTTIK', '2}}Y]', '33304', 'E....', 'PIGIN', '2Y}Y]', '30304']]
1NAK_L	0.0104728375511383	7.109146892760005	7.533333333333335	[[169, 177], [149, 153]]	[2, 1]	[[87, 95], [196, 200]]	[['TT..EEEEE', 'KDSTYSMSS', 'OO}}22122', '443333233', 'TT.EEEEEE', 'NDGVYFAST', 'OO}/21122', '443032233'], ['EETTE', 'KIDGS', '3/ON2', '40433', 'EETTE', 'NIDGY', '3/ON2', '40433']]
5LDN_H	0.0104812104334543	1.2460503959642422	0.0833333333333332	[[66, 70], [69, 73], [206, 209], [12, 16]]	[2, 1, 4, 0]	[[118, 122], [195, 199], [232, 235], [462, 466]]	[['EEEEE', 'LSINK', '02/33', '13044', 'EEEEE', 'LIVNN', '0//33', '10044'], ['EEETT', 'NKDDS', '333ON', '44443', 'EEETT', 'KNIDG', '33/ON', '44043'], ['....', 'STKV', '}}]Y', '3340', '....', 'GINI', '}Y]Y', '3040'], ['.TT..', 'QPSQR', ']NN]^', '43345', '.TT..', 'KPFER', ']NM]^', '43245']]
5YWP_Q	0.0104827593221268	7.643688404041788	2.147540983606557	[[170, 178], [150, 154], [87, 92], [148, 150]]	[2, 1, 4, 3]	[[87, 95], [196, 200], [230, 235], [354, 356]]	[['TT..EEEEE', 'KDSTYSMSS', 'OO}}22122', '443333233', 'TT.EEEEEE', 'NDGVYFAST', 'OO}/21122', '443032233'], ['EETTE', 'KIDGS', '3/ON2', '40433', 'EETTE', 'NIDGY', '3/ON2', '40433'], ['EE....', 'YYTQHI', '22}]]Y', '333440', 'E.....', 'PIGINI', '2Y}Y]Y', '303040'], ['EEE', 'KWK', '323', '434', 'EEE', 'NRK', '343', '454']]
5GJ4_H	0.0105243855005081	2.771756880086519	0.1953125000000002	[[23, 27], [107, 109], [98, 101], [108, 110], [169, 171]]	[2, 1, 4, 3, 0]	[[103, 107], [195, 197], [229, 232], [354, 356], [465, 467]]	[['EEEEE', 'YRVMT', '24/12', '35023', 'EEEEE', 'GWIFG', '22/12', '33023'], ['EEE', 'KNI', '33/', '440', 'EEE', 'KNI', '33/', '440'], ['EE..', 'LAVP', '01Y}', '1203', 'EE..', 'LPIG', '02Y}', '1303'], ['EEE', 'NIQ', '3/3', '404', 'EEE', 'NRK', '343', '454'], ['...', 'KRE', ']^]', '454', '...', 'ERD', ']^]', '454']]
4HZY_A	0.0105293164916612	9.239359909946558	6.529411764705887	[[96, 101], [231, 236], [348, 350]]	[2, 1, 4]	[[91, 96], [195, 200], [232, 234]]	[['EEEEEE', 'GFFPFH', '211213', '322324', 'EEEEEE', 'YFASTE', '211223', '322334'], ['EEETTE', 'QEIDGT', '33/ON2', '440433', 'EEETTE', 'KNIDGY', '33/ON2', '440433'], ['...', 'GVK', '}Y]', '304', '...', 'GIN', '}Y]', '304']]
7A98_A	0.0105360688204198	0.3086719821170565	0.5802469135802473	[[89, 129], [198, 200], [229, 236], [353, 355], [465, 468]]	[2, 1, 4, 3, 0]	[[89, 129], [198, 200], [229, 236], [353, 355], [465, 468]]	[['.EEEEEE.SS....EEEEESS.SSSS..EEEEE.SS.EEEE', 'GVYFASTEKSNIIRGWIFGTTLDSKTQSLLIVNNATNVVIK', '}/21122]VU]YY^22/12UUZVUVU]}00//3]TU]///3', '30322334434005330233314343431100442340004', '.EEEEEEESS..EEEEEEESS.SSSS..EEEEEETTEEEEE', 'GVYFASTEKSNIIRGWIFGTTLDSKTQSLLIVNNATNVVIK', '}/211223VU]Y/422/12UUZVUVU]}00//33MN3///3', '30322334434005330233314343431100442340004'], ['TTE', 'DGY', 'ON2', '433', 'TTE', …
7A98_B	0.0105416083419222	0.3087619694698019	0.8640776699029125	[[89, 129], [198, 200], [229, 236], [353, 355], [465, 468]]	[2, 1, 4, 3, 0]	[[89, 129], [198, 200], [229, 236], [353, 355], [465, 468]]	[['.EEEEEE.SS....EEEEESS.SSSS..EEEEE.SS.EEEE', 'GVYFASTEKSNIIRGWIFGTTLDSKTQSLLIVNNATNVVIK', '}/21122]VU]YY^22/12UUZVUVU]}00//3]TU]///3', '30322334434005330233314343431100442340004', '.EEEEEEESS..EEEEEEESS.SSSS..EEEEEETTEEEEE', 'GVYFASTEKSNIIRGWIFGTTLDSKTQSLLIVNNATNVVIK', '}/211223VU]Y/422/12UUZVUVU]}00//33MN3///3', '30322334434005330233314343431100442340004'], ['TTE', 'DGY', 'ON2', '433', 'TTE', …
7A98_C	0.0105447373765214	0.3087093874902838	0.7777777777777772	[[89, 129], [198, 200], [229, 236], [353, 355], [465, 468]]	[2, 1, 4, 3, 0]	[[89, 129], [198, 200], [229, 236], [353, 355], [465, 468]]	[['.EEEEEE.SS....EEEEESS.SSSS..EEEEE.SS.EEEE', 'GVYFASTEKSNIIRGWIFGTTLDSKTQSLLIVNNATNVVIK', '}/21122]VU]YY^22/12UUZVUVU]}00//3]TU]///3', '30322334434005330233314343431100442340004', '.EEEEEEESS..EEEEEEESS.SSSS..EEEEEETTEEEEE', 'GVYFASTEKSNIIRGWIFGTTLDSKTQSLLIVNNATNVVIK', '}/211223VU]Y/422/12UUZVUVU]}00//33MN3///3', '30322334434005330233314343431100442340004'], ['TTE', 'DGY', 'ON2', '433', 'TTE', …
3IYW_H	0.0105591273910142	8.259966045491714	11.800000000000004	[[21, 27], [224, 227]]	[2, 0]	[[103, 109], [462, 465]]	[['EEEEESS', 'STKASGY', '22312UU', '3342333', 'EEEEESS', 'GWIFGTT', '22/12UU', '3302333'], ['.TT.', 'KSYD', ']NN]', '4334', '.TT.', 'KPFE', ']NM]', '4324']]
5M01_A	0.0105724071608786	10.3460657013176	6.245283018867927	[[121, 125], [218, 221]]	[2, 1]	[[102, 106], [196, 199]]	[['EEEEE', 'RDYIA', '432/1', '54302', 'EEEEE', 'RGWIF', '422/1', '53302'], ['EETT', 'QLNG', '30ON', '4143', 'EETT', 'NIDG', '3/ON', '4043']]
5K6C_F	0.0106063360355584	10.126204880233772	3.9230769230769234	[[389, 393], [343, 348], [401, 403], [312, 315], [385, 388]]	[2, 1, 4, 3, 0]	[[112, 116], [195, 200], [234, 236], [353, 356], [462, 465]]	[['SSS..', 'PKYDG', 'UVU]}', '34343', 'SSS..', 'SKTQS', 'UVU]}', '34343'], ['EEETTE', 'DDNAGS', '333MN2', '444233', 'EEETTE', 'KNIDGY', '33/ON2', '440433'], ['...', 'DVS', ']Y}', '403', '...', 'NIT', ']Y}', '403'], ['.EEE', 'PDWK', '}323', '3434', '.EEE', 'WNRK', '}343', '3454'], ['.TT.', 'DIFN', ']KM]', '4024', '.TT.', 'KPFE', ']NM]', '4324']]
6FV1_B	0.0106201820456057	0.9722823716114016	0.1692708333333334	[[120, 126], [163, 165], [164, 166], [106, 109]]	[2, 1, 3, 0]	[[101, 107], [195, 197], [354, 356], [462, 465]]	[['EEEEEEE', 'IASGVFG', '/122/12', '0233023', 'EEEEEEE', 'IRGWIFG', '/422/12', '0533023'], ['EEE', 'HQI', '33/', '440', 'EEE', 'KNI', '33/', '440'], ['EEE', 'QIE', '3/3', '404', 'EEE', 'NRK', '343', '454'], ['.TT.', 'KPGD', ']NN]', '4334', '.TT.', 'KPFE', ']NM]', '4324']]
6ZOW_B	0.0106516221762588	0.2807341029829918	0.0572916666666665	[[89, 130], [195, 200], [231, 236], [353, 357], [462, 468]]	[2, 1, 4, 3, 0]	[[89, 130], [195, 200], [231, 236], [353, 357], [462, 468]]	[['.EEEEEE.SS........BSS.SSSS.B..EEE.SS.EEEE.', 'GVYFASTEKSNIIRGWIFGTTLDSKTQSLLIVNNATNVVIKV', '}/21122]VU]YY^}}Y[+UUZVUVU]+ZZ//3]TU]///3Y', '303223344340053302333143434311004423400040', '.EEEEEEESS..EEEEEEESS.SSSS..EEEEEETTEEEEE.', 'GVYFASTEKSNIIRGWIFGTTLDSKTQSLLIVNNATNVVIKV', '}/211223VU]Y/422/12UUZVUVU]}00//33MN3///3Y', '303223344340053302333143434311004423400040'], ['EEETTE', 'KNIDGY', '33/ON2…
6ZP7_C	0.0106623400129099	0.2838358037974213	0.0494791666666663	[[63, 104], [169, 174], [205, 210], [327, 331], [436, 442]]	[2, 1, 4, 3, 0]	[[89, 130], [195, 200], [231, 236], [353, 357], [462, 468]]	[['.EEEEEE.SS........BSS.SSSS.B..EEE.SS.EEEE.', 'GVYFASTEKSNIIRGWIFGTTLDSKTQSLLIVNNATNVVIKV', '}/21122]VU]YY^}}Y[+UUZVUVU]+ZZ//3]TU]///3Y', '303223344340053302333143434311004423400040', '.EEEEEEESS..EEEEEEESS.SSSS..EEEEEETTEEEEE.', 'GVYFASTEKSNIIRGWIFGTTLDSKTQSLLIVNNATNVVIKV', '}/211223VU]Y/422/12UUZVUVU]}00//33MN3///3Y', '303223344340053302333143434311004423400040'], ['EEETTE', 'KNIDGY', '33/ON2…
5VI7_A	0.0106662162073276	8.723937148539187	2.254237288135592	[[379, 385], [556, 559]]	[2, 0]	[[123, 129], [463, 466]]	[['TT..EEE', 'AGKRVIQ', 'MN]^//3', '2345004', 'TTEEEEE', 'ATNVVIK', 'MN3///3', '2340004'], ['TT..', 'YTDR', 'NN]^', '3345', 'TT..', 'PFER', 'NM]^', '3245']]
1XCQ_C	0.0106838152094362	10.94932682866424	3.9230769230769234	[[40, 43], [155, 159], [185, 188]]	[2, 1, 4]	[[93, 96], [196, 200], [229, 232]]	[['EEEE', 'AWYQ', '1223', '2334', 'EEEE', 'ASTE', '1223', '2334'], ['EETTE', 'KIDGS', '3/ON2', '40433', 'EETTE', 'NIDGY', '3/ON2', '40433'], ['EE..', 'LTLT', '02Z}', '1313', 'EE..', 'LPIG', '02Y}', '1303']]
6ZP5_C	0.0106995194886453	0.2893929465132602	0.046875	[[63, 104], [169, 174], [205, 210], [327, 331], [436, 442]]	[2, 1, 4, 3, 0]	[[89, 130], [195, 200], [231, 236], [353, 357], [462, 468]]	[['.EEEEEE.SS........BSS.SSSS.B..EEE.SS.EEEE.', 'GVYFASTEKSNIIRGWIFGTTLDSKTQSLLIVNNATNVVIKV', '}/21122]VU]YY^}}Y[+UUZVUVU]+ZZ//3]TU]///3Y', '303223344340053302333143434311004423400040', '.EEEEEEESS..EEEEEEESS.SSSS..EEEEEETTEEEEE.', 'GVYFASTEKSNIIRGWIFGTTLDSKTQSLLIVNNATNVVIKV', '}/211223VU]Y/422/12UUZVUVU]}00//33MN3///3Y', '303223344340053302333143434311004423400040'], ['EEETTE', 'KNIDGY', '33/ON2…
3TLO_B	0.0107059784307751	0.9812556569751524	0.0212765957446807	[[120, 126], [163, 165], [190, 193], [164, 166], [106, 109]]	[2, 1, 4, 3, 0]	[[101, 107], [195, 197], [232, 235], [354, 356], [462, 465]]	[['EEEEEEE', 'IASGVFG', '/122/12', '0233023', 'EEEEEEE', 'IRGWIFG', '/422/12', '0533023'], ['EEE', 'HQI', '33/', '440', 'EEE', 'KNI', '33/', '440'], ['....', 'SLQV', '}Z]Y', '3140', '....', 'GINI', '}Y]Y', '3040'], ['EEE', 'QIE', '3/3', '404', 'EEE', 'NRK', '343', '454'], ['.TT.', 'KPGD', ']NN]', '4334', '.TT.', 'KPFE', ']NM]', '4324']]
6N1V_1	0.0107178595040821	9.669821581868549	4.485714285714288	[[50, 55], [208, 211], [42, 45]]	[2, 1, 0]	[[103, 108], [196, 199], [463, 466]]	[['EEEESS', 'GYIFGS', '22/1UU', '330233', 'EEEEES', 'GWIFGT', '22/12U', '330233'], ['EETT', 'NHKP', '33ON', '4443', 'EETT', 'NIDG', '3/ON', '4043'], ['TT..', 'PGKR', 'NN]^', '3345', 'TT..', 'PFER', 'NM]^', '3245']]
6N1V_3	0.0107184977396449	9.66977013927862	4.260273972602741	[[50, 55], [208, 211], [42, 45]]	[2, 1, 0]	[[103, 108], [196, 199], [463, 466]]	[['EEEESS', 'GYIFGS', '22/1UU', '330233', 'EEEEES', 'GWIFGT', '22/12U', '330233'], ['EETT', 'NHKP', '33ON', '4443', 'EETT', 'NIDG', '3/ON', '4043'], ['TT..', 'PGKR', 'NN]^', '3345', 'TT..', 'PFER', 'NM]^', '3245']]
3NVX_B	0.0107285254678877	9.757632631548589	2.5887850467289737	[[373, 378], [219, 222], [129, 133], [95, 98]]	[2, 1, 4, 0]	[[104, 109], [196, 199], [232, 236], [463, 466]]	[['EEEESS', 'SVMVTS', '2/1/UU', '302033', 'EEEESS', 'WIFGTT', '2/12UU', '302333'], ['EETT', 'DIDG', '3/ON', '4043', 'EETT', 'NIDG', '3/ON', '4043'], ['.....', 'GIKRW', '}Y]^}', '30453', '.....', 'GINIT', '}Y]Y}', '30403'], ['TT..', 'PKHR', 'NO]^', '3445', 'TT..', 'PFER', 'NM]^', '3245']]
6N1V_H	0.0107408688622951	9.66966134747416	4.052631578947369	[[50, 55], [208, 211], [42, 45]]	[2, 1, 0]	[[103, 108], [196, 199], [463, 466]]	[['EEEESS', 'GYIFGS', '22/1UU', '330233', 'EEEEES', 'GWIFGT', '22/12U', '330233'], ['EETT', 'NHKP', '33ON', '4443', 'EETT', 'NIDG', '3/ON', '4043'], ['TT..', 'PGKR', 'NN]^', '3345', 'TT..', 'PFER', 'NM]^', '3245']]
7CHH_B	0.0107431381322624	0.3721170137935333	0.0549450549450551	[[89, 132], [195, 200], [229, 236], [353, 357], [462, 468]]	[2, 1, 4, 3, 0]	[[89, 132], [195, 200], [229, 236], [353, 357], [462, 468]]	[['.EEEEE..SSSSS.EEE.BSSSSTTS...EEEE.SS.EEEE...', 'GVYFASTEKSNIIRGWIFGTTLDSKTQSLLIVNNATNVVIKVNE', '}/2112}]VUVRR^22/[+UUSVNOU]}Z0//3]TU]///3Y]]', '30322334434005330233314343431100442340004044', '.EEEEEEESS..EEEEEEESS.SSSS..EEEEEETTEEEEE.S.', 'GVYFASTEKSNIIRGWIFGTTLDSKTQSLLIVNNATNVVIKVAE', '}/211223VU]Y/422/12UUZVUVU]}00//33MN3///3YT]', '30322334434005330233314343431100442340004024'], ['EEETTE', '…
4N8C_M	0.0107482129049453	7.032352647114861	4.64705882352941	[[175, 183], [155, 159]]	[2, 1]	[[87, 95], [196, 200]]	[['TT..EEEEE', 'KDSTYSMSS', 'OO}}22122', '443333233', 'TT.EEEEEE', 'NDGVYFAST', 'OO}/21122', '443032233'], ['EETTE', 'KIDGS', '3/ON2', '40433', 'EETTE', 'NIDGY', '3/ON2', '40433']]
1LUZ_B	0.0107558680131544	10.502965461734153	191.0	[[11, 15], [74, 76], [80, 83]]	[2, 1, 3]	[[123, 127], [198, 200], [354, 357]]	[['TT.EE', 'AGDVI', 'MN]//', '23400', 'TTEEE', 'ATNVV', 'MN3//', '23400'], ['TTE', 'KGY', 'ON2', '433', 'TTE', 'DGY', 'ON2', '433'], ['EEEE', 'NYKR', '3234', '4345', 'EEEE', 'NRKR', '3434', '4545']]
6O3J_H	0.0107774755390382	10.86990317921778	37.40000000000001	[[24, 27], [211, 214]]	[2, 1]	[[106, 109], [196, 199]]	[['EESS', 'ATGG', '12UU', '2333', 'EESS', 'FGTT', '12UU', '2333'], ['EETT', 'NHKP', '33ON', '4443', 'EETT', 'NIDG', '3/ON', '4043']]
5NPJ_B	0.0107806488356225	7.380756848311854	3.5176470588235285	[[184, 193], [151, 154], [155, 158]]	[2, 4, 0]	[[116, 125], [229, 232], [463, 466]]	[['.EEEEETTTE', 'PRLLIKYASQ', '}400/3NMN3', '3511043234', '.EEEEEETTE', 'SLLIVNNATN', '}00//33MN3', '3110044234'], ['EEE.', 'LSVT', '02/}', '1303', 'EE..', 'LPIG', '02Y}', '1303'], ['TT..', 'PGDR', 'NN]^', '3345', 'TT..', 'PFER', 'NM]^', '3245']]
7KJ3_A	0.0107876339056414	0.6313531019417388	0.4382022471910112	[[86, 132], [542, 545], [468, 473], [353, 357], [464, 468]]	[2, 1, 4, 3, 0]	[[86, 132], [196, 199], [231, 236], [353, 357], [464, 468]]	[['.TTEEEEEEEESS....EEEEESS.SSSS..EEEEEETTEEEEE...', 'FNDGVYFASTEKSNIIRGWIFGTTLDSKTQSLLIVNNATNVVIKVAE', '[OO2/211223VU]YY^22/12UUZVUVU]}00//33MN3///3Y[]', '24430322334434005330233314343431100442340004024', '.TT.EEEEEEESS..EEEEEEESS.SSSS..EEEEEETTEEEEE.S.', 'FNDGVYFASTEKSNIIRGWIFGTTLDSKTQSLLIVNNATNVVIKVAE', '[OO}/211223VU]Y/422/12UUZVUVU]}00//33MN3///3YT]', '244303223344340053302333143434311004423…
2CML_B	0.0107939514319659	8.404217070649864	0.8281249999999993	[[1401, 1405], [1400, 1402], [1355, 1357], [1134, 1136]]	[2, 1, 4, 3]	[[125, 129], [195, 197], [232, 234], [353, 355]]	[['EEEEE', 'QVIVN', '3///3', '40004', 'EEEEE', 'NVVIK', '3///3', '40004'], ['EEE', 'NQV', '33/', '440', 'EEE', 'KNI', '33/', '440'], ['...', 'GVK', '}Y]', '304', '...', 'GIN', '}Y]', '304'], ['.EE', 'GKR', '}34', '345', '.EE', 'WNR', '}34', '345']]
5W8T_D	0.0107954440847065	6.625591050023619	95.0	[[89, 97]]	[2]	[[87, 96]]	[['TT..EEEEE', 'NKGRSSTYE', 'OO}^22223', '443533334', 'TT.EEEEEEE', 'NDGVYFASTE', 'OO}/211223', '4430322334']]
3SN6_N	0.0108023406065216	1.0753334973237152	0.5078124999999991	[[21, 25], [109, 111], [107, 110]]	[2, 4, 0]	[[91, 95], [234, 236], [465, 468]]	[['EEEEE', 'SCAAS', '21112', '32223', 'EEEEE', 'YFAST', '21122', '32233'], ['...', 'DVT', ']Y}', '403', '...', 'NIT', ']Y}', '403'], ['....', 'DFDV', '][]Y', '4240', '....', 'ERDI', ']^]Y', '4540']]
4HLZ_K	0.0108427820609828	9.033985869642091	0.7083333333333326	[[179, 181], [180, 183], [204, 207], [8, 11]]	[2, 4, 3, 0]	[[103, 105], [230, 233], [353, 356], [489, 492]]	[['EEE', 'SSV', '22/', '330', 'EEE', 'GWI', '22/', '330'], ['EE..', 'SVTV', '2/}Y', '3030', 'E...', 'PIGI', '2Y}Y', '3030'], ['.EEE', 'TKVD', '}3/3', '3404', '.EEE', 'WNRK', '}343', '3454'], ['..S.', 'GGGL', '}}UZ', '3331', '..S.', 'YFPL', '}[UZ', '3231']]
4JVQ_B	0.0108873217402167	10.341367778009332	4.90769230769231	[[34, 39], [446, 449], [444, 446]]	[2, 1, 3]	[[87, 92], [196, 199], [354, 356]]	[['TTSEEE', 'HNMVYA', 'OOT/21', '442032', 'TT.EEE', 'NDGVYF', 'OO}/21', '443032'], ['EETT', 'QIYG', '3/NN', '4033', 'EETT', 'NIDG', '3/ON', '4043'], ['EEE', 'DCQ', '313', '424', 'EEE', 'NRK', '343', '454']]
4M1G_L	0.0108961752134057	7.0156401719596015	6.245283018867927	[[170, 178], [150, 154]]	[2, 1]	[[87, 95], [196, 200]]	[['TT..EEEEE', 'KDSTYSMSS', 'OO}}22122', '443333233', 'TT.EEEEEE', 'NDGVYFAST', 'OO}/21122', '443032233'], ['EETTE', 'KIDGS', '3/ON2', '40433', 'EETTE', 'NIDGY', '3/ON2', '40433']]
1SIP_A	0.0109129913654173	0.8696509728788973	0.2734375000000004	[[68, 77], [14, 17], [36, 39], [70, 72]]	[2, 1, 4, 3]	[[98, 107], [196, 199], [233, 236], [355, 357]]	[['S.EEEEEEEE', 'GKRIRGTIMT', 'U]4/422/12', '3450533023', 'S..EEEEEEE', 'SNIIRGWIFG', 'U]Y/422/12', '3400533023'], ['EETT', 'HIEG', '3/ON', '4043', 'EETT', 'NIDG', '3/ON', '4043'], ['....', 'IELG', 'Y]Z}', '0413', '....', 'INIT', 'Y]Y}', '0403'], ['EEE', 'RIR', '4/4', '505', 'EEE', 'RKR', '434', '545']]
6XS6_A	0.01091658430727	0.1765711136053376	0.1484375	[[89, 132], [195, 200], [229, 236], [561, 563]]	[2, 1, 4, 0]	[[89, 132], [195, 200], [229, 236], [463, 465]]	[['.EEEEEE.SS.....EEEESSSBSSS...EEEE.SS.EEEE.S.', 'GVYFASTEKSNIIRGWIFGTTLDSKTQSLLIVNNATNVVIKVAE', '}/21122]VU]YY^}2/12UUS,UVU]}Z0//3]TU]///3YT]', '30322334434005330233314343431100442340004024', '.EEEEEEESS..EEEEEEESS.SSSS..EEEEEETTEEEEE.S.', 'GVYFASTEKSNIIRGWIFGTTLDSKTQSLLIVNNATNVVIKVAE', '}/211223VU]Y/422/12UUZVUVU]}00//33MN3///3YT]', '30322334434005330233314343431100442340004024'], ['EEETTE', '…
1QFU_H	0.0109248726401215	12.61280338998667	0.830729166666667	[[24, 27], [208, 210], [211, 214], [207, 209]]	[2, 1, 4, 3]	[[106, 109], [195, 197], [231, 234], [354, 356]]	[['EESS', 'ASGY', '12UU', '2333', 'EESS', 'FGTT', '12UU', '2333'], ['EEE', 'KKI', '33/', '440', 'EEE', 'KNI', '33/', '440'], ['....', 'VPRD', 'Y}^]', '0354', '....', 'IGIN', 'Y}Y]', '0304'], ['EEE', 'DKK', '333', '444', 'EEE', 'NRK', '343', '454']]
7KKL_A	0.010946549245878	0.5765549577355229	0.1432291666666667	[[86, 129], [195, 200], [229, 235], [353, 357], [463, 468]]	[2, 1, 4, 3, 0]	[[86, 129], [195, 200], [229, 235], [353, 357], [463, 468]]	[['.TT.EEEEEEESS..EEEEEEESS.SSSS.EEEEEEETTEEEEE', 'FNDGVYFASTEKSNIIRGWIFGTTLDSKTQSLLIVNNATNVVIK', '[OO}/211223VU]Y/422/12UUZVUVU]200//33MN3///3', '24430322334434005330233314343431100442340004', '.TT.EEEEEEESS..EEEEEEESS.SSSS..EEEEEETTEEEEE', 'FNDGVYFASTEKSNIIRGWIFGTTLDSKTQSLLIVNNATNVVIK', '[OO}/211223VU]Y/422/12UUZVUVU]}00//33MN3///3', '24430322334434005330233314343431100442340004'], ['EEETTE', '…
7KJ5_A	0.0109573352944986	0.1259314337267849	0.116279069767442	[[86, 132], [195, 200], [229, 236], [353, 357], [463, 468]]	[2, 1, 4, 3, 0]	[[86, 132], [195, 200], [229, 236], [353, 357], [463, 468]]	[['.TTEEEEEEEESS....EEEEESS.S..--.EEEEEETTEEEEE...', 'FNDGVYFASTEKSNIIRGWIFGTTLDSK--SLLIVNNATNVVIKVAE', '[OO2/211223VU]YY^22/12UUZV}]--}00//33MN3///3Y[]', '2443032233443400533023331434--31100442340004024', '.TT.EEEEEEESS..EEEEEEESS.SSSS..EEEEEETTEEEEE.S.', 'FNDGVYFASTEKSNIIRGWIFGTTLDSKTQSLLIVNNATNVVIKVAE', '[OO}/211223VU]Y/422/12UUZVUVU]}00//33MN3///3YT]', '244303223344340053302333143434311004423…
6BZY_L	0.0109915510875906	7.020014908954752	3.740740740740743	[[169, 177], [149, 153]]	[2, 1]	[[87, 95], [196, 200]]	[['TT..EEEEE', 'KDSTYSMSS', 'OO}}22122', '443333233', 'TT.EEEEEE', 'NDGVYFAST', 'OO}/21122', '443032233'], ['EETTE', 'KIDGS', '3/ON2', '40433', 'EETTE', 'NIDGY', '3/ON2', '40433']]
1WAJ_A	0.011032386628903	9.932484067822015	3.2666666666666666	[[184, 189], [714, 718], [387, 391], [684, 686], [281, 283]]	[2, 1, 4, 3, 0]	[[87, 92], [196, 200], [232, 236], [354, 356], [489, 491]]	[['TTEEEE', 'DKIIYM', 'OO//21', '440032', 'TT.EEE', 'NDGVYF', 'OO}/21', '443032'], ['EETTE', 'DMEGT', '31ON2', '42433', 'EETTE', 'NIDGY', '3/ON2', '40433'], ['.....', 'PVQPY', '}Y]}}', '30433', '.....', 'GINIT', '}Y]Y}', '30403'], ['EEE', 'DRE', '343', '454', 'EEE', 'NRK', '343', '454'], ['..S', 'SFT', '}[U', '323', '..S', 'YFP', '}[U', '323']]
4GAG_L	0.0110466185298421	6.9814380228385655	5.620689655172416	[[169, 177], [149, 153]]	[2, 1]	[[87, 95], [196, 200]]	[['TT..EEEEE', 'KDSTYSMSS', 'OO}}22122', '443333233', 'TT.EEEEEE', 'NDGVYFAST', 'OO}/21122', '443032233'], ['EETTE', 'KIDGS', '3/ON2', '40433', 'EETTE', 'NIDGY', '3/ON2', '40433']]
2GRK_B	0.0110709831192502	9.439284806367509	2.310344827586208	[[167, 173], [205, 210], [155, 159], [181, 183], [145, 148]]	[2, 1, 4, 3, 0]	[[99, 105], [195, 200], [232, 236], [354, 356], [465, 468]]	[['..EEEEE', 'DIIGSTI', ']Y/222/', '4003330', '..EEEEE', 'NIIRGWI', ']Y/422/', '4005330'], ['EEETTE', 'KYIDGS', '32/ON2', '430433', 'EEETTE', 'KNIDGY', '33/ON2', '440433'], ['.....', 'GSNIS', '}}]Y}', '33403', '.....', 'GINIT', '}Y]Y}', '30403'], ['EEE', 'DLE', '303', '414', 'EEE', 'NRK', '343', '454'], ['....', 'DSNI', ']}]Y', '4340', '....', 'ERDI', ']^]Y', '4540']]
6KK6_B	0.0110729009545085	2.631490762328084	0.3203125000000004	[[23, 27], [107, 109], [98, 101], [108, 110], [141, 145]]	[2, 1, 4, 3, 0]	[[103, 107], [195, 197], [229, 232], [354, 356], [462, 466]]	[['EEEEE', 'YRVMT', '24/12', '35023', 'EEEEE', 'GWIFG', '22/12', '33023'], ['EEE', 'KNI', '33/', '440', 'EEE', 'KNI', '33/', '440'], ['EE..', 'LAVP', '01Y}', '1203', 'EE..', 'LPIG', '02Y}', '1303'], ['EEE', 'NIQ', '3/3', '404', 'EEE', 'NRK', '343', '454'], ['.TTS.', 'DKCGR', ']OMU^', '44235', '.TT..', 'KPFER', ']NM]^', '43245']]
4HZV_A	0.0110819982604134	9.230016904937132	7.000000000000002	[[96, 101], [231, 236], [348, 350]]	[2, 1, 4]	[[91, 96], [195, 200], [232, 234]]	[['EEEEEE', 'GFFPFH', '211213', '322324', 'EEEEEE', 'YFASTE', '211223', '322334'], ['EEETTE', 'QEIDGT', '33/ON2', '440433', 'EEETTE', 'KNIDGY', '33/ON2', '440433'], ['...', 'GVK', '}Y]', '304', '...', 'GIN', '}Y]', '304']]
6QCX_B	0.0110823572983801	9.571348122928455	5.000000000000003	[[180, 185], [397, 401], [643, 645], [628, 630]]	[2, 1, 4, 0]	[[91, 96], [196, 200], [234, 236], [462, 464]]	[['EEEEEE', 'TFFSVK', '2112/3', '322304', 'EEEEEE', 'YFASTE', '211223', '322334'], ['ETTTE', 'NEEGT', '3OON2', '44433', 'EETTE', 'NIDGY', '3/ON2', '40433'], ['...', 'DIT', ']Y}', '403', '...', 'NIT', ']Y}', '403'], ['.TT', 'NPF', ']NM', '432', '.TT', 'KPF', ']NM', '432']]
4HZW_A	0.0110858357239641	9.229057485060874	6.679999999999998	[[96, 101], [231, 236], [348, 350]]	[2, 1, 4]	[[91, 96], [195, 200], [232, 234]]	[['EEEEEE', 'GFFPFH', '211213', '322324', 'EEEEEE', 'YFASTE', '211223', '322334'], ['EEETTE', 'QEIDGT', '33/ON2', '440433', 'EEETTE', 'KNIDGY', '33/ON2', '440433'], ['...', 'GVK', '}Y]', '304', '...', 'GIN', '}Y]', '304']]
7DK5_C	0.0111040757107472	0.4269813335462497	0.211356466876972	[[90, 129], [198, 200], [229, 236], [353, 357], [465, 468]]	[2, 1, 4, 3, 0]	[[90, 129], [198, 200], [229, 236], [353, 357], [465, 468]]	[['EEEEEEESS..EEEEEEESSSSTTS.EEEEEE.SS.EEEE', 'VYFASTEKSNIIRGWIFGTTLDSKTQSLLIVNNATNVVIK', '/211223VU]Y/422/12UUSVNOU]200//3]TU]///3', '0322334434005330233314343431100442340004', 'EEEEEEESS..EEEEEEESS.SSSS..EEEEEETTEEEEE', 'VYFASTEKSNIIRGWIFGTTLDSKTQSLLIVNNATNVVIK', '/211223VU]Y/422/12UUZVUVU]}00//33MN3///3', '0322334434005330233314343431100442340004'], ['TTE', 'DGY', 'ON2', '433', 'TTE', 'DGY', '…
7KDJ_A	0.011124163875783	0.306605703276019	0.0971428571428576	[[86, 132], [195, 200], [229, 235], [353, 357], [463, 468]]	[2, 1, 4, 3, 0]	[[86, 132], [195, 200], [229, 235], [353, 357], [463, 468]]	[['.TTEEEEEEE.SS.SS.EEEEESS.TT.--.EEEEEETTEEEEE...', 'FNDGVYFASTEKSNIIRGWIFGTTLDSK--SLLIVNNATNVVIKVAE', '[OO2/21122]VU]RR^22/12UUZON]--}00//33MN3///3Y[]', '2443032233443400533023331434--31100442340004024', '.TT.EEEEEEESS..EEEEEEESS.SSSS..EEEEEETTEEEEE.S.', 'FNDGVYFASTEKSNIIRGWIFGTTLDSKTQSLLIVNNATNVVIKVAE', '[OO}/211223VU]Y/422/12UUZVUVU]}00//33MN3///3YT]', '244303223344340053302333143434311004423…
5I08_B	0.0111406570818592	27.167615073361183	1.0312500000000004	[[585, 590], [37, 39], [613, 615], [344, 346], [611, 614]]	[2, 1, 4, 3, 0]	[[102, 107], [195, 197], [234, 236], [353, 355], [465, 468]]	[['EEEEEE', 'RWNIFS', '423/12', '534023', 'EEEEEE', 'RGWIFG', '422/12', '533023'], ['EEE', 'EDV', '33/', '440', 'EEE', 'KNI', '33/', '440'], ['...', 'EIS', ']Y}', '403', '...', 'NIT', ']Y}', '403'], ['.EE', 'WER', '}34', '345', '.EE', 'WNR', '}34', '345'], ['....', 'NTEI', ']}]Y', '4340', '....', 'ERDI', ']^]Y', '4540']]
5I08_C	0.0111420814657377	27.167618947968585	1.494791666666666	[[137, 140], [37, 39], [613, 615], [344, 346], [611, 614]]	[2, 1, 4, 3, 0]	[[126, 129], [195, 197], [234, 236], [353, 355], [465, 468]]	[['EEEE', 'IVVQ', '///3', '0004', 'EEEE', 'VVIK', '///3', '0004'], ['EEE', 'EDV', '33/', '440', 'EEE', 'KNI', '33/', '440'], ['...', 'EIS', ']Y}', '403', '...', 'NIT', ']Y}', '403'], ['.EE', 'WER', '}34', '345', '.EE', 'WNR', '}34', '345'], ['....', 'NTEI', ']}]Y', '4340', '....', 'ERDI', ']^]Y', '4540']]
6B46_H	0.0111543278268995	11.094644140470878	7.170212765957448	[[163, 165], [74, 77], [30, 33]]	[1, 3, 0]	[[195, 197], [353, 356], [463, 466]]	[['EEE', 'NHI', '33/', '440', 'EEE', 'KNI', '33/', '440'], ['.EEE', 'PNLQ', '}303', '3414', '.EEE', 'WNRK', '}343', '3454'], ['TT..', 'WAQR', 'NM]^', '3245', 'TT..', 'PFER', 'NM]^', '3245']]
6WPT_C	0.0111574786266195	0.1708500288649939	0.2075471698113207	[[86, 132], [195, 200], [229, 236], [353, 357], [462, 468]]	[2, 1, 4, 3, 0]	[[86, 132], [195, 200], [229, 236], [353, 357], [462, 468]]	[['.TT.EEEEEEESS....EEEEESS.SSSS..EEEEEETTEEEEE...', 'FNDGVYFASTEKSNIIRGWIFGTTLDSKTQSLLIVNNATNVVIKVYE', '[OO}/211223VU]YY^22/12UUZVUVU]}00//33MN3///3Y}]', '24430322334434005330233314343431100442340004034', '.TT.EEEEEEESS..EEEEEEESS.SSSS..EEEEEETTEEEEE.S.', 'FNDGVYFASTEKSNIIRGWIFGTTLDSKTQSLLIVNNATNVVIKVAE', '[OO}/211223VU]Y/422/12UUZVUVU]}00//33MN3///3YT]', '244303223344340053302333143434311004423…
3O4L_A	0.0111596823368462	9.724543914740975	4.333333333333334	[[7, 11], [223, 228]]	[2, 1]	[[91, 95], [195, 200]]	[['EEEEE', 'YFFTS', '21122', '32233', 'EEEEE', 'YFAST', '21122', '32233'], ['EE.TTE', 'DQTQDT', '33}OO2', '443443', 'EEETTE', 'KNIDGY', '33/ON2', '440433']]
3TAE_D	0.0111772995050109	9.394882425823049	2.310344827586208	[[847, 854], [714, 718], [387, 391], [684, 686], [98, 101]]	[2, 1, 4, 3, 0]	[[93, 100], [196, 200], [232, 236], [354, 356], [465, 468]]	[['EEETTS..', 'AWPSGTEI', '122NNU]Y', '23333340', 'EEEESS..', 'ASTEKSNI', '1223VU]Y', '23344340'], ['EETTE', 'DMEGT', '31ON2', '42433', 'EETTE', 'NIDGY', '3/ON2', '40433'], ['.....', 'PVQPY', '}Y]}}', '30433', '.....', 'GINIT', '}Y]Y}', '30403'], ['EEE', 'DRE', '343', '454', 'EEE', 'NRK', '343', '454'], ['.S..', 'NYEI', ']U]Y', '4340', '....', 'ERDI', ']^]Y', '4540']]
5KVF_L	0.011197583495811	7.127799970682183	8.365853658536585	[[169, 177], [149, 153]]	[2, 1]	[[87, 95], [196, 200]]	[['TT..EEEEE', 'KDSTYSMSS', 'OO}}22122', '443333233', 'TT.EEEEEE', 'NDGVYFAST', 'OO}/21122', '443032233'], ['EETTE', 'KIDGS', '3/ON2', '40433', 'EETTE', 'NIDGY', '3/ON2', '40433']]
5NH0_A	0.0111986737327113	0.9754753686628596	0.3880208333333328	[[120, 126], [163, 165], [190, 193], [164, 166], [106, 109]]	[2, 1, 4, 3, 0]	[[101, 107], [195, 197], [232, 235], [354, 356], [462, 465]]	[['EEEEEEE', 'IASGVFG', '/122/12', '0233023', 'EEEEEEE', 'IRGWIFG', '/422/12', '0533023'], ['EEE', 'HQI', '33/', '440', 'EEE', 'KNI', '33/', '440'], ['....', 'SLQV', '}Z]Y', '3140', '....', 'GINI', '}Y]Y', '3040'], ['EEE', 'QIE', '3/3', '404', 'EEE', 'NRK', '343', '454'], ['.TT.', 'KPGD', ']NN]', '4334', '.TT.', 'KPFE', ']NM]', '4324']]
2WBN_A	0.011207640915148	9.600103497936429	9.105263157894738	[[285, 290], [321, 324]]	[2, 0]	[[87, 92], [462, 465]]	[['TTEEEE', 'KNRIYA', 'OO4/21', '445032', 'TT.EEE', 'NDGVYF', 'OO}/21', '443032'], ['.TT.', 'DSSE', ']NN]', '4334', '.TT.', 'KPFE', ']NM]', '4324']]
6FV1_A	0.0112492339731923	0.985174104895826	0.3072916666666663	[[120, 126], [163, 165], [164, 166], [106, 109]]	[2, 1, 3, 0]	[[101, 107], [195, 197], [354, 356], [462, 465]]	[['EEEEEEE', 'IASGVFG', '/122/12', '0233023', 'EEEEEEE', 'IRGWIFG', '/422/12', '0533023'], ['EEE', 'HQI', '33/', '440', 'EEE', 'KNI', '33/', '440'], ['EEE', 'QIE', '3/3', '404', 'EEE', 'NRK', '343', '454'], ['.TT.', 'KPGD', ']NN]', '4334', '.TT.', 'KPFE', ']NM]', '4324']]
5I08_A	0.0112590960685651	27.69512156704018	0.9869791666666664	[[137, 140], [586, 588], [613, 615], [344, 346], [611, 614]]	[2, 1, 4, 3, 0]	[[126, 129], [195, 197], [234, 236], [353, 355], [465, 468]]	[['EEEE', 'IVVQ', '///3', '0004', 'EEEE', 'VVIK', '///3', '0004'], ['EEE', 'HNI', '33/', '440', 'EEE', 'KNI', '33/', '440'], ['...', 'EIS', ']Y}', '403', '...', 'NIT', ']Y}', '403'], ['.EE', 'WER', '}34', '345', '.EE', 'WNR', '}34', '345'], ['....', 'NTEI', ']}]Y', '4340', '....', 'ERDI', ']^]Y', '4540']]
5EOC_M	0.0112667980243054	7.03315800769673	4.408450704225352	[[173, 181], [153, 157]]	[2, 1]	[[87, 95], [196, 200]]	[['TT..EEEEE', 'KDSTYSMSS', 'OO}}22122', '443333233', 'TT.EEEEEE', 'NDGVYFAST', 'OO}/21122', '443032233'], ['EETTE', 'KIDGS', '3/ON2', '40433', 'EETTE', 'NIDGY', '3/ON2', '40433']]
2GRK_A	0.011273792016632	9.444242638413932	1.976744186046512	[[167, 173], [205, 210], [155, 159], [181, 183], [160, 163]]	[2, 1, 4, 3, 0]	[[99, 105], [195, 200], [232, 236], [354, 356], [465, 468]]	[['..EEEEE', 'DIIGSTI', ']Y/222/', '4003330', '..EEEEE', 'NIIRGWI', ']Y/422/', '4005330'], ['EEETTE', 'KYIDGS', '32/ON2', '430433', 'EEETTE', 'KNIDGY', '33/ON2', '440433'], ['.....', 'GSNIS', '}}]Y}', '33403', '.....', 'GINIT', '}Y]Y}', '30403'], ['EEE', 'DLE', '303', '414', 'EEE', 'NRK', '343', '454'], ['....', 'HKKV', ']]]Y', '4440', '....', 'ERDI', ']^]Y', '4540']]
5YOF_B	0.0112995145867829	2.6383800629390084	0.2682291666666665	[[23, 27], [107, 109], [98, 101], [108, 110], [169, 171]]	[2, 1, 4, 3, 0]	[[103, 107], [195, 197], [229, 232], [354, 356], [465, 467]]	[['EEEEE', 'YRVMT', '24/12', '35023', 'EEEEE', 'GWIFG', '22/12', '33023'], ['EEE', 'KNI', '33/', '440', 'EEE', 'KNI', '33/', '440'], ['EE..', 'LAVP', '01Y}', '1203', 'EE..', 'LPIG', '02Y}', '1303'], ['EEE', 'NIQ', '3/3', '404', 'EEE', 'NRK', '343', '454'], ['...', 'KRE', ']^]', '454', '...', 'ERD', ']^]', '454']]
5UHY_I	0.0113048517285955	7.026513461280425	5.193548387096774	[[169, 177], [149, 153]]	[2, 1]	[[87, 95], [196, 200]]	[['TT..EEEEE', 'KDSTYSMSS', 'OO}}22122', '443333233', 'TT.EEEEEE', 'NDGVYFAST', 'OO}/21122', '443032233'], ['EETTE', 'KIDGS', '3/ON2', '40433', 'EETTE', 'NIDGY', '3/ON2', '40433']]
5KVG_L	0.0113090838155778	7.026599661580543	6.836734693877549	[[169, 177], [149, 153]]	[2, 1]	[[87, 95], [196, 200]]	[['TT..EEEEE', 'KDSTYSMSS', 'OO}}22122', '443333233', 'TT.EEEEEE', 'NDGVYFAST', 'OO}/21122', '443032233'], ['EETTE', 'KIDGS', '3/ON2', '40433', 'EETTE', 'NIDGY', '3/ON2', '40433']]
4GMS_L	0.0113252273978963	7.190707558243837	4.333333333333334	[[169, 177], [149, 153]]	[2, 1]	[[87, 95], [196, 200]]	[['TT..EEEEE', 'KDSTYSMSS', 'OO}}22122', '443333233', 'TT.EEEEEE', 'NDGVYFAST', 'OO}/21122', '443032233'], ['EETTE', 'KIDGS', '3/ON2', '40433', 'EETTE', 'NIDGY', '3/ON2', '40433']]
5UHY_G	0.0113272184144938	7.026583364098336	6.529411764705887	[[169, 177], [149, 153], [59, 61]]	[2, 1, 3]	[[87, 95], [196, 200], [353, 355]]	[['TT..EEEEE', 'KDSTYSMSS', 'OO}}22122', '443333233', 'TT.EEEEEE', 'NDGVYFAST', 'OO}/21122', '443032233'], ['EETTE', 'KIDGS', '3/ON2', '40433', 'EETTE', 'NIDGY', '3/ON2', '40433'], ['.EE', 'PDR', '}34', '345', '.EE', 'WNR', '}34', '345']]
7JWY_C	0.0113361763981806	0.277407495351565	0.0940170940170945	[[89, 130], [542, 545], [229, 236], [353, 357], [463, 468]]	[2, 1, 4, 3, 0]	[[89, 130], [196, 199], [229, 236], [353, 357], [463, 468]]	[['.EEEEEE.SS..EEEEEEESS.BSSS.EEEEEE.SS.EEEE.', 'GVYFASTEKSNIIRGWIFGTTLDSKTQSLLIVNNATNVVIKV', '}/21122]VU]Y/422/12UUZ,UVU]200//3]TU]///3Y', '303223344340053302333143434311004423400040', '.EEEEEEESS..EEEEEEESS.SSSS..EEEEEETTEEEEE.', 'GVYFASTEKSNIIRGWIFGTTLDSKTQSLLIVNNATNVVIKV', '}/211223VU]Y/422/12UUZVUVU]}00//33MN3///3Y', '303223344340053302333143434311004423400040'], ['EETT', 'NFNG', '31ON', '42…
4OPA_A	0.0113403951122301	5.308161085681263	41.66666666666668	[[147, 157], [104, 106], [126, 128]]	[2, 1, 3]	[[87, 95], [195, 197], [354, 356]]	[['TT..EEEEEEE', 'EEGAIVGEISP', 'OO}[//23/22', '44320034033', 'TT.EEEEEE', 'NDGVYFAST', 'OO}/21122', '443032233'], ['EEE', 'QKV', '33/', '440', 'EEE', 'KNI', '33/', '440'], ['EEE', 'KAN', '313', '424', 'EEE', 'NRK', '343', '454']]
2DTU_D	0.0113414877879232	8.968174679622747	2.3684210526315783	[[6, 12], [714, 718], [387, 391], [684, 686], [114, 117]]	[2, 1, 4, 3, 0]	[[118, 124], [196, 200], [232, 236], [354, 356], [465, 468]]	[['EEEEEET', 'LTVEQIG', '02/33/N', '1304403', 'EEEEETT', 'LIVNNAT', '0//33MN', '1004423'], ['EETTE', 'DMEGT', '31ON2', '42433', 'EETTE', 'NIDGY', '3/ON2', '40433'], ['.....', 'PVQPY', '}Y]}}', '30433', '.....', 'GINIT', '}Y]Y}', '30403'], ['EEE', 'DRE', '343', '454', 'EEE', 'NRK', '343', '454'], ['.B..', 'DIEV', '](]Y', '4040', '....', 'ERDI', ']^]Y', '4540']]
7KE9_A	0.0113591388307356	0.3899167524025311	0.0847457627118646	[[86, 131], [195, 200], [229, 235], [353, 357], [463, 468]]	[2, 1, 4, 3, 0]	[[86, 131], [195, 200], [229, 235], [353, 357], [463, 468]]	[['.TTEEEEEEEESS.S..EEEEESS.TT.--.EEEEE.SS.EEEESS', 'FNDGVYFASTEKSNIIRGWIFGTTLDSK--SLLIVNNATNVVIKVA', '[OO2/211223VU]RY^22/12UUZON]--}00//3]TU]///3RT', '2443032233443400533023331434--3110044234000402', '.TT.EEEEEEESS..EEEEEEESS.SSSS..EEEEEETTEEEEE.S', 'FNDGVYFASTEKSNIIRGWIFGTTLDSKTQSLLIVNNATNVVIKVA', '[OO}/211223VU]Y/422/12UUZVUVU]}00//33MN3///3YT', '2443032233443400533023331434343110044234000402…
6CRX_C	0.0113882306092785	0.4672174804305976	0.4490566037735852	[[83, 118], [188, 192], [222, 228], [1054, 1056], [546, 549]]	[2, 1, 4, 3, 0]	[[86, 121], [195, 199], [229, 235], [354, 356], [462, 465]]	[['.TT.EEEEEEESS..EEEEEEESSSSTTS.EEEEEE', 'FKDGIYFAATEKSNVVRGWVFGSTMNNKSQSVIIIN', '[OO}/211123VU]Y/422/12UUTVOOU]2////3', '244303222344340053302333244434300004', '.TT.EEEEEEESS..EEEEEEESS.SSSS..EEEEE', 'FNDGVYFASTEKSNIIRGWIFGTTLDSKTQSLLIVN', '[OO}/211223VU]Y/422/12UUZVUVU]}00//3', '244303223344340053302333143434311004'], ['EEETT', 'KNKDG', '333ON', '44443', 'EEETT', 'KNIDG', '33/ON', '44043'], ['…
1ND3_A	0.0114269300585654	2.437271672819639	5.981818181818181	[[122, 135], [134, 136], [242, 244]]	[2, 4, 3]	[[90, 100], [234, 236], [354, 356]]	[['EEEEEEEEESSS..', 'ITMVPSVAAKDGHI', '/21/22/11VVU]Y', '03203302244340', 'EEEEEEESS..', 'VYFASTEKSNI', '/211223VU]Y', '03223344340'], ['...', 'HIG', ']Y}', '403', '...', 'NIT', ']Y}', '403'], ['EEE', 'HTK', '323', '434', 'EEE', 'NRK', '343', '454']]
2EX3_C	0.0114479919856517	9.992914883525197	2.764705882352943	[[24, 29], [560, 564], [301, 304], [224, 227]]	[2, 1, 4, 0]	[[90, 95], [196, 200], [232, 235], [463, 466]]	[['EEEEEE', 'VWAYGY', '/21222', '032333', 'EEEEEE', 'VYFAST', '/21122', '032233'], ['EETTE', 'QVPGG', '3/NN2', '40333', 'EETTE', 'NIDGY', '3/ON2', '40433'], ['....', 'TIQI', '}Y]Y', '3040', '....', 'GINI', '}Y]Y', '3040'], ['TT..', 'YAYR', 'NM}^', '3235', 'TT..', 'PFER', 'NM]^', '3245']]
3ZVF_A	0.0114957164407732	10.83751251446499	24.6	[[155, 158], [28, 30], [68, 71]]	[2, 4, 3]	[[124, 127], [229, 231], [353, 356]]	[['TEEE', 'GKVI', 'N3//', '3400', 'TEEE', 'TNVV', 'N3//', '3400'], ['EE.', 'LGV', '02Y', '130', 'EE.', 'LPI', '02Y', '130'], ['.EEE', 'TNLE', '}303', '3414', '.EEE', 'WNRK', '}343', '3454']]
7KDH_B	0.0115544030234801	0.4514294138872287	0.4328358208955227	[[86, 132], [542, 545], [232, 235], [353, 357], [462, 466]]	[2, 1, 4, 3, 0]	[[86, 132], [196, 199], [232, 235], [353, 357], [462, 466]]	[['.TT.EEEEEEETT....EEEEESSSSSSS..EEEEEETTEEEEE...', 'FNDGVYFASTEKSNIIRGWIFGTTLDSKTQSLLIVNNATNVVIKVME', '[OO}/211223ON]YY^22/12UUSVUVU]}00//33MN3///3Y[]', '24430322334434005330233314343431100442340004024', '.TT.EEEEEEESS..EEEEEEESS.SSSS..EEEEEETTEEEEE.S.', 'FNDGVYFASTEKSNIIRGWIFGTTLDSKTQSLLIVNNATNVVIKVAE', '[OO}/211223VU]Y/422/12UUZVUVU]}00//33MN3///3YT]', '244303223344340053302333143434311004423…
2L04_A	0.0115684427985719	1.2975361979866804	0.2317708333333328	[[224, 226], [174, 176], [198, 201], [223, 225]]	[2, 1, 4, 3]	[[128, 130], [197, 199], [231, 234], [354, 356]]	[['EE.', 'VNI', '/3Y', '040', 'EE.', 'IKV', '/3Y', '040'], ['ETT', 'VKG', '/ON', '043', 'ETT', 'IDG', '/ON', '043'], ['..S.', 'VSAD', 'Y}T]', '0324', '....', 'IGIN', 'Y}Y]', '0304'], ['EEE', 'KVN', '3/3', '404', 'EEE', 'NRK', '343', '454']]
7DK4_C	0.0116075266186598	0.2836419277094752	0.0491803278688529	[[89, 129], [195, 200], [229, 236], [353, 357], [463, 468]]	[2, 1, 4, 3, 0]	[[89, 129], [195, 200], [229, 236], [353, 357], [463, 468]]	[['.EEEEEEESS..EEEEEEESSSSTTS.EEEEEE.SS.EEEE', 'GVYFASTEKSNIIRGWIFGTTLDSKTQSLLIVNNATNVVIK', '}/211223VU]Y/422/12UUSVNOU]200//3]TU]///3', '30322334434005330233314343431100442340004', '.EEEEEEESS..EEEEEEESS.SSSS..EEEEEETTEEEEE', 'GVYFASTEKSNIIRGWIFGTTLDSKTQSLLIVNNATNVVIK', '}/211223VU]Y/422/12UUZVUVU]}00//33MN3///3', '30322334434005330233314343431100442340004'], ['EEETTE', 'KNIDGY', '33/ON2', '4404…
6F9C_B	0.0116548969754446	8.016565428352045	4.408450704225352	[[1097, 1104], [1006, 1008], [808, 811], [942, 944]]	[2, 4, 3, 0]	[[92, 99], [232, 234], [353, 356], [463, 465]]	[['EEEESSS.', 'FMYSCDGD', '1122TVU]', '22332434', 'EEEEESS.', 'FASTEKSN', '11223VU]', '22334434'], ['...', 'SVQ', '}Y]', '304', '...', 'GIN', '}Y]', '304'], ['..EE', 'TMRE', '}[43', '3254', '.EEE', 'WNRK', '}343', '3454'], ['TT.', 'SAH', 'NM]', '324', 'TT.', 'PFE', 'NM]', '324']]
4I00_A	0.0116635499992657	9.223788163496948	6.836734693877549	[[96, 101], [231, 236], [348, 350]]	[2, 1, 4]	[[91, 96], [195, 200], [232, 234]]	[['EEEEEE', 'GFFPFH', '211213', '322324', 'EEEEEE', 'YFASTE', '211223', '322334'], ['EEETTE', 'QEIDGT', '33/ON2', '440433', 'EEETTE', 'KNIDGY', '33/ON2', '440433'], ['...', 'GVK', '}Y]', '304', '...', 'GIN', '}Y]', '304']]
3O45_B	0.0116646139089616	7.025873596536708	4.731343283582092	[[169, 177], [149, 153]]	[2, 1]	[[87, 95], [196, 200]]	[['TT..EEEEE', 'KDSTYSMSS', 'OO}}22122', '443333233', 'TT.EEEEEE', 'NDGVYFAST', 'OO}/21122', '443032233'], ['EETTE', 'KIDGS', '3/ON2', '40433', 'EETTE', 'NIDGY', '3/ON2', '40433']]
5X58_C	0.0116655320192684	0.2291892606947002	0.0598958333333328	[[83, 125], [188, 192], [222, 229], [340, 343], [450, 455]]	[2, 1, 4, 3, 0]	[[86, 128], [195, 199], [229, 236], [353, 356], [463, 468]]	[['.TT.EEEEEEESS.....EEEESSSSSSS.EEEEEE.SSEEEE', 'FKDGIYFAATEKSNVVRGWVFGSTMNNKSQSVIIINNSTNVVI', '[OO}/211123VU]YY^}2/12UUTVVVU]2////3]UU3///', '2443032223443400533023332444343000044334000', '.TT.EEEEEEESS..EEEEEEESS.SSSS..EEEEEETTEEEE', 'FNDGVYFASTEKSNIIRGWIFGTTLDSKTQSLLIVNNATNVVI', '[OO}/211223VU]Y/422/12UUZVUVU]}00//33MN3///', '2443032233443400533023331434343110044234000'], ['EEETT', 'KNKDG', '…
5X58_B	0.0116791120058027	0.2291811706228713	0.1260997067448679	[[83, 125], [188, 192], [222, 229], [340, 343], [450, 455]]	[2, 1, 4, 3, 0]	[[86, 128], [195, 199], [229, 236], [353, 356], [463, 468]]	[['.TT.EEEEEEESS.....EEEESSSSSSS.EEEEEE.SSEEEE', 'FKDGIYFAATEKSNVVRGWVFGSTMNNKSQSVIIINNSTNVVI', '[OO}/211123VU]YY^}2/12UUTVVVU]2////3]UU3///', '2443032223443400533023332444343000044334000', '.TT.EEEEEEESS..EEEEEEESS.SSSS..EEEEEETTEEEE', 'FNDGVYFASTEKSNIIRGWIFGTTLDSKTQSLLIVNNATNVVI', '[OO}/211223VU]Y/422/12UUZVUVU]}00//33MN3///', '2443032233443400533023331434343110044234000'], ['EEETT', 'KNKDG', '…
5X58_A	0.0116844645607548	0.2291304421265885	0.129411764705883	[[83, 125], [188, 192], [222, 229], [340, 343], [450, 455]]	[2, 1, 4, 3, 0]	[[86, 128], [195, 199], [229, 236], [353, 356], [463, 468]]	[['.TT.EEEEEEESS.....EEEESSSSSSS.EEEEEE.SSEEEE', 'FKDGIYFAATEKSNVVRGWVFGSTMNNKSQSVIIINNSTNVVI', '[OO}/211123VU]YY^}2/12UUTVVVU]2////3]UU3///', '2443032223443400533023332444343000044334000', '.TT.EEEEEEESS..EEEEEEESS.SSSS..EEEEEETTEEEE', 'FNDGVYFASTEKSNIIRGWIFGTTLDSKTQSLLIVNNATNVVI', '[OO}/211223VU]Y/422/12UUZVUVU]}00//33MN3///', '2443032233443400533023331434343110044234000'], ['EEETT', 'KNKDG', '…
6Z97_B	0.0117070237517038	0.1324273697871445	0.129411764705883	[[89, 132], [232, 235], [353, 357], [463, 468]]	[2, 4, 3, 0]	[[89, 132], [232, 235], [353, 357], [463, 468]]	[['.EEEEEE.SS....EEEEESSSSSSS..EEEEEETTEEEEE...', 'GVYFASTEKSNIIRGWIFGTTLDSKTQSLLIVNNATNVVIKVNE', '}/21122]VU]YY^22/12UUSVUVU]}00//33MN3///3Y]]', '30322334434005330233314343431100442340004044', '.EEEEEEESS..EEEEEEESS.SSSS..EEEEEETTEEEEE.S.', 'GVYFASTEKSNIIRGWIFGTTLDSKTQSLLIVNNATNVVIKVAE', '}/211223VU]Y/422/12UUZVUVU]}00//33MN3///3YT]', '30322334434005330233314343431100442340004024'], ['....', 'GI…
6ZP7_A	0.0117105880235867	0.3679852408309887	0.4169741697416973	[[62, 103], [168, 173], [202, 209], [326, 330], [436, 441]]	[2, 1, 4, 3, 0]	[[89, 130], [195, 200], [229, 236], [353, 357], [463, 468]]	[['.EEEEEE.SS.....EEEBSS..TTS.B.EEEE.SS.EEEE.', 'GVYFASTEKSNIIRGWIFGTTLDSKTQSLLIVNNATNVVIKV', '}/21122]VU]YY^}2/1+UUZ]NOU]+Z0//3]TU]///3Y', '303223344340053302333143434311004423400040', '.EEEEEEESS..EEEEEEESS.SSSS..EEEEEETTEEEEE.', 'GVYFASTEKSNIIRGWIFGTTLDSKTQSLLIVNNATNVVIKV', '}/211223VU]Y/422/12UUZVUVU]}00//33MN3///3Y', '303223344340053302333143434311004423400040'], ['EEETTE', 'KNIDGY', '33/ON2…
6ZP5_A	0.0117274837274402	0.3853582661812764	0.4169741697416973	[[62, 103], [168, 173], [202, 209], [326, 330], [436, 441]]	[2, 1, 4, 3, 0]	[[89, 130], [195, 200], [229, 236], [353, 357], [463, 468]]	[['.EEEEEE.SS.....EEEBSS..TTS.B.EEEE.SS.EEEE.', 'GVYFASTEKSNIIRGWIFGTTLDSKTQSLLIVNNATNVVIKV', '}/21122]VU]YY^}2/1+UUZ]NOU]+Z0//3]TU]///3Y', '303223344340053302333143434311004423400040', '.EEEEEEESS..EEEEEEESS.SSSS..EEEEEETTEEEEE.', 'GVYFASTEKSNIIRGWIFGTTLDSKTQSLLIVNNATNVVIKV', '}/211223VU]Y/422/12UUZVUVU]}00//33MN3///3Y', '303223344340053302333143434311004423400040'], ['EEETTE', 'KNIDGY', '33/ON2…
6X00_A	0.0117543762936032	10.334283270051255	6.384615384615387	[[121, 125], [218, 221]]	[2, 1]	[[102, 106], [196, 199]]	[['EEEEE', 'RDYIA', '432/1', '54302', 'EEEEE', 'RGWIF', '422/1', '53302'], ['EETT', 'QLNG', '30ON', '4143', 'EETT', 'NIDG', '3/ON', '4043']]
4FFZ_Y	0.0117793036736059	7.08604407665768	4.485714285714288	[[169, 177], [149, 153]]	[2, 1]	[[87, 95], [196, 200]]	[['TT..EEEEE', 'KDSTYSMSS', 'OO}}22122', '443333233', 'TT.EEEEEE', 'NDGVYFAST', 'OO}/21122', '443032233'], ['EETTE', 'KIDGS', '3/ON2', '40433', 'EETTE', 'NIDGY', '3/ON2', '40433']]
7BZ5_A	0.0118061372639236	4.570908699434529	0.7161458333333333	[[395, 399], [467, 469], [353, 357], [463, 468]]	[2, 4, 3, 0]	[[90, 94], [234, 236], [353, 357], [463, 468]]	[['EEEEE', 'VYADS', '/2132', '03243', 'EEEEE', 'VYFAS', '/2112', '03223'], ['...', 'DIS', ']Y}', '403', '...', 'NIT', ']Y}', '403'], ['.EEEE', 'WNRKR', '}3434', '34545', '.EEEE', 'WNRKR', '}3434', '34545'], ['TT....', 'PFERDI', 'NM]^]Y', '324540', 'TT....', 'PFERDI', 'NM]^]Y', '324540']]
7KEB_B	0.0118070201143333	0.1728332340635144	0.4436090225563909	[[86, 132], [654, 656], [229, 235], [353, 357], [462, 466]]	[2, 1, 4, 3, 0]	[[86, 132], [195, 197], [229, 235], [353, 357], [462, 466]]	[['.TT.EEEEEEESS..S.EEEEESSSSSSS..EEEEEETTEEEEE...', 'FNDGVYFASTEKSNIIRGWIFGTTLDSKTQSLLIVNNATNVVIKVME', '[OO}/211223VU]YR^22/12UUSVUVU]}00//33MN3///3Y[]', '24430322334434005330233314343431100442340004024', '.TT.EEEEEEESS..EEEEEEESS.SSSS..EEEEEETTEEEEE.S.', 'FNDGVYFASTEKSNIIRGWIFGTTLDSKTQSLLIVNNATNVVIKVAE', '[OO}/211223VU]Y/422/12UUZVUVU]}00//33MN3///3YT]', '244303223344340053302333143434311004423…
7K3A_I	0.0118211834954752	6.21519398213279	191.0	[[174, 182], [152, 154]]	[2, 3]	[[87, 95], [354, 356]]	[['TT..EEEEE', 'KDSTYSLSS', 'OO}}22022', '443333133', 'TT.EEEEEE', 'NDGVYFAST', 'OO}/21122', '443032233'], ['EEE', 'QWK', '323', '434', 'EEE', 'NRK', '343', '454']]
7JZL_C	0.0118317638671679	0.233265520385065	0.4436090225563909	[[86, 132], [195, 200], [229, 236], [353, 357], [463, 468]]	[2, 1, 4, 3, 0]	[[86, 132], [195, 200], [229, 236], [353, 357], [463, 468]]	[['.TT.EEEEEEESS....EEEEESS.SSSS..EEEEEETTEEEEE...', 'FNDGVYFASTEKSNIIRGWIFGTTLDSKTQSLLIVNNATNVVIKVNE', '[OO}/211223VU]YY^22/12UUZVUVU]}00//33MN3///3Y]]', '24430322334434005330233314343431100442340004044', '.TT.EEEEEEESS..EEEEEEESS.SSSS..EEEEEETTEEEEE.S.', 'FNDGVYFASTEKSNIIRGWIFGTTLDSKTQSLLIVNNATNVVIKVAE', '[OO}/211223VU]Y/422/12UUZVUVU]}00//33MN3///3YT]', '244303223344340053302333143434311004423…
4FFZ_L	0.0118466751294041	7.086434968920688	4.485714285714288	[[169, 177], [149, 153]]	[2, 1]	[[87, 95], [196, 200]]	[['TT..EEEEE', 'KDSTYSMSS', 'OO}}22122', '443333233', 'TT.EEEEEE', 'NDGVYFAST', 'OO}/21122', '443032233'], ['EETTE', 'KIDGS', '3/ON2', '40433', 'EETTE', 'NIDGY', '3/ON2', '40433']]
6T0V_B	0.0118638967822699	11.026375520557243	2.9587628865979383	[[449, 452], [397, 400], [637, 640], [189, 192], [626, 629]]	[2, 1, 4, 3, 0]	[[118, 121], [197, 200], [233, 236], [354, 357], [462, 465]]	[['EEEE', 'LIIN', '0//3', '1004', 'EEEE', 'LIVN', '0//3', '1004'], ['ETTE', 'VEGT', '/ON2', '0433', 'ETTE', 'IDGY', '/ON2', '0433'], ['....', 'VEST', 'Y]}}', '0433', '....', 'INIT', 'Y]Y}', '0403'], ['EEEE', 'KRIR', '34/4', '4505', 'EEEE', 'NRKR', '3434', '4545'], ['.TT.', 'NPNN', ']NO]', '4344', '.TT.', 'KPFE', ']NM]', '4324']]
4OM0_L	0.0118648829700888	1.2922838637647014	0.2760416666666661	[[21, 37], [151, 153], [108, 111], [149, 151], [109, 112]]	[2, 1, 4, 3, 0]	[[90, 96], [196, 198], [233, 236], [354, 356], [465, 468]]	[['EEEEE.S.S.--.EEEE', 'ISMRTSQYGS--LAWYQ', '/2142}V}U}--Z1223', '0325334333--12334', 'EEEEEEE', 'VYFASTE', '/211223', '0322334'], ['EET', 'KVD', '3/O', '404', 'EET', 'NID', '3/O', '404'], ['....', 'IKRT', 'Y]^}', '0453', '....', 'INIT', 'Y]Y}', '0403'], ['EEE', 'QWK', '323', '434', 'EEE', 'NRK', '343', '454'], ['....', 'KRTV', ']^}Y', '4530', '....', 'ERDI', ']^]Y', '4540']]
6Z43_C	0.0118983590142588	0.224241890137482	0.0026109660574415	[[89, 132], [195, 200], [229, 235], [353, 357], [463, 468]]	[2, 1, 4, 3, 0]	[[89, 132], [195, 200], [229, 235], [353, 357], [463, 468]]	[['.EEEEEEESS....EEEEESS.SSSS..EEEEEETTEEEEE...', 'GVYFASTEKSNIIRGWIFGTTLDSKTQSLLIVNNATNVVIKVAE', '}/211223VU]YY^22/12UUZVUVU]}00//33MN3///3Y[]', '30322334434005330233314343431100442340004024', '.EEEEEEESS..EEEEEEESS.SSSS..EEEEEETTEEEEE.S.', 'GVYFASTEKSNIIRGWIFGTTLDSKTQSLLIVNNATNVVIKVAE', '}/211223VU]Y/422/12UUZVUVU]}00//33MN3///3YT]', '30322334434005330233314343431100442340004024'], ['EEETTE', '…
3WOF_W	0.011937512290001	1.1583485002618916	0.0937499999999997	[[823, 828], [748, 751], [723, 726], [704, 707], [750, 753]]	[2, 1, 4, 3, 0]	[[101, 106], [196, 199], [232, 235], [354, 357], [462, 465]]	[['EEEEEE', 'VRVYVA', '/4/2/1', '050302', 'EEEEEE', 'IRGWIF', '/422/1', '053302'], ['EE.T', 'EVKP', '3/]N', '4043', 'EETT', 'NIDG', '3/ON', '4043'], ['.S..', 'TRDI', '}W]Y', '3540', '....', 'GINI', '}Y]Y', '3040'], ['EEEE', 'HIER', '3/34', '4045', 'EEEE', 'NRKR', '3434', '4545'], ['.TT.', 'KPGD', ']NN]', '4334', '.TT.', 'KPFE', ']NM]', '4324']]
7KJ4_B	0.0119459238888349	0.4026657408162244	0.263157894736842	[[86, 132], [542, 545], [229, 235], [353, 357], [463, 468]]	[2, 1, 4, 3, 0]	[[86, 132], [196, 199], [229, 235], [353, 357], [463, 468]]	[['.TTEEEEEEEESS....EEEEESSSSSSS..EEEEEETTEEEEE...', 'FNDGVYFASTEKSNIIRGWIFGTTLDSKTQSLLIVNNATNVVIKVNE', '[OO2/211223VU]YY^22/12UUSVUVU]}00//33MN3///3Y]]', '24430322334434005330233314343431100442340004044', '.TT.EEEEEEESS..EEEEEEESS.SSSS..EEEEEETTEEEEE.S.', 'FNDGVYFASTEKSNIIRGWIFGTTLDSKTQSLLIVNNATNVVIKVAE', '[OO}/211223VU]Y/422/12UUZVUVU]}00//33MN3///3YT]', '244303223344340053302333143434311004423…
6XA9_E	0.0119643607948421	10.533398828527154	7.3478260869565215	[[234, 238], [97, 100], [103, 105]]	[2, 1, 4]	[[118, 122], [196, 199], [232, 234]]	[['EEEEE', 'LVQQE', '0/333', '10444', 'EEEEE', 'LIVNN', '0//33', '10044'], ['EETT', 'QVNG', '3/ON', '4043', 'EETT', 'NIDG', '3/ON', '4043'], ['...', 'SIK', '}Y]', '304', '...', 'GIN', '}Y]', '304']]
3O41_B	0.0119969453357196	7.051965693353804	4.64705882352941	[[169, 177], [149, 153]]	[2, 1]	[[87, 95], [196, 200]]	[['TT..EEEEE', 'KDSTYSMSS', 'OO}}22122', '443333233', 'TT.EEEEEE', 'NDGVYFAST', 'OO}/21122', '443032233'], ['EETTE', 'KIDGS', '3/ON2', '40433', 'EETTE', 'NIDGY', '3/ON2', '40433']]
4LVH_I	0.0120048687746746	8.886789298840299	3.042105263157895	[[174, 180], [1, 4], [192, 195], [7, 10]]	[2, 4, 3, 0]	[[89, 95], [233, 236], [353, 356], [489, 492]]	[['..EEEEE', 'TYSMSST', '}}21222', '3332333', '.EEEEEE', 'GVYFAST', '}/21122', '3032233'], ['....', 'IQMT', 'Y][}', '0423', '....', 'INIT', 'Y]Y}', '0403'], ['.EEE', 'YTRE', '}243', '3354', '.EEE', 'WNRK', '}343', '3454'], ['....', 'PASL', '}[}Z', '3231', '..S.', 'YFPL', '}[UZ', '3231']]
7CAI_B	0.0120347107620158	0.5845257842811917	0.1601208459214502	[[90, 132], [542, 545], [229, 235], [353, 357], [463, 468]]	[2, 1, 4, 3, 0]	[[90, 132], [196, 199], [229, 235], [353, 357], [463, 468]]	[['EE..EEESS....EEEEES..BSSS...EEEEETTEEEEE...', 'VYFASTEKSNIIRGWIFGTTLDSKTQSLLIVNNATNVVIKVLE', '/2[[223VU]YY^22/12U}Z,UVU]}Z0//33MN3///3YZ]', '0322334434005330233314343431100442340004014', 'EEEEEEESS..EEEEEEESS.SSSS..EEEEEETTEEEEE.S.', 'VYFASTEKSNIIRGWIFGTTLDSKTQSLLIVNNATNVVIKVAE', '/211223VU]Y/422/12UUZVUVU]}00//33MN3///3YT]', '0322334434005330233314343431100442340004024'], ['EETT', 'NFNG', '31…
6FLC_A	0.0120381837616052	7.0542982747008605	4.81818181818182	[[169, 177], [149, 153]]	[2, 1]	[[87, 95], [196, 200]]	[['TT..EEEEE', 'KDSTYSMSS', 'OO}}22122', '443333233', 'TT.EEEEEE', 'NDGVYFAST', 'OO}/21122', '443032233'], ['EETTE', 'KIDGS', '3/ON2', '40433', 'EETTE', 'NIDGY', '3/ON2', '40433']]
7DD2_B	0.0120440736744267	10.9677725992341	3.085106382978724	[[34, 37], [149, 153], [141, 144], [102, 105]]	[2, 1, 4, 3]	[[93, 96], [196, 200], [232, 235], [353, 356]]	[['EEEE', 'AWYQ', '1223', '2334', 'EEEE', 'ASTE', '1223', '2334'], ['EETTE', 'KIDGS', '3/ON2', '40433', 'EETTE', 'NIDGY', '3/ON2', '40433'], ['.S..', 'PKDI', '}V]Y', '3440', '....', 'GINI', '}Y]Y', '3040'], ['.EEE', 'TKLE', '}303', '3414', '.EEE', 'WNRK', '}343', '3454']]
6SLU_C	0.0120934761004998	10.293543171385483	13.22222222222222	[[7, 11], [85, 89]]	[2, 4]	[[97, 101], [232, 236]]	[['SS..E', 'QGQMV', 'VU][/', '43420', 'SS..E', 'KSNII', 'VU]Y/', '43400'], ['.....', 'PVHAG', '}Y][}', '30423', '.....', 'GINIT', '}Y]Y}', '30403']]
6SLQ_C	0.0120948024922601	10.29325823759546	17.285714285714285	[[7, 11], [85, 89]]	[2, 4]	[[97, 101], [232, 236]]	[['SS..E', 'QGQMV', 'VU][/', '43420', 'SS..E', 'KSNII', 'VU]Y/', '43400'], ['.....', 'PVHAG', '}Y][}', '30423', '.....', 'GINIT', '}Y]Y}', '30403']]
4JMR_D	0.0121003850742539	10.941312079209611	63.00000000000003	[[33, 36], [67, 70]]	[2, 3]	[[124, 127], [354, 357]]	[['T.EE', 'GEVI', 'N]//', '3400', 'TEEE', 'TNVV', 'N3//', '3400'], ['EEEE', 'QRPR', '3424', '4535', 'EEEE', 'NRKR', '3434', '4545']]
6SKM_C	0.0121026004623633	10.293276273139446	15.695652173913045	[[7, 11], [85, 89]]	[2, 4]	[[97, 101], [232, 236]]	[['SS..E', 'QGQMV', 'VU][/', '43420', 'SS..E', 'KSNII', 'VU]Y/', '43400'], ['.....', 'PVHAG', '}Y][}', '30423', '.....', 'GINIT', '}Y]Y}', '30403']]
2XC1_A	0.0121177789899629	9.9118437180697	3.740740740740743	[[574, 579], [369, 372], [257, 259], [97, 100], [481, 484]]	[2, 1, 4, 3, 0]	[[91, 96], [197, 200], [234, 236], [353, 356], [462, 465]]	[['EEEEEE', 'GALYSH', '210223', '321334', 'EEEEEE', 'YFASTE', '211223', '322334'], ['ETTE', 'VGST', '/NN2', '0333', 'ETTE', 'IDGY', '/ON2', '0433'], ['...', 'NIT', ']Y}', '403', '...', 'NIT', ']Y}', '403'], ['.EEE', 'SQVD', '}3/3', '3404', '.EEE', 'WNRK', '}343', '3454'], ['.TT.', 'NTKD', ']NO]', '4344', '.TT.', 'KPFE', ']NM]', '4324']]
6KK2_B	0.0121180271382476	2.6200846844821686	0.3098958333333332	[[23, 27], [107, 109], [98, 101], [108, 110], [169, 171]]	[2, 1, 4, 3, 0]	[[103, 107], [195, 197], [229, 232], [354, 356], [465, 467]]	[['EEEEE', 'YRVMT', '24/12', '35023', 'EEEEE', 'GWIFG', '22/12', '33023'], ['EEE', 'KNI', '33/', '440', 'EEE', 'KNI', '33/', '440'], ['EE..', 'LAVP', '01Y}', '1203', 'EE..', 'LPIG', '02Y}', '1303'], ['EEE', 'NIQ', '3/3', '404', 'EEE', 'NRK', '343', '454'], ['...', 'KRE', ']^]', '454', '...', 'ERD', ']^]', '454']]
3ZV8_A	0.0121547904932367	10.833374391889755	18.200000000000003	[[155, 158], [68, 71]]	[2, 3]	[[124, 127], [353, 356]]	[['TEEE', 'GKVI', 'N3//', '3400', 'TEEE', 'TNVV', 'N3//', '3400'], ['.EEE', 'TNLE', '}303', '3414', '.EEE', 'WNRK', '}343', '3454']]
1V0Z_B	0.0121736631953575	8.433377063707772	0.8203124999999998	[[401, 405], [400, 402], [355, 357], [134, 136]]	[2, 1, 4, 3]	[[125, 129], [195, 197], [232, 234], [353, 355]]	[['EEEEE', 'QVIVN', '3///3', '40004', 'EEEEE', 'NVVIK', '3///3', '40004'], ['EEE', 'NQV', '33/', '440', 'EEE', 'KNI', '33/', '440'], ['...', 'GVK', '}Y]', '304', '...', 'GIN', '}Y]', '304'], ['.EE', 'GKR', '}34', '345', '.EE', 'WNR', '}34', '345']]
6ZHD_A	0.0121997629213665	0.2939752190741298	0.6842105263157892	[[90, 132], [229, 235], [353, 357], [463, 468]]	[2, 4, 3, 0]	[[90, 132], [229, 235], [353, 357], [463, 468]]	[['EEEEEEESS....EEEEESSSSTTS..EEEEEETTEEEEE...', 'VYFASTEKSNIIRGWIFGTTLDSKTQSLLIVNNATNVVIKVAE', '/211223VU]YY^22/12UUSVNOU]}00//33MN3///3Y[]', '0322334434005330233314343431100442340004024', 'EEEEEEESS..EEEEEEESS.SSSS..EEEEEETTEEEEE.S.', 'VYFASTEKSNIIRGWIFGTTLDSKTQSLLIVNNATNVVIKVAE', '/211223VU]Y/422/12UUZVUVU]}00//33MN3///3YT]', '0322334434005330233314343431100442340004024'], ['E......', 'LPIGINI…
7KJ3_B	0.0122060456930198	0.5280427749312797	0.2508143322475575	[[86, 132], [542, 545], [229, 235], [353, 357], [463, 468]]	[2, 1, 4, 3, 0]	[[86, 132], [196, 199], [229, 235], [353, 357], [463, 468]]	[['.TTEEEEEEEESS....EEEEESSSSSSS..EEEEEETTEEEEE...', 'FNDGVYFASTEKSNIIRGWIFGTTLDSKTQSLLIVNNATNVVIKVNE', '[OO2/211223VU]YY^22/12UUSVUVU]}00//33MN3///3Y]]', '24430322334434005330233314343431100442340004044', '.TT.EEEEEEESS..EEEEEEESS.SSSS..EEEEEETTEEEEE.S.', 'FNDGVYFASTEKSNIIRGWIFGTTLDSKTQSLLIVNNATNVVIKVAE', '[OO}/211223VU]Y/422/12UUZVUVU]}00//33MN3///3YT]', '244303223344340053302333143434311004423…
4WRT_A	0.0122667660542159	10.23842765914463	4.333333333333334	[[488, 493], [112, 115], [199, 201], [193, 196]]	[2, 1, 4, 0]	[[87, 92], [196, 199], [232, 234], [465, 468]]	[['TT..EE', 'EKGESF', 'OO}]21', '443432', 'TT.EEE', 'NDGVYF', 'OO}/21', '443032'], ['ETTT', 'DYKT', '3NON', '4343', 'EETT', 'NIDG', '3/ON', '4043'], ['...', 'GID', '}Y]', '304', '...', 'GIN', '}Y]', '304'], ['....', 'EEDV', ']]]Y', '4440', '....', 'ERDI', ']^]Y', '4540']]
5M02_A	0.0122690812324101	10.320158917417563	6.679999999999998	[[121, 125], [218, 221]]	[2, 1]	[[102, 106], [196, 199]]	[['EEEEE', 'RDYIA', '432/1', '54302', 'EEEEE', 'RGWIF', '422/1', '53302'], ['EETT', 'QLNG', '30ON', '4143', 'EETT', 'NIDG', '3/ON', '4043']]
7K8Y_B	0.0122899689030631	0.1942640396396238	0.3105802047781578	[[89, 132], [195, 200], [229, 236], [353, 357], [464, 468]]	[2, 1, 4, 3, 0]	[[89, 132], [195, 200], [229, 236], [353, 357], [464, 468]]	[['.EEEEEEESS....EEEEESS.SSSS..EEEEEETTEEEEE...', 'GVYFASTEKSNIIRGWIFGTTLDSKTQSLLIVNNATNVVIKVAE', '}/211223VU]YY^22/12UUZVUVU]}00//33MN3///3Y[]', '30322334434005330233314343431100442340004024', '.EEEEEEESS..EEEEEEESS.SSSS..EEEEEETTEEEEE.S.', 'GVYFASTEKSNIIRGWIFGTTLDSKTQSLLIVNNATNVVIKVAE', '}/211223VU]Y/422/12UUZVUVU]}00//33MN3///3YT]', '30322334434005330233314343431100442340004024'], ['EEETTE', '…
6H6Z_D	0.0122942620857422	8.737887845852196	13.769230769230768	[[30, 36], [42, 45]]	[2, 0]	[[87, 94], [463, 466]]	[['T..EEEE', 'DVSVMAW', 'OY}/112', '4030223', 'TT.EEEEE', 'NDGVYFAS', 'OO}/2112', '44303223'], ['TS..', 'GKER', 'NV]^', '3445', 'TT..', 'PFER', 'NM]^', '3245']]
5T1D_L	0.0123214652286332	9.998403868621288	0.8640776699029125	[[30, 38], [154, 158], [11, 14], [107, 110]]	[2, 1, 4, 3]	[[110, 118], [196, 200], [229, 232], [353, 356]]	[['..SSS...E', 'LHSNGNTYL', 'Z]UVU]}}0', '143434331', '.SSSS..EE', 'LDSKTQSLL', 'ZVUVU]}00', '143434311'], ['EETTE', 'KIDGS', '3/ON2', '40433', 'EETTE', 'NIDGY', '3/ON2', '40433'], ['EEE.', 'LPVS', '02/}', '1303', 'EE..', 'LPIG', '02Y}', '1303'], ['.EEE', 'TKLE', '}303', '3414', '.EEE', 'WNRK', '}343', '3454']]
6N9U_E	0.0123476248957255	10.524235329401863	6.111111111111111	[[152, 155], [65, 69]]	[2, 4]	[[125, 128], [232, 236]]	[['EEEE', 'KIVV', '3///', '4000', 'EEEE', 'NVVI', '3///', '4000'], ['.....', 'TYNVW', '}}]Y}', '33403', '.....', 'GINIT', '}Y]Y}', '30403']]
4HZX_A	0.012373620286229	9.225891594053268	7.000000000000002	[[96, 101], [231, 236], [348, 350]]	[2, 1, 4]	[[91, 96], [195, 200], [232, 234]]	[['EEEEEE', 'GFFPFH', '211213', '322324', 'EEEEEE', 'YFASTE', '211223', '322334'], ['EEETTE', 'QEIDGT', '33/ON2', '440433', 'EEETTE', 'KNIDGY', '33/ON2', '440433'], ['...', 'GVK', '}Y]', '304', '...', 'GIN', '}Y]', '304']]
6HFY_B	0.0123816473475983	8.293954175351455	0.8229166666666661	[[395, 399], [394, 396], [349, 351], [128, 130]]	[2, 1, 4, 3]	[[125, 129], [195, 197], [232, 234], [353, 355]]	[['EEEEE', 'QVIVN', '3///3', '40004', 'EEEEE', 'NVVIK', '3///3', '40004'], ['EEE', 'NQV', '33/', '440', 'EEE', 'KNI', '33/', '440'], ['...', 'GVK', '}Y]', '304', '...', 'GIN', '}Y]', '304'], ['.EE', 'GKR', '}34', '345', '.EE', 'WNR', '}34', '345']]
4PLJ_L	0.0123826825547597	7.008186527356032	4.408450704225352	[[169, 177], [149, 153]]	[2, 1]	[[87, 95], [196, 200]]	[['TT..EEEEE', 'KDSTYSMSS', 'OO}}22122', '443333233', 'TT.EEEEEE', 'NDGVYFAST', 'OO}/21122', '443032233'], ['EETTE', 'KIDGS', '3/ON2', '40433', 'EETTE', 'NIDGY', '3/ON2', '40433']]
3U7Y_L	0.0123946511372093	1.3131213345619652	0.2630208333333335	[[21, 35], [145, 147], [102, 105], [143, 145], [103, 106]]	[2, 1, 4, 3, 0]	[[90, 96], [196, 198], [233, 236], [354, 356], [465, 468]]	[['EEEE.SS.S.EEEEE', 'ISMRTSQSGSLAWYQ', '/214}UV}U}01223', '032533433312334', 'EEEEEEE', 'VYFASTE', '/211223', '0322334'], ['EET', 'KVD', '3/O', '404', 'EET', 'NID', '3/O', '404'], ['....', 'IKRT', 'Y]^}', '0453', '....', 'INIT', 'Y]Y}', '0403'], ['EEE', 'QWK', '323', '434', 'EEE', 'NRK', '343', '454'], ['....', 'KRTV', ']^}Y', '4530', '....', 'ERDI', ']^]Y', '4540']]
7K8U_B	0.0123956584974529	0.1258148973507188	0.1779141104294477	[[89, 132], [654, 656], [229, 236], [353, 357], [464, 468]]	[2, 1, 4, 3, 0]	[[89, 132], [195, 197], [229, 236], [353, 357], [464, 468]]	[['.EEEEEEESS....EEEEESSSSSSS..EEEEE.SS.EEEE...', 'GVYFASTEKSNIIRGWIFGTTLDSKTQSLLIVNNATNVVIKVNE', '}/211223VU]YY^22/12UUSVUVU]}00//3]TU]///3Y]]', '30322334434005330233314343431100442340004044', '.EEEEEEESS..EEEEEEESS.SSSS..EEEEEETTEEEEE.S.', 'GVYFASTEKSNIIRGWIFGTTLDSKTQSLLIVNNATNVVIKVAE', '}/211223VU]Y/422/12UUZVUVU]}00//33MN3///3YT]', '30322334434005330233314343431100442340004024'], ['EEE', 'EHV…
5NUZ_L	0.0123971787145531	7.019549063528945	3.2666666666666666	[[169, 177], [149, 153]]	[2, 1]	[[87, 95], [196, 200]]	[['TT..EEEEE', 'KDSTYSMSS', 'OO}}22122', '443333233', 'TT.EEEEEE', 'NDGVYFAST', 'OO}/21122', '443032233'], ['EETTE', 'KIDGS', '3/ON2', '40433', 'EETTE', 'NIDGY', '3/ON2', '40433']]
4HS6_L	0.0124184873317749	6.0107087054502255	191.0	[[169, 177], [149, 151]]	[2, 1]	[[87, 95], [196, 198]]	[['TT..EEEEE', 'KDSTYSLSS', 'OO}}22022', '443333133', 'TT.EEEEEE', 'NDGVYFAST', 'OO}/21122', '443032233'], ['EET', 'KVD', '3/O', '404', 'EET', 'NID', '3/O', '404']]
1RU7_G	0.012424615317935	9.138807785965852	11.800000000000004	[[134, 141], [323, 325], [277, 279], [238, 241]]	[2, 4, 3, 0]	[[89, 96], [234, 236], [354, 356], [462, 465]]	[['..EEEEEE', 'GVTAATSH', '}Y211223', '30322334', '.EEEEEEE', 'GVYFASTE', '}/211223', '30322334'], ['...', 'NIP', ']Y}', '403', '...', 'NIT', ']Y}', '403'], ['EEE', 'ERN', '343', '454', 'EEE', 'NRK', '343', '454'], ['.TT.', 'KPGD', ']NN]', '4334', '.TT.', 'KPFE', ']NM]', '4324']]
4WSB_B	0.0124350346819548	11.06379756601701	2.840000000000002	[[449, 452], [397, 400], [475, 478], [187, 190], [626, 629]]	[2, 1, 4, 3, 0]	[[118, 121], [197, 200], [233, 236], [354, 357], [462, 465]]	[['EEEE', 'LIIN', '0//3', '1004', 'EEEE', 'LIVN', '0//3', '1004'], ['ETTE', 'VEGT', '/ON2', '0433', 'ETTE', 'IDGY', '/ON2', '0433'], ['..B.', 'INMS', 'Y]*}', '0423', '....', 'INIT', 'Y]Y}', '0403'], ['EEEE', 'KKKR', '3334', '4445', 'EEEE', 'NRKR', '3434', '4545'], ['.TT.', 'NPNN', ']NO]', '4344', '.TT.', 'KPFE', ']NM]', '4324']]
1E6J_L	0.0124491766076469	7.070939410677957	5.981818181818181	[[167, 175], [147, 151]]	[2, 1]	[[87, 95], [196, 200]]	[['TT..EEEEE', 'KDSTYSMSS', 'OO}}22122', '443333233', 'TT.EEEEEE', 'NDGVYFAST', 'OO}/21122', '443032233'], ['EETTE', 'KIDGS', '3/ON2', '40433', 'EETTE', 'NIDGY', '3/ON2', '40433']]
6KU9_C	0.0124533912459464	9.979712795484916	15.695652173913045	[[518, 521], [538, 540], [231, 233], [159, 165]]	[2, 1, 4, 0]	[[92, 95], [195, 197], [234, 236], [462, 468]]	[['EEEE', 'ACSS', '1122', '2233', 'EEEE', 'FAST', '1122', '2233'], ['EEE', 'KNI', '33/', '440', 'EEE', 'KNI', '33/', '440'], ['...', 'EVS', ']Y}', '403', '...', 'NIT', ']Y}', '403'], ['.TTS.B.', 'DPFGRPI', ']NMU^+Y', '4323530', '.TT....', 'KPFERDI', ']NM]^]Y', '4324540']]
6KU9_B	0.0124715619116164	9.97976407862081	5.981818181818181	[[518, 521], [538, 540], [231, 233], [159, 165]]	[2, 1, 4, 0]	[[92, 95], [195, 197], [234, 236], [462, 468]]	[['EEEE', 'ACSS', '1122', '2233', 'EEEE', 'FAST', '1122', '2233'], ['EEE', 'KNI', '33/', '440', 'EEE', 'KNI', '33/', '440'], ['...', 'EVS', ']Y}', '403', '...', 'NIT', ']Y}', '403'], ['.TTS.B.', 'DPFGRPI', ']NMU^+Y', '4323530', '.TT....', 'KPFERDI', ']NM]^]Y', '4324540']]
6KU9_A	0.0124812821535309	9.980100969878997	5.508474576271185	[[518, 521], [538, 540], [231, 233], [159, 165]]	[2, 1, 4, 0]	[[92, 95], [195, 197], [234, 236], [462, 468]]	[['EEEE', 'ACSS', '1122', '2233', 'EEEE', 'FAST', '1122', '2233'], ['EEE', 'KNI', '33/', '440', 'EEE', 'KNI', '33/', '440'], ['...', 'EVS', ']Y}', '403', '...', 'NIT', ']Y}', '403'], ['.TTS.B.', 'DPFGRPI', ']NMU^+Y', '4323530', '.TT....', 'KPFERDI', ']NM]^]Y', '4324540']]
5J7V_A	0.0124850386398922	2.969882801753718	1.6853146853146863	[[159, 176], [191, 194], [228, 230], [425, 427], [383, 386]]	[2, 1, 4, 3, 0]	[[87, 103], [196, 199], [234, 236], [354, 356], [462, 465]]	[['TT.PEEPTTSEEE.EEEE', 'QQGTTQTVAAAATNFVRY', 'OO}G23GKMT112]1/42', '443334302222342053', 'TT.EEEEEEESS..EEE', 'NDGVYFASTEKSNIIRG', 'OO}/211223VU]Y/42', '44303223344340053'], ['EETT', 'EVNG', '3/ON', '4043', 'EETT', 'NIDG', '3/ON', '4043'], ['...', 'EVP', ']Y}', '403', '...', 'NIT', ']Y}', '403'], ['EEE', 'QRE', '343', '454', 'EEE', 'NRK', '343', '454'], ['.TT.', 'DGTQ', ']NN]', '4334', '.TT.', '…
6L4Z_B	0.0124867472048362	2.6551334495744205	0.1796875000000002	[[23, 27], [107, 109], [98, 101], [108, 110]]	[2, 1, 4, 3]	[[103, 107], [195, 197], [229, 232], [354, 356]]	[['EEEEE', 'YRVMT', '24/12', '35023', 'EEEEE', 'GWIFG', '22/12', '33023'], ['EEE', 'KNI', '33/', '440', 'EEE', 'KNI', '33/', '440'], ['EE..', 'LAVP', '01Y}', '1203', 'EE..', 'LPIG', '02Y}', '1303'], ['EEE', 'NIQ', '3/3', '404', 'EEE', 'NRK', '343', '454']]
5J7O_A	0.0124874210213934	2.969886236797919	1.704225352112676	[[159, 176], [191, 194], [228, 230], [425, 427], [383, 386]]	[2, 1, 4, 3, 0]	[[87, 103], [196, 199], [234, 236], [354, 356], [462, 465]]	[['TT.PEEPTTSEEE.EEEE', 'QQGTTQTVAAAATNFVRY', 'OO}G23GKMT112]1/42', '443334302222342053', 'TT.EEEEEEESS..EEE', 'NDGVYFASTEKSNIIRG', 'OO}/211223VU]Y/42', '44303223344340053'], ['EETT', 'EVNG', '3/ON', '4043', 'EETT', 'NIDG', '3/ON', '4043'], ['...', 'EVP', ']Y}', '403', '...', 'NIT', ']Y}', '403'], ['EEE', 'QRE', '343', '454', 'EEE', 'NRK', '343', '454'], ['.TT.', 'DGTQ', ']NN]', '4334', '.TT.', '…
7K8X_A	0.0125008088184762	0.1218239281676395	0.0131926121372032	[[86, 132], [195, 200], [229, 236], [353, 357], [463, 468]]	[2, 1, 4, 3, 0]	[[86, 132], [195, 200], [229, 236], [353, 357], [463, 468]]	[['.TT.EEEEEEESS..EEEEEEESS.BSSS..EEEEE.SS.EEEE.S.', 'FNDGVYFASTEKSNIIRGWIFGTTLDSKTQSLLIVNNATNVVIKVAE', '[OO}/211223VU]Y/422/12UUZ,UVU]}00//3]TU]///3YT]', '24430322334434005330233314343431100442340004024', '.TT.EEEEEEESS..EEEEEEESS.SSSS..EEEEEETTEEEEE.S.', 'FNDGVYFASTEKSNIIRGWIFGTTLDSKTQSLLIVNNATNVVIKVAE', '[OO}/211223VU]Y/422/12UUZVUVU]}00//33MN3///3YT]', '244303223344340053302333143434311004423…
7JMP_A	0.0125046118626274	3.494601499284524	0.5104166666666665	[[395, 399], [467, 469], [353, 357], [463, 468]]	[2, 4, 3, 0]	[[90, 94], [234, 236], [353, 357], [463, 468]]	[['EEEEE', 'VYADS', '/2132', '03243', 'EEEEE', 'VYFAS', '/2112', '03223'], ['...', 'DIS', ']Y}', '403', '...', 'NIT', ']Y}', '403'], ['.EEEE', 'WNRKR', '}3434', '34545', '.EEEE', 'WNRKR', '}3434', '34545'], ['TT....', 'PFERDI', 'NM]^]Y', '324540', 'TT....', 'PFERDI', 'NM]^]Y', '324540']]
2P5O_B	0.0125063744918706	9.31946667971584	2.121951219512197	[[6, 12], [714, 718], [387, 391], [684, 686], [125, 130]]	[2, 1, 4, 3, 0]	[[118, 124], [196, 200], [232, 236], [354, 356], [462, 467]]	[['EEEEEET', 'LTVEQIG', '02/33/N', '1304403', 'EEEEETT', 'LIVNNAT', '0//33MN', '1004423'], ['E-TTE', 'D-EGT', '3-ON2', '4-433', 'EETTE', 'NIDGY', '3/ON2', '40433'], ['.....', 'PVQPY', '}Y]}}', '30433', '.....', 'GINIT', '}Y]Y}', '30403'], ['EEE', 'DRE', '343', '454', 'EEE', 'NRK', '343', '454'], ['.TT...', 'EPSQAK', ']NN][]', '433424', '.TT...', 'KPFERD', ']NM]^]', '432454']]
3IYW_K	0.0125205796992838	11.025430989878942	20.33333333333334	[[24, 27], [224, 227]]	[2, 0]	[[106, 109], [462, 465]]	[['EESS', 'ASGY', '12UU', '2333', 'EESS', 'FGTT', '12UU', '2333'], ['.TT.', 'KSHD', ']NO]', '4344', '.TT.', 'KPFE', ']NM]', '4324']]
7KDJ_C	0.0125361204416778	0.6392739217594574	0.0442708333333334	[[90, 132], [195, 200], [229, 236], [353, 357], [462, 468]]	[2, 1, 4, 3, 0]	[[90, 132], [195, 200], [229, 236], [353, 357], [462, 468]]	[['EEEEEEESS..S.EEEEESSSSSSS..EEEEEETTEEEEE...', 'VYFASTEKSNIIRGWIFGTTLDSKTQSLLIVNNATNVVIKVXE', '/211223VU]YR^22/12UUSVUVU]}00//33MN3///3Y_]', '0322334434005330233314343431100442340004064', 'EEEEEEESS..EEEEEEESS.SSSS..EEEEEETTEEEEE.S.', 'VYFASTEKSNIIRGWIFGTTLDSKTQSLLIVNNATNVVIKVAE', '/211223VU]Y/422/12UUZVUVU]}00//33MN3///3YT]', '0322334434005330233314343431100442340004024'], ['EEETTE', 'KNIDGY',…
3WOF_C	0.0125530037023103	1.976822071365948	0.0182291666666667	[[823, 828], [748, 751], [702, 704], [750, 753]]	[2, 1, 4, 0]	[[101, 106], [196, 199], [232, 234], [462, 465]]	[['EEEEEE', 'VRVYVA', '/4/2/1', '050302', 'EEEEEE', 'IRGWIF', '/422/1', '053302'], ['EE.T', 'EVKP', '3/]N', '4043', 'EETT', 'NIDG', '3/ON', '4043'], ['...', 'PIH', '}Y]', '304', '...', 'GIN', '}Y]', '304'], ['.TT.', 'KPGD', ']NN]', '4334', '.TT.', 'KPFE', ']NM]', '4324']]
6CDO_B	0.0125994605375526	6.233513777882203	95.0	[[174, 182], [154, 156]]	[2, 1]	[[87, 95], [196, 198]]	[['TT..EEEEE', 'KDSTYSLSS', 'OO}}22022', '443333133', 'TT.EEEEEE', 'NDGVYFAST', 'OO}/21122', '443032233'], ['EET', 'KVD', '3/O', '404', 'EET', 'NID', '3/O', '404']]
6BLI_B	0.0126237909574422	6.077845576387015	63.00000000000003	[[169, 177], [149, 151]]	[2, 1]	[[87, 95], [196, 198]]	[['TT..EEEEE', 'KDSTYSLSS', 'OO}}22022', '443333133', 'TT.EEEEEE', 'NDGVYFAST', 'OO}/21122', '443032233'], ['EET', 'KVD', '3/O', '404', 'EET', 'NID', '3/O', '404']]
4RFT_P	0.0126359768440805	9.80390054293846	17.285714285714285	[[76, 81], [110, 112], [151, 154]]	[2, 3, 0]	[[124, 129], [354, 356], [462, 465]]	[['T.EEEE', 'GYVVVD', 'N}///3', '330004', 'TEEEEE', 'TNVVIK', 'N3///3', '340004'], ['EEE', 'EIQ', '3/3', '404', 'EEE', 'NRK', '343', '454'], ['.TT.', 'KWWE', ']NN]', '4334', '.TT.', 'KPFE', ']NM]', '4324']]
5WJN_G	0.0126531572713987	9.444573524086582	6.245283018867927	[[261, 265], [223, 228]]	[2, 1]	[[120, 124], [195, 200]]	[['EEETT', 'VQHEG', '/33ON', '04443', 'EEETT', 'VNNAT', '/33MN', '04423'], ['EE.TTE', 'DQTQDT', '33}OO2', '443443', 'EEETTE', 'KNIDGY', '33/ON2', '440433']]
7K8Z_B	0.0126768018935986	0.2696705380547139	0.4065934065934067	[[90, 132], [654, 656], [229, 235], [353, 357], [462, 466]]	[2, 1, 4, 3, 0]	[[90, 132], [195, 197], [229, 235], [353, 357], [462, 466]]	[['EEEEEEESS....EEEEESSSSSSS..EEEEE.SS.EEEE.S.', 'VYFASTEKSNIIRGWIFGTTLDSKTQSLLIVNNATNVVIKVLE', '/211223VU]YY^22/12UUSVUVU]}00//3]TU]///3YS]', '0322334434005330233314343431100442340004014', 'EEEEEEESS..EEEEEEESS.SSSS..EEEEEETTEEEEE.S.', 'VYFASTEKSNIIRGWIFGTTLDSKTQSLLIVNNATNVVIKVAE', '/211223VU]Y/422/12UUZVUVU]}00//33MN3///3YT]', '0322334434005330233314343431100442340004024'], ['EEE', 'EHV', '33/'…
2OKB_C	0.0126922433462833	1.3149967960441098	0.2473958333333328	[[54, 64], [105, 108], [46, 48], [107, 110]]	[2, 1, 3, 0]	[[90, 95], [196, 199], [354, 356], [462, 465]]	[['EEEEPPTTEEE', 'ISMSMPKFCYG', '/212FGOM122', '03232342233', 'EEEEEE', 'VYFAST', '/21122', '032233'], ['EE.T', 'NVNT', '3/]N', '4043', 'EETT', 'NIDG', '3/ON', '4043'], ['EEE', 'ERQ', '343', '454', 'EEE', 'NRK', '343', '454'], ['.TT.', 'NTGD', ']NN]', '4334', '.TT.', 'KPFE', ']NM]', '4324']]
3EOY_L	0.012700692754303	6.941871318777137	3.000000000000001	[[108, 121], [65, 70], [123, 125]]	[2, 1, 3]	[[91, 96], [195, 200], [354, 356]]	[['EEEEE.TTSSSEEE', 'TFMVSEEGGNSYGE', '211/2]ONUVU223', '32203443343334', 'EEEEEE', 'YFASTE', '211223', '322334'], ['EETTEE', 'DQGDTT', '33NO22', '443433', 'EEETTE', 'KNIDGY', '33/ON2', '440433'], ['EEE', 'KVK', '3/3', '404', 'EEE', 'NRK', '343', '454']]
7DDN_B	0.0127083272549597	0.4852419321466664	0.1260997067448679	[[86, 129], [198, 200], [229, 236], [353, 357], [463, 468]]	[2, 1, 4, 3, 0]	[[86, 129], [198, 200], [229, 236], [353, 357], [463, 468]]	[['.TT.EEEEEEESS....EEEEESSSSTTS.EEEEEE.SS.EEEE', 'FNDGVYFASTEKSNIIRGWIFGTTLDSKTQSLLIVNNATNVVIK', '[OO}/211223VU]YY^22/12UUSVNOU]200//3]TU]///3', '24430322334434005330233314343431100442340004', '.TT.EEEEEEESS..EEEEEEESS.SSSS..EEEEEETTEEEEE', 'FNDGVYFASTEKSNIIRGWIFGTTLDSKTQSLLIVNNATNVVIK', '[OO}/211223VU]Y/422/12UUZVUVU]}00//33MN3///3', '24430322334434005330233314343431100442340004'], ['TTE', 'DGY…
5Y11_C	0.0127104749428607	10.150725986458523	26.42857142857144	[[313, 316], [206, 210], [37, 39]]	[2, 1, 4]	[[125, 128], [195, 199], [234, 236]]	[['EEEE', 'EVVV', '3///', '4000', 'EEEE', 'NVVI', '3///', '4000'], ['EEETT', 'HKIDG', '33/ON', '44043', 'EEETT', 'KNIDG', '33/ON', '44043'], ['...', 'DIP', ']Y}', '403', '...', 'NIT', ']Y}', '403']]
5NUZ_B	0.0127291028930878	7.024376391269412	3.1739130434782608	[[169, 177], [149, 153]]	[2, 1]	[[87, 95], [196, 200]]	[['TT..EEEEE', 'KDSTYSMSS', 'OO}}22122', '443333233', 'TT.EEEEEE', 'NDGVYFAST', 'OO}/21122', '443032233'], ['EETTE', 'KIDGS', '3/ON2', '40433', 'EETTE', 'NIDGY', '3/ON2', '40433']]
5UGY_E	0.012777626364765	7.502644742215677	12.241379310344833	[[134, 143], [323, 325], [263, 265]]	[2, 4, 0]	[[89, 98], [234, 236], [489, 491]]	[['..EEEEESSS', 'GVSASPSHNG', '}Y21222VVU', '3032333443', '.EEEEEEESS', 'GVYFASTEKS', '}/211223VU', '3032233443'], ['...', 'NIP', ']Y}', '403', '...', 'NIT', ']Y}', '403'], ['..S', 'GFG', '}[U', '323', '..S', 'YFP', '}[U', '323']]
4RFT_W	0.0127819745868058	9.790782864578231	19.21052631578948	[[76, 81], [110, 112], [151, 154]]	[2, 3, 0]	[[124, 129], [354, 356], [462, 465]]	[['T.EEEE', 'GYVVVD', 'N}///3', '330004', 'TEEEEE', 'TNVVIK', 'N3///3', '340004'], ['EEE', 'EIQ', '3/3', '404', 'EEE', 'NRK', '343', '454'], ['.TT.', 'KWWE', ']NN]', '4334', '.TT.', 'KPFE', ']NM]', '4324']]
6DNH_A	0.0128066950116654	10.030318348062917	2.8019801980198014	[[32, 36], [935, 940], [895, 899], [1069, 1072], [1061, 1063]]	[2, 1, 4, 3, 0]	[[105, 109], [195, 200], [231, 235], [353, 356], [465, 467]]	[['EEESS', 'VAGTS', '/12UU', '02333', 'EEESS', 'IFGTT', '/12UU', '02333'], ['EEETTE', 'EDIYGY', '33/NN2', '440333', 'EEETTE', 'KNIDGY', '33/ON2', '440433'], ['.....', 'VPHNI', 'Y}]]Y', '03440', '.....', 'IGINI', 'Y}Y]Y', '03040'], ['.EEE', 'PQQE', '}333', '3444', '.EEE', 'WNRK', '}343', '3454'], ['...', 'ERD', ']^]', '454', '...', 'ERD', ']^]', '454']]
5TIL_A	0.0128298972224242	10.34842425040048	7.000000000000002	[[121, 125], [218, 221]]	[2, 1]	[[102, 106], [196, 199]]	[['EEEEE', 'RDYIA', '432/1', '54302', 'EEEEE', 'RGWIF', '422/1', '53302'], ['EETT', 'QLNG', '30ON', '4143', 'EETT', 'NIDG', '3/ON', '4043']]
6EA8_D	0.0128339341727815	10.85070325504872	6.529411764705887	[[53, 56], [121, 123], [93, 96], [125, 128]]	[2, 1, 3, 0]	[[93, 96], [195, 197], [353, 356], [462, 465]]	[['EEEE', 'CYSQ', '1223', '2334', 'EEEE', 'ASTE', '1223', '2334'], ['EEE', 'HHV', '33/', '440', 'EEE', 'KNI', '33/', '440'], ['..EE', 'TYRH', '}}43', '3354', '.EEE', 'WNRK', '}343', '3454'], ['.TT.', 'ETGN', ']NN]', '4334', '.TT.', 'KPFE', ']NM]', '4324']]
1L1N_A	0.0128369737987608	10.799356569837656	47.00000000000001	[[155, 158], [49, 51], [68, 71], [84, 86]]	[2, 1, 3, 0]	[[124, 127], [197, 199], [353, 356], [466, 468]]	[['TEEE', 'GKVI', 'N3//', '3400', 'TEEE', 'TNVV', 'N3//', '3400'], ['ETT', 'IDG', '/ON', '043', 'ETT', 'IDG', '/ON', '043'], ['.EEE', 'TNLE', '}303', '3414', '.EEE', 'WNRK', '}343', '3454'], ['...', 'RDI', '^]Y', '540', '...', 'RDI', '^]Y', '540']]
7KJ5_B	0.0128430007420802	0.3157405395624277	0.3195876288659791	[[86, 132], [542, 545], [468, 473], [353, 357], [463, 468]]	[2, 1, 4, 3, 0]	[[86, 132], [196, 199], [231, 236], [353, 357], [463, 468]]	[['.TTEEEEEEEESS....EEEEESSSSSSS..EEEEEETTEEEEE...', 'FNDGVYFASTEKSNIIRGWIFGTTLDSKTQSLLIVNNATNVVIKVME', '[OO2/211223VU]YY^22/12UUSVUVU]}00//33MN3///3Y[]', '24430322334434005330233314343431100442340004024', '.TT.EEEEEEESS..EEEEEEESS.SSSS..EEEEEETTEEEEE.S.', 'FNDGVYFASTEKSNIIRGWIFGTTLDSKTQSLLIVNNATNVVIKVAE', '[OO}/211223VU]Y/422/12UUZVUVU]}00//33MN3///3YT]', '244303223344340053302333143434311004423…
6WPS_B	0.0128665544016919	0.8063855763429282	0.2229299363057328	[[86, 129], [195, 200], [229, 235], [353, 357], [462, 468]]	[2, 1, 4, 3, 0]	[[86, 129], [195, 200], [229, 235], [353, 357], [462, 468]]	[['.TT.EEEEEEESS..EEEEEEES..-----.EEEEEETTEEEEE', 'FNDGVYFASTEKSNIIRGWIFGTTL-----SLLIVNNATNVVIK', '[OO}/211223VU]Y/422/12U}Z-----}00//33MN3///3', '2443032233443400533023331-----31100442340004', '.TT.EEEEEEESS..EEEEEEESS.SSSS..EEEEEETTEEEEE', 'FNDGVYFASTEKSNIIRGWIFGTTLDSKTQSLLIVNNATNVVIK', '[OO}/211223VU]Y/422/12UUZVUVU]}00//33MN3///3', '24430322334434005330233314343431100442340004'], ['EEETTE', '…
6WPS_E	0.0128760488116049	0.8063672165583233	0.0406504065040651	[[86, 129], [195, 200], [229, 235], [353, 357], [462, 468]]	[2, 1, 4, 3, 0]	[[86, 129], [195, 200], [229, 235], [353, 357], [462, 468]]	[['.TT.EEEEEEESS..EEEEEEES..-----.EEEEEETTEEEEE', 'FNDGVYFASTEKSNIIRGWIFGTTL-----SLLIVNNATNVVIK', '[OO}/211223VU]Y/422/12U}Z-----}00//33MN3///3', '2443032233443400533023331-----31100442340004', '.TT.EEEEEEESS..EEEEEEESS.SSSS..EEEEEETTEEEEE', 'FNDGVYFASTEKSNIIRGWIFGTTLDSKTQSLLIVNNATNVVIK', '[OO}/211223VU]Y/422/12UUZVUVU]}00//33MN3///3', '24430322334434005330233314343431100442340004'], ['EEETTE', '…
6WPS_A	0.0128779271917922	0.8064109661807509	0.12280701754386	[[86, 129], [195, 200], [229, 235], [353, 357], [462, 468]]	[2, 1, 4, 3, 0]	[[86, 129], [195, 200], [229, 235], [353, 357], [462, 468]]	[['.TT.EEEEEEESS..EEEEEEES..-----.EEEEEETTEEEEE', 'FNDGVYFASTEKSNIIRGWIFGTTL-----SLLIVNNATNVVIK', '[OO}/211223VU]Y/422/12U}Z-----}00//33MN3///3', '2443032233443400533023331-----31100442340004', '.TT.EEEEEEESS..EEEEEEESS.SSSS..EEEEEETTEEEEE', 'FNDGVYFASTEKSNIIRGWIFGTTLDSKTQSLLIVNNATNVVIK', '[OO}/211223VU]Y/422/12UUZVUVU]}00//33MN3///3', '24430322334434005330233314343431100442340004'], ['EEETTE', '…
3EOY_G	0.0129120696475419	6.971443808561007	4.731343283582092	[[108, 121], [65, 70], [123, 125]]	[2, 1, 3]	[[91, 96], [195, 200], [354, 356]]	[['EEEEE.TTSSSEEE', 'TAMVSEEGGNSYGE', '211/2]ONUVU223', '32203443343334', 'EEEEEE', 'YFASTE', '211223', '322334'], ['EETTEE', 'DQGDTT', '33NO22', '443433', 'EEETTE', 'KNIDGY', '33/ON2', '440433'], ['EEE', 'KVK', '3/3', '404', 'EEE', 'NRK', '343', '454']]
1N5A_G	0.0129462238158681	10.455840735513997	6.679999999999998	[[121, 125], [218, 221]]	[2, 1]	[[102, 106], [196, 199]]	[['EEEEE', 'RDYIA', '432/1', '54302', 'EEEEE', 'RGWIF', '422/1', '53302'], ['EETT', 'QLNG', '30ON', '4143', 'EETT', 'NIDG', '3/ON', '4043']]
6RR7_C	0.012968978183445	8.228352418428198	1.577181208053691	[[243, 250], [639, 643], [492, 495]]	[2, 1, 0]	[[93, 100], [196, 200], [465, 468]]	[['EEE.SS..', 'MYTPGGEV', '122}UU]Y', '23333340', 'EEEESS..', 'ASTEKSNI', '1223VU]Y', '23344340'], ['EETTE', 'NVRGS', '3/PN2', '40533', 'EETTE', 'NIDGY', '3/ON2', '40433'], ['..B.', 'ERVV', ']^(Y', '4500', '....', 'ERDI', ']^]Y', '4540']]
3NGB_K	0.0129740796212389	1.337457362861377	0.1796875000000002	[[21, 37], [196, 198], [108, 111], [149, 151], [109, 112]]	[2, 1, 4, 3, 0]	[[90, 96], [195, 197], [233, 236], [354, 356], [465, 468]]	[['EEEEESS.S.--.EEEE', 'ISCRTSQYGS--LAWYQ', '/2142UV}U}--Z1223', '0325334333--12334', 'EEEEEEE', 'VYFASTE', '/211223', '0322334'], ['EEE', 'DEV', '33/', '440', 'EEE', 'KNI', '33/', '440'], ['....', 'IKRT', 'Y]^}', '0453', '....', 'INIT', 'Y]Y}', '0403'], ['EEE', 'QWK', '323', '434', 'EEE', 'NRK', '343', '454'], ['....', 'KRTV', ']^}Y', '4530', '....', 'ERDI', ']^]Y', '4540']]
5YSX_A	0.0129867339849585	10.174823911846078	3.085106382978724	[[150, 154], [260, 263], [218, 220]]	[2, 1, 4]	[[124, 128], [196, 199], [230, 232]]	[['TEEEE', 'GQIQI', 'N3/3/', '34040', 'TEEEE', 'TNVVI', 'N3///', '34000'], ['ETTT', 'NPDT', '3NON', '4343', 'EETT', 'NIDG', '3/ON', '4043'], ['E..', 'YIP', '2Y}', '303', 'E..', 'PIG', '2Y}', '303']]
5FB5_B	0.0129969048197357	8.134029470989246	2.6226415094339632	[[218, 225], [146, 150], [536, 539], [28, 30]]	[2, 4, 3, 0]	[[98, 105], [232, 236], [354, 357], [489, 491]]	[['S...EEEE', 'GKVPKTYI', 'U]Y}322/', '34034330', 'S..EEEEE', 'SNIIRGWI', 'U]Y/422/', '34005330'], ['.....', 'TIDEG', '}Y]]}', '30443', '.....', 'GINIT', '}Y]Y}', '30403'], ['EEEE', 'KINR', '3/34', '4045', 'EEEE', 'NRKR', '3434', '4545'], ['..S', 'WFT', '}[U', '323', '..S', 'YFP', '}[U', '323']]
4JTY_B	0.013000458036992	10.33582134997346	4.81818181818182	[[34, 39], [446, 449], [444, 446]]	[2, 1, 3]	[[87, 92], [196, 199], [354, 356]]	[['TTSEEE', 'HNMVYA', 'OOT/21', '442032', 'TT.EEE', 'NDGVYF', 'OO}/21', '443032'], ['EETT', 'QIYG', '3/NN', '4033', 'EETT', 'NIDG', '3/ON', '4043'], ['EEE', 'DCQ', '313', '424', 'EEE', 'NRK', '343', '454']]
2OKB_A	0.0130168529088349	1.2438126968505063	0.1197916666666663	[[54, 64], [105, 108], [46, 48], [107, 110]]	[2, 1, 3, 0]	[[90, 95], [196, 199], [354, 356], [462, 465]]	[['EEEEPPTTEEE', 'ISMSMPKFCYG', '/212FGOM122', '03232342233', 'EEEEEE', 'VYFAST', '/21122', '032233'], ['EE.T', 'NVNT', '3/]N', '4043', 'EETT', 'NIDG', '3/ON', '4043'], ['EEE', 'ERQ', '343', '454', 'EEE', 'NRK', '343', '454'], ['.TT.', 'NTGD', ']NN]', '4334', '.TT.', 'KPFE', ']NM]', '4324']]
5EOC_L	0.0130221428183074	7.0623368173969885	3.740740740740743	[[173, 181], [153, 157]]	[2, 1]	[[87, 95], [196, 200]]	[['TT..EEEEE', 'KDSTYSMSS', 'OO}}22122', '443333233', 'TT.EEEEEE', 'NDGVYFAST', 'OO}/21122', '443032233'], ['EETTE', 'KIDGS', '3/ON2', '40433', 'EETTE', 'NIDGY', '3/ON2', '40433']]
3WOF_I	0.0130600129775984	1.1532602577905728	0.114583333333333	[[823, 828], [748, 751], [723, 726], [704, 707], [750, 753]]	[2, 1, 4, 3, 0]	[[101, 106], [196, 199], [232, 235], [354, 357], [462, 465]]	[['EEEEEE', 'VRVYVA', '/4/2/1', '050302', 'EEEEEE', 'IRGWIF', '/422/1', '053302'], ['EE.T', 'EVKP', '3/]N', '4043', 'EETT', 'NIDG', '3/ON', '4043'], ['.S..', 'TRDI', '}W]Y', '3540', '....', 'GINI', '}Y]Y', '3040'], ['EEEE', 'HIER', '3/34', '4045', 'EEEE', 'NRKR', '3434', '4545'], ['.TT.', 'KPGD', ']NN]', '4334', '.TT.', 'KPFE', ']NM]', '4324']]
3WOF_G	0.0130937673447942	1.1576452748124857	0.0572916666666665	[[823, 828], [748, 751], [723, 726], [704, 707], [750, 753]]	[2, 1, 4, 3, 0]	[[101, 106], [196, 199], [232, 235], [354, 357], [462, 465]]	[['EEEEEE', 'VRVYVA', '/4/2/1', '050302', 'EEEEEE', 'IRGWIF', '/422/1', '053302'], ['EE.T', 'EVKP', '3/]N', '4043', 'EETT', 'NIDG', '3/ON', '4043'], ['.S..', 'TRDI', '}W]Y', '3540', '....', 'GINI', '}Y]Y', '3040'], ['EEEE', 'HIER', '3/34', '4045', 'EEEE', 'NRKR', '3434', '4545'], ['.TT.', 'KPGD', ']NN]', '4334', '.TT.', 'KPFE', ']NM]', '4324']]
1CQ3_A	0.0130988954966672	9.34192208652522	2.4594594594594605	[[160, 166], [198, 203], [148, 152], [174, 176], [1, 3]]	[2, 1, 4, 3, 0]	[[99, 105], [195, 200], [232, 236], [354, 356], [489, 491]]	[['..EEEEE', 'DIIGSTI', ']Y/222/', '4003330', '..EEEEE', 'NIIRGWI', ']Y/422/', '4005330'], ['EEETTE', 'KYVDGS', '32/ON2', '430433', 'EEETTE', 'KNIDGY', '33/ON2', '440433'], ['.....', 'GSNIS', '}}]Y}', '33403', '.....', 'GINIT', '}Y]Y}', '30403'], ['EEE', 'NLE', '303', '414', 'EEE', 'NRK', '343', '454'], ['..S', 'SFS', '}[U', '323', '..S', 'YFP', '}[U', '323']]
6EGT_C	0.0131044019029546	7.833492988808132	191.0	[[1097, 1104], [884, 886]]	[2, 1]	[[92, 99], [198, 200]]	[['EEEESSS.', 'FMYSHDGD', '1122VVU]', '22334434', 'EEEEESS.', 'FASTEKSN', '11223VU]', '22334434'], ['TTE', 'NWG', 'ON2', '433', 'TTE', 'DGY', 'ON2', '433']]
5U3L_B	0.0131248470334389	6.205411468233381	1.9312977099236648	[[169, 177], [149, 151], [147, 149]]	[2, 1, 3]	[[87, 95], [196, 198], [354, 356]]	[['TT..EEEEE', 'KDSTYSLSS', 'OO}}22022', '443333133', 'TT.EEEEEE', 'NDGVYFAST', 'OO}/21122', '443032233'], ['EET', 'KVD', '3/O', '404', 'EET', 'NID', '3/O', '404'], ['EEE', 'QWK', '323', '434', 'EEE', 'NRK', '343', '454']]
7C81_L	0.0131309601110814	8.796251513546508	3.2666666666666666	[[171, 177], [148, 152], [2, 5], [43, 45], [24, 26]]	[2, 1, 4, 3, 0]	[[89, 95], [196, 200], [233, 236], [353, 355], [489, 491]]	[['.EEEEEE', 'TYSMSST', '}221222', '3332333', '.EEEEEE', 'GVYFAST', '}/21122', '3032233'], ['EETTE', 'KIDGS', '3/ON2', '40433', 'EETTE', 'NIDGY', '3/ON2', '40433'], ['....', 'IELT', 'Y]Z}', '0413', '....', 'INIT', 'Y]Y}', '0403'], ['.EE', 'PKR', '}34', '345', '.EE', 'WNR', '}34', '345'], ['..S', 'SAS', '}[U', '323', '..S', 'YFP', '}[U', '323']]
1RU7_E	0.0131667783043606	9.169316609726964	6.679999999999998	[[134, 141], [323, 325], [209, 211], [238, 241]]	[2, 4, 3, 0]	[[89, 96], [234, 236], [353, 355], [462, 465]]	[['..EEEEEE', 'GVTAANSH', '}Y211323', '30322434', '.EEEEEEE', 'GVYFASTE', '}/211223', '30322334'], ['...', 'NIP', ']Y}', '403', '...', 'NIT', ']Y}', '403'], ['.EE', 'YNR', '}34', '345', '.EE', 'WNR', '}34', '345'], ['.TT.', 'KPGD', ']NN]', '4334', '.TT.', 'KPFE', ']NM]', '4324']]
5T3X_H	0.0131725862756721	10.60129995829347	15.695652173913045	[[65, 69], [199, 202], [101, 103]]	[2, 1, 4]	[[124, 128], [196, 199], [234, 236]]	[['T.EEE', 'SRVVI', 'N^///', '35000', 'TEEEE', 'TNVVI', 'N3///', '34000'], ['EETT', 'NHKP', '33ON', '4443', 'EETT', 'NIDG', '3/ON', '4043'], ['...', 'DVW', ']Y}', '403', '...', 'NIT', ']Y}', '403']]
4RFT_H	0.0132624775282333	9.70966380234831	15.695652173913045	[[76, 81], [110, 112], [130, 135]]	[2, 3, 0]	[[124, 129], [354, 356], [462, 467]]	[['T.EEEE', 'GYVVVD', 'N}///3', '330004', 'TEEEEE', 'TNVVIK', 'N3///3', '340004'], ['EEE', 'EIQ', '3/3', '404', 'EEE', 'NRK', '343', '454'], ['.TT...', 'DPTDND', ']NN]]]', '433444', '.TT...', 'KPFERD', ']NM]^]', '432454']]
1SH9_B	0.0132758545741636	1.4778515077298429	0.3812949640287773	[[64, 72], [69, 71], [42, 45]]	[2, 1, 3]	[[120, 128], [195, 197], [353, 356]]	[['EEETTEEEE', 'IEICGHKVI', '/3/MN33//', '040234400', 'EEETTEEEE', 'VNNATNVVI', '/33MN3///', '044234000'], ['EEE', 'HKV', '33/', '440', 'EEE', 'KNI', '33/', '440'], ['.EEE', 'WKPK', '}323', '3434', '.EEE', 'WNRK', '}343', '3454']]
6XAA_A	0.0132787549797929	10.520716266191112	20.33333333333334	[[234, 238], [97, 100], [103, 105]]	[2, 1, 4]	[[118, 122], [196, 199], [232, 234]]	[['EEEEE', 'LVQQE', '0/333', '10444', 'EEEEE', 'LIVNN', '0//33', '10044'], ['EETT', 'QVNG', '3/ON', '4043', 'EETT', 'NIDG', '3/ON', '4043'], ['...', 'SIK', '}Y]', '304', '...', 'GIN', '}Y]', '304']]
6YA0_C	0.013303637171767	3.128870907105662	1.075675675675677	[[136, 142], [122, 124], [168, 170], [135, 137], [278, 281]]	[2, 1, 4, 3, 0]	[[120, 126], [195, 197], [234, 236], [354, 356], [462, 465]]	[['EEETTEE', 'VENNGVI', '/33ON//', '0444300', 'EEETTEE', 'VNNATNV', '/33MN3/', '0442340'], ['EEE', 'HEI', '33/', '440', 'EEE', 'KNI', '33/', '440'], ['...', 'KVP', ']Y}', '403', '...', 'NIT', ']Y}', '403'], ['EEE', 'QVE', '3/3', '404', 'EEE', 'NRK', '343', '454'], ['.TT.', 'DGEH', ']NO]', '4344', '.TT.', 'KPFE', ']NM]', '4324']]
7JV4_C	0.0133079759127599	0.2399862453825566	0.1962616822429908	[[86, 132], [195, 200], [229, 235], [353, 357], [462, 466]]	[2, 1, 4, 3, 0]	[[86, 132], [195, 200], [229, 235], [353, 357], [462, 466]]	[['.TT.EEEEEEESS....EEEEESS.SSSS..EEEEEETTEEEEE...', 'FNDGVYFASTEKSNIIRGWIFGTTLDSKTQSLLIVNNATNVVIKVZE', '[OO}/211223VU]YY^22/12UUZVUVU]}00//33MN3///3Y_]', '24430322334434005330233314343431100442340004064', '.TT.EEEEEEESS..EEEEEEESS.SSSS..EEEEEETTEEEEE.S.', 'FNDGVYFASTEKSNIIRGWIFGTTLDSKTQSLLIVNNATNVVIKVAE', '[OO}/211223VU]Y/422/12UUZVUVU]}00//33MN3///3YT]', '244303223344340053302333143434311004423…
4BZ1_L	0.0133232535311222	7.030893009685451	1.272189349112426	[[175, 183], [155, 159]]	[2, 1]	[[87, 95], [196, 200]]	[['TT..EEEEE', 'KDSTYSMSS', 'OO}}22122', '443333233', 'TT.EEEEEE', 'NDGVYFAST', 'OO}/21122', '443032233'], ['EETTE', 'KIDGS', '3/ON2', '40433', 'EETTE', 'NIDGY', '3/ON2', '40433']]
6EAH_A	0.0133314810553936	10.228963337512308	3.3146067415730345	[[389, 393], [343, 348], [373, 376], [385, 388]]	[2, 1, 4, 0]	[[112, 116], [195, 200], [229, 232], [462, 465]]	[['SSS..', 'PKYDG', 'UVU]}', '34343', 'SSS..', 'SKTQS', 'UVU]}', '34343'], ['EEETTE', 'DDNAGS', '333MN2', '444233', 'EEETTE', 'KNIDGY', '33/ON2', '440433'], ['EEE.', 'LTLP', '020}', '1313', 'EE..', 'LPIG', '02Y}', '1303'], ['.TT.', 'DIFN', ']KM]', '4024', '.TT.', 'KPFE', ']NM]', '4324']]
6XKL_B	0.0133349301727169	0.5082684827381833	0.3568904593639574	[[86, 129], [195, 200], [229, 236], [353, 357], [489, 492]]	[2, 1, 4, 3, 0]	[[86, 129], [195, 200], [229, 236], [353, 357], [489, 492]]	[['.TT.EEEEEEESS....EEEEESSSBSSS.EEEEEE.SS.EEEE', 'FNDGVYFASTEKSNIIRGWIFGTTLDSKTQSLLIVNNATNVVIK', '[OO}/211223VU]YY^22/12UUS,UVU]200//3]TU]///3', '24430322334434005330233314343431100442340004', '.TT.EEEEEEESS..EEEEEEESS.SSSS..EEEEEETTEEEEE', 'FNDGVYFASTEKSNIIRGWIFGTTLDSKTQSLLIVNNATNVVIK', '[OO}/211223VU]Y/422/12UUZVUVU]}00//33MN3///3', '24430322334434005330233314343431100442340004'], ['EEETTE', '…
3WOF_O	0.01335083914265	1.154715967053376	0.1067708333333337	[[823, 828], [748, 751], [723, 726], [704, 707], [750, 753]]	[2, 1, 4, 3, 0]	[[101, 106], [196, 199], [232, 235], [354, 357], [462, 465]]	[['EEEEEE', 'VRVYVA', '/4/2/1', '050302', 'EEEEEE', 'IRGWIF', '/422/1', '053302'], ['EE.T', 'EVKP', '3/]N', '4043', 'EETT', 'NIDG', '3/ON', '4043'], ['.S..', 'TRDI', '}W]Y', '3540', '....', 'GINI', '}Y]Y', '3040'], ['EEEE', 'HIER', '3/34', '4045', 'EEEE', 'NRKR', '3434', '4545'], ['.TT.', 'KPGD', ']NN]', '4334', '.TT.', 'KPFE', ']NM]', '4324']]
3WOE_A	0.0133633942670106	1.1546793402504458	0.0755208333333328	[[823, 828], [748, 751], [723, 726], [704, 707], [750, 753]]	[2, 1, 4, 3, 0]	[[101, 106], [196, 199], [232, 235], [354, 357], [462, 465]]	[['EEEEEE', 'VRVYVA', '/4/2/1', '050302', 'EEEEEE', 'IRGWIF', '/422/1', '053302'], ['EE.T', 'EVKP', '3/]N', '4043', 'EETT', 'NIDG', '3/ON', '4043'], ['.S..', 'TRDI', '}W]Y', '3540', '....', 'GINI', '}Y]Y', '3040'], ['EEEE', 'HIER', '3/34', '4045', 'EEEE', 'NRKR', '3434', '4545'], ['.TT.', 'KPGD', ']NN]', '4334', '.TT.', 'KPFE', ']NM]', '4324']]
4NRX_E	0.0133957023205872	6.355351197000299	47.00000000000001	[[169, 177], [194, 196]]	[2, 1]	[[87, 95], [195, 197]]	[['TT..EEEEE', 'KDSTYSLSS', 'OO}}22022', '443333133', 'TT.EEEEEE', 'NDGVYFAST', 'OO}/21122', '443032233'], ['EEE', 'KEV', '33/', '440', 'EEE', 'KNI', '33/', '440']]
6UIG_C	0.0134000238162932	6.164825317335001	191.0	[[169, 177], [149, 151], [28, 30]]	[2, 1, 0]	[[87, 95], [196, 198], [489, 491]]	[['TT..EEEEE', 'KDSTYSLSS', 'OO}}22022', '443333133', 'TT.EEEEEE', 'NDGVYFAST', 'OO}/21122', '443032233'], ['EET', 'KVD', '3/O', '404', 'EET', 'NID', '3/O', '404'], ['..S', 'SFS', '}[U', '323', '..S', 'YFP', '}[U', '323']]
6ZTZ_Y	0.0134321552064423	10.468001036243336	7.170212765957448	[[47, 50], [112, 114], [132, 137]]	[2, 4, 0]	[[124, 127], [234, 236], [462, 467]]	[['TEEE', 'GAVV', 'N1//', '3200', 'TEEE', 'TNVV', 'N3//', '3400'], ['...', 'DVS', ']Y}', '403', '...', 'NIT', ']Y}', '403'], ['.TT.S.', 'NWLQVD', ']NL]R]', '431404', '.TT...', 'KPFERD', ']NM]^]', '432454']]
1RVZ_E	0.0134399960258469	9.117748857055744	5.85714285714286	[[134, 141], [323, 325], [209, 211], [238, 241]]	[2, 4, 3, 0]	[[89, 96], [234, 236], [353, 355], [462, 465]]	[['..EEEEEE', 'GVTAAPSH', '}Y211223', '30322334', '.EEEEEEE', 'GVYFASTE', '}/211223', '30322334'], ['...', 'NIP', ']Y}', '403', '...', 'NIT', ']Y}', '403'], ['.EE', 'YNR', '}34', '345', '.EE', 'WNR', '}34', '345'], ['.TT.', 'KPGD', ']NN]', '4334', '.TT.', 'KPFE', ']NM]', '4324']]
4NRX_B	0.0134488681258143	6.211522259380084	47.00000000000001	[[169, 177], [149, 151]]	[2, 1]	[[87, 95], [196, 198]]	[['TT..EEEEE', 'KDSTYSLSS', 'OO}}22022', '443333133', 'TT.EEEEEE', 'NDGVYFAST', 'OO}/21122', '443032233'], ['EET', 'KVD', '3/O', '404', 'EET', 'NID', '3/O', '404']]
3WOF_Q	0.0135024227343611	3.537213230116418	0.2885906040268455	[[823, 828], [748, 751], [723, 726], [750, 753]]	[2, 1, 4, 0]	[[101, 106], [196, 199], [232, 235], [462, 465]]	[['EEEEEE', 'VRVYVA', '/4/2/1', '050302', 'EEEEEE', 'IRGWIF', '/422/1', '053302'], ['EE.T', 'EVKP', '3/]N', '4043', 'EETT', 'NIDG', '3/ON', '4043'], ['.S..', 'TRDI', '}W]Y', '3540', '....', 'GINI', '}Y]Y', '3040'], ['.TT.', 'KPGD', ']NN]', '4334', '.TT.', 'KPFE', ']NM]', '4324']]
3WOF_S	0.0135068595447538	1.165653189595262	0.0755208333333328	[[823, 828], [748, 751], [723, 726], [704, 707], [750, 753]]	[2, 1, 4, 3, 0]	[[101, 106], [196, 199], [232, 235], [354, 357], [462, 465]]	[['EEEEEE', 'VRVYVA', '/4/2/1', '050302', 'EEEEEE', 'IRGWIF', '/422/1', '053302'], ['EE.T', 'EVKP', '3/]N', '4043', 'EETT', 'NIDG', '3/ON', '4043'], ['.S..', 'TRDI', '}W]Y', '3540', '....', 'GINI', '}Y]Y', '3040'], ['EEEE', 'HIER', '3/34', '4045', 'EEEE', 'NRKR', '3434', '4545'], ['.TT.', 'KPGD', ']NN]', '4334', '.TT.', 'KPFE', ']NM]', '4324']]
6KK3_B	0.0135341295104493	2.6461641155428413	0.2864583333333337	[[23, 27], [107, 109], [98, 101], [108, 110]]	[2, 1, 4, 3]	[[103, 107], [195, 197], [229, 232], [354, 356]]	[['EEEEE', 'YRVMT', '24/12', '35023', 'EEEEE', 'GWIFG', '22/12', '33023'], ['EEE', 'KNI', '33/', '440', 'EEE', 'KNI', '33/', '440'], ['EE..', 'LAVP', '01Y}', '1203', 'EE..', 'LPIG', '02Y}', '1303'], ['EEE', 'NIQ', '3/3', '404', 'EEE', 'NRK', '343', '454']]
7BYR_C	0.0135438806744456	0.7223634850443134	0.5483870967741931	[[89, 132], [195, 200], [231, 236], [353, 357], [489, 492]]	[2, 1, 4, 3, 0]	[[89, 132], [195, 200], [231, 236], [353, 357], [489, 492]]	[['.EEEEE.---..EEEEEEESSSSTTS.EEEEEE.SS.EEEE...', 'GVYFAST---NIIRGWIFGTTLDSKTQSLLIVNNATNVVIKVZE', '}/2112}---]Y/422/12UUSVNOU]200//3]TU]///3Y_]', '3032233---4005330233314343431100442340004064', '.EEEEEEESS..EEEEEEESS.SSSS..EEEEEETTEEEEE.S.', 'GVYFASTEKSNIIRGWIFGTTLDSKTQSLLIVNNATNVVIKVAE', '}/211223VU]Y/422/12UUZVUVU]}00//33MN3///3YT]', '30322334434005330233314343431100442340004024'], ['EEETTE', '…
4GJT_A	0.013567069837248	3.0590791454012924	3.129032258064515	[[527, 546], [558, 560], [579, 581]]	[2, 4, 3]	[[93, 109], [232, 234], [354, 356]]	[['EEEES.TTS.EEEEEEE.SS', 'ATYDTSRVEHAVVYYVYSPS', '1223U}PKV]1//22/2}UU', '23343350442003303333', 'EEEESS..EEEEEEESS', 'ASTEKSNIIRGWIFGTT', '1223VU]Y/422/12UU', '23344340053302333'], ['...', 'PIK', '}Y]', '304', '...', 'GIN', '}Y]', '304'], ['EEE', 'DRH', '343', '454', 'EEE', 'NRK', '343', '454']]
3RMB_A	0.0135797970046468	8.12725656205182	1.7234042553191484	[[252, 263], [714, 718], [387, 391], [684, 686], [839, 841]]	[2, 1, 4, 3, 0]	[[119, 127], [196, 200], [232, 236], [354, 356], [462, 464]]	[['EEEETTEEEEEE', 'VIENMYGSREII', '//33MN2243//', '004423335400', 'EEEETTEEE', 'IVNNATNVV', '//33MN3//', '004423400'], ['EETTE', 'DMEGT', '31ON2', '42433', 'EETTE', 'NIDGY', '3/ON2', '40433'], ['.....', 'PVQPY', '}Y]}}', '30433', '.....', 'GINIT', '}Y]Y}', '30403'], ['EEE', 'DRE', '343', '454', 'EEE', 'NRK', '343', '454'], ['.TT', 'NPF', ']NM', '432', '.TT', 'KPF', ']NM', '432']]
5XKU_B	0.0135873078517387	6.185888002007644	191.0	[[167, 175], [147, 149]]	[2, 1]	[[87, 95], [196, 198]]	[['TT..EEEEE', 'KDSTYSLSS', 'OO}}22022', '443333133', 'TT.EEEEEE', 'NDGVYFAST', 'OO}/21122', '443032233'], ['EET', 'KVD', '3/O', '404', 'EET', 'NID', '3/O', '404']]
6ALH_J	0.013602527670511	8.22157919481639	4.189189189189192	[[1054, 1061], [89, 93], [980, 983], [1063, 1065]]	[2, 4, 3, 0]	[[108, 120], [232, 236], [353, 356], [462, 464]]	[['SS..EEEE', 'TGLSSLVV', 'UUZ}20//', '33133100', 'SS.SSSS..EEEE', 'TTLDSKTQSLLIV', 'UUZVUVU]}00//', '3314343431100'], ['..B..', 'GVEVT', '}Y,Y}', '30403', '.....', 'GINIT', '}Y]Y}', '30403'], ['.EEE', 'TELK', '}303', '3414', '.EEE', 'WNRK', '}343', '3454'], ['.TT', 'DSA', ']NM', '432', '.TT', 'KPF', ']NM', '432']]
5KAQ_C	0.0136256464493094	11.09450675601333	6.836734693877549	[[243, 246], [53, 56], [322, 324], [238, 241]]	[2, 1, 4, 0]	[[118, 121], [195, 198], [234, 236], [462, 465]]	[['EEEE', 'LVIN', '0//3', '1004', 'EEEE', 'LIVN', '0//3', '1004'], ['EETT', 'NNPH', '33NO', '4434', 'EEET', 'KNID', '33/O', '4404'], ['...', 'NVP', ']Y}', '403', '...', 'NIT', ']Y}', '403'], ['.TT.', 'KPGD', ']NN]', '4334', '.TT.', 'KPFE', ']NM]', '4324']]
4JHW_L	0.0136276089672085	6.168724929958502	191.0	[[169, 177], [149, 151]]	[2, 1]	[[87, 95], [196, 198]]	[['TT..EEEEE', 'KDSTYSLSS', 'OO}}22022', '443333133', 'TT.EEEEEE', 'NDGVYFAST', 'OO}/21122', '443032233'], ['EET', 'KVD', '3/O', '404', 'EET', 'NID', '3/O', '404']]
6LXI_C	0.0136280230022284	10.929066711366264	10.294117647058822	[[24, 27], [218, 221]]	[2, 1]	[[106, 109], [196, 199]]	[['EESS', 'ASGG', '12UU', '2333', 'EESS', 'FGTT', '12UU', '2333'], ['EETT', 'NHKP', '33ON', '4443', 'EETT', 'NIDG', '3/ON', '4043']]
6X6P_A	0.0136313995824863	0.3774956160467216	0.1098265895953762	[[89, 132], [195, 200], [229, 236], [354, 357], [463, 468]]	[2, 1, 4, 3, 0]	[[89, 132], [195, 200], [229, 236], [354, 357], [463, 468]]	[['.EEEEE..SSS.EEEEEEESSSSSSS.EEEEEE.SSSEEEE...', 'GVYFASTEKSNIIRGWIFGTTLDSKTQSLLIVNNATNVVIKVAE', '}/2112}]VUVY/422/12UUSVUVU]200//3]TUV///3Y[]', '30322334434005330233314343431100442340004024', '.EEEEEEESS..EEEEEEESS.SSSS..EEEEEETTEEEEE.S.', 'GVYFASTEKSNIIRGWIFGTTLDSKTQSLLIVNNATNVVIKVAE', '}/211223VU]Y/422/12UUZVUVU]}00//33MN3///3YT]', '30322334434005330233314343431100442340004024'], ['EEETTE', '…
6X6P_C	0.0136453458732219	0.3773501508733103	0.1066282420749278	[[89, 132], [195, 200], [229, 236], [354, 357], [463, 468]]	[2, 1, 4, 3, 0]	[[89, 132], [195, 200], [229, 236], [354, 357], [463, 468]]	[['.EEEEE..SSS.EEEEEEESSSSSSS.EEEEEE.SSSEEEE...', 'GVYFASTEKSNIIRGWIFGTTLDSKTQSLLIVNNATNVVIKVYE', '}/2112}]VUVY/422/12UUSVUVU]200//3]TUV///3Y}]', '30322334434005330233314343431100442340004034', '.EEEEEEESS..EEEEEEESS.SSSS..EEEEEETTEEEEE.S.', 'GVYFASTEKSNIIRGWIFGTTLDSKTQSLLIVNNATNVVIKVAE', '}/211223VU]Y/422/12UUZVUVU]}00//33MN3///3YT]', '30322334434005330233314343431100442340004024'], ['EEETTE', '…
6X6P_B	0.0136456655923909	0.3774531305055028	0.060773480662984	[[89, 132], [195, 200], [229, 236], [354, 357], [463, 468]]	[2, 1, 4, 3, 0]	[[89, 132], [195, 200], [229, 236], [354, 357], [463, 468]]	[['.EEEEE..SSS.EEEEEEESSSSSSS.EEEEEE.SSSEEEE...', 'GVYFASTEKSNIIRGWIFGTTLDSKTQSLLIVNNATNVVIKVME', '}/2112}]VUVY/422/12UUSVUVU]200//3]TUV///3Y[]', '30322334434005330233314343431100442340004024', '.EEEEEEESS..EEEEEEESS.SSSS..EEEEEETTEEEEE.S.', 'GVYFASTEKSNIIRGWIFGTTLDSKTQSLLIVNNATNVVIKVAE', '}/211223VU]Y/422/12UUZVUVU]}00//33MN3///3YT]', '30322334434005330233314343431100442340004024'], ['EEETTE', '…
6QCW_B	0.0136475360163622	9.604560535106916	5.000000000000003	[[180, 185], [397, 401], [643, 645], [628, 630]]	[2, 1, 4, 0]	[[91, 96], [196, 200], [234, 236], [462, 464]]	[['EEEEEE', 'TFFSVK', '2112/3', '322304', 'EEEEEE', 'YFASTE', '211223', '322334'], ['ETTTE', 'NEEGT', '3OON2', '44433', 'EETTE', 'NIDGY', '3/ON2', '40433'], ['...', 'DIT', ']Y}', '403', '...', 'NIT', ']Y}', '403'], ['.TT', 'NPF', ']NM', '432', '.TT', 'KPF', ']NM', '432']]
6XM3_C	0.0136508282250757	0.3718127763255668	0.0847457627118646	[[89, 129], [195, 200], [229, 236], [353, 357], [462, 468]]	[2, 1, 4, 3, 0]	[[89, 129], [195, 200], [229, 236], [353, 357], [462, 468]]	[['.EEEEE..SS..EEEEE..SS.SSSS...EEEE.SS.EEEE', 'GVYFASTEKSNIIRGWIFGTTLDSKTQSLLIVNNATNVVIK', '}/2112}]VU]Y/422/[}UUZVUVU]}Z0//3]TU]///3', '30322334434005330233314343431100442340004', '.EEEEEEESS..EEEEEEESS.SSSS..EEEEEETTEEEEE', 'GVYFASTEKSNIIRGWIFGTTLDSKTQSLLIVNNATNVVIK', '}/211223VU]Y/422/12UUZVUVU]}00//33MN3///3', '30322334434005330233314343431100442340004'], ['EEETTE', 'KNIDGY', '33/ON2', '4404…
5MHR_G	0.0136772357251624	7.075540084562357	4.81818181818182	[[169, 177], [149, 153]]	[2, 1]	[[87, 95], [196, 200]]	[['TT..EEEEE', 'KDSTYSMSS', 'OO}}22122', '443333233', 'TT.EEEEEE', 'NDGVYFAST', 'OO}/21122', '443032233'], ['EETTE', 'KIDGS', '3/ON2', '40433', 'EETTE', 'NIDGY', '3/ON2', '40433']]
4BGZ_C	0.0136995946818171	10.470555971680245	95.0	[[256, 259], [42, 46], [288, 290]]	[2, 1, 0]	[[119, 122], [195, 199], [489, 491]]	[['EEEE', 'IVKK', '//33', '0044', 'EEEE', 'IVNN', '//33', '0044'], ['EEETT', 'HDLDG', '330ON', '44143', 'EEETT', 'KNIDG', '33/ON', '44043'], ['..S', 'SMP', '}[U', '323', '..S', 'YFP', '}[U', '323']]
5D8A_C	0.013703836659043	3.3219786125398603	2.49090909090909	[[120, 132], [96, 98], [3, 5], [174, 177]]	[2, 1, 4, 0]	[[102, 112], [198, 200], [231, 233], [462, 465]]	[['EEEEEEE.SSSSS', 'RYMVAYVPPGVET', '421/12/}UURVU', '5320230333043', 'EEEEEESS.SS', 'RGWIFGTTLDS', '422/12UUZVU', '53302333143'], ['TTE', 'QYY', 'ON2', '433', 'TTE', 'DGY', 'ON2', '433'], ['...', 'VPV', 'Y}Y', '030', '...', 'IGI', 'Y}Y', '030'], ['.TT.', 'DVAE', ']KM]', '4024', '.TT.', 'KPFE', ']NM]', '4324']]
4BGZ_E	0.0137527185369447	10.472433927342887	23.000000000000004	[[256, 259], [42, 46], [288, 290]]	[2, 1, 0]	[[119, 122], [195, 199], [489, 491]]	[['EEEE', 'IVKK', '//33', '0044', 'EEEE', 'IVNN', '//33', '0044'], ['EEETT', 'NDLDG', '330ON', '44143', 'EEETT', 'KNIDG', '33/ON', '44043'], ['..S', 'SMP', '}[U', '323', '..S', 'YFP', '}[U', '323']]
5IKN_E	0.0137529811022959	10.728918882489593	5.295081967213115	[[152, 155], [100, 103], [427, 431], [534, 536], [431, 433]]	[2, 1, 4, 3, 0]	[[125, 128], [196, 199], [232, 236], [354, 356], [489, 491]]	[['EEEE', 'KIVV', '3///', '4000', 'EEEE', 'NVVI', '3///', '4000'], ['EETT', 'KVDG', '3/ON', '4043', 'EETT', 'NIDG', '3/ON', '4043'], ['.....', 'SIVVS', '}YYY}', '30003', '.....', 'GINIT', '}Y]Y}', '30403'], ['EEE', 'EYN', '323', '434', 'EEE', 'NRK', '343', '454'], ['..S', 'SAS', '}[U', '323', '..S', 'YFP', '}[U', '323']]
1XCQ_E	0.0137708641728299	10.839449679400223	4.333333333333334	[[40, 43], [155, 159], [185, 188], [153, 155]]	[2, 1, 4, 3]	[[93, 96], [196, 200], [229, 232], [354, 356]]	[['EEEE', 'AWYQ', '1223', '2334', 'EEEE', 'ASTE', '1223', '2334'], ['EETTE', 'KIDGS', '3/ON2', '40433', 'EETTE', 'NIDGY', '3/ON2', '40433'], ['EE..', 'LTLT', '02Z}', '1313', 'EE..', 'LPIG', '02Y}', '1303'], ['EEE', 'KWK', '323', '434', 'EEE', 'NRK', '343', '454']]
2CKW_A	0.0137732573353383	10.905766502564845	3.129032258064515	[[349, 352], [4, 7], [16, 18], [421, 424], [36, 39]]	[2, 1, 4, 3, 0]	[[92, 95], [196, 199], [234, 236], [354, 357], [462, 465]]	[['EEEE', 'CMYS', '1122', '2233', 'EEEE', 'FAST', '1122', '2233'], ['EETT', 'QWKG', '32ON', '4343', 'EETT', 'NIDG', '3/ON', '4043'], ['...', 'DVG', ']Y}', '403', '...', 'NIT', ']Y}', '403'], ['EEEE', 'KANR', '3134', '4245', 'EEEE', 'NRKR', '3434', '4545'], ['.TT.', 'QPGE', ']NN]', '4334', '.TT.', 'KPFE', ']NM]', '4324']]
1SH9_A	0.013794748758097	1.5525740932441492	0.3617021276595742	[[64, 72], [69, 71], [42, 45]]	[2, 1, 3]	[[120, 128], [195, 197], [353, 356]]	[['EEETTEEEE', 'IEICGHKVI', '/3/MN33//', '040234400', 'EEETTEEEE', 'VNNATNVVI', '/33MN3///', '044234000'], ['EEE', 'HKV', '33/', '440', 'EEE', 'KNI', '33/', '440'], ['.EEE', 'WKPK', '}323', '3434', '.EEE', 'WNRK', '}343', '3454']]
3WOF_M	0.0137995982098759	1.153383579499072	0.0442708333333334	[[823, 828], [748, 751], [723, 726], [704, 707], [750, 753]]	[2, 1, 4, 3, 0]	[[101, 106], [196, 199], [232, 235], [354, 357], [462, 465]]	[['EEEEEE', 'VRVYVA', '/4/2/1', '050302', 'EEEEEE', 'IRGWIF', '/422/1', '053302'], ['EE.T', 'EVKP', '3/]N', '4043', 'EETT', 'NIDG', '3/ON', '4043'], ['.S..', 'TRDI', '}W]Y', '3540', '....', 'GINI', '}Y]Y', '3040'], ['EEEE', 'HIER', '3/34', '4045', 'EEEE', 'NRKR', '3434', '4545'], ['.TT.', 'KPGD', ']NN]', '4334', '.TT.', 'KPFE', ']NM]', '4324']]
3O6M_H	0.0138156190808634	11.087016374721902	8.142857142857146	[[47, 50], [199, 201], [215, 218], [41, 44]]	[2, 1, 4, 0]	[[104, 107], [195, 197], [231, 234], [463, 466]]	[['EEEE', 'WVAS', '2/12', '3023', 'EEEE', 'WIFG', '2/12', '3023'], ['EEE', 'DNV', '33/', '440', 'EEE', 'KNI', '33/', '440'], ['....', 'VPRD', 'Y}^]', '0354', '....', 'IGIN', 'Y}Y]', '0304'], ['TT..', 'PEKR', 'NO]^', '3445', 'TT..', 'PFER', 'NM]^', '3245']]
4JNH_B	0.0138194258664055	11.000288443429977	127.00000000000009	[[33, 36], [67, 70]]	[2, 3]	[[124, 127], [354, 357]]	[['T.EE', 'GEVI', 'N]//', '3400', 'TEEE', 'TNVV', 'N3//', '3400'], ['EEEE', 'QRPR', '3424', '4535', 'EEEE', 'NRKR', '3434', '4545']]
7KKK_C	0.0138257618598974	1.2788487344434247	0.0781249999999997	[[90, 120], [195, 200], [229, 235], [353, 357], [463, 468]]	[2, 1, 4, 3, 0]	[[90, 120], [195, 200], [229, 235], [353, 357], [463, 468]]	[['EEEEEEESS..EEEEEEESS.BSSS.EEEEE', 'VYFASTEKSNIIRGWIFGTTLDSKTQSLLIV', '/211223VU]Y/422/12UUZ,UVU]200//', '0322334434005330233314343431100', 'EEEEEEESS..EEEEEEESS.SSSS..EEEE', 'VYFASTEKSNIIRGWIFGTTLDSKTQSLLIV', '/211223VU]Y/422/12UUZVUVU]}00//', '0322334434005330233314343431100'], ['EEETTE', 'KNIDGY', '33/ON2', '440433', 'EEETTE', 'KNIDGY', '33/ON2', '440433'], ['EE.....', 'LPIGINI', '02Y}Y]Y', …
6U8Q_M	0.0138268573193526	2.4879303344499784	3.1739130434782608	[[69, 81], [109, 111], [136, 138], [185, 188]]	[2, 4, 3, 0]	[[113, 124], [232, 234], [354, 356], [464, 467]]	[['SS.EEEEEEETTT', 'EGKVILVAVHVAS', 'VU]//0/1/3KMN', '4340010204023', 'SS..EEEEEETT', 'KTQSLLIVNNAT', 'VU]}00//33MN', '434311004423'], ['...', 'PVK', '}Y]', '304', '...', 'GIN', '}Y]', '304'], ['EEE', 'KQE', '333', '444', 'EEE', 'NRK', '343', '454'], ['TS..', 'FKRK', 'MV^]', '2454', 'T...', 'FERD', 'M]^]', '2454']]
6ZB5_A	0.0138353279509532	1.0435409804579605	0.1098265895953762	[[89, 121], [195, 200], [229, 236], [353, 357], [463, 468]]	[2, 1, 4, 3, 0]	[[89, 121], [195, 200], [229, 236], [353, 357], [463, 468]]	[['.EEEEEE.SS..EEEEEEESS.STTS.BEEEEE', 'GVYFASTEKSNIIRGWIFGTTLDSKTQSLLIVN', '}/21122]VU]Y/422/12UUZVNOU]+00//3', '303223344340053302333143434311004', '.EEEEEEESS..EEEEEEESS.SSSS..EEEEE', 'GVYFASTEKSNIIRGWIFGTTLDSKTQSLLIVN', '}/211223VU]Y/422/12UUZVUVU]}00//3', '303223344340053302333143434311004'], ['EEETTE', 'KNIDGY', '33/ON2', '440433', 'EEETTE', 'KNIDGY', '33/ON2', '440433'], ['EE......', 'LPIG…
6ZB5_C	0.0138477824356862	1.04362589768795	0.1462686567164182	[[89, 121], [195, 200], [229, 236], [353, 357], [463, 468]]	[2, 1, 4, 3, 0]	[[89, 121], [195, 200], [229, 236], [353, 357], [463, 468]]	[['.EEEEEE.SS..EEEEEEESS.STTS.BEEEEE', 'GVYFASTEKSNIIRGWIFGTTLDSKTQSLLIVN', '}/21122]VU]Y/422/12UUZVNOU]+00//3', '303223344340053302333143434311004', '.EEEEEEESS..EEEEEEESS.SSSS..EEEEE', 'GVYFASTEKSNIIRGWIFGTTLDSKTQSLLIVN', '}/211223VU]Y/422/12UUZVUVU]}00//3', '303223344340053302333143434311004'], ['EEETTE', 'KNIDGY', '33/ON2', '440433', 'EEETTE', 'KNIDGY', '33/ON2', '440433'], ['EE......', 'LPIG…
6ZB5_B	0.0138516540778834	1.043600189423057	0.2000000000000004	[[89, 121], [195, 200], [229, 236], [353, 357], [463, 468]]	[2, 1, 4, 3, 0]	[[89, 121], [195, 200], [229, 236], [353, 357], [463, 468]]	[['.EEEEEE.SS..EEEEEEESS.STTS.BEEEEE', 'GVYFASTEKSNIIRGWIFGTTLDSKTQSLLIVN', '}/21122]VU]Y/422/12UUZVNOU]+00//3', '303223344340053302333143434311004', '.EEEEEEESS..EEEEEEESS.SSSS..EEEEE', 'GVYFASTEKSNIIRGWIFGTTLDSKTQSLLIVN', '}/211223VU]Y/422/12UUZVUVU]}00//3', '303223344340053302333143434311004'], ['EEETTE', 'KNIDGY', '33/ON2', '440433', 'EEETTE', 'KNIDGY', '33/ON2', '440433'], ['EE......', 'LPIG…
6WO5_D	0.0138562177039754	6.250258708433864	191.0	[[169, 177], [194, 196]]	[2, 1]	[[87, 95], [195, 197]]	[['TT..EEEEE', 'KDSTYSLSS', 'OO}}22022', '443333133', 'TT.EEEEEE', 'NDGVYFAST', 'OO}/21122', '443032233'], ['EEE', 'HEV', '33/', '440', 'EEE', 'KNI', '33/', '440']]
4JNH_A	0.0138809488931454	10.959347409455956	41.66666666666668	[[33, 36], [67, 70]]	[2, 3]	[[124, 127], [354, 357]]	[['T.EE', 'GEVI', 'N]//', '3400', 'TEEE', 'TNVV', 'N3//', '3400'], ['EEEE', 'QRPR', '3424', '4535', 'EEEE', 'NRKR', '3434', '4545']]
5FMZ_C	0.0139180547080742	7.553815658280097	4.333333333333334	[[659, 662], [344, 352], [139, 141], [324, 326]]	[2, 1, 4, 3]	[[93, 96], [195, 200], [232, 234], [355, 357]]	[['EEEE', 'FSYN', '1223', '2334', 'EEEE', 'ASTE', '1223', '2334'], ['EEEEETTTE', 'EEILIGNGT', '33/0/NON2', '440103433', 'EEETTE', 'KNIDGY', '33/ON2', '440433'], ['...', 'PVE', '}Y]', '304', '...', 'GIN', '}Y]', '304'], ['EEE', 'RQR', '434', '545', 'EEE', 'RKR', '434', '545']]
5FMZ_F	0.0139371695803874	7.553093314058237	4.485714285714288	[[659, 662], [344, 352], [139, 141], [324, 326]]	[2, 1, 4, 3]	[[93, 96], [195, 200], [232, 234], [355, 357]]	[['EEEE', 'FSYN', '1223', '2334', 'EEEE', 'ASTE', '1223', '2334'], ['EEEEETTTE', 'EEILIGNGT', '33/0/NON2', '440103433', 'EEETTE', 'KNIDGY', '33/ON2', '440433'], ['...', 'PVE', '}Y]', '304', '...', 'GIN', '}Y]', '304'], ['EEE', 'RQR', '434', '545', 'EEE', 'RKR', '434', '545']]
6N5D_E	0.013955926190302	9.393946139643717	9.105263157894738	[[47, 52], [202, 204], [41, 44]]	[2, 1, 0]	[[104, 109], [195, 197], [463, 466]]	[['EEEEES', 'WVAYIS', '2/12/U', '302303', 'EEEESS', 'WIFGTT', '2/12UU', '302333'], ['EEE', 'KNV', '33/', '440', 'EEE', 'KNI', '33/', '440'], ['TT..', 'PEKR', 'NO]^', '3445', 'TT..', 'PFER', 'NM]^', '3245']]
6SNC_L	0.0139623171041171	6.164341530180019	127.00000000000009	[[169, 177], [149, 151]]	[2, 1]	[[87, 95], [196, 198]]	[['TT..EEEEE', 'KDSTYSLSS', 'OO}}22022', '443333133', 'TT.EEEEEE', 'NDGVYFAST', 'OO}/21122', '443032233'], ['EET', 'KVD', '3/O', '404', 'EET', 'NID', '3/O', '404']]
3TAG_D	0.0139665895633591	9.485360486595798	2.3684210526315783	[[847, 854], [714, 718], [175, 179], [684, 686], [98, 101]]	[2, 1, 4, 3, 0]	[[93, 100], [196, 200], [232, 236], [354, 356], [465, 468]]	[['EEETTS..', 'AWPSGTEI', '122NNU]Y', '23333340', 'EEEESS..', 'ASTEKSNI', '1223VU]Y', '23344340'], ['EETTE', 'DMEGT', '31ON2', '42433', 'EETTE', 'NIDGY', '3/ON2', '40433'], ['.....', 'GDEVP', '}]]Y}', '34403', '.....', 'GINIT', '}Y]Y}', '30403'], ['EEE', 'DRE', '343', '454', 'EEE', 'NRK', '343', '454'], ['.S..', 'NYEI', ']U]Y', '4340', '....', 'ERDI', ']^]Y', '4540']]
5UDD_U	0.0139735870225206	6.112949575855336	41.66666666666668	[[169, 177], [149, 151]]	[2, 1]	[[87, 95], [196, 198]]	[['TT..EEEEE', 'KDSTYSLSS', 'OO}}22022', '443333133', 'TT.EEEEEE', 'NDGVYFAST', 'OO}/21122', '443032233'], ['EET', 'KVD', '3/O', '404', 'EET', 'NID', '3/O', '404']]
3NWF_B	0.0139782610311422	9.10842547566292	4.408450704225352	[[648, 657], [370, 372], [674, 676], [230, 233]]	[2, 1, 4, 3]	[[90, 96], [195, 197], [234, 236], [353, 356]]	[['EEEETTEEEE', 'VYFEEYAYSH', '/213ON1223', '0324432334', 'EEEEEEE', 'VYFASTE', '/211223', '0322334'], ['EEE', 'QEV', '33/', '440', 'EEE', 'KNI', '33/', '440'], ['...', 'NIT', ']Y}', '403', '...', 'NIT', ']Y}', '403'], ['.EEE', 'TDME', '}313', '3424', '.EEE', 'WNRK', '}343', '3454']]
7DD2_H	0.013981532872885	9.007569921565551	2.6571428571428584	[[172, 178], [149, 153], [73, 76], [79, 82]]	[2, 1, 4, 0]	[[89, 95], [196, 200], [229, 232], [462, 465]]	[['.EEEEEE', 'TYSMSST', '}221222', '3332333', '.EEEEEE', 'GVYFAST', '}/21122', '3032233'], ['EETTE', 'KIDGS', '3/ON2', '40433', 'EETTE', 'NIDGY', '3/ON2', '40433'], ['EEE.', 'LTIS', '02/}', '1303', 'EE..', 'LPIG', '02Y}', '1303'], ['.TT.', 'QSED', ']NO]', '4344', '.TT.', 'KPFE', ']NM]', '4324']]
1WBX_A	0.0139851425239252	10.302663107918738	5.508474576271185	[[121, 125], [218, 221]]	[2, 1]	[[102, 106], [196, 199]]	[['EEEEE', 'RDYIA', '432/1', '54302', 'EEEEE', 'RGWIF', '422/1', '53302'], ['EETT', 'QLNG', '30ON', '4143', 'EETT', 'NIDG', '3/ON', '4043']]
5FUU_L	0.0139870862646932	10.70557411069244	8.365853658536585	[[46, 50], [11, 14], [39, 42]]	[2, 4, 0]	[[117, 121], [229, 232], [462, 465]]	[['EEEEE', 'LLVFE', '00/13', '11024', 'EEEEE', 'LLIVN', '00//3', '11004'], ['EEE.', 'LSVT', '02/}', '1303', 'EE..', 'LPIG', '02Y}', '1303'], ['.TT.', 'KPGQ', ']NN]', '4334', '.TT.', 'KPFE', ']NM]', '4324']]
1RU7_C	0.014016844878224	9.208572382309564	6.111111111111111	[[134, 141], [323, 325], [209, 211], [238, 241]]	[2, 4, 3, 0]	[[89, 96], [234, 236], [353, 355], [462, 465]]	[['..EEEEEE', 'GVTAAISH', '}Y211/23', '30322034', '.EEEEEEE', 'GVYFASTE', '}/211223', '30322334'], ['...', 'NIP', ']Y}', '403', '...', 'NIT', ']Y}', '403'], ['.EE', 'YNR', '}34', '345', '.EE', 'WNR', '}34', '345'], ['.TT.', 'KPGD', ']NN]', '4334', '.TT.', 'KPFE', ']NM]', '4324']]
3PHV_A	0.0140182626918871	2.077580774686097	0.3776041666666665	[[64, 69], [65, 68], [2, 4]]	[2, 1, 4]	[[120, 125], [196, 199], [234, 236]]	[['EEETTE', 'IEICGH', '/3/MN3', '040234', 'EEETTE', 'VNNATN', '/33MN3', '044234'], ['EETT', 'EICG', '3/MN', '4023', 'EETT', 'NIDG', '3/ON', '4043'], ['...', 'QIT', ']Y}', '403', '...', 'NIT', ']Y}', '403']]
4RFT_D	0.0140228034885822	9.650706843083796	37.40000000000001	[[76, 81], [110, 112], [130, 135]]	[2, 3, 0]	[[124, 129], [354, 356], [462, 467]]	[['T.EEEE', 'GYVVVD', 'N}///3', '330004', 'TEEEEE', 'TNVVIK', 'N3///3', '340004'], ['EEE', 'EIQ', '3/3', '404', 'EEE', 'NRK', '343', '454'], ['.TT...', 'DPTDND', ']NN]]]', '433444', '.TT...', 'KPFERD', ']NM]^]', '432454']]
6EA8_C	0.0140289207476181	10.836971057515566	10.294117647058822	[[53, 56], [56, 58], [93, 96], [125, 128]]	[2, 1, 3, 0]	[[93, 96], [196, 198], [353, 356], [462, 465]]	[['EEEE', 'CYSQ', '1223', '2334', 'EEEE', 'ASTE', '1223', '2334'], ['EET', 'QVN', '3/O', '404', 'EET', 'NID', '3/O', '404'], ['..EE', 'TYRH', '}}43', '3354', '.EEE', 'WNRK', '}343', '3454'], ['.TT.', 'ETGN', ']NN]', '4334', '.TT.', 'KPFE', ']NM]', '4324']]
3TID_A	0.0140429011865889	10.608254409072597	4.731343283582092	[[121, 125], [28, 31], [185, 188]]	[2, 1, 3]	[[102, 106], [197, 200], [353, 356]]	[['EEEEE', 'RDYIA', '432/1', '54302', 'EEEEE', 'RGWIF', '422/1', '53302'], ['ETTE', 'VDDT', '/OO2', '0443', 'ETTE', 'IDGY', '/ON2', '0433'], ['.EEE', 'PKAH', '}313', '3424', '.EEE', 'WNRK', '}343', '3454']]
3LZF_A	0.014059667400698	9.476613097673663	9.105263157894738	[[134, 140], [322, 324], [209, 211], [238, 241]]	[2, 4, 3, 0]	[[89, 95], [234, 236], [353, 355], [462, 465]]	[['..EEEEE', 'GVTAADS', '}Y21132', '3032243', '.EEEEEE', 'GVYFAST', '}/21122', '3032233'], ['...', 'NIP', ']Y}', '403', '...', 'NIT', ']Y}', '403'], ['.EE', 'YNR', '}34', '345', '.EE', 'WNR', '}34', '345'], ['.TT.', 'EPGD', ']NN]', '4334', '.TT.', 'KPFE', ']NM]', '4324']]
5JW4_N	0.0140636872620038	6.126773677098614	47.00000000000001	[[165, 173], [145, 147]]	[2, 1]	[[87, 95], [196, 198]]	[['TT..EEEEE', 'KDSTYSLSS', 'OO}}22022', '443333133', 'TT.EEEEEE', 'NDGVYFAST', 'OO}/21122', '443032233'], ['EET', 'KVD', '3/O', '404', 'EET', 'NID', '3/O', '404']]
6JHS_D	0.0140823348605167	6.997684000058666	3.571428571428573	[[169, 177], [148, 152], [140, 143], [43, 45]]	[2, 1, 4, 3]	[[87, 95], [196, 200], [232, 235], [353, 355]]	[['T...EEEEE', 'DSTYSMSST', 'O}}}21222', '433332333', 'TT.EEEEEE', 'NDGVYFAST', 'OO}/21122', '443032233'], ['EETTE', 'KIDGS', '3/ON2', '40433', 'EETTE', 'NIDGY', '3/ON2', '40433'], ['.S..', 'PKDI', '}V]Y', '3440', '....', 'GINI', '}Y]Y', '3040'], ['.EE', 'PKR', '}34', '345', '.EE', 'WNR', '}34', '345']]
7C01_D	0.0141308975866871	6.113866553860845	47.00000000000001	[[171, 179], [151, 153], [149, 151]]	[2, 1, 3]	[[87, 95], [196, 198], [354, 356]]	[['TT..EEEEE', 'KDSTYSLSS', 'OO}}22022', '443333133', 'TT.EEEEEE', 'NDGVYFAST', 'OO}/21122', '443032233'], ['EET', 'KVD', '3/O', '404', 'EET', 'NID', '3/O', '404'], ['EEE', 'QWK', '323', '434', 'EEE', 'NRK', '343', '454']]
4LSV_H	0.0141317895839661	10.857185509175952	9.105263157894738	[[24, 27], [199, 202]]	[2, 1]	[[106, 109], [196, 199]]	[['EESS', 'ASGY', '12UU', '2333', 'EESS', 'FGTT', '12UU', '2333'], ['EETT', 'NHKP', '33ON', '4443', 'EETT', 'NIDG', '3/ON', '4043']]
7DD2_K	0.0141342922046337	0.5677905706356559	0.3105802047781578	[[86, 129], [195, 200], [229, 236], [353, 357], [462, 468]]	[2, 1, 4, 3, 0]	[[86, 129], [195, 200], [229, 236], [353, 357], [462, 468]]	[['.TT..EEEEEESS.....EEEESSSSSSS.EEEEEE.SS.EEEE', 'FNDGVYFASTEKSNIIRGWIFGTTLDSKTQSLLIVNNATNVVIK', '[OO}Y211223VU]YY^}2/12UUSVUVU]200//3]TU]///3', '24430322334434005330233314343431100442340004', '.TT.EEEEEEESS..EEEEEEESS.SSSS..EEEEEETTEEEEE', 'FNDGVYFASTEKSNIIRGWIFGTTLDSKTQSLLIVNNATNVVIK', '[OO}/211223VU]Y/422/12UUZVUVU]}00//33MN3///3', '24430322334434005330233314343431100442340004'], ['EEETTE', '…
3V6Z_B	0.0141367126441139	6.994193322462294	5.85714285714286	[[176, 184], [156, 160]]	[2, 1]	[[87, 95], [196, 200]]	[['TT..EEEEE', 'KDSTYSMSS', 'OO}}22122', '443333233', 'TT.EEEEEE', 'NDGVYFAST', 'OO}/21122', '443032233'], ['EETTE', 'KIDGS', '3/ON2', '40433', 'EETTE', 'NIDGY', '3/ON2', '40433']]
6EAI_A	0.0141370264499349	10.726880250070415	2.8019801980198014	[[344, 349], [359, 362], [373, 376], [385, 388]]	[2, 1, 4, 0]	[[121, 126], [196, 199], [229, 232], [462, 465]]	[['EETTEE', 'DNAGSV', '33MN2/', '442330', 'EETTEE', 'NNATNV', '33MN3/', '442340'], ['EEET', 'KVQS', '3/3N', '4043', 'EETT', 'NIDG', '3/ON', '4043'], ['EEE.', 'LTLP', '020}', '1313', 'EE..', 'LPIG', '02Y}', '1303'], ['.TT.', 'DIFN', ']KM]', '4024', '.TT.', 'KPFE', ']NM]', '4324']]
6RWZ_A	0.0141376310826115	8.666884821852577	5.400000000000002	[[379, 385], [556, 559]]	[2, 0]	[[123, 129], [463, 466]]	[['TT..EEE', 'AGKRVIQ', 'MN]^//3', '2345004', 'TTEEEEE', 'ATNVVIK', 'MN3///3', '2340004'], ['TT..', 'YTDR', 'NN]^', '3345', 'TT..', 'PFER', 'NM]^', '3245']]
1LUZ_A	0.0141464822735789	10.528000811248043	191.0	[[11, 15], [74, 76], [80, 83]]	[2, 1, 3]	[[123, 127], [198, 200], [354, 357]]	[['TT.EE', 'AGDVI', 'MN]//', '23400', 'TTEEE', 'ATNVV', 'MN3//', '23400'], ['TTE', 'KGY', 'ON2', '433', 'TTE', 'DGY', 'ON2', '433'], ['EEEE', 'NYKR', '3234', '4345', 'EEEE', 'NRKR', '3434', '4545']]
3V6Z_D	0.0141548691047271	6.997675030768693	5.620689655172416	[[176, 184], [156, 160]]	[2, 1]	[[87, 95], [196, 200]]	[['TT..EEEEE', 'KDSTYSMSS', 'OO}}22122', '443333233', 'TT.EEEEEE', 'NDGVYFAST', 'OO}/21122', '443032233'], ['EETTE', 'KIDGS', '3/ON2', '40433', 'EETTE', 'NIDGY', '3/ON2', '40433']]
6ZB4_A	0.014159458794937	0.7663714293094739	0.2151898734177213	[[86, 120], [195, 200], [229, 236], [353, 357], [462, 468]]	[2, 1, 4, 3, 0]	[[86, 120], [195, 200], [229, 236], [353, 357], [462, 468]]	[['.TT.EEEEEEBSS..EEEEEEESSTTTTS.EEEEE', 'FNDGVYFASTEKSNIIRGWIFGTTLDSKTQSLLIV', '[OO}/21122,VU]Y/422/12UULONOU]200//', '24430322334434005330233314343431100', '.TT.EEEEEEESS..EEEEEEESS.SSSS..EEEE', 'FNDGVYFASTEKSNIIRGWIFGTTLDSKTQSLLIV', '[OO}/211223VU]Y/422/12UUZVUVU]}00//', '24430322334434005330233314343431100'], ['EEETTE', 'KNIDGY', '33/ON2', '440433', 'EEETTE', 'KNIDGY', '33/ON2', '440433'], ['…
7KFX_A	0.0141636150040878	4.575460364470389	0.6328125000000002	[[395, 399], [467, 469], [353, 357], [463, 468]]	[2, 4, 3, 0]	[[90, 94], [234, 236], [353, 357], [463, 468]]	[['EEEEE', 'VYADS', '/2132', '03243', 'EEEEE', 'VYFAS', '/2112', '03223'], ['...', 'DIS', ']Y}', '403', '...', 'NIT', ']Y}', '403'], ['.EEEE', 'WNRKR', '}3434', '34545', '.EEEE', 'WNRKR', '}3434', '34545'], ['TT....', 'PFERDI', 'NM]^]Y', '324540', 'TT....', 'PFERDI', 'NM]^]Y', '324540']]
4EPJ_A	0.0141639803107423	6.64848584244058	0.8567708333333333	[[161, 165], [160, 162], [137, 139], [42, 45]]	[2, 1, 4, 3]	[[125, 129], [195, 197], [234, 236], [353, 356]]	[['EEEEE', 'QIPVE', '3/2/3', '40304', 'EEEEE', 'NVVIK', '3///3', '40004'], ['EEE', 'DQI', '33/', '440', 'EEE', 'KNI', '33/', '440'], ['...', 'NLP', ']Z}', '413', '...', 'NIT', ']Y}', '403'], ['.EEE', 'WKPK', '}323', '3434', '.EEE', 'WNRK', '}343', '3454']]
1AL0_1	0.0141652859235053	10.87303101438208	12.71428571428571	[[38, 41], [42, 44], [110, 113]]	[2, 4, 0]	[[108, 111], [231, 233], [463, 466]]	[['SSSS', 'TSNK', 'UUVV', '3344', 'SS.S', 'TTLD', 'UUZV', '3314'], ['...', 'VWI', 'Y}Y', '030', '...', 'IGI', 'Y}Y', '030'], ['T...', 'GVER', 'NY]^', '3045', 'TT..', 'PFER', 'NM]^', '3245']]
6H6H_A	0.0141725325688876	10.37073354714958	6.245283018867927	[[121, 125], [218, 221]]	[2, 1]	[[102, 106], [196, 199]]	[['EEEEE', 'RDYIA', '432/1', '54302', 'EEEEE', 'RGWIF', '422/1', '53302'], ['EETT', 'QLNG', '30ON', '4143', 'EETT', 'NIDG', '3/ON', '4043']]
6EA9_D	0.0141856227350127	10.834387144440203	4.565217391304347	[[53, 56], [56, 58], [93, 96], [125, 128]]	[2, 1, 3, 0]	[[93, 96], [196, 198], [353, 356], [462, 465]]	[['EEEE', 'CYSQ', '1223', '2334', 'EEEE', 'ASTE', '1223', '2334'], ['EET', 'QVN', '3/O', '404', 'EET', 'NID', '3/O', '404'], ['..EE', 'TYRH', '}}43', '3354', '.EEE', 'WNRK', '}343', '3454'], ['.TT.', 'ETGN', ']NN]', '4334', '.TT.', 'KPFE', ']NM]', '4324']]
6BLI_K	0.0141870440150526	6.127338723630745	95.0	[[169, 177], [149, 151]]	[2, 1]	[[87, 95], [196, 198]]	[['TT..EEEEE', 'KDSTYSLSS', 'OO}}22022', '443333133', 'TT.EEEEEE', 'NDGVYFAST', 'OO}/21122', '443032233'], ['EET', 'KVD', '3/O', '404', 'EET', 'NID', '3/O', '404']]
3WOF_K	0.014191399646171	1.9578618023211387	0.0104166666666667	[[823, 828], [748, 751], [702, 704], [750, 753]]	[2, 1, 4, 0]	[[101, 106], [196, 199], [232, 234], [462, 465]]	[['EEEEEE', 'VRVYVA', '/4/2/1', '050302', 'EEEEEE', 'IRGWIF', '/422/1', '053302'], ['EE.T', 'EVKP', '3/]N', '4043', 'EETT', 'NIDG', '3/ON', '4043'], ['...', 'PIH', '}Y]', '304', '...', 'GIN', '}Y]', '304'], ['.TT.', 'KPGD', ']NN]', '4334', '.TT.', 'KPFE', ']NM]', '4324']]
3NGB_L	0.014193038707386	1.4074918977858817	0.1692708333333334	[[21, 37], [196, 198], [108, 111], [149, 151], [109, 112]]	[2, 1, 4, 3, 0]	[[90, 96], [195, 197], [233, 236], [354, 356], [465, 468]]	[['EEEE..SS..--EEEEE', 'ISMRTSQYGS--LAWYQ', '/214}}VU}}--01223', '0325334333--12334', 'EEEEEEE', 'VYFASTE', '/211223', '0322334'], ['EEE', 'NEV', '33/', '440', 'EEE', 'KNI', '33/', '440'], ['....', 'IKRT', 'Y]^}', '0453', '....', 'INIT', 'Y]Y}', '0403'], ['EEE', 'QWK', '323', '434', 'EEE', 'NRK', '343', '454'], ['....', 'KRTV', ']^}Y', '4530', '....', 'ERDI', ']^]Y', '4540']]
6EA8_A	0.0142004081623877	10.833279431859358	10.294117647058822	[[53, 56], [56, 58], [93, 96], [125, 128]]	[2, 1, 3, 0]	[[93, 96], [196, 198], [353, 356], [462, 465]]	[['EEEE', 'CYSQ', '1223', '2334', 'EEEE', 'ASTE', '1223', '2334'], ['EET', 'QVN', '3/O', '404', 'EET', 'NID', '3/O', '404'], ['..EE', 'TYRH', '}}43', '3354', '.EEE', 'WNRK', '}343', '3454'], ['.TT.', 'ETGN', ']NN]', '4334', '.TT.', 'KPFE', ']NM]', '4324']]
7C01_L	0.0142134354748803	6.0823139426130695	95.0	[[171, 179], [151, 153]]	[2, 1]	[[87, 95], [196, 198]]	[['TT..EEEEE', 'KDSTYSLSS', 'OO}}22022', '443333133', 'TT.EEEEEE', 'NDGVYFAST', 'OO}/21122', '443032233'], ['EET', 'KVD', '3/O', '404', 'EET', 'NID', '3/O', '404']]
3WOE_C	0.0142301641449091	3.4963647112578204	0.2885906040268455	[[823, 828], [748, 751], [723, 726], [750, 753]]	[2, 1, 4, 0]	[[101, 106], [196, 199], [232, 235], [462, 465]]	[['EEEEEE', 'VRVYVA', '/4/2/1', '050302', 'EEEEEE', 'IRGWIF', '/422/1', '053302'], ['EE.T', 'EVKP', '3/]N', '4043', 'EETT', 'NIDG', '3/ON', '4043'], ['.S..', 'TRDI', '}W]Y', '3540', '....', 'GINI', '}Y]Y', '3040'], ['.TT.', 'KPGD', ']NN]', '4334', '.TT.', 'KPFE', ']NM]', '4324']]
4YFL_H	0.0142389875561874	11.496764868176427	0.4973958333333337	[[132, 135], [221, 223], [161, 165], [220, 222], [87, 90]]	[2, 1, 4, 3, 0]	[[104, 107], [195, 197], [232, 236], [354, 356], [462, 465]]	[['EEEE', 'SVFP', '2/12', '3023', 'EEEE', 'WIFG', '2/12', '3023'], ['EEE', 'KKV', '33/', '440', 'EEE', 'KNI', '33/', '440'], ['.....', 'PVTVS', '}Y}Y}', '30303', '.....', 'GINIT', '}Y]Y}', '30403'], ['EEE', 'DKK', '333', '444', 'EEE', 'NRK', '343', '454'], ['.TT.', 'KSDD', ']NO]', '4344', '.TT.', 'KPFE', ']NM]', '4324']]
4ETQ_B	0.0142425929399224	6.992128449589133	3.3146067415730345	[[169, 177], [149, 153]]	[2, 1]	[[87, 95], [196, 200]]	[['TT..EEEEE', 'KDSTYSMSS', 'OO}}22122', '443333233', 'TT.EEEEEE', 'NDGVYFAST', 'OO}/21122', '443032233'], ['EETTE', 'KIDGS', '3/ON2', '40433', 'EETTE', 'NIDGY', '3/ON2', '40433']]
6EA9_A	0.0142552428714499	10.82481478079294	6.384615384615387	[[53, 56], [56, 58], [93, 96], [125, 128]]	[2, 1, 3, 0]	[[93, 96], [196, 198], [353, 356], [462, 465]]	[['EEEE', 'CYSQ', '1223', '2334', 'EEEE', 'ASTE', '1223', '2334'], ['EET', 'QVN', '3/O', '404', 'EET', 'NID', '3/O', '404'], ['..EE', 'TYRH', '}}43', '3354', '.EEE', 'WNRK', '}343', '3454'], ['.TT.', 'ETGN', ']NN]', '4334', '.TT.', 'KPFE', ']NM]', '4324']]
4ZYP_O	0.014272184712795	6.084735139186337	23.000000000000004	[[169, 177], [149, 151]]	[2, 1]	[[87, 95], [196, 198]]	[['TT..EEEEE', 'KDSTYSLSS', 'OO}}22022', '443333133', 'TT.EEEEEE', 'NDGVYFAST', 'OO}/21122', '443032233'], ['EET', 'KVD', '3/O', '404', 'EET', 'NID', '3/O', '404']]
16VP_A	0.0142829513847343	10.451644503199391	11.000000000000004	[[124, 127], [282, 284], [198, 202]]	[2, 1, 0]	[[112, 115], [197, 199], [463, 467]]	[['SS..', 'TQID', 'UVY]', '3404', 'SSS.', 'SKTQ', 'UVU]', '3434'], ['ETT', 'VRG', '/PN', '053', 'ETT', 'IDG', '/ON', '043'], ['T....', 'GRDRD', 'N^]^]', '35454', 'TT...', 'PFERD', 'NM]^]', '32454']]
3WOF_E	0.0143136686273256	3.531627010648553	0.2387096774193546	[[823, 828], [748, 751], [723, 726], [750, 753]]	[2, 1, 4, 0]	[[101, 106], [196, 199], [232, 235], [462, 465]]	[['EEEEEE', 'VRVYVA', '/4/2/1', '050302', 'EEEEEE', 'IRGWIF', '/422/1', '053302'], ['EE.T', 'EVKP', '3/]N', '4043', 'EETT', 'NIDG', '3/ON', '4043'], ['.S..', 'TRDI', '}W]Y', '3540', '....', 'GINI', '}Y]Y', '3040'], ['.TT.', 'KPGD', ']NN]', '4334', '.TT.', 'KPFE', ']NM]', '4324']]
6H6H_D	0.0143142989784703	10.366318666545949	5.981818181818181	[[121, 125], [218, 221]]	[2, 1]	[[102, 106], [196, 199]]	[['EEEEE', 'RDYIA', '432/1', '54302', 'EEEEE', 'RGWIF', '422/1', '53302'], ['EETT', 'QLNG', '30ON', '4143', 'EETT', 'NIDG', '3/ON', '4043']]
4R4H_L	0.014323129332884	0.892360797539618	0.3177083333333335	[[34, 37], [194, 196], [106, 109], [107, 110]]	[2, 1, 4, 0]	[[93, 96], [195, 197], [233, 236], [465, 468]]	[['EEEE', 'AWYQ', '1223', '2334', 'EEEE', 'ASTE', '1223', '2334'], ['EEE', 'KEV', '33/', '440', 'EEE', 'KNI', '33/', '440'], ['....', 'IKRT', 'Y]^}', '0453', '....', 'INIT', 'Y]Y}', '0403'], ['....', 'KRTV', ']^}Y', '4530', '....', 'ERDI', ']^]Y', '4540']]
5JW4_X	0.0143240630189115	6.162196440726333	95.0	[[165, 173], [145, 147]]	[2, 1]	[[87, 95], [196, 198]]	[['TT..EEEEE', 'KDSTYSLSS', 'OO}}22022', '443333133', 'TT.EEEEEE', 'NDGVYFAST', 'OO}/21122', '443032233'], ['EET', 'KVD', '3/O', '404', 'EET', 'NID', '3/O', '404']]
5H6V_B	0.0143343873906512	2.641756886798693	0.3125000000000002	[[23, 27], [107, 109], [98, 101], [108, 110], [169, 171]]	[2, 1, 4, 3, 0]	[[103, 107], [195, 197], [229, 232], [354, 356], [465, 467]]	[['EEEEE', 'YRVMT', '24/12', '35023', 'EEEEE', 'GWIFG', '22/12', '33023'], ['EEE', 'KNI', '33/', '440', 'EEE', 'KNI', '33/', '440'], ['EE..', 'LAVP', '01Y}', '1203', 'EE..', 'LPIG', '02Y}', '1303'], ['EEE', 'NIQ', '3/3', '404', 'EEE', 'NRK', '343', '454'], ['...', 'KRE', ']^]', '454', '...', 'ERD', ']^]', '454']]
5IKN_D	0.0143647685291739	10.457314077618204	8.365853658536585	[[152, 155], [121, 123], [427, 431], [534, 536]]	[2, 1, 4, 3]	[[125, 128], [195, 197], [232, 236], [354, 356]]	[['EEEE', 'KIVV', '3///', '4000', 'EEEE', 'NVVI', '3///', '4000'], ['EEE', 'QKV', '33/', '440', 'EEE', 'KNI', '33/', '440'], ['.....', 'SIVVS', '}YYY}', '30003', '.....', 'GINIT', '}Y]Y}', '30403'], ['EEE', 'EYN', '323', '434', 'EEE', 'NRK', '343', '454']]
5A9B_A	0.0143722591584527	4.133907336667161	0.4348958333333326	[[47, 53], [154, 157], [239, 242], [152, 155]]	[2, 1, 4, 3]	[[116, 122], [196, 199], [230, 233], [354, 357]]	[['.EEEEEE', 'SVLVINK', '}/0//33', '3010044', '.EEEEEE', 'SLLIVNN', '}00//33', '3110044'], ['EETT', 'KRDG', '34ON', '4543', 'EETT', 'NIDG', '3/ON', '4043'], ['EE..', 'SYGV', '22}Y', '3330', 'E...', 'PIGI', '2Y}Y', '3030'], ['EEEE', 'KIKR', '3/34', '4045', 'EEEE', 'NRKR', '3434', '4545']]
5XLR_B	0.0143743369821918	3.302071213720576	0.4656488549618325	[[96, 118], [188, 192], [225, 229], [340, 343], [450, 455]]	[2, 1, 4, 3, 0]	[[99, 121], [195, 199], [232, 236], [353, 356], [463, 468]]	[['....EEEEESS.SSSS.EEEEEE', 'NVVRGWVFGSTMNNKSQSVIIIN', ']YY^22/12UU[VVVU]2////3', '40053302333244434300004', '..EEEEEEESS.SSSS..EEEEE', 'NIIRGWIFGTTLDSKTQSLLIVN', ']Y/422/12UUZVUVU]}00//3', '40053302333143434311004'], ['EEETT', 'KNKDG', '333ON', '44443', 'EEETT', 'KNIDG', '33/ON', '44043'], ['.....', 'GINIT', '}Y]Y}', '30403', '.....', 'GINIT', '}Y]Y}', '30403'], ['.EEE', 'WERK', '}343', '3454',…
5XLR_A	0.0143758578053021	3.302115608673599	0.3521126760563378	[[96, 118], [188, 192], [225, 229], [340, 343], [450, 455]]	[2, 1, 4, 3, 0]	[[99, 121], [195, 199], [232, 236], [353, 356], [463, 468]]	[['....EEEEESS.SSSS.EEEEEE', 'NVVRGWVFGSTMNNKSQSVIIIN', ']YY^22/12UU[VVVU]2////3', '40053302333244434300004', '..EEEEEEESS.SSSS..EEEEE', 'NIIRGWIFGTTLDSKTQSLLIVN', ']Y/422/12UUZVUVU]}00//3', '40053302333143434311004'], ['EEETT', 'KNKDG', '333ON', '44443', 'EEETT', 'KNIDG', '33/ON', '44043'], ['.....', 'GINIT', '}Y]Y}', '30403', '.....', 'GINIT', '}Y]Y}', '30403'], ['.EEE', 'WERK', '}343', '3454',…
4PLK_K	0.0143818330436932	7.268752938884491	2.147540983606557	[[169, 177], [37, 41], [147, 149], [152, 156]]	[2, 1, 3, 0]	[[87, 95], [195, 199], [354, 356], [463, 467]]	[['TT..EEEEE', 'KDSTYSMSS', 'OO}}22122', '443333233', 'TT.EEEEEE', 'NDGVYFAST', 'OO}/21122', '443032233'], ['EEETT', 'QQKQG', '333ON', '44443', 'EEETT', 'KNIDG', '33/ON', '44043'], ['EEE', 'KWK', '323', '434', 'EEE', 'NRK', '343', '454'], ['TB...', 'GSERQ', 'N+]^]', '33454', 'TT...', 'PFERD', 'NM]^]', '32454']]
5XLR_C	0.0143891756333248	3.3020914817822256	0.3963636363636371	[[96, 118], [188, 192], [225, 229], [340, 343], [450, 455]]	[2, 1, 4, 3, 0]	[[99, 121], [195, 199], [232, 236], [353, 356], [463, 468]]	[['....EEEEESS.SSSS.EEEEEE', 'NVVRGWVFGSTMNNKSQSVIIIN', ']YY^22/12UU[VVVU]2////3', '40053302333244434300004', '..EEEEEEESS.SSSS..EEEEE', 'NIIRGWIFGTTLDSKTQSLLIVN', ']Y/422/12UUZVUVU]}00//3', '40053302333143434311004'], ['EEETT', 'KNKDG', '333ON', '44443', 'EEETT', 'KNIDG', '33/ON', '44043'], ['.....', 'GINIT', '}Y]Y}', '30403', '.....', 'GINIT', '}Y]Y}', '30403'], ['.EEE', 'WERK', '}343', '3454',…
5JW4_P	0.0144276699292875	6.133147187273166	47.00000000000001	[[165, 173], [145, 147]]	[2, 1]	[[87, 95], [196, 198]]	[['TT..EEEEE', 'KDSTYSLSS', 'OO}}22022', '443333133', 'TT.EEEEEE', 'NDGVYFAST', 'OO}/21122', '443032233'], ['EET', 'KVD', '3/O', '404', 'EET', 'NID', '3/O', '404']]
4RFT_J	0.0144316510416084	9.662096762540813	63.00000000000003	[[76, 81], [110, 112], [130, 135]]	[2, 3, 0]	[[124, 129], [354, 356], [462, 467]]	[['T.EEEE', 'GYVVVD', 'N}///3', '330004', 'TEEEEE', 'TNVVIK', 'N3///3', '340004'], ['EEE', 'EIQ', '3/3', '404', 'EEE', 'NRK', '343', '454'], ['.TT...', 'DPTDND', ']NN]]]', '433444', '.TT...', 'KPFERD', ']NM]^]', '432454']]
6XF6_B	0.0144793363976666	0.1762801538674931	0.4490566037735852	[[90, 132], [232, 235], [353, 357], [561, 563]]	[2, 4, 3, 0]	[[90, 132], [232, 235], [353, 357], [463, 465]]	[['EEEEEEESS....EEEEESSSSSSS..EEEEEETTEEEEE.S.', 'VYFASTEKSNIIRGWIFGTTLDSKTQSLLIVNNATNVVIKVNE', '/211223VU]YY^22/12UUSVUVU]}00//33MN3///3YV]', '0322334434005330233314343431100442340004044', 'EEEEEEESS..EEEEEEESS.SSSS..EEEEEETTEEEEE.S.', 'VYFASTEKSNIIRGWIFGTTLDSKTQSLLIVNNATNVVIKVAE', '/211223VU]Y/422/12UUZVUVU]}00//33MN3///3YT]', '0322334434005330233314343431100442340004024'], ['....', 'GINI', '}Y…
1F58_L	0.0144981272082844	7.042225448589583	5.85714285714286	[[169, 177], [149, 153]]	[2, 1]	[[87, 95], [196, 200]]	[['TT..EEEEE', 'KDSTYSMSS', 'OO}}22122', '443333233', 'TT.EEEEEE', 'NDGVYFAST', 'OO}/21122', '443032233'], ['EETTE', 'KIDGS', '3/ON2', '40433', 'EETTE', 'NIDGY', '3/ON2', '40433']]
3GGX_G	0.0145093377505746	1.0327310655294817	0.517786561264822	[[64, 69], [65, 68], [42, 45]]	[2, 1, 3]	[[120, 125], [196, 199], [353, 356]]	[['EEETTE', 'IEICGH', '/3/MN3', '040234', 'EEETTE', 'VNNATN', '/33MN3', '044234'], ['EETT', 'EICG', '3/MN', '4023', 'EETT', 'NIDG', '3/ON', '4043'], ['.EEE', 'WKPK', '}323', '3434', '.EEE', 'WNRK', '}343', '3454']]
7K3B_I	0.0145132034070866	6.257427294484895	191.0	[[174, 182]]	[2]	[[87, 95]]	[['TT..EEEEE', 'KDSTYSLSS', 'OO}}22022', '443333133', 'TT.EEEEEE', 'NDGVYFAST', 'OO}/21122', '443032233']]
5BSX_B	0.0145202310309176	8.365373817247526	0.7317708333333335	[[378, 384], [292, 294], [383, 387], [340, 342], [226, 229]]	[2, 1, 4, 3, 0]	[[93, 99], [195, 197], [232, 236], [354, 356], [489, 492]]	[['EEESS..', 'FSTWETQ', '122UV}]', '2333434', 'EEEESS.', 'ASTEKSN', '1223VU]', '2334434'], ['EEE', 'QQV', '33/', '440', 'EEE', 'KNI', '33/', '440'], ['.....', 'TQDVS', '}]]Y}', '34403', '.....', 'GINIT', '}Y]Y}', '30403'], ['EEE', 'QRN', '343', '454', 'EEE', 'NRK', '343', '454'], ['....', 'PFTL', '}[}Z', '3231', '..S.', 'YFPL', '}[UZ', '3231']]
1IG9_A	0.0145469213663633	9.82170231883503	3.1739130434782608	[[184, 189], [714, 718], [509, 513], [684, 686], [839, 841]]	[2, 1, 4, 3, 0]	[[87, 92], [196, 200], [232, 236], [354, 356], [462, 464]]	[['TTEEEE', 'DKIIYM', 'OO//21', '440032', 'TT.EEE', 'NDGVYF', 'OO}/21', '443032'], ['EETTE', 'DMEGT', '31ON2', '42433', 'EETTE', 'NIDGY', '3/ON2', '40433'], ['.....', 'SVDEP', '}Y]]}', '30443', '.....', 'GINIT', '}Y]Y}', '30403'], ['EEE', 'DRE', '343', '454', 'EEE', 'NRK', '343', '454'], ['.TT', 'NPF', ']NM', '432', '.TT', 'KPF', ']NM', '432']]
6EA9_C	0.01455621156779	10.835845711996813	5.85714285714286	[[53, 56], [56, 58], [93, 96], [125, 128]]	[2, 1, 3, 0]	[[93, 96], [196, 198], [353, 356], [462, 465]]	[['EEEE', 'CYSQ', '1223', '2334', 'EEEE', 'ASTE', '1223', '2334'], ['EET', 'QVN', '3/O', '404', 'EET', 'NID', '3/O', '404'], ['..EE', 'TYRH', '}}43', '3354', '.EEE', 'WNRK', '}343', '3454'], ['.TT.', 'ETGN', ']NN]', '4334', '.TT.', 'KPFE', ']NM]', '4324']]
6EA9_B	0.0145756464023637	10.833673117958346	9.105263157894738	[[53, 56], [56, 58], [93, 96], [125, 128]]	[2, 1, 3, 0]	[[93, 96], [196, 198], [353, 356], [462, 465]]	[['EEEE', 'CYSQ', '1223', '2334', 'EEEE', 'ASTE', '1223', '2334'], ['EET', 'QVN', '3/O', '404', 'EET', 'NID', '3/O', '404'], ['..EE', 'TYRH', '}}43', '3354', '.EEE', 'WNRK', '}343', '3454'], ['.TT.', 'ETGN', ']NN]', '4334', '.TT.', 'KPFE', ']NM]', '4324']]
3O41_L	0.0145793281197557	7.029320225610359	6.679999999999998	[[169, 177], [149, 153]]	[2, 1]	[[87, 95], [196, 200]]	[['TT..EEEEE', 'KDSTYSMSS', 'OO}}22122', '443333233', 'TT.EEEEEE', 'NDGVYFAST', 'OO}/21122', '443032233'], ['EETTE', 'KIDGS', '3/ON2', '40433', 'EETTE', 'NIDGY', '3/ON2', '40433']]
4IV1_C	0.0145829439433347	3.3122812084670743	2.4594594594594605	[[120, 132], [96, 98], [3, 5], [174, 177]]	[2, 1, 4, 0]	[[102, 112], [198, 200], [231, 233], [462, 465]]	[['EEEEEEE.SSSSS', 'RYMVAYVPPGVET', '421/12/}UURVU', '5320230333043', 'EEEEEESS.SS', 'RGWIFGTTLDS', '422/12UUZVU', '53302333143'], ['TTE', 'QYY', 'ON2', '433', 'TTE', 'DGY', 'ON2', '433'], ['...', 'VPV', 'Y}Y', '030', '...', 'IGI', 'Y}Y', '030'], ['.TT.', 'DVAE', ']KM]', '4024', '.TT.', 'KPFE', ']NM]', '4324']]
4MHJ_Q	0.0146085687614742	7.321093295185928	4.64705882352941	[[169, 177], [149, 153], [144, 146], [143, 146]]	[2, 1, 4, 0]	[[87, 95], [196, 200], [233, 235], [465, 468]]	[['TT..B.EEE', 'KDSTYSMSS', 'OO}}+}122', '443333233', 'TT.EEEEEE', 'NDGVYFAST', 'OO}/21122', '443032233'], ['EETTE', 'KIDGS', '3/ON2', '40433', 'EETTE', 'NIDGY', '3/ON2', '40433'], ['...', 'INV', 'Y]Y', '040', '...', 'INI', 'Y]Y', '040'], ['....', 'DINV', ']Y]Y', '4040', '....', 'ERDI', ']^]Y', '4540']]
4MHH_L	0.0146127795446663	7.321390832064264	3.2666666666666666	[[169, 177], [149, 153], [144, 146], [143, 146]]	[2, 1, 4, 0]	[[87, 95], [196, 200], [233, 235], [465, 468]]	[['TT..B.EEE', 'KDSTYSMSS', 'OO}}+}122', '443333233', 'TT.EEEEEE', 'NDGVYFAST', 'OO}/21122', '443032233'], ['EETTE', 'KIDGS', '3/ON2', '40433', 'EETTE', 'NIDGY', '3/ON2', '40433'], ['...', 'INV', 'Y]Y', '040', '...', 'INI', 'Y]Y', '040'], ['....', 'DINV', ']Y]Y', '4040', '....', 'ERDI', ']^]Y', '4540']]
4MHJ_X	0.0146166820983703	7.321744977657439	2.3684210526315783	[[169, 177], [149, 153], [144, 146], [143, 146]]	[2, 1, 4, 0]	[[87, 95], [196, 200], [233, 235], [465, 468]]	[['TT..B.EEE', 'KDSTYSMSS', 'OO}}+}122', '443333233', 'TT.EEEEEE', 'NDGVYFAST', 'OO}/21122', '443032233'], ['EETTE', 'KIDGS', '3/ON2', '40433', 'EETTE', 'NIDGY', '3/ON2', '40433'], ['...', 'INV', 'Y]Y', '040', '...', 'INI', 'Y]Y', '040'], ['....', 'DINV', ']Y]Y', '4040', '....', 'ERDI', ']^]Y', '4540']]
4MHJ_L	0.014624992946531	7.321271136720769	4.64705882352941	[[169, 177], [149, 153], [144, 146], [143, 146]]	[2, 1, 4, 0]	[[87, 95], [196, 200], [233, 235], [465, 468]]	[['TT..B.EEE', 'KDSTYSMSS', 'OO}}+}122', '443333233', 'TT.EEEEEE', 'NDGVYFAST', 'OO}/21122', '443032233'], ['EETTE', 'KIDGS', '3/ON2', '40433', 'EETTE', 'NIDGY', '3/ON2', '40433'], ['...', 'INV', 'Y]Y', '040', '...', 'INI', 'Y]Y', '040'], ['....', 'DINV', ']Y]Y', '4040', '....', 'ERDI', ']^]Y', '4540']]
4MHJ_E	0.0146301101875904	7.3212530702654846	2.3391304347826085	[[169, 177], [149, 153], [144, 146], [143, 146]]	[2, 1, 4, 0]	[[87, 95], [196, 200], [233, 235], [465, 468]]	[['TT..B.EEE', 'KDSTYSMSS', 'OO}}+}122', '443333233', 'TT.EEEEEE', 'NDGVYFAST', 'OO}/21122', '443032233'], ['EETTE', 'KIDGS', '3/ON2', '40433', 'EETTE', 'NIDGY', '3/ON2', '40433'], ['...', 'INV', 'Y]Y', '040', '...', 'INI', 'Y]Y', '040'], ['....', 'DINV', ']Y]Y', '4040', '....', 'ERDI', ']^]Y', '4540']]
3NXN_A	0.0146374165305826	7.540076925553419	0.8125000000000004	[[165, 169], [164, 166], [37, 39], [146, 149]]	[2, 1, 4, 3]	[[125, 129], [195, 197], [234, 236], [353, 356]]	[['EEEEE', 'QIPVE', '3/2/3', '40304', 'EEEEE', 'NVVIK', '3///3', '40004'], ['EEE', 'DQI', '33/', '440', 'EEE', 'KNI', '33/', '440'], ['...', 'NLP', ']Z}', '413', '...', 'NIT', ']Y}', '403'], ['.EEE', 'WKPK', '}323', '3434', '.EEE', 'WNRK', '}343', '3454']]
6CDI_r	0.0146450744027114	0.6801976920060568	0.4765624999999993	[[88, 90], [88, 91], [11, 14], [98, 100]]	[2, 1, 4, 3]	[[121, 123], [195, 198], [229, 232], [354, 356]]	[['EET', 'QQF', '33M', '442', 'EET', 'NNA', '33M', '442'], ['EETT', 'QQFE', '33MO', '4424', 'EEET', 'KNID', '33/O', '4404'], ['EEE.', 'LSLS', '020}', '1313', 'EE..', 'LPIG', '02Y}', '1303'], ['EEE', 'ELE', '303', '414', 'EEE', 'NRK', '343', '454']]
5UDD_R	0.0146529315962862	6.148181662108905	63.00000000000003	[[169, 177], [149, 151]]	[2, 1]	[[87, 95], [196, 198]]	[['TT..EEEEE', 'KDSTYSLSS', 'OO}}22022', '443333133', 'TT.EEEEEE', 'NDGVYFAST', 'OO}/21122', '443032233'], ['EET', 'KVD', '3/O', '404', 'EET', 'NID', '3/O', '404']]
4RFT_E	0.0146545791019962	9.69970786923736	21.588235294117645	[[76, 81], [110, 112], [130, 135]]	[2, 3, 0]	[[124, 129], [354, 356], [462, 467]]	[['T.EEEE', 'GYVVVD', 'N}///3', '330004', 'TEEEEE', 'TNVVIK', 'N3///3', '340004'], ['EEE', 'EIQ', '3/3', '404', 'EEE', 'NRK', '343', '454'], ['.TT...', 'DPTDND', ']NN]]]', '433444', '.TT...', 'KPFERD', ']NM]^]', '432454']]
6CDI_R	0.0146551114632539	0.6801913974290026	0.5833333333333337	[[88, 90], [88, 91], [11, 14], [98, 100]]	[2, 1, 4, 3]	[[121, 123], [195, 198], [229, 232], [354, 356]]	[['EET', 'QQF', '33M', '442', 'EET', 'NNA', '33M', '442'], ['EETT', 'QQFE', '33MO', '4424', 'EEET', 'KNID', '33/O', '4404'], ['EEE.', 'LSLS', '020}', '1313', 'EE..', 'LPIG', '02Y}', '1303'], ['EEE', 'ELE', '303', '414', 'EEE', 'NRK', '343', '454']]
1RVX_K	0.0146552757938149	9.162482960192069	6.384615384615387	[[134, 141], [323, 325], [209, 211], [238, 241]]	[2, 4, 3, 0]	[[89, 96], [234, 236], [353, 355], [462, 465]]	[['..EEEEEE', 'GVTAABSH', '}Y211523', '30322634', '.EEEEEEE', 'GVYFASTE', '}/211223', '30322334'], ['...', 'NIP', ']Y}', '403', '...', 'NIT', ']Y}', '403'], ['.EE', 'YNR', '}34', '345', '.EE', 'WNR', '}34', '345'], ['.TT.', 'KPGD', ']NN]', '4334', '.TT.', 'KPFE', ']NM]', '4324']]
5UDC_G	0.0146568357245034	5.996569549550816	63.00000000000003	[[169, 177], [149, 151], [147, 149]]	[2, 1, 3]	[[87, 95], [196, 198], [354, 356]]	[['TT..EEEEE', 'KDSTYSLSS', 'OO}}22022', '443333133', 'TT.EEEEEE', 'NDGVYFAST', 'OO}/21122', '443032233'], ['EET', 'KVD', '3/O', '404', 'EET', 'NID', '3/O', '404'], ['EEE', 'QWK', '323', '434', 'EEE', 'NRK', '343', '454']]
6CDI_7	0.0146576835351032	0.6801971931033373	0.5338541666666663	[[88, 90], [88, 91], [11, 14], [98, 100]]	[2, 1, 4, 3]	[[121, 123], [195, 198], [229, 232], [354, 356]]	[['EET', 'QQF', '33M', '442', 'EET', 'NNA', '33M', '442'], ['EETT', 'QQFE', '33MO', '4424', 'EEET', 'KNID', '33/O', '4404'], ['EEE.', 'LSLS', '020}', '1313', 'EE..', 'LPIG', '02Y}', '1303'], ['EEE', 'ELE', '303', '414', 'EEE', 'NRK', '343', '454']]
5T08_C	0.0146672736682047	5.113928684943364	6.384615384615387	[[248, 258], [44, 46], [324, 326]]	[2, 1, 4]	[[97, 107], [195, 197], [234, 236]]	[['SS.EEEE.EEE', 'NGNLIAPWYAY', 'VU]0/12}212', '43410233323', 'SS..EEEEEEE', 'KSNIIRGWIFG', 'VU]Y/422/12', '43400533023'], ['EEE', 'HKI', '33/', '440', 'EEE', 'KNI', '33/', '440'], ['...', 'NVP', ']Y}', '403', '...', 'NIT', ']Y}', '403']]
6XKL_A	0.0146729361476681	0.1770770821030498	0.4545454545454548	[[86, 132], [195, 200], [229, 236], [353, 357], [1077, 1079]]	[2, 1, 4, 3, 0]	[[86, 132], [195, 200], [229, 236], [353, 357], [489, 491]]	[['.TT.EEEEE.---..EEEEEEESS.TTSS..EEEEEETTEEEEE...', 'FNDGVYFAST---NIIRGWIFGTTLDSKTQSLLIVNNATNVVIKVAE', '[OO}/2112}---]Y/422/12UUZONVU]}00//33MN3///3Y[]', '2443032233---4005330233314343431100442340004024', '.TT.EEEEEEESS..EEEEEEESS.SSSS..EEEEEETTEEEEE.S.', 'FNDGVYFASTEKSNIIRGWIFGTTLDSKTQSLLIVNNATNVVIKVAE', '[OO}/211223VU]Y/422/12UUZVUVU]}00//33MN3///3YT]', '244303223344340053302333143434311004423…
6WZY_A	0.014674271189426	10.362360534660446	6.679999999999998	[[121, 125], [218, 221]]	[2, 1]	[[102, 106], [196, 199]]	[['EEEEE', 'RDYIA', '432/1', '54302', 'EEEEE', 'RGWIF', '422/1', '53302'], ['EETT', 'QLNG', '30ON', '4143', 'EETT', 'NIDG', '3/ON', '4043']]
5EYI_B	0.0146903462454315	9.992938664547616	28.53846153846154	[[17, 21], [89, 93], [180, 182]]	[2, 1, 4]	[[106, 110], [195, 199], [234, 236]]	[['EESS.', 'FSPDL', '12UVZ', '23341', 'EESS.', 'FGTTL', '12UUZ', '23331'], ['EEETT', 'KFVKG', '31/ON', '42043', 'EEETT', 'KNIDG', '33/ON', '44043'], ['...', 'DVY', ']Y}', '403', '...', 'NIT', ']Y}', '403']]
6T6J_C	0.0147003725779534	2.731950386715166	0.1195335276967934	[[250, 259], [252, 255], [229, 232]]	[2, 1, 0]	[[119, 128], [196, 199], [462, 465]]	[['EEEETTEEEE', 'VIQDKSDIKV', '//33ON3/3/', '0044434040', 'EEEETTEEEE', 'IVNNATNVVI', '//33MN3///', '0044234000'], ['EETT', 'QDKS', '33ON', '4443', 'EETT', 'NIDG', '3/ON', '4043'], ['.TT.', 'DSRD', ']NP]', '4354', '.TT.', 'KPFE', ']NM]', '4324']]
3OXX_D	0.0147057596924883	0.9988444251228684	0.3714285714285719	[[64, 72], [69, 71], [37, 39], [42, 45]]	[2, 1, 4, 3]	[[120, 128], [195, 197], [234, 236], [353, 356]]	[['EEETTEEEE', 'VEICGHKVI', '/3/MN33//', '040234400', 'EEETTEEEE', 'VNNATNVVI', '/33MN3///', '044234000'], ['EEE', 'HKV', '33/', '440', 'EEE', 'KNI', '33/', '440'], ['...', 'NLP', ']Z}', '413', '...', 'NIT', ']Y}', '403'], ['.EEE', 'WKPK', '}323', '3434', '.EEE', 'WNRK', '}343', '3454']]
1RU7_I	0.0147558931289481	9.194733874204069	6.384615384615387	[[134, 141], [323, 325], [209, 211], [238, 241]]	[2, 4, 3, 0]	[[89, 96], [234, 236], [353, 355], [462, 465]]	[['..EEEEEE', 'GVTAAYSH', '}Y211223', '30322334', '.EEEEEEE', 'GVYFASTE', '}/211223', '30322334'], ['...', 'NIP', ']Y}', '403', '...', 'NIT', ']Y}', '403'], ['.EE', 'YNR', '}34', '345', '.EE', 'WNR', '}34', '345'], ['.TT.', 'KPGD', ']NN]', '4334', '.TT.', 'KPFE', ']NM]', '4324']]
3ZVB_A	0.0147586690939767	10.854183797827842	37.40000000000001	[[155, 158], [68, 71]]	[2, 3]	[[124, 127], [353, 356]]	[['TEEE', 'GKVI', 'N3//', '3400', 'TEEE', 'TNVV', 'N3//', '3400'], ['.EEE', 'TNLE', '}303', '3414', '.EEE', 'WNRK', '}343', '3454']]
5JW3_L	0.014816437860967	6.179600382126213	47.00000000000001	[[165, 173], [145, 147]]	[2, 1]	[[87, 95], [196, 198]]	[['TT..EEEEE', 'KDSTYSLSS', 'OO}}22022', '443333133', 'TT.EEEEEE', 'NDGVYFAST', 'OO}/21122', '443032233'], ['EET', 'KVD', '3/O', '404', 'EET', 'NID', '3/O', '404']]
4RFT_N	0.0148304542165022	9.708034506982264	9.105263157894738	[[76, 81], [110, 112], [130, 135]]	[2, 3, 0]	[[124, 129], [354, 356], [462, 467]]	[['T.EEEE', 'GYVVVD', 'N}///3', '330004', 'TEEEEE', 'TNVVIK', 'N3///3', '340004'], ['EEE', 'EIQ', '3/3', '404', 'EEE', 'NRK', '343', '454'], ['.TT...', 'DPTDND', ']NN]]]', '433444', '.TT...', 'KPFERD', ']NM]^]', '432454']]
1ZPK_A	0.0148341494967063	1.3882928949869695	0.5000000000000004	[[64, 72], [69, 71], [42, 45]]	[2, 1, 3]	[[120, 128], [195, 197], [353, 356]]	[['EEE-TEEEE', 'IEI-GHKVI', '/3/-N33//', '040-34400', 'EEETTEEEE', 'VNNATNVVI', '/33MN3///', '044234000'], ['EEE', 'HKV', '33/', '440', 'EEE', 'KNI', '33/', '440'], ['.EEE', 'WKPK', '}323', '3434', '.EEE', 'WNRK', '}343', '3454']]
5JZE_C	0.0148430969298835	10.43190911609981	26.42857142857144	[[39, 42], [13, 17]]	[2, 1]	[[112, 115], [195, 199]]	[['SSS.', 'GDGN', 'UVU]', '3434', 'SSS.', 'SKTQ', 'UVU]', '3434'], ['EEEET', 'ENIEG', '33/3N', '44043', 'EEETT', 'KNIDG', '33/ON', '44043']]
5W6I_A	0.0148533472908031	9.037163994750198	8.600000000000005	[[134, 141], [322, 324], [209, 211], [238, 241]]	[2, 4, 3, 0]	[[89, 96], [234, 236], [353, 355], [462, 465]]	[['..EEEEEE', 'GVTAADSH', '}Y211323', '30322434', '.EEEEEEE', 'GVYFASTE', '}/211223', '30322334'], ['...', 'NIP', ']Y}', '403', '...', 'NIT', ']Y}', '403'], ['.EE', 'YNR', '}34', '345', '.EE', 'WNR', '}34', '345'], ['.TT.', 'KPGD', ']NN]', '4334', '.TT.', 'KPFE', ']NM]', '4324']]
4IND_L	0.0149064454465408	14.962341727531854	1.0312500000000004	[[371, 375], [374, 376], [114, 117]]	[2, 1, 3]	[[118, 122], [195, 197], [353, 356]]	[['EEEEE', 'LVYEQ', '0/233', '10344', 'EEEEE', 'LIVNN', '0//33', '10044'], ['EEE', 'EQI', '33/', '440', 'EEE', 'KNI', '33/', '440'], ['.EEE', 'SEFE', '}313', '3424', '.EEE', 'WNRK', '}343', '3454']]
5K9K_I	0.0149233994290434	11.009781111159947	6.529411764705887	[[243, 246], [53, 56], [322, 324], [238, 241]]	[2, 1, 4, 0]	[[118, 121], [195, 198], [234, 236], [462, 465]]	[['EEEE', 'LVIN', '0//3', '1004', 'EEEE', 'LIVN', '0//3', '1004'], ['EETT', 'NNPH', '33NO', '4434', 'EEET', 'KNID', '33/O', '4404'], ['...', 'NVP', ']Y}', '403', '...', 'NIT', ']Y}', '403'], ['.TT.', 'KPGD', ']NN]', '4334', '.TT.', 'KPFE', ']NM]', '4324']]
2OYQ_A	0.0149248121160406	8.832000804412079	2.9587628865979383	[[6, 12], [714, 718], [387, 391], [684, 686], [839, 841]]	[2, 1, 4, 3, 0]	[[118, 124], [196, 200], [232, 236], [354, 356], [462, 464]]	[['EEEEEET', 'LTVEQIG', '02/33/N', '1304403', 'EEEEETT', 'LIVNNAT', '0//33MN', '1004423'], ['EETTE', 'DMEGT', '31ON2', '42433', 'EETTE', 'NIDGY', '3/ON2', '40433'], ['.....', 'PVQPY', '}Y]}}', '30433', '.....', 'GINIT', '}Y]Y}', '30403'], ['EEE', 'DRE', '343', '454', 'EEE', 'NRK', '343', '454'], ['.TT', 'NPF', ']NM', '432', '.TT', 'KPF', ']NM', '432']]
5UDD_S	0.0149272351305222	6.172674553153149	47.00000000000001	[[169, 177], [149, 151], [147, 149]]	[2, 1, 3]	[[87, 95], [196, 198], [354, 356]]	[['TT..EEEEE', 'KDSTYSLSS', 'OO}}22022', '443333133', 'TT.EEEEEE', 'NDGVYFAST', 'OO}/21122', '443032233'], ['EET', 'KVD', '3/O', '404', 'EET', 'NID', '3/O', '404'], ['EEE', 'QWK', '323', '434', 'EEE', 'NRK', '343', '454']]
4AM0_L	0.0149388156832388	7.28886626328738	2.692307692307693	[[169, 177], [149, 153], [73, 76]]	[2, 1, 4]	[[87, 95], [196, 200], [229, 232]]	[['TT..EEEEE', 'KDSTYSMSS', 'OO}}22122', '443333233', 'TT.EEEEEE', 'NDGVYFAST', 'OO}/21122', '443032233'], ['EETTE', 'KIDGS', '3/ON2', '40433', 'EETTE', 'NIDGY', '3/ON2', '40433'], ['EEE.', 'LTIS', '02/}', '1303', 'EE..', 'LPIG', '02Y}', '1303']]
2QVJ_C	0.0149759823394804	10.565955355994085	7.170212765957448	[[129, 131], [35, 39], [341, 344]]	[2, 4, 0]	[[86, 88], [232, 236], [489, 492]]	[['.TT', 'ADD', '[OO', '244', '.TT', 'FND', '[OO', '244'], ['.S...', 'SKEIP', '}V]Y}', '34403', '.....', 'GINIT', '}Y]Y}', '30403'], ['....', 'SADL', '}[]Z', '3241', '..S.', 'YFPL', '}[UZ', '3231']]
5JMT_A	0.0149845994978465	8.72460854786876	5.508474576271185	[[379, 385], [249, 251], [556, 559]]	[2, 4, 0]	[[123, 129], [234, 236], [463, 466]]	[['TT..EEE', 'AGKRVIQ', 'MN]^//3', '2345004', 'TTEEEEE', 'ATNVVIK', 'MN3///3', '2340004'], ['...', 'NVT', ']Y}', '403', '...', 'NIT', ']Y}', '403'], ['TT..', 'YTDR', 'NN]^', '3345', 'TT..', 'PFER', 'NM]^', '3245']]
3N3I_A	0.0150304789952138	6.604098599670932	0.815104166666667	[[1061, 1067], [1060, 1062], [2, 4]]	[2, 1, 4]	[[125, 131], [195, 197], [234, 236]]	[['EEEEEES', 'QILIEIC', '3/0/3/T', '4010402', 'EEEEE.S', 'NVVIKVA', '3///3YT', '4000402'], ['EEE', 'DQI', '33/', '440', 'EEE', 'KNI', '33/', '440'], ['.B.', 'QVT', '](}', '403', '...', 'NIT', ']Y}', '403']]
5FLX_G	0.0150305916169105	10.35847876326497	20.33333333333334	[[16, 20], [93, 95], [118, 121]]	[2, 3, 0]	[[128, 132], [354, 356], [465, 468]]	[['EE...', 'IEVDD', '/3Y]]', '04044', 'EE.S.', 'IKVAE', '/3YT]', '04024'], ['EEE', 'KRK', '343', '454', 'EEE', 'NRK', '343', '454'], ['.S..', 'EKDI', ']V]Y', '4440', '....', 'ERDI', ']^]Y', '4540']]
7JZN_A	0.0150494137823109	0.6263031567824187	0.2427184466019423	[[86, 132], [195, 200], [229, 236], [353, 357], [463, 468]]	[2, 1, 4, 3, 0]	[[86, 132], [195, 200], [229, 236], [353, 357], [463, 468]]	[['.TTEEEEEEEESS....EEEEES..-----.EEEEEETTEEEEEES.', 'FNDGVYFASTEKSNIIRGWIFGTTL-----SLLIVNNATNVVIKVAE', '[OO2/211223VU]YY^22/12U}Z-----}00//33MN3///3/T]', '2443032233443400533023331-----31100442340004024', '.TT.EEEEEEESS..EEEEEEESS.SSSS..EEEEEETTEEEEE.S.', 'FNDGVYFASTEKSNIIRGWIFGTTLDSKTQSLLIVNNATNVVIKVAE', '[OO}/211223VU]Y/422/12UUZVUVU]}00//33MN3///3YT]', '244303223344340053302333143434311004423…
2ZHX_L	0.0151070585949751	7.455247093659276	191.0	[[70, 73], [79, 81], [80, 82]]	[2, 1, 3]	[[118, 121], [195, 197], [354, 356]]	[['EEEE', 'LVIQ', '0//3', '1004', 'EEEE', 'LIVN', '0//3', '1004'], ['EEE', 'NKI', '33/', '440', 'EEE', 'KNI', '33/', '440'], ['EEE', 'KIK', '3/3', '404', 'EEE', 'NRK', '343', '454']]
6AJ9_D	0.0151123105231157	8.445691646617462	16.45454545454546	[[25, 32], [48, 50], [3, 5], [8, 11]]	[2, 4, 3, 0]	[[107, 114], [231, 233], [354, 356], [489, 492]]	[['ESS.SSSS', 'SGYIFTDY', '2UUYTUVU', '33302343', 'ESS.SSSS', 'GTTLDSKT', '2UUZVUVU', '33314343'], ['...', 'IGV', 'Y}Y', '030', '...', 'IGI', 'Y}Y', '030'], ['EEE', 'QLQ', '303', '414', 'EEE', 'NRK', '343', '454'], ['....', 'GAEL', '}[]Z', '3241', '..S.', 'YFPL', '}[UZ', '3231']]
6IVZ_H	0.0151131727744378	7.233824572936442	95.0	[[23, 32], [105, 107]]	[2, 1]	[[103, 113], [198, 200]]	[['EEEESS.SSS', 'GTVSGGSTYN', '22/2UU}UUV', '3303333334', 'EEEEESS.SSS', 'GWIFGTTLDSK', '22/12UUZVUV', '33023331434'], ['TTE', 'NYY', 'ON2', '433', 'TTE', 'DGY', 'ON2', '433']]
7CHH_C	0.0151164658519763	0.8175377847020169	0.3195876288659791	[[89, 132], [195, 200], [229, 236], [353, 357], [463, 468]]	[2, 1, 4, 3, 0]	[[89, 132], [195, 200], [229, 236], [353, 357], [463, 468]]	[['.EEEEE.---..EEEEEEESSSSSSS...EEEE.SSSEEEE.S.', 'GVYFAST---NIIRGWIFGTTLDSKTQSLLIVNNATNVVIKVAE', '}/2112}---]Y/422/12UUSVUVU]}Z0//3]TUV///3YT]', '3032233---4005330233314343431100442340004024', '.EEEEEEESS..EEEEEEESS.SSSS..EEEEEETTEEEEE.S.', 'GVYFASTEKSNIIRGWIFGTTLDSKTQSLLIVNNATNVVIKVAE', '}/211223VU]Y/422/12UUZVUVU]}00//33MN3///3YT]', '30322334434005330233314343431100442340004024'], ['EEETTE', '…
7A95_C	0.0151409911505517	0.4130029552889134	0.7454545454545463	[[89, 129], [195, 200], [231, 236], [353, 355], [465, 468]]	[2, 1, 4, 3, 0]	[[89, 129], [195, 200], [231, 236], [353, 355], [465, 468]]	[['.EEEEEE.SS.....EE..SS.SSSS...EEEE.SS.EEEE', 'GVYFASTEKSNIIRGWIFGTTLDSKTQSLLIVNNATNVVIK', '}/21122]VU]YY^}2/[}UUZVUVU]}Z0//3]TU]///3', '30322334434005330233314343431100442340004', '.EEEEEEESS..EEEEEEESS.SSSS..EEEEEETTEEEEE', 'GVYFASTEKSNIIRGWIFGTTLDSKTQSLLIVNNATNVVIK', '}/211223VU]Y/422/12UUZVUVU]}00//33MN3///3', '30322334434005330233314343431100442340004'], ['EEETTE', 'KNIDGY', '33/ON2', '4404…
3TBV_A	0.0151482635517442	10.477684534290631	6.111111111111111	[[121, 125], [218, 221]]	[2, 1]	[[102, 106], [196, 199]]	[['EEEEE', 'RDYIA', '432/1', '54302', 'EEEEE', 'RGWIF', '422/1', '53302'], ['EETT', 'QLNG', '30ON', '4143', 'EETT', 'NIDG', '3/ON', '4043']]
6EA8_G	0.0151528621401169	10.820594006807957	9.378378378378375	[[53, 56], [56, 58], [93, 96], [125, 128]]	[2, 1, 3, 0]	[[93, 96], [196, 198], [353, 356], [462, 465]]	[['EEEE', 'CYSQ', '1223', '2334', 'EEEE', 'ASTE', '1223', '2334'], ['EET', 'QVN', '3/O', '404', 'EET', 'NID', '3/O', '404'], ['..EE', 'TYRH', '}}43', '3354', '.EEE', 'WNRK', '}343', '3454'], ['.TT.', 'ETGN', ']NN]', '4334', '.TT.', 'KPFE', ']NM]', '4324']]
4WSA_C	0.0151885063644202	7.590954048255444	4.260273972602741	[[659, 662], [344, 352], [139, 141], [324, 326]]	[2, 1, 4, 3]	[[93, 96], [195, 200], [232, 234], [355, 357]]	[['EEEE', 'FSYN', '1223', '2334', 'EEEE', 'ASTE', '1223', '2334'], ['EEEEETTTE', 'EEILIGNGT', '33/0/NON2', '440103433', 'EEETTE', 'KNIDGY', '33/ON2', '440433'], ['...', 'PVE', '}Y]', '304', '...', 'GIN', '}Y]', '304'], ['EEE', 'RQR', '434', '545', 'EEE', 'RKR', '434', '545']]
6F5O_C	0.0151914789861062	7.5909663204008915	3.9230769230769234	[[659, 662], [344, 352], [139, 141], [324, 326]]	[2, 1, 4, 3]	[[93, 96], [195, 200], [232, 234], [355, 357]]	[['EEEE', 'FSYN', '1223', '2334', 'EEEE', 'ASTE', '1223', '2334'], ['EEEEETTTE', 'EEILIGNGT', '33/0/NON2', '440103433', 'EEETTE', 'KNIDGY', '33/ON2', '440433'], ['...', 'PVE', '}Y]', '304', '...', 'GIN', '}Y]', '304'], ['EEE', 'RQR', '434', '545', 'EEE', 'RKR', '434', '545']]
5KAQ_B	0.0152018104977243	11.073257647168996	5.620689655172416	[[243, 246], [53, 56], [322, 324], [238, 241]]	[2, 1, 4, 0]	[[118, 121], [195, 198], [234, 236], [462, 465]]	[['EEEE', 'LVIN', '0//3', '1004', 'EEEE', 'LIVN', '0//3', '1004'], ['EETT', 'NNPH', '33NO', '4434', 'EEET', 'KNID', '33/O', '4404'], ['...', 'NVP', ']Y}', '403', '...', 'NIT', ']Y}', '403'], ['.TT.', 'KPGD', ']NN]', '4334', '.TT.', 'KPFE', ']NM]', '4324']]
6JO8_A	0.0152148865156254	9.897947882206584	3.363636363636366	[[84, 91], [379, 381], [383, 386], [99, 102]]	[2, 1, 4, 3]	[[109, 116], [195, 197], [229, 232], [354, 357]]	[['SBSSSS..', 'PDEGEGHS', 'U,VUVU]}', '34434343', 'S.SSSS..', 'TLDSKTQS', 'UZVUVU]}', '31434343'], ['EEE', 'KEV', '33/', '440', 'EEE', 'KNI', '33/', '440'], ['EE..', 'LTVP', '02Y}', '1303', 'EE..', 'LPIG', '02Y}', '1303'], ['EEEE', 'ERIR', '34/4', '4505', 'EEEE', 'NRKR', '3434', '4545']]
5C56_A	0.0152230529937384	10.488313735007392	8.142857142857146	[[947, 950], [736, 740], [664, 666]]	[2, 1, 4]	[[124, 127], [195, 199], [232, 234]]	[['TEEE', 'YKII', 'N3//', '3400', 'TEEE', 'TNVV', 'N3//', '3400'], ['EEEET', 'EEVKP', '33/3N', '44043', 'EEETT', 'KNIDG', '33/ON', '44043'], ['...', 'TVD', '}Y]', '304', '...', 'GIN', '}Y]', '304']]
3TAE_B	0.0152296098021106	9.216874396461336	2.173553719008264	[[847, 854], [714, 718], [387, 391], [684, 686], [98, 101]]	[2, 1, 4, 3, 0]	[[93, 100], [196, 200], [232, 236], [354, 356], [465, 468]]	[['EEESSS..', 'AWPSGTEI', '122UUU]Y', '23333340', 'EEEESS..', 'ASTEKSNI', '1223VU]Y', '23344340'], ['EETTE', 'DMEGT', '31ON2', '42433', 'EETTE', 'NIDGY', '3/ON2', '40433'], ['.....', 'PVQPY', '}Y]}}', '30433', '.....', 'GINIT', '}Y]Y}', '30403'], ['EEE', 'DRE', '343', '454', 'EEE', 'NRK', '343', '454'], ['.S..', 'NYEI', ']U]Y', '4340', '....', 'ERDI', ']^]Y', '4540']]
3OXV_A	0.0152375360278495	0.9739270815054618	0.3333333333333332	[[64, 72], [69, 71], [37, 39]]	[2, 1, 4]	[[120, 128], [195, 197], [234, 236]]	[['EEETTEEEE', 'IEICGHKVI', '/3/MN33//', '040234400', 'EEETTEEEE', 'VNNATNVVI', '/33MN3///', '044234000'], ['EEE', 'HKV', '33/', '440', 'EEE', 'KNI', '33/', '440'], ['...', 'NLP', ']Z}', '413', '...', 'NIT', ']Y}', '403']]
6DC3_L	0.0152384726567722	8.214998507739452	6.245283018867927	[[173, 177], [194, 201], [179, 182]]	[2, 1, 4]	[[91, 95], [195, 200], [229, 232]]	[['EEEEE', 'YAASS', '21122', '32233', 'EEEEE', 'YFAST', '21122', '32233'], ['EEEEETTE', 'DQVTHEGS', '33/23ON2', '44034433', 'EEETTE', 'KNIDGY', '33/ON2', '440433'], ['EEE.', 'LSLT', '020}', '1313', 'EE..', 'LPIG', '02Y}', '1303']]
4BZ2_L	0.015249740604683	7.467423869498946	1.1942857142857153	[[169, 177], [149, 153], [179, 182]]	[2, 1, 4]	[[87, 95], [196, 200], [229, 232]]	[['TT..EEEEE', 'KDSTYSMSS', 'OO}}22122', '443333233', 'TT.EEEEEE', 'NDGVYFAST', 'OO}/21122', '443032233'], ['EETTE', 'KIDGS', '3/ON2', '40433', 'EETTE', 'NIDGY', '3/ON2', '40433'], ['EEE.', 'LTLT', '020}', '1313', 'EE..', 'LPIG', '02Y}', '1303']]
4QJ7_B	0.0152723949827769	1.4802234169479993	0.4065934065934067	[[64, 72], [69, 71], [42, 45]]	[2, 1, 3]	[[120, 128], [195, 197], [353, 356]]	[['EEETTEEEE', 'IEICGHKVI', '/3/MN33//', '040234400', 'EEETTEEEE', 'VNNATNVVI', '/33MN3///', '044234000'], ['EEE', 'HKV', '33/', '440', 'EEE', 'KNI', '33/', '440'], ['.EEE', 'WKPK', '}323', '3434', '.EEE', 'WNRK', '}343', '3454']]
3ZVC_A	0.0153031821045401	10.827387687300336	9.666666666666668	[[155, 158], [68, 71]]	[2, 3]	[[124, 127], [353, 356]]	[['TEEE', 'GKVI', 'N3//', '3400', 'TEEE', 'TNVV', 'N3//', '3400'], ['.EEE', 'TNLE', '}303', '3414', '.EEE', 'WNRK', '}343', '3454']]
4G6A_L	0.0153059286210778	6.218671571446819	95.0	[[169, 177], [149, 151]]	[2, 1]	[[87, 95], [196, 198]]	[['TT..EEEEE', 'KDSTYSLSS', 'OO}}22022', '443333133', 'TT.EEEEEE', 'NDGVYFAST', 'OO}/21122', '443032233'], ['EET', 'KVD', '3/O', '404', 'EET', 'NID', '3/O', '404']]
5VOB_A	0.0153316416578902	9.880013637710013	7.3478260869565215	[[73, 78], [641, 643], [305, 308]]	[2, 4, 0]	[[87, 92], [234, 236], [462, 465]]	[['TTSEEE', 'ENAISF', 'OOT/21', '442032', 'TT.EEE', 'NDGVYF', 'OO}/21', '443032'], ['...', 'NIS', ']Y}', '403', '...', 'NIT', ']Y}', '403'], ['.TT.', 'NYLD', ']NL]', '4314', '.TT.', 'KPFE', ']NM]', '4324']]
7KJ2_B	0.0153335655612994	0.2691515139657683	0.1925465838509314	[[86, 132], [542, 545], [229, 235], [353, 357], [463, 468]]	[2, 1, 4, 3, 0]	[[86, 132], [196, 199], [229, 235], [353, 357], [463, 468]]	[['.TTEEEEEEEESS....EEEEESSSSSSS..EEEE..SSS.EEE.S.', 'FNDGVYFASTEKSNIIRGWIFGTTLDSKTQSLLIVNNATNVVIKVME', '[OO2/211223VU]YY^22/12UUSVUVU]}00//]]TUVY//3YT]', '24430322334434005330233314343431100442340004024', '.TT.EEEEEEESS..EEEEEEESS.SSSS..EEEEEETTEEEEE.S.', 'FNDGVYFASTEKSNIIRGWIFGTTLDSKTQSLLIVNNATNVVIKVAE', '[OO}/211223VU]Y/422/12UUZVUVU]}00//33MN3///3YT]', '244303223344340053302333143434311004423…
3JBA_H	0.0153457417731022	11.096995227590511	2.023622047244095	[[47, 50], [109, 112], [41, 44]]	[2, 4, 0]	[[104, 107], [229, 232], [463, 466]]	[['EEEE', 'WVAS', '2/12', '3023', 'EEEE', 'WIFG', '2/12', '3023'], ['EEE.', 'LTVS', '02/}', '1303', 'EE..', 'LPIG', '02Y}', '1303'], ['TT..', 'PEKR', 'NO]^', '3445', 'TT..', 'PFER', 'NM]^', '3245']]
6EWB_K	0.0153526112174511	6.16747153963573	37.40000000000001	[[168, 176], [43, 45]]	[2, 3]	[[87, 95], [353, 355]]	[['TT..EEEEE', 'KDSTYSMSS', 'OO}}22122', '443333233', 'TT.EEEEEE', 'NDGVYFAST', 'OO}/21122', '443032233'], ['.EE', 'PKR', '}34', '345', '.EE', 'WNR', '}34', '345']]
4YOB_A	0.0153748199254865	2.283805402176368	0.3619791666666669	[[64, 72], [69, 71], [2, 4], [42, 45]]	[2, 1, 4, 3]	[[120, 128], [195, 197], [234, 236], [353, 356]]	[['EEETTEEEE', 'IEICGHKVI', '/3/MN33//', '040234400', 'EEETTEEEE', 'VNNATNVVI', '/33MN3///', '044234000'], ['EEE', 'HKV', '33/', '440', 'EEE', 'KNI', '33/', '440'], ['...', 'QIT', ']Y}', '403', '...', 'NIT', ']Y}', '403'], ['.EEE', 'WKPK', '}323', '3434', '.EEE', 'WNRK', '}343', '3454']]
4IND_P	0.0154089849000698	17.990683962686326	0.9166666666666656	[[371, 375], [374, 376], [40, 43]]	[2, 1, 3]	[[118, 122], [195, 197], [353, 356]]	[['EEEEE', 'LVYEQ', '0/233', '10344', 'EEEEE', 'LIVNN', '0//33', '10044'], ['EEE', 'EQI', '33/', '440', 'EEE', 'KNI', '33/', '440'], ['.EEE', 'YKLK', '}303', '3414', '.EEE', 'WNRK', '}343', '3454']]
2OKB_B	0.0154122371075804	1.624916145282666	0.1067708333333337	[[54, 64], [105, 108], [107, 110]]	[2, 1, 0]	[[90, 95], [196, 199], [462, 465]]	[['EEEEPPTTEEE', 'ISMSMPKFCYG', '/212FGOM122', '03232342233', 'EEEEEE', 'VYFAST', '/21122', '032233'], ['EE.T', 'NVNT', '3/]N', '4043', 'EETT', 'NIDG', '3/ON', '4043'], ['.TT.', 'NTGD', ']NN]', '4334', '.TT.', 'KPFE', ']NM]', '4324']]
4HHA_A	0.0154253807544378	7.151993582172654	2.728155339805825	[[169, 177], [149, 151], [73, 76], [15, 18]]	[2, 1, 4, 0]	[[87, 95], [196, 198], [229, 232], [463, 466]]	[['TT..EEEEE', 'KDSTYSLSS', 'OO}}22022', '443333133', 'TT.EEEEEE', 'NDGVYFAST', 'OO}/21122', '443032233'], ['EET', 'KVD', '3/O', '404', 'EET', 'NID', '3/O', '404'], ['EEE.', 'LTIS', '02/}', '1303', 'EE..', 'LPIG', '02Y}', '1303'], ['TT..', 'PGER', 'NN]^', '3345', 'TT..', 'PFER', 'NM]^', '3245']]
3TIE_A	0.0154282640154998	10.609887899590188	5.000000000000003	[[121, 125], [28, 31], [185, 188]]	[2, 1, 3]	[[102, 106], [197, 200], [353, 356]]	[['EEEEE', 'RDYIA', '432/1', '54302', 'EEEEE', 'RGWIF', '422/1', '53302'], ['ETTE', 'VDDT', '/OO2', '0443', 'ETTE', 'IDGY', '/ON2', '0433'], ['.EEE', 'PKAH', '}313', '3424', '.EEE', 'WNRK', '}343', '3454']]
6OC3_D	0.0154359595220026	6.127488484875545	191.0	[[169, 177], [149, 151]]	[2, 1]	[[87, 95], [196, 198]]	[['TT..EEEEE', 'KDSTYSLSS', 'OO}}22022', '443333133', 'TT.EEEEEE', 'NDGVYFAST', 'OO}/21122', '443032233'], ['EET', 'KVD', '3/O', '404', 'EET', 'NID', '3/O', '404']]
1D4K_B	0.0154564634388831	1.4003815666453718	0.6271186440677974	[[61, 65], [60, 62], [37, 39], [42, 45]]	[2, 1, 4, 3]	[[125, 129], [195, 197], [234, 236], [353, 356]]	[['EEEEE', 'QIPVE', '3/2/3', '40304', 'EEEEE', 'NVVIK', '3///3', '40004'], ['EEE', 'DQI', '33/', '440', 'EEE', 'KNI', '33/', '440'], ['...', 'NLP', ']Z}', '413', '...', 'NIT', ']Y}', '403'], ['.EEE', 'WKPK', '}323', '3434', '.EEE', 'WNRK', '}343', '3454']]
4AM0_B	0.0154789418865365	7.290177620167086	2.728155339805825	[[169, 177], [149, 153], [73, 76]]	[2, 1, 4]	[[87, 95], [196, 200], [229, 232]]	[['TT..EEEEE', 'KDSTYSMSS', 'OO}}22122', '443333233', 'TT.EEEEEE', 'NDGVYFAST', 'OO}/21122', '443032233'], ['EETTE', 'KIDGS', '3/ON2', '40433', 'EETTE', 'NIDGY', '3/ON2', '40433'], ['EEE.', 'LTIS', '02/}', '1303', 'EE..', 'LPIG', '02Y}', '1303']]
5T3Z_H	0.0154869224820995	10.588590734047049	5.981818181818181	[[65, 69], [199, 202], [183, 185], [99, 101]]	[2, 1, 4, 3]	[[124, 128], [196, 199], [230, 232], [354, 356]]	[['T.EEE', 'SRVVI', 'N^///', '35000', 'TEEEE', 'TNVVI', 'N3///', '34000'], ['EETT', 'NHKP', '33ON', '4443', 'EETT', 'NIDG', '3/ON', '4043'], ['E..', 'TVP', '2Y}', '303', 'E..', 'PIG', '2Y}', '303'], ['EEE', 'QRD', '343', '454', 'EEE', 'NRK', '343', '454']]
5UDC_C	0.01548724870392	6.075320905198433	95.0	[[169, 177], [149, 151], [147, 149]]	[2, 1, 3]	[[87, 95], [196, 198], [354, 356]]	[['TT..EEEEE', 'KDSTYSLSS', 'OO}}22022', '443333133', 'TT.EEEEEE', 'NDGVYFAST', 'OO}/21122', '443032233'], ['EET', 'KVD', '3/O', '404', 'EET', 'NID', '3/O', '404'], ['EEE', 'QWK', '323', '434', 'EEE', 'NRK', '343', '454']]
3O45_L	0.0154880193227773	7.026411759099867	6.679999999999998	[[169, 177], [149, 153]]	[2, 1]	[[87, 95], [196, 200]]	[['TT..EEEEE', 'KDSTYSMSS', 'OO}}22122', '443333233', 'TT.EEEEEE', 'NDGVYFAST', 'OO}/21122', '443032233'], ['EETTE', 'KIDGS', '3/ON2', '40433', 'EETTE', 'NIDGY', '3/ON2', '40433']]
7C01_A	0.015499471636322	4.599387760818601	0.8541666666666667	[[395, 399], [467, 469], [353, 357], [463, 468]]	[2, 4, 3, 0]	[[90, 94], [234, 236], [353, 357], [463, 468]]	[['EEEEE', 'VYADS', '/2132', '03243', 'EEEEE', 'VYFAS', '/2112', '03223'], ['...', 'DIS', ']Y}', '403', '...', 'NIT', ']Y}', '403'], ['.EEEE', 'WNRKR', '}3434', '34545', '.EEEE', 'WNRKR', '}3434', '34545'], ['TT....', 'PFERDI', 'NM]^]Y', '324540', 'TT....', 'PFERDI', 'NM]^]Y', '324540']]
2P5O_C	0.0155425669818018	10.177055671219051	3.682926829268292	[[6, 10], [714, 718], [387, 391], [684, 686], [281, 283]]	[2, 1, 4, 3, 0]	[[118, 122], [196, 200], [232, 236], [354, 356], [489, 491]]	[['EEEEE', 'LTVEQ', '02/33', '13044', 'EEEEE', 'LIVNN', '0//33', '10044'], ['E-TTE', 'D-EGT', '3-ON2', '4-433', 'EETTE', 'NIDGY', '3/ON2', '40433'], ['.....', 'PVQPY', '}Y]}}', '30433', '.....', 'GINIT', '}Y]Y}', '30403'], ['EEE', 'DRE', '343', '454', 'EEE', 'NRK', '343', '454'], ['..S', 'SFT', '}[U', '323', '..S', 'YFP', '}[U', '323']]
4NRX_L	0.0155489753316052	6.187565171887839	63.00000000000003	[[169, 177], [149, 151]]	[2, 1]	[[87, 95], [196, 198]]	[['TT..EEEEE', 'KDSTYSLSS', 'OO}}22022', '443333133', 'TT.EEEEEE', 'NDGVYFAST', 'OO}/21122', '443032233'], ['EET', 'KVD', '3/O', '404', 'EET', 'NID', '3/O', '404']]
7KE7_C	0.0155773905932142	0.1798273969486371	0.0434782608695649	[[86, 130], [195, 200], [229, 236], [353, 357], [462, 468]]	[2, 1, 4, 3, 0]	[[86, 130], [195, 200], [229, 236], [353, 357], [462, 468]]	[['.TTEEEEEEEESS..EEEEEEESSSSSSS.EEEEEE.SS.EEEE.', 'FNDGVYFASTEKSNIIRGWIFGTTLDSKTQSLLIVNNATNVVIKV', '[OO2/211223VU]Y/422/12UUSVUVU]200//3]TU]///3Y', '244303223344340053302333143434311004423400040', '.TT.EEEEEEESS..EEEEEEESS.SSSS..EEEEEETTEEEEE.', 'FNDGVYFASTEKSNIIRGWIFGTTLDSKTQSLLIVNNATNVVIKV', '[OO}/211223VU]Y/422/12UUZVUVU]}00//33MN3///3Y', '244303223344340053302333143434311004423400040'], ['EE…
6APD_C	0.0155838417065142	10.181060991201072	2.6226415094339632	[[389, 393], [343, 348], [401, 403], [358, 361], [385, 388]]	[2, 1, 4, 3, 0]	[[112, 116], [195, 200], [234, 236], [353, 356], [462, 465]]	[['SSS..', 'PKYDT', 'UVU]}', '34343', 'SSS..', 'SKTQS', 'UVU]}', '34343'], ['EEETTE', 'QDNAGS', '333MN2', '444233', 'EEETTE', 'KNIDGY', '33/ON2', '440433'], ['...', 'DVS', ']Y}', '403', '...', 'NIT', ']Y}', '403'], ['.EEE', 'SKVQ', '}3/3', '3404', '.EEE', 'WNRK', '}343', '3454'], ['.TT.', 'DIFN', ']KM]', '4024', '.TT.', 'KPFE', ']NM]', '4324']]
1RVX_E	0.0155920987438694	9.173149857215012	6.245283018867927	[[134, 141], [323, 325], [209, 211], [238, 241]]	[2, 4, 3, 0]	[[89, 96], [234, 236], [353, 355], [462, 465]]	[['..EEEEEE', 'GVTAANSH', '}Y211323', '30322434', '.EEEEEEE', 'GVYFASTE', '}/211223', '30322334'], ['...', 'NIP', ']Y}', '403', '...', 'NIT', ']Y}', '403'], ['.EE', 'YNR', '}34', '345', '.EE', 'WNR', '}34', '345'], ['.TT.', 'KPGD', ']NN]', '4334', '.TT.', 'KPFE', ']NM]', '4324']]
6M5U_B	0.01562453008564	10.591666277585784	7.533333333333335	[[717, 721], [532, 535], [743, 745]]	[2, 4, 0]	[[112, 116], [231, 234], [489, 491]]	[['SSS..', 'SEGRY', 'UVU^}', '34353', 'SSS..', 'SKTQS', 'UVU]}', '34343'], ['....', 'VSVH', 'Y}Y]', '0304', '....', 'IGIN', 'Y}Y]', '0304'], ['..S', 'SAP', '}[U', '323', '..S', 'YFP', '}[U', '323']]
2DTU_C	0.0156341873206522	9.250750693100214	2.6226415094339632	[[847, 854], [714, 718], [509, 513], [684, 686], [839, 841]]	[2, 1, 4, 3, 0]	[[93, 100], [196, 200], [232, 236], [354, 356], [462, 464]]	[['EEETTS..', 'AWPSGTEI', '122NNU]Y', '23333340', 'EEEESS..', 'ASTEKSNI', '1223VU]Y', '23344340'], ['EETTE', 'DMEGT', '31ON2', '42433', 'EETTE', 'NIDGY', '3/ON2', '40433'], ['.....', 'SVDEP', '}Y]]}', '30443', '.....', 'GINIT', '}Y]Y}', '30403'], ['EEE', 'DRE', '343', '454', 'EEE', 'NRK', '343', '454'], ['.TT', 'NPF', ']NM', '432', '.TT', 'KPF', ']NM', '432']]
4QJ9_B	0.0156375762126045	0.9913948391815264	0.3714285714285719	[[64, 72], [69, 71], [37, 39], [42, 45]]	[2, 1, 4, 3]	[[120, 128], [195, 197], [234, 236], [353, 356]]	[['EEETTEEEE', 'IEICGHKVI', '/3/MN33//', '040234400', 'EEETTEEEE', 'VNNATNVVI', '/33MN3///', '044234000'], ['EEE', 'HKV', '33/', '440', 'EEE', 'KNI', '33/', '440'], ['...', 'NLP', ']Z}', '413', '...', 'NIT', ']Y}', '403'], ['.EEE', 'WKPK', '}323', '3434', '.EEE', 'WNRK', '}343', '3454']]
4AM0_F	0.0156416600037715	7.324643899114896	2.6571428571428584	[[169, 177], [149, 153], [73, 76]]	[2, 1, 4]	[[87, 95], [196, 200], [229, 232]]	[['TT..EEEEE', 'KDSTYSMSS', 'OO}}22122', '443333233', 'TT.EEEEEE', 'NDGVYFAST', 'OO}/21122', '443032233'], ['EETTE', 'KIDGS', '3/ON2', '40433', 'EETTE', 'NIDGY', '3/ON2', '40433'], ['EEE.', 'LTIS', '02/}', '1303', 'EE..', 'LPIG', '02Y}', '1303']]
6M5V_B	0.0156523067777246	10.591734016316536	7.533333333333335	[[717, 721], [532, 535], [743, 745]]	[2, 4, 0]	[[112, 116], [231, 234], [489, 491]]	[['SSS..', 'SEGRY', 'UVU^}', '34353', 'SSS..', 'SKTQS', 'UVU]}', '34343'], ['....', 'VSVH', 'Y}Y]', '0304', '....', 'IGIN', 'Y}Y]', '0304'], ['..S', 'SAP', '}[U', '323', '..S', 'YFP', '}[U', '323']]
6LZG_B	0.0156770291678578	4.588442565403213	0.7708333333333326	[[395, 399], [467, 469], [353, 357], [463, 468]]	[2, 4, 3, 0]	[[90, 94], [234, 236], [353, 357], [463, 468]]	[['EEEEE', 'VYADS', '/2132', '03243', 'EEEEE', 'VYFAS', '/2112', '03223'], ['...', 'DIS', ']Y}', '403', '...', 'NIT', ']Y}', '403'], ['.EEEE', 'WNRKR', '}3434', '34545', '.EEEE', 'WNRKR', '}3434', '34545'], ['TT....', 'PFERDI', 'NM]^]Y', '324540', 'TT....', 'PFERDI', 'NM]^]Y', '324540']]
4AL8_L	0.0156895947567463	7.04460464155906	4.120000000000002	[[169, 177], [149, 153]]	[2, 1]	[[87, 95], [196, 200]]	[['TT..EEEEE', 'KDSTYSMSS', 'OO}}22122', '443333233', 'TT.EEEEEE', 'NDGVYFAST', 'OO}/21122', '443032233'], ['EETTE', 'KIDGS', '3/ON2', '40433', 'EETTE', 'NIDGY', '3/ON2', '40433']]
4GMS_M	0.0157175039348503	6.20161579405193	95.0	[[169, 177]]	[2]	[[87, 95]]	[['TT..EEEEE', 'KDSTYSMSS', 'OO}}22122', '443333233', 'TT.EEEEEE', 'NDGVYFAST', 'OO}/21122', '443032233']]
6QPG_D	0.0157277170763658	5.853281132845581	1.9312977099236648	[[558, 567], [428, 432], [494, 497]]	[2, 4, 3]	[[89, 103], [231, 235], [353, 356]]	[['.PEEEEEEEE', 'SRPMFLYVRT', '}I21102/42', '3532213053', '.EEEEEEESS..EEE', 'GVYFASTEKSNIIRG', '}/211223VU]Y/42', '303223344340053'], ['.....', 'IGEDV', 'Y}]]Y', '03440', '.....', 'IGINI', 'Y}Y]Y', '03040'], ['..EE', 'GRRK', '}^43', '3554', '.EEE', 'WNRK', '}343', '3454']]
5JHL_L	0.0157280011262079	9.40193956642241	3.2666666666666666	[[48, 55], [150, 154], [75, 78]]	[2, 1, 4]	[[118, 125], [196, 200], [229, 232]]	[['E.EETTTE', 'LLIHSASN', '0Z/3NMN3', '11043234', 'EEEEETTE', 'LIVNNATN', '0//33MN3', '10044234'], ['EETTE', 'KIDGS', '3/ON2', '40433', 'EETTE', 'NIDGY', '3/ON2', '40433'], ['EEE.', 'LTIS', '02/}', '1303', 'EE..', 'LPIG', '02Y}', '1303']]
4D61_G	0.0157303792475894	10.679814018730015	4.81818181818182	[[112, 115], [163, 166], [89, 93]]	[2, 1, 0]	[[126, 129], [196, 199], [463, 467]]	[['EEEE', 'VIVK', '///3', '0004', 'EEEE', 'VVIK', '///3', '0004'], ['E.TT', 'NKEG', '3]ON', '4443', 'EETT', 'NIDG', '3/ON', '4043'], ['TT...', 'TGERK', 'NN]^]', '33454', 'TT...', 'PFERD', 'NM]^]', '32454']]
3ZVE_A	0.0157334567049597	10.853127765147793	9.105263157894738	[[155, 158], [68, 71]]	[2, 3]	[[124, 127], [353, 356]]	[['TEEE', 'GKVI', 'N3//', '3400', 'TEEE', 'TNVV', 'N3//', '3400'], ['.EEE', 'TNLE', '}303', '3414', '.EEE', 'WNRK', '}343', '3454']]
2OZM_A	0.0157399512872329	9.827854691546436	3.1739130434782608	[[184, 189], [714, 718], [509, 513], [684, 686], [839, 841]]	[2, 1, 4, 3, 0]	[[87, 92], [196, 200], [232, 236], [354, 356], [462, 464]]	[['TTEEEE', 'DKIIYM', 'OO//21', '440032', 'TT.EEE', 'NDGVYF', 'OO}/21', '443032'], ['EETTE', 'DMEGT', '31ON2', '42433', 'EETTE', 'NIDGY', '3/ON2', '40433'], ['.....', 'SVDEP', '}Y]]}', '30443', '.....', 'GINIT', '}Y]Y}', '30403'], ['EEE', 'DRE', '343', '454', 'EEE', 'NRK', '343', '454'], ['.TT', 'NPF', ']NM', '432', '.TT', 'KPF', ']NM', '432']]
5W6T_A	0.0157447122479344	9.107390998727434	8.600000000000005	[[134, 141], [322, 324], [209, 211], [238, 241]]	[2, 4, 3, 0]	[[89, 96], [234, 236], [353, 355], [462, 465]]	[['..EEEEEE', 'GVTAADSH', '}Y211323', '30322434', '.EEEEEEE', 'GVYFASTE', '}/211223', '30322334'], ['...', 'NIP', ']Y}', '403', '...', 'NIT', ']Y}', '403'], ['.EE', 'YNR', '}34', '345', '.EE', 'WNR', '}34', '345'], ['.TT.', 'KPGD', ']NN]', '4334', '.TT.', 'KPFE', ']NM]', '4324']]
7JZN_B	0.0157570041168965	0.3084964602241068	0.2590163934426226	[[86, 132], [542, 545], [229, 235], [353, 357], [463, 468]]	[2, 1, 4, 3, 0]	[[86, 132], [196, 199], [229, 235], [353, 357], [463, 468]]	[['.TTEEEEEEE.SS....EEEEESSSSSSS..EEEEEETTEEEEE...', 'FNDGVYFASTEKSNIIRGWIFGTTLDSKTQSLLIVNNATNVVIKVNE', '[OO2/21122]VU]YY^22/12UUSVUVU]}00//33MN3///3Y]]', '24430322334434005330233314343431100442340004044', '.TT.EEEEEEESS..EEEEEEESS.SSSS..EEEEEETTEEEEE.S.', 'FNDGVYFASTEKSNIIRGWIFGTTLDSKTQSLLIVNNATNVVIKVAE', '[OO}/211223VU]Y/422/12UUZVUVU]}00//33MN3///3YT]', '244303223344340053302333143434311004423…
4JMR_B	0.0157644176651473	10.947185410475878	20.33333333333334	[[33, 36], [67, 70]]	[2, 3]	[[124, 127], [354, 357]]	[['T.EE', 'GEVI', 'N]//', '3400', 'TEEE', 'TNVV', 'N3//', '3400'], ['EEEE', 'QRPR', '3424', '4535', 'EEEE', 'NRKR', '3434', '4545']]
5K8T_A	0.0157666190340711	8.770280924772331	5.85714285714286	[[379, 385], [556, 559]]	[2, 0]	[[123, 129], [463, 466]]	[['TT..EEE', 'AGKRVIQ', 'MN]^//3', '2345004', 'TTEEEEE', 'ATNVVIK', 'MN3///3', '2340004'], ['TT..', 'YTDR', 'NN]^', '3345', 'TT..', 'PFER', 'NM]^', '3245']]
5FEI_A	0.015815345450758	8.157382189547018	2.9183673469387776	[[218, 225], [146, 150], [536, 539], [28, 30]]	[2, 4, 3, 0]	[[98, 105], [232, 236], [354, 357], [489, 491]]	[['S...EEEE', 'GKVPKTYI', 'U]Y}322/', '34034330', 'S..EEEEE', 'SNIIRGWI', 'U]Y/422/', '34005330'], ['.....', 'TIDEG', '}Y]]}', '30443', '.....', 'GINIT', '}Y]Y}', '30403'], ['EEEE', 'KINR', '3/34', '4045', 'EEEE', 'NRKR', '3434', '4545'], ['..S', 'WFT', '}[U', '323', '..S', 'YFP', '}[U', '323']]
1WAF_A	0.0158427830402672	9.95093947567747	3.129032258064515	[[184, 189], [714, 718], [387, 391], [684, 686], [281, 283]]	[2, 1, 4, 3, 0]	[[87, 92], [196, 200], [232, 236], [354, 356], [489, 491]]	[['TTEEEE', 'DKIIYM', 'OO//21', '440032', 'TT.EEE', 'NDGVYF', 'OO}/21', '443032'], ['EETTE', 'DMEGT', '31ON2', '42433', 'EETTE', 'NIDGY', '3/ON2', '40433'], ['.....', 'PVQPY', '}Y]}}', '30433', '.....', 'GINIT', '}Y]Y}', '30403'], ['EEE', 'DRE', '343', '454', 'EEE', 'NRK', '343', '454'], ['..S', 'SFT', '}[U', '323', '..S', 'YFP', '}[U', '323']]
6BZW_B	0.0158870248532249	6.187874817858782	37.40000000000001	[[169, 177], [149, 151]]	[2, 1]	[[87, 95], [196, 198]]	[['TT..EEEEE', 'KDSTYSLSS', 'OO}}22022', '443333133', 'TT.EEEEEE', 'NDGVYFAST', 'OO}/21122', '443032233'], ['EET', 'KVD', '3/O', '404', 'EET', 'NID', '3/O', '404']]
5FEC_L	0.0159153202971766	6.178387156131528	63.00000000000003	[[165, 173], [145, 147]]	[2, 1]	[[87, 95], [196, 198]]	[['TT..EEEEE', 'KDSTYSLSS', 'OO}}22022', '443333133', 'TT.EEEEEE', 'NDGVYFAST', 'OO}/21122', '443032233'], ['EET', 'KVD', '3/O', '404', 'EET', 'NID', '3/O', '404']]
3ZQP_C	0.0159196725730686	10.72321284782896	0.3379790940766547	[[134, 137], [133, 135], [139, 141], [131, 133], [83, 85]]	[2, 1, 4, 3, 0]	[[125, 128], [195, 197], [234, 236], [354, 356], [463, 465]]	[['EEEE', 'QVII', '3///', '4000', 'EEEE', 'NVVI', '3///', '4000'], ['EEE', 'NQV', '33/', '440', 'EEE', 'KNI', '33/', '440'], ['...', 'DDS', ']]}', '443', '...', 'NIT', ']Y}', '403'], ['EEE', 'ETN', '323', '434', 'EEE', 'NRK', '343', '454'], ['T..', 'GQE', 'N]]', '344', 'TT.', 'PFE', 'NM]', '324']]
5IGX_L	0.0159247244717201	10.964234218129178	5.7368421052631575	[[34, 37], [145, 147], [26, 29], [184, 187]]	[2, 1, 4, 0]	[[93, 96], [196, 198], [230, 233], [465, 468]]	[['EEEE', 'AWYQ', '1223', '2334', 'EEEE', 'ASTE', '1223', '2334'], ['EET', 'KVD', '3/O', '404', 'EET', 'NID', '3/O', '404'], ['ES..', 'SQSV', '2V}Y', '3430', 'E...', 'PIGI', '2Y}Y', '3030'], ['....', 'KHKV', ']]]Y', '4440', '....', 'ERDI', ']^]Y', '4540']]
5W5S_A	0.0159726992787389	9.085854098928008	8.365853658536585	[[134, 141], [322, 324], [209, 211], [238, 241]]	[2, 4, 3, 0]	[[89, 96], [234, 236], [353, 355], [462, 465]]	[['..EEEEEE', 'GVTAADSH', '}Y211323', '30322434', '.EEEEEEE', 'GVYFASTE', '}/211223', '30322334'], ['...', 'NIP', ']Y}', '403', '...', 'NIT', ']Y}', '403'], ['.EE', 'YNR', '}34', '345', '.EE', 'WNR', '}34', '345'], ['.TT.', 'KPGD', ']NN]', '4334', '.TT.', 'KPFE', ']NM]', '4324']]
4U6H_B	0.0159836568273337	7.299391186086677	2.4594594594594605	[[174, 182], [154, 158], [11, 14]]	[2, 1, 4]	[[87, 95], [196, 200], [229, 232]]	[['TT..EEEEE', 'KDSTYSMSS', 'OO}}22122', '443333233', 'TT.EEEEEE', 'NDGVYFAST', 'OO}/21122', '443032233'], ['EETTE', 'KIDGS', '3/ON2', '40433', 'EETTE', 'NIDGY', '3/ON2', '40433'], ['EEE.', 'LPVS', '02/}', '1303', 'EE..', 'LPIG', '02Y}', '1303']]
5F17_A	0.015995708847646	10.215044673913848	6.529411764705887	[[71, 73], [86, 90], [145, 148]]	[2, 1, 0]	[[104, 106], [195, 199], [489, 492]]	[['EEE', 'SVF', '2/1', '302', 'EEE', 'WIF', '2/1', '302'], ['EEETT', 'EWVDG', '32/ON', '43043', 'EEETT', 'KNIDG', '33/ON', '44043'], ['.SS.', 'SQYL', '}VUZ', '3431', '..S.', 'YFPL', '}[UZ', '3231']]
6GB7_C	0.0159962226464538	11.082329426739774	11.387096774193548	[[15, 18], [218, 221]]	[2, 1]	[[108, 111], [196, 199]]	[['SS.S', 'PGLE', 'UUZV', '3314', 'SS.S', 'TTLD', 'UUZV', '3314'], ['EETT', 'QLNG', '30ON', '4143', 'EETT', 'NIDG', '3/ON', '4043']]
5KR1_B	0.0159965076218519	1.6053655020660746	0.4328358208955227	[[56, 65], [60, 62], [37, 39], [42, 45]]	[2, 1, 4, 3]	[[120, 129], [195, 197], [234, 236], [353, 356]]	[['EEEEEEEEEE', 'VKQYDQIIIE', '/33233///3', '0443440004', 'EEETTEEEEE', 'VNNATNVVIK', '/33MN3///3', '0442340004'], ['EEE', 'DQI', '33/', '440', 'EEE', 'KNI', '33/', '440'], ['...', 'NLP', ']Z}', '413', '...', 'NIT', ']Y}', '403'], ['.EEE', 'WKPK', '}323', '3434', '.EEE', 'WNRK', '}343', '3454']]
5W6U_A	0.0160342488606864	9.085713056903096	9.105263157894738	[[134, 141], [322, 324], [209, 211], [238, 241]]	[2, 4, 3, 0]	[[89, 96], [234, 236], [353, 355], [462, 465]]	[['..EEEEEE', 'GVTAACSH', '}Y211123', '30322234', '.EEEEEEE', 'GVYFASTE', '}/211223', '30322334'], ['...', 'NIP', ']Y}', '403', '...', 'NIT', ']Y}', '403'], ['.EE', 'YNR', '}34', '345', '.EE', 'WNR', '}34', '345'], ['.TT.', 'KPGD', ']NN]', '4334', '.TT.', 'KPFE', ']NM]', '4324']]
3ZVA_A	0.0160380660603664	10.84264702308252	28.53846153846154	[[155, 158], [68, 71]]	[2, 3]	[[124, 127], [353, 356]]	[['TEEE', 'GKVI', 'N3//', '3400', 'TEEE', 'TNVV', 'N3//', '3400'], ['.EEE', 'TNLE', '}303', '3414', '.EEE', 'WNRK', '}343', '3454']]
4QJ7_D	0.0160707489055014	1.1652893778190052	0.263157894736842	[[64, 72], [69, 71], [37, 39], [42, 45]]	[2, 1, 4, 3]	[[120, 128], [195, 197], [234, 236], [353, 356]]	[['EEETTEEEE', 'IEICGHKVI', '/3/MN33//', '040234400', 'EEETTEEEE', 'VNNATNVVI', '/33MN3///', '044234000'], ['EEE', 'HKV', '33/', '440', 'EEE', 'KNI', '33/', '440'], ['...', 'NLP', ']Z}', '413', '...', 'NIT', ']Y}', '403'], ['.EEE', 'WKPK', '}323', '3434', '.EEE', 'WNRK', '}343', '3454']]
5T3X_D	0.0160726466740017	9.918633907030536	8.600000000000005	[[24, 27], [202, 207]]	[2, 0]	[[106, 109], [463, 468]]	[['EESS', 'ASGY', '12UU', '2333', 'EESS', 'FGTT', '12UU', '2333'], ['TT....', 'PSNTKV', 'NN]}]Y', '334340', 'TT....', 'PFERDI', 'NM]^]Y', '324540']]
1MG1_A	0.0160922150030244	8.039391435539535	3.9230769230769234	[[168, 175], [180, 182], [33, 36], [178, 180]]	[2, 1, 4, 3]	[[91, 98], [195, 197], [232, 235], [354, 356]]	[['EEEEE.SS', 'YAFKYENG', '21132]VU', '32243443', 'EEEEEESS', 'YFASTEKS', '211223VU', '32233443'], ['EEE', 'KDV', '33/', '440', 'EEE', 'KNI', '33/', '440'], ['....', 'GIKV', '}Y]Y', '3040', '....', 'GINI', '}Y]Y', '3040'], ['EEE', 'DIK', '3/3', '404', 'EEE', 'NRK', '343', '454']]
6P8D_E	0.0160939124992433	7.089886797632389	6.111111111111111	[[169, 177], [149, 153]]	[2, 1]	[[87, 95], [196, 200]]	[['TT..EEEEE', 'KDSTYSMSS', 'OO}}22122', '443333233', 'TT.EEEEEE', 'NDGVYFAST', 'OO}/21122', '443032233'], ['EETTE', 'KIDGS', '3/ON2', '40433', 'EETTE', 'NIDGY', '3/ON2', '40433']]
5K8I_A	0.0160973585040389	8.79061294854845	5.85714285714286	[[379, 385], [556, 559]]	[2, 0]	[[123, 129], [463, 466]]	[['TT..EEE', 'AGKRVIQ', 'MN]^//3', '2345004', 'TTEEEEE', 'ATNVVIK', 'MN3///3', '2340004'], ['TT..', 'YTDR', 'NN]^', '3345', 'TT..', 'PFER', 'NM]^', '3245']]
6ACK_B	0.0161129253769292	2.121731270774398	0.7943925233644866	[[87, 108], [564, 568], [202, 205], [340, 343], [546, 549]]	[2, 1, 4, 3, 0]	[[90, 111], [196, 200], [232, 235], [353, 356], [462, 465]]	[['EEEEE..SS..S..EEEESSSS', 'IYFAATEKSNVVRGWVFGSTMN', '/2111}]VU]YR^}2/12UUTV', '0322234434005330233324', 'EEEEEEESS..EEEEEEESS.S', 'VYFASTEKSNIIRGWIFGTTLD', '/211223VU]Y/422/12UUZV', '0322334434005330233314'], ['ETTTE', 'DPKTS', '3NON2', '43433', 'EETTE', 'NIDGY', '3/ON2', '40433'], ['....', 'PIDV', '}Y]Y', '3040', '....', 'GINI', '}Y]Y', '3040'], ['.EEE', 'WERK', '}343', '3454', '.EEE', 'WNRK',…
2B60_A	0.0161160573040948	1.4639225420092847	0.4712643678160915	[[64, 72], [69, 71], [42, 45]]	[2, 1, 3]	[[120, 128], [195, 197], [353, 356]]	[['EEETTEEEE', 'IEICGHKVI', '/3/MN33//', '040234400', 'EEETTEEEE', 'VNNATNVVI', '/33MN3///', '044234000'], ['EEE', 'HKV', '33/', '440', 'EEE', 'KNI', '33/', '440'], ['.EEE', 'WKPK', '}323', '3434', '.EEE', 'WNRK', '}343', '3454']]
6X79_B	0.0161585922351348	0.1564416156207614	0.0463215258855591	[[86, 132], [195, 200], [229, 236], [353, 357], [465, 468]]	[2, 1, 4, 3, 0]	[[86, 132], [195, 200], [229, 236], [353, 357], [465, 468]]	[['.TT.EEEEEEESSS.EEEEEEESS.SSSS..EEEEE.--.EEEE.S.', 'FNDGVYFASTEKSNIIRGWIFGTTLDSKTQSLLIVNN--NVVIKVOE', '[OO}/211223VUVY/422/12UUZVUVU]}00//3]--]///3YX]', '2443032233443400533023331434343110044--40004064', '.TT.EEEEEEESS..EEEEEEESS.SSSS..EEEEEETTEEEEE.S.', 'FNDGVYFASTEKSNIIRGWIFGTTLDSKTQSLLIVNNATNVVIKVAE', '[OO}/211223VU]Y/422/12UUZVUVU]}00//33MN3///3YT]', '244303223344340053302333143434311004423…
6GB5_C	0.0161601117500604	11.039581164351866	9.971428571428568	[[15, 18], [218, 221]]	[2, 1]	[[108, 111], [196, 199]]	[['SS.S', 'PGLE', 'UUZV', '3314', 'SS.S', 'TTLD', 'UUZV', '3314'], ['EETT', 'QLNG', '30ON', '4143', 'EETT', 'NIDG', '3/ON', '4043']]
6BZU_B	0.0161751480156549	6.117208480623409	63.00000000000003	[[169, 177], [28, 30]]	[2, 1]	[[87, 95], [198, 200]]	[['TT..EEEEE', 'KDSTYSLSS', 'OO}}22022', '443333133', 'TT.EEEEEE', 'NDGVYFAST', 'OO}/21122', '443032233'], ['TTE', 'HGY', 'ON2', '433', 'TTE', 'DGY', 'ON2', '433']]
6X79_C	0.0161798496186266	0.1562917432021973	0.211356466876972	[[86, 132], [195, 200], [229, 236], [353, 357], [465, 468]]	[2, 1, 4, 3, 0]	[[86, 132], [195, 200], [229, 236], [353, 357], [465, 468]]	[['.TT.EEEEEEESSS.EEEEEEESS.SSSS..EEEEE.--.EEEE.S.', 'FNDGVYFASTEKSNIIRGWIFGTTLDSKTQSLLIVNN--NVVIKVBE', '[OO}/211223VUVY/422/12UUZVUVU]}00//3]--]///3YX]', '2443032233443400533023331434343110044--40004064', '.TT.EEEEEEESS..EEEEEEESS.SSSS..EEEEEETTEEEEE.S.', 'FNDGVYFASTEKSNIIRGWIFGTTLDSKTQSLLIVNNATNVVIKVAE', '[OO}/211223VU]Y/422/12UUZVUVU]}00//33MN3///3YT]', '244303223344340053302333143434311004423…
6BZU_D	0.0161803408758211	6.153929756400641	95.0	[[169, 177], [28, 30]]	[2, 1]	[[87, 95], [198, 200]]	[['TT..EEEEE', 'KDSTYSLSS', 'OO}}22022', '443333133', 'TT.EEEEEE', 'NDGVYFAST', 'OO}/21122', '443032233'], ['TTE', 'HGY', 'ON2', '433', 'TTE', 'DGY', 'ON2', '433']]
6X79_A	0.01618318543005	0.1563593224914622	0.1925465838509314	[[86, 132], [195, 200], [229, 236], [353, 357], [465, 468]]	[2, 1, 4, 3, 0]	[[86, 132], [195, 200], [229, 236], [353, 357], [465, 468]]	[['.TT.EEEEEEESSS.EEEEEEESS.SSSS..EEEEE.--.EEEE.S.', 'FNDGVYFASTEKSNIIRGWIFGTTLDSKTQSLLIVNN--NVVIKVAE', '[OO}/211223VUVY/422/12UUZVUVU]}00//3]--]///3YT]', '2443032233443400533023331434343110044--40004024', '.TT.EEEEEEESS..EEEEEEESS.SSSS..EEEEEETTEEEEE.S.', 'FNDGVYFASTEKSNIIRGWIFGTTLDSKTQSLLIVNNATNVVIKVAE', '[OO}/211223VU]Y/422/12UUZVUVU]}00//33MN3///3YT]', '244303223344340053302333143434311004423…
5K8U_A	0.0161833993546461	8.782010172135752	6.384615384615387	[[379, 385], [556, 559]]	[2, 0]	[[123, 129], [463, 466]]	[['TT..EEE', 'AGKRVIQ', 'MN]^//3', '2345004', 'TTEEEEE', 'ATNVVIK', 'MN3///3', '2340004'], ['TT..', 'YTDR', 'NN]^', '3345', 'TT..', 'PFER', 'NM]^', '3245']]
6OPX_A	0.0162040567583243	5.944315382353738	0.5802469135802473	[[64, 77], [14, 17]]	[2, 1]	[[120, 128], [196, 199]]	[['EEETTEEEEEEEEE', 'IEICGHKAIGTVVV', '/3/MN331/22///', '04023442033000', 'EEETTEEEE', 'VNNATNVVI', '/33MN3///', '044234000'], ['EETT', 'KIEG', '3/ON', '4043', 'EETT', 'NIDG', '3/ON', '4043']]
6BZW_F	0.0162051975033039	6.230972329176096	37.40000000000001	[[169, 177], [149, 151]]	[2, 1]	[[87, 95], [196, 198]]	[['TT..EEEEE', 'KDSTYSLSS', 'OO}}22022', '443333133', 'TT.EEEEEE', 'NDGVYFAST', 'OO}/21122', '443032233'], ['EET', 'KVD', '3/O', '404', 'EET', 'NID', '3/O', '404']]
4FJI_A	0.0162379310631224	9.24390426081708	2.840000000000002	[[847, 854], [714, 718], [509, 513], [684, 686], [839, 841]]	[2, 1, 4, 3, 0]	[[93, 100], [196, 200], [232, 236], [354, 356], [462, 464]]	[['EEETTS..', 'AWPSGTEI', '122NNU]Y', '23333340', 'EEEESS..', 'ASTEKSNI', '1223VU]Y', '23344340'], ['EETTE', 'DMEGT', '31ON2', '42433', 'EETTE', 'NIDGY', '3/ON2', '40433'], ['.....', 'SVDEP', '}Y]]}', '30443', '.....', 'GINIT', '}Y]Y}', '30403'], ['EEE', 'DRE', '343', '454', 'EEE', 'NRK', '343', '454'], ['.TT', 'NPF', ']NM', '432', '.TT', 'KPF', ']NM', '432']]
5MSG_B	0.0162592548588005	9.69664551159389	3.129032258064515	[[180, 185], [397, 401], [594, 598], [628, 630]]	[2, 1, 4, 0]	[[91, 96], [196, 200], [232, 236], [462, 464]]	[['EEEEEE', 'TFFSVK', '2112/3', '322304', 'EEEEEE', 'YFASTE', '211223', '322334'], ['ETTTE', 'NEEGT', '3OON2', '44433', 'EETTE', 'NIDGY', '3/ON2', '40433'], ['.....', 'GPNIY', '}}]Y}', '33403', '.....', 'GINIT', '}Y]Y}', '30403'], ['.TT', 'NPF', ']NM', '432', '.TT', 'KPF', ']NM', '432']]
6RTL_G	0.0162783179875296	10.98913520241376	8.142857142857146	[[63, 66], [218, 221], [240, 242]]	[2, 4, 0]	[[113, 116], [233, 236], [489, 491]]	[['SS..', 'DGDS', 'VU]}', '4343', 'SS..', 'KTQS', 'VU]}', '4343'], ['..S.', 'VDDS', 'Y]V}', '0443', '....', 'INIT', 'Y]Y}', '0403'], ['..S', 'GAG', '}[U', '323', '..S', 'YFP', '}[U', '323']]
6BZU_H	0.0162820290871004	6.172796155249216	191.0	[[169, 177], [28, 30]]	[2, 1]	[[87, 95], [198, 200]]	[['TT..EEEEE', 'KDSTYSLSS', 'OO}}22022', '443333133', 'TT.EEEEEE', 'NDGVYFAST', 'OO}/21122', '443032233'], ['TTE', 'HGY', 'ON2', '433', 'TTE', 'DGY', 'ON2', '433']]
5JWH_A	0.0162936128688202	8.740660171789449	5.095238095238096	[[379, 385], [556, 559]]	[2, 0]	[[123, 129], [463, 466]]	[['TT..EEE', 'AGKRVIQ', 'MN]^//3', '2345004', 'TTEEEEE', 'ATNVVIK', 'MN3///3', '2340004'], ['TT..', 'YTDR', 'NN]^', '3345', 'TT..', 'PFER', 'NM]^', '3245']]
6BZW_D	0.0162946054879121	6.2326382622321095	37.40000000000001	[[169, 177], [149, 151]]	[2, 1]	[[87, 95], [196, 198]]	[['TT..EEEEE', 'KDSTYSLSS', 'OO}}22022', '443333133', 'TT.EEEEEE', 'NDGVYFAST', 'OO}/21122', '443032233'], ['EET', 'KVD', '3/O', '404', 'EET', 'NID', '3/O', '404']]
3OXW_C	0.0163277328871498	0.999944484750913	0.3016949152542381	[[64, 72], [69, 71], [37, 39]]	[2, 1, 4]	[[120, 128], [195, 197], [234, 236]]	[['EEETTEEEE', 'VEICGHKVI', '/3/MN33//', '040234400', 'EEETTEEEE', 'VNNATNVVI', '/33MN3///', '044234000'], ['EEE', 'HKV', '33/', '440', 'EEE', 'KNI', '33/', '440'], ['...', 'NLP', ']Z}', '413', '...', 'NIT', ']Y}', '403']]
1NCR_A	0.0163732433285835	2.469136831760569	5.7368421052631575	[[122, 135], [134, 136], [242, 244]]	[2, 4, 3]	[[90, 100], [234, 236], [354, 356]]	[['EEEEEEEEESSS..', 'ITMVPSVAAKDGHI', '/21/22/11VVU]Y', '03203302244340', 'EEEEEEESS..', 'VYFASTEKSNI', '/211223VU]Y', '03223344340'], ['...', 'HIG', ']Y}', '403', '...', 'NIT', ']Y}', '403'], ['EEE', 'HTK', '323', '434', 'EEE', 'NRK', '343', '454']]
4IND_K	0.0163905896283927	17.988466449658084	1.1328125000000004	[[371, 375], [374, 376], [40, 43]]	[2, 1, 3]	[[118, 122], [195, 197], [353, 356]]	[['EEEEE', 'LVYEQ', '0/233', '10344', 'EEEEE', 'LIVNN', '0//33', '10044'], ['EEE', 'EQI', '33/', '440', 'EEE', 'KNI', '33/', '440'], ['.EEE', 'YKLK', '}303', '3414', '.EEE', 'WNRK', '}343', '3454']]
3GUM_A	0.016397281023668	9.6377943126417	191.0	[[25, 27], [33, 38], [12, 14], [51, 55]]	[2, 4, 3, 0]	[[103, 105], [229, 234], [353, 355], [463, 467]]	[['EEE', 'YTI', '22/', '330', 'EEE', 'GWI', '22/', '330'], ['EES.S.', 'LTKSPD', '02V}U]', '134334', 'EE....', 'LPIGIN', '02Y}Y]', '130304'], ['..E', 'GLR', '}Z4', '315', '.EE', 'WNR', '}34', '345'], ['TS...', 'GRNCN', 'NW][]', '35424', 'TT...', 'PFERD', 'NM]^]', '32454']]
6V4N_E	0.0164002502700034	4.57194726641393	3.465116279069769	[[68, 78], [149, 151], [101, 104], [107, 110]]	[2, 1, 4, 0]	[[103, 110], [196, 198], [232, 235], [465, 468]]	[['EEEEEEEESS.', 'GTDFTLTISGL', '2231202/UUZ', '33423130331', 'EEEEESS.', 'GWIFGTTL', '22/12UUZ', '33023331'], ['EET', 'KVD', '3/O', '404', 'EET', 'NID', '3/O', '404'], ['.B..', 'GTKV', '}+]Y', '3340', '....', 'GINI', '}Y]Y', '3040'], ['....', 'KRTV', ']^}Y', '4530', '....', 'ERDI', ']^]Y', '4540']]
6V4N_L	0.0164074032272971	4.571922655661599	3.465116279069769	[[68, 78], [149, 151], [101, 104], [107, 110]]	[2, 1, 4, 0]	[[103, 110], [196, 198], [232, 235], [465, 468]]	[['EEEEEEEESS.', 'GTDFTLTISGL', '2231202/UUZ', '33423130331', 'EEEEESS.', 'GWIFGTTL', '22/12UUZ', '33023331'], ['EET', 'KVD', '3/O', '404', 'EET', 'NID', '3/O', '404'], ['.B..', 'GTKV', '}+]Y', '3340', '....', 'GINI', '}Y]Y', '3040'], ['....', 'KRTV', ']^}Y', '4530', '....', 'ERDI', ']^]Y', '4540']]
6V4N_G	0.016412962308851	4.571911009148167	3.465116279069769	[[68, 78], [149, 151], [101, 104], [107, 110]]	[2, 1, 4, 0]	[[103, 110], [196, 198], [232, 235], [465, 468]]	[['EEEEEEEESS.', 'GTDFTLTISGL', '2231202/UUZ', '33423130331', 'EEEEESS.', 'GWIFGTTL', '22/12UUZ', '33023331'], ['EET', 'KVD', '3/O', '404', 'EET', 'NID', '3/O', '404'], ['.B..', 'GTKV', '}+]Y', '3340', '....', 'GINI', '}Y]Y', '3040'], ['....', 'KRTV', ']^}Y', '4530', '....', 'ERDI', ']^]Y', '4540']]
6MU7_E	0.016414292779612	1.6623418052020482	0.0350404312668466	[[62, 68], [30, 32], [73, 76], [67, 69]]	[2, 1, 4, 0]	[[92, 98], [198, 200], [229, 232], [489, 491]]	[['EEEEE.S', 'FSGYKSY', '12223}U', '2333433', 'EEEEESS', 'FASTEKS', '11223VU', '2233443'], ['TSE', 'HKS', 'OV2', '443', 'TTE', 'DGY', 'ON2', '433'], ['EEE.', 'LTIS', '02/}', '1303', 'EE..', 'LPIG', '02Y}', '1303'], ['.SS', 'SYW', '}UU', '333', '..S', 'YFP', '}[U', '323']]
6XM5_B	0.0164166424668597	0.4060494910825752	0.2549019607843139	[[90, 129], [195, 200], [231, 236], [465, 468]]	[2, 1, 4, 0]	[[90, 129], [195, 200], [231, 236], [465, 468]]	[['EEEEEE.SSS.EEEEEE.S..BSSS..EEEEE.SSSEEEE', 'VYFASTEKSNIIRGWIFGTTLDSKTQSLLIVNNATNVVIK', '/21122]VUVY/422/1}U}Z,UVU]}00//3]TUV///3', '0322334434005330233314343431100442340004', 'EEEEEEESS..EEEEEEESS.SSSS..EEEEEETTEEEEE', 'VYFASTEKSNIIRGWIFGTTLDSKTQSLLIVNNATNVVIK', '/211223VU]Y/422/12UUZVUVU]}00//33MN3///3', '0322334434005330233314343431100442340004'], ['EEETTE', 'KNIDGY', '33/ON2', '440433', 'EE…
4IND_N	0.0164279359805891	17.96943036759326	0.9114583333333324	[[371, 375], [374, 376], [40, 43]]	[2, 1, 3]	[[118, 122], [195, 197], [353, 356]]	[['EEEEE', 'LVYEQ', '0/233', '10344', 'EEEEE', 'LIVNN', '0//33', '10044'], ['EEE', 'EQI', '33/', '440', 'EEE', 'KNI', '33/', '440'], ['.EEE', 'YKLK', '}303', '3414', '.EEE', 'WNRK', '}343', '3454']]
6V4N_B	0.0164294901609291	4.57223594123773	3.465116279069769	[[68, 78], [149, 151], [101, 104], [107, 110]]	[2, 1, 4, 0]	[[103, 110], [196, 198], [232, 235], [465, 468]]	[['EEEEEEEESS.', 'GTDFTLTISGL', '2231202/UUZ', '33423130331', 'EEEEESS.', 'GWIFGTTL', '22/12UUZ', '33023331'], ['EET', 'KVD', '3/O', '404', 'EET', 'NID', '3/O', '404'], ['.B..', 'GTKV', '}+]Y', '3340', '....', 'GINI', '}Y]Y', '3040'], ['....', 'KRTV', ']^}Y', '4530', '....', 'ERDI', ']^]Y', '4540']]
6W2U_E	0.0164497698156932	10.743609193827655	17.285714285714285	[[183, 188], [319, 321], [61, 64], [249, 251]]	[2, 4, 3, 0]	[[121, 126], [230, 232], [353, 356], [465, 467]]	[['EETTEE', 'QQSGNV', '33NN3/', '443340', 'EETTEE', 'NNATNV', '33MN3/', '442340'], ['E..', 'PVP', '2Y}', '303', 'E..', 'PIG', '2Y}', '303'], ['.EEE', 'THDH', '}333', '3444', '.EEE', 'WNRK', '}343', '3454'], ['...', 'ERK', ']^]', '454', '...', 'ERD', ']^]', '454']]
5U3K_B	0.0164508985215239	6.217409406971276	1.90909090909091	[[169, 177], [194, 196], [147, 149]]	[2, 1, 3]	[[87, 95], [195, 197], [354, 356]]	[['TT..EEEEE', 'KDSTYSLSS', 'OO}}22022', '443333133', 'TT.EEEEEE', 'NDGVYFAST', 'OO}/21122', '443032233'], ['EEE', 'HEV', '33/', '440', 'EEE', 'KNI', '33/', '440'], ['EEE', 'QWK', '323', '434', 'EEE', 'NRK', '343', '454']]
1N49_A	0.0164513852921039	1.0512923901111408	0.6842105263157892	[[61, 67], [60, 62], [78, 80], [42, 45]]	[2, 1, 4, 3]	[[125, 131], [195, 197], [230, 232], [353, 356]]	[['EEEEEES', 'QIPVEIC', '3/2/3/T', '4030402', 'EEEEE.S', 'NVVIKVA', '3///3YT', '4000402'], ['EEE', 'DQI', '33/', '440', 'EEE', 'KNI', '33/', '440'], ['E..', 'GPT', '2}}', '333', 'E..', 'PIG', '2Y}', '303'], ['.EEE', 'WKPK', '}323', '3434', '.EEE', 'WNRK', '}343', '3454']]
2R69_L	0.0164887641621343	1.6175708656101442	0.3105802047781578	[[173, 181], [174, 176], [148, 150], [158, 160]]	[2, 1, 4, 0]	[[87, 95], [198, 200], [233, 235], [465, 467]]	[['TTTEEEEEE', 'KDSTYSMSS', 'OON222122', '443333233', 'TT.EEEEEE', 'NDGVYFAST', 'OO}/21122', '443032233'], ['TTE', 'DST', 'ON2', '433', 'TTE', 'DGY', 'ON2', '433'], ['...', 'INV', 'Y]Y', '040', '...', 'INI', 'Y]Y', '040'], ['...', 'ERQ', ']^]', '454', '...', 'ERD', ']^]', '454']]
4IND_F	0.0164987062759576	17.978788416464845	0.9817708333333336	[[371, 375], [374, 376], [40, 43]]	[2, 1, 3]	[[118, 122], [195, 197], [353, 356]]	[['EEEEE', 'LVYEQ', '0/233', '10344', 'EEEEE', 'LIVNN', '0//33', '10044'], ['EEE', 'EQI', '33/', '440', 'EEE', 'KNI', '33/', '440'], ['.EEE', 'YKLK', '}303', '3414', '.EEE', 'WNRK', '}343', '3454']]
1SGU_B	0.0165028831463492	1.3989734757724563	0.4769230769230772	[[64, 72], [69, 71], [42, 45]]	[2, 1, 3]	[[120, 128], [195, 197], [353, 356]]	[['EEETTEEEE', 'IEICGHKVI', '/3/MN33//', '040234400', 'EEETTEEEE', 'VNNATNVVI', '/33MN3///', '044234000'], ['EEE', 'HKV', '33/', '440', 'EEE', 'KNI', '33/', '440'], ['.EEE', 'WKPK', '}323', '3434', '.EEE', 'WNRK', '}343', '3454']]
4IND_T	0.0165137293005496	17.97453039786329	0.9270833333333328	[[371, 375], [374, 376], [40, 43]]	[2, 1, 3]	[[118, 122], [195, 197], [353, 356]]	[['EEEEE', 'LVYEQ', '0/233', '10344', 'EEEEE', 'LIVNN', '0//33', '10044'], ['EEE', 'EQI', '33/', '440', 'EEE', 'KNI', '33/', '440'], ['.EEE', 'YKLK', '}303', '3414', '.EEE', 'WNRK', '}343', '3454']]
4IND_M	0.016526755203186	17.97372155752153	1.020833333333334	[[371, 375], [374, 376], [40, 43]]	[2, 1, 3]	[[118, 122], [195, 197], [353, 356]]	[['EEEEE', 'LVYEQ', '0/233', '10344', 'EEEEE', 'LIVNN', '0//33', '10044'], ['EEE', 'EQI', '33/', '440', 'EEE', 'KNI', '33/', '440'], ['.EEE', 'YKLK', '}303', '3414', '.EEE', 'WNRK', '}343', '3454']]
4IND_Q	0.0165321145845306	17.986953852659013	1.138020833333332	[[371, 375], [374, 376], [40, 43]]	[2, 1, 3]	[[118, 122], [195, 197], [353, 356]]	[['EEEEE', 'LVYEQ', '0/233', '10344', 'EEEEE', 'LIVNN', '0//33', '10044'], ['EEE', 'EQI', '33/', '440', 'EEE', 'KNI', '33/', '440'], ['.EEE', 'YKLK', '}303', '3414', '.EEE', 'WNRK', '}343', '3454']]
4IYC_D	0.0165335253171769	5.275189140030114	24.6	[[64, 75], [29, 31], [262, 264]]	[2, 1, 3]	[[87, 104], [195, 197], [354, 356]]	[['TT.SSEEEEEEE', 'KNTDHIKAMRWP', 'OO}VV/311422', '443440422533', 'TT.EEEEEEESS..EEEE', 'NDGVYFASTEKSNIIRGW', 'OO}/211223VU]Y/422', '443032233443400533'], ['EEE', 'QNI', '33/', '440', 'EEE', 'KNI', '33/', '440'], ['EEE', 'NRN', '343', '454', 'EEE', 'NRK', '343', '454']]
7KEA_A	0.0165394612283509	0.9720076613294752	0.211356466876972	[[86, 120], [195, 200], [229, 236], [353, 357], [463, 468]]	[2, 1, 4, 3, 0]	[[86, 120], [195, 200], [229, 236], [353, 357], [463, 468]]	[['.TT.EEEEEEESS....EEEEESSTT..--.EEEE', 'FNDGVYFASTEKSNIIRGWIFGTTLDSK--SLLIV', '[OO}/211223VU]YY^22/12UULO}]--}00//', '2443032233443400533023331434--31100', '.TT.EEEEEEESS..EEEEEEESS.SSSS..EEEE', 'FNDGVYFASTEKSNIIRGWIFGTTLDSKTQSLLIV', '[OO}/211223VU]Y/422/12UUZVUVU]}00//', '24430322334434005330233314343431100'], ['EEETTE', 'KNIDGY', '33/ON2', '440433', 'EEETTE', 'KNIDGY', '33/ON2', '440433'], ['…
4IND_R	0.0165600687659358	17.985860481624588	1.158854166666667	[[371, 375], [374, 376], [40, 43]]	[2, 1, 3]	[[118, 122], [195, 197], [353, 356]]	[['EEEEE', 'LVYEQ', '0/233', '10344', 'EEEEE', 'LIVNN', '0//33', '10044'], ['EEE', 'EQI', '33/', '440', 'EEE', 'KNI', '33/', '440'], ['.EEE', 'YKLK', '}303', '3414', '.EEE', 'WNRK', '}343', '3454']]
1B6K_B	0.0165709932137256	1.4049361487678231	0.6410256410256407	[[161, 165], [160, 162], [137, 139], [142, 145]]	[2, 1, 4, 3]	[[125, 129], [195, 197], [234, 236], [353, 356]]	[['EEEEE', 'QIPVE', '3/2/3', '40304', 'EEEEE', 'NVVIK', '3///3', '40004'], ['EEE', 'DQI', '33/', '440', 'EEE', 'KNI', '33/', '440'], ['...', 'NLP', ']Z}', '413', '...', 'NIT', ']Y}', '403'], ['.EEE', 'WKPK', '}323', '3434', '.EEE', 'WNRK', '}343', '3454']]
7JWY_B	0.0165737253208427	0.2916279971165406	0.1066282420749278	[[89, 130], [542, 545], [229, 236], [353, 357], [463, 468]]	[2, 1, 4, 3, 0]	[[89, 130], [196, 199], [229, 236], [353, 357], [463, 468]]	[['.EEEEEE.SS..EEEEEEES..SSSS.EEEEEE.SS.EEEE.', 'GVYFASTEKSNIIRGWIFGTTLDSKTQSLLIVNNATNVVIKV', '}/21122]VU]Y/422/12U}ZVUVU]200//3]TU]///3Y', '303223344340053302333143434311004423400040', '.EEEEEEESS..EEEEEEESS.SSSS..EEEEEETTEEEEE.', 'GVYFASTEKSNIIRGWIFGTTLDSKTQSLLIVNNATNVVIKV', '}/211223VU]Y/422/12UUZVUVU]}00//33MN3///3Y', '303223344340053302333143434311004423400040'], ['EETT', 'NFNG', '31ON', '42…
6WO3_L	0.0165799187122512	6.185186622834566	47.00000000000001	[[169, 177], [149, 151]]	[2, 1]	[[87, 95], [196, 198]]	[['TT..EEEEE', 'KDSTYSLSS', 'OO}}22022', '443333133', 'TT.EEEEEE', 'NDGVYFAST', 'OO}/21122', '443032233'], ['EET', 'KVD', '3/O', '404', 'EET', 'NID', '3/O', '404']]
6ZLW_D	0.01659535553522	11.117308339681966	6.384615384615387	[[135, 137], [104, 106], [120, 123], [73, 76]]	[2, 1, 3, 0]	[[124, 126], [195, 197], [354, 357], [464, 467]]	[['TEE', 'GHV', 'N3/', '340', 'TEE', 'TNV', 'N3/', '340'], ['EEE', 'DEV', '33/', '440', 'EEE', 'KNI', '33/', '440'], ['EEEE', 'QRTR', '3424', '4535', 'EEEE', 'NRKR', '3434', '4545'], ['T...', 'MKIK', 'M]Y]', '2404', 'T...', 'FERD', 'M]^]', '2454']]
6UIG_L	0.0166087998534272	6.155388193523979	191.0	[[169, 177], [147, 149], [28, 30]]	[2, 3, 0]	[[87, 95], [354, 356], [489, 491]]	[['TT..EEEEE', 'KDSTYSLSS', 'OO}}22022', '443333133', 'TT.EEEEEE', 'NDGVYFAST', 'OO}/21122', '443032233'], ['EEE', 'QWK', '323', '434', 'EEE', 'NRK', '343', '454'], ['..S', 'SFS', '}[U', '323', '..S', 'YFP', '}[U', '323']]
6P8D_B	0.0166141475398708	7.004065229105137	4.408450704225352	[[169, 177], [149, 153]]	[2, 1]	[[87, 95], [196, 200]]	[['TT..EEEEE', 'KDSTYSMSS', 'OO}}22122', '443333233', 'TT.EEEEEE', 'NDGVYFAST', 'OO}/21122', '443032233'], ['EETTE', 'KIDGS', '3/ON2', '40433', 'EETTE', 'NIDGY', '3/ON2', '40433']]
6XLU_C	0.0166238984183697	0.3131444030095304	0.1566265060240967	[[89, 132], [654, 656], [229, 236], [353, 357], [463, 468]]	[2, 1, 4, 3, 0]	[[89, 132], [195, 197], [229, 236], [353, 357], [463, 468]]	[['.EEEEE..SSS.EEEEEEESS.SSSS.EEEEEE.SS.EEEE...', 'GVYFASTEKSNIIRGWIFGTTLDSKTQSLLIVNNATNVVIKVCE', '}/2112}]VUVY/422/12UUZVUVU]200//3]TU]///3Y[]', '30322334434005330233314343431100442340004024', '.EEEEEEESS..EEEEEEESS.SSSS..EEEEEETTEEEEE.S.', 'GVYFASTEKSNIIRGWIFGTTLDSKTQSLLIVNNATNVVIKVAE', '}/211223VU]Y/422/12UUZVUVU]}00//33MN3///3YT]', '30322334434005330233314343431100442340004024'], ['EEE', 'EHV…
6S8J_O	0.0166244818218987	9.679378764388195	23.000000000000004	[[89, 93], [110, 112], [31, 36]]	[2, 4, 0]	[[103, 107], [229, 231], [463, 468]]	[['EEEEE', 'YYIQT', '22/32', '33043', 'EEEEE', 'GWIFG', '22/12', '33023'], ['EE.', 'LTV', '02Y', '130', 'EE.', 'LPI', '02Y', '130'], ['TTT...', 'GAGYDV', 'NMN}]Y', '323340', 'TT....', 'PFERDI', 'NM]^]Y', '324540']]
3OXV_C	0.0166267778849869	0.8927175434492247	0.3521126760563378	[[64, 72], [69, 71], [37, 39], [42, 45]]	[2, 1, 4, 3]	[[120, 128], [195, 197], [234, 236], [353, 356]]	[['EEETTEEEE', 'IEICGHKVI', '/3/MN33//', '040234400', 'EEETTEEEE', 'VNNATNVVI', '/33MN3///', '044234000'], ['EEE', 'HKV', '33/', '440', 'EEE', 'KNI', '33/', '440'], ['...', 'NLP', ']Z}', '413', '...', 'NIT', ']Y}', '403'], ['.EEE', 'WKPK', '}323', '3434', '.EEE', 'WNRK', '}343', '3454']]
6PZF_L	0.0166268526671097	6.102279124581507	75.8	[[169, 177], [149, 151]]	[2, 1]	[[87, 95], [196, 198]]	[['TT..EEEEE', 'KDSTYSLSS', 'OO}}22022', '443333133', 'TT.EEEEEE', 'NDGVYFAST', 'OO}/21122', '443032233'], ['EET', 'KVD', '3/O', '404', 'EET', 'NID', '3/O', '404']]
6CRD_C	0.0166297076979735	5.297475957235829	5.400000000000002	[[227, 242], [348, 350]]	[2, 4]	[[97, 107], [232, 234]]	[['SS....BTTEEEEEEE', 'ESEVVWHNGVWPVVFT', 'VU]YY},ON/22//12', '4340034430330023', 'SS..EEEEEEE', 'KSNIIRGWIFG', 'VU]Y/422/12', '43400533023'], ['...', 'GVK', '}Y]', '304', '...', 'GIN', '}Y]', '304']]
4IND_A	0.0166299953134769	17.99233580793613	0.9348958333333331	[[371, 375], [374, 376], [40, 43]]	[2, 1, 3]	[[118, 122], [195, 197], [353, 356]]	[['EEEEE', 'LVYEQ', '0/233', '10344', 'EEEEE', 'LIVNN', '0//33', '10044'], ['EEE', 'EQI', '33/', '440', 'EEE', 'KNI', '33/', '440'], ['.EEE', 'YKLK', '}303', '3414', '.EEE', 'WNRK', '}343', '3454']]
4IND_B	0.0166433601956651	17.988665511434604	1.0078124999999996	[[371, 375], [374, 376], [40, 43]]	[2, 1, 3]	[[118, 122], [195, 197], [353, 356]]	[['EEEEE', 'LVYEQ', '0/233', '10344', 'EEEEE', 'LIVNN', '0//33', '10044'], ['EEE', 'EQI', '33/', '440', 'EEE', 'KNI', '33/', '440'], ['.EEE', 'YKLK', '}303', '3414', '.EEE', 'WNRK', '}343', '3454']]
4IND_I	0.0166473247540528	17.975831686860097	1.010416666666667	[[371, 375], [374, 376], [40, 43]]	[2, 1, 3]	[[118, 122], [195, 197], [353, 356]]	[['EEEEE', 'LVYEQ', '0/233', '10344', 'EEEEE', 'LIVNN', '0//33', '10044'], ['EEE', 'EQI', '33/', '440', 'EEE', 'KNI', '33/', '440'], ['.EEE', 'YKLK', '}303', '3414', '.EEE', 'WNRK', '}343', '3454']]
3D0I_F	0.0166495646573902	9.774172670307994	2.692307692307693	[[462, 466], [457, 459], [340, 343], [450, 455]]	[2, 4, 3, 0]	[[112, 116], [234, 236], [353, 356], [463, 468]]	[['SSS..', 'PDGKP', 'UVU]}', '34343', 'SSS..', 'SKTQS', 'UVU]}', '34343'], ['...', 'NVP', ']Y}', '403', '...', 'NIT', ']Y}', '403'], ['.EEE', 'WERK', '}343', '3454', '.EEE', 'WNRK', '}343', '3454'], ['TT....', 'PFERDI', 'NM]^]Y', '324540', 'TT....', 'PFERDI', 'NM]^]Y', '324540']]
4IND_H	0.0166544601025153	17.97334936866379	0.9270833333333328	[[371, 375], [374, 376], [40, 43]]	[2, 1, 3]	[[118, 122], [195, 197], [353, 356]]	[['EEEEE', 'LVYEQ', '0/233', '10344', 'EEEEE', 'LIVNN', '0//33', '10044'], ['EEE', 'EQI', '33/', '440', 'EEE', 'KNI', '33/', '440'], ['.EEE', 'YKLK', '}303', '3414', '.EEE', 'WNRK', '}343', '3454']]
1VTK_A	0.0166756751050264	10.803430626757407	23.000000000000004	[[76, 80], [223, 226]]	[2, 0]	[[87, 91], [463, 466]]	[['TTEEE', 'DDIVY', 'OO//2', '44003', 'TT.EE', 'NDGVY', 'OO}/2', '44303'], ['TT..', 'PGER', 'NN]^', '3345', 'TT..', 'PFER', 'NM]^', '3245']]
4IND_O	0.0166955450574058	17.98271416038526	0.8854166666666659	[[371, 375], [374, 376], [40, 43]]	[2, 1, 3]	[[118, 122], [195, 197], [353, 356]]	[['EEEEE', 'LVYEQ', '0/233', '10344', 'EEEEE', 'LIVNN', '0//33', '10044'], ['EEE', 'EQI', '33/', '440', 'EEE', 'KNI', '33/', '440'], ['.EEE', 'YKLK', '}303', '3414', '.EEE', 'WNRK', '}343', '3454']]
6OPX_B	0.0166996070226492	5.980847472217988	0.6066945606694556	[[64, 77], [14, 17]]	[2, 1]	[[120, 128], [196, 199]]	[['EEETTEEEEEEEEE', 'IEICGHKAIGTVVV', '/3/MN331/22///', '04023442033000', 'EEETTEEEE', 'VNNATNVVI', '/33MN3///', '044234000'], ['EETT', 'KIEG', '3/ON', '4043', 'EETT', 'NIDG', '3/ON', '4043']]
6WO5_B	0.0167006726216939	6.199375041206008	20.33333333333334	[[169, 177], [149, 151], [108, 110]]	[2, 1, 0]	[[87, 95], [196, 198], [466, 468]]	[['TT..EEEEE', 'KDSTYSLSS', 'OO}}22022', '443333133', 'TT.EEEEEE', 'NDGVYFAST', 'OO}/21122', '443032233'], ['EET', 'KVD', '3/O', '404', 'EET', 'NID', '3/O', '404'], ['...', 'RTV', '^}Y', '530', '...', 'RDI', '^]Y', '540']]
[truncated: 17,904 more rows]
