# Supplementary material for: Identifying and profiling structural similarities between Spike of SARS-CoV-2 and other viral or host proteins with Machaon
Source: Commun Biol. 2023 Jul 19;6:752. doi: 10.1038/s42003-023-05076-7 (PMC10356814; doi:10.1038/s42003-023-05076-7)
Supplement: Supplementary file 7 — Supplementary Data 4 [file 42003_2023_5076_MOESM7_ESM.zip › 6VXX_A_segment/metrics/6VXX_A_site3-parts.csv]

partIndex	residues
0	[454, 462, 463, 464, 465, 466, 467, 468, 489, 490, 491, 492]
1	[195, 196, 197, 198, 199, 200]
2	[86, 87, 88, 89, 107, 108, 109, 113, 114, 115, 130, 132]
3	[353, 354, 355, 356, 357]
4	[229, 230, 231, 232, 233, 234, 235, 236]
