# Supplementary material for: Identifying and profiling structural similarities between Spike of SARS-CoV-2 and other viral or host proteins with Machaon
Source: Commun Biol. 2023 Jul 19;6:752. doi: 10.1038/s42003-023-05076-7 (PMC10356814; doi:10.1038/s42003-023-05076-7)
Supplement: Supplementary file 7 — Supplementary Data 4 [file 42003_2023_5076_MOESM7_ESM.zip › 6VXX_A_segment/metrics/6VXX_A_site4-metrics.csv]

structureId	b-phipsi	w-rdist	t-alpha	alignedRange	referenceSegmentIndex	referenceRange	alignedSequences
6XEY_A	4.3331932692854064e-05	0.7648550778728378	0.1245210727969357	[[197, 202], [355, 444], [505, 568], [973, 992]]	[4, 0, 3, 1]	[[197, 202], [355, 444], [505, 568], [973, 992]]	[['ETTEEE', 'IDGYFK', '/ON213', '043324', 'ETTEEE', 'IDGYFK', '/ON213', '043324'], ['EEEE.SEE..THHHHT.TT.S.EEEESS.GGGGGG..BSEEEEEEEEE.SGGGGTSSTT..SHHHHHT....TT..EEEEEEE.TTTS..', 'RKRISNCVADYSVLYNSASFSTFKDYGVSPTKLNDLEFTNVYADSFVIRGDEVRQIAPGQTGKIADYNYKLPDDFTGDVIAWNSNNLDSK', '434/}V1/[]N$!"$O}MN[U}1332UR}99:7::Z]*U3/21321//^U::6;ORTNN]}U%!#%$O}]Z}OO[}23//123}OOLV}]', '54503420243301343232332443303334…
6VYB_A	0.0001334326964801	0.8923281954473241	0.0407801418439717	[[197, 202], [355, 441], [505, 571], [973, 992]]	[4, 0, 3, 1]	[[197, 202], [355, 441], [505, 571], [973, 992]]	[['ETTEEE', 'IDGYFK', '/ON213', '043324', 'ETTEEE', 'IDGYFK', '/ON213', '043324'], ['EEEE.SEE..HHHHHH.TT.SEEEESSS.TTSTTT.EESEEEEEEEEEEGGGGGGSSTT..SHHHHHT....TT..EEEEEEE.TTT', 'RKRISNCVADYSVLYNSASFSTFKDYGVSPTKLNDLEFTNVYADSFVIRGDEVRQIAPGQTGKIADYNYKLPDDFTGDVIAWNSNNL', '434/}V1/[]$$!"$%}MN[U2133UUR}NNVLOOZ31U3/21321//49::6;:RTNN]}U%!#%$O}]Z}OO[}23//123}OOL', '54503420243301343232332443303334144142340…
7KJ5_A	0.0001445499420859	0.7877566106726683	0.0068143100511073	[[197, 202], [355, 441], [505, 571], [973, 992]]	[4, 0, 3, 1]	[[197, 202], [355, 441], [505, 571], [973, 992]]	[['ETTEEE', 'IDGYFK', '/ON213', '043324', 'ETTEEE', 'IDGYFK', '/ON213', '043324'], ['EEEE.SEE..HHHHHT.TT.SEEEESSS.GGGGGT.EESEEEEEEEEEEGGGGGGSSTT..SHHHHHT....TT..EEEEEEE.TTT', 'RKRISNCVADYSVLYNSASFSTFKDYGVSPTKLNDLEFTNVYADSFVIRGDEVRQIAPGQTGKIADYNYKLPDDFTGDVIAWNSNNL', '434/}V1/[]$$!"$O}MN[U2133UUR}99:7:OZ31U3/21321//49::6;:RTNN]}U%!#%$O}]Z}OO[}23//123}OOL', '54503420243301343232332443303334144142340…
6VXX_A	0.0001564400137733	0.0958568629892311	0.0068143100511073	[[197, 202], [355, 454], [505, 571], [973, 992]]	[4, 0, 3, 1]	[[197, 202], [355, 454], [505, 571], [973, 992]]	[['ETTEEE', 'IDGYFK', '/ON213', '043324', 'ETTEEE', 'IDGYFK', '/ON213', '043324'], ['EEEE.SEE..HHHHHH.TT.SEEEESSS.TTSTTT..BSEEEEEEEEEEGGGGGGSSTT..STTTTTT....TT..EEEEEEE.TTTT..--.EEEEEE.', 'RKRISNCVADYSVLYNSASFSTFKDYGVSPTKLNDLEFTNVYADSFVIRGDEVRQIAPGQTGKIADYNYKLPDDFTGDVIAWNSNNLDSK--GNYNYLYR', '434/}V1/[]$$!"$%}MN[U2133UUR}NNVLOOZ]*U3/21321//49::6;:RTNN]}UOKMONO}]Z}OO[}23//123}OOLO}]--}323202^', '54…
6VXX_B	0.0001564725880288	0.0958729847772208	0.0374787052810901	[[197, 202], [355, 454], [505, 571], [973, 992]]	[4, 0, 3, 1]	[[197, 202], [355, 454], [505, 571], [973, 992]]	[['ETTEEE', 'IDGYFK', '/ON213', '043324', 'ETTEEE', 'IDGYFK', '/ON213', '043324'], ['EEEE.SEE..HHHHHH.TT.SEEEESSS.TTSTTT..BSEEEEEEEEEEGGGGGGSSTT..STTTTTT....TT..EEEEEEE.TTTT..--.EEEEEE.', 'RKRISNOVADYSVLYNSASFSTFKPYGVSPTKLNDLQFTNVYADSFVIRGDEVRQIAPGQTGKIADYNYKLPDDFTGPVIAWNSNNLDSK--GNYNYLYR', '434/}V5/[]$$!"$%}MN[U2132UUR}NNVLOOZ]*U3/21321//49::6;:RTNN]}UOKMONO}]Z}OO[}22//123}OOLO}]--}323202^', '54…
6VXX_C	0.0001567162481058	0.095862191782035	0.008591065292097	[[197, 202], [355, 454], [505, 571], [973, 992]]	[4, 0, 3, 1]	[[197, 202], [355, 454], [505, 571], [973, 992]]	[['ETTEEE', 'IDGYFK', '/ON213', '043324', 'ETTEEE', 'IDGYFK', '/ON213', '043324'], ['EEEE.SEE..HHHHHH.TT.SEEEESSS.TTSTTT..BSEEEEEEEEEEGGGGGGSSTT..STTTTTT....TT..EEEEEEE.TTTT..--.EEEEEE.', 'RKRISNAVADYSVLYNSASFSTFKBYGVSPTKLNDLCFTNVYADSFVIRGDEVRQIAPGQTGKIADYNYKLPDDFTGBVIAWNSNNLDSK--GNYNYLYR', '434/}V1/[]$$!"$%}MN[U2135UUR}NNVLOOZ[*U3/21321//49::6;:RTNN]}UOKMONO}]Z}OO[}25//123}OOLO}]--}323202^', '54…
7KE4_A	0.0002854418424238	0.0545476865658868	0.0500894454382829	[[197, 202], [355, 454], [505, 571], [973, 992]]	[4, 0, 3, 1]	[[197, 202], [355, 454], [505, 571], [973, 992]]	[['ETTEEE', 'IDGYFK', '/ON213', '043324', 'ETTEEE', 'IDGYFK', '/ON213', '043324'], ['EEEE.SEE..HHHHHH.TT.SEEEEESS.TTTTTS..BS.EEEEEEEEEGGGGGGSSTT..SHHHHHT....TT..EEEEEEE.TTTT..--.EEEEEE.', 'RKRISNCVADYSVLYNSASFSTFKDYGVSPTKLNDLEFTNVYADSFVIRGDEVRQIAPGQTGKIADYNYKLPDDFTGDVIAWNSNNLDSK--GNYNYLYR', '434/}V1/[]$$!"$%}MN[U21332UR}NNOLOVZ]*U]/21321//49::6;:RTNN]}U%!#%$O}]Z}OO[}23//123}OOLO}]--}323202^', '54…
6XC3_C	0.0002974808795885	3.9438656711890014	0.0	[[514, 516], [355, 438], [506, 528]]	[4, 0, 3]	[[200, 202], [355, 438], [506, 528]]	[['EEE', 'SFE', '213', '324', 'EEE', 'YFK', '213', '324'], ['EEEE.SEE..THHHHT.S..SEEEEESS.TTSGGG..BSEEEEEEEEEEGGGGGGSSTT..SHHHHHT....TT..EEEEEEE.', 'RKRISNJVADYSVLYNSASFSTFKKYGVSPTKLNDLLFTNVYADSFVIRGDEVRQIAPGQTGKIADYNYKLPDDFTGKVIAWNS', '434/}V5/[]N$!"$O}T}[U21332UR}NNV7::ZZ*U3/21321//49::6;:RTNN]}U%!#%$O}]Z}OO[}23//123}', '54503460243301343232332443303334144112340324320053440540233433402434341344…
6X79_B	0.0003457423889907	0.0821261077926195	0.0316344463971884	[[197, 202], [355, 454], [505, 571], [973, 992]]	[4, 0, 3, 1]	[[197, 202], [355, 454], [505, 571], [973, 992]]	[['ETTEEE', 'IDGYFK', '/ON213', '043324', 'ETTEEE', 'IDGYFK', '/ON213', '043324'], ['EEEE.SEE...HHHHH.TT.SEEEESSS.HHHHTT.EESEEEEEEEEEEGGGGGGSSTT..STTTTTT....TT..EEEEEEE.TTTT..--.EEEEEE.', 'RKRISNQVADYSVLYNSASFSTFKRYGVSPTKLNDLTFTNVYADSFVIRGDEVRQIAPGQTGKIADYNYKLPDDFTGRVIAWNSNNLDSK--GNYNYLYR', '434/}V3/[]}$!"$%}MN[U2134UUR}$$%"OOZ21U3/21321//49::6;:RTNN]}UOKMONO}]Z}OO[}24//123}OOLO}]--}323202^', '54…
6X79_A	0.0003653892437632	0.082192891835987	0.0389380530973459	[[197, 202], [355, 454], [505, 571], [973, 992]]	[4, 0, 3, 1]	[[197, 202], [355, 454], [505, 571], [973, 992]]	[['ETTEEE', 'IDGYFK', '/ON213', '043324', 'ETTEEE', 'IDGYFK', '/ON213', '043324'], ['EEEE.SEE...HHHHH.TT.SEEEESSS.HHHHTT.EESEEEEEEEEEEGGGGGGSSTT..STTTTTT....TT..EEEEEEE.TTTT..--.EEEEEE.', 'RKRISNCVADYSVLYNSASFSTFKDYGVEPTKLNDLFFTNVYADSFVIRGDEVRQIAPGQTGKIADYNYKLPDDFTGDVIAWNSNNLDSK--GNYNYLYR', '434/}V1/[]}$!"$%}MN[U2133UUR]$$%"OOZ11U3/21321//49::6;:RTNN]}UOKMONO}]Z}OO[}23//123}OOLO}]--}323202^', '54…
6X79_C	0.0003767175757483	0.0821306896412717	0.0119250425894377	[[197, 202], [355, 454], [505, 571], [973, 992]]	[4, 0, 3, 1]	[[197, 202], [355, 454], [505, 571], [973, 992]]	[['ETTEEE', 'IDGYFK', '/ON213', '043324', 'ETTEEE', 'IDGYFK', '/ON213', '043324'], ['EEEE.SEE...HHHHH.TT.SEEEESSS.HHHHTT.EESEEEEEEEEEEGGGGGGSSTT..STTTTTT....TT..EEEEEEE.TTTT..--.EEEEEE.', 'RKRISNDVADYSVLYNSASFSTFKEYGVLPTKLNDLFFTNVYADSFVIRGDEVRQIAPGQTGKIADYNYKLPDDFTGEVIAWNSNNLDSK--GNYNYLYR', '434/}V3/[]}$!"$%}MN[U2133UURZ$$%"OOZ11U3/21321//49::6;:RTNN]}UOKMONO}]Z}OO[}23//123}OOLO}]--}323202^', '54…
6WPT_A	0.0003976606309178	1.0084268624459118	0.0770642201834868	[[197, 202], [355, 441], [506, 571], [973, 992]]	[4, 0, 3, 1]	[[197, 202], [355, 441], [506, 571], [973, 992]]	[['ETTEEE', 'IDGYFK', '/ON213', '043324', 'ETTEEE', 'IDGYFK', '/ON213', '043324'], ['EEEE.SEE...HHHHH.TT.SEEEESSS.TTSTTT.EESEEEEEEEEEEGGGGGGSSTT..SHHHHHT....TT..EEEEEEE.TTT', 'RKRISNCVADYSVLYNSASFSTFKDYGVSPTKLNDLEFTNVYADSFVIRGDEVRQIAPGQTGKIADYNYKLPDDFTGDVIAWNSNNL', '434/}V1/[]}$!"$%}MN[U2133UUR}NNVLOOZ31U3/21321//49::6;:RTNN]}U%!#%$O}]Z}OO[}23//123}OOL', '54503420243301343232332443303334144142340…
6QPO_C	0.0004215375018525	2.9778502121508974	0.1243611584327082	[[565, 567], [564, 569], [422, 427]]	[4, 0, 3]	[[200, 202], [395, 400], [549, 554]]	[['EEE', 'TFD', '213', '324', 'EEE', 'YFK', '213', '324'], ['EEEEEE', 'ITFDFA', '/21311', '032422', 'EEEEEE', 'VYADSF', '/21321', '032432'], ['EEEEEE', 'TLVLTK', '20/023', '310134', 'EEEEEE', 'TGVLTE', '22/023', '330134']]
1RVT_H	0.0004302790277836	10.908379740067176	0.2436115843270865	[[244, 246], [244, 249], [14, 18], [188, 192]]	[4, 0, 3, 1]	[[200, 202], [376, 381], [528, 532], [986, 990]]	[['EEE', 'TFE', '213', '324', 'EEE', 'YFK', '213', '324'], ['EEEESS', 'TFEATG', '2131UU', '324233', 'EEEESS', 'TFKDYG', '2133UU', '324433'], ['.....', 'NNSTD', ']]}}]', '44334', '.....', 'KKSTN', ']]}}]', '44334'], ['HHHHH', 'STDQQ', '$$%%%', '33444', 'HHHHH', 'PPEAE', '$$%#%', '33424']]
7KDK_B	0.0004515318343044	1.0606004600232204	0.0425894378194204	[[197, 202], [355, 438], [505, 571], [973, 992]]	[4, 0, 3, 1]	[[197, 202], [355, 438], [505, 571], [973, 992]]	[['ETTEEE', 'IDGYFK', '/ON213', '043324', 'ETTEEE', 'IDGYFK', '/ON213', '043324'], ['EEEE.SEE..HHHHHT.TT.SEEEESSS.GGGGGG.EES.EEEEEEEEEGGGGGGSSTT..STTTTTT.PPPTT..EEEEEEE.', 'RKRISNOVADYSVLYNSASFSTFKPYGVSPTKLNDLQFTNVYADSFVIRGDEVRQIAPGQTGKIADYNYKLPDDFTGPVIAWNS', '434/}V5/[]$$!"$O}MN[U2132UUR}99:7::Z31U]/21321//49::6;:RTNN]}UOKMONO}HEGOO[}22//123}', '54503460243301343232332433303334144142340324320053…
4HG4_G	0.000508162399551	2.060667767713978	0.1873935264054513	[[257, 259], [243, 247], [243, 246], [108, 113]]	[4, 0, 3, 1]	[[200, 202], [395, 399], [539, 542], [977, 982]]	[['EEE', 'GFK', '213', '324', 'EEE', 'YFK', '213', '324'], ['EEEEE', 'INFES', '/3132', '04243', 'EEEEE', 'VYADS', '/2132', '03243'], ['EEEE', 'INFE', '/313', '0424', 'EEEE', 'VNFN', '/313', '0424'], ['HHHHHT', 'LKYLLS', '"%$""N', '143113', 'HHHHHT', 'LNDILS', '"%%!"N', '144013']]
7KE8_A	0.0005137299122247	0.072741517584721	0.0153321976149913	[[197, 202], [355, 454], [505, 571], [973, 992]]	[4, 0, 3, 1]	[[197, 202], [355, 454], [505, 571], [973, 992]]	[['ETTEEE', 'IDGYFK', '/ON213', '043324', 'ETTEEE', 'IDGYFK', '/ON213', '043324'], ['EEEE.SEE..THHHHT.TT.SEEEEESS.TTTGGG.EESEEEEEEEEEEGGGGGG.STT...HHHHHT.PPPTT..EEEEEEE.TTTT..--.EEEEEE.', 'RKRISNCVADYSVLYNSASFSTFKDYGVSPTKLNDLEFTNVYADSFVIRGDEVRQIAPGQTGKIADYNYKLPDDFTGDVIAWNSNNLDSK--GNYNYLYR', '434/}V1/[]N$!"$O}MN[U21332UR}NNO7::Z31U3/21321//49::6;:YTNN]}}%!#%$O}HEGOO[}23//123}OOLO}]--}323202^', '54…
3UBN_C	0.0005224057489652	2.8259291587100326	0.3986371379897775	[[244, 246], [242, 246], [164, 169], [70, 72]]	[4, 0, 3, 1]	[[200, 202], [394, 398], [546, 551], [980, 982]]	[['EEE', 'TFE', '213', '324', 'EEE', 'YFK', '213', '324'], ['EEEEE', 'KITFE', '3/213', '40324', 'EEEEE', 'NVYAD', '3/213', '40324'], ['EEEEEE', 'LSKSYI', '02322/', '134330', 'EEEEEE', 'LTGTGV', '02222/', '133330'], ['HHT', 'ILG', '!"N', '013', 'HHT', 'ILS', '!"N', '013']]
6URM_C	0.0005262818406152	2.880927273197573	0.4735945485519579	[[244, 246], [242, 246], [164, 169], [70, 72]]	[4, 0, 3, 1]	[[200, 202], [394, 398], [546, 551], [980, 982]]	[['EEE', 'TFE', '213', '324', 'EEE', 'YFK', '213', '324'], ['EEEEE', 'KITFE', '3/213', '40324', 'EEEEE', 'NVYAD', '3/213', '40324'], ['EEEEEE', 'LSKSYI', '02322/', '134330', 'EEEEEE', 'LTGTGV', '02222/', '133330'], ['HHT', 'ILG', '!"N', '013', 'HHT', 'ILS', '!"N', '013']]
6X2B_A	0.0005351490270467	0.7737169603766223	0.0068610634648376	[[197, 202], [355, 441], [505, 571], [973, 992]]	[4, 0, 3, 1]	[[197, 202], [355, 441], [505, 571], [973, 992]]	[['ETTEEE', 'IDGYFK', '/ON213', '043324', 'ETTEEE', 'IDGYFK', '/ON213', '043324'], ['EE...SEE..HHHHHT.TT.SB..BSSS.TTGGGG.EESB..EEEEEEEGGGGGGSSTT..SHIIIII....TT..SEEEEEE.TTT', 'RKRISNBVADYSVLYNSASFSTFKCYGVSPTKLNDLDFTNVYADSFVIRGDEVRQIAPGQTGKIADYNYKLPDDFTGCVIAWNSNNL', '43^Y}V5/[]$$!"$O}MN[U+[]*UUR}NN:7::Z31U,Y}1321//49::6;:RTNN]}U%=?A@A}]Z}OO[}U1//123}OOL', '54503460243301343232332423303334144142340…
7KE9_A	0.0005674805473901	1.0589189082248225	0.0017035775127764	[[197, 202], [355, 438], [505, 571], [973, 992]]	[4, 0, 3, 1]	[[197, 202], [355, 438], [505, 571], [973, 992]]	[['ETTEEE', 'IDGYFK', '/ON213', '043324', 'ETTEEE', 'IDGYFK', '/ON213', '043324'], ['EEEE.SEE..HHHHHT.TT.SEEEESSS.TTTGGG.EESEEEEEEEEEEGGGGGG.STT..SHHHHHT....TT..EEEEEEE.', 'RKRISNCVADYSVLYNSASFSTFKDYGVSPTKLNDLEFTNVYADSFVIRGDEVRQIAPGQTGKIADYNYKLPDDFTGDVIAWNS', '434/}V1/[]$$!"$O}MN[U2133UUR}NNO7::Z31U3/21321//49::6;:YTNN]}U%!#%$O}]Z}OO[}23//123}', '54503420243301343232332443303334144142340324320053…
6ZOY_B	0.0006745790060643	0.7276832848985127	0.0371024734982334	[[197, 202], [355, 444], [506, 571], [969, 988]]	[4, 0, 3, 1]	[[197, 202], [355, 444], [506, 571], [973, 992]]	[['ETTEEE', 'IDGYFK', '/ON213', '043324', 'ETTEEE', 'IDGYFK', '/ON213', '043324'], ['EEEE.SEE...HHHHH.TT.SEEEEESS.TTSTTS.EESEEEEEEEEEEGGGGGGSSTT..SHHHHHT....TT..EEEEEEE.TTTT..', 'RKRISNRVADYSVLYNSASFSTFKSYGVTPTKLNDLUFTNVYADSFVIRGDEVRQIAPGQTGKIADYNYKLPDDFTGSVIAWNSNNLDSK', '434/}V4/[]}$!"$%}MN[U21322UR}NNVLOVZ51U3/21321//49::6;:RTNN]}U%!#%$O}]Z}OO[}22//123}OOLO}]', '54503450243301343232332433303334…
6ZOY_C	0.0006751848930738	0.7277601526741015	0.0051369863013701	[[197, 202], [355, 444], [506, 571], [969, 988]]	[4, 0, 3, 1]	[[197, 202], [355, 444], [506, 571], [973, 992]]	[['ETTEEE', 'IDGYFK', '/ON213', '043324', 'ETTEEE', 'IDGYFK', '/ON213', '043324'], ['EEEE.SEE...HHHHH.TT.SEEEEESS.TTSTTS.EESEEEEEEEEEEGGGGGGSSTT..SHHHHHT....TT..EEEEEEE.TTTT..', 'RKRISNFVADYSVLYNSASFSTFKGYGVMPTKLNDLHFTNVYADSFVIRGDEVRQIAPGQTGKIADYNYKLPDDFTGGVIAWNSNNLDSK', '434/}V1/[]}$!"$%}MN[U21322UR[NNVLOVZ31U3/21321//49::6;:RTNN]}U%!#%$O}]Z}OO[}22//123}OOLO}]', '54503420243301343232332433302334…
6ZOY_A	0.0006773909298254	0.7277011374623739	0.0187393526405443	[[197, 202], [355, 444], [506, 571], [969, 988]]	[4, 0, 3, 1]	[[197, 202], [355, 444], [506, 571], [973, 992]]	[['ETTEEE', 'IDGYFK', '/ON213', '043324', 'ETTEEE', 'IDGYFK', '/ON213', '043324'], ['EEEE.SEE...HHHHH.TT.SEEEEESS.TTSTTS.EESEEEEEEEEEEGGGGGGSSTT..SHHHHHT....TT..EEEEEEE.TTTT..', 'RKRISNCVADYSVLYNSASFSTFKDYGVEPTKLNDLFFTNVYADSFVIRGDEVRQIAPGQTGKIADYNYKLPDDFTGDVIAWNSNNLDSK', '434/}V1/[]}$!"$%}MN[U21332UR]NNVLOVZ11U3/21321//49::6;:RTNN]}U%!#%$O}]Z}OO[}23//123}OOLO}]', '54503420243301343232332443304334…
5W5P_A	0.0007023359838229	12.414460141095832	3.5503875968992267	[[138, 142], [322, 330], [335, 338], [119, 122]]	[4, 0, 3, 1]	[[198, 202], [393, 401], [554, 557], [989, 992]]	[['T.EEE', 'DRSFK', 'O^213', '45324', 'TTEEE', 'DGYFK', 'ON213', '43324'], ['SSEEEEEEE', 'GAVYAGTFI', 'UT/21221/', '320323320', 'SEEEEEEEE', 'TNVYADSFV', 'U3/21321/', '340324320'], ['E...', 'EGNN', '3}]]', '4344', 'E...', 'ESNK', '3}]]', '4344'], ['HHHH', 'AQVQ', '#%!%', '2404', 'HHHH', 'AEVQ', '#%!%', '2404']]
6ZP1_C	0.0007121700273328	0.510873651984343	0.0371024734982334	[[197, 202], [355, 444], [506, 571], [969, 988]]	[4, 0, 3, 1]	[[197, 202], [355, 444], [506, 571], [973, 992]]	[['ETTEEE', 'IDGYFK', '/ON213', '043324', 'ETTEEE', 'IDGYFK', '/ON213', '043324'], ['EEEE.SEE..HHHHHHSTT.SEEEESSS.SSTTTT..BS.EEEEEEEEEGGGGGGSSTT..SHHHHHT....TT...EEEEEE.TTTT..', 'RKRISNCVADYSVLYNSASFSTFKDYGVSPTKLNDLEFTNVYADSFVIRGDEVRQIAPGQTGKIADYNYKLPDDFTGDVIAWNSNNLDSK', '434/}V1/[]$$!"$%UMN[U2133UUR}UUOLOOZ]*U]/21321//49::6;:RTNN]}U%!#%$O}]Z}OO[}}3//123}OOLO}]', '54503420243301343232332443303334…
6ZP1_B	0.0007124021178338	0.510842918003819	0.008591065292097	[[197, 202], [355, 444], [506, 571], [969, 988]]	[4, 0, 3, 1]	[[197, 202], [355, 444], [506, 571], [973, 992]]	[['ETTEEE', 'IDGYFK', '/ON213', '043324', 'ETTEEE', 'IDGYFK', '/ON213', '043324'], ['EEEE.SEE..HHHHHHSTT.SEEEESSS.SSTTTT..BS.EEEEEEEEEGGGGGGSSTT..SHHHHHT....TT...EEEEEE.TTTT..', 'RKRISNPVADYSVLYNSASFSTFKQYGVSPTKLNDLRFTNVYADSFVIRGDEVRQIAPGQTGKIADYNYKLPDDFTGQVIAWNSNNLDSK', '434/}V2/[]$$!"$%UMN[U2133UUR}UUOLOOZ^*U]/21321//49::6;:RTNN]}U%!#%$O}]Z}OO[}}3//123}OOLO}]', '54503430243301343232332443303334…
6ZP1_A	0.000713506136994	0.5109042323098358	0.0068143100511073	[[197, 202], [355, 444], [506, 571], [969, 988]]	[4, 0, 3, 1]	[[197, 202], [355, 444], [506, 571], [973, 992]]	[['ETTEEE', 'IDGYFK', '/ON213', '043324', 'ETTEEE', 'IDGYFK', '/ON213', '043324'], ['EEEE.SEE..HHHHHHSTT.SEEEESSS.SSTTTT..BS.EEEEEEEEEGGGGGGSSTT..SHHHHHT....TT...EEEEEE.TTTT..', 'RKRISNCVADYSVLYNSASFSTFKDYGVSPTKLNDLEFTNVYADSFVIRGDEVRQIAPGQTGKIADYNYKLPDDFTGDVIAWNSNNLDSK', '434/}V1/[]$$!"$%UMN[U2133UUR}UUOLOOZ]*U]/21321//49::6;:RTNN]}U%!#%$O}]Z}OO[}}3//123}OOLO}]', '54503420243301343232332443303334…
4F2M_C	0.0007163749307403	4.416301099954454	0.6038251366120231	[[94, 96], [54, 57], [92, 97]]	[4, 0, 3]	[[200, 202], [421, 424], [538, 543]]	[['EEE', 'YFE', '213', '324', 'EEE', 'YFK', '213', '324'], ['TT..', 'GDGE', 'NO}]', '3434', 'TT..', 'YNYK', 'NO}]', '3434'], ['EEEEEE', 'AVYFEA', '1/2131', '203242', 'EEEEEE', 'FVNFNF', '1/3131', '204242']]
7KE8_C	0.0007303322705924	0.6293999236351291	0.0120689655172416	[[197, 202], [355, 444], [505, 571], [973, 992]]	[4, 0, 3, 1]	[[197, 202], [355, 444], [505, 571], [973, 992]]	[['ETTEEE', 'IDGYFK', '/ON213', '043324', 'ETTEEE', 'IDGYFK', '/ON213', '043324'], ['EEEE.SEE..HHHHTT.TT.SEEEEESS.TTGGGTS.BSEEEEEEEEEEGGGGGGSSSS..STTTTTTT...TT..EEEEEEE.TTTT..', 'RKRISNAVADYSVLYNSASFSTFKBYGVSPTKLNDLCFTNVYADSFVIRGDEVRQIAPGQTGKIADYNYKLPDDFTGBVIAWNSNNLDSK', '434/}V1/[]$$!"NO}MN[U21352UR}NN:7:OS[*U3/21321//49::6;:RTUU]}UOKMONON]Z}OO[}25//123}OOLO}]', '54503420243301343232332463303334…
6QPN_A	0.0007304436402032	2.949244974833763	0.0545144804088584	[[565, 567], [564, 569], [422, 427]]	[4, 0, 3]	[[200, 202], [395, 400], [549, 554]]	[['EEE', 'TFD', '213', '324', 'EEE', 'YFK', '213', '324'], ['EEEEEE', 'ITFDFA', '/21311', '032422', 'EEEEEE', 'VYADSF', '/21321', '032432'], ['EEEEEE', 'TLVLTK', '20/023', '310134', 'EEEEEE', 'TGVLTE', '22/023', '330134']]
1RVT_J	0.0007393476686907	10.881381408012054	0.1635434412265755	[[244, 246], [244, 249], [14, 18], [188, 192]]	[4, 0, 3, 1]	[[200, 202], [376, 381], [528, 532], [986, 990]]	[['EEE', 'TFE', '213', '324', 'EEE', 'YFK', '213', '324'], ['EEEESS', 'TFEATG', '2131UU', '324233', 'EEEESS', 'TFKDYG', '2133UU', '324433'], ['.....', 'NNSTD', ']]}}]', '44334', '.....', 'KKSTN', ']]}}]', '44334'], ['HHHHH', 'STDQQ', '$$%%%', '33444', 'HHHHH', 'PPEAE', '$$%#%', '33424']]
4HG4_H	0.0007853872120938	2.027439817092984	0.1993185689948886	[[257, 259], [243, 247], [243, 246], [108, 113]]	[4, 0, 3, 1]	[[200, 202], [395, 399], [539, 542], [977, 982]]	[['EEE', 'GFK', '213', '324', 'EEE', 'YFK', '213', '324'], ['EEEEE', 'INFES', '/3132', '04243', 'EEEEE', 'VYADS', '/2132', '03243'], ['EEEE', 'INFE', '/313', '0424', 'EEEE', 'VNFN', '/313', '0424'], ['HHHHHT', 'LKYLLS', '"%$""N', '143113', 'HHHHHT', 'LNDILS', '"%%!"N', '144013']]
3VBH_A	0.0008174080972036	15.080853362377496	0.3651162790697682	[[104, 108], [103, 108], [132, 135], [5, 7]]	[4, 0, 3, 1]	[[198, 202], [373, 378], [540, 543], [989, 991]]	[['TSEEE', 'NGYAN', 'OU213', '43324', 'TTEEE', 'DGYFK', 'ON213', '43324'], ['TTSEEE', 'PNGYAN', 'NOU213', '343324', 'T.SEEE', 'SFSTFK', 'N[U213', '323324'], ['EEEE', 'DAEF', '3131', '4242', 'EEEE', 'NFNF', '3131', '4242'], ['HHH', 'ADV', '#%!', '240', 'HHH', 'AEV', '#%!', '240']]
6QPN_D	0.0008234992456711	3.0224208495996736	0.0352733686067026	[[565, 567], [564, 569], [422, 427]]	[4, 0, 3]	[[200, 202], [395, 400], [549, 554]]	[['EEE', 'TFD', '213', '324', 'EEE', 'YFK', '213', '324'], ['EEEEEE', 'ITFDFA', '/21311', '032422', 'EEEEEE', 'VYADSF', '/21321', '032432'], ['EEEEEE', 'TLVLTK', '20/023', '310134', 'EEEEEE', 'TGVLTE', '22/023', '330134']]
7KDI_A	0.0008255542111763	1.0420971653776778	0.0102214650766609	[[197, 202], [355, 438], [505, 571], [973, 992]]	[4, 0, 3, 1]	[[197, 202], [355, 438], [505, 571], [973, 992]]	[['ETTEEE', 'IDGYFK', '/ON213', '043324', 'ETTEEE', 'IDGYFK', '/ON213', '043324'], ['EEEE.SEE..THHHHT.TT.SB..BSSS.GGGTTT.EESEEEEEEEEEEGGGGGG.STT..SHHHHHT.PPPTT..EEEEEEE.', 'RKRISNCVADYSVLYNSASFSTFKDYGVSPTKLNDLEFTNVYADSFVIRGDEVRQIAPGQTGKIADYNYKLPDDFTGDVIAWNS', '434/}V1/[]N$!"$O}MN[U+[],UUR}99:LOOZ31U3/21321//49::6;:YTNN]}U%!#%$O}HEGOO[}23//123}', '54503420243301343232332443303334144142340324320053…
6ZP0_C	0.0008383238512477	0.7064110646117345	0.0155709342560554	[[197, 202], [355, 444], [506, 571], [969, 988]]	[4, 0, 3, 1]	[[197, 202], [355, 444], [506, 571], [973, 992]]	[['ETTEEE', 'IDGYFK', '/ON213', '043324', 'ETTEEE', 'IDGYFK', '/ON213', '043324'], ['EEEE.SEE..HHHHHHSTT.SEEEEESS.TTTTTT.EES.EEEEEEEEEGGGGGGSSTT..SHHHHHT....TT..EEEEEEE.TTTT..', 'RKRISNCVADYSVLYNSASFSTFKDYGVSPTKLNDLEFTNVYADSFVIRGDEVRQIAPGQTGKIADYNYKLPDDFTGDVIAWNSNNLDSK', '434/}V1/[]$$!"$%UMN[U21332UR}NNOLOOZ31U]/21321//49::6;:RTNN]}U%!#%$O}]Z}OO[}23//123}OOLO}]', '54503420243301343232332443303334…
6ZP0_A	0.0008389398226812	0.7063915356456664	0.0374787052810901	[[197, 202], [355, 444], [506, 571], [969, 988]]	[4, 0, 3, 1]	[[197, 202], [355, 444], [506, 571], [973, 992]]	[['ETTEEE', 'IDGYFK', '/ON213', '043324', 'ETTEEE', 'IDGYFK', '/ON213', '043324'], ['EEEE.SEE..HHHHHHSTT.SEEEEESS.TTTTTT.EES.EEEEEEEEEGGGGGGSSTT..SHHHHHT....TT..EEEEEEE.TTTT..', 'RKRISNCVADYSVLYNSASFSTFKDYGVSPTKLNDLEFTNVYADSFVIRGDEVRQIAPGQTGKIADYNYKLPDDFTGDVIAWNSNNLDSK', '434/}V1/[]$$!"$%UMN[U21332UR}NNOLOOZ31U]/21321//49::6;:RTNN]}U%!#%$O}]Z}OO[}23//123}OOLO}]', '54503420243301343232332443303334…
6ZP0_B	0.0008400057197895	0.7063936242177788	0.0136286201022137	[[197, 202], [355, 444], [506, 571], [969, 988]]	[4, 0, 3, 1]	[[197, 202], [355, 444], [506, 571], [973, 992]]	[['ETTEEE', 'IDGYFK', '/ON213', '043324', 'ETTEEE', 'IDGYFK', '/ON213', '043324'], ['EEEE.SEE..HHHHHHSTT.SEEEEESS.TTTTTT.EES.EEEEEEEEEGGGGGGSSTT..SHHHHHT....TT..EEEEEEE.TTTT..', 'RKRISNPVADYSVLYNSASFSTFKQYGVSPTKLNDLRFTNVYADSFVIRGDEVRQIAPGQTGKIADYNYKLPDDFTGQVIAWNSNNLDSK', '434/}V2/[]$$!"$%UMN[U21332UR}NNOLOOZ41U]/21321//49::6;:RTNN]}U%!#%$O}]Z}OO[}23//123}OOLO}]', '54503430243301343232332443303334…
6X2A_A	0.0008722867032989	0.8330619850921794	0.0634057971014498	[[197, 202], [355, 441], [505, 571], [973, 992]]	[4, 0, 3, 1]	[[197, 202], [355, 441], [505, 571], [973, 992]]	[['ETTEEE', 'IDGYFK', '/ON213', '043324', 'ETTEEE', 'IDGYFK', '/ON213', '043324'], ['EE...SEE..HHHHHT.TTSSEEEESSS.GGGGGG.EES...EEEEEEEGGGGGGSSSS..SHHHHHT....TT..SEEEEEE.TTT', 'RKRISNCVADYSVLYNSASFSTFKDYGVSPTKLNDLEFTNVYADSFVIRGDEVRQIAPGQTGKIADYNYKLPDDFTGDVIAWNSNNL', '43^Y}V1/[]$$!"$O}MNTU2133UUR}99:7::Z31U]Y}1321//49::6;:RTUU]}U%!#%$O}]Z}OO[}U3//123}OOL', '54503420243301343232332443303334144142340…
3AL4_K	0.0008819263295784	2.9237489211397043	0.4173764906303234	[[247, 249], [245, 249], [167, 172], [67, 69]]	[4, 0, 3, 1]	[[200, 202], [394, 398], [546, 551], [980, 982]]	[['EEE', 'TFE', '213', '324', 'EEE', 'YFK', '213', '324'], ['EEEEE', 'KITFE', '3/213', '40324', 'EEEEE', 'NVYAD', '3/213', '40324'], ['EEEEEE', 'LSKSYI', '02322/', '134330', 'EEEEEE', 'LTGTGV', '02222/', '133330'], ['HHT', 'ILG', '!"N', '013', 'HHT', 'ILS', '!"N', '013']]
7JV6_B	0.0008999220794397	0.7316266458046217	0.013816925734025	[[197, 202], [355, 444], [505, 571], [973, 992]]	[4, 0, 3, 1]	[[197, 202], [355, 444], [505, 571], [973, 992]]	[['ETTEEE', 'IDGYFK', '/ON213', '043324', 'ETTEEE', 'IDGYFK', '/ON213', '043324'], ['EEEE.SEE...HHHHH.TT.SEEEESSS.TTSTTTS.BSEEEEEEEEEEGGGGGGSSTT..SHHHHHT.PPPTT..EEEEEEE.TTTT..', 'RKRISNRVADYSVLYNSASFSTFKSYGVSPTKLNDLTFTNVYADSFVIRGDEVRQIAPGQTGKIADYNYKLPDDFTGSVIAWNSNNLDSK', '434/}V4/[]}$!"$%}MN[U2132UUR}NNVLOOS}*U3/21321//49::6;:RTNN]}U%!#%$O}HEGOO[}22//123}OOLO}]', '54503450243301343232332433303334…
7JV6_A	0.0009021513084311	0.7316165664933973	0.0538599640933574	[[197, 202], [355, 444], [505, 571], [973, 992]]	[4, 0, 3, 1]	[[197, 202], [355, 444], [505, 571], [973, 992]]	[['ETTEEE', 'IDGYFK', '/ON213', '043324', 'ETTEEE', 'IDGYFK', '/ON213', '043324'], ['EEEE.SEE...HHHHH.TT.SEEEESSS.TTSTTTS.BSEEEEEEEEEEGGGGGGSSTT..SHHHHHT.PPPTT..EEEEEEE.TTTT..', 'RKRISNCVADYSVLYNSASFSTFKDYGVSPTKLNDLEFTNVYADSFVIRGDEVRQIAPGQTGKIADYNYKLPDDFTGDVIAWNSNNLDSK', '434/}V1/[]}$!"$%}MN[U2133UUR}NNVLOOS]*U3/21321//49::6;:RTNN]}U%!#%$O}HEGOO[}23//123}OOLO}]', '54503420243301343232332443303334…
7JV6_E	0.0009023547912531	0.7316200176176154	0.067272727272728	[[197, 202], [355, 444], [505, 571], [973, 992]]	[4, 0, 3, 1]	[[197, 202], [355, 444], [505, 571], [973, 992]]	[['ETTEEE', 'IDGYFK', '/ON213', '043324', 'ETTEEE', 'IDGYFK', '/ON213', '043324'], ['EEEE.SEE...HHHHH.TT.SEEEESSS.TTSTTTS.BSEEEEEEEEEEGGGGGGSSTT..SHHHHHT.PPPTT..EEEEEEE.TTTT..', 'RKRISNGVADYSVLYNSASFSTFKHYGVSPTKLNDLIFTNVYADSFVIRGDEVRQIAPGQTGKIADYNYKLPDDFTGHVIAWNSNNLDSK', '434/}V2/[]}$!"$%}MN[U2133UUR}NNVLOOSY*U3/21321//49::6;:RTNN]}U%!#%$O}HEGOO[}23//123}OOLO}]', '54503430243301343232332443303334…
6G47_C	0.0009058125641874	1.8126856594862777	0.3844339622641515	[[339, 341], [339, 342], [250, 255]]	[4, 0, 3]	[[200, 202], [396, 399], [538, 543]]	[['EEE', 'SFK', '213', '324', 'EEE', 'YFK', '213', '324'], ['EEEE', 'SFKW', '2132', '3243', 'EEEE', 'YADS', '2132', '3243'], ['EEEEEE', 'AIEFTF', '1/3121', '204232', 'EEEEEE', 'FVNFNF', '1/3131', '204242']]
7JZT_C	0.0009138873775466	0.8510539801040209	0.1890971039182278	[[173, 175], [301, 304], [300, 303], [236, 238]]	[4, 0, 3, 1]	[[200, 202], [423, 426], [530, 533], [990, 992]]	[['EEE', 'TFD', '213', '324', 'EEE', 'YFK', '213', '324'], ['....', 'GDLT', '}]Z}', '3413', '....', 'YKLP', '}]Z}', '3413'], ['....', 'PGDL', '}}]Z', '3341', '....', 'STNL', '}}]Z', '3341'], ['HHH', 'KIQ', '%!%', '404', 'HHH', 'EVQ', '%!%', '404']]
4JTV_I	0.000962292570448	2.919377179522935	0.4310051107325379	[[247, 249], [245, 249], [167, 172], [67, 69]]	[4, 0, 3, 1]	[[200, 202], [394, 398], [546, 551], [980, 982]]	[['EEE', 'TFE', '213', '324', 'EEE', 'YFK', '213', '324'], ['EEEEE', 'KITFE', '3/213', '40324', 'EEEEE', 'NVYAD', '3/213', '40324'], ['EEEEEE', 'LSKSYI', '02322/', '134330', 'EEEEEE', 'LTGTGV', '02222/', '133330'], ['HHT', 'ILG', '!"N', '013', 'HHT', 'ILS', '!"N', '013']]
2DD8_S	0.0009720668439835	3.745249424016591	0.039182282793867	[[500, 502], [342, 425], [492, 512], [427, 429]]	[4, 0, 3, 1]	[[200, 202], [355, 438], [506, 526], [990, 992]]	[['EEE', 'SFE', '213', '324', 'EEE', 'YFK', '213', '324'], ['EEEE.SEE..THHHHS.TT.SEEEEESS.GGGSSS.EESEEEEEEEEEEGGGGGGSSTT..SHHHHHT....SS..EEEEEEE.', 'RKKISNFVADYSVLYNSTFFSTFKGYGVSATKLNDLHFSNVYADSFVVKGDDVRQIAPGQTGVIADYNYKLPDDFMGGVLAWNT', '433/}V1/[]N$!"$V}NM[U21322UR}89:SVVZ31U3/21321//39::6;:RTNN]}U!!#%$O}]Z}VV[[22/0123}', '54403420243301343322332433303234144142340324320043440540233433002434341344…
6STU_D	0.0009969962166708	2.9273754282212536	0.001706484641639	[[352, 354], [351, 356], [209, 214]]	[4, 0, 3]	[[200, 202], [395, 400], [549, 554]]	[['EEE', 'TFD', '213', '324', 'EEE', 'YFK', '213', '324'], ['EEEEEE', 'ITFDFA', '/21311', '032422', 'EEEEEE', 'VYADSF', '/21321', '032432'], ['EEEEEE', 'TLVLTK', '20/023', '310134', 'EEEEEE', 'TGVLTE', '22/023', '330134']]
7KJ3_C	0.0010219662113776	0.7291827711121115	0.0085178875638836	[[197, 202], [355, 444], [506, 571], [973, 992]]	[4, 0, 3, 1]	[[197, 202], [355, 444], [506, 571], [973, 992]]	[['ETTEEE', 'IDGYFK', '/ON213', '043324', 'ETTEEE', 'IDGYFK', '/ON213', '043324'], ['EEEE.SEE..THHHHT.TT.SEEEESSS.GGGGGT.EESEEEEEEEEEEGGGGGGSSBT..SHHHHHT..B.TT..EEEEEEE.TTTS..', 'RKRISNCVADYSVLYNSASFSTFKDYGVSPTKLNDLEFTNVYADSFVIRGDEVRQIAPGQTGKIADYNYKLPDDFTGDVIAWNSNNLDSK', '434/}V1/[]N$!"$O}MN[U2133UUR}99:7:OZ31U3/21321//49::6;:RT+N]}U%!#%$O}])}OO[}23//123}OOLV}]', '54503420243301343232332443303334…
7KDH_A	0.0010289303840691	0.8734791905301766	0.0316344463971884	[[197, 202], [355, 441], [505, 571], [973, 992]]	[4, 0, 3, 1]	[[197, 202], [355, 441], [505, 571], [973, 992]]	[['ETTEEE', 'IDGYFK', '/ON213', '043324', 'ETTEEE', 'IDGYFK', '/ON213', '043324'], ['EEEE.SEE..HHHHHH.TTSSEEEEESS.TTGGGT.EESEEEEEEEEEEGGGGGGSSTT..SHHHHHT....TT..EEEEEEE.TTT', 'RKRISNCVADYSVLYNSASFSTFKDYGVSPTKLNDLEFTNVYADSFVIRGDEVRQIAPGQTGKIADYNYKLPDDFTGDVIAWNSNNL', '434/}V1/[]$$!"$%}MNTU21332UR}NN:7:OZ31U3/21321//49::6;:RTNN]}U%!#%$O}]Z}OO[}23//123}OOL', '54503420243301343232332443303334144142340…
1Z7S_1	0.0010372086019005	8.965647140390848	0.0352733686067026	[[255, 257], [254, 262], [87, 90], [52, 54]]	[4, 0, 3, 1]	[[200, 202], [395, 403], [552, 555], [986, 988]]	[['EEE', 'YMK', '213', '324', 'EEE', 'YFK', '213', '324'], ['EEEEEEEEE', 'VYMKPKHIR', '/213233/4', '032434405', 'EEEEEEEEE', 'VYADSFVIR', '/21321//4', '032432005'], ['EEE.', 'LTNS', '023}', '1343', 'EEE.', 'LTES', '023}', '1343'], ['HHH', 'PSD', '$$%', '334', 'HHH', 'PPE', '$$%', '334']]
3UYX_B	0.00106557890219	2.87019576824194	0.4804088586030661	[[247, 249], [245, 249], [167, 172], [67, 69]]	[4, 0, 3, 1]	[[200, 202], [394, 398], [546, 551], [980, 982]]	[['EEE', 'TFE', '213', '324', 'EEE', 'YFK', '213', '324'], ['EEEEE', 'KITFE', '3/213', '40324', 'EEEEE', 'NVYAD', '3/213', '40324'], ['EEEEEE', 'LSKSYI', '02322/', '134330', 'EEEEEE', 'LTGTGV', '02222/', '133330'], ['HHT', 'ILG', '!"N', '013', 'HHT', 'ILS', '!"N', '013']]
7KDG_B	0.0010685401025259	0.6851444088419653	0.0034071550255532	[[197, 202], [355, 444], [505, 571], [973, 992]]	[4, 0, 3, 1]	[[197, 202], [355, 444], [505, 571], [973, 992]]	[['ETTEEE', 'IDGYFK', '/ON213', '043324', 'ETTEEE', 'IDGYFK', '/ON213', '043324'], ['EEEE.SEE..THHHHT.TT.SEEEESSS.GGGGGG.EES.EEEEEEEEEGGGGGG.STT..SHHHHTT.PPPTT..EEEEEEE.TTTT..', 'RKRISNOVADYSVLYNSASFSTFKPYGVSPTKLNDLQFTNVYADSFVIRGDEVRQIAPGQTGKIADYNYKLPDDFTGPVIAWNSNNLDSK', '434/}V5/[]N$!"$O}MN[U2132UUR}99:7::Z31U]/21321//49::6;:YTNN]}U%!#%NO}HEGOO[}22//123}OOLO}]', '54503460243301343232332433303334…
7K8X_A	0.0010743923154894	0.6173265209100931	0.0244328097731238	[[197, 202], [355, 444], [506, 571], [973, 992]]	[4, 0, 3, 1]	[[197, 202], [355, 444], [506, 571], [973, 992]]	[['ETTEEE', 'IDGYFK', '/ON213', '043324', 'ETTEEE', 'IDGYFK', '/ON213', '043324'], ['EEEE.SEE...HHHHH.SSEEEEE.SSS.TTTTSS..BSEEEEEEEEEEGGGGGGSSTT..SHHHHHT....TT..EEEEEEE.TTTS..', 'RKRISNCVADYSVLYNSASFSTFKDYGVSPTKLNDLEFTNVYADSFVIRGDEVRQIAPGQTGKIADYNYKLPDDFTGDVIAWNSNNLDSK', '434/}V1/[]}$!"$%}TU12213]UUR}NNOLVVZ]*U3/21321//49::6;:RTNN]}U%!#%$O}]Z}OO[}23//123}OOLV}]', '54503420243301343232332443303334…
6QPN_F	0.0010746281329832	2.9148218435759543	0.1413969335604765	[[565, 567], [564, 569], [422, 427]]	[4, 0, 3]	[[200, 202], [395, 400], [549, 554]]	[['EEE', 'TFD', '213', '324', 'EEE', 'YFK', '213', '324'], ['EEEEEE', 'ITFDFA', '/21311', '032422', 'EEEEEE', 'VYADSF', '/21321', '032432'], ['EEEEEE', 'TLVLTK', '20/023', '310134', 'EEEEEE', 'TGVLTE', '22/023', '330134']]
7KDJ_A	0.0010908197766493	0.7526651192137559	0.0316344463971884	[[197, 202], [355, 441], [505, 571], [973, 992]]	[4, 0, 3, 1]	[[197, 202], [355, 441], [505, 571], [973, 992]]	[['ETTEEE', 'IDGYFK', '/ON213', '043324', 'ETTEEE', 'IDGYFK', '/ON213', '043324'], ['EEEE.SEE..HHHHHT.TT.SEEEESSS.GGGGGG.EESEEEEEEEEEEGGGGGGSSTT..SHHHHHT....TT..EEEEEEE.TTT', 'RKRISNCVADYSVLYNSASFSTFKDYGVSPTKLNDLEFTNVYADSFVIRGDEVRQIAPGQTGKIADYNYKLPDDFTGDVIAWNSNNL', '434/}V1/[]$$!"$O}MN[U2133UUR}99:7::Z31U3/21321//49::6;:RTNN]}U%!#%$O}]Z}OO[}23//123}OOL', '54503420243301343232332443303334144142340…
7JWB_A	0.0011027708892341	0.8894830206540434	0.0595667870036102	[[197, 202], [355, 444], [506, 571], [973, 992]]	[4, 0, 3, 1]	[[197, 202], [355, 444], [506, 571], [973, 992]]	[['ETTEEE', 'IDGYFK', '/ON213', '043324', 'ETTEEE', 'IDGYFK', '/ON213', '043324'], ['EEEE.SEE...HHHHTT...SEEEESSS.TTTGGG...SEEEEEEEEEEGGGGGGSSBT..SHHHHHT..B.SS..SEEEEEE.TTTS..', 'RKRISNEVADYSVLYNSASFSTFKFYGVSPTKLNDLGFTNVYADSFVIRGDEVRQIAPGQTGKIADYNYKLPDDFTGFVIAWNSNNLDSK', '434/}V3/[]}$!"$ON[}[U2131UUR}NNO7::Z}[U3/21321//49::6;:RT+N]}U%!#%$O}])}VV[}U1//123}OOLV}]', '54503440243301343232332423303334…
6QPO_A	0.0011204386869837	3.003756868775963	0.0766609880749573	[[565, 567], [564, 569], [422, 427]]	[4, 0, 3]	[[200, 202], [395, 400], [549, 554]]	[['EEE', 'TFD', '213', '324', 'EEE', 'YFK', '213', '324'], ['EEEEEE', 'ITFDFA', '/21311', '032422', 'EEEEEE', 'VYADSF', '/21321', '032432'], ['EEEEEE', 'TLVLTK', '20/023', '310134', 'EEEEEE', 'TGVLTE', '22/023', '330134']]
6QPO_D	0.0011376532494857	3.0171633655278094	0.0482142857142862	[[565, 567], [564, 569], [422, 427]]	[4, 0, 3]	[[200, 202], [395, 400], [549, 554]]	[['EEE', 'TFD', '213', '324', 'EEE', 'YFK', '213', '324'], ['EEEEEE', 'ITFDFA', '/21311', '032422', 'EEEEEE', 'VYADSF', '/21321', '032432'], ['EEEEEE', 'TLVLTK', '20/023', '310134', 'EEEEEE', 'TGVLTE', '22/023', '330134']]
5XHV_A	0.0011409417419314	2.827602163969818	0.071550255536626	[[241, 243], [239, 243], [308, 312], [61, 63]]	[4, 0, 3, 1]	[[200, 202], [394, 398], [529, 533], [980, 982]]	[['EEE', 'TFE', '213', '324', 'EEE', 'YFK', '213', '324'], ['EEEEE', 'KITFE', '3/213', '40324', 'EEEEE', 'NVYAD', '3/213', '40324'], ['.....', 'KSTKL', ']}}]Z', '43341', '.....', 'KSTNL', ']}}]Z', '43341'], ['HHT', 'ILG', '!"N', '013', 'HHT', 'ILS', '!"N', '013']]
6ZHD_C	0.0011482842910249	0.9968149343890038	0.0190972222222223	[[197, 202], [355, 438], [505, 571], [973, 992]]	[4, 0, 3, 1]	[[197, 202], [355, 438], [505, 571], [973, 992]]	[['ETTEEE', 'IDGYFK', '/ON213', '043324', 'ETTEEE', 'IDGYFK', '/ON213', '043324'], ['EEEE.SEE..THHHHT.S..SEEEEESS.TGGGGG.EESEEEEEEEEEEGGGGGGSSTT..SHIIIII....TT..EEEEEEE.', 'RKRISNCVADYSVLYNSASFSTFKDYGVSPTKLNDLEFTNVYADSFVIRGDEVRQIAPGQTGKIADYNYKLPDDFTGDVIAWNS', '434/}V1/[]N$!"$O}T}[U21332UR}N9:7::Z31U3/21321//49::6;:RTNN]}U%=?A@A}]Z}OO[}23//123}', '54503420243301343232332443303334144142340324320053…
6STU_A	0.001173671952253	2.9413359329646847	0.0579216354344118	[[352, 354], [351, 356], [209, 214]]	[4, 0, 3]	[[200, 202], [395, 400], [549, 554]]	[['EEE', 'TFD', '213', '324', 'EEE', 'YFK', '213', '324'], ['EEEEEE', 'ITFDFA', '/21311', '032422', 'EEEEEE', 'VYADSF', '/21321', '032432'], ['EEEEEE', 'TLVLTK', '20/023', '310134', 'EEEEEE', 'TGVLTE', '22/023', '330134']]
6MZJ_E	0.0011965950601513	4.307759775476687	0.1979591836734702	[[444, 446], [441, 449], [294, 297], [338, 346]]	[4, 0, 3, 1]	[[200, 202], [393, 401], [511, 514], [986, 992]]	[['EEE', 'TMK', '213', '324', 'EEE', 'YFK', '213', '324'], ['S.EEEEEEE', 'GNITMKSDI', 'U]/21323/', '340324340', 'SEEEEEEEE', 'TNVYADSFV', 'U3/21321/', '340324320'], ['EEEE', 'IVLT', '//02', '0013', 'EEEE', 'VVLS', '//02', '0013'], ['HHHHHHHHH', 'WSEAVNQVK', '$$%#!%%!%', '334204404', 'HHHHHHH', 'PPEAEVQ', '$$%#%!%', '3342404']]
6MYY_E	0.0011968435454809	4.307801353502791	0.0790441176470595	[[444, 446], [441, 449], [294, 297], [338, 346]]	[4, 0, 3, 1]	[[200, 202], [393, 401], [511, 514], [986, 992]]	[['EEE', 'TMK', '213', '324', 'EEE', 'YFK', '213', '324'], ['S.EEEEEEE', 'GNITMKSDI', 'U]/21323/', '340324340', 'SEEEEEEEE', 'TNVYADSFV', 'U3/21321/', '340324320'], ['EEEE', 'IVLT', '//02', '0013', 'EEEE', 'VVLS', '//02', '0013'], ['HHHHHHHHH', 'WSEAVNQVK', '$$%#!%%!%', '334204404', 'HHHHHHH', 'PPEAEVQ', '$$%#%!%', '3342404']]
7KDK_C	0.0012056030125753	1.039206778527689	0.0120689655172416	[[197, 202], [355, 438], [505, 571], [973, 992]]	[4, 0, 3, 1]	[[197, 202], [355, 438], [505, 571], [973, 992]]	[['ETTEEE', 'IDGYFK', '/ON213', '043324', 'ETTEEE', 'IDGYFK', '/ON213', '043324'], ['EEEE.SEE..HHHHHT.TT.SEEEEESS.TTTGGG.EES.EEEEEEEEEGGGGGGSSTT..SHHHHTT.PPPTT..EEEEEEE.', 'RKRISNAVADYSVLYNSASFSTFKBYGVSPTKLNDLCFTNVYADSFVIRGDEVRQIAPGQTGKIADYNYKLPDDFTGBVIAWNS', '434/}V1/[]$$!"$O}MN[U21352UR}NNO7::Z11U]/21321//49::6;:RTNN]}U%!#%NO}HEGOO[}25//123}', '54503420243301343232332463303334144122340324320053…
6OJ0_O	0.0012530497952594	1.3139850794185248	0.0459965928449739	[[338, 340], [338, 341], [225, 230], [205, 209]]	[4, 0, 3, 1]	[[200, 202], [396, 399], [548, 553], [976, 980]]	[['EEE', 'YFN', '213', '324', 'EEE', 'YFK', '213', '324'], ['EEEE', 'YFNP', '2132', '3243', 'EEEE', 'YADS', '2132', '3243'], ['EEEEEE', 'YSTNLT', '222302', '333413', 'EEEEEE', 'GTGVLT', '222/02', '333013'], ['.HHHH', 'VTQQV', 'Y$%%!', '03440', '.HHHH', 'VLNDI', 'Y"%%!', '01440']]
7KDG_A	0.0012562296013624	0.6690404900665974	0.0155709342560554	[[197, 202], [355, 444], [505, 571], [973, 992]]	[4, 0, 3, 1]	[[197, 202], [355, 444], [505, 571], [973, 992]]	[['ETTEEE', 'IDGYFK', '/ON213', '043324', 'ETTEEE', 'IDGYFK', '/ON213', '043324'], ['EEEE.SEE..HHHHHT.TT.SEEEESSS.GGGGGG.EES.EEEEEEEEEGGGGGG.STT..SHHHHHT.PPPTT..EEEEEEE.TTTT..', 'RKRISNCVADYSVLYNSASFSTFKDYGVSPTKLNDLEFTNVYADSFVIRGDEVRQIAPGQTGKIADYNYKLPDDFTGDVIAWNSNNLDSK', '434/}V1/[]$$!"$O}MN[U2133UUR}99:7::Z31U]/21321//49::6;:YTNN]}U%!#%$O}HEGOO[}23//123}OOLO}]', '54503420243301343232332443303334…
4JTV_C	0.0012784039528311	2.908032704754971	0.3884156729131172	[[247, 249], [245, 249], [167, 172], [67, 69]]	[4, 0, 3, 1]	[[200, 202], [394, 398], [546, 551], [980, 982]]	[['EEE', 'TFE', '213', '324', 'EEE', 'YFK', '213', '324'], ['EEEEE', 'KITFE', '3/213', '40324', 'EEEEE', 'NVYAD', '3/213', '40324'], ['EEEEEE', 'LSKSYI', '02322/', '134330', 'EEEEEE', 'LTGTGV', '02222/', '133330'], ['HHT', 'ILG', '!"N', '013', 'HHT', 'ILS', '!"N', '013']]
7JMW_A	0.0012794050599805	4.084817568657851	0.1311754684838153	[[514, 516], [355, 438], [506, 528]]	[4, 0, 3]	[[200, 202], [355, 438], [506, 528]]	[['EEE', 'SFE', '213', '324', 'EEE', 'YFK', '213', '324'], ['EEEE.SEE...TTTTT.TT.SEEEEESS.GGGGGG.EESEEEEEEEEEEGGGGGGSSTT..SHHHHHT....TT..EEEEEEE.', 'RKRISNAVADYSVLYNSASFSTFKBYGVSPTKLNDLCFTNVYADSFVIRGDEVRQIAPGQTGKIADYNYKLPDDFTGBVIAWNS', '434/}V1/[]}NKLNO}MN[U21352UR}99:7::Z11U3/21321//49::6;:RTNN]}U%!#%$O}]Z}OO[}25//123}', '54503420243301343232332463303334144122340324320053440540233433402434341344…
1FNU_C	0.0012826773773826	1.574374207056582	0.1623762376237634	[[723, 732], [727, 730], [717, 732], [619, 621]]	[4, 0, 3, 1]	[[197, 202], [450, 453], [510, 516], [978, 980]]	[['ETTEEEEEEE', 'IDGIQSLSFD', '/ON/320213', '0430431324', 'ETTEEE', 'IDGYFK', '/ON213', '043324'], ['EEEE', 'QSLS', '3202', '4313', 'EEEE', 'NYLY', '3202', '4313'], ['EEEEEEETTEEEEEEE', 'IVVKVSIDGIQSLSFD', '///3/2/ON/320213', '0004030430431324', 'EEEEEEE', 'VVVLSFE', '///0213', '0001324'], ['HHH', 'QNI', '%%!', '440', 'HHH', 'NDI', '%%!', '440']]
4XL8_B	0.0012934929027887	1.4048835319650883	0.2515991471215357	[[339, 341], [339, 342], [250, 255]]	[4, 0, 3]	[[200, 202], [396, 399], [538, 543]]	[['EEE', 'SFK', '213', '324', 'EEE', 'YFK', '213', '324'], ['EEEE', 'SFKW', '2132', '3243', 'EEEE', 'YADS', '2132', '3243'], ['EEEEEE', 'AIEFTF', '1/3121', '204232', 'EEEEEE', 'FVNFNF', '1/3131', '204242']]
7K8S_A	0.0013013837032111	0.5698465568085489	0.0034188034188034	[[197, 202], [355, 444], [506, 571], [973, 992]]	[4, 0, 3, 1]	[[197, 202], [355, 444], [506, 571], [973, 992]]	[['ETTEEE', 'IDGYFK', '/ON213', '043324', 'ETTEEE', 'IDGYFK', '/ON213', '043324'], ['EEEE.SSB..HHHHH.STT.SB..BSSS.TGGGGT.EESBEEEEEEEEETTGGGT.STT..SHHHHHT....TT..EEEEEEE.TTTS..', 'RKRISNCVADYSVLYNSASFSTFKDYGVSPTKLNDLEFTNVYADSFVIRGDEVRQIAPGQTGKIADYNYKLPDDFTGDVIAWNSNNLDSK', '434/}VT([]$$!"$]UMN[U+[],UUR}N9:7:OZ31U,/21321//4NO:6;OYTNN]}U%!#%$O}]Z}OO[}23//123}OOLV}]', '54503420243301343232332443303334…
7JV4_A	0.0013252354307367	1.1343610379892592	0.0951492537313436	[[197, 202], [355, 438], [505, 571], [973, 992]]	[4, 0, 3, 1]	[[197, 202], [355, 438], [505, 571], [973, 992]]	[['ETTEEE', 'IDGYFK', '/ON213', '043324', 'ETTEEE', 'IDGYFK', '/ON213', '043324'], ['EEEE.SEE...HHHHH.TT.SEEEESSS.TTTTTT.EESEEEEEEEEEEGGGGGGSSTT..SHHHHHT....TT..EEEEEEE.', 'RKRISNCVADYSVLYNSASFSTFKDYGVSPTKLNDLEFTNVYADSFVIRGDEVRQIAPGQTGKIADYNYKLPDDFTGDVIAWNS', '434/}V1/[]}$!"$%}MN[U2133UUR}NNOLOOZ31U3/21321//49::6;:RTNN]}U%!#%$O}]Z}OO[}23//123}', '54503420243301343232332443303334144142340324320053…
6XC2_Z	0.0013263478861033	3.5476450142925366	0.0103270223752158	[[514, 516], [355, 438], [505, 528]]	[4, 0, 3]	[[200, 202], [355, 438], [505, 528]]	[['EEE', 'SFE', '213', '324', 'EEE', 'YFK', '213', '324'], ['EEEE.SEE..SHHHHTS...SEEEEESS.TTGGGG..BSEEEEEEEEEEGGGGGGSSTT..SHHHHHT....TT..EEEEEEE.', 'RKRISNIVADYSVLYNSASFSTFKJYGVSPTKLNDLKFTNVYADSFVIRGDEVRQIAPGQTGKIADYNYKLPDDFTGJVIAWNS', '434/}V//[]U$!"$OU[}[U21352UR}NN:7::Z]*U3/21321//49::6;:RTNN]}U%!#%$O}]Z}OO[}25//123}', '54503400243301343232332463303334144142340324320053440540233433402434341344…
7KE6_A	0.0013418255472935	0.6399677612643875	0.0538599640933574	[[197, 202], [355, 444], [505, 571], [973, 992]]	[4, 0, 3, 1]	[[197, 202], [355, 444], [505, 571], [973, 992]]	[['ETTEEE', 'IDGYFK', '/ON213', '043324', 'ETTEEE', 'IDGYFK', '/ON213', '043324'], ['EEEE.SEE..THHHHT.TT.SEEEEESS.TTTGGG.EES.EEEEEEEEEGGGGGGSSSS..SHHHHHT.PPPTT..EEEEEEE.TTTT..', 'RKRISNCVADYSVLYNSASFSTFKDYGVSPTKLNDLEFTNVYADSFVIRGDEVRQIAPGQTGKIADYNYKLPDDFTGDVIAWNSNNLDSK', '434/}V1/[]N$!"$O}MN[U21332UR}NNO7::Z31U]/21321//49::6;:RTUU]}U%!#%$O}HEGOO[}23//123}OOLO}]', '54503420243301343232332443303334…
5K9O_I	0.0013587463626481	10.754360564269042	0.1856899488926744	[[244, 246], [242, 246], [20, 24], [422, 426]]	[4, 0, 3, 1]	[[200, 202], [394, 398], [528, 532], [986, 990]]	[['EEE', 'TFE', '213', '324', 'EEE', 'YFK', '213', '324'], ['EEEEE', 'KITFE', '3/213', '40324', 'EEEEE', 'NVYAD', '3/213', '40324'], ['.....', 'NNSTD', ']]}}]', '44334', '.....', 'KKSTN', ']]}}]', '44334'], ['HHHHH', 'TYNAE', '$$%#%', '33424', 'HHHHH', 'PPEAE', '$$%#%', '33424']]
3M6S_E	0.0013673949914845	3.018155110276993	0.281090289608177	[[241, 243], [239, 243], [161, 166], [61, 63]]	[4, 0, 3, 1]	[[200, 202], [394, 398], [546, 551], [980, 982]]	[['EEE', 'TFE', '213', '324', 'EEE', 'YFK', '213', '324'], ['EEEEE', 'KITFE', '3/213', '40324', 'EEEEE', 'NVYAD', '3/213', '40324'], ['EEEEEE', 'LSKSYI', '02322/', '134330', 'EEEEEE', 'LTGTGV', '02222/', '133330'], ['HHT', 'ILG', '!"N', '013', 'HHT', 'ILS', '!"N', '013']]
6Z2M_E	0.0013678775704599	3.961903998932864	0.1277683134582621	[[514, 516], [355, 444], [506, 526]]	[4, 0, 3]	[[200, 202], [355, 444], [506, 526]]	[['EEE', 'SFE', '213', '324', 'EEE', 'YFK', '213', '324'], ['EEEE.SEE..THHHHT.S..SEEEEES..GGG.SS.EESEEEEEEEEEEGGGGGGSSTT..SHHHHHT....TT..EEEEEEE.TTTS..', 'RKRISNIVADYSVLYNSASFSTFKJYGVSPTKLNDLKFTNVYADSFVIRGDEVRQIAPGQTGKIADYNYKLPDDFTGJVIAWNSNNLDSK', '434/}V//[]N$!"$O}T}[U21352UY}99:ZVVZ31U3/21321//49::6;:RTNN]}U%!#%$O}]Z}OO[}25//123}OOLV}]', '54503400243301343232332463303334144142340324320053440540…
6CHX_A	0.0013744212980414	4.136570961261125	0.2678185745140393	[[114, 116], [113, 116], [232, 237], [65, 67]]	[4, 0, 3, 1]	[[200, 202], [375, 378], [547, 552], [980, 982]]	[['EEE', 'SFE', '213', '324', 'EEE', 'YFK', '213', '324'], ['SEEE', 'SSFE', 'U213', '3324', 'SEEE', 'STFK', 'U213', '3324'], ['EEEEEE', 'YYWTLL', '222200', '333311', 'EEEEEE', 'TGTGVL', '2222/0', '333301'], ['HHT', 'ILG', '!"N', '013', 'HHT', 'ILS', '!"N', '013']]
3M6S_C	0.0013773339131622	3.0112480974253923	0.3458262350936967	[[241, 243], [239, 243], [161, 166], [61, 63]]	[4, 0, 3, 1]	[[200, 202], [394, 398], [546, 551], [980, 982]]	[['EEE', 'TFE', '213', '324', 'EEE', 'YFK', '213', '324'], ['EEEEE', 'KITFE', '3/213', '40324', 'EEEEE', 'NVYAD', '3/213', '40324'], ['EEEEEE', 'LSKSYI', '02322/', '134330', 'EEEEEE', 'LTGTGV', '02222/', '133330'], ['HHT', 'ILG', '!"N', '013', 'HHT', 'ILS', '!"N', '013']]
6LZG_B	0.0013818500724077	2.317036907505164	0.1873935264054513	[[514, 516], [355, 438], [506, 523], [364, 366]]	[4, 0, 3, 1]	[[200, 202], [355, 438], [506, 523], [985, 987]]	[['EEE', 'SFE', '213', '324', 'EEE', 'YFK', '213', '324'], ['EEEE.SBB..HHHHHTS...SEEEEESS.STT..S..BSEEEEEEEEEEGGGGGGSSTT..SHHHHHT....TT..EEEEEEE.', 'RKRISNDVADYSVLYNSASFSTFKEYGVSPTKLNDLFFTNVYADSFVIRGDEVRQIAPGQTGKIADYNYKLPDDFTGEVIAWNS', '434/}V,([]$$!"$OU[}[U21332UR}UNOZ]VZ[*U3/21321//49::6;:RTNN]}U%!#%$O}]Z}OO[}23//123}', '54503440243301343232332443303334144122340324320053440540233433402434341344…
7JX3_R	0.001389730563089	2.2223737027952533	0.0992509363295881	[[396, 398], [355, 438], [506, 529]]	[4, 0, 3]	[[200, 202], [355, 438], [506, 529]]	[['EEE', 'YAD', '213', '324', 'EEE', 'YFK', '213', '324'], ['EEEE.SEEPP.GGGTT.SS.SEEEEESS.GGGGTT.EES.EEEEEEEEEGGGGGGSSTT..SHHHHHT.PPPTT..EEEEEEE.', 'RKRISNNVADYSVLYNSASFSTFKOYGVSPTKLNDLPFTNVYADSFVIRGDEVRQIAPGQTGKIADYNYKLPDDFTGOVIAWNS', '434/}V3/FH}967NO}TU[U21352UR}99:7OOZ21U]/21321//49::6;:RTNN]}U%!#%$O}HEGOO[}25//123}', '54503440243301343232332463303334144132340324320053440540233433402434341344…
4HF5_A	0.0013905695479068	2.1033527684180653	0.1226575809199315	[[257, 259], [243, 247], [243, 246], [108, 112]]	[4, 0, 3, 1]	[[200, 202], [395, 399], [539, 542], [977, 981]]	[['EEE', 'GFK', '213', '324', 'EEE', 'YFK', '213', '324'], ['EEEEE', 'INFES', '/3132', '04243', 'EEEEE', 'VYADS', '/2132', '03243'], ['EEEE', 'INFE', '/313', '0424', 'EEEE', 'VNFN', '/313', '0424'], ['HHHHH', 'LKHLL', '"%%""', '14411', 'HHHHH', 'LNDIL', '"%%!"', '14401']]
6XEY_B	0.0013918354298789	0.6948053992824654	0.0352733686067026	[[197, 202], [355, 444], [505, 570], [973, 992]]	[4, 0, 3, 1]	[[197, 202], [355, 444], [505, 570], [973, 992]]	[['ETTEEE', 'IDGYFK', '/ON213', '043324', 'ETTEEE', 'IDGYFK', '/ON213', '043324'], ['EEEE.SEE...HHHHT.TT.SB..EESS.GGGGGG.EES.EEEEEEEEEGGGTTTSSTT..SHHHHHT....TT..EEEEEEE.TTTS..', 'RKRISNPVADYSVLYNSASFSTFKQYGVSPTKLNDLRFTNVYADSFVIRGDEVRQIAPGQTGKIADYNYKLPDDFTGQVIAWNSNNLDSK', '434/}V2/[]}$!"$O}MN[U+[]32UR}99:7::Z41U]/21321//49::KPORTNN]}U%!#%$O}]Z}OO[}23//123}OOLV}]', '54503430243301343232332443303334…
3LZG_A	0.001442656651848	2.6808225102195267	0.4088586030664389	[[244, 246], [244, 249], [232, 235], [70, 72]]	[4, 0, 3, 1]	[[200, 202], [376, 381], [547, 550], [980, 982]]	[['EEE', 'TFE', '213', '324', 'EEE', 'YFK', '213', '324'], ['EEEESS', 'TFEATG', '2131UU', '324233', 'EEEESS', 'TFKDYG', '2133UU', '324433'], ['EEEE', 'YYWT', '2222', '3333', 'EEEE', 'TGTG', '2222', '3333'], ['HHT', 'ILG', '!"N', '013', 'HHT', 'ILS', '!"N', '013']]
6ZDH_A	0.0014564197079054	0.7442674270739751	0.219761499148211	[[197, 202], [355, 444], [506, 570], [973, 992]]	[4, 0, 3, 1]	[[197, 202], [355, 444], [506, 570], [973, 992]]	[['ETTEEE', 'IDGYFK', '/ON213', '043324', 'ETTEEE', 'IDGYFK', '/ON213', '043324'], ['EEEE.SEE..THHHHH....SEEEEEBS.GGGGTT..BSEEEEEEEEEEHHHHTTSSTT..SHIIIII....TT..EEEEEEE.TTTS..', 'RKRISNCVADYSVLYNSASFSTFKDYGVSPTKLNDLEFTNVYADSFVIRGDEVRQIAPGQTGKIADYNYKLPDDFTGDVIAWNSNNLDSK', '434/}V1/[]N$!"$%}[}[U21332+R}99:7OOZ]*U3/21321//4$%%!PORTNN]}U%=?A@A}]Z}OO[}23//123}OOLV}]', '54503420243301343232332443303334…
6NB6_C	0.0014633241809959	10.998419517609362	0.0902896081771715	[[500, 502], [342, 429], [492, 554], [955, 974]]	[4, 0, 3, 1]	[[200, 202], [355, 442], [506, 568], [973, 992]]	[['EEE', 'SFE', '213', '324', 'EEE', 'YFK', '213', '324'], ['EEEE.SEE...HHHHS.SS.SEEEESSS.GGGGGG..BSEEEEEEEEEEGGGGGGSSTT..SHHHHHT....SS...EEEEEE.TTTT', 'RKKISNGVADYSVLYNSTFFSTFKHYGVSATKLNDLIFSNVYADSFVVKGDDVRQIAPGQTGVIADYNYKLPDDFMGHVLAWNTRNID', '433/}V2/[]}$!"$V}UT[U2133UUR}89:7::ZY*U3/21321//39::6;:RTNN]}U!!#%$O}]Z}VV[[}3/0123}POKO', '54403430243301343322332443303234144102340324320043440540233433…
5IBL_F	0.0014884718967349	10.77642192766174	0.1413969335604765	[[244, 246], [242, 246], [20, 24], [191, 195]]	[4, 0, 3, 1]	[[200, 202], [394, 398], [528, 532], [978, 982]]	[['EEE', 'TFE', '213', '324', 'EEE', 'YFK', '213', '324'], ['EEEEE', 'KITFE', '3/213', '40324', 'EEEEE', 'NVYAD', '3/213', '40324'], ['.....', 'NNSTD', ']]}}]', '44334', '.....', 'KKSTN', ']]}}]', '44334'], ['HHHHT', 'QQSLY', '%%$"N', '44313', 'HHHHT', 'NDILS', '%%!"N', '44013']]
3AL4_I	0.0014970678426816	2.885351390221053	0.412265758091993	[[247, 249], [245, 249], [167, 172], [67, 69]]	[4, 0, 3, 1]	[[200, 202], [394, 398], [546, 551], [980, 982]]	[['EEE', 'TFE', '213', '324', 'EEE', 'YFK', '213', '324'], ['EEEEE', 'KITFE', '3/213', '40324', 'EEEEE', 'NVYAD', '3/213', '40324'], ['EEEEEE', 'LSKSYI', '02322/', '134330', 'EEEEEE', 'LTGTGV', '02222/', '133330'], ['HHT', 'ILG', '!"N', '013', 'HHT', 'ILS', '!"N', '013']]
3ZFE_A	0.0015182000945785	14.941876768837355	0.3401826484018266	[[104, 108], [103, 108], [132, 135], [5, 7]]	[4, 0, 3, 1]	[[198, 202], [373, 378], [540, 543], [989, 991]]	[['TSEEE', 'NGYAN', 'OU213', '43324', 'TTEEE', 'DGYFK', 'ON213', '43324'], ['TTSEEE', 'PNGYAN', 'NOU213', '343324', 'T.SEEE', 'SFSTFK', 'N[U213', '323324'], ['EEEE', 'DAEF', '3131', '4242', 'EEEE', 'NFNF', '3131', '4242'], ['HHH', 'ADV', '#%!', '240', 'HHH', 'AEV', '#%!', '240']]
4C10_A	0.0015185679572344	14.94185796475132	0.3747072599531618	[[104, 108], [103, 108], [132, 135], [5, 7]]	[4, 0, 3, 1]	[[198, 202], [373, 378], [540, 543], [989, 991]]	[['TSEEE', 'NGYAN', 'OU213', '43324', 'TTEEE', 'DGYFK', 'ON213', '43324'], ['TTSEEE', 'PNGYAN', 'NOU213', '343324', 'T.SEEE', 'SFSTFK', 'N[U213', '323324'], ['EEEE', 'DAEF', '3131', '4242', 'EEEE', 'NFNF', '3131', '4242'], ['HHH', 'ADV', '#%!', '240', 'HHH', 'AEV', '#%!', '240']]
3M6S_A	0.0015213815363536	3.013629175311335	0.3696763202725721	[[241, 243], [239, 243], [161, 166], [61, 63]]	[4, 0, 3, 1]	[[200, 202], [394, 398], [546, 551], [980, 982]]	[['EEE', 'TFE', '213', '324', 'EEE', 'YFK', '213', '324'], ['EEEEE', 'KITFE', '3/213', '40324', 'EEEEE', 'NVYAD', '3/213', '40324'], ['EEEEEE', 'LSKSYI', '02322/', '134330', 'EEEEEE', 'LTGTGV', '02222/', '133330'], ['HHT', 'ILG', '!"N', '013', 'HHT', 'ILS', '!"N', '013']]
3M6S_G	0.0015489149796545	3.015648060059313	0.3662691652470187	[[241, 243], [239, 243], [161, 166], [61, 63]]	[4, 0, 3, 1]	[[200, 202], [394, 398], [546, 551], [980, 982]]	[['EEE', 'TFE', '213', '324', 'EEE', 'YFK', '213', '324'], ['EEEEE', 'KITFE', '3/213', '40324', 'EEEEE', 'NVYAD', '3/213', '40324'], ['EEEEEE', 'LSKSYI', '02322/', '134330', 'EEEEEE', 'LTGTGV', '02222/', '133330'], ['HHT', 'ILG', '!"N', '013', 'HHT', 'ILS', '!"N', '013']]
4KPQ_A	0.0015590736387645	4.337779171392111	0.1890971039182278	[[244, 246], [243, 247], [39, 42]]	[4, 0, 3]	[[200, 202], [395, 399], [554, 557]]	[['EEE', 'TFE', '213', '324', 'EEE', 'YFK', '213', '324'], ['EEEEE', 'ITFES', '/2132', '03243', 'EEEEE', 'VYADS', '/2132', '03243'], ['E...', 'ETNH', '3}]]', '4344', 'E...', 'ESNK', '3}]]', '4344']]
4KPQ_C	0.0015706080387964	4.338201293723522	0.1090289608177164	[[244, 246], [243, 247], [39, 42]]	[4, 0, 3]	[[200, 202], [395, 399], [554, 557]]	[['EEE', 'TFE', '213', '324', 'EEE', 'YFK', '213', '324'], ['EEEEE', 'ITFES', '/2132', '03243', 'EEEEE', 'VYADS', '/2132', '03243'], ['E...', 'ETNH', '3}]]', '4344', 'E...', 'ESNK', '3}]]', '4344']]
6ZHD_B	0.0016007946335051	1.02891956960731	0.0102214650766609	[[197, 202], [355, 438], [505, 571], [973, 992]]	[4, 0, 3, 1]	[[197, 202], [355, 438], [505, 571], [973, 992]]	[['ETTEEE', 'IDGYFK', '/ON213', '043324', 'ETTEEE', 'IDGYFK', '/ON213', '043324'], ['EEEE.SEE..THHHHT.S..SEEEEESS.TGGGGG.EES.EEEEEEEEEGGGGGGSSTT..SHIIIII....TT..EEEEEEE.', 'RKRISNPVADYSVLYNSASFSTFKQYGVSPTKLNDLRFTNVYADSFVIRGDEVRQIAPGQTGKIADYNYKLPDDFTGQVIAWNS', '434/}V2/[]N$!"$O}T}[U21332UR}N9:7::Z41U]/21321//49::6;:RTNN]}U%=?A@A}]Z}OO[}23//123}', '54503430243301343232332443303334144152340324320053…
6XKL_A	0.0016112647617367	1.1409105833356474	0.0576576576576581	[[197, 202], [355, 438], [505, 570], [973, 992]]	[4, 0, 3, 1]	[[197, 202], [355, 438], [505, 570], [973, 992]]	[['ETTEEE', 'IDGYFK', '/ON213', '043324', 'ETTEEE', 'IDGYFK', '/ON213', '043324'], ['EEEE.SSB..HHHHHH.TT.SEEEE.SS.TTSTTT.EESEEEEEEEEEEGGGGGGSSTT..SHHHHHS....SS...EEEEEE.', 'RKRISNCVADYSVLYNSASFSTFKDYGVSPTKLNDLEFTNVYADSFVIRGDEVRQIAPGQTGKIADYNYKLPDDFTGDVIAWNS', '434/}VT([]$$!"$%}MN[U2133}UR}NNVLOOZ31U3/21321//49::6;:RTNN]}U%!#%$V}]Z}VV[}}3//123}', '54503420243301343232332443303334144142340324320053…
6Z97_A	0.001613986683511	1.0449285413388558	0.306643952299829	[[197, 202], [355, 438], [506, 571], [973, 992]]	[4, 0, 3, 1]	[[197, 202], [355, 438], [506, 571], [973, 992]]	[['ETTEEE', 'IDGYFK', '/ON213', '043324', 'ETTEEE', 'IDGYFK', '/ON213', '043324'], ['EEE..SSB..THHHHT.SS.SEEEEES..HHHHTT.EES.EEEEEEEEEGGGGGGSSTT..SHIIIII....TT..EEEEEEE.', 'RKRISNCVADYSVLYNSASFSTFKDYGVSPTKLNDLEFTNVYADSFVIRGDEVRQIAPGQTGKIADYNYKLPDDFTGDVIAWNS', '434Y}VT([]N$!"$O}TU[U21332UY}$$%"OOZ31U]/21321//49::6;:RTNN]}U%=?A@A}]Z}OO[}23//123}', '54503420243301343232332443303334144142340324320053…
7C01_A	0.0016199933103859	2.364840108982192	0.161839863713799	[[514, 516], [355, 438], [506, 520], [382, 384]]	[4, 0, 3, 1]	[[200, 202], [355, 438], [506, 520], [973, 975]]	[['EEE', 'SFE', '213', '324', 'EEE', 'YFK', '213', '324'], ['EEEE.SBB..THHHHTTS..SEEEEESS.SSS.TT..BSEEEEEEEEEEGGGGGGSSTT..SHHHHHT....TT..EEEEEEE.', 'RKRISNAVADYSVLYNSASFSTFKBYGVSPTKLNDLCFTNVYADSFVIRGDEVRQIAPGQTGKIADYNYKLPDDFTGBVIAWNS', '434/}V*([]N$!"$ONT}[U21352UR}UUVZOOZ[*U3/21321//49::6;:RTNN]}U%!#%$O}]Z}OO[}25//123}', '54503420243301343232332463303334144122340324320053440540233433402434341344…
6XF6_C	0.0016205095388062	0.5577778058020391	0.0204429301533215	[[197, 202], [355, 444], [506, 571], [973, 992]]	[4, 0, 3, 1]	[[197, 202], [355, 444], [506, 571], [973, 992]]	[['ETTEEE', 'IDGYFK', '/ON213', '043324', 'ETTEEE', 'IDGYFK', '/ON213', '043324'], ['EEEE.SEE...HHHHH.TT.SEE..SSS.STT.TT.EES.EEEEEEEEETTTGGGSSTT..SHHHHHT....TT..EEEEEEE.TTTS..', 'RKRISNBVADYSVLYNSASFSTFKCYGVSPTKLNDLDFTNVYADSFVIRGDEVRQIAPGQTGKIADYNYKLPDDFTGCVIAWNSNNLDSK', '434/}V5/[]}$!"$%}MN[U21][UUR}UNOZOOZ31U]/21321//4NOO6;:RTNN]}U%!#%$O}]Z}OO[}21//123}OOLV}]', '54503460243301343232332423303334…
7K8S_C	0.0017310097322637	0.5803938071700799	0.0444839857651251	[[197, 202], [355, 444], [506, 571], [973, 992]]	[4, 0, 3, 1]	[[197, 202], [355, 444], [506, 571], [973, 992]]	[['ETTEEE', 'IDGYFK', '/ON213', '043324', 'ETTEEE', 'IDGYFK', '/ON213', '043324'], ['EEEE.SSB..HHHHH.SS..SB..BSSS.GGGGGT.EESBEEEEEEEEEHHHHTTSSTT..SHHHHHT....TT..EEEEEEE.TTTS..', 'RKRISNYVADYSVLYNSASFSTFKZYGVSPTKLNDLAFTNVYADSFVIRGDEVRQIAPGQTGKIADYNYKLPDDFTGZVIAWNSNNLDSK', '434/}VU([]$$!"$]UT}[U+[].UUR}99:7:OZ11U,/21321//4$%%!PORTNN]}U%!#%$O}]Z}OO[}25//123}OOLV}]', '54503430243301343232332463303334…
7KEB_A	0.0017314426577346	0.8935043831221008	0.0034188034188034	[[197, 202], [355, 441], [505, 571], [973, 992]]	[4, 0, 3, 1]	[[197, 202], [355, 441], [505, 571], [973, 992]]	[['ETTEEE', 'IDGYFK', '/ON213', '043324', 'ETTEEE', 'IDGYFK', '/ON213', '043324'], ['EEEE.SEE..HHHHHT.TT.SEEEESSS.TTGGGG.EESEEEEEEEEEEGGGGGG.SBT..SHHHHHT..B.TT..EEEEEEE.TTT', 'RKRISNCVADYSVLYNSASFSTFKDYGVSPTKLNDLEFTNVYADSFVIRGDEVRQIAPGQTGKIADYNYKLPDDFTGDVIAWNSNNL', '434/}V1/[]$$!"$O}MN[U2133UUR}NN:7::Z31U3/21321//49::6;:YT+N]}U%!#%$O}])}OO[}23//123}OOL', '54503420243301343232332443303334144142340…
7K8X_B	0.0017467889123509	0.2018136978416827	0.028960817717206	[[197, 202], [355, 453], [506, 571], [973, 992]]	[4, 0, 3, 1]	[[197, 202], [355, 453], [506, 571], [973, 992]]	[['ETTEEE', 'IDGYFK', '/ON213', '043324', 'ETTEEE', 'IDGYFK', '/ON213', '043324'], ['EEEE.SEE...HHHHH...EEEEEESSS.SSTTSS..BSEEEEEEEEEEGGGTTTSSTT..SHHHHHT....TT..EEEEEEE.TTTS..TT.EEEEEE', 'RKRISNPVADYSVLYNSASFSTFKQYGVSPTKLNDLRFTNVYADSFVIRGDEVRQIAPGQTGKIADYNYKLPDDFTGQVIAWNSNNLDSKVGGNYNYLY', '434/}V2/[]}$!"$%}[}122133UUR}UUOLVVZ^*U3/21321//49::KPORTNN]}U%!#%$O}]Z}OO[}23//123}OOLV}]KN}323202', '54503…
1UK2_B	0.0017478178318374	4.830422009033066	0.7787878787878797	[[161, 163], [157, 162], [121, 125], [244, 248]]	[4, 0, 3, 1]	[[200, 202], [395, 400], [547, 551], [988, 992]]	[['EEE', 'YMH', '213', '324', 'EEE', 'YFK', '213', '324'], ['EEEEEE', 'VSFCYM', '/21121', '032232', 'EEEEEE', 'VYADSF', '/21321', '032432'], ['EEEEE', 'SPSGV', '2222/', '33330', 'EEEEE', 'TGTGV', '2222/', '33330'], ['HHHHH', 'QDHVD', '%%%!%', '44404', 'HHHHH', 'EAEVQ', '%#%!%', '42404']]
7K8Z_C	0.0017519575049827	0.8441142393894244	0.0190972222222223	[[197, 202], [355, 444], [506, 571], [973, 992]]	[4, 0, 3, 1]	[[197, 202], [355, 444], [506, 571], [973, 992]]	[['ETTEEE', 'IDGYFK', '/ON213', '043324', 'ETTEEE', 'IDGYFK', '/ON213', '043324'], ['EEEE.SEE..HHHHHH.TT.SEEEESSS.TTSGGG.EESEEEEEEEEEEGGGGGGSSTT..SHHHHHT....TT..EEEEEEE.TTTT..', 'RKRISNZVADYSVLYNSASFSTFKAYGVSPTKLNDLBFTNVYADSFVIRGDEVRQIAPGQTGKIADYNYKLPDDFTGAVIAWNSNNLDSK', '434/}V5/[]$$!"$%}MN[U2131UUR}NNV7::Z51U3/21321//49::6;:RTNN]}U%!#%$O}]Z}OO[}21//123}OOLO}]', '54503460243301343232332423303334…
6YOR_E	0.0017644704067725	4.030992723017862	0.0664395229982959	[[514, 516], [355, 444], [505, 528]]	[4, 0, 3]	[[200, 202], [355, 444], [505, 528]]	[['EEE', 'SFE', '213', '324', 'EEE', 'YFK', '213', '324'], ['EEEE.SEE..THHHHT.S..SEEEEESS.GGG.TT.EESEEEEEEEEEEGGGGGGSSTT..SHHHHHT....TT..EEEEEEE.TTTS..', 'RKRISNAVADYSVLYNSASFSTFKBYGVSPTKLNDLCFTNVYADSFVIRGDEVRQIAPGQTGKIADYNYKLPDDFTGBVIAWNSNNLDSK', '434/}V1/[]N$!"$O}T}[U21352UR}99:ZOOZ11U3/21321//49::6;:RTNN]}U%!#%$O}]Z}OO[}25//123}OOLV}]', '54503420243301343232332463303334144122340324320053440540…
7JZN_B	0.0017664907541147	11.4189265843166	0.0890538033395185	[[514, 516], [355, 444], [506, 571], [973, 992]]	[4, 0, 3, 1]	[[200, 202], [355, 444], [506, 571], [973, 992]]	[['EEE', 'SFE', '213', '324', 'EEE', 'YFK', '213', '324'], ['EEEE.SSB...HHHHH.TT.SEEEESSS.TTSTTT..BSEEEEEEEEEEGGGGGGSSTT..SHHHHHT....TT..EEEEEEE.TTTS..', 'RKRISNPVADYSVLYNSASFSTFKQYGVSPTKLNDLRFTNVYADSFVIRGDEVRQIAPGQTGKIADYNYKLPDDFTGQVIAWNSNNLDSK', '434/}VU([]}$!"$%}MN[U2133UUR}NNVLOOZ^*U3/21321//49::6;:RTNN]}U%!#%$O}]Z}OO[}23//123}OOLV}]', '54503430243301343232332443303334144152340324320053440540…
6YLA_E	0.0017666258845123	4.114963083652173	0.1209540034071547	[[514, 516], [355, 444], [505, 529]]	[4, 0, 3]	[[200, 202], [355, 444], [505, 529]]	[['EEE', 'SFE', '213', '324', 'EEE', 'YFK', '213', '324'], ['EEEE.SEE..THHHHT.S..SEEEEESS.GGG.TT.EESEEEEEEEEEEGGGGGGSSTT..SHHHHHT....TT..EEEEEEE.TTTS..', 'RKRISNAVADYSVLYNSASFSTFKBYGVSPTKLNDLCFTNVYADSFVIRGDEVRQIAPGQTGKIADYNYKLPDDFTGBVIAWNSNNLDSK', '434/}V1/[]N$!"$O}T}[U21352UR}99:ZOOZ11U3/21321//49::6;:RTNN]}U%!#%$O}]Z}OO[}25//123}OOLV}]', '54503420243301343232332463303334144122340324320053440540…
6YOR_A	0.0017695328732947	4.0310474637624125	0.0511073253833047	[[514, 516], [355, 444], [505, 528]]	[4, 0, 3]	[[200, 202], [355, 444], [505, 528]]	[['EEE', 'SFE', '213', '324', 'EEE', 'YFK', '213', '324'], ['EEEE.SEE..THHHHT.S..SEEEEESS.GGG.TT.EESEEEEEEEEEEGGGGGGSSTT..SHHHHHT....TT..EEEEEEE.TTTS..', 'RKRISNIVADYSVLYNSASFSTFKJYGVSPTKLNDLKFTNVYADSFVIRGDEVRQIAPGQTGKIADYNYKLPDDFTGJVIAWNSNNLDSK', '434/}V//[]N$!"$O}T}[U21352UR}99:ZOOZ31U3/21321//49::6;:RTNN]}U%!#%$O}]Z}OO[}25//123}OOLV}]', '54503400243301343232332463303334144142340324320053440540…
3UBN_G	0.0017750123297182	2.851738746912639	0.4429301533219749	[[244, 246], [242, 246], [164, 169], [70, 72]]	[4, 0, 3, 1]	[[200, 202], [394, 398], [546, 551], [980, 982]]	[['EEE', 'TFE', '213', '324', 'EEE', 'YFK', '213', '324'], ['EEEEE', 'KITFE', '3/213', '40324', 'EEEEE', 'NVYAD', '3/213', '40324'], ['EEEEEE', 'LSKSYI', '02322/', '134330', 'EEEEEE', 'LTGTGV', '02222/', '133330'], ['HHT', 'ILG', '!"N', '013', 'HHT', 'ILS', '!"N', '013']]
6X2C_B	0.0017820272188485	0.6107966840522336	0.0103270223752158	[[197, 202], [355, 444], [505, 568], [973, 992]]	[4, 0, 3, 1]	[[197, 202], [355, 444], [505, 568], [973, 992]]	[['ETTEEE', 'IDGYFK', '/ON213', '043324', 'ETTEEE', 'IDGYFK', '/ON213', '043324'], ['EE...SEE...HHHHH.TT..EEEESSS.GGGTTT.EESB..EEEEEEEGGGGGGSSTT..STTTTTT....TT..EEEEEEE.TTTT..', 'RKRISNOVADYSVLYNSASFSTFKPYGVSPTKLNDLQFTNVYADSFVIRGDEVRQIAPGQTGKIADYNYKLPDDFTGPVIAWNSNNLDSK', '43^Y}V5/[]}$!"$%}MN[}2132UUR}99:LOOZ31U,Y}1321//49::6;:RTNN]}UOKMONO}]Z}OO[}22//123}OOLO}]', '54503460243301343232332433303334…
6X2C_A	0.0017835566416398	0.6108052600532436	0.0316344463971884	[[197, 202], [355, 444], [505, 568], [973, 992]]	[4, 0, 3, 1]	[[197, 202], [355, 444], [505, 568], [973, 992]]	[['ETTEEE', 'IDGYFK', '/ON213', '043324', 'ETTEEE', 'IDGYFK', '/ON213', '043324'], ['EE...SEE...HHHHH.TT..EEEESSS.GGGTTT.EESB..EEEEEEEGGGGGGSSTT..STTTTTT....TT..EEEEEEE.TTTT..', 'RKRISNCVADYSVLYNSASFSTFKDYGVSPTKLNDLEFTNVYADSFVIRGDEVRQIAPGQTGKIADYNYKLPDDFTGDVIAWNSNNLDSK', '43^Y}V1/[]}$!"$%}MN[}2133UUR}99:LOOZ31U,Y}1321//49::6;:RTNN]}UOKMONO}]Z}OO[}23//123}OOLO}]', '54503420243301343232332443303334…
6X2C_C	0.0017838435102686	0.6108213080846583	0.0595667870036102	[[197, 202], [355, 444], [505, 568], [973, 992]]	[4, 0, 3, 1]	[[197, 202], [355, 444], [505, 568], [973, 992]]	[['ETTEEE', 'IDGYFK', '/ON213', '043324', 'ETTEEE', 'IDGYFK', '/ON213', '043324'], ['EE...SEE...HHHHH.TT..EEEESSS.GGGTTT.EESB..EEEEEEEGGGGGGSSTT..STTTTTT....TT..EEEEEEE.TTTT..', 'RKRISNAVADYSVLYNSASFSTFKBYGVSPTKLNDLCFTNVYADSFVIRGDEVRQIAPGQTGKIADYNYKLPDDFTGBVIAWNSNNLDSK', '43^Y}V1/[]}$!"$%}MN[}2135UUR}99:LOOZ11U,Y}1321//49::6;:RTNN]}UOKMONO}]Z}OO[}25//123}OOLO}]', '54503420243301343232332463303334…
4HG4_X	0.0017863091607218	5.041101292778846	2.7628205128205137	[[79, 81], [69, 86], [141, 144]]	[4, 0, 3]	[[200, 202], [395, 406], [533, 536]]	[['EEE', 'YME', '213', '324', 'EEE', 'YFK', '213', '324'], ['EEEETTTTEEEEEE.GGG', 'ITADESTSTAYMELTSED', '/213ONNN212130}9::', '032443333232413344', 'EEEEEEEEEGGG', 'VYADSFVIRGDE', '/21321//49::', '032432005344'], ['...S', 'LVKD', 'ZY]V', '1044', '...S', 'LVKN', 'ZY]V', '1044']]
4QZV_A	0.0018033271642177	12.65663438312986	6.525641025641028	[[386, 388], [132, 139], [79, 87]]	[4, 0, 3]	[[200, 202], [431, 440], [541, 549]]	[['EEE', 'YFQ', '213', '324', 'EEE', 'YFK', '213', '324'], ['EEEEETTT', 'YDIYDLNK', '23/23LOO', '34034144', 'EEEEEEE.TT', 'GDVIAWNSNN', '23//123}OO', '3400234344'], ['EETTT..EE', 'FNAEYGNSS', '13MON}]22', '242433433', 'EEETTEEEE', 'FNFNGLTGT', '131ON0222', '242431333']]
6UYN_A	0.0018276472417639	11.283212019941722	0.1223709369024856	[[258, 260], [256, 260], [27, 31], [202, 206]]	[4, 0, 3, 1]	[[200, 202], [394, 398], [528, 532], [986, 990]]	[['EEE', 'TFE', '213', '324', 'EEE', 'YFK', '213', '324'], ['EEEEE', 'KITFE', '3/213', '40324', 'EEEEE', 'NVYAD', '3/213', '40324'], ['.....', 'NNSTD', ']]}}]', '44334', '.....', 'KKSTN', ']]}}]', '44334'], ['HHHHH', 'STDQQ', '$$%%%', '33444', 'HHHHH', 'PPEAE', '$$%#%', '33424']]
6CM3_M	0.0018288540085199	4.788023908967956	0.8229813664596275	[[94, 96], [93, 96], [92, 97], [62, 64]]	[4, 0, 3, 1]	[[200, 202], [395, 398], [538, 543], [982, 984]]	[['EEE', 'YFK', '213', '324', 'EEE', 'YFK', '213', '324'], ['EEEE', 'VYFK', '/213', '0324', 'EEEE', 'VYAD', '/213', '0324'], ['EEEEEE', 'AVYFKA', '1/2131', '203242', 'EEEEEE', 'FVNFNF', '1/3131', '204242'], ['TTS', 'PHL', 'NOS', '341', 'TTS', 'SRL', 'NPS', '351']]
6XC2_A	0.0018323365367355	3.5085057900631966	0.0034188034188034	[[514, 516], [355, 438], [505, 528]]	[4, 0, 3]	[[200, 202], [355, 438], [505, 528]]	[['EEE', 'SFE', '213', '324', 'EEE', 'YFK', '213', '324'], ['EEEE.SEE..SHIIIIIS..SEEEEESS.TTGGGG..BSEEEEEEEEEEGGGGGGSSTT..SHHHHHT....TT..EEEEEEE.', 'RKRISNAVADYSVLYNSASFSTFKBYGVSPTKLNDLCFTNVYADSFVIRGDEVRQIAPGQTGKIADYNYKLPDDFTGBVIAWNS', '434/}V1/[]U$=>@A@T}[U21352UR}NN:7::Z[*U3/21321//49::6;:RTNN]}U%!#%$O}]Z}OO[}25//123}', '54503420243301343232332463303334144122340324320053440540233433402434341344…
4JTV_K	0.0018528138908271	2.8936758646494587	0.4991482112436107	[[247, 249], [245, 249], [167, 172], [67, 69]]	[4, 0, 3, 1]	[[200, 202], [394, 398], [546, 551], [980, 982]]	[['EEE', 'TFE', '213', '324', 'EEE', 'YFK', '213', '324'], ['EEEEE', 'KITFE', '3/213', '40324', 'EEEEE', 'NVYAD', '3/213', '40324'], ['EEEEEE', 'LSKSYI', '02322/', '134330', 'EEEEEE', 'LTGTGV', '02222/', '133330'], ['HHT', 'ILG', '!"N', '013', 'HHT', 'ILS', '!"N', '013']]
7K8U_A	0.001856785396482	0.6617384777248974	0.0500894454382829	[[197, 202], [355, 444], [506, 571], [973, 992]]	[4, 0, 3, 1]	[[197, 202], [355, 444], [506, 571], [973, 992]]	[['ETTEEE', 'IDGYFK', '/ON213', '043324', 'ETTEEE', 'IDGYFK', '/ON213', '043324'], ['EEEE.SB....THHHH.TT.SEE...SS.TTSSTTSEESEEEEEEEEEESGGGGTSSTT..SHIIIII.B..TT..EEEEEEE.TTTS..', 'RKRISNCVADYSVLYNSASFSTFKDYGVSPTKLNDLEFTNVYADSFVIRGDEVRQIAPGQTGKIADYNYKLPDDFTGDVIAWNSNNLDSK', '434/}V*Y[]}N!"$%}MN[U21]]}UR}NNVSOOS31U3/21321//4U::6;ORTNN]}U%=?A@A},Z}OO[}23//123}OOLV}]', '54503420243301343232332443303334…
7DK4_A	0.0018585957693004	0.986034816468394	0.0910780669144983	[[197, 202], [355, 438], [505, 571], [973, 992]]	[4, 0, 3, 1]	[[197, 202], [355, 438], [505, 571], [973, 992]]	[['ETTEEE', 'IDGYFK', '/ON213', '043324', 'ETTEEE', 'IDGYFK', '/ON213', '043324'], ['EEEE.SEE..SHHHHTS...SEEEESSS.TTTGGG..BSEEEEEEEEEEGGGGGG.STT..SHHHHTT.B..TT..SEEEEEE.', 'RKRISNGVADYSVLYNSASFSTFKHYGVSPTKLNDLIFTNVYADSFVIRGDEVRQIAPGQTGKIADYNYKLPDDFTGHVIAWNS', '434/}V2/[]U$!"$OU[}[U2133UUR}NNO7::ZY*U3/21321//49::6;:YTNN]}U%!#%NO},Z}OO[}U3//123}', '54503430243301343232332443303334144102340324320053…
3UBJ_I	0.0018595849253613	2.813066618336257	0.403747870528109	[[244, 246], [242, 246], [164, 169], [70, 72]]	[4, 0, 3, 1]	[[200, 202], [394, 398], [546, 551], [980, 982]]	[['EEE', 'TFE', '213', '324', 'EEE', 'YFK', '213', '324'], ['EEEEE', 'KITFE', '3/213', '40324', 'EEEEE', 'NVYAD', '3/213', '40324'], ['EEEEEE', 'LSKSYI', '02322/', '134330', 'EEEEEE', 'LTGTGV', '02222/', '133330'], ['HHT', 'ILG', '!"N', '013', 'HHT', 'ILS', '!"N', '013']]
7DDN_A	0.0018991786081572	0.7790718049746699	0.0463458110516941	[[198, 202], [355, 438], [505, 571], [973, 992]]	[4, 0, 3, 1]	[[198, 202], [355, 438], [505, 571], [973, 992]]	[['TTEEE', 'DGYFK', 'ON213', '43324', 'TTEEE', 'DGYFK', 'ON213', '43324'], ['EEEE.SEE..THHHHHSTT.SEEEESSS.SSSTTTS.BS.EEEEEEEE.SGGGGGSSTT..STTTTTT....TT..EEEEEEE.', 'RKRISNCVADYSVLYNSASFSTFKDYGVSPTKLNDLEFTNVYADSFVIRGDEVRQIAPGQTGKIADYNYKLPDDFTGDVIAWNS', '434/}V1/[]N$!"$%UMN[U2133UUR}UUVLOOS]*U]/21321//^U::6;:RTNN]}UOKMONO}]Z}OO[}23//123}', '5450342024330134323233244330333414414234032432005344054023…
5CDD_B	0.001950922342841	5.997069702256453	0.0595667870036102	[[263, 265], [36, 41], [257, 265], [226, 231]]	[4, 0, 3, 1]	[[200, 202], [421, 426], [508, 516], [985, 990]]	[['EEE', 'WAE', '213', '324', 'EEE', 'YFK', '213', '324'], ['TT....', 'PNNELG', 'NO]]Z}', '344413', 'TT....', 'YNYKLP', 'NO}]Z}', '343413'], ['EEEEEEEEE', 'SIVVWKWAE', '2///23213', '300034324', 'EEEEEEEEE', 'YRVVVLSFE', '24///0213', '350001324'], ['..HHHH', 'NNWNFH', ']]$%#%', '443424', '.HHHHH', 'DPPEAE', ']$$%#%', '433424']]
7A4N_B	0.0019662829228622	0.7392744295487859	0.0034071550255532	[[197, 202], [355, 444], [506, 571], [973, 992]]	[4, 0, 3, 1]	[[197, 202], [355, 444], [506, 571], [973, 992]]	[['ETTEEE', 'IDGYFK', '/ON213', '043324', 'ETTEEE', 'IDGYFK', '/ON213', '043324'], ['EEEE.SEE..THHHHH.S..SEEEEESS.GGGGGG..BSEEEEEEEEE.STTGGGSSBT..SHHHHHT..B.TT..EEEEEEE.TTTT..', 'RKRISNNVADYSVLYNSASFSTFKOYGVSPTKLNDLPFTNVYADSFVIRGDEVRQIAPGQTGKIADYNYKLPDDFTGOVIAWNSNNLDSK', '434/}V3/[]N$!"$%}T}[U21352UR}99:7::Z}*U3/21321//^UOO6;:RT+N]}U%!#%$O}])}OO[}25//123}OOLO}]', '54503440243301343232332463303334…
4JTV_G	0.0019700710634973	2.8895495472602795	0.4344122657580913	[[247, 249], [245, 249], [167, 172], [67, 69]]	[4, 0, 3, 1]	[[200, 202], [394, 398], [546, 551], [980, 982]]	[['EEE', 'TFE', '213', '324', 'EEE', 'YFK', '213', '324'], ['EEEEE', 'KITFE', '3/213', '40324', 'EEEEE', 'NVYAD', '3/213', '40324'], ['EEEEEE', 'LSKSYI', '02322/', '134330', 'EEEEEE', 'LTGTGV', '02222/', '133330'], ['HHT', 'ILG', '!"N', '013', 'HHT', 'ILS', '!"N', '013']]
3UBQ_K	0.0019936280803849	2.7927993174556884	0.3662691652470187	[[244, 246], [242, 246], [164, 169], [70, 72]]	[4, 0, 3, 1]	[[200, 202], [394, 398], [546, 551], [980, 982]]	[['EEE', 'TFE', '213', '324', 'EEE', 'YFK', '213', '324'], ['EEEEE', 'KITFE', '3/213', '40324', 'EEEEE', 'NVYAD', '3/213', '40324'], ['EEEEEE', 'LSKSYI', '02322/', '134330', 'EEEEEE', 'LTGTGV', '02222/', '133330'], ['HHT', 'ILG', '!"N', '013', 'HHT', 'ILS', '!"N', '013']]
7KDL_B	0.0019938761162768	1.4362780047421435	0.0425894378194204	[[1069, 1071], [356, 441], [505, 571], [973, 992]]	[4, 0, 3, 1]	[[200, 202], [356, 441], [505, 571], [973, 992]]	[['EEE', 'PAQ', '213', '324', 'EEE', 'YFK', '213', '324'], ['EEE.SEE.THHHHTT.SS.SEEEESSS.HHHHTT.EES.EEEEEEEEEHHHHHTTSTT..SHIIIIIS...TT.SSEEEEEE.TTT', 'KRISNCVADYSVLYNSASFSTFKOYGVSPTKLNDLPFTNVYADSFVIRGDEVRQIAPGQTGKIADYNYKLPDDFTGOVIAWNSNNL', '34/}V1/[O$$!"NO}TU[U2135UUR}$$%"OOZ21U]/21321//4$%%!&OKTNN]}U%=?A@AU]Z}OO[UU5//123}OOL', '45034202433013432323324633033341441323403243200534405402334334024343…
6W2E_v	0.0019950563253494	14.703043070620662	5.670454545454551	[[43, 45], [435, 438], [420, 424], [7, 11]]	[4, 0, 3, 1]	[[200, 202], [431, 434], [550, 554], [978, 982]]	[['EEE', 'WCQ', '213', '324', 'EEE', 'YFK', '213', '324'], ['EEEE', 'GKVI', '23//', '3400', 'EEEE', 'GDVI', '23//', '3400'], ['EEEEE', 'WIDSH', '2/323', '30434', 'EEEEE', 'GVLTE', '2/023', '30134'], ['HHHHT', 'NQVLS', '%%!"N', '44013', 'HHHHT', 'NDILS', '%%!"N', '44013']]
3UBE_K	0.0019986639914766	2.824787667070349	0.335604770017035	[[244, 246], [242, 246], [164, 169], [70, 72]]	[4, 0, 3, 1]	[[200, 202], [394, 398], [546, 551], [980, 982]]	[['EEE', 'TFE', '213', '324', 'EEE', 'YFK', '213', '324'], ['EEEEE', 'KITFE', '3/213', '40324', 'EEEEE', 'NVYAD', '3/213', '40324'], ['EEEEEE', 'LSKSYI', '02322/', '134330', 'EEEEEE', 'LTGTGV', '02222/', '133330'], ['HHT', 'ILG', '!"N', '013', 'HHT', 'ILS', '!"N', '013']]
7DK4_C	0.0020081877412514	0.7574563993058014	0.0085178875638836	[[197, 202], [355, 444], [505, 571], [973, 992]]	[4, 0, 3, 1]	[[197, 202], [355, 444], [505, 571], [973, 992]]	[['ETTEEE', 'IDGYFK', '/ON213', '043324', 'ETTEEE', 'IDGYFK', '/ON213', '043324'], ['EEEE.SEE..SHHHHTTS..SEEEESSS.TTTGGG..BS.EEEEEEEEESTTGGGSSTT...HIIIII....TT..SEEEEEE.TTTT..', 'RKRISNGVADYSVLYNSASFSTFKHYGVSPTKLNDLIFTNVYADSFVIRGDEVRQIAPGQTGKIADYNYKLPDDFTGHVIAWNSNNLDSK', '434/}V2/[]U$!"$ONT}[U2133UUR}NNO7::ZY*U]/21321//4UOO6;:RTNN]}}%=?A@A}]Z}OO[}U3//123}OOLO}]', '54503430243301343232332443303334…
7KEC_A	0.0020147589171807	1.1397116899014552	0.0614828209764919	[[197, 202], [355, 437], [505, 571], [973, 992]]	[4, 0, 3, 1]	[[197, 202], [355, 437], [505, 571], [973, 992]]	[['ETTEEE', 'IDGYFK', '/ON213', '043324', 'ETTEEE', 'IDGYFK', '/ON213', '043324'], ['EEEE.SEE..GGGGGG.SS..EEEE.SS.GGGGGSSPBSSEEEEEEEEEGGGGGGSSTTSS.SSTTTTS...TT.EEEEEEEE', 'RKRISNCVADYSVLYNSASFSTFKDYGVSPTKLNDLEFTNVYADSFVIRGDEVRQIAPGQTGKIADYNYKLPDDFTGDVIAWN', '434/}V1/[]99679:}TU[}2133}UR}99:7:VSH*UV/21321//49::6;:RTNNVU}VRMONOU]Z}OO[223//123', '54503420243301343232332443303334144142340324320053440…
3UBE_C	0.0020248469279991	2.8211043583271675	0.3969335604770005	[[244, 246], [242, 246], [164, 169], [70, 72]]	[4, 0, 3, 1]	[[200, 202], [394, 398], [546, 551], [980, 982]]	[['EEE', 'TFE', '213', '324', 'EEE', 'YFK', '213', '324'], ['EEEEE', 'KITFE', '3/213', '40324', 'EEEEE', 'NVYAD', '3/213', '40324'], ['EEEEEE', 'LSKSYI', '02322/', '134330', 'EEEEEE', 'LTGTGV', '02222/', '133330'], ['HHT', 'ILG', '!"N', '013', 'HHT', 'ILS', '!"N', '013']]
7JWB_B	0.0020562451071923	0.656489256787225	0.0244328097731238	[[1069, 1071], [355, 444], [506, 571], [973, 992]]	[4, 0, 3, 1]	[[200, 202], [355, 444], [506, 571], [973, 992]]	[['EEE', 'PAQ', '213', '324', 'EEE', 'YFK', '213', '324'], ['EEEE.SEE...HHHHTT...SEEEESSS.TTTGGG..BSEEEEEEEEEEGGGGGGSSTT..SHHHHHT....SS..SEEEEEE.TTTS..', 'RKRISNRVADYSVLYNSASFSTFKSYGVSPTKLNDLTFTNVYADSFVIRGDEVRQIAPGQTGKIADYNYKLPDDFTGSVIAWNSNNLDSK', '434/}V4/[]}$!"$ON[}[U2132UUR}NNO7::Z}*U3/21321//49::6;:RTNN]}U%!#%$O}]Z}VV[}U2//123}OOLV}]', '54503450243301343232332433303334144132340324320053440540…
6ZOW_A	0.002059321018448	4.923469589245782	0.5864864864864876	[[197, 202], [692, 695], [526, 570], [973, 992]]	[4, 0, 3, 1]	[[197, 202], [433, 436], [526, 570], [973, 992]]	[['ETTEEE', 'IDGYFK', '/ON213', '043324', 'ETTEEE', 'IDGYFK', '/ON213', '043324'], ['EEEE', 'IIAY', '//12', '0023', 'EEEE', 'VIAW', '//12', '0023'], ['.........SSS.EEEEETTEEEEEEEEE......TT..EEE.ST', 'GPKKSTNLVKNKCVNFNFNGLTGTGVLTESNKKFLPFQQFGRDIA', '}}]]}}]ZYVVV[/3131ON02222/023}]]][ZNM]]124]RM', '334433410444204242431333301343444213244235402', '.S........SSEEEEEETTEEEEEEEEE......TT..EEE.TT', 'GPK…
3UBQ_G	0.0020645162807877	2.806056485846656	0.4105621805792157	[[244, 246], [242, 246], [164, 169], [70, 72]]	[4, 0, 3, 1]	[[200, 202], [394, 398], [546, 551], [980, 982]]	[['EEE', 'TFE', '213', '324', 'EEE', 'YFK', '213', '324'], ['EEEEE', 'KITFE', '3/213', '40324', 'EEEEE', 'NVYAD', '3/213', '40324'], ['EEEEEE', 'LSKSYI', '02322/', '134330', 'EEEEEE', 'LTGTGV', '02222/', '133330'], ['HHT', 'ILG', '!"N', '013', 'HHT', 'ILS', '!"N', '013']]
7JZU_B	0.002096657178621	3.7037520929785694	0.0255536626916519	[[514, 516], [355, 444], [506, 526]]	[4, 0, 3]	[[200, 202], [355, 444], [506, 526]]	[['EEE', 'SFE', '213', '324', 'EEE', 'YFK', '213', '324'], ['EEEE.SEE..THHHHTT...SEEEEESS.GGGGGG..BSEEEEEEEEEEGGGGGGSSTT..SHHHHHT.PPPTT..EEEEEEE.TTTS..', 'RKRISNAVADYSVLYNSASFSTFKBYGVSPTKLNDLCFTNVYADSFVIRGDEVRQIAPGQTGKIADYNYKLPDDFTGBVIAWNSNNLDSK', '434/}V1/[]N$!"$ON[}[U21352UR}99:7::Z[*U3/21321//49::6;:RTNN]}U%!#%$O}HEGOO[}25//123}OOLV}]', '54503420243301343232332463303334144122340324320053440540…
6B6I_F	0.0021041462762103	1.5168810112183178	0.052810902896081	[[106, 108], [154, 159], [107, 116], [20, 22]]	[4, 0, 3, 1]	[[200, 202], [395, 400], [541, 550], [973, 975]]	[['EEE', 'TMK', '213', '324', 'EEE', 'YFK', '213', '324'], ['EEEEEE', 'IGVHTA', '/2/321', '030432', 'EEEEEE', 'VYADSF', '/21321', '032432'], ['EEETTEEEEE', 'MKIQGRTVGG', '13/ON42/22', '2404353033', 'EEETTEEEEE', 'FNFNGLTGTG', '131ON02222', '2424313333'], ['SSS', 'VSP', 'RUU', '033', 'S.S', 'ISS', 'R}U', '033']]
4FB3_E	0.0021200797973731	4.148820249047045	0.4493827160493837	[[344, 347], [378, 382], [335, 338], [381, 385]]	[4, 0, 3, 1]	[[198, 201], [361, 365], [540, 543], [985, 989]]	[['TEEE', 'EGGM', 'O221', '4332', 'TTEE', 'DGYF', 'ON21', '4332'], ['EES.H', 'AVTKP', '1/U]$', '20343', 'EE..H', 'CVADY', '1/[]$', '20243'], ['EEEE', 'EFKC', '3131', '4242', 'EEEE', 'NFNF', '3131', '4242'], ['.HHHH', 'KPMEC', ']$#%#', '43242', '.HHHH', 'DPPEA', ']$$%#', '43342']]
7KE4_B	0.0021212661721033	1.0580863719209348	0.0155709342560554	[[197, 202], [355, 438], [505, 571], [973, 992]]	[4, 0, 3, 1]	[[197, 202], [355, 438], [505, 571], [973, 992]]	[['ETTEEE', 'IDGYFK', '/ON213', '043324', 'ETTEEE', 'IDGYFK', '/ON213', '043324'], ['EEEE.SEE..THHHHT.TT.SEEEEESS.GGGTTSS.BS.EEEEEEEEEGGGGGG.STT..STTTTTT....TT..EEEEEEE.', 'RKRISNOVADYSVLYNSASFSTFKPYGVSPTKLNDLQFTNVYADSFVIRGDEVRQIAPGQTGKIADYNYKLPDDFTGPVIAWNS', '434/}V5/[]N$!"$O}MN[U21322UR}99:LOVS]*U]/21321//49::6;:YTNN]}UOKMONO}]Z}OO[}22//123}', '54503460243301343232332433303334144142340324320053…
3AL4_G	0.0021230463495498	2.8853168861891936	0.454855195911414	[[247, 249], [245, 249], [167, 172], [67, 69]]	[4, 0, 3, 1]	[[200, 202], [394, 398], [546, 551], [980, 982]]	[['EEE', 'TFE', '213', '324', 'EEE', 'YFK', '213', '324'], ['EEEEE', 'KITFE', '3/213', '40324', 'EEEEE', 'NVYAD', '3/213', '40324'], ['EEEEEE', 'LSKSYI', '02322/', '134330', 'EEEEEE', 'LTGTGV', '02222/', '133330'], ['HHT', 'ILG', '!"N', '013', 'HHT', 'ILS', '!"N', '013']]
6ZGE_C	0.0021281687227859	0.7089290989444405	0.0579216354344118	[[197, 202], [355, 438], [506, 571], [973, 992]]	[4, 0, 3, 1]	[[197, 202], [355, 438], [506, 571], [973, 992]]	[['ETTEEE', 'IDGYFK', '/ON213', '043324', 'ETTEEE', 'IDGYFK', '/ON213', '043324'], ['EEEE.S.B..GGGGTTT...SEEEEESS.GGGGGG...EEEEEEEEEEEGGGGGGSSTT..SHIIIII....SS..EEEEEEE.', 'RKRISNHVADYSVLYNSASFSTFKIYGVSPTKLNDLJFTNVYADSFVIRGDEVRQIAPGQTGKIADYNYKLPDDFTGIVIAWNS', '434/}V]([]9967NON[}[U213/2UR}99:7::Z_[23/21321//49::6;:RTNN]}U%=?A@A}]Z}VV[}2///123}', '54503440243301343232332403303334144162340324320053…
6ZGE_A	0.0021295091330216	0.7089036109739796	0.0459965928449739	[[197, 202], [355, 438], [506, 571], [973, 992]]	[4, 0, 3, 1]	[[197, 202], [355, 438], [506, 571], [973, 992]]	[['ETTEEE', 'IDGYFK', '/ON213', '043324', 'ETTEEE', 'IDGYFK', '/ON213', '043324'], ['EEEE.S.B..GGGGTTT...SEEEEESS.GGGGGG...EEEEEEEEEEEGGGGGGSSTT..SHIIIII....SS..EEEEEEE.', 'RKRISNDVADYSVLYNSASFSTFKEYGVSPTKLNDLFFTNVYADSFVIRGDEVRQIAPGQTGKIADYNYKLPDDFTGEVIAWNS', '434/}V]([]9967NON[}[U21332UR}99:7::Z[[23/21321//49::6;:RTNN]}U%=?A@A}]Z}VV[}23//123}', '54503440243301343232332443303334144122340324320053…
6PNS_D	0.0021301300970917	11.048959076207604	3.223021582733815	[[791, 803], [809, 815], [608, 613]]	[0, 3, 1]	[[426, 432], [545, 551], [987, 992]]	[['.TTTTT..S..EE', 'PDDVLQGLPFSYD', '}OOKLO}ZU[}23', '3440143132334', '.TT..EE', 'PDDFTGD', '}OO[}23', '3442334'], ['TEEEEEE', 'GLAYATI', 'N01212/', '3123230', 'TEEEEEE', 'GLTGTGV', 'N02222/', '3133330'], ['HHHHHH', 'SVMKVD', '$!#%!%', '302404', 'HHHHHH', 'PEAEVQ', '$%#%!%', '342404']]
6ZGE_B	0.0021315218117312	0.708854767539535	0.103918228279386	[[197, 202], [355, 438], [506, 571], [973, 992]]	[4, 0, 3, 1]	[[197, 202], [355, 438], [506, 571], [973, 992]]	[['ETTEEE', 'IDGYFK', '/ON213', '043324', 'ETTEEE', 'IDGYFK', '/ON213', '043324'], ['EEEE.S.B..GGGGTTT...SEEEEESS.GGGGGG...EEEEEEEEEEEGGGGGGSSTT..SHIIIII....SS..EEEEEEE.', 'RKRISNSVADYSVLYNSASFSTFKTYGVSPTKLNDLUFTNVYADSFVIRGDEVRQIAPGQTGKIADYNYKLPDDFTGTVIAWNS', '434/}V}([]9967NON[}[U21322UR}99:7::Z_[23/21321//49::6;:RTNN]}U%=?A@A}]Z}VV[}22//123}', '54503430243301343232332433303334144162340324320053…
6ZOZ_A	0.0021504697416172	0.7208652216011484	0.0103270223752158	[[197, 202], [355, 444], [506, 571], [969, 988]]	[4, 0, 3, 1]	[[197, 202], [355, 444], [506, 571], [973, 992]]	[['ETTEEE', 'IDGYFK', '/ON213', '043324', 'ETTEEE', 'IDGYFK', '/ON213', '043324'], ['EEEE.SEE...HHHHHH...SEEEEESS.TTSGGG..EEEEEEEEEEEEGGGGGGSSTT..SHIIIII....TT..EEEEEEE.TTTT..', 'RKRISNDVADYSVLYNSASFSTFKEYGVFPTKLNDLCFTNVYADSFVIRGDEVRQIAPGQTGKIADYNYKLPDDFTGEVIAWNSNNLDSK', '434/}V3/[]}$!"$%$[}[U21332UR[NNV7::Z[123/21321//49::6;:RTNN]}U%=?A@A}]Z}OO[}23//123}OOLO}]', '54503440243301343232332443302334…
6ZOZ_B	0.0021521223639305	0.7208435363564307	0.0306643952299821	[[197, 202], [355, 444], [506, 571], [969, 988]]	[4, 0, 3, 1]	[[197, 202], [355, 444], [506, 571], [973, 992]]	[['ETTEEE', 'IDGYFK', '/ON213', '043324', 'ETTEEE', 'IDGYFK', '/ON213', '043324'], ['EEEE.SEE...HHHHHH...SEEEEESS.TTSGGG..EEEEEEEEEEEEGGGGGGSSTT..SHIIIII....TT..EEEEEEE.TTTT..', 'RKRISNTVADYSVLYNSASFSTFKUYGVVPTKLNDLCFTNVYADSFVIRGDEVRQIAPGQTGKIADYNYKLPDDFTGUVIAWNSNNLDSK', '434/}V2/[]}$!"$%$[}[U21352URYNNV7::Z[123/21321//49::6;:RTNN]}U%=?A@A}]Z}OO[}25//123}OOLO}]', '54503430243301343232332463300334…
6ZOZ_C	0.0021526726832492	0.7208858984784747	0.0425894378194204	[[197, 202], [355, 444], [506, 571], [969, 988]]	[4, 0, 3, 1]	[[197, 202], [355, 444], [506, 571], [973, 992]]	[['ETTEEE', 'IDGYFK', '/ON213', '043324', 'ETTEEE', 'IDGYFK', '/ON213', '043324'], ['EEEE.SEE...HHHHHH...SEEEEESS.TTSGGG..EEEEEEEEEEEEGGGGGGSSTT..SHIIIII....TT..EEEEEEE.TTTT..', 'RKRISNIVADYSVLYNSASFSTFKJYGVNPTKLNDLCFTNVYADSFVIRGDEVRQIAPGQTGKIADYNYKLPDDFTGJVIAWNSNNLDSK', '434/}V//[]}$!"$%$[}[U21352UR]NNV7::Z[123/21321//49::6;:RTNN]}U%=?A@A}]Z}OO[}25//123}OOLO}]', '54503400243301343232332463304334…
5JHM_A	0.0021579497777344	18.246699656102223	0.0340715502555364	[[318, 320], [316, 320], [45, 50]]	[4, 0, 3]	[[200, 202], [394, 398], [546, 551]]	[['EEE', 'PAE', '213', '324', 'EEE', 'YFK', '213', '324'], ['EEEEE', 'KIPAE', '3/213', '40324', 'EEEEE', 'NVYAD', '3/213', '40324'], ['EEEEEE', 'LVTTTV', '0/222/', '103330', 'EEEEEE', 'LTGTGV', '02222/', '133330']]
7CHK_C	0.0021827572896784	13.509293434722478	4.929292929292932	[[200, 202], [187, 194], [153, 156], [80, 83]]	[4, 0, 3, 1]	[[200, 202], [423, 430], [563, 566], [977, 980]]	[['EEE', 'TFN', '213', '324', 'EEE', 'YFK', '213', '324'], ['.S..TT..', 'PNLTENMP', '}VZ}OO[}', '34134423', '....TT..', 'YKLPDDFT', '}]Z}OO[}', '34134423'], ['..EE', 'EEFS', ']]12', '4423', '..EE', 'QQFG', ']]12', '4423'], ['HHHH', 'LDEV', '"%%!', '1440', 'HHHH', 'LNDI', '"%%!', '1440']]
7JMO_A	0.0022149047181099	3.853861598374638	0.0664395229982959	[[514, 516], [355, 438], [506, 526]]	[4, 0, 3]	[[200, 202], [355, 438], [506, 526]]	[['EEE', 'SFE', '213', '324', 'EEE', 'YFK', '213', '324'], ['EEEE.SEE..THHHHT.S..SEEEEESS.TGGGGG.EESEEEEEEEEEEGGGGGGSSTT..SHHHHHT....TT..EEEEEEE.', 'RKRISNAVADYSVLYNSASFSTFKBYGVSPTKLNDLCFTNVYADSFVIRGDEVRQIAPGQTGKIADYNYKLPDDFTGBVIAWNS', '434/}V1/[]N$!"$O}T}[U21352UR}N9:7::Z11U3/21321//49::6;:RTNN]}U%!#%$O}]Z}OO[}25//123}', '54503420243301343232332463303334144122340324320053440540233433402434341344…
3AL4_E	0.0022202072119821	2.8768390511530453	0.3986371379897775	[[247, 249], [245, 249], [167, 172], [67, 69]]	[4, 0, 3, 1]	[[200, 202], [394, 398], [546, 551], [980, 982]]	[['EEE', 'TFE', '213', '324', 'EEE', 'YFK', '213', '324'], ['EEEEE', 'KITFE', '3/213', '40324', 'EEEEE', 'NVYAD', '3/213', '40324'], ['EEEEEE', 'LSKSYI', '02322/', '134330', 'EEEEEE', 'LTGTGV', '02222/', '133330'], ['HHT', 'ILG', '!"N', '013', 'HHT', 'ILS', '!"N', '013']]
6V47_A	0.0022308525612165	2.7504548570615803	0.3475298126064725	[[240, 242], [239, 243], [229, 232], [61, 63]]	[4, 0, 3, 1]	[[200, 202], [395, 399], [548, 551], [980, 982]]	[['EEE', 'TFE', '213', '324', 'EEE', 'YFK', '213', '324'], ['EEEEE', 'ITFES', '/2132', '03243', 'EEEEE', 'VYADS', '/2132', '03243'], ['EEEE', 'YWTI', '222/', '3330', 'EEEE', 'GTGV', '222/', '3330'], ['HHT', 'ILG', '!"N', '013', 'HHT', 'ILS', '!"N', '013']]
3UBE_G	0.0022479459468796	2.846328929114824	0.4565587734241898	[[244, 246], [242, 246], [164, 169], [70, 72]]	[4, 0, 3, 1]	[[200, 202], [394, 398], [546, 551], [980, 982]]	[['EEE', 'TFE', '213', '324', 'EEE', 'YFK', '213', '324'], ['EEEEE', 'KITFE', '3/213', '40324', 'EEEEE', 'NVYAD', '3/213', '40324'], ['EEEEEE', 'LSKSYI', '02322/', '134330', 'EEEEEE', 'LTGTGV', '02222/', '133330'], ['HHT', 'ILG', '!"N', '013', 'HHT', 'ILS', '!"N', '013']]
4M5Z_A	0.0022549859006724	2.732228808218583	0.4207836456558771	[[244, 246], [242, 246], [164, 169], [70, 72]]	[4, 0, 3, 1]	[[200, 202], [394, 398], [546, 551], [980, 982]]	[['EEE', 'TFE', '213', '324', 'EEE', 'YFK', '213', '324'], ['EEEEE', 'KITFE', '3/213', '40324', 'EEEEE', 'NVYAD', '3/213', '40324'], ['EEEEEE', 'LSKSYI', '02322/', '134330', 'EEEEEE', 'LTGTGV', '02222/', '133330'], ['HHT', 'ILG', '!"N', '013', 'HHT', 'ILS', '!"N', '013']]
6XLU_B	0.0022701449291053	0.851349249065075	0.0255536626916519	[[198, 202], [355, 438], [505, 571], [973, 992]]	[4, 0, 3, 1]	[[198, 202], [355, 438], [505, 571], [973, 992]]	[['TT.EE', 'DGYFK', 'ON}13', '43324', 'TTEEE', 'DGYFK', 'ON213', '43324'], ['EEEE.SEE...HHHHTSSS.SEEEESSS.GGGGGG.EEEEEEEEEEEE.TT.STTSSSS..SHHHHHT....TT..EEEEEEE.', 'RKRISNQVADYSVLYNSASFSTFKRYGVSPTKLNDLSFTNVYADSFVIRGDEVRQIAPGQTGKIADYNYKLPDDFTGRVIAWNS', '434/}V3/[]}$!"$OUTU[U2134UUR}99:7::Z2123/21321//^NO]RPORTUU]}U%!#%$O}]Z}OO[}24//123}', '5450344024330134323233245330333414413234032432005344054023…
5LBV_B	0.0022769087101145	18.962417791837712	0.1277683134582621	[[318, 320], [316, 320], [45, 50]]	[4, 0, 3]	[[200, 202], [394, 398], [546, 551]]	[['EEE', 'PAE', '213', '324', 'EEE', 'YFK', '213', '324'], ['EEEEE', 'KIPAE', '3/213', '40324', 'EEEEE', 'NVYAD', '3/213', '40324'], ['EEEEEE', 'LVTTTV', '0/222/', '103330', 'EEEEEE', 'LTGTGV', '02222/', '133330']]
6ZGI_C	0.0022890861178559	0.702390849146602	0.0204429301533215	[[197, 202], [355, 438], [506, 570], [973, 992]]	[4, 0, 3, 1]	[[197, 202], [355, 438], [506, 570], [973, 992]]	[['ETTEEE', 'IDGYFK', '/ON213', '043324', 'ETTEEE', 'IDGYFK', '/ON213', '043324'], ['EEEE.S.B..GGGGTTT...SEEEEESS.GGGGGG..EEEEEEEEEEEEGGGGGGSSTT..SHIIIII....SS..EEEEEEE.', 'RKRISNHVADYSVLYNSASFSTFKIYGVSPTKLNDLJFTNVYADSFVIRGDEVRQIAPGQTGKIADYNYKLPDDFTGIVIAWNS', '434/}V]([]9967NON[}[U213/2UR}99:7::Z_123/21321//49::6;:RTNN]}U%=?A@A}]Z}VV[}2///123}', '54503440243301343232332403303334144162340324320053…
6ZGI_A	0.002289179455309	0.7024142400303772	0.0698466780238495	[[197, 202], [355, 438], [506, 570], [973, 992]]	[4, 0, 3, 1]	[[197, 202], [355, 438], [506, 570], [973, 992]]	[['ETTEEE', 'IDGYFK', '/ON213', '043324', 'ETTEEE', 'IDGYFK', '/ON213', '043324'], ['EEEE.S.B..GGGGTTT...SEEEEESS.GGGGGG..EEEEEEEEEEEEGGGGGGSSTT..SHIIIII....SS..EEEEEEE.', 'RKRISNDVADYSVLYNSASFSTFKEYGVSPTKLNDLFFTNVYADSFVIRGDEVRQIAPGQTGKIADYNYKLPDDFTGEVIAWNS', '434/}V]([]9967NON[}[U21332UR}99:7::Z[123/21321//49::6;:RTNN]}U%=?A@A}]Z}VV[}23//123}', '54503440243301343232332443303334144122340324320053…
6ZGI_B	0.0022896076131735	0.7024625939004863	0.0766609880749573	[[197, 202], [355, 438], [506, 570], [973, 992]]	[4, 0, 3, 1]	[[197, 202], [355, 438], [506, 570], [973, 992]]	[['ETTEEE', 'IDGYFK', '/ON213', '043324', 'ETTEEE', 'IDGYFK', '/ON213', '043324'], ['EEEE.S.B..GGGGTTT...SEEEEESS.GGGGGG..EEEEEEEEEEEEGGGGGGSSTT..SHIIIII....SS..EEEEEEE.', 'RKRISNSVADYSVLYNSASFSTFKTYGVSPTKLNDLUFTNVYADSFVIRGDEVRQIAPGQTGKIADYNYKLPDDFTGTVIAWNS', '434/}V}([]9967NON[}[U21322UR}99:7::Z_123/21321//49::6;:RTNN]}U%=?A@A}]Z}VV[}22//123}', '54503430243301343232332433303334144162340324320053…
2H1L_V	0.0023020790437078	2.217057715634607	0.626038781163436	[[269, 271], [266, 273], [230, 235], [284, 287]]	[4, 0, 3, 1]	[[200, 202], [396, 403], [549, 554], [987, 990]]	[['EEE', 'SFE', '213', '324', 'EEE', 'YFK', '213', '324'], ['EEEEEEEE', 'GRNSFEVR', '243213/4', '35432405', 'EEEEEEEE', 'YADSFVIR', '21321//4', '32432005'], ['EEEEEE', 'TTIHYN', '22/323', '330434', 'EEEEEE', 'TGVLTE', '22/023', '330134'], ['HHHH', 'TEEE', '$%%%', '3444', 'HHHH', 'PEAE', '$%#%', '3424']]
5YR1_A	0.0023128035055701	2.465443234971421	0.2331932773109253	[[165, 167], [110, 113], [165, 170], [80, 86]]	[4, 0, 3, 1]	[[200, 202], [432, 435], [514, 519], [986, 992]]	[['EEE', 'YFE', '213', '324', 'EEE', 'YFK', '213', '324'], ['EEEE', 'QIIF', '3//1', '4002', 'EEEE', 'DVIA', '3//1', '4002'], ['EEE..S', 'YFELPH', '213Z}V', '324134', 'EEE.SS', 'SFELLH', '213ZSV', '324114'], ['HHHHHHH', 'YDEBEVN', "$%%'%!%", '3446404', 'HHHHHHH', 'PPEAEVQ', '$$%#%!%', '3342404']]
6ZDH_C	0.0023148319350719	0.9684205670360686	0.1839863713798972	[[197, 202], [355, 444], [505, 570], [973, 992]]	[4, 0, 3, 1]	[[197, 202], [355, 444], [505, 570], [973, 992]]	[['ETTEEE', 'IDGYFK', '/ON213', '043324', 'ETTEEE', 'IDGYFK', '/ON213', '043324'], ['EEEE.SSB..THHHHH....SEEEEESS.SSGGGS.EESEEEEEEEEEEHHHHTTSSTT..SHIIIII....TT..EEEEEEE.TTTS..', 'RKRISNCVADYSVLYNSASFSTFKDYGVSPTKLNDLEFTNVYADSFVIRGDEVRQIAPGQTGKIADYNYKLPDDFTGDVIAWNSNNLDSK', '434/}VT([]N$!"$%}[}[U21332UR}UU:7:VZ31U3/21321//4$%%!PORTNN]}U%=?A@A}]Z}OO[}23//123}OOLV}]', '54503420243301343232332443303334…
7BYR_A	0.0023168040817671	0.5463495155411283	0.0634057971014498	[[197, 202], [355, 443], [506, 564], [973, 992]]	[4, 0, 3, 1]	[[197, 202], [355, 443], [506, 564], [973, 992]]	[['ETTEEE', 'IDGYFK', '/ON213', '043324', 'ETTEEE', 'IDGYFK', '/ON213', '043324'], ['EEEE.SEE...HHHHTS...SEEEESSS.TTTTTTS.BS.EEEEEEEEEGGGGGGSSTT.SSSIIIII....SS..SEEEEEE.TTTT.', 'RKRISNCVADYSVLYNSASFSTFKDYGVSPTKLNDLEFTNVYADSFVIRGDEVRQIAPGQTGKIADYNYKLPDDFTGDVIAWNSNNLDS', '434/}V1/[]}$!"$OU[}[U2133UUR}NNOLOOS]*U]/21321//49::6;:RTNN]UUV=?A@A}]Z}VV[}U3//123}OOLO}', '54503420243301343232332443303334144…
4XJR_B	0.0023275433182583	6.83763449877691	0.4599659284497444	[[557, 559], [557, 561], [335, 339], [152, 156]]	[4, 0, 3, 1]	[[200, 202], [396, 400], [546, 550], [985, 989]]	[['EEE', 'TFQ', '213', '324', 'EEE', 'YFK', '213', '324'], ['EEEEE', 'TFQPM', '21321', '32432', 'EEEEE', 'YADSF', '21321', '32432'], ['EEEEE', 'LGYGG', '02222', '13333', 'EEEEE', 'LTGTG', '02222', '13333'], ['.HHHH', 'NPDDF', ']$%%#', '43442', '.HHHH', 'DPPEA', ']$$%#', '43342']]
6TJW_E	0.0023349364708057	2.1910451422129897	0.1158432708688239	[[217, 219], [235, 240], [216, 221], [101, 103]]	[4, 0, 3, 1]	[[197, 199], [432, 437], [542, 547], [978, 980]]	[['ETT', 'VNG', '/ON', '043', 'ETT', 'IDG', '/ON', '043'], ['EEEEEE', 'KITFSH', '3/2123', '403234', 'EEEEEE', 'DVIAWN', '3//123', '400234'], ['EETTEE', 'QVNGLS', '3/ON02', '404313', 'EETTEE', 'NFNGLT', '31ON02', '424313'], ['HHH', 'QKI', '%%!', '440', 'HHH', 'NDI', '%%!', '440']]
3LZG_I	0.0023380465766815	2.747353808263768	0.335604770017035	[[244, 246], [244, 249], [232, 235], [70, 72]]	[4, 0, 3, 1]	[[200, 202], [376, 381], [547, 550], [980, 982]]	[['EEE', 'TFE', '213', '324', 'EEE', 'YFK', '213', '324'], ['EEEESS', 'TFEATG', '2131UU', '324233', 'EEEESS', 'TFKDYG', '2133UU', '324433'], ['EEEE', 'YYWT', '2222', '3333', 'EEEE', 'TGTG', '2222', '3333'], ['HHT', 'ILG', '!"N', '013', 'HHT', 'ILS', '!"N', '013']]
4QZV_C	0.0023459004637035	13.243824466519072	0.5758091993185681	[[577, 579], [132, 139], [574, 579]]	[4, 0, 3]	[[200, 202], [431, 440], [511, 516]]	[['EEE', 'SFD', '213', '324', 'EEE', 'YFK', '213', '324'], ['EEEEETTT', 'YDIYDLNK', '23/23LOO', '34034144', 'EEEEEEE.TT', 'GDVIAWNSNN', '23//123}OO', '3400234344'], ['EEEEEE', 'IVASFD', '//1213', '002324', 'EEEEEE', 'VVLSFE', '//0213', '001324']]
5KV8_B	0.0023796288030212	6.676645687887447	0.4906303236797265	[[557, 559], [557, 561], [335, 339], [152, 156]]	[4, 0, 3, 1]	[[200, 202], [396, 400], [546, 550], [985, 989]]	[['EEE', 'TFQ', '213', '324', 'EEE', 'YFK', '213', '324'], ['EEEEE', 'TFQPM', '21321', '32432', 'EEEEE', 'YADSF', '21321', '32432'], ['EEEEE', 'LGYGG', '02222', '13333', 'EEEEE', 'LTGTG', '02222', '13333'], ['.HHHH', 'NPDDF', ']$%%#', '43442', '.HHHH', 'DPPEA', ']$$%#', '43342']]
5KUY_I	0.0023843651623443	4.402942219571148	0.8814102564102568	[[73, 75], [34, 36], [74, 84], [27, 30]]	[4, 0, 3, 1]	[[197, 199], [424, 426], [544, 559], [987, 990]]	[['ETT', 'VES', '/ON', '043', 'ETT', 'IDG', '/ON', '043'], ['...', 'HLT', ']Z}', '413', '...', 'KLP', ']Z}', '413'], ['TTTTEEEE...', 'ESAGWTGVEEF', 'ONMN222/]][', '43233330442', 'TTEEEEEEEEE.....', 'NGLTGTGVLTESNKKF', 'ON02222/023}]]][', '4313333013434442'], ['HHHH', 'YNYH', '$%$%', '3434', 'HHHH', 'PEAE', '$%#%', '3424']]
3UBQ_E	0.002404744818466	2.812065559297113	0.3407155025553656	[[244, 246], [242, 246], [164, 169], [70, 72]]	[4, 0, 3, 1]	[[200, 202], [394, 398], [546, 551], [980, 982]]	[['EEE', 'TFE', '213', '324', 'EEE', 'YFK', '213', '324'], ['EEEEE', 'KITFE', '3/213', '40324', 'EEEEE', 'NVYAD', '3/213', '40324'], ['EEEEEE', 'LSKSYI', '02322/', '134330', 'EEEEEE', 'LTGTGV', '02222/', '133330'], ['HHT', 'ILG', '!"N', '013', 'HHT', 'ILS', '!"N', '013']]
5A9C_A	0.0024287284524274	1.833443079348013	0.3525345622119815	[[119, 121], [41, 46], [116, 121], [26, 28]]	[4, 0, 3, 1]	[[200, 202], [433, 438], [511, 516], [990, 992]]	[['EEE', 'SFN', '213', '324', 'EEE', 'YFK', '213', '324'], ['EEEEE.', 'VVFAQY', '//113}', '002243', 'EEEEE.', 'VIAWNS', '//123}', '002343'], ['EEEEEE', 'VIVSFN', '///213', '000324', 'EEEEEE', 'VVLSFE', '//0213', '001324'], ['HHH', 'QIN', '%!%', '404', 'HHH', 'EVQ', '%!%', '404']]
2BZU_A	0.0024393497604401	0.869500643094751	0.008591065292097	[[363, 365], [363, 366], [264, 271]]	[4, 0, 3]	[[200, 202], [396, 399], [546, 553]]	[['EEE', 'TFK', '213', '324', 'EEE', 'YFK', '213', '324'], ['EEEE', 'TFKW', '2132', '3243', 'EEEE', 'YADS', '2132', '3243'], ['EEEEEEEE', 'LGTITIKG', '022/2/32', '13303043', 'EEEEEEEE', 'LTGTGVLT', '02222/02', '13333013']]
6ZXN_C	0.0024413127875634	1.0973304314752643	0.3236797274275973	[[197, 202], [355, 438], [505, 568], [973, 992]]	[4, 0, 3, 1]	[[197, 202], [355, 438], [505, 568], [973, 992]]	[['ETTEEE', 'IDGYFK', '/ON213', '043324', 'ETTEEE', 'IDGYFK', '/ON213', '043324'], ['EEEE.SSB..HHHHHTT...SEEEEEBS.STT.TT.EES.EEEEEEEEEGGGGGGSSTT..SHHHHHT....TT..EEEEEEE.', 'RKRISNDVADYSVLYNSASFSTFKEYGVSPTKLNDLFFTNVYADSFVIRGDEVRQIAPGQTGKIADYNYKLPDDFTGEVIAWNS', '434/}VV([]$$!"$ON[}[U21332+R}UNOZOOZ11U]/21321//49::6;:RTNN]}U%!#%$O}]Z}OO[}23//123}', '54503440243301343232332443303334144122340324320053…
7KDG_C	0.0024458926694328	0.6632597771896444	0.0408858603066439	[[197, 202], [355, 444], [505, 571], [973, 992]]	[4, 0, 3, 1]	[[197, 202], [355, 444], [505, 571], [973, 992]]	[['ETTEEE', 'IDGYFK', '/ON213', '043324', 'ETTEEE', 'IDGYFK', '/ON213', '043324'], ['EEEE.SEE..THHHHT.TT.SEEEESSS.GGGGGG.EESEEEEEEEEEEGGGGGG.STT..STTTTTT....TT..EEEEEEE.TTTT..', 'RKRISNAVADYSVLYNSASFSTFKBYGVSPTKLNDLCFTNVYADSFVIRGDEVRQIAPGQTGKIADYNYKLPDDFTGBVIAWNSNNLDSK', '434/}V1/[]N$!"$O}MN[U2135UUR}99:7::Z11U3/21321//49::6;:YTNN]}UOKMONO}]Z}OO[}25//123}OOLO}]', '54503420243301343232332463303334…
7JZN_A	0.002451830337499	0.7790601992279804	0.0731261425959783	[[197, 202], [355, 444], [506, 571], [973, 992]]	[4, 0, 3, 1]	[[197, 202], [355, 444], [506, 571], [973, 992]]	[['ETTEEE', 'IDGYFK', '/ON213', '043324', 'ETTEEE', 'IDGYFK', '/ON213', '043324'], ['EEEE.SEE...HHHHTT...SEEEEESS.TTSTTT.EESEEEEEEEEEEGGGGGGSSTT..SHHHHHT.PPPTT..EEEEEEE.TTTT..', 'RKRISNCVADYSVLYNSASFSTFKDYGVSPTKLNDLEFTNVYADSFVIRGDEVRQIAPGQTGKIADYNYKLPDDFTGDVIAWNSNNLDSK', '434/}V1/[]}$!"$ON[}[U21332UR}NNVLOOZ31U3/21321//49::6;:RTNN]}U%!#%$O}HEGOO[}23//123}OOLO}]', '54503420243301343232332443303334…
7KE8_B	0.0024558368726725	0.6423325306306553	0.0545144804088584	[[197, 202], [355, 444], [505, 571], [973, 992]]	[4, 0, 3, 1]	[[197, 202], [355, 444], [505, 571], [973, 992]]	[['ETTEEE', 'IDGYFK', '/ON213', '043324', 'ETTEEE', 'IDGYFK', '/ON213', '043324'], ['EEEE.SEE..THHHHT.TT.SEEEEESS.GGGGGSS.BS.EEEEEEEEEGGGGGG.SSS..STTTTTT.PPPTT..EEEEEEE.TTTT..', 'RKRISNOVADYSVLYNSASFSTFKPYGVSPTKLNDLQFTNVYADSFVIRGDEVRQIAPGQTGKIADYNYKLPDDFTGPVIAWNSNNLDSK', '434/}V5/[]N$!"$O}MN[U21322UR}99:7:VS]*U]/21321//49::6;:YTUU]}UOKMONO}HEGOO[}22//123}OOLO}]', '54503460243301343232332433303334…
6V47_E	0.0024574097497517	2.7869700166205984	0.4531516183986368	[[240, 242], [239, 243], [229, 232], [61, 63]]	[4, 0, 3, 1]	[[200, 202], [395, 399], [548, 551], [980, 982]]	[['EEE', 'TFE', '213', '324', 'EEE', 'YFK', '213', '324'], ['EEEEE', 'ITFES', '/2132', '03243', 'EEEEE', 'VYADS', '/2132', '03243'], ['EEEE', 'YWTI', '222/', '3330', 'EEEE', 'GTGV', '222/', '3330'], ['HHT', 'ILG', '!"N', '013', 'HHT', 'ILS', '!"N', '013']]
5YR9_A	0.0024620599679141	2.5057732896020664	0.2280334728033481	[[165, 167], [110, 113], [165, 170], [80, 86]]	[4, 0, 3, 1]	[[200, 202], [432, 435], [514, 519], [986, 992]]	[['EEE', 'YFE', '213', '324', 'EEE', 'YFK', '213', '324'], ['EEEE', 'QIIF', '3//1', '4002', 'EEEE', 'DVIA', '3//1', '4002'], ['EEE..S', 'YFELPH', '213Z}V', '324134', 'EEE.SS', 'SFELLH', '213ZSV', '324114'], ['HHHHHHH', 'YDEBEVN', "$%%'%!%", '3446404', 'HHHHHHH', 'PPEAEVQ', '$$%#%!%', '3342404']]
6X2B_C	0.0024687893572672	1.019247244766581	0.0732538330494034	[[1069, 1071], [355, 444], [505, 571], [973, 992]]	[4, 0, 3, 1]	[[200, 202], [355, 444], [505, 571], [973, 992]]	[['EEE', 'PAQ', '213', '324', 'EEE', 'YFK', '213', '324'], ['EEEE.SEE..HHHHHH..SSS..EESSS.TTGGGG.EESSEEEEEEEEEGGGGGGSSSS..SHHHHHTS...TT..EEEEEEE.TTTT..', 'RKRISNYVADYSVLYNSASFSTFKZYGVSPTKLNDLAFTNVYADSFVIRGDEVRQIAPGQTGKIADYNYKLPDDFTGZVIAWNSNNLDSK', '434/}V2/[]$$!"$%}[UTU}[35UUR}NN:7::Z11UV/21321//49::6;:RTUU]}U%!#%$OU]Z}OO[}25//123}OOLO}]', '54503430243301343232332463303334144122340324320053440540…
4MZA_A	0.0024915843935141	7.013251317215902	0.507666098807495	[[557, 559], [557, 561], [335, 348], [152, 156]]	[4, 0, 3, 1]	[[200, 202], [396, 400], [546, 559], [985, 989]]	[['EEE', 'TFQ', '213', '324', 'EEE', 'YFK', '213', '324'], ['EEEEE', 'TFQPM', '21321', '32432', 'EEEEE', 'YADSF', '21321', '32432'], ['EEEEEESS......', 'LGYGGLEHPINENA', '022220VV}Y]]][', '13333144304442', 'EEEEEEEEE.....', 'LTGTGVLTESNKKF', '02222/023}]]][', '13333013434442'], ['.HHHH', 'NPDDF', ']$%%#', '43442', '.HHHH', 'DPPEA', ']$$%#', '43342']]
7KFV_E	0.0024945760636923	2.270931701286804	0.0634057971014498	[[514, 516], [355, 438], [506, 528], [382, 384]]	[4, 0, 3, 1]	[[200, 202], [355, 438], [506, 528], [973, 975]]	[['EEE', 'SFE', '213', '324', 'EEE', 'YFK', '213', '324'], ['EEEE.SEE..THHHHS.TT.SEEEEESS.SGGGTT.EESEEEEEEEEEEGGGGGGSSTT..SHHHHHT....TT..EEEEEEE.', 'RKRISNOVADYSVLYNSASFSTFKPYGVSPTKLNDLQFTNVYADSFVIRGDEVRQIAPGQTGKIADYNYKLPDDFTGPVIAWNS', '434/}V5/[]N$!"$V}MN[U21322UR}U9:7OOZ31U3/21321//49::6;:RTNN]}U%!#%$O}]Z}OO[}22//123}', '54503460243301343232332433303334144142340324320053440540233433402434341344…
6WAQ_B	0.0024952140376119	2.2405056390633384	0.0298245614035088	[[383, 385], [342, 425], [492, 501], [427, 429]]	[4, 0, 3, 1]	[[200, 202], [355, 438], [506, 515], [990, 992]]	[['EEE', 'YAD', '213', '324', 'EEE', 'YFK', '213', '324'], ['EEEE.SSB..THHHHS.SS.SEEEEESS.TT.GGG..S..EEEEEEEEEGGGGGGSSTT..SHHHHHT....TT..EEEEEEE.', 'RKKISNGVADYSVLYNSTFFSTFKHYGVSATKLNDLDFSNVYADSFVVKGDDVRQIAPGQTGVIADYNYKLPDDFMGHVLAWNT', '433/}VU([]N$!"$V}UT[U21332UR}MN]7::Z]T}]/21321//39::6;:RTNN]}U!!#%$O}]Z}OO[[23/0123}', '54403430243301343322332443303234144142340324320043440540233433002434341344…
6Z43_A	0.0025017887032689	11.4176514020927	0.1124361158432705	[[514, 516], [355, 444], [505, 571], [973, 992]]	[4, 0, 3, 1]	[[200, 202], [355, 444], [505, 571], [973, 992]]	[['EEE', 'SFE', '213', '324', 'EEE', 'YFK', '213', '324'], ['EEEE.SEE...HHHHT.SS.SEEEESSS.HHHHTT.EESEEEEEEEEEEGGGGGGSSTT..SHIIIII....TT..SEEEEEE.TTTS..', 'RKRISNCVADYSVLYNSASFSTFKDYGVSPTKLNDLEFTNVYADSFVIRGDEVRQIAPGQTGKIADYNYKLPDDFTGDVIAWNSNNLDSK', '434/}V1/[]}$!"$O}TU[U2133UUR}$$%"OOZ31U3/21321//49::6;:RTNN]}U%=?A@A}]Z}OO[}U3//123}OOLV}]', '54503420243301343232332443303334144142340324320053440540…
3D23_A	0.0025370822284888	1.214898398838502	0.0238500851788752	[[161, 163], [28, 31], [159, 175], [227, 232]]	[4, 0, 3, 1]	[[200, 202], [450, 453], [538, 550], [986, 991]]	[['EEE', 'YMH', '213', '324', 'EEE', 'YFK', '213', '324'], ['EEEE', 'NGLW', '3202', '4313', 'EEEE', 'NYLY', '3202', '4313'], ['EEEEEEEEEETTEEEEE', 'FVYMHQLELSTGCHTGT', '1/21330302NN13222', '20324414133324333', 'EEEEEETTEEEEE', 'FVNFNFNGLTGTG', '1/3131ON02222', '2042424313333'], ['HHHHHH', 'TEDFNV', '$%%#%!', '344240', 'HHHHHH', 'PPEAEV', '$$%#%!', '334240']]
4LXV_G	0.002541530812983	2.9479551741991603	0.4258943781942075	[[241, 243], [239, 243], [161, 166], [61, 63]]	[4, 0, 3, 1]	[[200, 202], [394, 398], [546, 551], [980, 982]]	[['EEE', 'TFE', '213', '324', 'EEE', 'YFK', '213', '324'], ['EEEEE', 'KITFE', '3/213', '40324', 'EEEEE', 'NVYAD', '3/213', '40324'], ['EEEEEE', 'LSKSYI', '02322/', '134330', 'EEEEEE', 'LTGTGV', '02222/', '133330'], ['HHT', 'ILG', '!"N', '013', 'HHT', 'ILS', '!"N', '013']]
4JTV_E	0.0025420721509815	2.884736106673653	0.3935264054514471	[[247, 249], [245, 249], [167, 172], [67, 69]]	[4, 0, 3, 1]	[[200, 202], [394, 398], [546, 551], [980, 982]]	[['EEE', 'TFE', '213', '324', 'EEE', 'YFK', '213', '324'], ['EEEEE', 'KITFE', '3/213', '40324', 'EEEEE', 'NVYAD', '3/213', '40324'], ['EEEEEE', 'LSKSYI', '02322/', '134330', 'EEEEEE', 'LTGTGV', '02222/', '133330'], ['HHT', 'ILG', '!"N', '013', 'HHT', 'ILS', '!"N', '013']]
5YRB_A	0.0025427305628442	2.487505925663592	0.2254697286012534	[[165, 167], [110, 113], [165, 170], [80, 86]]	[4, 0, 3, 1]	[[200, 202], [432, 435], [514, 519], [986, 992]]	[['EEE', 'YFE', '213', '324', 'EEE', 'YFK', '213', '324'], ['EEEE', 'QIIF', '3//1', '4002', 'EEEE', 'DVIA', '3//1', '4002'], ['EEE..S', 'YFELPH', '213Z}V', '324134', 'EEE.SS', 'SFELLH', '213ZSV', '324114'], ['HHHHHHH', 'YDEBEVN', "$%%'%!%", '3446404', 'HHHHHHH', 'PPEAEVQ', '$$%#%!%', '3342404']]
4MZA_B	0.0025451448028595	7.018242400218668	0.3696763202725721	[[557, 559], [557, 561], [335, 339], [152, 156]]	[4, 0, 3, 1]	[[200, 202], [396, 400], [546, 550], [985, 989]]	[['EEE', 'TFQ', '213', '324', 'EEE', 'YFK', '213', '324'], ['EEEEE', 'TFQPM', '21321', '32432', 'EEEEE', 'YADSF', '21321', '32432'], ['EEEEE', 'LGYGG', '02222', '13333', 'EEEEE', 'LTGTG', '02222', '13333'], ['.HHHH', 'NPDDF', ']$%%#', '43442', '.HHHH', 'DPPEA', ']$$%#', '43342']]
7KFY_A	0.0025613532933259	3.936031629996098	0.0085178875638836	[[514, 516], [355, 438], [506, 528]]	[4, 0, 3]	[[200, 202], [355, 438], [506, 528]]	[['EEE', 'SFE', '213', '324', 'EEE', 'YFK', '213', '324'], ['EEEE.SEE..THHHHT.TT.SEEEEESS.TTGGGG.EESEEEEEEEEEEGGGGGGSSTT..SHHHHHT....TT..EEEEEEE.', 'RKRISNAVADYSVLYNSASFSTFKBYGVSPTKLNDLCFTNVYADSFVIRGDEVRQIAPGQTGKIADYNYKLPDDFTGBVIAWNS', '434/}V1/[]N$!"$O}MN[U21352UR}NN:7::Z11U3/21321//49::6;:RTNN]}U%!#%$O}]Z}OO[}25//123}', '54503420243301343232332463303334144122340324320053440540233433402434341344…
5HC1_D	0.0025661272148718	14.115684894805035	5.114583333333336	[[212, 215], [26, 31], [82, 86], [115, 119]]	[4, 0, 3, 1]	[[198, 201], [435, 440], [550, 554], [988, 992]]	[['TTEE', 'NATF', 'OM21', '4232', 'TTEE', 'DGYF', 'ON21', '4332'], ['EE..TT', 'CPIPKE', '12Y}OO', '230344', 'EEE.TT', 'AWNSNN', '123}OO', '234344'], ['EEEEE', 'YWLTE', '22023', '33134', 'EEEEE', 'GVLTE', '2/023', '30134'], ['HHHHH', 'EAEEK', '%#%%%', '42444', 'HHHHH', 'EAEVQ', '%#%!%', '42404']]
6ZP2_B	0.002566623627503	0.7247762174451775	0.0459965928449739	[[197, 202], [355, 444], [506, 571], [969, 988]]	[4, 0, 3, 1]	[[197, 202], [355, 444], [506, 571], [973, 992]]	[['ETTEEE', 'IDGYFK', '/ON213', '043324', 'ETTEEE', 'IDGYFK', '/ON213', '043324'], ['EEEE.SEE...HHHHHH...SEEEEESS.TTTGGG..EEEEEEEEEEEEGGGGGGSSTT..STTTTTT....TT..EEEEEEE.TTTS..', 'RKRISNRVADYSVLYNSASFSTFKSYGVSPTKLNDLCFTNVYADSFVIRGDEVRQIAPGQTGKIADYNYKLPDDFTGSVIAWNSNNLDSK', '434/}V4/[]}$!"$%$[}[U21322UR}NNO7::Z[123/21321//49::6;:RTNN]}UOKMONO}]Z}OO[}22//123}OOLV}]', '54503450243301343232332433303334…
6ZP2_A	0.0025671171970669	0.7248539276532778	0.0034071550255532	[[197, 202], [355, 444], [506, 571], [969, 988]]	[4, 0, 3, 1]	[[197, 202], [355, 444], [506, 571], [973, 992]]	[['ETTEEE', 'IDGYFK', '/ON213', '043324', 'ETTEEE', 'IDGYFK', '/ON213', '043324'], ['EEEE.SEE...HHHHHH...SEEEEESS.TTSGGG..EEEEEEEEEEEEGGGGGGSSTT..STTTTTT....TT..EEEEEEE.TTTS..', 'RKRISNDVADYSVLYNSASFSTFKEYGVSPTKLNDLCFTNVYADSFVIRGDEVRQIAPGQTGKIADYNYKLPDDFTGEVIAWNSNNLDSK', '434/}V3/[]}$!"$%$[}[U21332UR}NNV7::Z[123/21321//49::6;:RTNN]}UOKMONO}]Z}OO[}23//123}OOLV}]', '54503440243301343232332443303334…
6ZP2_C	0.0025683868666022	0.7248375342033425	0.0579216354344118	[[197, 202], [355, 444], [506, 571], [969, 988]]	[4, 0, 3, 1]	[[197, 202], [355, 444], [506, 571], [973, 992]]	[['ETTEEE', 'IDGYFK', '/ON213', '043324', 'ETTEEE', 'IDGYFK', '/ON213', '043324'], ['EEEE.SEE...HHHHHH...SEEEEESS.TTTGGG..EEEEEEEEEEEEGGGGGGSSTT..STTTTTT....TT..EEEEEEE.TTTS..', 'RKRISNFVADYSVLYNSASFSTFKGYGVSPTKLNDLCFTNVYADSFVIRGDEVRQIAPGQTGKIADYNYKLPDDFTGGVIAWNSNNLDSK', '434/}V1/[]}$!"$%$[}[U21322UR}NNO7::Z[123/21321//49::6;:RTNN]}UOKMONO}]Z}OO[}22//123}OOLV}]', '54503420243301343232332433303334…
7CHC_R	0.0025831102612875	2.37975292233419	0.0868824531516179	[[396, 398], [355, 438], [506, 515], [405, 407]]	[4, 0, 3, 1]	[[200, 202], [355, 438], [506, 515], [978, 980]]	[['EEE', 'YAD', '213', '324', 'EEE', 'YFK', '213', '324'], ['EEEE.SSB..THHHHS.TT.SEEEEESS.SGGGGS...S.EEEEEEEEEHHHHTTSSTT..SHHHHHT....TT..EEEEEEE.', 'RKRISNEVADYSVLYNSASFSTFKFYGVSPTKLNDLCFTNVYADSFVIRGDEVRQIAPGQTGKIADYNYKLPDDFTGFVIAWNS', '434/}VV([]N$!"$V}MN[U21312UR}U9:7:VZ[[U]/21321//4$%%!PORTNN]}U%!#%$O}]Z}OO[}21//123}', '54503440243301343232332423303334144122340324320053440540233433402434341344…
4HKX_E	0.0025886579234332	4.190360739789448	0.2436440677966109	[[114, 116], [113, 116], [232, 237], [65, 67]]	[4, 0, 3, 1]	[[200, 202], [375, 378], [547, 552], [980, 982]]	[['EEE', 'SFE', '213', '324', 'EEE', 'YFK', '213', '324'], ['SEEE', 'SSFE', 'U213', '3324', 'SEEE', 'STFK', 'U213', '3324'], ['EEEEEE', 'YYWTLL', '222200', '333311', 'EEEEEE', 'TGTGVL', '2222/0', '333301'], ['HHT', 'ILG', '!"N', '013', 'HHT', 'ILS', '!"N', '013']]
5IBL_B	0.0026069805831394	10.899961627247446	0.0051369863013701	[[244, 246], [242, 246], [20, 24], [191, 195]]	[4, 0, 3, 1]	[[200, 202], [394, 398], [528, 532], [978, 982]]	[['EEE', 'TFE', '213', '324', 'EEE', 'YFK', '213', '324'], ['EEEEE', 'KITFE', '3/213', '40324', 'EEEEE', 'NVYAD', '3/213', '40324'], ['.....', 'NNSTD', ']]}}]', '44334', '.....', 'KKSTN', ']]}}]', '44334'], ['HHHHT', 'QQSLY', '%%$"N', '44313', 'HHHHT', 'NDILS', '%%!"N', '44013']]
6NB7_B	0.0026073786072646	0.4814265169669115	0.3877068557919632	[[72, 76], [342, 440], [493, 554], [955, 974]]	[4, 0, 3, 1]	[[197, 201], [355, 449], [507, 568], [973, 992]]	[['ETTEE', 'INHTF', '/OO21', '04432', 'ETTEE', 'IDGYF', '/ON21', '04332'], ['EEEE.SEE...HHHHT.SS.SEEEEESS.GGGGGG..BS.EEEEEEEEEGGGGGGSSTT..SHHHHHT.B..SS.EEEEEEEE.TTTT..TT..TT.EE', 'RKKISNSVADYSVLYNSTFFSTFKTYGVSATKLNDLUFSNVYADSFVVKGDDVRQIAPGQTGVIADYNYKLPDDFMGTVLAWNTRNIDATSTGNYNYKY', '433/}V2/[]}$!"$O}UT[U21322UR}89:7::Z_*U]/21321//39::6;:RTNN]}U!!#%$O},Z}VV[122/0123}POKO[}NN}]NO}32', '5440343024330…
4JTX_I	0.0026155599527174	2.9407559396433767	0.4378194207836456	[[247, 249], [245, 249], [167, 172], [67, 69]]	[4, 0, 3, 1]	[[200, 202], [394, 398], [546, 551], [980, 982]]	[['EEE', 'TFE', '213', '324', 'EEE', 'YFK', '213', '324'], ['EEEEE', 'KITFE', '3/213', '40324', 'EEEEE', 'NVYAD', '3/213', '40324'], ['EEEEEE', 'LSKSYI', '02322/', '134330', 'EEEEEE', 'LTGTGV', '02222/', '133330'], ['HHT', 'ILG', '!"N', '013', 'HHT', 'ILS', '!"N', '013']]
1W39_C	0.0026167807662444	0.8734546020341756	0.0068143100511073	[[178, 180], [32, 39], [177, 180]]	[4, 0, 3]	[[200, 202], [394, 401], [513, 516]]	[['EEE', 'SMH', '213', '324', 'EEE', 'YFK', '213', '324'], ['EEEEEEEE', 'KQPFQSEV', '3321323/', '44324340', 'EEEEEEEE', 'NVYADSFV', '3/21321/', '40324320'], ['EEEE', 'LSMH', '0213', '1324', 'EEEE', 'LSFE', '0213', '1324']]
4XJQ_A	0.0026286464617905	6.966524397993486	0.4770017035775118	[[557, 559], [557, 561], [335, 348], [152, 156]]	[4, 0, 3, 1]	[[200, 202], [396, 400], [546, 559], [985, 989]]	[['EEE', 'TFQ', '213', '324', 'EEE', 'YFK', '213', '324'], ['EEEEE', 'TFQPM', '21321', '32432', 'EEEEE', 'YADSF', '21321', '32432'], ['EEEEEESS......', 'LGYGGLEHPINENA', '022220VV}Y]]][', '13333144304442', 'EEEEEEEEE.....', 'LTGTGVLTESNKKF', '02222/023}]]][', '13333013434442'], ['.HHHH', 'NPDDF', ']$%%#', '43442', '.HHHH', 'DPPEA', ']$$%#', '43342']]
6QPO_F	0.0026340599412556	2.901749125515527	0.1243611584327082	[[565, 567], [564, 569], [422, 427]]	[4, 0, 3]	[[200, 202], [395, 400], [549, 554]]	[['EEE', 'TFD', '213', '324', 'EEE', 'YFK', '213', '324'], ['EEEEEE', 'ITFDFA', '/21311', '032422', 'EEEEEE', 'VYADSF', '/21321', '032432'], ['EEEEEE', 'TLVLTK', '20/023', '310134', 'EEEEEE', 'TGVLTE', '22/023', '330134']]
1CXU_A	0.0026351753786282	13.435506480216493	21.576923076923084	[[139, 142], [115, 118], [116, 121], [152, 157]]	[4, 0, 3, 1]	[[199, 202], [359, 362], [537, 542], [987, 992]]	[['T.EE', 'GIAH', 'NY13', '3024', 'TEEE', 'GYFK', 'N213', '3324'], ['.SEE', 'PKAI', '}V1/', '3420', '.SEE', 'SNCV', '}V1/', '3420'], ['SEEEEE', 'KAIKTD', 'V1/323', '420434', 'SEEEEE', 'KFVNFN', 'V1/313', '420424'], ['HHHHHH', 'GQAMVE', '$%##!%', '342204', 'HHHHHH', 'PEAEVQ', '$%#%!%', '342404']]
3UBJ_G	0.0026514032134272	2.8262042226411235	0.4088586030664389	[[244, 246], [242, 246], [164, 169], [70, 72]]	[4, 0, 3, 1]	[[200, 202], [394, 398], [546, 551], [980, 982]]	[['EEE', 'TFE', '213', '324', 'EEE', 'YFK', '213', '324'], ['EEEEE', 'KITFE', '3/213', '40324', 'EEEEE', 'NVYAD', '3/213', '40324'], ['EEEEEE', 'LSKSYI', '02322/', '134330', 'EEEEEE', 'LTGTGV', '02222/', '133330'], ['HHT', 'ILG', '!"N', '013', 'HHT', 'ILS', '!"N', '013']]
6L1Y_A	0.0026642952933269	6.14861764257176	0.3543441226575807	[[443, 445], [440, 448], [416, 419], [103, 107]]	[4, 0, 3, 1]	[[200, 202], [393, 401], [507, 510], [988, 992]]	[['EEE', 'TFK', '213', '324', 'EEE', 'YFK', '213', '324'], ['S.EEEEEEE', 'GNITFKSNI', 'U]/21323/', '340324340', 'SEEEEEEEE', 'TNVYADSFV', 'U3/21321/', '340324320'], ['EEEE', 'PGRI', '224/', '3350', 'EEEE', 'PYRV', '224/', '3350'], ['HHHHH', 'QMQED', '%#%%%', '42444', 'HHHHH', 'EAEVQ', '%#%!%', '42404']]
2H1L_O	0.0026911886572761	2.2864148194906315	0.7014492753623203	[[269, 271], [266, 273], [230, 236], [284, 287]]	[4, 0, 3, 1]	[[200, 202], [396, 403], [549, 555], [987, 990]]	[['EEE', 'SFE', '213', '324', 'EEE', 'YFK', '213', '324'], ['EEEEEEEE', 'GRNSFEVR', '243213/4', '35432405', 'EEEEEEEE', 'YADSFVIR', '21321//4', '32432005'], ['EEEEE..', 'TTIHYNY', '22/32]}', '3304343', 'EEEEEE.', 'TGVLTES', '22/023}', '3301343'], ['HHHH', 'TEEE', '$%%%', '3444', 'HHHH', 'PEAE', '$%#%', '3424']]
3J2J_A	0.0026939322106422	3.9345278383388336	0.0902896081771715	[[177, 179], [176, 180], [171, 174], [3, 6]]	[4, 0, 3, 1]	[[200, 202], [395, 399], [548, 551], [978, 981]]	[['EEE', 'YFK', '213', '324', 'EEE', 'YFK', '213', '324'], ['EEEEE', 'VYFKP', '/2132', '03243', 'EEEEE', 'VYADS', '/2132', '03243'], ['EEEE', 'TSTI', '222/', '3330', 'EEEE', 'GTGV', '222/', '3330'], ['HHHH', 'ENFL', '%%#"', '4421', 'HHHH', 'NDIL', '%%!"', '4401']]
4XL8_A	0.0027022126357541	0.9574431162459348	0.287280701754387	[[339, 341], [339, 342], [250, 255]]	[4, 0, 3]	[[200, 202], [396, 399], [538, 543]]	[['EEE', 'SFK', '213', '324', 'EEE', 'YFK', '213', '324'], ['EEEE', 'SFKW', '2132', '3243', 'EEEE', 'YADS', '2132', '3243'], ['EEEEEE', 'AIEFTF', '1/3121', '204232', 'EEEEEE', 'FVNFNF', '1/3131', '204242']]
5W1M_C	0.0027097931718648	12.280731077322663	5.825581395348842	[[216, 218], [109, 112], [183, 190], [191, 195]]	[4, 0, 3, 1]	[[200, 202], [430, 433], [546, 553], [988, 992]]	[['EEE', 'SFN', '213', '324', 'EEE', 'YFK', '213', '324'], ['.EEE', 'GTKV', '}23/', '3340', '.EEE', 'TGDV', '}23/', '3340'], ['EEEEEEEE', 'LSSTLTLS', '02220202', '13331313', 'EEEEEEEE', 'LTGTGVLT', '02222/02', '13333013'], ['HHHHH', 'KADYE', '%#%$%', '42434', 'HHHHH', 'EAEVQ', '%#%!%', '42404']]
6V1W_A	0.0027132605831874	14.211243090304384	3.020547945205481	[[259, 262], [280, 284], [264, 269]]	[4, 0, 3]	[[198, 201], [438, 442], [524, 529]]	[['TTEE', 'QGLM', 'ON01', '4312', 'TTEE', 'DGYF', 'ON21', '4332'], ['.TTTT', 'TDDLN', '}OOLO', '34414', '.TTTT', 'SNNLD', '}OOLO', '34414'], ['EE....', 'IDTAHD', '/3}[]]', '043244', 'EE.S..', 'VEGPKK', '/3}U]]', '043344']]
6V47_C	0.0027189133341958	2.749246368473397	0.275979557069846	[[240, 242], [239, 243], [229, 232], [61, 63]]	[4, 0, 3, 1]	[[200, 202], [395, 399], [548, 551], [980, 982]]	[['EEE', 'TFE', '213', '324', 'EEE', 'YFK', '213', '324'], ['EEEEE', 'ITFES', '/2132', '03243', 'EEEEE', 'VYADS', '/2132', '03243'], ['EEEE', 'YWTI', '222/', '3330', 'EEEE', 'GTGV', '222/', '3330'], ['HHT', 'ILG', '!"N', '013', 'HHT', 'ILS', '!"N', '013']]
6G47_A	0.0027259086785274	0.9493603350098786	0.2462845010615715	[[339, 341], [339, 342], [250, 255]]	[4, 0, 3]	[[200, 202], [396, 399], [538, 543]]	[['EEE', 'SFK', '213', '324', 'EEE', 'YFK', '213', '324'], ['EEEE', 'SFKW', '2132', '3243', 'EEEE', 'YADS', '2132', '3243'], ['EEEEEE', 'AIEFTF', '1/3121', '204232', 'EEEEEE', 'FVNFNF', '1/3131', '204242']]
6C0M_A	0.0027327927898206	7.022647052622156	0.4821124361158431	[[557, 559], [557, 561], [532, 536], [152, 156]]	[4, 0, 3, 1]	[[200, 202], [396, 400], [547, 551], [985, 989]]	[['EEE', 'TFQ', '213', '324', 'EEE', 'YFK', '213', '324'], ['EEEEE', 'TFQPM', '21321', '32432', 'EEEEE', 'YADSF', '21321', '32432'], ['EEEEE', 'TTSGI', '2222/', '33330', 'EEEEE', 'TGTGV', '2222/', '33330'], ['.HHHH', 'NPDDF', ']$%%#', '43442', '.HHHH', 'DPPEA', ']$$%#', '43342']]
6PNS_F	0.0027362860911783	9.056316208424905	3.2536231884058004	[[791, 797], [809, 820], [608, 613]]	[0, 3, 1]	[[438, 443], [545, 556], [987, 992]]	[['.TTTTT.', 'PDDVLQG', '}OOKLO}', '3440143', '.TTTT.', 'SNNLDS', '}OOLO}', '344143'], ['TEEEEEEEE...', 'GLAYATIKYATE', 'N01212/32[}]', '312323043234', 'TEEEEEEEEE..', 'GLTGTGVLTESN', 'N02222/023}]', '313333013434'], ['HHHHHH', 'SVMKVD', '$!#%!%', '302404', 'HHHHHH', 'PEAEVQ', '$%#%!%', '342404']]
1OOP_A	0.0027401674199326	9.38284766038854	0.001706484641639	[[238, 240], [237, 241], [38, 43], [65, 68]]	[4, 0, 3, 1]	[[200, 202], [395, 399], [529, 534], [978, 981]]	[['EEE', 'YFK', '213', '324', 'EEE', 'YFK', '213', '324'], ['EEEEE', 'IYFKP', '/2132', '03243', 'EEEEE', 'VYADS', '/2132', '03243'], ['......', 'HTSQVV', ']}}]YY', '433400', '......', 'KSTNLV', ']}}]ZY', '433410'], ['HHHH', 'ENFL', '%%#"', '4421', 'HHHH', 'NDIL', '%%!"', '4401']]
5O36_A	0.0027509283288503	0.7667453047620261	0.0885860306643946	[[311, 313], [311, 315], [200, 204]]	[4, 0, 3]	[[200, 202], [376, 380], [549, 553]]	[['EEE', 'WCD', '213', '324', 'EEE', 'YFK', '213', '324'], ['EEESS', 'WCDRS', '213WU', '32453', 'EEEES', 'TFKDY', '2133U', '32443'], ['EEEEE', 'YWIES', '22/32', '33043', 'EEEEE', 'TGVLT', '22/02', '33013']]
5KV8_A	0.0027553055689908	6.921872486629992	0.4667802385008508	[[557, 559], [557, 561], [335, 348], [152, 156]]	[4, 0, 3, 1]	[[200, 202], [396, 400], [546, 559], [985, 989]]	[['EEE', 'TFQ', '213', '324', 'EEE', 'YFK', '213', '324'], ['EEEEE', 'TFQPM', '21321', '32432', 'EEEEE', 'YADSF', '21321', '32432'], ['EEEEEESS......', 'LGYGGLEHPINENA', '022220VV}Y]]][', '13333144304442', 'EEEEEEEEE.....', 'LTGTGVLTESNKKF', '02222/023}]]][', '13333013434442'], ['.HHHH', 'NPDDF', ']$%%#', '43442', '.HHHH', 'DPPEA', ']$$%#', '43342']]
4XJR_A	0.0027680495720426	6.85190681003104	0.4565587734241898	[[557, 559], [557, 561], [335, 348], [152, 156]]	[4, 0, 3, 1]	[[200, 202], [396, 400], [546, 559], [985, 989]]	[['EEE', 'TFQ', '213', '324', 'EEE', 'YFK', '213', '324'], ['EEEEE', 'TFQPM', '21321', '32432', 'EEEEE', 'YADSF', '21321', '32432'], ['EEEEEESS......', 'LGYGGLEHPINENA', '022220VV}Y]]][', '13333144304442', 'EEEEEEEEE.....', 'LTGTGVLTESNKKF', '02222/023}]]][', '13333013434442'], ['.HHHH', 'NPDDF', ']$%%#', '43442', '.HHHH', 'DPPEA', ']$$%#', '43342']]
3QQO_E	0.0027705154717303	2.031531937002283	0.2470187393526397	[[257, 259], [243, 247], [243, 246], [108, 110]]	[4, 0, 3, 1]	[[200, 202], [395, 399], [539, 542], [977, 979]]	[['EEE', 'GFK', '213', '324', 'EEE', 'YFK', '213', '324'], ['EEEEE', 'INFES', '/3132', '04243', 'EEEEE', 'VYADS', '/2132', '03243'], ['EEEE', 'INFE', '/313', '0424', 'EEEE', 'VNFN', '/313', '0424'], ['HHH', 'LKH', '"%%', '144', 'HHH', 'LND', '"%%', '144']]
7KDK_A	0.0027944747617729	1.0696554629576882	0.0034071550255532	[[197, 202], [355, 438], [505, 571], [973, 992]]	[4, 0, 3, 1]	[[197, 202], [355, 438], [505, 571], [973, 992]]	[['ETTEEE', 'IDGYFK', '/ON213', '043324', 'ETTEEE', 'IDGYFK', '/ON213', '043324'], ['EEEE.SEE..THHHHT.TT.SEEEEESS.GGGGGG.EES.EEEEEEEEEGGGGGGSSTT..STTTTTT.PPPTT..EEEEEEE.', 'RKRISNCVADYSVLYNSASFSTFKDYGVSPTKLNDLEFTNVYADSFVIRGDEVRQIAPGQTGKIADYNYKLPDDFTGDVIAWNS', '434/}V1/[]N$!"$O}MN[U21332UR}99:7::Z31U]/21321//49::6;:RTNN]}UOKMONO}HEGOO[}23//123}', '54503420243301343232332443303334144142340324320053…
6CHB_H	0.0027974552291503	11.548761884286863	0.6439522998296421	[[375, 377], [375, 380], [286, 302], [103, 107]]	[4, 0, 3, 1]	[[200, 202], [376, 381], [539, 558], [988, 992]]	[['EEE', 'SFN', '213', '324', 'EEE', 'YFK', '213', '324'], ['EEESSS', 'SFNCGG', '213TUU', '324233', 'EEEESS', 'TFKDYG', '2133UU', '324433'], ['EEEEEEEEEEEEE....', 'VQFNTPVQINDTRPNNN', '/31322/3/3324}]]]', '04243304044353444', 'EEEEETTEEEEEEEEE....', 'VNFNFNGLTGTGVLTESNKK', '/3131ON02222/023}]]]', '04242431333301343444'], ['HHHHH', 'QMHTD', '%#%$%', '42434', 'HHHHH', 'EAEVQ', '%#%!%', '42404']]
7CJF_C	0.0028045837078072	2.405156609038202	0.067272727272728	[[514, 516], [355, 438], [506, 523], [382, 384]]	[4, 0, 3, 1]	[[200, 202], [355, 438], [506, 523], [973, 975]]	[['EEE', 'SFE', '213', '324', 'EEE', 'YFK', '213', '324'], ['EEEE.SBB...HHHHS.TT.SEEEEESS.SGGGGG..BSEEEEEEEEEEGGGGGGSSTT..SHHHHHT....TT..EEEEEEE.', 'RKRISNEVADYSVLYNSASFSTFKFYGVSPTKLNDLGFTNVYADSFVIRGDEVRQIAPGQTGKIADYNYKLPDDFTGFVIAWNS', '434/}V,([]}$!"$V}MN[U21312UR}U9:7::Z}*U3/21321//49::6;:RTNN]}U%!#%$O}]Z}OO[}21//123}', '54503440243301343232332423303334144132340324320053440540233433402434341344…
7AD1_A	0.0028057766451975	1.021173991264749	0.0500894454382829	[[197, 202], [355, 441], [506, 571], [973, 992]]	[4, 0, 3, 1]	[[197, 202], [355, 441], [506, 571], [973, 992]]	[['ETTEEE', 'IDGYFK', '/ON213', '043324', 'ETTEEE', 'IDGYFK', '/ON213', '043324'], ['EEEE.S.B...HHHHH.TT.SEEEESSS.GGGGGG..BS.EEEEEEEEEHHHHTT.STT..SHHHHHT....TT..EEEEEEE.TTT', 'RKRISNCVADYSVLYNSASFSTFKCYGVSPTKLNDLCFTNVYADSFVIRGDEVRQIAPGQTGKIADYNYKLPDDFTGCVIAWNSNNL', '434/}V[([]}$!"$%}MN[U2131UUR}99:7::Z[*U]/21321//4$%%!POYTNN]}U%!#%$O}]Z}OO[}21//123}OOL', '54503420243301343232332423303334144122340…
3UBQ_A	0.0028116838580202	2.823180631210461	0.4429301533219749	[[244, 246], [242, 246], [164, 169], [70, 72]]	[4, 0, 3, 1]	[[200, 202], [394, 398], [546, 551], [980, 982]]	[['EEE', 'TFE', '213', '324', 'EEE', 'YFK', '213', '324'], ['EEEEE', 'KITFE', '3/213', '40324', 'EEEEE', 'NVYAD', '3/213', '40324'], ['EEEEEE', 'LSKSYI', '02322/', '134330', 'EEEEEE', 'LTGTGV', '02222/', '133330'], ['HHT', 'ILG', '!"N', '013', 'HHT', 'ILS', '!"N', '013']]
6NB6_B	0.0028184456991885	0.5214086913622478	0.3371298405466973	[[72, 76], [342, 440], [493, 554], [955, 974]]	[4, 0, 3, 1]	[[197, 201], [355, 449], [507, 568], [973, 992]]	[['ETTEE', 'INHTF', '/OO21', '04432', 'ETTEE', 'IDGYF', '/ON21', '04332'], ['EEEE.SEE...HHHHT.SS.SEEEEESS.GGGGGG..BS.EEEEEEEEEGGGGGGSSBT..SHHHHHT..B.SS.EEEEEEEE.TTTT..TT..TT.EE', 'RKKISNSVADYSVLYNSTFFSTFKTYGVSATKLNDLUFSNVYADSFVVKGDDVRQIAPGQTGVIADYNYKLPDDFMGTVLAWNTRNIDATSTGNYNYKY', '433/}V2/[]}$!"$O}UT[U21322UR}89:7::Z_*U]/21321//39::6;:RT+N]}U!!#%$O}])}VV[122/0123}POKO[}NN}]NO}32', '5440343024330…
3UBQ_I	0.0028353538549479	2.7933201998648176	0.3884156729131172	[[244, 246], [242, 246], [164, 169], [70, 72]]	[4, 0, 3, 1]	[[200, 202], [394, 398], [546, 551], [980, 982]]	[['EEE', 'TFE', '213', '324', 'EEE', 'YFK', '213', '324'], ['EEEEE', 'KITFE', '3/213', '40324', 'EEEEE', 'NVYAD', '3/213', '40324'], ['EEEEEE', 'LSKSYI', '02322/', '134330', 'EEEEEE', 'LTGTGV', '02222/', '133330'], ['HHT', 'ILG', '!"N', '013', 'HHT', 'ILS', '!"N', '013']]
4JTV_A	0.0028358384076902	2.8738560368301105	0.412265758091993	[[247, 249], [245, 249], [167, 172], [67, 69]]	[4, 0, 3, 1]	[[200, 202], [394, 398], [546, 551], [980, 982]]	[['EEE', 'TFE', '213', '324', 'EEE', 'YFK', '213', '324'], ['EEEEE', 'KITFE', '3/213', '40324', 'EEEEE', 'NVYAD', '3/213', '40324'], ['EEEEEE', 'LSKSYI', '02322/', '134330', 'EEEEEE', 'LTGTGV', '02222/', '133330'], ['HHT', 'ILG', '!"N', '013', 'HHT', 'ILS', '!"N', '013']]
4HLZ_A	0.0028378954327331	2.095743315249855	0.3952299829642249	[[257, 259], [243, 247], [243, 246], [108, 113]]	[4, 0, 3, 1]	[[200, 202], [395, 399], [539, 542], [977, 982]]	[['EEE', 'GFK', '213', '324', 'EEE', 'YFK', '213', '324'], ['EEEEE', 'INFES', '/3132', '04243', 'EEEEE', 'VYADS', '/2132', '03243'], ['EEEE', 'INFE', '/313', '0424', 'EEEE', 'VNFN', '/313', '0424'], ['HHHHHT', 'LKHLLS', '"%%""N', '144113', 'HHHHHT', 'LNDILS', '"%%!"N', '144013']]
6XF6_A	0.0028432697220165	0.4862791666656869	0.0244328097731238	[[197, 202], [355, 444], [506, 571], [973, 992]]	[4, 0, 3, 1]	[[197, 202], [355, 444], [506, 571], [973, 992]]	[['ETTEEE', 'IDGYFK', '/ON213', '043324', 'ETTEEE', 'IDGYFK', '/ON213', '043324'], ['EEEE.S.B...HHHHH.TT.SEEEE.SS.SSS.TT.EES.EEEEEEEE.GGGSTTSSTT..SHHHHHT....TT..EEEEEEE.TTTS..', 'RKRISNCVADYSVLYNSASFSTFKDYGVSPTKLNDLEFTNVYADSFVIRGDEVRQIAPGQTGKIADYNYKLPDDFTGDVIAWNSNNLDSK', '434/}V[([]}$!"$%}MN[U2133}UR}UUVZOOZ31U]/21321//^9::RPORTNN]}U%!#%$O}]Z}OO[}23//123}OOLV}]', '54503420243301343232332443303334…
2BGN_C	0.0028530358498357	6.559226888117486	0.2674616695059617	[[386, 388], [132, 139], [384, 388]]	[4, 0, 3]	[[200, 202], [431, 440], [512, 516]]	[['EEE', 'YFQ', '213', '324', 'EEE', 'YFK', '213', '324'], ['EEEEETTT', 'YDIYDLNK', '23/23LOO', '34034144', 'EEEEEEE.TT', 'GDVIAWNSNN', '23//123}OO', '3400234344'], ['EEEEE', 'ILYFQ', '/0213', '01324', 'EEEEE', 'VLSFE', '/0213', '01324']]
1P5W_A	0.0028636057322166	17.643558675087647	0.3202725724020443	[[350, 354], [60, 65], [345, 352], [122, 127]]	[4, 0, 3, 1]	[[198, 202], [394, 399], [541, 548], [985, 990]]	[['TEEEE', 'QGPFK', 'O2213', '43324', 'TTEEE', 'DGYFK', 'ON213', '43324'], ['EEEEEE', 'EITANS', '3/2132', '403243', 'EEEEEE', 'NVYADS', '3/2132', '403243'], ['EEEETTEE', 'FEASTQGP', '1312NO22', '24233433', 'EEETTEEE', 'FNFNGLTG', '131ON022', '24243133'], ['.HHHHH', 'NPGDWQ', ']$$%$%', '433434', '.HHHHH', 'DPPEAE', ']$$%#%', '433424']]
2NX5_E	0.0028732214759345	1.6965766027596865	0.1075471698113212	[[239, 241], [235, 241], [224, 228], [135, 138]]	[4, 0, 3, 1]	[[200, 202], [393, 398], [528, 532], [988, 991]]	[['EEE', 'SAE', '213', '324', 'EEE', 'YFK', '213', '324'], ['SEEEEEE', 'TQIVSAE', 'U3//213', '3400324', 'SEEEEE', 'TNVYAD', 'U3/213', '340324'], ['.....', 'DEWTQ', ']]}}]', '44334', '.....', 'KKSTN', ']]}}]', '44334'], ['HHHH', 'EAEI', '%#%!', '4240', 'HHHH', 'EAEV', '%#%!', '4240']]
7KJ2_A	0.0028809374171016	0.7486068459864875	0.0426287744227353	[[197, 202], [355, 441], [505, 571], [973, 992]]	[4, 0, 3, 1]	[[197, 202], [355, 441], [505, 571], [973, 992]]	[['ETTEEE', 'IDGYFK', '/ON213', '043324', 'ETTEEE', 'IDGYFK', '/ON213', '043324'], ['EEEE.SEE...HHHHT.TT.SEEEESSS.GGGGGT.EESEEEEEEEEEEGGGGGG.SSS..SHHHHHT....TT..EEEEEEE.TTT', 'RKRISNCVADYSVLYNSASFSTFKDYGVSPTKLNDLEFTNVYADSFVIRGDEVRQIAPGQTGKIADYNYKLPDDFTGDVIAWNSNNL', '434/}V1/[]}$!"$O}MN[U2133UUR}99:7:OZ31U3/21321//49::6;:YTUU]}U%!#%$O}]Z}OO[}23//123}OOL', '54503420243301343232332443303334144142340…
6B6I_D	0.0028962164825557	1.4803802547819394	0.0494037478705273	[[106, 108], [154, 159], [107, 116], [20, 22]]	[4, 0, 3, 1]	[[200, 202], [395, 400], [541, 550], [973, 975]]	[['EEE', 'TMK', '213', '324', 'EEE', 'YFK', '213', '324'], ['EEEEEE', 'IGVHTA', '/2/321', '030432', 'EEEEEE', 'VYADSF', '/21321', '032432'], ['EEETTEEEEE', 'MKIQGRTVGG', '13/ON42/22', '2404353033', 'EEETTEEEEE', 'FNFNGLTGTG', '131ON02222', '2424313333'], ['SSS', 'VSP', 'RUU', '033', 'S.S', 'ISS', 'R}U', '033']]
7K8T_A	0.0029006740129721	1.112916302920364	0.0810313075506452	[[197, 202], [355, 444], [508, 571], [973, 992]]	[4, 0, 3, 1]	[[197, 202], [355, 444], [508, 571], [973, 992]]	[['ETTEEE', 'IDGYFK', '/ON213', '043324', 'ETTEEE', 'IDGYFK', '/ON213', '043324'], ['EEEE.S.B..HHHHHH.TTEEE..BSSS.SGGGTT..BSEEEEEEEEE.STHHHHSSTT...IIIIII....TT..EEEEEEE.TTTS..', 'RKRISNCVADYSVLYNSASFSTFKDYGVSPTKLNDLEFTNVYADSFVIRGDEVRQIAPGQTGKIADYNYKLPDDFTGDVIAWNSNNLDSK', '434/}V[([]$$!"$%}MN122[],UUR}U9:7OOZ]*U3/21321//^UO%!&%RTNN]}}A=?A@A}]Z}OO[}23//123}OOLV}]', '54503420243301343232332443303334…
6G47_B	0.0029169536832756	1.5221940593155825	0.2788671023965143	[[339, 341], [339, 342], [250, 255]]	[4, 0, 3]	[[200, 202], [396, 399], [538, 543]]	[['EEE', 'SFK', '213', '324', 'EEE', 'YFK', '213', '324'], ['EEEE', 'SFKW', '2132', '3243', 'EEEE', 'YADS', '2132', '3243'], ['EEEEEE', 'AIEFTF', '1/3121', '204232', 'EEEEEE', 'FVNFNF', '1/3131', '204242']]
5ACA_2	0.0029336332628108	3.1209219667684245	0.1209540034071547	[[201, 203], [199, 205], [21, 26], [95, 97]]	[4, 0, 3, 1]	[[200, 202], [394, 400], [545, 550], [987, 989]]	[['EEE', 'YAN', '213', '324', 'EEE', 'YFK', '213', '324'], ['EEEEEEE', 'EVYANIA', '3/213/1', '4032402', 'EEEEEEE', 'NVYADSF', '3/21321', '4032432'], ['TEEEEE', 'TTTSTT', 'N22222', '333333', 'TEEEEE', 'GLTGTG', 'N02222', '313333'], ['HHH', 'TDA', '$%#', '342', 'HHH', 'PEA', '$%#', '342']]
6HJN_E	0.0029393561908495	11.844883184009383	0.2674616695059617	[[244, 246], [244, 249], [14, 18], [191, 195]]	[4, 0, 3, 1]	[[200, 202], [376, 381], [528, 532], [978, 982]]	[['EEE', 'TFE', '213', '324', 'EEE', 'YFK', '213', '324'], ['EEEESS', 'TFEATG', '2131UU', '324233', 'EEEESS', 'TFKDYG', '2133UU', '324433'], ['.....', 'NNSTD', ']]}}]', '44334', '.....', 'KKSTN', ']]}}]', '44334'], ['HHHHT', 'QQSLY', '%%$"N', '44313', 'HHHHT', 'NDILS', '%%!"N', '44013']]
6HJN_C	0.0029402512020755	11.844829096276632	0.2487223168654166	[[244, 246], [244, 249], [14, 18], [191, 195]]	[4, 0, 3, 1]	[[200, 202], [376, 381], [528, 532], [978, 982]]	[['EEE', 'TFE', '213', '324', 'EEE', 'YFK', '213', '324'], ['EEEESS', 'TFEATG', '2131UU', '324233', 'EEEESS', 'TFKDYG', '2133UU', '324433'], ['.....', 'NNSTD', ']]}}]', '44334', '.....', 'KKSTN', ']]}}]', '44334'], ['HHHHT', 'QQSLY', '%%$"N', '44313', 'HHHHT', 'NDILS', '%%!"N', '44013']]
6HJN_A	0.0029418150865558	11.84485832068676	0.2044293015332188	[[244, 246], [244, 249], [14, 18], [191, 195]]	[4, 0, 3, 1]	[[200, 202], [376, 381], [528, 532], [978, 982]]	[['EEE', 'TFE', '213', '324', 'EEE', 'YFK', '213', '324'], ['EEEESS', 'TFEATG', '2131UU', '324233', 'EEEESS', 'TFKDYG', '2133UU', '324433'], ['.....', 'NNSTD', ']]}}]', '44334', '.....', 'KKSTN', ']]}}]', '44334'], ['HHHHT', 'QQSLY', '%%$"N', '44313', 'HHHHT', 'NDILS', '%%!"N', '44013']]
6CHB_G	0.0029718829115823	11.444477874845134	0.5059625212947181	[[375, 377], [375, 380], [103, 107]]	[4, 0, 1]	[[200, 202], [376, 381], [988, 992]]	[['EEE', 'SFN', '213', '324', 'EEE', 'YFK', '213', '324'], ['EEESSS', 'SFNCGG', '213TUU', '324233', 'EEEESS', 'TFKDYG', '2133UU', '324433'], ['HHHHH', 'QMHTD', '%#%$%', '42434', 'HHHHH', 'EAEVQ', '%#%!%', '42404']]
4JTX_G	0.0029780971070318	2.8933854966795822	0.4190800681430993	[[247, 249], [245, 249], [167, 172], [67, 69]]	[4, 0, 3, 1]	[[200, 202], [394, 398], [546, 551], [980, 982]]	[['EEE', 'TFE', '213', '324', 'EEE', 'YFK', '213', '324'], ['EEEEE', 'KITFE', '3/213', '40324', 'EEEEE', 'NVYAD', '3/213', '40324'], ['EEEEEE', 'LSKSYI', '02322/', '134330', 'EEEEEE', 'LTGTGV', '02222/', '133330'], ['HHT', 'ILG', '!"N', '013', 'HHT', 'ILS', '!"N', '013']]
6NB7_C	0.0029790637247579	11.238102724064865	0.0692167577413485	[[500, 502], [342, 429], [492, 554], [955, 974]]	[4, 0, 3, 1]	[[200, 202], [355, 442], [506, 568], [973, 992]]	[['EEE', 'SFE', '213', '324', 'EEE', 'YFK', '213', '324'], ['EEEE.SEE...HHHHSSSS.SEEEESSS.GGGGGG..BSEEEEEEEEEEGGGGGGSSTT..SHHHHHT....SS...EEEEEE.TTTT', 'RKKISNHVADYSVLYNSTFFSTFKIYGVSATKLNDLJFSNVYADSFVVKGDDVRQIAPGQTGVIADYNYKLPDDFMGIVLAWNTRNID', '433/}V3/[]}$!"$VUUT[U213/UUR}89:7::Z_*U3/21321//39::6;:RTNN]}U!!#%$O}]Z}VV[[}//0123}POKO', '54403440243301343322332403303234144162340324320043440540233433…
6ZOX_C	0.0030068620507719	1.0547824935289638	0.039182282793867	[[197, 202], [355, 438], [505, 571], [969, 988]]	[4, 0, 3, 1]	[[197, 202], [355, 438], [505, 571], [973, 992]]	[['ETTEEE', 'IDGYFK', '/ON213', '043324', 'ETTEEE', 'IDGYFK', '/ON213', '043324'], ['EEEE.SEE..HHHHHH.TT.SEEEEESS.TTTTTT.EEEEEEEEEEEEEGGGGGGSSSS..STTTTTT....SS..EEEEEEE.', 'RKRISNFVADYSVLYNSASFSTFKGYGVSPTKLNDLHFTNVYADSFVIRGDEVRQIAPAQTGKIADYNYKLPDDFTGGVIAWNS', '434/}V1/[]$$!"$%}MN[U21322UR}NNOLOOZ3123/21321//49::6;:RTUT]}UOKMONO}]Z}VV[}22//123}', '54503420243301343232332433303334144142340324320053…
6ZOX_A	0.0030080044887821	1.0546936399937612	0.052810902896081	[[197, 202], [355, 438], [505, 571], [969, 988]]	[4, 0, 3, 1]	[[197, 202], [355, 438], [505, 571], [973, 992]]	[['ETTEEE', 'IDGYFK', '/ON213', '043324', 'ETTEEE', 'IDGYFK', '/ON213', '043324'], ['EEEE.SEE..HHHHHH.TT.SEEEEESS.TTTTTT.EEEEEEEEEEEEEGGGGGGSSSS..STTTTTT....SS..EEEEEEE.', 'RKRISNCVADYSVLYNSASFSTFKDYGVSPTKLNDLEFTNVYADSFVIRGDEVRQIAPFQTGKIADYNYKLPDDFTGDVIAWNS', '434/}V1/[]$$!"$%}MN[U21332UR}NNOLOOZ3123/21321//49::6;:RTUT]}UOKMONO}]Z}VV[}23//123}', '54503420243301343232332443303334144142340324320053…
4XJQ_B	0.0030092797450303	6.918955483619562	0.458262350936967	[[557, 559], [557, 561], [335, 339], [152, 156]]	[4, 0, 3, 1]	[[200, 202], [396, 400], [546, 550], [985, 989]]	[['EEE', 'TFQ', '213', '324', 'EEE', 'YFK', '213', '324'], ['EEEEE', 'TFQPM', '21321', '32432', 'EEEEE', 'YADSF', '21321', '32432'], ['EEEEE', 'LGYGG', '02222', '13333', 'EEEEE', 'LTGTG', '02222', '13333'], ['.HHHH', 'NPDDF', ']$%%#', '43442', '.HHHH', 'DPPEA', ']$$%#', '43342']]
6ZOX_B	0.0030105746680689	1.0547332710064905	0.0153321976149913	[[197, 202], [355, 438], [505, 571], [969, 988]]	[4, 0, 3, 1]	[[197, 202], [355, 438], [505, 571], [973, 992]]	[['ETTEEE', 'IDGYFK', '/ON213', '043324', 'ETTEEE', 'IDGYFK', '/ON213', '043324'], ['EEEE.SEE..HHHHHH.TT.SEEEEESS.TTTTTT.EEEEEEEEEEEEEGGGGGGSSSS..STTTTTT....SS..EEEEEEE.', 'RKRISNRVADYSVLYNSASFSTFKSYGVSPTKLNDLTFTNVYADSFVIRGDEVRQIAPMQTGKIADYNYKLPDDFTGSVIAWNS', '434/}V4/[]$$!"$%}MN[U21322UR}NNOLOOZ2123/21321//49::6;:RTUT]}UOKMONO}]Z}VV[}22//123}', '54503450243301343232332433303334144132340324320053…
1CZ9_A	0.0030147904625426	13.473502071637965	18.56666666666668	[[139, 142], [115, 118], [116, 121], [152, 157]]	[4, 0, 3, 1]	[[199, 202], [359, 362], [537, 542], [987, 992]]	[['T.EE', 'GIAH', 'NY13', '3024', 'TEEE', 'GYFK', 'N213', '3324'], ['.SEE', 'PKAI', '}V1/', '3420', '.SEE', 'SNCV', '}V1/', '3420'], ['SEEEEE', 'KAIKTD', 'V1/323', '420434', 'SEEEEE', 'KFVNFN', 'V1/313', '420424'], ['HHHHHH', 'GQAMVE', '$%##!%', '342204', 'HHHHHH', 'PEAEVQ', '$%#%!%', '342404']]
5XLR_C	0.003046148561965	9.637343095715131	0.2542735042735053	[[500, 502], [361, 402], [491, 555], [930, 933]]	[4, 0, 3, 1]	[[200, 202], [374, 415], [505, 569], [977, 980]]	[['EEE', 'SFE', '213', '324', 'EEE', 'YFK', '213', '324'], ['.SEEEESSS.SSS.TT..BEEEEEEEEEE.GGGGGGSSSS..', 'FSTFKFYGVSATKLNDLGFSNVYADSFVVKGDDVRQIAPGQT', '[U2131UUR}TUVZOOZ}*23/21321//]9::6;:RTUU]}', '233242330323414413234032432004344054023343', '.SEEEESSS.TTSTTT..BSEEEEEEEEEEGGGGGGSSTT..', 'FSTFKDYGVSPTKLNDLEFTNVYADSFVIRGDEVRQIAPGQT', '[U2133UUR}NNVLOOZ]*U3/21321//49::6;:RTNN]}', '2332443303334144…
5XLR_A	0.0030504082116567	9.637294107573116	0.1509803921568633	[[500, 502], [361, 402], [491, 555], [930, 933]]	[4, 0, 3, 1]	[[200, 202], [374, 415], [505, 569], [977, 980]]	[['EEE', 'SFE', '213', '324', 'EEE', 'YFK', '213', '324'], ['.SEEEESSS.SSS.TT..BEEEEEEEEEE.GGGGGGSSSS..', 'FSTFKDYGVSATKLNDLEFSNVYADSFVVKGDDVRQIAPGQT', '[U2133UUR}TUVZOOZ]*23/21321//]9::6;:RTUU]}', '233244330323414414234032432004344054023343', '.SEEEESSS.TTSTTT..BSEEEEEEEEEEGGGGGGSSTT..', 'FSTFKDYGVSPTKLNDLEFTNVYADSFVIRGDEVRQIAPGQT', '[U2133UUR}NNVLOOZ]*U3/21321//49::6;:RTNN]}', '2332443303334144…
5KV9_B	0.0030804542986669	6.889495014648726	0.4361158432708683	[[557, 559], [557, 561], [532, 536], [152, 156]]	[4, 0, 3, 1]	[[200, 202], [396, 400], [547, 551], [985, 989]]	[['EEE', 'TFQ', '213', '324', 'EEE', 'YFK', '213', '324'], ['EEEEE', 'TFQPM', '21321', '32432', 'EEEEE', 'YADSF', '21321', '32432'], ['EEEEE', 'TTSGI', '2222/', '33330', 'EEEEE', 'TGTGV', '2222/', '33330'], ['.HHHH', 'NPDDF', ']$%%#', '43442', '.HHHH', 'DPPEA', ']$$%#', '43342']]
6A4K_D	0.0030820004236283	2.8576697674055613	0.4190800681430993	[[258, 260], [256, 260], [178, 183], [78, 80]]	[4, 0, 3, 1]	[[200, 202], [394, 398], [546, 551], [980, 982]]	[['EEE', 'TFE', '213', '324', 'EEE', 'YFK', '213', '324'], ['EEEEE', 'KITFE', '3/213', '40324', 'EEEEE', 'NVYAD', '3/213', '40324'], ['EEEEEE', 'LSKSYI', '02322/', '134330', 'EEEEEE', 'LTGTGV', '02222/', '133330'], ['HHT', 'ILG', '!"N', '013', 'HHT', 'ILS', '!"N', '013']]
7DDN_B	0.003105682119401	0.9523609592566176	0.0190972222222223	[[198, 202], [355, 438], [505, 571], [973, 992]]	[4, 0, 3, 1]	[[198, 202], [355, 438], [505, 571], [973, 992]]	[['TTEEE', 'DGYFK', 'ON213', '43324', 'TTEEE', 'DGYFK', 'ON213', '43324'], ['EEEE.SBB..TTHHHHSTTSSEEEESSS.GGGTTTS.BS.EEEEEEEEESTTGGGSSTT..STTTTTT....TT..EEEEEEE.', 'RKRISNCVADYSVLYNSASFSTFKDYGVSPTKLNDLEFTNVYADSFVIRGDEVRQIAPGQTGKIADYNYKLPDDFTGDVIAWNS', '434/}V*([]NN!"$%UMNTU2133UUR}99:LOOS]*U]/21321//4UOO6;:RTNN]}UOKMONO}]Z}OO[}23//123}', '5450342024330134323233244330333414414234032432005344054023…
7K8M_E	0.0031082424097865	1.6994546105763146	0.0919931856899483	[[514, 516], [355, 444], [506, 517], [382, 384]]	[4, 0, 3, 1]	[[200, 202], [355, 444], [506, 517], [973, 975]]	[['EEE', 'SFE', '213', '324', 'EEE', 'YFK', '213', '324'], ['EEEE.SSB..THHHHS.S..SEEEEESS.STT.TT...SEEEEEEEEEEGGGGGGSSTT..SHHHHHT....TT..EEEEEEE.TTTS..', 'RKRISNFVADYSVLYNSASFSTFKGYGVSPTKLNDLCFTNVYADSFVIRGDEVRQIAPGQTGKIADYNYKLPDDFTGGVIAWNSNNLDSK', '434/}VT([]N$!"$V}T}[U21322UR}UNOZOOZ[[U3/21321//49::6;:RTNN]}U%!#%$O}]Z}OO[}22//123}OOLV}]', '54503420243301343232332433303334144122340324320053440540…
7KJ2_C	0.0031223868276371	1.1456197473749667	0.0119250425894377	[[197, 202], [355, 438], [506, 571], [973, 992]]	[4, 0, 3, 1]	[[197, 202], [355, 438], [506, 571], [973, 992]]	[['ETTEEE', 'IDGYFK', '/ON213', '043324', 'ETTEEE', 'IDGYFK', '/ON213', '043324'], ['EEEE.SEE..HHHHHH.TT.SEEEESSS.GGGGGT.EESEEEEEEEEEEHHHHTT.STT..SHHHHHT....TT..EEEEEEE.', 'RKRISNBVADYSVLYNSASFSTFKCYGVSPTKLNDLDFTNVYADSFVIRGDEVRQIAPGQTGKIADYNYKLPDDFTGCVIAWNS', '434/}V5/[]$$!"$%}MN[U2131UUR}99:7:OZ31U3/21321//4$%%!POYTNN]}U%!#%$O}]Z}OO[}21//123}', '54503460243301343232332423303334144142340324320053…
3UBQ_C	0.0031246480238224	2.879675036172773	0.4293015332197605	[[244, 246], [242, 246], [164, 169], [70, 72]]	[4, 0, 3, 1]	[[200, 202], [394, 398], [546, 551], [980, 982]]	[['EEE', 'TFE', '213', '324', 'EEE', 'YFK', '213', '324'], ['EEEEE', 'KITFE', '3/213', '40324', 'EEEEE', 'NVYAD', '3/213', '40324'], ['EEEEEE', 'LSKSYI', '02322/', '134330', 'EEEEEE', 'LTGTGV', '02222/', '133330'], ['HHT', 'ILG', '!"N', '013', 'HHT', 'ILS', '!"N', '013']]
6NIP_E	0.0031355415779315	19.105750526700906	0.0885860306643946	[[318, 320], [316, 320], [45, 50]]	[4, 0, 3]	[[200, 202], [394, 398], [546, 551]]	[['EEE', 'PAE', '213', '324', 'EEE', 'YFK', '213', '324'], ['EEEEE', 'KIPAE', '3/213', '40324', 'EEEEE', 'NVYAD', '3/213', '40324'], ['EEEEEE', 'LVTTTV', '0/222/', '103330', 'EEEEEE', 'LTGTGV', '02222/', '133330']]
7KEA_B	0.0031454781679693	1.2778676864989245	0.0442930153321974	[[376, 378], [355, 443], [505, 568], [973, 992]]	[4, 0, 3, 1]	[[200, 202], [355, 443], [505, 568], [973, 992]]	[['EEE', 'TFK', '213', '324', 'EEE', 'YFK', '213', '324'], ['EE...SEE..HHHHHH.TTSSEEEESSS.TTGGGTSEES...EEEEEEEHHHHHHTSTT...TTGGGTT...TT.SSEEEEEEGGGTT.', 'RKRISNCVADYSVLYNSASFSTFKOYGVSPTKLNDLPFTNVYADSFVIRGDEVRQIAPGQTGKIADYNYKLPDDFTGOVIAWNSNNLDS', '43^Y}V1/[]$$!"$%}MNTU2135UUR}NN:7:OS21U]Y}1321//4$%%!&%KTNN]}}OK8:9ON]Z}OO[UU5//1239::LO}', '54503420243301343232332463303334144132340324320053440540233…
5YRC_A	0.003146086912143	2.667051683808481	0.2128099173553728	[[165, 167], [110, 113], [165, 170], [78, 86]]	[4, 0, 3, 1]	[[200, 202], [432, 435], [514, 519], [985, 992]]	[['EEE', 'YFE', '213', '324', 'EEE', 'YFK', '213', '324'], ['EEEE', 'QIIF', '3//1', '4002', 'EEEE', 'DVIA', '3//1', '4002'], ['EEE..S', 'YFELPH', '213Z}V', '324134', 'EEE.SS', 'SFELLH', '213ZSV', '324114'], ['.HHHHHHHH', 'DSYDEBEVN', "]$$%%'%!%", '433446404', '.HHHHHHH', 'DPPEAEVQ', ']$$%#%!%', '43342404']]
6GZV_A	0.0031472136074582	9.548807747974417	0.4395229982964221	[[236, 238], [235, 239], [36, 43], [65, 68]]	[4, 0, 3, 1]	[[200, 202], [395, 399], [527, 534], [978, 981]]	[['EEE', 'YFK', '213', '324', 'EEE', 'YFK', '213', '324'], ['EEEEE', 'IYFKP', '/2132', '03243', 'EEEEE', 'VYADS', '/2132', '03243'], ['SS......', 'TGHTSQVV', 'UU]}}]YY', '33433400', 'S.......', 'PKKSTNLV', 'U]]}}]ZY', '34433410'], ['HHHH', 'ENFL', '%%#"', '4421', 'HHHH', 'NDIL', '%%!"', '4401']]
7K8X_C	0.0031538504459059	0.679944981725719	0.0750915750915752	[[197, 202], [355, 444], [506, 571], [973, 992]]	[4, 0, 3, 1]	[[197, 202], [355, 444], [506, 571], [973, 992]]	[['ETTEEE', 'IDGYFK', '/ON213', '043324', 'ETTEEE', 'IDGYFK', '/ON213', '043324'], ['EEEE.SEE...HHHHH.S..SEEEESSS.TTTTSS.EESEEEEEEEEEEGGGGGGSSTT..SHHHHHT....TT..EEEEEEE.TTTS..', 'RKRISNCVADYSVLYNSASFSTFKDYGVSPTKLNDLEFTNVYADSFVIRGDEVRQIAPGQTGKIADYNYKLPDDFTGDVIAWNSNNLDSK', '434/}V1/[]}$!"$%}T}[U2133UUR}NNOLVVZ31U3/21321//49::6;:RTNN]}U%!#%$O}]Z}OO[}23//123}OOLV}]', '54503420243301343232332443303334…
3AL4_A	0.0031767772523904	2.895818310186936	0.4344122657580913	[[247, 249], [245, 249], [235, 238], [67, 69]]	[4, 0, 3, 1]	[[200, 202], [394, 398], [547, 550], [980, 982]]	[['EEE', 'TFE', '213', '324', 'EEE', 'YFK', '213', '324'], ['EEEEE', 'KITFE', '3/213', '40324', 'EEEEE', 'NVYAD', '3/213', '40324'], ['EEEE', 'YYWT', '2222', '3333', 'EEEE', 'TGTG', '2222', '3333'], ['HHT', 'ILG', '!"N', '013', 'HHT', 'ILS', '!"N', '013']]
5W0D_A	0.0031792672769076	4.229749503820067	0.2128099173553728	[[114, 116], [113, 116], [232, 237], [65, 67]]	[4, 0, 3, 1]	[[200, 202], [375, 378], [547, 552], [980, 982]]	[['EEE', 'SFE', '213', '324', 'EEE', 'YFK', '213', '324'], ['SEEE', 'SSFE', 'U213', '3324', 'SEEE', 'STFK', 'U213', '3324'], ['EEEEEE', 'YYWTLL', '222200', '333311', 'EEEEEE', 'TGTGVL', '2222/0', '333301'], ['HHT', 'ILG', '!"N', '013', 'HHT', 'ILS', '!"N', '013']]
1FNU_A	0.0031865812803843	1.5496478658595327	0.0352733686067026	[[123, 132], [127, 130], [117, 132], [19, 21]]	[4, 0, 3, 1]	[[197, 202], [450, 453], [510, 516], [978, 980]]	[['ETTEEEEEEE', 'IDGIQSLSFD', '/ON/320213', '0430431324', 'ETTEEE', 'IDGYFK', '/ON213', '043324'], ['EEEE', 'QSLS', '3202', '4313', 'EEEE', 'NYLY', '3202', '4313'], ['EEEEEEETTEEEEEEE', 'IVVKVSIDGIQSLSFD', '///3/2/ON/320213', '0004030430431324', 'EEEEEEE', 'VVVLSFE', '///0213', '0001324'], ['HHH', 'QNI', '%%!', '440', 'HHH', 'NDI', '%%!', '440']]
6ZXN_B	0.0031889190685775	1.1531098441290988	0.3185689948892674	[[197, 202], [355, 438], [505, 568], [973, 992]]	[4, 0, 3, 1]	[[197, 202], [355, 438], [505, 568], [973, 992]]	[['ETTEEE', 'IDGYFK', '/ON213', '043324', 'ETTEEE', 'IDGYFK', '/ON213', '043324'], ['EEEE.SSB..HHHHHHH...SEEEEESS.GGGSSS.EESEEEEEEEEEEGGGGGGSSTT..SHHHHHT....TT..EEEEEEE.', 'RKRISNQVADYSVLYNSASFSTFKRYGVSPTKLNDLSFTNVYADSFVIRGDEVRQIAPGQTGKIADYNYKLPDDFTGRVIAWNS', '434/}VV([]$$!"$%$[}[U21342UR}99:SVVZ21U3/21321//49::6;:RTNN]}U%!#%$O}]Z}OO[}24//123}', '54503440243301343232332453303334144132340324320053…
7JJI_C	0.0031891056428179	0.6690374173651897	0.0280210157618214	[[197, 202], [355, 444], [506, 571], [973, 992]]	[4, 0, 3, 1]	[[197, 202], [355, 444], [506, 571], [973, 992]]	[['ETTEEE', 'IDGYFK', '/ON213', '043324', 'ETTEEE', 'IDGYFK', '/ON213', '043324'], ['EEEE.SEE..GGGGTTT...SEEEESSS.GGGGGG.EEEEEEEEEEEEEGGGGGGSSTT..SHHHHHT....TT..SEEEEE..TTTS..', 'RKRISNHVADYSVLYNSASFSTFKIYGVSPTKLNDLJFTNVYADSFVIRGDEVRQIAPGQTGKIADYNYKLPDDFTGIVIAWNSNNLDSK', '434/}V3/[]9967NON[}[U213/UUR}99:7::Z5123/21321//49::6;:RTNN]}U%!#%$O}]Z}OO[}U///12]}OOLV}]', '54503440243301343232332403303334…
7JJI_B	0.0031895966545336	0.6690288897227756	0.0425894378194204	[[197, 202], [355, 444], [506, 571], [973, 992]]	[4, 0, 3, 1]	[[197, 202], [355, 444], [506, 571], [973, 992]]	[['ETTEEE', 'IDGYFK', '/ON213', '043324', 'ETTEEE', 'IDGYFK', '/ON213', '043324'], ['EEEE.SEE..GGGGTTT...SEEEESSS.GGGGGG.EEEEEEEEEEEEEGGGGGGSSTT..SHHHHHT....TT..SEEEEE..TTTS..', 'RKRISNSVADYSVLYNSASFSTFKTYGVSPTKLNDLUFTNVYADSFVIRGDEVRQIAPGQTGKIADYNYKLPDDFTGTVIAWNSNNLDSK', '434/}V2/[]9967NON[}[U2132UUR}99:7::Z5123/21321//49::6;:RTNN]}U%!#%$O}]Z}OO[}U2//12]}OOLV}]', '54503430243301343232332433303334…
7JJI_A	0.0031913415550855	0.6690582348156848	0.0170357751277681	[[197, 202], [355, 444], [506, 571], [973, 992]]	[4, 0, 3, 1]	[[197, 202], [355, 444], [506, 571], [973, 992]]	[['ETTEEE', 'IDGYFK', '/ON213', '043324', 'ETTEEE', 'IDGYFK', '/ON213', '043324'], ['EEEE.SEE..GGGGTTT...SEEEESSS.GGGGGG.EEEEEEEEEEEEEGGGGGGSSTT..SHHHHHT....TT..SEEEEE..TTTS..', 'RKRISNDVADYSVLYNSASFSTFKEYGVSPTKLNDLFFTNVYADSFVIRGDEVRQIAPGQTGKIADYNYKLPDDFTGEVIAWNSNNLDSK', '434/}V3/[]9967NON[}[U2133UUR}99:7::Z1123/21321//49::6;:RTNN]}U%!#%$O}]Z}OO[}U3//12]}OOLV}]', '54503440243301343232332443303334…
1DLH_E	0.0031915475544099	9.418350977157685	0.2596566523605157	[[172, 174], [155, 159], [170, 174], [56, 59]]	[4, 0, 3, 1]	[[200, 202], [397, 401], [512, 516], [987, 990]]	[['EEE', 'TFQ', '213', '324', 'EEE', 'YFK', '213', '324'], ['EEEEE', 'FQTLV', '1320/', '24310', 'EEEEE', 'ADSFV', '1321/', '24320'], ['EEEEE', 'VYTFQ', '/2213', '03324', 'EEEEE', 'VLSFE', '/0213', '01324'], ['HHHH', 'PDAE', '$%#%', '3424', 'HHHH', 'PEAE', '$%#%', '3424']]
3IYP_A	0.0032087794004157	3.958764833946982	0.0442930153321974	[[239, 241], [238, 246], [233, 236], [65, 68]]	[4, 0, 3, 1]	[[200, 202], [395, 403], [548, 551], [978, 981]]	[['EEE', 'YFK', '213', '324', 'EEE', 'YFK', '213', '324'], ['EEEEEEEEE', 'VYFKPKHIR', '/213233/4', '032434405', 'EEEEEEEEE', 'VYADSFVIR', '/21321//4', '032432005'], ['EEEE', 'SSTI', '222/', '3330', 'EEEE', 'GTGV', '222/', '3330'], ['HHHH', 'ENFL', '%%#"', '4421', 'HHHH', 'NDIL', '%%!"', '4401']]
2X5I_A	0.0032095380826214	3.9587737629036335	0.0119250425894377	[[239, 241], [238, 246], [233, 236], [65, 68]]	[4, 0, 3, 1]	[[200, 202], [395, 403], [548, 551], [978, 981]]	[['EEE', 'YFK', '213', '324', 'EEE', 'YFK', '213', '324'], ['EEEEEEEEE', 'VYFKPKHIR', '/213233/4', '032434405', 'EEEEEEEEE', 'VYADSFVIR', '/21321//4', '032432005'], ['EEEE', 'SSTI', '222/', '3330', 'EEEE', 'GTGV', '222/', '3330'], ['HHHH', 'ENFL', '%%#"', '4421', 'HHHH', 'NDIL', '%%!"', '4401']]
4YLU_A	0.0032115594449642	1.182671377979177	0.2708688245315152	[[164, 166], [28, 31], [165, 178], [12, 14]]	[4, 0, 3, 1]	[[200, 202], [450, 453], [538, 550], [990, 992]]	[['EEE', 'YMH', '213', '324', 'EEE', 'YFK', '213', '324'], ['EEEE', 'NGLW', '3202', '4313', 'EEEE', 'NYLY', '3202', '4313'], ['EEEEEEETTEEEEE', 'MHQMELANGTHTGS', '1331301ON23222', '24424124334333', 'EEEEEETTEEEEE', 'FVNFNFNGLTGTG', '1/3131ON02222', '2042424313333'], ['HHH', 'DVE', '%!%', '404', 'HHH', 'EVQ', '%!%', '404']]
2H1L_R	0.0032189376305224	2.2593241873230654	0.7787878787878797	[[269, 271], [266, 273], [230, 235], [284, 287]]	[4, 0, 3, 1]	[[200, 202], [396, 403], [549, 554], [987, 990]]	[['EEE', 'SFE', '213', '324', 'EEE', 'YFK', '213', '324'], ['EEEEEEEE', 'GRNSFEVR', '243213/4', '35432405', 'EEEEEEEE', 'YADSFVIR', '21321//4', '32432005'], ['EEEEEE', 'TTIHYN', '22/323', '330434', 'EEEEEE', 'TGVLTE', '22/023', '330134'], ['HHHH', 'TEEE', '$%%%', '3444', 'HHHH', 'PEAE', '$%#%', '3424']]
4PY8_A	0.0032256817341493	1.9847811521255805	0.1856899488926744	[[251, 253], [251, 256], [239, 244], [111, 116]]	[4, 0, 3, 1]	[[200, 202], [376, 381], [547, 552], [977, 982]]	[['EEE', 'TFE', '213', '324', 'EEE', 'YFK', '213', '324'], ['EEEESS', 'TFEATG', '2131UU', '324233', 'EEEESS', 'TFKDYG', '2133UU', '324433'], ['EEEEEE', 'YYWTLL', '222200', '333311', 'EEEEEE', 'TGTGVL', '2222/0', '333301'], ['HHHHHT', 'LREQLS', '"&%%"N', '154413', 'HHHHHT', 'LNDILS', '"%%!"N', '144013']]
4EDA_C	0.0032342090018176	10.496480133247628	0.1533219761499145	[[241, 243], [239, 243], [11, 17], [61, 63]]	[4, 0, 3, 1]	[[200, 202], [394, 398], [529, 535], [980, 982]]	[['EEE', 'TFE', '213', '324', 'EEE', 'YFK', '213', '324'], ['EEEEE', 'KITFE', '3/213', '40324', 'EEEEE', 'NVYAD', '3/213', '40324'], ['....B..', 'NSTDTVD', ']}}]+Y]', '4334304', '.......', 'KSTNLVK', ']}}]ZY]', '4334104'], ['HHT', 'ILG', '!"N', '013', 'HHT', 'ILS', '!"N', '013']]
4JTX_C	0.0032356387111742	2.9048850179482733	0.412265758091993	[[247, 249], [245, 249], [167, 172], [67, 69]]	[4, 0, 3, 1]	[[200, 202], [394, 398], [546, 551], [980, 982]]	[['EEE', 'TFE', '213', '324', 'EEE', 'YFK', '213', '324'], ['EEEEE', 'KITFE', '3/213', '40324', 'EEEEE', 'NVYAD', '3/213', '40324'], ['EEEEEE', 'LSKSYI', '02322/', '134330', 'EEEEEE', 'LTGTGV', '02222/', '133330'], ['HHT', 'ILG', '!"N', '013', 'HHT', 'ILS', '!"N', '013']]
3KLG_A	0.0032438284045946	11.330606249349993	4.385321100917435	[[449, 453], [424, 432]]	[0, 3]	[[422, 426], [528, 537]]	[['TT...', 'ETKLG', 'ON]Z}', '43413', 'T....', 'NYKLP', 'O}]Z}', '43413'], ['.......SS', 'KLWYQLEKE', ']Z}}]Z]VV', '413341444', '........SS', 'KKSTNLVKNK', ']]}}]ZY]VV', '4433410444']]
7CHB_R	0.0032491232502093	2.384688689791484	0.0596252129471885	[[396, 398], [355, 438], [506, 515], [384, 386]]	[4, 0, 3, 1]	[[200, 202], [355, 438], [506, 515], [986, 988]]	[['EEE', 'YAD', '213', '324', 'EEE', 'YFK', '213', '324'], ['EEEE.SEE..HHHHHTT...SEEEESSS.HHHHTT..BS.EEEEEEEEEGGGGGGSSTT..SHHHHHT....TT..SEEEEEE.', 'RKRISNEVADYSVLYNSASFSTFKFYGVSPTKLNDLGFTNVYADSFVIRGDEVRQIAPGQTGKIADYNYKLPDDFTGFVIAWNS', '434/}V3/[]$$!"$ON[}[U2131UUR}$$%"OOZ}*U]/21321//49::6;:RTNN]}U%!#%$O}]Z}OO[}U1//123}', '54503440243301343232332423303334144132340324320053440540233433402434341344…
6BT3_K	0.0032497343960357	14.369529180540589	3.77235772357724	[[357, 361], [165, 169], [413, 418], [233, 237]]	[4, 0, 3, 1]	[[198, 202], [395, 399], [526, 531], [985, 989]]	[['TTSEE', 'NTNFK', 'ONV13', '43424', 'TTEEE', 'DGYFK', 'ON213', '43324'], ['EEEEE', 'IGEHW', '/2332', '03443', 'EEEEE', 'VYADS', '/2132', '03243'], ['......', 'TLEDTY', '}Z]]}}', '314433', '.S....', 'GPKKST', '}U]]}}', '334433'], ['.HHHH', 'DYIKM', ']$!%#', '43042', '.HHHH', 'DPPEA', ']$$%#', '43342']]
7JZL_C	0.0032501185051785	0.5948959156678255	0.0692167577413485	[[197, 202], [355, 444], [506, 568], [973, 992]]	[4, 0, 3, 1]	[[197, 202], [355, 444], [506, 568], [973, 992]]	[['ETTEEE', 'IDGYFK', '/ON213', '043324', 'ETTEEE', 'IDGYFK', '/ON213', '043324'], ['EEEE.SEE..THHHHTS...SEEEEESS.TTTGGG.EESEEEEEEEEEEGGGGGGSSTT..SHHHHHT....TT..EEEEEEE.TTTS..', 'RKRISNPVADYSVLYNSASFSTFKQYGVSPTKLNDLRFTNVYADSFVIRGDEVRQIAPGQTGKIADYNYKLPDDFTGQVIAWNSNNLDSK', '434/}V2/[]N$!"$OU[}[U21332UR}NNO7::Z41U3/21321//49::6;:RTNN]}U%!#%$O}]Z}OO[}23//123}OOLV}]', '54503430243301343232332443303334…
6RIC_G	0.0032599293586832	14.206931071571033	5.670454545454551	[[149, 152], [71, 74], [139, 144], [24, 27]]	[4, 0, 3, 1]	[[198, 201], [399, 402], [538, 543], [988, 991]]	[['TTSE', 'ESSF', 'ONU1', '4332', 'TTEE', 'DGYF', 'ON21', '4332'], ['EEEE', 'PCVI', '21//', '3200', 'EEEE', 'SFVI', '21//', '3200'], ['EEEEEE', 'AVLMEA', '1/0131', '201242', 'EEEEEE', 'FVNFNF', '1/3131', '204242'], ['HHHH', 'KTNI', '%$%!', '4340', 'HHHH', 'EAEV', '%#%!', '4240']]
2B2E_A	0.0032693008745128	5.306955873823103	2.3163841807909624	[[87, 89], [67, 70], [86, 89], [99, 102]]	[4, 0, 3, 1]	[[200, 202], [434, 437], [513, 516], [987, 990]]	[['EEE', 'SMK', '213', '324', 'EEE', 'YFK', '213', '324'], ['EEEE', 'VATQ', '/123', '0234', 'EEEE', 'IAWN', '/123', '0234'], ['EEEE', 'LSMK', '0213', '1324', 'EEEE', 'LSFE', '0213', '1324'], ['HHHH', 'SDCE', '$%#%', '3424', 'HHHH', 'PEAE', '$%#%', '3424']]
7JWY_B	0.0032778381053226	0.4846875906152567	0.0153321976149913	[[198, 202], [355, 444], [506, 571], [973, 992]]	[4, 0, 3, 1]	[[198, 202], [355, 444], [506, 571], [973, 992]]	[['TT.EE', 'DGYFK', 'ON}13', '43324', 'TTEEE', 'DGYFK', 'ON213', '43324'], ['EEEE.S.B..THHHHSS...SEEEESSS.GGGTTT.EEEEEEEEEEEE.GGGGGGSSSS..STTTTTT....SS..EEEEEEE.TTTS..', 'RKRISNQVADYSVLYNSASFSTFKRYGVSPTKLNDLSFTNVYADSFVIRGDEVRQIAPGQTGKIADYNYKLPDDFTGRVIAWNSNNLDSK', '434/}V]([]N$!"$VU[}[U2134UUR}99:LOOZ2123/21321//^9::6;:RTUU]}UOKMONO}]Z}VV[}24//123}OOLV}]', '5450344024330134323233245330333414413234…
5W1M_E	0.0032933712462038	12.285538940716297	8.949152542372882	[[216, 218], [109, 112], [183, 190], [191, 195]]	[4, 0, 3, 1]	[[200, 202], [430, 433], [546, 553], [988, 992]]	[['EEE', 'SFN', '213', '324', 'EEE', 'YFK', '213', '324'], ['.EEE', 'GTKV', '}23/', '3340', '.EEE', 'TGDV', '}23/', '3340'], ['EEEEEEEE', 'LSSTLTLS', '02220202', '13331313', 'EEEEEEEE', 'LTGTGVLT', '02222/02', '13333013'], ['HHHHH', 'KADYE', '%#%$%', '42434', 'HHHHH', 'EAEVQ', '%#%!%', '42404']]
5YRA_A	0.0032954940115853	2.6539442649659044	0.1882591093117409	[[165, 167], [110, 113], [165, 170], [78, 86]]	[4, 0, 3, 1]	[[200, 202], [432, 435], [514, 519], [985, 992]]	[['EEE', 'YFE', '213', '324', 'EEE', 'YFK', '213', '324'], ['EEEE', 'QIIF', '3//1', '4002', 'EEEE', 'DVIA', '3//1', '4002'], ['EEE..S', 'YFELPH', '213Z}V', '324134', 'EEE.SS', 'SFELLH', '213ZSV', '324114'], ['.HHHHHHHH', 'DSYDEYEVN', ']$$%%$%!%', '433443404', '.HHHHHHH', 'DPPEAEVQ', ']$$%#%!%', '43342404']]
1FNW_G	0.0032974939254829	1.666066403632056	0.0334507042253522	[[1923, 1932], [1927, 1930], [1917, 1932], [1819, 1821]]	[4, 0, 3, 1]	[[197, 202], [450, 453], [510, 516], [978, 980]]	[['ETTEEEEEEE', 'IDGIQSLSFD', '/ON/320213', '0430431324', 'ETTEEE', 'IDGYFK', '/ON213', '043324'], ['EEEE', 'QSLS', '3202', '4313', 'EEEE', 'NYLY', '3202', '4313'], ['EEEEEEETTEEEEEEE', 'IVVKVSIDGIQSLSFD', '///3/2/ON/320213', '0004030430431324', 'EEEEEEE', 'VVVLSFE', '///0213', '0001324'], ['HHH', 'QNI', '%%!', '440', 'HHH', 'NDI', '%%!', '440']]
6MAM_G	0.0032999482064798	3.759987749183457	0.3619489559164743	[[40, 44], [101, 104], [102, 104]]	[4, 0, 3]	[[198, 202], [435, 438], [553, 555]]	[['TTEEE', 'NSTLQ', 'ON203', '43314', 'TTEEE', 'DGYFK', 'ON213', '43324'], ['EEE.', 'AGEW', '123}', '2343', 'EEE.', 'AWNS', '123}', '2343'], ['EE.', 'GEW', '23}', '343', 'EE.', 'TES', '23}', '343']]
5DUM_A	0.0033036091419385	2.1382741433983563	0.2180579216354337	[[138, 140], [239, 243], [238, 242], [101, 103]]	[4, 0, 3, 1]	[[198, 200], [395, 399], [538, 542], [977, 979]]	[['TTE', 'QGT', 'ON2', '433', 'TTE', 'DGY', 'ON2', '433'], ['EEEEE', 'INFES', '/3132', '04243', 'EEEEE', 'VYADS', '/2132', '03243'], ['EEEEE', 'AINFE', '1/313', '20424', 'EEEEE', 'FVNFN', '1/313', '20424'], ['HHH', 'LKH', '"%%', '144', 'HHH', 'LND', '"%%', '144']]
2FZ1_C	0.0033178190885697	1.0101032310346474	0.0830258302583026	[[178, 180], [32, 39], [177, 180]]	[4, 0, 3]	[[200, 202], [394, 401], [513, 516]]	[['EEE', 'SMH', '213', '324', 'EEE', 'YFK', '213', '324'], ['EEEEEEEE', 'KQPFQSEV', '3321323/', '44324340', 'EEEEEEEE', 'NVYADSFV', '3/21321/', '40324320'], ['EEEE', 'LSMH', '0213', '1324', 'EEEE', 'LSFE', '0213', '1324']]
6RJF_1	0.0033253673839092	9.722625754749732	0.281090289608177	[[239, 241], [238, 246], [38, 43], [65, 68]]	[4, 0, 3, 1]	[[200, 202], [395, 403], [529, 534], [978, 981]]	[['EEE', 'YFK', '213', '324', 'EEE', 'YFK', '213', '324'], ['EEEEEEEEE', 'IYFKPKHVR', '/213233/4', '032434405', 'EEEEEEEEE', 'VYADSFVIR', '/21321//4', '032432005'], ['......', 'HTSQAV', ']}}][Y', '433420', '......', 'KSTNLV', ']}}]ZY', '433410'], ['HHHH', 'ENFL', '%%#"', '4421', 'HHHH', 'NDIL', '%%!"', '4401']]
5QJ0_A	0.003333072533394	10.156716180411324	2.5792682926829267	[[36, 39], [321, 326], [440, 454], [68, 71]]	[4, 0, 3, 1]	[[198, 201], [433, 438], [536, 551], [977, 980]]	[['TEEE', 'KVYC', 'O/21', '4032', 'TTEE', 'DGYF', 'ON21', '4332'], ['EEEEE.', 'VVISES', '///23}', '000343', 'EEEEE.', 'VIAWNS', '//123}', '002343'], ['SS.EEEEETTEEEEE', 'DQNLNFEMYGSVYSV', 'VV]03131NN2/22/', '444142423330330', 'SSEEEEEETTEEEEEE', 'NKFVNFNFNGLTGTGV', 'VV1/3131ON02222/', '4420424243133330'], ['HHHH', 'LKDI', '"%%!', '1440', 'HHHH', 'LNDI', '"%%!', '1440']]
6XC7_A	0.0033370072461253	3.9716667369521375	0.008591065292097	[[514, 516], [355, 438], [506, 528]]	[4, 0, 3]	[[200, 202], [355, 438], [506, 528]]	[['EEE', 'SFE', '213', '324', 'EEE', 'YFK', '213', '324'], ['EEEE.SEE..THHHHT.S..SEEEEESS.GGGSTT.EESEEEEEEEEEEGGGGGGSSTT..SHIIIII....TT..EEEEEEE.', 'RKRISNAVADYSVLYNSASFSTFKBYGVSPTKLNDLCFTNVYADSFVIRGDEVRQIAPGQTGKIADYNYKLPDDFTGBVIAWNS', '434/}V1/[]N$!"$O}T}[U21352UR}99:SOOZ11U3/21321//49::6;:RTNN]}U%=?A@A}]Z}OO[}25//123}', '54503420243301343232332463303334144122340324320053440540233433402434341344…
6VSB_A	0.0033403320260541	0.7381172364278218	0.0190972222222223	[[197, 202], [355, 443], [505, 567], [973, 992]]	[4, 0, 3, 1]	[[197, 202], [355, 443], [505, 567], [973, 992]]	[['ETTEEE', 'IDGYFK', '/ON213', '043324', 'ETTEEE', 'IDGYFK', '/ON213', '043324'], ['EEEE.SEE..TTTTTSS.S.SEEEE.SS.GGGGGG.EESEEEEEEEEE.SGGGGGSSTT..SHHHHHT....SS..SEEEEEE.TTTT.', 'RKRISNCVADYSVLYNSASFSTFKDYGVSPTKLNDLEFTNVYADSFVIRGDEVRQIAPGQTGKIADYNYKLPDDFTGDVIAWNSNNLDS', '434/}V1/[]NNKLNVU[U[U2133}UR}99:7::Z31U3/21321//^U::6;:RTNN]}U%!#%$O}]Z}VV[}U3//123}OOLO}', '54503420243301343232332443303334144…
5TE6_H	0.0033532942833264	5.226106447173354	0.6305555555555558	[[79, 81], [79, 86], [56, 59]]	[4, 0, 3]	[[200, 202], [399, 406], [538, 541]]	[['EEE', 'YMD', '213', '324', 'EEE', 'YFK', '213', '324'], ['EEEE.GGG', 'YMDIKPDD', '213/]9::', '32404344', 'EEEEEGGG', 'SFVIRGDE', '21//49::', '32005344'], ['EEEE', 'AVNF', '1/31', '2042', 'EEEE', 'FVNF', '1/31', '2042']]
4PDC_B	0.0033591805522382	14.102486782060463	2.1390374331550808	[[163, 167], [152, 157], [208, 210], [119, 124]]	[4, 0, 3, 1]	[[198, 202], [447, 452], [549, 551], [985, 990]]	[['TTEEE', 'NGSWQ', 'ON223', '43334', 'TTEEE', 'DGYFK', 'ON213', '43324'], ['.EEEEE', 'YHWMGL', '}32120', '343231', '.EEEEE', 'GNYNYL', '}32320', '343431'], ['EEE', 'TYI', '22/', '330', 'EEE', 'TGV', '22/', '330'], ['.HHHHH', 'NWYESQ', ']$$%$%', '433434', '.HHHHH', 'DPPEAE', ']$$%#%', '433424']]
6WPS_A	0.0033737931127742	0.70638201395316	0.0500894454382829	[[197, 202], [355, 444], [505, 571], [973, 992]]	[4, 0, 3, 1]	[[197, 202], [355, 444], [505, 571], [973, 992]]	[['ETTEEE', 'IDGYFK', '/ON213', '043324', 'ETTEEE', 'IDGYFK', '/ON213', '043324'], ['EEEE.SEE...HHHHH.TT.SEEEESSS.TTSTTTS.BSEEEEEEEEEEGGGGGGSSTT..STTTTTT....TT..EEEEEEE.TTTT..', 'RKRISNCVADYSVLYNSASFSTFKDYGVSPTKLNDLEFTNVYADSFVIRGDEVRQIAPGQTGKIADYNYKLPDDFTGDVIAWNSNNLDSK', '434/}V1/[]}$!"$%}MN[U2133UUR}NNVLOOS]*U3/21321//49::6;:RTNN]}UOKMONO}]Z}OO[}23//123}OOLO}]', '54503420243301343232332443303334…
6WPS_B	0.0033747650454401	0.7063951340357228	0.013816925734025	[[197, 202], [355, 444], [505, 571], [973, 992]]	[4, 0, 3, 1]	[[197, 202], [355, 444], [505, 571], [973, 992]]	[['ETTEEE', 'IDGYFK', '/ON213', '043324', 'ETTEEE', 'IDGYFK', '/ON213', '043324'], ['EEEE.SEE...HHHHH.TT.SEEEESSS.TTSTTTS.BSEEEEEEEEEEGGGGGGSSTT..STTTTTT....TT..EEEEEEE.TTTT..', 'RKRISNQVADYSVLYNSASFSTFKRYGVSPTKLNDLSFTNVYADSFVIRGDEVRQIAPGQTGKIADYNYKLPDDFTGRVIAWNSNNLDSK', '434/}V3/[]}$!"$%}MN[U2134UUR}NNVLOOS}*U3/21321//49::6;:RTNN]}UOKMONO}]Z}OO[}24//123}OOLO}]', '54503440243301343232332453303334…
6WPS_E	0.0033750986526589	0.7063985873049359	0.0034188034188034	[[197, 202], [355, 444], [505, 571], [973, 992]]	[4, 0, 3, 1]	[[197, 202], [355, 444], [505, 571], [973, 992]]	[['ETTEEE', 'IDGYFK', '/ON213', '043324', 'ETTEEE', 'IDGYFK', '/ON213', '043324'], ['EEEE.SEE...HHHHH.TT.SEEEESSS.TTSTTTS.BSEEEEEEEEEEGGGGGGSSTT..STTTTTT....TT..EEEEEEE.TTTT..', 'RKRISNEVADYSVLYNSASFSTFKFYGVSPTKLNDLGFTNVYADSFVIRGDEVRQIAPGQTGKIADYNYKLPDDFTGFVIAWNSNNLDSK', '434/}V3/[]}$!"$%}MN[U2131UUR}NNVLOOS}*U3/21321//49::6;:RTNN]}UOKMONO}]Z}OO[}21//123}OOLO}]', '54503440243301343232332423303334…
1BEV_2	0.0033753974405523	1.9330316767177584	0.1720613287904595	[[232, 234], [236, 240], [228, 234], [93, 97]]	[4, 0, 3, 1]	[[200, 202], [448, 452], [510, 516], [986, 990]]	[['EEE', 'PME', '213', '324', 'EEE', 'YFK', '213', '324'], ['EEEEE', 'EYNGL', '32320', '43431', 'EEEEE', 'NYNYL', '32320', '43431'], ['EEEEEEE', 'VTIAPME', '/2/1213', '0302324', 'EEEEEEE', 'VVVLSFE', '///0213', '0001324'], ['HHHHH', 'GQNAQ', '$%%#%', '34424', 'HHHHH', 'PPEAE', '$$%#%', '33424']]
4YE4_L	0.0033799496638722	12.253093633298716	7.15277777777778	[[215, 217], [108, 111], [182, 189], [190, 194]]	[4, 0, 3, 1]	[[200, 202], [430, 433], [546, 553], [988, 992]]	[['EEE', 'SFN', '213', '324', 'EEE', 'YFK', '213', '324'], ['.EEE', 'GTKV', '}23/', '3340', '.EEE', 'TGDV', '}23/', '3340'], ['EEEEEEEE', 'LSSTLTLS', '02220202', '13331313', 'EEEEEEEE', 'LTGTGVLT', '02222/02', '13333013'], ['HHHHH', 'KADYE', '%#%$%', '42434', 'HHHHH', 'EAEVQ', '%#%!%', '42404']]
6STU_F	0.0033894419207422	2.916940841677316	0.0051107325383297	[[352, 354], [351, 356], [209, 214]]	[4, 0, 3]	[[200, 202], [395, 400], [549, 554]]	[['EEE', 'TFD', '213', '324', 'EEE', 'YFK', '213', '324'], ['EEEEEE', 'ITFDFA', '/21311', '032422', 'EEEEEE', 'VYADSF', '/21321', '032432'], ['EEEEEE', 'TLVLTK', '20/023', '310134', 'EEEEEE', 'TGVLTE', '22/023', '330134']]
3QQE_A	0.0033929983519495	1.9771852141731523	0.0800681431005105	[[257, 259], [243, 247], [243, 246], [108, 113]]	[4, 0, 3, 1]	[[200, 202], [395, 399], [539, 542], [977, 982]]	[['EEE', 'GFK', '213', '324', 'EEE', 'YFK', '213', '324'], ['EEEEE', 'INFES', '/3132', '04243', 'EEEEE', 'VYADS', '/2132', '03243'], ['EEEE', 'INFE', '/313', '0424', 'EEEE', 'VNFN', '/313', '0424'], ['HHHHHT', 'LKHLLS', '"%%""N', '144113', 'HHHHHT', 'LNDILS', '"%%!"N', '144013']]
3LZG_K	0.0033973131986135	2.7687836779862143	0.3543441226575807	[[244, 246], [244, 249], [232, 235], [70, 72]]	[4, 0, 3, 1]	[[200, 202], [376, 381], [547, 550], [980, 982]]	[['EEE', 'TFE', '213', '324', 'EEE', 'YFK', '213', '324'], ['EEEESS', 'TFEATG', '2131UU', '324233', 'EEEESS', 'TFKDYG', '2133UU', '324433'], ['EEEE', 'YYWT', '2222', '3333', 'EEEE', 'TGTG', '2222', '3333'], ['HHT', 'ILG', '!"N', '013', 'HHT', 'ILS', '!"N', '013']]
4JU0_K	0.003407538782241	2.8913529265155287	0.4633730834752969	[[247, 249], [245, 249], [167, 172], [67, 69]]	[4, 0, 3, 1]	[[200, 202], [394, 398], [546, 551], [980, 982]]	[['EEE', 'TFE', '213', '324', 'EEE', 'YFK', '213', '324'], ['EEEEE', 'KITFE', '3/213', '40324', 'EEEEE', 'NVYAD', '3/213', '40324'], ['EEEEEE', 'LSKSYI', '02322/', '134330', 'EEEEEE', 'LTGTGV', '02222/', '133330'], ['HHT', 'ILG', '!"N', '013', 'HHT', 'ILS', '!"N', '013']]
6STU_E	0.0034264036899001	2.907617747025702	0.0459965928449739	[[352, 354], [351, 356], [209, 214]]	[4, 0, 3]	[[200, 202], [395, 400], [549, 554]]	[['EEE', 'TFD', '213', '324', 'EEE', 'YFK', '213', '324'], ['EEEEEE', 'ITFDFA', '/21311', '032422', 'EEEEEE', 'VYADSF', '/21321', '032432'], ['EEEEEE', 'TLVLTK', '20/023', '310134', 'EEEEEE', 'TGVLTE', '22/023', '330134']]
7JZM_B	0.0034278613845105	3.75028774981445	0.0221465076660984	[[514, 516], [355, 444], [506, 526]]	[4, 0, 3]	[[200, 202], [355, 444], [506, 526]]	[['EEE', 'SFE', '213', '324', 'EEE', 'YFK', '213', '324'], ['EEEE.SEE...HHHHS.S..SEEEEESS.GGGGGG.EESEEEEEEEEEEGGGGGGSSTT..SHHHHHT.PPPTT..EEEEEEE.TTTS..', 'RKRISNAVADYSVLYNSASFSTFKBYGVSPTKLNDLCFTNVYADSFVIRGDEVRQIAPGQTGKIADYNYKLPDDFTGBVIAWNSNNLDSK', '434/}V1/[]}$!"$V}T}[U21352UR}99:7::Z11U3/21321//49::6;:RTNN]}U%!#%$O}HEGOO[}25//123}OOLV}]', '54503420243301343232332463303334144122340324320053440540…
6XW5_A	0.0034387150257633	13.299307289248429	5.450549450549454	[[400, 402], [516, 522], [383, 388], [459, 462]]	[4, 0, 3, 1]	[[200, 202], [432, 438], [530, 535], [986, 989]]	[['EEE', 'GFQ', '213', '324', 'EEE', 'YFK', '213', '324'], ['EEEEEE.', 'EVVSWVP', '3//22/}', '4003303', 'EEEEEE.', 'DVIAWNS', '3//123}', '4002343'], ['......', 'SLDLVD', '}Z]ZY]', '314104', '......', 'STNLVK', '}}]ZY]', '334104'], ['HHHH', 'SWFA', '$$##', '3322', 'HHHH', 'PPEA', '$$%#', '3342']]
7CAN_B	0.0034562539166074	2.356411643425403	0.0085178875638836	[[514, 516], [355, 438], [506, 526], [364, 366]]	[4, 0, 3, 1]	[[200, 202], [355, 438], [506, 526], [985, 987]]	[['EEE', 'SFE', '213', '324', 'EEE', 'YFK', '213', '324'], ['EEEE.SEE..HHHHHTTS..SEEEEESS.GGGGGT.EESEEEEEEEEEEGGGGGGSSTT..SHHHHHT....TT..EEEEEEE.', 'RKRISNBVADYSVLYNSASFSTFKCYGVSPTKLNDLDFTNVYADSFVIRGDEVRQIAPGQTGKIADYNYKLPDDFTGCVIAWNS', '434/}V5/[]$$!"$ONT}[U21312UR}99:7:OZ31U3/21321//49::6;:RTNN]}U%!#%$O}]Z}OO[}21//123}', '54503460243301343232332423303334144142340324320053440540233433402434341344…
2B2D_A	0.0034586253005924	5.313137006222588	2.393063583815029	[[87, 89], [67, 70], [86, 89], [99, 102]]	[4, 0, 3, 1]	[[200, 202], [434, 437], [513, 516], [987, 990]]	[['EEE', 'SMK', '213', '324', 'EEE', 'YFK', '213', '324'], ['EEEE', 'VATQ', '/123', '0234', 'EEEE', 'IAWN', '/123', '0234'], ['EEEE', 'LSMK', '0213', '1324', 'EEEE', 'LSFE', '0213', '1324'], ['HHHH', 'SDCE', '$%#%', '3424', 'HHHH', 'PEAE', '$%#%', '3424']]
4O6C_C	0.0034606063952699	7.380281941885347	0.2521294718909703	[[326, 328], [131, 135], [324, 331], [48, 52]]	[4, 0, 3, 1]	[[198, 200], [398, 402], [542, 549], [988, 992]]	[['TTE', 'DSG', 'ON2', '433', 'TTE', 'DGY', 'ON2', '433'], ['EEEEE', 'NTFVV', '321//', '43200', 'EEEEE', 'DSFVI', '321//', '43200'], ['EETTEEEE', 'QTDSGPWY', '32ON2222', '43433333', 'EETTEEEE', 'NFNGLTGT', '31ON0222', '42431333'], ['HHHHH', 'KAHKE', '%#%%%', '42444', 'HHHHH', 'EAEVQ', '%#%!%', '42404']]
1S9G_A	0.0034712296025051	14.249836810636616	5.670454545454551	[[178, 182], [51, 56], [39, 42]]	[0, 3, 1]	[[433, 437], [526, 531], [987, 990]]	[['EEEEE', 'IVIYQ', '///23', '00034', 'EEEEE', 'VIAWN', '//123', '00234'], ['.S....', 'GPENPY', '}U]]}}', '334433', '.S....', 'GPKKST', '}U]]}}', '334433'], ['HHHH', 'TEME', '$%#%', '3424', 'HHHH', 'PEAE', '$%#%', '3424']]
1AUY_B	0.0034721586412298	0.8337098446280807	0.039182282793867	[[178, 180], [32, 39], [177, 180]]	[4, 0, 3]	[[200, 202], [394, 401], [513, 516]]	[['EEE', 'SMH', '213', '324', 'EEE', 'YFK', '213', '324'], ['EEEEEEEE', 'KQPFQSEV', '3321323/', '44324340', 'EEEEEEEE', 'NVYADSFV', '3/21321/', '40324320'], ['EEEE', 'LSMH', '0213', '1324', 'EEEE', 'LSFE', '0213', '1324']]
1FNW_H	0.0034760328167347	1.6547905409031256	0.1159695817490495	[[2223, 2232], [2227, 2230], [2217, 2232], [2119, 2121]]	[4, 0, 3, 1]	[[197, 202], [450, 453], [510, 516], [978, 980]]	[['ETTEEEEEEE', 'IDGIQSLSFD', '/ON/320213', '0430431324', 'ETTEEE', 'IDGYFK', '/ON213', '043324'], ['EEEE', 'QSLS', '3202', '4313', 'EEEE', 'NYLY', '3202', '4313'], ['EEEEEEETTEEEEEEE', 'IVVKVSIDGIQSLSFD', '///3/2/ON/320213', '0004030430431324', 'EEEEEEE', 'VVVLSFE', '///0213', '0001324'], ['HHH', 'QNI', '%%!', '440', 'HHH', 'NDI', '%%!', '440']]
7KFV_B	0.0034963066526564	2.3736816604459574	0.0371024734982334	[[514, 516], [355, 438], [506, 528], [382, 384]]	[4, 0, 3, 1]	[[200, 202], [355, 438], [506, 528], [973, 975]]	[['EEE', 'SFE', '213', '324', 'EEE', 'YFK', '213', '324'], ['EEEE.SEE..THHHHT.TT.SEEEEESS.SSSGGG.EESEEEEEEEEEEGGGGGGSSTT..SHHHHHT....TT..EEEEEEE.', 'RKRISNEVADYSVLYNSASFSTFKFYGVSPTKLNDLGFTNVYADSFVIRGDEVRQIAPGQTGKIADYNYKLPDDFTGFVIAWNS', '434/}V3/[]N$!"$O}MN[U21312UR}UUV7::Z21U3/21321//49::6;:RTNN]}U%!#%$O}]Z}OO[}21//123}', '54503440243301343232332423303334144132340324320053440540233433402434341344…
6NB7_A	0.0034963464953033	1.2517169358242608	0.4178743961352664	[[72, 76], [342, 440], [492, 554], [955, 974]]	[4, 0, 3, 1]	[[197, 201], [355, 449], [506, 568], [973, 992]]	[['ETTEE', 'INHTF', '/OO21', '04432', 'ETTEE', 'IDGYF', '/ON21', '04332'], ['EEEE.SEE..TTTTTSS...SEEEE.SS.TGGGGG..BSEEEEEEEEEEHHHHTTSSTT..SHHHHHT....SS..SEEEEEE.TTTT.BTT.B...EE', 'RKKISNDVADYSVLYNSTFFSTFKEYGVSATKLNDLFFSNVYADSFVVKGDDVRQIAPGQTGVIADYNYKLPDDFMGEVLAWNTRNIDATSTGNYNYKY', '433/}V3/[]NNKLNVU}[[U2133}UR}M9:7::Z[*U3/21321//3$%%!PORTNN]}U!!#%$O}]Z}VV[[U3/0123}POKO[+NN},}]}32', '5440344024330…
1C8D_A	0.0035035850983904	18.53196765710108	0.5383304940374782	[[350, 354], [61, 65], [345, 352], [122, 127]]	[4, 0, 3, 1]	[[198, 202], [395, 399], [541, 548], [985, 990]]	[['TEEEE', 'QGPFK', 'O2213', '43324', 'TTEEE', 'DGYFK', 'ON213', '43324'], ['EEEEE', 'ITANS', '/2132', '03243', 'EEEEE', 'VYADS', '/2132', '03243'], ['EEEETTEE', 'FEASTQGP', '1312NO22', '24233433', 'EEETTEEE', 'FNFNGLTG', '131ON022', '24243133'], ['.HHHHH', 'NPGDWQ', ']$$%$%', '433434', '.HHHHH', 'DPPEAE', ']$$%#%', '433424']]
3D23_B	0.0035037907049406	1.3318755538210263	0.0408858603066439	[[161, 163], [28, 31], [159, 175], [227, 232]]	[4, 0, 3, 1]	[[200, 202], [450, 453], [538, 550], [986, 991]]	[['EEE', 'YMH', '213', '324', 'EEE', 'YFK', '213', '324'], ['EEEE', 'NGLW', '3202', '4313', 'EEEE', 'NYLY', '3202', '4313'], ['EEEEEEEEEETTEEEEE', 'FVYMHQLELSTGCHTGT', '1/21330302NN13222', '20324414133324333', 'EEEEEETTEEEEE', 'FVNFNFNGLTGTG', '1/3131ON02222', '2042424313333'], ['HHHHHH', 'TEDFNV', '$%%#%!', '344240', 'HHHHHH', 'PPEAEV', '$$%#%!', '334240']]
2XN9_E	0.0035156620188295	9.414006637972244	0.0954003407155019	[[152, 156], [155, 159], [12, 20], [56, 59]]	[4, 0, 3, 1]	[[198, 202], [397, 401], [540, 545], [987, 990]]	[['TT.EE', 'DWTFQ', 'ON}13', '43324', 'TTEEE', 'DGYFK', 'ON213', '43324'], ['EEEEE', 'FQTLV', '1320/', '24310', 'EEEEE', 'ADSFV', '1321/', '24320'], ['EEEEEEETT', 'KFEHHFFNG', '3133311ON', '424442243', 'EEEETT', 'NFNFNG', '3131ON', '424243'], ['HHHH', 'PDAE', '$%#%', '3424', 'HHHH', 'PEAE', '$%#%', '3424']]
6XOA_B	0.0035165642868885	4.924246637051398	0.7063953488372101	[[161, 163], [157, 162], [121, 125], [244, 248]]	[4, 0, 3, 1]	[[200, 202], [395, 400], [547, 551], [988, 992]]	[['EEE', 'YMH', '213', '324', 'EEE', 'YFK', '213', '324'], ['EEEEEE', 'VSFCYM', '/21121', '032232', 'EEEEEE', 'VYADSF', '/21321', '032432'], ['EEEEE', 'SPSGV', '2222/', '33330', 'EEEEE', 'TGTGV', '2222/', '33330'], ['HHHHH', 'QDHVD', '%%%!%', '44404', 'HHHHH', 'EAEVQ', '%#%!%', '42404']]
2H1L_Q	0.0035236525110572	2.1768416576418184	0.6535211267605636	[[269, 271], [266, 273], [230, 235], [284, 287]]	[4, 0, 3, 1]	[[200, 202], [396, 403], [549, 554], [987, 990]]	[['EEE', 'SFE', '213', '324', 'EEE', 'YFK', '213', '324'], ['EEEEEEEE', 'GRNSFEVR', '243213/4', '35432405', 'EEEEEEEE', 'YADSFVIR', '21321//4', '32432005'], ['EEEEEE', 'TTIHYN', '22/323', '330434', 'EEEEEE', 'TGVLTE', '22/023', '330134'], ['HHHH', 'TEEE', '$%%%', '3444', 'HHHH', 'PEAE', '$%#%', '3424']]
6URH_L	0.0035241282782155	12.22948760863558	5.311827956989247	[[208, 210], [101, 104], [175, 182], [183, 187]]	[4, 0, 3, 1]	[[200, 202], [430, 433], [546, 553], [988, 992]]	[['EEE', 'SFN', '213', '324', 'EEE', 'YFK', '213', '324'], ['.EEE', 'GTKV', '}23/', '3340', '.EEE', 'TGDV', '}23/', '3340'], ['EEEEEEEE', 'LSSTLTLS', '02220202', '13331313', 'EEEEEEEE', 'LTGTGVLT', '02222/02', '13333013'], ['HHHHH', 'KADYE', '%#%$%', '42434', 'HHHHH', 'EAEVQ', '%#%!%', '42404']]
7DK5_C	0.0035364476080292	0.8395396882265138	0.0244328097731238	[[198, 202], [355, 444], [506, 571], [973, 992]]	[4, 0, 3, 1]	[[198, 202], [355, 444], [506, 571], [973, 992]]	[['TTEEE', 'DGYFK', 'ON213', '43324', 'TTEEE', 'DGYFK', 'ON213', '43324'], ['EEEE.S.B..HHHHHTSS..SEEEESSS.TTGGGG..BS.EEEEEEEE.STTTTTSSTT..SHHHHHT....TT..SEEEEEE.TTTT..', 'RKRISNOVADYSVLYNSASFSTFKPYGVSPTKLNDLQFTNVYADSFVIRGDEVRQIAPGQTGKIADYNYKLPDDFTGPVIAWNSNNLDSK', '434/}V_([]$$!"$OUT}[U2132UUR}NN:7::Z]*U]/21321//^UOOKPORTNN]}U%!#%$O}]Z}OO[}U2//123}OOLO}]', '5450346024330134323233243330333414414234…
7JZL_A	0.0035530514428512	0.9527600545651655	0.0890538033395185	[[197, 202], [355, 444], [506, 571], [973, 992]]	[4, 0, 3, 1]	[[197, 202], [355, 444], [506, 571], [973, 992]]	[['ETTEEE', 'IDGYFK', '/ON213', '043324', 'ETTEEE', 'IDGYFK', '/ON213', '043324'], ['EEEE.SEE...HHHHT.SS.SEEEESSS.TTTGGG.EES.EEEEEEEEEGGGGGGSSTT..SHHHHHT....TT..EEEEEEE.TTTS..', 'RKRISNCVADYSVLYNSASFSTFKDYGVSPTKLNDLEFTNVYADSFVIRGDEVRQIAPGQTGKIADYNYKLPDDFTGDVIAWNSNNLDSK', '434/}V1/[]}$!"$O}TU[U2133UUR}NNO7::Z31U]/21321//49::6;:RTNN]}U%!#%$O}]Z}OO[}23//123}OOLV}]', '54503420243301343232332443303334…
7K8V_A	0.0035569875087448	0.7310789176347329	0.0068143100511073	[[197, 202], [355, 441], [505, 571], [973, 992]]	[4, 0, 3, 1]	[[197, 202], [355, 441], [505, 571], [973, 992]]	[['ETTEEE', 'IDGYFK', '/ON213', '043324', 'ETTEEE', 'IDGYFK', '/ON213', '043324'], ['EEEE.SEE..HHHHHHSTT.SEEEESSS.STTTTT...SEEEEEEEEEESTTGGGSSTT..SHIIIII....TT..EEEEEE..TTT', 'RKRISNCVADYSVLYNSASFSTFKDYGVSPTKLNDLEFTNVYADSFVIRGDEVRQIAPGQTGKIADYNYKLPDDFTGDVIAWNSNNL', '434/}V1/[]$$!"$%UMN[U2133UUR}UNOLOOZ][U3/21321//4UOO6;:RTNN]}U%=?A@A}]Z}OO[}23//12]}OOL', '54503420243301343232332443303334144142340…
3UBJ_A	0.0035574547700349	2.8381355984925056	0.432708688245315	[[244, 246], [242, 246], [164, 169], [70, 72]]	[4, 0, 3, 1]	[[200, 202], [394, 398], [546, 551], [980, 982]]	[['EEE', 'TFE', '213', '324', 'EEE', 'YFK', '213', '324'], ['EEEEE', 'KITFE', '3/213', '40324', 'EEEEE', 'NVYAD', '3/213', '40324'], ['EEEEEE', 'LSKSYI', '02322/', '134330', 'EEEEEE', 'LTGTGV', '02222/', '133330'], ['HHT', 'ILG', '!"N', '013', 'HHT', 'ILS', '!"N', '013']]
6WJ1_E	0.0035791096219042	3.107853804878945	0.4344122657580913	[[244, 246], [242, 246], [164, 169], [70, 72]]	[4, 0, 3, 1]	[[200, 202], [394, 398], [546, 551], [980, 982]]	[['EEE', 'TFE', '213', '324', 'EEE', 'YFK', '213', '324'], ['EEEEE', 'KITFE', '3/213', '40324', 'EEEEE', 'NVYAD', '3/213', '40324'], ['EEEEEE', 'LSKSYI', '02322/', '134330', 'EEEEEE', 'LTGTGV', '02222/', '133330'], ['HHT', 'ILG', '!"N', '013', 'HHT', 'ILS', '!"N', '013']]
3UBE_A	0.0035868124798737	2.8398781254446925	0.3781942078364555	[[244, 246], [242, 246], [164, 169], [70, 72]]	[4, 0, 3, 1]	[[200, 202], [394, 398], [546, 551], [980, 982]]	[['EEE', 'TFE', '213', '324', 'EEE', 'YFK', '213', '324'], ['EEEEE', 'KITFE', '3/213', '40324', 'EEEEE', 'NVYAD', '3/213', '40324'], ['EEEEEE', 'LSKSYI', '02322/', '134330', 'EEEEEE', 'LTGTGV', '02222/', '133330'], ['HHT', 'ILG', '!"N', '013', 'HHT', 'ILS', '!"N', '013']]
4JU0_G	0.0035954140990442	2.895606244685999	0.3969335604770005	[[247, 249], [245, 249], [167, 172], [67, 69]]	[4, 0, 3, 1]	[[200, 202], [394, 398], [546, 551], [980, 982]]	[['EEE', 'TFE', '213', '324', 'EEE', 'YFK', '213', '324'], ['EEEEE', 'KITFE', '3/213', '40324', 'EEEEE', 'NVYAD', '3/213', '40324'], ['EEEEEE', 'LSKSYI', '02322/', '134330', 'EEEEEE', 'LTGTGV', '02222/', '133330'], ['HHT', 'ILG', '!"N', '013', 'HHT', 'ILS', '!"N', '013']]
4LXV_C	0.0035982069667418	2.955831061773595	0.391822827938671	[[241, 243], [239, 243], [161, 166], [61, 63]]	[4, 0, 3, 1]	[[200, 202], [394, 398], [546, 551], [980, 982]]	[['EEE', 'TFE', '213', '324', 'EEE', 'YFK', '213', '324'], ['EEEEE', 'KITFE', '3/213', '40324', 'EEEEE', 'NVYAD', '3/213', '40324'], ['EEEEEE', 'LSKSYI', '02322/', '134330', 'EEEEEE', 'LTGTGV', '02222/', '133330'], ['HHT', 'ILG', '!"N', '013', 'HHT', 'ILS', '!"N', '013']]
7JW0_A	0.0036039919781557	0.585189569645648	0.2542735042735053	[[197, 202], [355, 444], [506, 568], [973, 992]]	[4, 0, 3, 1]	[[197, 202], [355, 444], [506, 568], [973, 992]]	[['ETTEEE', 'IDGYFK', '/ON213', '043324', 'ETTEEE', 'IDGYFK', '/ON213', '043324'], ['EEEE.SSB...GGGTS.SS..EEEESSS.HHHHTTS.BSEEEEEEEEEEGGGGGGSSTT..SHHHHHT.PPPTT..EEEEEEE.TTTS..', 'RKRISNDVADYSVLYNSASFSTFKEYGVSPTKLNDLFFTNVYADSFVIRGDEVRQIAPGQTGKIADYNYKLPDDFTGEVIAWNSNNLDSK', '434/}VV([]}967NV}TU[}2133UUR}$$%"OOS[*U3/21321//49::6;:RTNN]}U%!#%$O}HEGOO[}23//123}OOLV}]', '54503440243301343232332443303334…
7JW0_E	0.0036041166117063	0.5851971777998751	0.3401826484018266	[[197, 202], [355, 444], [506, 568], [973, 992]]	[4, 0, 3, 1]	[[197, 202], [355, 444], [506, 568], [973, 992]]	[['ETTEEE', 'IDGYFK', '/ON213', '043324', 'ETTEEE', 'IDGYFK', '/ON213', '043324'], ['EEEE.SSB...GGGTS.SS..EEEESSS.HHHHTTS.BSEEEEEEEEEEGGGGGGSSTT..SHHHHHT.PPPTT..EEEEEEE.TTTS..', 'RKRISNKVADYSVLYNSASFSTFKLYGVSPTKLNDLMFTNVYADSFVIRGDEVRQIAPGQTGKIADYNYKLPDDFTGLVIAWNSNNLDSK', '434/}VV([]}967NV}TU[}2130UUR}$$%"OOS[*U3/21321//49::6;:RTNN]}U%!#%$O}HEGOO[}20//123}OOLV}]', '54503440243301343232332413303334…
4UTA_L	0.0036047756326839	12.247190168193567	4.644230769230772	[[209, 211], [102, 105], [176, 183], [184, 188]]	[4, 0, 3, 1]	[[200, 202], [430, 433], [546, 553], [988, 992]]	[['EEE', 'SFN', '213', '324', 'EEE', 'YFK', '213', '324'], ['.EEE', 'GTKV', '}23/', '3340', '.EEE', 'TGDV', '}23/', '3340'], ['EEEEEEEE', 'LSSTLTLS', '02220202', '13331313', 'EEEEEEEE', 'LTGTGVLT', '02222/02', '13333013'], ['HHHHH', 'KADYE', '%#%$%', '42434', 'HHHHH', 'EAEVQ', '%#%!%', '42404']]
4HZL_H	0.0036048663536722	14.05605018044951	5.670454545454551	[[65, 68], [59, 65], [187, 190]]	[4, 0, 3]	[[198, 201], [436, 442], [548, 551]]	[['TTTE', 'KGRF', 'ONP1', '4352', 'TTEE', 'DGYF', 'ON21', '4332'], ['E..TTTT', 'YYPDNVK', '2}}OOKO', '3334404', 'EE.TTTT', 'WNSNNLD', '23}OOLO', '3434414'], ['EEEE', 'SSSV', '222/', '3330', 'EEEE', 'GTGV', '222/', '3330']]
3VQB_B	0.003605254351498	7.48793032302763	1.476793248945148	[[82, 85], [61, 69], [84, 87], [158, 161]]	[4, 0, 3, 1]	[[199, 202], [431, 439], [539, 542], [977, 980]]	[['TEEE', 'GYIE', 'N2/3', '3304', 'TEEE', 'GYFK', 'N213', '3324'], ['EEEEEEEET', 'WQLDCTHLE', '23031230O', '341423414', 'EEEEEEE.T', 'GDVIAWNSN', '23//123}O', '340023434'], ['EEEE', 'IEAE', '/313', '0424', 'EEEE', 'VNFN', '/313', '0424'], ['HHHH', 'LKKI', '"%%!', '1440', 'HHHH', 'LNDI', '"%%!', '1440']]
7JW0_B	0.0036060730359832	0.5851943421314397	0.4493827160493837	[[197, 202], [355, 444], [506, 568], [973, 992]]	[4, 0, 3, 1]	[[197, 202], [355, 444], [506, 568], [973, 992]]	[['ETTEEE', 'IDGYFK', '/ON213', '043324', 'ETTEEE', 'IDGYFK', '/ON213', '043324'], ['EEEE.SSB...GGGTS.SS..EEEESSS.HHHHTTS.BSEEEEEEEEEEGGGGGGSSTT..SHHHHHT.PPPTT..EEEEEEE.TTTS..', 'RKRISNUVADYSVLYNSASFSTFKCYGVSPTKLNDLVFTNVYADSFVIRGDEVRQIAPGQTGKIADYNYKLPDDFTGCVIAWNSNNLDSK', '434/}VX([]}967NV}TU[}2131UUR}$$%"OOSY*U3/21321//49::6;:RTNN]}U%!#%$O}HEGOO[}21//123}OOLV}]', '54503460243301343232332423303334…
7K8S_B	0.0036063003107618	0.3971487828940341	0.008591065292097	[[197, 202], [355, 454], [506, 571], [973, 992]]	[4, 0, 3, 1]	[[197, 202], [355, 454], [506, 571], [973, 992]]	[['ETTEEE', 'IDGYFK', '/ON213', '043324', 'ETTEEE', 'IDGYFK', '/ON213', '043324'], ['EEEE.SEE..HHHHT.STT..B..BSSS.GGGGGT.EESEEEEEEEEE.HHHHHH.STT..SHHHHHT....TT..EEEEEEE.TTTSS.SS.EEEEE..', 'RKRISNNVADYSVLYNSASFSTFKOYGVSPTKLNDLPFTNVYADSFVIRGDEVRQIAPGQTGKIADYNYKLPDDFTGOVIAWNSNNLDSKVGGNYNYLYR', '434/}V3/[]$$!"N]UMN[}+[].UUR}99:7:OZ21U3/21321//^$%%!&%YTNN]}U%!#%$O}]Z}OO[}25//123}OOLVU]RU}32320}^', '54…
3KAS_A	0.0036136718327301	6.3300033093972665	0.1601362862010213	[[406, 408], [179, 184], [403, 408], [595, 600]]	[4, 0, 3, 1]	[[200, 202], [393, 398], [511, 516], [987, 992]]	[['EEE', 'GAQ', '213', '324', 'EEE', 'YFK', '213', '324'], ['SEEEEE', 'SKVWRD', 'U3/243', '340354', 'SEEEEE', 'TNVYAD', 'U3/213', '340324'], ['EEEEEE', 'VVVGAQ', '///213', '000324', 'EEEEEE', 'VVLSFE', '//0213', '001324'], ['HHHHHH', 'GQFVIK', '$%#!!%', '342004', 'HHHHHH', 'PEAEVQ', '$%#%!%', '342404']]
4LXV_I	0.0036147350822382	2.949966803440674	0.3798977853492324	[[241, 243], [239, 243], [161, 166], [61, 63]]	[4, 0, 3, 1]	[[200, 202], [394, 398], [546, 551], [980, 982]]	[['EEE', 'TFE', '213', '324', 'EEE', 'YFK', '213', '324'], ['EEEEE', 'KITFE', '3/213', '40324', 'EEEEE', 'NVYAD', '3/213', '40324'], ['EEEEEE', 'LSKSYI', '02322/', '134330', 'EEEEEE', 'LTGTGV', '02222/', '133330'], ['HHT', 'ILG', '!"N', '013', 'HHT', 'ILS', '!"N', '013']]
6ZHD_A	0.003616690053466	11.425601952106977	0.1465076660988071	[[514, 516], [355, 438], [505, 571], [973, 992]]	[4, 0, 3, 1]	[[200, 202], [355, 438], [505, 571], [973, 992]]	[['EEE', 'SFE', '213', '324', 'EEE', 'YFK', '213', '324'], ['EEEE.SEE...HHHHT.SS.SEEEESSS.TGGGGG.EESEEEEEEEEEEGGGGGGSSTT..SHIIIII....TT..SEEEEEE.', 'RKRISNCVADYSVLYNSASFSTFKDYGVSPTKLNDLEFTNVYADSFVIRGDEVRQIAPGQTGKIADYNYKLPDDFTGDVIAWNS', '434/}V1/[]}$!"$O}TU[U2133UUR}N9:7::Z31U3/21321//49::6;:RTNN]}U%=?A@A}]Z}OO[}U3//123}', '54503420243301343232332443303334144142340324320053440540233433402434341344…
5JHM_B	0.0036211704364551	18.29669198251441	0.0579216354344118	[[318, 320], [316, 320], [45, 50]]	[4, 0, 3]	[[200, 202], [394, 398], [546, 551]]	[['EEE', 'PAE', '213', '324', 'EEE', 'YFK', '213', '324'], ['EEEEE', 'KIPAE', '3/213', '40324', 'EEEEE', 'NVYAD', '3/213', '40324'], ['EEEEEE', 'LVTTTV', '0/222/', '103330', 'EEEEEE', 'LTGTGV', '02222/', '133330']]
4LXV_K	0.0036220227481413	2.948964791039751	0.4156729131175469	[[241, 243], [239, 243], [161, 166], [61, 63]]	[4, 0, 3, 1]	[[200, 202], [394, 398], [546, 551], [980, 982]]	[['EEE', 'TFE', '213', '324', 'EEE', 'YFK', '213', '324'], ['EEEEE', 'KITFE', '3/213', '40324', 'EEEEE', 'NVYAD', '3/213', '40324'], ['EEEEEE', 'LSKSYI', '02322/', '134330', 'EEEEEE', 'LTGTGV', '02222/', '133330'], ['HHT', 'ILG', '!"N', '013', 'HHT', 'ILS', '!"N', '013']]
6CRZ_C	0.0036379134253476	2.1864737764764497	0.1180952380952387	[[383, 385], [342, 389], [492, 554], [955, 974]]	[4, 0, 3, 1]	[[200, 202], [355, 402], [506, 568], [973, 992]]	[['EEE', 'YAD', '213', '324', 'EEE', 'YFK', '213', '324'], ['EEEE.SB...SHHHHS.SSBS..B.----.THHHH..BS.EEEEEEEE', 'RKKISNHVADYSVLYNSTFFSTFKI----ATKLNDLJFSNVYADSFVV', '433/}V,Y[]U$!"$V}UT*U}[,Y----[N%"%%Z_*U]/21321//', '5440344024330134332233240----2341441623403243200', 'EEEE.SEE..HHHHHH.TT.SEEEESSS.TTSTTT..BSEEEEEEEEE', 'RKRISNCVADYSVLYNSASFSTFKDYGVSPTKLNDLEFTNVYADSFVI', '434/}V1/[]$$!"$%}MN[U2133U…
6CS0_C	0.0036379134253476	2.1864737764764497	0.1180952380952387	[[383, 385], [342, 389], [492, 554], [955, 974]]	[4, 0, 3, 1]	[[200, 202], [355, 402], [506, 568], [973, 992]]	[['EEE', 'YAD', '213', '324', 'EEE', 'YFK', '213', '324'], ['EEEE.SB...SHHHHS.SSBS..B.----.THHHH..BS.EEEEEEEE', 'RKKISNHVADYSVLYNSTFFSTFKI----ATKLNDLJFSNVYADSFVV', '433/}V,Y[]U$!"$V}UT*U}[,Y----[N%"%%Z_*U]/21321//', '5440344024330134332233240----2341441623403243200', 'EEEE.SEE..HHHHHH.TT.SEEEESSS.TTSTTT..BSEEEEEEEEE', 'RKRISNCVADYSVLYNSASFSTFKDYGVSPTKLNDLEFTNVYADSFVI', '434/}V1/[]$$!"$%}MN[U2133U…
7CH5_R	0.0036400674130285	2.3768063036480886	0.1226575809199315	[[396, 398], [355, 438], [506, 515]]	[4, 0, 3]	[[200, 202], [355, 438], [506, 515]]	[['EEE', 'YAD', '213', '324', 'EEE', 'YFK', '213', '324'], ['EEEE.SSB..THHHHS.SS.SEEEEESS.TTSGGG...S.EEEEEEEEEGGGGGGSSTT..SHHHHHT....TT..EEEEEEE.', 'RKRISNEVADYSVLYNSASFSTFKFYGVSPTKLNDLCFTNVYADSFVIRGDEVRQIAPGQTGKIADYNYKLPDDFTGFVIAWNS', '434/}VV([]N$!"$V}TU[U21312UR}NNV7::Z[[U]/21321//49::6;:RTNN]}U%!#%$O}]Z}OO[}21//123}', '54503440243301343232332423303334144122340324320053440540233433402434341344…
6TYB_G	0.0036744154616625	4.3702011815710735	0.2793867120953994	[[444, 446], [444, 449], [238, 241], [337, 346]]	[4, 0, 3, 1]	[[200, 202], [396, 401], [553, 556], [985, 992]]	[['EEE', 'TFN', '213', '324', 'EEE', 'YFK', '213', '324'], ['EEEEEE', 'TFNSTV', '21322/', '324330', 'EEEEEE', 'YADSFV', '21321/', '324320'], ['EE..', 'PDSK', '23}]', '3434', 'EE..', 'TESN', '23}]', '3434'], ['.HHHHHHHHH', 'KWKDAIKEVK', ']$%%#!%%!%', '4344204404', '.HHHHHHH', 'DPPEAEVQ', ']$$%#%!%', '43342404']]
2H85_A	0.0036756692967606	10.088055073422172	0.3628620102214643	[[322, 334], [326, 341], [331, 334], [2, 5]]	[4, 0, 3, 1]	[[197, 202], [394, 400], [513, 516], [977, 980]]	[['ETTEEEEEEEEEE', 'IDYAEISFMLWCK', '/ON13/2110213', '0432403221324', 'ETTEEE', 'IDGYFK', '/ON213', '043324'], ['EEEEEEEEETTEEEEE', 'EISFMLWCKDGHVETF', '3/2110213ON3/321', '4032213244340432', 'EEEEEEE', 'NVYADSF', '3/21321', '4032432'], ['EEEE', 'LWCK', '0213', '1324', 'EEEE', 'LSFE', '0213', '1324'], ['HHHH', 'LENV', '"%%!', '1440', 'HHHH', 'LNDI', '"%%!', '1440']]
5I8H_F	0.0036793030168219	12.252441397005107	6.723684210526319	[[208, 210], [101, 104], [175, 182], [183, 187]]	[4, 0, 3, 1]	[[200, 202], [430, 433], [546, 553], [988, 992]]	[['EEE', 'SFN', '213', '324', 'EEE', 'YFK', '213', '324'], ['.EEE', 'GTKV', '}23/', '3340', '.EEE', 'TGDV', '}23/', '3340'], ['EEEEEEEE', 'LSSTLTLS', '02220202', '13331313', 'EEEEEEEE', 'LTGTGVLT', '02222/02', '13333013'], ['HHHHH', 'KADYE', '%#%$%', '42434', 'HHHHH', 'EAEVQ', '%#%!%', '42404']]
7C2L_C	0.0036893695296805	0.9049068001591476	0.3371298405466973	[[1084, 1088], [355, 434], [506, 567], [973, 992]]	[4, 0, 3, 1]	[[198, 202], [355, 434], [506, 567], [973, 992]]	[['TTEEE', 'DGKAH', 'ON313', '43424', 'TTEEE', 'DGYFK', 'ON213', '43324'], ['EEEE.S.B..SHHHHSS...S.EEEESS.TTGGGT.EESEEEEEEEEEEGGGGGSSSTT..SSHHHHT....SS..EEEE', 'RKRISNDVADYSVLYNSASFSTFKEYGVSPTKLNDLFFTNVYADSFVIRGDEVRQIAPGQTGKIADYNYKLPDDFTGEVI', '434/}V]([]U$!"$VU[}[U}1332UR}NN:7:OZ11U3/21321//49::6;VRTNN]}UV!#%$O}]Z}VV[}23//', '5450344024330134323233244330333414412234032432005344054023343340243434…
4LXV_E	0.0036978404393899	2.956722902678369	0.4497444633730836	[[241, 243], [239, 243], [161, 166], [61, 63]]	[4, 0, 3, 1]	[[200, 202], [394, 398], [546, 551], [980, 982]]	[['EEE', 'TFE', '213', '324', 'EEE', 'YFK', '213', '324'], ['EEEEE', 'KITFE', '3/213', '40324', 'EEEEE', 'NVYAD', '3/213', '40324'], ['EEEEEE', 'LSKSYI', '02322/', '134330', 'EEEEEE', 'LTGTGV', '02222/', '133330'], ['HHT', 'ILG', '!"N', '013', 'HHT', 'ILS', '!"N', '013']]
5X5W_A	0.0037011649664252	1.924400870180052	0.0653357531760445	[[114, 116], [34, 38], [111, 119], [228, 233]]	[4, 0, 3, 1]	[[200, 202], [447, 451], [538, 545], [986, 991]]	[['EEE', 'YAD', '213', '324', 'EEE', 'YFK', '213', '324'], ['..EEE', 'PYTES', '}}232', '33343', '.EEEE', 'GNYNY', '}3232', '34343'], ['EEEEEEE.T', 'FIEYADCDP', '1/32131]N', '204324243', 'EEEEEETT', 'FVNFNFNG', '1/3131ON', '20424243'], ['HHHHHH', 'PPHREV', '$$%&%!', '334540', 'HHHHHH', 'PPEAEV', '$$%#%!', '334240']]
6C0M_B	0.0037206987514277	6.927481523782798	0.4293015332197605	[[557, 559], [557, 561], [335, 339], [152, 156]]	[4, 0, 3, 1]	[[200, 202], [396, 400], [546, 550], [985, 989]]	[['EEE', 'TFQ', '213', '324', 'EEE', 'YFK', '213', '324'], ['EEEEE', 'TFQPM', '21321', '32432', 'EEEEE', 'YADSF', '21321', '32432'], ['EEEEE', 'LGYGG', '02222', '13333', 'EEEEE', 'LTGTG', '02222', '13333'], ['.HHHH', 'NPDDF', ']$%%#', '43442', '.HHHH', 'DPPEA', ']$$%#', '43342']]
6F9F_G	0.003738897594081	12.801712815980853	4.1491228070175445	[[319, 323], [256, 259], [307, 314], [201, 204]]	[4, 0, 3, 1]	[[198, 202], [396, 399], [526, 533], [987, 990]]	[['TTEEE', 'KGVCE', 'ON/13', '43024', 'TTEEE', 'DGYFK', 'ON213', '43324'], ['EEEE', 'SAHY', '2132', '3243', 'EEEE', 'YADS', '2132', '3243'], ['......S.', 'SEDDGSKL', '}]]]}}VZ', '34443341', '.S......', 'GPKKSTNL', '}U]]}}]Z', '33443341'], ['HHHH', 'PLFQ', '$"#%', '3124', 'HHHH', 'PEAE', '$%#%', '3424']]
4UTA_M	0.0037415728916112	12.210615180791333	4.385321100917435	[[209, 211], [102, 105], [176, 183], [184, 188]]	[4, 0, 3, 1]	[[200, 202], [430, 433], [546, 553], [988, 992]]	[['EEE', 'SFN', '213', '324', 'EEE', 'YFK', '213', '324'], ['.EEE', 'GTKV', '}23/', '3340', '.EEE', 'TGDV', '}23/', '3340'], ['EEEEEEEE', 'LSSTLTLS', '02220202', '13331313', 'EEEEEEEE', 'LTGTGVLT', '02222/02', '13333013'], ['HHHHH', 'KADYE', '%#%$%', '42434', 'HHHHH', 'EAEVQ', '%#%!%', '42404']]
4O6H_A	0.0037601208414331	14.885547352029397	2.536144578313256	[[400, 403], [506, 510], [403, 406], [415, 419]]	[4, 0, 3, 1]	[[198, 201], [402, 406], [538, 541], [988, 992]]	[['TTEE', 'NGQF', 'ON31', '4342', 'TTEE', 'DGYF', 'ON21', '4332'], ['EE.GG', 'VRDKK', '/4]::', '05444', 'EEGGG', 'IRGDE', '/49::', '05344'], ['EEEE', 'FIHF', '1/31', '2042', 'EEEE', 'FVNF', '1/31', '2042'], ['HHHHH', 'QFKQD', '%#%%%', '42444', 'HHHHH', 'EAEVQ', '%#%!%', '42404']]
6OJ0_T	0.003776474359299	1.2391673676590864	0.0936967632027254	[[138, 140], [138, 141], [25, 30], [5, 9]]	[4, 0, 3, 1]	[[200, 202], [396, 399], [548, 553], [976, 980]]	[['EEE', 'YFN', '213', '324', 'EEE', 'YFK', '213', '324'], ['EEEE', 'YFNP', '2132', '3243', 'EEEE', 'YADS', '2132', '3243'], ['EEEEEE', 'YSTNLT', '222302', '333413', 'EEEEEE', 'GTGVLT', '222/02', '333013'], ['.HHHH', 'VTQQV', 'Y$%%!', '03440', '.HHHH', 'VLNDI', 'Y"%%!', '01440']]
6WJ1_C	0.0037839003968856	2.9717216887336573	0.3696763202725721	[[244, 246], [242, 246], [164, 169], [70, 72]]	[4, 0, 3, 1]	[[200, 202], [394, 398], [546, 551], [980, 982]]	[['EEE', 'TFE', '213', '324', 'EEE', 'YFK', '213', '324'], ['EEEEE', 'KITFE', '3/213', '40324', 'EEEEE', 'NVYAD', '3/213', '40324'], ['EEEEEE', 'LSKSYI', '02322/', '134330', 'EEEEEE', 'LTGTGV', '02222/', '133330'], ['HHT', 'ILG', '!"N', '013', 'HHT', 'ILS', '!"N', '013']]
4JTX_A	0.0037841066283001	2.895352068313532	0.4497444633730836	[[247, 249], [245, 249], [167, 172], [67, 69]]	[4, 0, 3, 1]	[[200, 202], [394, 398], [546, 551], [980, 982]]	[['EEE', 'TFE', '213', '324', 'EEE', 'YFK', '213', '324'], ['EEEEE', 'KITFE', '3/213', '40324', 'EEEEE', 'NVYAD', '3/213', '40324'], ['EEEEEE', 'LSKSYI', '02322/', '134330', 'EEEEEE', 'LTGTGV', '02222/', '133330'], ['HHT', 'ILG', '!"N', '013', 'HHT', 'ILS', '!"N', '013']]
6A3B_B	0.0037865685736181	2.357049347604101	0.0	[[161, 163], [157, 162], [85, 88], [186, 190]]	[4, 0, 3, 1]	[[200, 202], [395, 400], [551, 554], [988, 992]]	[['EEE', 'TAD', '213', '324', 'EEE', 'YFK', '213', '324'], ['EEEEEE', 'VYACTA', '/21121', '032232', 'EEEEEE', 'VYADSF', '/21321', '032432'], ['EEEE', 'VLYK', '/023', '0134', 'EEEE', 'VLTE', '/023', '0134'], ['HHHHH', 'KFKEE', '%#%%%', '42444', 'HHHHH', 'EAEVQ', '%#%!%', '42404']]
6KFT_B	0.0037865685736181	2.357049347604101	0.0	[[161, 163], [157, 162], [85, 88], [186, 190]]	[4, 0, 3, 1]	[[200, 202], [395, 400], [551, 554], [988, 992]]	[['EEE', 'TAD', '213', '324', 'EEE', 'YFK', '213', '324'], ['EEEEEE', 'VYACTA', '/21121', '032232', 'EEEEEE', 'VYADSF', '/21321', '032432'], ['EEEE', 'VLYK', '/023', '0134', 'EEEE', 'VLTE', '/023', '0134'], ['HHHHH', 'KFKEE', '%#%%%', '42444', 'HHHHH', 'EAEVQ', '%#%!%', '42404']]
3EPD_1	0.0037870373255705	5.818286328137918	0.0374787052810901	[[261, 263], [260, 268], [131, 134]]	[4, 0, 3]	[[200, 202], [395, 403], [540, 543]]	[['EEE', 'YMK', '213', '324', 'EEE', 'YFK', '213', '324'], ['EEEEEEEEE', 'IYMKPKHVR', '/213233/4', '032434405', 'EEEEEEEEE', 'VYADSFVIR', '/21321//4', '032432005'], ['EEEE', 'DMEF', '3131', '4242', 'EEEE', 'NFNF', '3131', '4242']]
1PVC_1	0.0037887661389412	5.81830598166613	0.039182282793867	[[261, 263], [260, 268], [131, 134]]	[4, 0, 3]	[[200, 202], [395, 403], [540, 543]]	[['EEE', 'YMK', '213', '324', 'EEE', 'YFK', '213', '324'], ['EEEEEEEEE', 'IYMKPKHVR', '/213233/4', '032434405', 'EEEEEEEEE', 'VYADSFVIR', '/21321//4', '032432005'], ['EEEE', 'DMEF', '3131', '4242', 'EEEE', 'NFNF', '3131', '4242']]
6NIP_Z	0.0037915902899279	18.92265684445701	0.0323679727427592	[[318, 320], [316, 320], [45, 50]]	[4, 0, 3]	[[200, 202], [394, 398], [546, 551]]	[['EEE', 'PAE', '213', '324', 'EEE', 'YFK', '213', '324'], ['EEEEE', 'KIPAE', '3/213', '40324', 'EEEEE', 'NVYAD', '3/213', '40324'], ['EEEEEE', 'LVTTTV', '0/222/', '103330', 'EEEEEE', 'LTGTGV', '02222/', '133330']]
5I8C_B	0.003797419933464	12.246416630586776	5.522222222222225	[[208, 210], [101, 104], [175, 182], [183, 187]]	[4, 0, 3, 1]	[[200, 202], [430, 433], [546, 553], [988, 992]]	[['EEE', 'SFN', '213', '324', 'EEE', 'YFK', '213', '324'], ['.EEE', 'GTKV', '}23/', '3340', '.EEE', 'TGDV', '}23/', '3340'], ['EEEEEEEE', 'LSSTLTLS', '02220202', '13331313', 'EEEEEEEE', 'LTGTGVLT', '02222/02', '13333013'], ['HHHHH', 'KADYE', '%#%$%', '42434', 'HHHHH', 'EAEVQ', '%#%!%', '42404']]
4LXV_A	0.0038132008804426	2.9508590327711057	0.3526405451448029	[[241, 243], [239, 243], [161, 166], [61, 63]]	[4, 0, 3, 1]	[[200, 202], [394, 398], [546, 551], [980, 982]]	[['EEE', 'TFE', '213', '324', 'EEE', 'YFK', '213', '324'], ['EEEEE', 'KITFE', '3/213', '40324', 'EEEEE', 'NVYAD', '3/213', '40324'], ['EEEEEE', 'LSKSYI', '02322/', '134330', 'EEEEEE', 'LTGTGV', '02222/', '133330'], ['HHT', 'ILG', '!"N', '013', 'HHT', 'ILS', '!"N', '013']]
6CH9_Q	0.003816114759622	1.2804689975576051	0.1487279843444231	[[116, 118], [116, 126], [35, 38]]	[4, 0, 3]	[[200, 202], [396, 401], [548, 551]]	[['EEE', 'GMD', '213', '324', 'EEE', 'YFK', '213', '324'], ['EEEEE...EEE', 'GMDVWGQGTAV', '213/2}]}21/', '32403343320', 'EEEEEE', 'YADSFV', '21321/', '324320'], ['EEEE', 'WTWV', '222/', '3330', 'EEEE', 'GTGV', '222/', '3330']]
7BYR_B	0.0038223752747184	1.246830999603227	0.0298245614035088	[[197, 202], [355, 438], [506, 568], [973, 992]]	[4, 0, 3, 1]	[[197, 202], [355, 438], [506, 568], [973, 992]]	[['ETTEEE', 'IDGYFK', '/ON213', '043324', 'ETTEEE', 'IDGYFK', '/ON213', '043324'], ['EEEE.SEE...HHHHH....SEEEESSS.TTGGGGSEESEEEEEEEEE.STTGGGSSTT..SHIIIII....TT..SEEEEEE.', 'RKRISNOVADYSVLYNSASFSTFKPYGVSPTKLNDLQFTNVYADSFVIRGDEVRQIAPGQTGKIADYNYKLPDDFTGPVIAWNS', '434/}V5/[]}$!"$%}[}[U2132UUR}NN:7::S31U3/21321//^UOO6;:RTNN]}U%=?A@A}]Z}OO[}U2//123}', '54503460243301343232332433303334144142340324320053…
6XLU_A	0.0038238404888471	0.9336413570381744	0.0444839857651251	[[198, 202], [355, 438], [506, 571], [973, 992]]	[4, 0, 3, 1]	[[198, 202], [355, 438], [506, 571], [973, 992]]	[['TT.EE', 'DGYFK', 'ON}13', '43324', 'TTEEE', 'DGYFK', 'ON213', '43324'], ['EEEE.SBB...HHHHTSSS.SEEEESSS.GGGGGG.EEEEEEEEEEEE.TT.GGGSSSS..SHHHHHT....TT..EEEEEEE.', 'RKRISNCVADYSVLYNSASFSTFKDYGVSPTKLNDLEFTNVYADSFVIRGDEVRQIAPGQTGKIADYNYKLPDDFTGDVIAWNS', '434/}V*([]}$!"$OUTU[U2133UUR}99:7::Z3123/21321//^NO]6;:RTUU]}U%!#%$O}]Z}OO[}23//123}', '5450342024330134323233244330333414414234032432005344054023…
4UT6_I	0.0038554826213664	4.268895436279411	0.0850277264325332	[[90, 92], [33, 36], [88, 93]]	[4, 0, 3]	[[200, 202], [396, 399], [538, 543]]	[['EEE', 'YFN', '213', '324', 'EEE', 'YFK', '213', '324'], ['EEEE', 'WMHW', '2132', '3243', 'EEEE', 'YADS', '2132', '3243'], ['EEEEEE', 'AVYFNA', '1/2131', '203242', 'EEEEEE', 'FVNFNF', '1/3131', '204242']]
6YM0_E	0.0038587976682422	2.10462581246814	0.0576576576576581	[[514, 516], [355, 438], [505, 529], [405, 407]]	[4, 0, 3, 1]	[[200, 202], [355, 438], [505, 529], [978, 980]]	[['EEE', 'SFE', '213', '324', 'EEE', 'YFK', '213', '324'], ['EEEE.SEE..THHHHT.S..SEEEEESS.GGG.SS.EESEEEEEEEEEEHHHHTTSSTT..SHHHHHT....TT..EEEEEEE.', 'RKRISNAVADYSVLYNSASFSTFKBYGVSPTKLNDLCFTNVYADSFVIRGDEVRQIAPGQTGKIADYNYKLPDDFTGBVIAWNS', '434/}V1/[]N$!"$O}T}[U21352UR}99:ZVVZ11U3/21321//4$%%!PORTNN]}U%!#%$O}]Z}OO[}25//123}', '54503420243301343232332463303334144122340324320053440540233433402434341344…
7CWC_B	0.0038632614970123	13.019259218416792	8.783333333333339	[[161, 163], [144, 151], [121, 125], [244, 248]]	[4, 0, 3, 1]	[[200, 202], [371, 378], [547, 551], [988, 992]]	[['EEE', 'YMH', '213', '324', 'EEE', 'YFK', '213', '324'], ['.TT.EEEE', 'SCGSVGFN', '}MN}/213', '32330324', '.TT.SEEE', 'SASFSTFK', '}MN[U213', '32323324'], ['EEEEE', 'SPSGV', '2222/', '33330', 'EEEEE', 'TGTGV', '2222/', '33330'], ['HHHHH', 'QDHVD', '%%%!%', '44404', 'HHHHH', 'EAEVQ', '%#%!%', '42404']]
3UBJ_C	0.0038778772983261	2.8314455790232653	0.4293015332197605	[[244, 246], [242, 246], [164, 169], [70, 72]]	[4, 0, 3, 1]	[[200, 202], [394, 398], [546, 551], [980, 982]]	[['EEE', 'TFE', '213', '324', 'EEE', 'YFK', '213', '324'], ['EEEEE', 'KITFE', '3/213', '40324', 'EEEEE', 'NVYAD', '3/213', '40324'], ['EEEEEE', 'LSKSYI', '02322/', '134330', 'EEEEEE', 'LTGTGV', '02222/', '133330'], ['HHT', 'ILG', '!"N', '013', 'HHT', 'ILS', '!"N', '013']]
7A25_B	0.003878994566369	0.5295892848322519	0.008591065292097	[[197, 202], [355, 444], [505, 568], [973, 992]]	[4, 0, 3, 1]	[[197, 202], [355, 444], [505, 568], [973, 992]]	[['ETTEEE', 'IDGYFK', '/ON213', '043324', 'ETTEEE', 'IDGYFK', '/ON213', '043324'], ['EEEE.S.B...HHHHHH...SEEEEESS.SSS.TT..BS.EEEEEEEE.STHHHHSSTT...HHHHHT....TT..EEEEEEE.TTTS..', 'RKRISNQVADYSVLYNSASFSTFKRYGVSPTKLNDLSFTNVYADSFVIRGDEVRQIAPGQTGKIADYNYKLPDDFTGRVIAWNSNNLDSK', '434/}V]([]}$!"$%$[}[U21342UR}UUVZOOZ}*U]/21321//^UO%!&%RTNN]}}%!#%$O}]Z}OO[}24//123}OOLV}]', '54503440243301343232332453303334…
4S1T_E	0.0038802553572994	8.666226678087602	0.2129471890971035	[[287, 291], [286, 295], [322, 336], [2, 5]]	[4, 0, 3, 1]	[[198, 202], [427, 436], [510, 516], [977, 980]]	[['TTEEE', 'DPSSK', 'ON223', '43334', 'TTEEE', 'DGYFK', 'ON213', '43324'], ['TTTEEEEEEE', 'NDPSSKTVCT', 'OON2232/12', '4433343023', 'TT..EEEEEE', 'DDFTGDVIAW', 'OO[}23//12', '4423340023'], ['EEETTEEEEEEEEEE', 'VIIDNKPWRWMLWCK', '///OO3224210213', '000444335321324', 'EEEEEEE', 'VVVLSFE', '///0213', '0001324'], ['HHHH', 'LENI', '"%%!', '1440', 'HHHH', 'LNDI', '"%%!', '1440']]
4JTX_K	0.0039143108166019	2.9020108478341293	0.4395229982964221	[[247, 249], [245, 249], [167, 172], [67, 69]]	[4, 0, 3, 1]	[[200, 202], [394, 398], [546, 551], [980, 982]]	[['EEE', 'TFE', '213', '324', 'EEE', 'YFK', '213', '324'], ['EEEEE', 'KITFE', '3/213', '40324', 'EEEEE', 'NVYAD', '3/213', '40324'], ['EEEEEE', 'LSKSYI', '02322/', '134330', 'EEEEEE', 'LTGTGV', '02222/', '133330'], ['HHT', 'ILG', '!"N', '013', 'HHT', 'ILS', '!"N', '013']]
5FHC_L	0.0039314285539174	12.26379528429256	4.8700000000000045	[[208, 210], [101, 104], [175, 182], [183, 187]]	[4, 0, 3, 1]	[[200, 202], [430, 433], [546, 553], [988, 992]]	[['EEE', 'SFN', '213', '324', 'EEE', 'YFK', '213', '324'], ['.EEE', 'GTKV', '}23/', '3340', '.EEE', 'TGDV', '}23/', '3340'], ['EEEEEEEE', 'LSSTLTLS', '02220202', '13331313', 'EEEEEEEE', 'LTGTGVLT', '02222/02', '13333013'], ['HHHHH', 'KADYE', '%#%$%', '42434', 'HHHHH', 'EAEVQ', '%#%!%', '42404']]
7KFW_A	0.0039324854203667	3.770656169326613	0.028960817717206	[[514, 516], [355, 438], [506, 524]]	[4, 0, 3]	[[200, 202], [355, 438], [506, 524]]	[['EEE', 'SFE', '213', '324', 'EEE', 'YFK', '213', '324'], ['EEEE.SEE..SHHHHT.TT.SEEEEESS.TTTTTT..BSEEEEEEEEEEGGGGGGSSTT..SHHHHHT....TT..EEEEEEE.', 'RKRISNAVADYSVLYNSASFSTFKBYGVSPTKLNDLCFTNVYADSFVIRGDEVRQIAPGQTGKIADYNYKLPDDFTGBVIAWNS', '434/}V1/[]U$!"$O}MN[U21352UR}NNOLOOZ[*U3/21321//49::6;:RTNN]}U%!#%$O}]Z}OO[}25//123}', '54503420243301343232332463303334144122340324320053440540233433402434341344…
7KE9_B	0.0039378279521208	1.3402751028979636	0.0545144804088584	[[1069, 1071], [355, 441], [505, 568], [973, 992]]	[4, 0, 3, 1]	[[200, 202], [355, 441], [505, 568], [973, 992]]	[['EEE', 'PAQ', '213', '324', 'EEE', 'YFK', '213', '324'], ['EEEE.SSB..HHHHHHSTT.SEEEESSS.HHHHTT...SSEEEEEEEEEHHHHHTTSTT..SHIIIIISB..TT.SEEEEEEE.TTT', 'RKRISNCVADYSVLYNSASFSTFKOYGVSPTKLNDLPFTNVYADSFVIRGDEVRQIAPGQTGKIADYNYKLPDDFTGOVIAWNSNNL', '434/}VT([]$$!"$%UMN[U2135UUR}$$%"OOZ}[UV/21321//4$%%!&OKTNN]}U%=?A@AU,Z}OO[U25//123}OOL', '54503420243301343232332463303334144132340324320053440540233433402…
6X29_A	0.003943935312593	0.5523725731983544	0.0068143100511073	[[197, 202], [355, 444], [505, 571], [973, 992]]	[4, 0, 3, 1]	[[197, 202], [355, 444], [505, 571], [973, 992]]	[['ETTEEE', 'IDGYFK', '/ON213', '043324', 'ETTEEE', 'IDGYFK', '/ON213', '043324'], ['EEEE.SSB..HHHHHH.S..SEEEESSS.GGGGTT...SEEEEEEEEE.GGGGTT.STT..STTTTTT.PPPTT..EEEEEEE.TTTT..', 'RKRISNCVADYSVLYNSASFSTFKDYGVEPTKLNDLFFTNVYADSFVIRGDEVRQIAPGQTGKIADYNYKLPDDFTGDVIAWNSNNLDSK', '434/}VT([]$$!"$%}T}[U2133UUR]99:7OOZ[[U3/21321//^9::6POYTNN]}UOKMONO}HEGOO[}23//123}OOLO}]', '54503420243301343232332443304334…
6XLU_C	0.0039482733311712	0.8409049218661573	0.0208695652173913	[[198, 202], [355, 438], [505, 571], [973, 992]]	[4, 0, 3, 1]	[[198, 202], [355, 438], [505, 571], [973, 992]]	[['TT.EE', 'DGYFK', 'ON}13', '43324', 'TTEEE', 'DGYFK', 'ON213', '43324'], ['EEEE.SBB...HHHHTSSS.SEEEESSS.GGGGGG.EEEEEEEEEEEE.TT.GGGSSSS..SHHHHHT....TT..EEEEEEE.', 'RKRISNEVADYSVLYNSASFSTFKFYGVSPTKLNDLGFTNVYADSFVIRGDEVRQIAPGQTGKIADYNYKLPDDFTGFVIAWNS', '434/}V,([]}$!"$OUTU[U2131UUR}99:7::Z2123/21321//^NO]6;:RTUU]}U%!#%$O}]Z}OO[}21//123}', '5450344024330134323233242330333414413234032432005344054023…
6X29_B	0.0039489519183919	0.552425618268493	0.0298245614035088	[[197, 202], [355, 444], [505, 571], [973, 992]]	[4, 0, 3, 1]	[[197, 202], [355, 444], [505, 571], [973, 992]]	[['ETTEEE', 'IDGYFK', '/ON213', '043324', 'ETTEEE', 'IDGYFK', '/ON213', '043324'], ['EEEE.SSB..HHHHHH.S..SEEEESSS.GGGGTT...SEEEEEEEEE.GGGGTT.STT..STTTTTT.PPPTT..EEEEEEE.TTTT..', 'RKRISNQVADYSVLYNSASFSTFKRYGVSPTKLNDLTFTNVYADSFVIRGDEVRQIAPGQTGKIADYNYKLPDDFTGRVIAWNSNNLDSK', '434/}VV([]$$!"$%}T}[U2134UUR}99:7OOZ}[U3/21321//^9::6POYTNN]}UOKMONO}HEGOO[}24//123}OOLO}]', '54503440243301343232332453303334…
7A91_A	0.0039494890723232	8.661728742460928	0.2265758091993184	[[514, 516], [356, 438], [505, 555]]	[4, 0, 3]	[[200, 202], [356, 438], [505, 555]]	[['EEE', 'SFE', '213', '324', 'EEE', 'YFK', '213', '324'], ['EEE.SBB...HHHHHT...SEEEESSS.TTGGGG.EESEEEEEEEEEESGGGGGSSTT..STTTTTT....SS..SEEEEEE.', 'KRISNDVADYSVLYNSASFSTFKEYGVSPTKLNDLFFTNVYADSFVIRGDEVRQIAPGQTGKIADYNYKLPDDFTGEVIAWNS', '34/}V,([]}$!"$%N[}[U2133UUR}NN:7::Z11U3/21321//4U::6;:RTNN]}UOKMONO}]Z}VV[}U3//123}', '45034402433013432323324433033341441223403243200534405402334334024343413442334…
6IIJ_A	0.0039495190158031	3.622501302956647	0.0630323679727427	[[250, 252], [249, 252], [130, 139]]	[4, 0, 3]	[[200, 202], [395, 398], [540, 549]]	[['EEE', 'YMK', '213', '324', 'EEE', 'YFK', '213', '324'], ['EEEE', 'VYMK', '/213', '0324', 'EEEE', 'VYAD', '/213', '0324'], ['EEEEEEEEEE', 'NAEFTFVTTT', '313121/222', '4242320333', 'EEEETTEEEE', 'NFNFNGLTGT', '3131ON0222', '4242431333']]
6OC3_F	0.0039660297952685	4.169073309265471	0.1398058252427185	[[114, 116], [113, 116], [232, 237], [65, 67]]	[4, 0, 3, 1]	[[200, 202], [375, 378], [547, 552], [980, 982]]	[['EEE', 'SFE', '213', '324', 'EEE', 'YFK', '213', '324'], ['SEEE', 'SSFE', 'U213', '3324', 'SEEE', 'STFK', 'U213', '3324'], ['EEEEEE', 'YYWTLL', '222200', '333311', 'EEEEEE', 'TGTGVL', '2222/0', '333301'], ['HHT', 'ILG', '!"N', '013', 'HHT', 'ILS', '!"N', '013']]
1B49_A	0.0039763995884493	13.734889682772884	4.435185185185186	[[37, 42], [206, 211], [95, 99]]	[0, 3, 1]	[[395, 401], [549, 554], [985, 989]]	[['EEEEEE', 'IGASFV', '/2121/', '032320', 'EEEEEEE', 'VYADSFV', '/21321/', '0324320'], ['EEEEEE', 'GSIIWN', '22//23', '330034', 'EEEEEE', 'TGVLTE', '22/023', '330134'], ['.HHHH', 'NYGWA', ']$$$#', '43332', '.HHHH', 'DPPEA', ']$$%#', '43342']]
5YRD_A	0.003990239073804	2.6463559941206345	0.1810865191146882	[[165, 167], [110, 113], [165, 170], [78, 86]]	[4, 0, 3, 1]	[[200, 202], [432, 435], [514, 519], [985, 992]]	[['EEE', 'YFE', '213', '324', 'EEE', 'YFK', '213', '324'], ['EEEE', 'QIIF', '3//1', '4002', 'EEEE', 'DVIA', '3//1', '4002'], ['EEE..S', 'YFELPH', '213Z}V', '324134', 'EEE.SS', 'SFELLH', '213ZSV', '324114'], ['.HHHHHHHH', 'DSYDEYEVN', ']$$%%$%!%', '433443404', '.HHHHHHH', 'DPPEAEVQ', ']$$%#%!%', '43342404']]
5W1V_O	0.0039919261456277	1.8005880801485996	0.2569593147751607	[[251, 253], [247, 253], [173, 176], [147, 150]]	[4, 0, 3, 1]	[[200, 202], [393, 398], [548, 551], [988, 991]]	[['EEE', 'SAE', '213', '324', 'EEE', 'YFK', '213', '324'], ['SEEEEEE', 'TQIVSAE', 'U3//213', '3400324', 'SEEEEE', 'TNVYAD', 'U3/213', '340324'], ['EEEE', 'SWWV', '222/', '3330', 'EEEE', 'GTGV', '222/', '3330'], ['HHHH', 'EAEI', '%#%!', '4240', 'HHHH', 'EAEV', '%#%!', '4240']]
6VSB_B	0.0039923055080713	0.2672422033816228	0.0770642201834868	[[197, 202], [355, 454], [505, 567], [973, 992]]	[4, 0, 3, 1]	[[197, 202], [355, 454], [505, 567], [973, 992]]	[['ETTEEE', 'IDGYFK', '/ON213', '043324', 'ETTEEE', 'IDGYFK', '/ON213', '043324'], ['EEEE.SEE...HHHHT.TT.SEEEESSS.GGGGGG..BSEEEEEEEEEESGGGGGSSTT..SHHHHHT....SS...EEEEEE.TTT..-----..EEE.', 'RKRISNOVADYSVLYNSASFSTFKPYGVSPTKLNDLQFTNVYADSFVIRGDEVRQIAPGQTGKIADYNYKLPDDFTGPVIAWNSNNLDS-----YNYLYR', '434/}V5/[]}$!"$O}MN[U2132UUR}99:7::Z]*U3/21321//4U::6;:RTNN]}U%!#%$O}]Z}VV[}}2//123}OOL]}-----}]202^', '54…
5I8H_H	0.004024572300054	12.257960410268398	5.522222222222225	[[208, 210], [101, 104], [175, 182], [183, 187]]	[4, 0, 3, 1]	[[200, 202], [430, 433], [546, 553], [988, 992]]	[['EEE', 'SFN', '213', '324', 'EEE', 'YFK', '213', '324'], ['.EEE', 'GTKV', '}23/', '3340', '.EEE', 'TGDV', '}23/', '3340'], ['EEEEEEEE', 'LSSTLTLS', '02220202', '13331313', 'EEEEEEEE', 'LTGTGVLT', '02222/02', '13333013'], ['HHHHH', 'KADYE', '%#%$%', '42434', 'HHHHH', 'EAEVQ', '%#%!%', '42404']]
5XLR_B	0.0040318523693542	9.637330171057204	0.2178423236514528	[[500, 502], [361, 402], [491, 555], [930, 933]]	[4, 0, 3, 1]	[[200, 202], [374, 415], [505, 569], [977, 980]]	[['EEE', 'SFE', '213', '324', 'EEE', 'YFK', '213', '324'], ['.SEEEESSS.SSS.TT..BEEEEEEEEEE.GGGGGGSSSS..', 'FSTFKRYGVSATKLNDLSFSNVYADSFVVKGDDVRQIAPGQT', '[U2134UUR}TUVZOOZ}*23/21321//]9::6;:RTUU]}', '233245330323414413234032432004344054023343', '.SEEEESSS.TTSTTT..BSEEEEEEEEEEGGGGGGSSTT..', 'FSTFKDYGVSPTKLNDLEFTNVYADSFVIRGDEVRQIAPGQT', '[U2133UUR}NNVLOOZ]*U3/21321//49::6;:RTNN]}', '2332443303334144…
6Z2M_A	0.0040343751742958	4.058405929051343	0.1448040885860302	[[514, 516], [355, 444], [506, 528]]	[4, 0, 3]	[[200, 202], [355, 444], [506, 528]]	[['EEE', 'SFE', '213', '324', 'EEE', 'YFK', '213', '324'], ['EEEE.SEE..THHHHTSS..SEEEEESS.GGG.SSPPBSEEEEEEEEEEGGGGGGSSTT..SHHHHHT.PPPTT..EEEEEEE.TTTS..', 'RKRISNAVADYSVLYNSASFSTFKBYGVSPTKLNDLCFTNVYADSFVIRGDEVRQIAPGQTGKIADYNYKLPDDFTGBVIAWNSNNLDSK', '434/}V1/[]N$!"$OUT}[U21352UR}99:ZVVEF*U3/21321//49::6;:RTNN]}U%!#%$O}HEGOO[}25//123}OOLV}]', '54503420243301343232332463303334144122340324320053440540…
4YJZ_E	0.0040582809173316	4.144408506314327	0.1979591836734702	[[114, 116], [113, 116], [232, 237], [65, 67]]	[4, 0, 3, 1]	[[200, 202], [375, 378], [547, 552], [980, 982]]	[['EEE', 'SFE', '213', '324', 'EEE', 'YFK', '213', '324'], ['SEEE', 'SSFE', 'U213', '3324', 'SEEE', 'STFK', 'U213', '3324'], ['EEEEEE', 'YYWTLL', '222200', '333311', 'EEEEEE', 'TGTGVL', '2222/0', '333301'], ['HHT', 'ILG', '!"N', '013', 'HHT', 'ILS', '!"N', '013']]
4WME_B	0.0040830193648421	1.1630686599100588	0.0425894378194204	[[164, 166], [28, 31], [165, 178], [12, 14]]	[4, 0, 3, 1]	[[200, 202], [450, 453], [538, 550], [990, 992]]	[['EEE', 'YMH', '213', '324', 'EEE', 'YFK', '213', '324'], ['EEEE', 'NGLW', '3202', '4313', 'EEEE', 'NYLY', '3202', '4313'], ['EEEEEEETTEEEEE', 'MHQMELANGTHTGS', '1331301ON23222', '24424124334333', 'EEEEEETTEEEEE', 'FVNFNFNGLTGTG', '1/3131ON02222', '2042424313333'], ['HHH', 'DVE', '%!%', '404', 'HHH', 'EVQ', '%!%', '404']]
7A94_C	0.0040885980574444	0.4790597519442566	0.068143100511073	[[197, 202], [355, 444], [505, 571], [973, 992]]	[4, 0, 3, 1]	[[197, 202], [355, 444], [505, 571], [973, 992]]	[['ETTEEE', 'IDGYFK', '/ON213', '043324', 'ETTEEE', 'IDGYFK', '/ON213', '043324'], ['EEE..SEE..SHHHHTT...SEEEEESS.GGGGGG.EEEEEEEEEEEEETGGGGG.STT..SHHHHHT.PPPTT..EEEEEEE.TTTT..', 'RKRISNFVADYSVLYNSASFSTFKGYGVSPTKLNDLHFTNVYADSFVIRGDEVRQIAPGQTGKIADYNYKLPDDFTGGVIAWNSNNLDSK', '434Y}V1/[]U$!"$ON[}[U21322UR}99:7::Z3123/21321//4N::6;:YTNN]}U%!#%$O}HEGOO[}22//123}OOLO}]', '54503420243301343232332433303334…
1J8H_B	0.0040903337835411	8.883158635292773	0.3909952606635072	[[172, 174], [159, 163], [170, 174], [56, 59]]	[4, 0, 3, 1]	[[200, 202], [434, 438], [512, 516], [987, 990]]	[['EEE', 'TCQ', '213', '324', 'EEE', 'YFK', '213', '324'], ['EEEE.', 'VMLET', '/103}', '02143', 'EEEE.', 'IAWNS', '/123}', '02343'], ['EEEEE', 'VYTCQ', '/2213', '03324', 'EEEEE', 'VLSFE', '/0213', '01324'], ['HHHH', 'PDAE', '$%#%', '3424', 'HHHH', 'PEAE', '$%#%', '3424']]
3UBN_A	0.0040945232875605	2.8718611349479937	0.3986371379897775	[[244, 246], [242, 246], [164, 169], [70, 72]]	[4, 0, 3, 1]	[[200, 202], [394, 398], [546, 551], [980, 982]]	[['EEE', 'TFE', '213', '324', 'EEE', 'YFK', '213', '324'], ['EEEEE', 'KITFE', '3/213', '40324', 'EEEEE', 'NVYAD', '3/213', '40324'], ['EEEEEE', 'LSKSYI', '02322/', '134330', 'EEEEEE', 'LTGTGV', '02222/', '133330'], ['HHT', 'ILG', '!"N', '013', 'HHT', 'ILS', '!"N', '013']]
6A9B_A	0.0040949282857236	13.765711972737366	6.623376623376624	[[37, 42], [206, 211], [95, 99]]	[0, 3, 1]	[[395, 401], [549, 554], [985, 989]]	[['EEEEEE', 'IGASFV', '/2121/', '032320', 'EEEEEEE', 'VYADSFV', '/21321/', '0324320'], ['EEEEEE', 'GSIIWN', '22//23', '330034', 'EEEEEE', 'TGVLTE', '22/023', '330134'], ['.HHHH', 'NYGWA', ']$$$#', '43332', '.HHHH', 'DPPEA', ']$$%#', '43342']]
6QPO_E	0.004108899467599	2.9653464182687994	0.1056218057921627	[[565, 567], [564, 569], [422, 427]]	[4, 0, 3]	[[200, 202], [395, 400], [549, 554]]	[['EEE', 'TFD', '213', '324', 'EEE', 'YFK', '213', '324'], ['EEEEEE', 'ITFDFA', '/21311', '032422', 'EEEEEE', 'VYADSF', '/21321', '032432'], ['EEEEEE', 'TLVLTK', '20/023', '310134', 'EEEEEE', 'TGVLTE', '22/023', '330134']]
6L18_A	0.0041191713369801	13.59043551749617	5.988095238095242	[[37, 42], [206, 211], [95, 99]]	[0, 3, 1]	[[395, 401], [549, 554], [985, 989]]	[['EEEEEE', 'IGASFV', '/2121/', '032320', 'EEEEEEE', 'VYADSFV', '/21321/', '0324320'], ['EEEEEE', 'GSIIWN', '22//23', '330034', 'EEEEEE', 'TGVLTE', '22/023', '330134'], ['.HHHH', 'NYGWA', ']$$$#', '43332', '.HHHH', 'DPPEA', ']$$%#', '43342']]
7K8Y_E	0.0041422319726378	0.7245184498216342	0.0306643952299821	[[197, 202], [355, 444], [506, 571], [973, 992]]	[4, 0, 3, 1]	[[197, 202], [355, 444], [506, 571], [973, 992]]	[['ETTEEE', 'IDGYFK', '/ON213', '043324', 'ETTEEE', 'IDGYFK', '/ON213', '043324'], ['EEEE.SSB...HHHHH....SEEEESSS.SSTTSSSEESEEEEEEEEEEGGGGGGSSTT..SHIIIII.B..TT..EEEEEEE.TTTS..', 'RKRISNCVADYSVLYNSASFSTFKBYGVSPTKLNDLCFTNVYADSFVIRGDEVRQIAPGQTGKIADYNYKLPDDFTGBVIAWNSNNLDSK', '434/}VT([]}$!"$%}[}[U2135UUR}UUOLVVS11U3/21321//49::6;:RTNN]}U%=?A@A},Z}OO[}25//123}OOLV}]', '54503420243301343232332463303334…
4KPQ_E	0.0041491657735708	1.3229947435904243	0.0834752981260646	[[244, 246], [243, 247], [137, 140]]	[4, 0, 3]	[[200, 202], [395, 399], [565, 568]]	[['EEE', 'TFE', '213', '324', 'EEE', 'YFK', '213', '324'], ['EEEEE', 'ITFES', '/2132', '03243', 'EEEEE', 'VYADS', '/2132', '03243'], ['EEE.', 'APRD', '124]', '2354', 'EEE.', 'FGRD', '124]', '2354']]
4EDA_A	0.0041627953401043	10.537162886233473	0.155025553662691	[[241, 243], [239, 243], [10, 17], [61, 63]]	[4, 0, 3, 1]	[[200, 202], [394, 398], [528, 535], [980, 982]]	[['EEE', 'TFE', '213', '324', 'EEE', 'YFK', '213', '324'], ['EEEEE', 'KITFE', '3/213', '40324', 'EEEEE', 'NVYAD', '3/213', '40324'], ['.S...B..', 'NNSTDTVD', ']V}}]+Y]', '44334304', '........', 'KKSTNLVK', ']]}}]ZY]', '44334104'], ['HHT', 'ILG', '!"N', '013', 'HHT', 'ILS', '!"N', '013']]
6X6P_B	0.0041654806407131	1.0278030870368011	0.008591065292097	[[197, 202], [355, 438], [505, 571], [973, 992]]	[4, 0, 3, 1]	[[197, 202], [355, 438], [505, 571], [973, 992]]	[['ETTEEE', 'IDGYFK', '/ON213', '043324', 'ETTEEE', 'IDGYFK', '/ON213', '043324'], ['EEEE.SEE..HHHHHTT...SEEEESSS.TTGGGG.EESEEEEEEEEE.SGGGGGSSTT..SHHHHHT....TT..SEEEEEE.', 'RKRISNOVADYSVLYNSASFSTFKPYGVSPTKLNDLQFTNVYADSFVIRGDEVRQIAPGQTGKIADYNYKLPDDFTGPVIAWNS', '434/}V5/[]$$!"$ON[}[U2132UUR}NN:7::Z31U3/21321//^U::6;:RTNN]}U%!#%$O}]Z}OO[}U2//123}', '54503460243301343232332433303334144142340324320053…
6X6P_C	0.0041663844688454	1.0277856789040711	0.0170357751277681	[[197, 202], [355, 438], [505, 571], [973, 992]]	[4, 0, 3, 1]	[[197, 202], [355, 438], [505, 571], [973, 992]]	[['ETTEEE', 'IDGYFK', '/ON213', '043324', 'ETTEEE', 'IDGYFK', '/ON213', '043324'], ['EEEE.SEE..HHHHHTT...SEEEESSS.TTGGGG.EESEEEEEEEEE.SGGGGGSSTT..SHHHHHT....TT..SEEEEEE.', 'RKRISNAVADYSVLYNSASFSTFKBYGVSPTKLNDLCFTNVYADSFVIRGDEVRQIAPGQTGKIADYNYKLPDDFTGBVIAWNS', '434/}V1/[]$$!"$ON[}[U2135UUR}NN:7::Z11U3/21321//^U::6;:RTNN]}U%!#%$O}]Z}OO[}U5//123}', '54503420243301343232332463303334144122340324320053…
6Z43_C	0.004168276629587	0.9238401468730596	0.008591065292097	[[197, 202], [355, 438], [505, 571], [973, 992]]	[4, 0, 3, 1]	[[197, 202], [355, 438], [505, 571], [973, 992]]	[['ETTEEE', 'IDGYFK', '/ON213', '043324', 'ETTEEE', 'IDGYFK', '/ON213', '043324'], ['EEEE.SEE..THHHHT.SS.SEEEEESS.HHHHTT.EESEEEEEEEEEEGGGGGGSSTT..SHIIIII....TT..EEEEEEE.', 'RKRISNCVADYSVLYNSASFSTFKDYGVSPTKLNDLEFTNVYADSFVIRGDEVRQIAPGQTGKIADYNYKLPDDFTGDVIAWNS', '434/}V1/[]N$!"$O}TU[U21332UR}$$%"OOZ31U3/21321//49::6;:RTNN]}U%=?A@A}]Z}OO[}23//123}', '54503420243301343232332443303334144142340324320053…
6X6P_A	0.004170985045839	1.0277906592861006	0.0576576576576581	[[197, 202], [355, 438], [505, 571], [973, 992]]	[4, 0, 3, 1]	[[197, 202], [355, 438], [505, 571], [973, 992]]	[['ETTEEE', 'IDGYFK', '/ON213', '043324', 'ETTEEE', 'IDGYFK', '/ON213', '043324'], ['EEEE.SEE..HHHHHTT...SEEEESSS.TTGGGG.EESEEEEEEEEE.SGGGGGSSTT..SHHHHHT....TT..SEEEEEE.', 'RKRISNCVADYSVLYNSASFSTFKDYGVSPTKLNDLEFTNVYADSFVIRGDEVRQIAPGQTGKIADYNYKLPDDFTGDVIAWNS', '434/}V1/[]$$!"$ON[}[U2133UUR}NN:7::Z31U3/21321//^U::6;:RTNN]}U%!#%$O}]Z}OO[}U3//123}', '54503420243301343232332443303334144142340324320053…
6Z97_B	0.0041755261789298	11.517372508197145	0.4173764906303234	[[514, 516], [355, 438], [506, 571], [973, 992]]	[4, 0, 3, 1]	[[200, 202], [355, 438], [506, 571], [973, 992]]	[['EEE', 'SFE', '213', '324', 'EEE', 'YFK', '213', '324'], ['EEEE.SEE..THHHHT.SS.SEEEEES..HHHHTT.EESEEEEEEEEEEGGGGGGSSTT..SHIIIII....TT..EEEEEEE.', 'RKRISNPVADYSVLYNSASFSTFKQYGVSPTKLNDLRFTNVYADSFVIRGDEVRQIAPGQTGKIADYNYKLPDDFTGQVIAWNS', '434/}V2/[]N$!"$O}TU[U21332UY}$$%"OOZ41U3/21321//49::6;:RTNN]}U%=?A@A}]Z}OO[}23//123}', '54503430243301343232332443303334144152340324320053440540233433402434341344…
4JTX_E	0.0041844601267514	2.911036306035684	0.3969335604770005	[[247, 249], [245, 249], [167, 172], [67, 69]]	[4, 0, 3, 1]	[[200, 202], [394, 398], [546, 551], [980, 982]]	[['EEE', 'TFE', '213', '324', 'EEE', 'YFK', '213', '324'], ['EEEEE', 'KITFE', '3/213', '40324', 'EEEEE', 'NVYAD', '3/213', '40324'], ['EEEEEE', 'LSKSYI', '02322/', '134330', 'EEEEEE', 'LTGTGV', '02222/', '133330'], ['HHT', 'ILG', '!"N', '013', 'HHT', 'ILS', '!"N', '013']]
2H1L_P	0.0041849562155159	2.168254575298288	0.7734138972809674	[[269, 271], [266, 273], [230, 235], [284, 287]]	[4, 0, 3, 1]	[[200, 202], [396, 403], [549, 554], [987, 990]]	[['EEE', 'SFE', '213', '324', 'EEE', 'YFK', '213', '324'], ['EEEEEEEE', 'GRNSFEVR', '243213/4', '35432405', 'EEEEEEEE', 'YADSFVIR', '21321//4', '32432005'], ['EEEEEE', 'TTIHYN', '22/323', '330434', 'EEEEEE', 'TGVLTE', '22/023', '330134'], ['HHHH', 'TEEE', '$%%%', '3444', 'HHHH', 'PEAE', '$%#%', '3424']]
5VAG_A	0.0041939260638145	1.96285261353549	0.1635434412265755	[[240, 244], [239, 242], [116, 120]]	[0, 3, 1]	[[448, 452], [539, 542], [977, 981]]	[['EEEEE', 'DFHWL', '31320', '42431', 'EEEEE', 'NYNYL', '32320', '43431'], ['EEEE', 'IDFH', '/313', '0424', 'EEEE', 'VNFN', '/313', '0424'], ['HHHHH', 'LRQIL', '"&%!"', '15401', 'HHHHH', 'LNDIL', '"%%!"', '14401']]
3M6S_K	0.004199758318947	3.017982985294249	0.3100511073253822	[[241, 243], [239, 243], [161, 166], [61, 63]]	[4, 0, 3, 1]	[[200, 202], [394, 398], [546, 551], [980, 982]]	[['EEE', 'TFE', '213', '324', 'EEE', 'YFK', '213', '324'], ['EEEEE', 'KITFE', '3/213', '40324', 'EEEEE', 'NVYAD', '3/213', '40324'], ['EEEEEE', 'LSKSYI', '02322/', '134330', 'EEEEEE', 'LTGTGV', '02222/', '133330'], ['HHT', 'ILG', '!"N', '013', 'HHT', 'ILS', '!"N', '013']]
7K90_B	0.0042023918773098	0.4534701880072421	0.0931098696461825	[[197, 202], [359, 444], [505, 568], [982, 992]]	[4, 0, 3, 1]	[[197, 202], [359, 444], [505, 568], [982, 992]]	[['ETTEEE', 'IDGYFK', '/ON213', '043324', 'ETTEEE', 'IDGYFK', '/ON213', '043324'], ['.SEE...HHHHS.SS.SEEEEESS.TTSGGG.EESEEEEEEEE..SS.SS..STT..STTTTTT....TT..EEEEEEE.TTTS..', 'SNPVADYSVLYNSASFSTFKQYGVSPTKLNDLRFTNVYADSFVIRGDEVRQIAPGQTGKIADYNYKLPDDFTGQVIAWNSNNLDSK', '}V2/[]}$!"$V}TU[U21332UR}NNV7::Z41U3/21321/Y^UV]RW]YTNN]}UOKMONO}]Z}OO[}23//123}OOLV}]', '34302433013432323324433033341441523403243200…
6CRX_C	0.004213730007685	2.1393685132478084	0.0102214650766609	[[160, 162], [345, 389], [492, 554], [955, 974]]	[4, 0, 3, 1]	[[200, 202], [358, 402], [506, 568], [973, 992]]	[['EEE', 'TFE', '213', '324', 'EEE', 'YFK', '213', '324'], ['E.S.B...HHHHS.SSBS..EE.---.TTTTS..BSSEE.EEEEE', 'ISNSVADYSVLYNSTFFSTFKTY---ATKLNDLUFSNVYADSFVV', '/}V}([]}$!"$V}UT*U}[32}---[NOLOVZ_*UV/2[321//', '03430243301343322332433---2341441623403243200', 'E.SEE..HHHHHH.TT.SEEEESSS.TTSTTT..BSEEEEEEEEE', 'ISNCVADYSVLYNSASFSTFKDYGVSPTKLNDLEFTNVYADSFVI', '/}V1/[]$$!"$%}MN[U2133UUR}NNVLOOZ]*U3/21321/…
5GJS_A	0.0042370609420616	2.9657469427497976	0.281090289608177	[[251, 253], [249, 253], [171, 176], [71, 73]]	[4, 0, 3, 1]	[[200, 202], [394, 398], [546, 551], [980, 982]]	[['EEE', 'TFE', '213', '324', 'EEE', 'YFK', '213', '324'], ['EEEEE', 'KITFE', '3/213', '40324', 'EEEEE', 'NVYAD', '3/213', '40324'], ['EEEEEE', 'LSKSYI', '02322/', '134330', 'EEEEEE', 'LTGTGV', '02222/', '133330'], ['HHT', 'ILG', '!"N', '013', 'HHT', 'ILS', '!"N', '013']]
6A4K_A	0.0042451579015577	2.776978938745293	0.4105621805792157	[[258, 260], [256, 260], [178, 183], [78, 80]]	[4, 0, 3, 1]	[[200, 202], [394, 398], [546, 551], [980, 982]]	[['EEE', 'TFE', '213', '324', 'EEE', 'YFK', '213', '324'], ['EEEEE', 'KITFE', '3/213', '40324', 'EEEEE', 'NVYAD', '3/213', '40324'], ['EEEEEE', 'LSKSYI', '02322/', '134330', 'EEEEEE', 'LTGTGV', '02222/', '133330'], ['HHT', 'ILG', '!"N', '013', 'HHT', 'ILS', '!"N', '013']]
2BZV_A	0.0042520713800365	1.121919353170126	0.0444839857651251	[[363, 365], [363, 366], [264, 271]]	[4, 0, 3]	[[200, 202], [396, 399], [546, 553]]	[['EEE', 'TFK', '213', '324', 'EEE', 'YFK', '213', '324'], ['EEEE', 'TFKW', '2132', '3243', 'EEEE', 'YADS', '2132', '3243'], ['EEEEEEEE', 'LGTITIKG', '022/2/32', '13303043', 'EEEEEEEE', 'LTGTGVLT', '02222/02', '13333013']]
7A92_A	0.0042606850908274	0.5447280960547172	0.0596252129471885	[[197, 202], [356, 438], [505, 570], [299, 301]]	[4, 0, 3, 1]	[[197, 202], [356, 438], [505, 570], [987, 989]]	[['ETTEEE', 'IDGYFK', '/ON213', '043324', 'ETTEEE', 'IDGYFK', '/ON213', '043324'], ['EEE.SBB...HHHHHT...SEEEESSS.TTGGGG.EESEEEEEEEEEESGGGGGSSTT..STTTTTT....SS..SEEEEEE.', 'KRISNGVADYSVLYNSASFSTFKHYGVSPTKLNDLIFTNVYADSFVIRGDEVRQIAPGQTGKIADYNYKLPDDFTGHVIAWNS', '34/}V+([]}$!"$%N[}[U2133UUR}NN:7::Z/1U3/21321//4U::6;:RTNN]}UOKMONO}]Z}VV[}U3//123}', '45034302433013432323324433033341441023403243200534405…
6Z97_C	0.0042717470401946	1.084435540763266	0.3560477001703575	[[197, 202], [355, 438], [506, 571], [973, 992]]	[4, 0, 3, 1]	[[197, 202], [355, 438], [506, 571], [973, 992]]	[['ETTEEE', 'IDGYFK', '/ON213', '043324', 'ETTEEE', 'IDGYFK', '/ON213', '043324'], ['EEEE.SEE..THHHHT.SS.SEEEEESS.TTGGGG.EES.EEEEEEEEEGGGGGGSSTT..SHIIIII....TT..EEEEEEE.', 'RKRISNCVADYSVLYNSASFSTFKDYGVSPTKLNDLEFTNVYADSFVIRGDEVRQIAPGQTGKIADYNYKLPDDFTGDVIAWNS', '434/}V1/[]N$!"$O}TU[U21332UR}NN:7::Z31U]/21321//49::6;:RTNN]}U%=?A@A}]Z}OO[}23//123}', '54503420243301343232332443303334144142340324320053…
6Z43_B	0.0042735084447153	0.9875408045481188	0.0340715502555364	[[197, 202], [355, 438], [506, 571], [973, 992]]	[4, 0, 3, 1]	[[197, 202], [355, 438], [506, 571], [973, 992]]	[['ETTEEE', 'IDGYFK', '/ON213', '043324', 'ETTEEE', 'IDGYFK', '/ON213', '043324'], ['EEEE.SEE..THHHHT.S..SEEEEESS.GGGGGG..BS.EEEEEEEEEGGGGGGSSTT..SHIIIII....TT..EEEEEEE.', 'RKRISNPVADYSVLYNSASFSTFKQYGVSPTKLNDLRFTNVYADSFVIRGDEVRQIAPGQTGKIADYNYKLPDDFTGQVIAWNS', '434/}V2/[]N$!"$O}T}[U21332UR}99:7::Z^*U]/21321//49::6;:RTNN]}U%=?A@A}]Z}OO[}23//123}', '54503430243301343232332443303334144152340324320053…
6CRX_B	0.0042819939256235	2.316228756794432	0.2623655913978504	[[383, 385], [342, 389], [492, 554], [955, 974]]	[4, 0, 3, 1]	[[200, 202], [355, 402], [506, 568], [973, 992]]	[['EEE', 'YAD', '213', '324', 'EEE', 'YFK', '213', '324'], ['EEEE.SEE...HHHHT.S.B...EE.---.THHHH...SSEEEEEEEE', 'RKKISNDVADYSVLYNSTFFSTFKEY---ATKLNDLFFSNVYADSFVV', '433/}V3/[]}$!"$O}U[*}}[33}---[N%"%%Z[[UV/21321//', '54403440243301343322332443---2341441223403243200', 'EEEE.SEE..HHHHHH.TT.SEEEESSS.TTSTTT..BSEEEEEEEEE', 'RKRISNCVADYSVLYNSASFSTFKDYGVSPTKLNDLEFTNVYADSFVI', '434/}V1/[]$$!"$%}MN[U2133U…
6LHC_B	0.0043002640889897	13.946038280483537	5.905882352941177	[[129, 133], [107, 112], [93, 97]]	[0, 3, 1]	[[422, 426], [538, 543], [986, 990]]	[['T....', 'EYVLG', 'O}YZ}', '43013', 'T....', 'NYKLP', 'O}]Z}', '43413'], ['EEEEEE', 'CVHVQC', '1/3/31', '204042', 'EEEEEE', 'FVNFNF', '1/3131', '204242'], ['HHHHH', 'GQNAQ', '$%%#%', '34424', 'HHHHH', 'PPEAE', '$$%#%', '33424']]
4NRX_E	0.0043124881746817	12.219632317234751	7.385714285714293	[[208, 210], [101, 104], [175, 182], [183, 187]]	[4, 0, 3, 1]	[[200, 202], [430, 433], [546, 553], [988, 992]]	[['EEE', 'SFN', '213', '324', 'EEE', 'YFK', '213', '324'], ['.EEE', 'GTKV', '}23/', '3340', '.EEE', 'TGDV', '}23/', '3340'], ['EEEEEEEE', 'LSSTLTLS', '02220202', '13331313', 'EEEEEEEE', 'LTGTGVLT', '02222/02', '13333013'], ['HHHHH', 'KADYE', '%#%$%', '42434', 'HHHHH', 'EAEVQ', '%#%!%', '42404']]
3QQO_A	0.0043344751250486	1.978154126348416	0.1413969335604765	[[257, 259], [243, 247], [243, 246], [108, 110]]	[4, 0, 3, 1]	[[200, 202], [395, 399], [539, 542], [977, 979]]	[['EEE', 'GFK', '213', '324', 'EEE', 'YFK', '213', '324'], ['EEEEE', 'INFES', '/3132', '04243', 'EEEEE', 'VYADS', '/2132', '03243'], ['EEEE', 'INFE', '/313', '0424', 'EEEE', 'VNFN', '/313', '0424'], ['HHH', 'LKH', '"%%', '144', 'HHH', 'LND', '"%%', '144']]
5A8T_A	0.0043369183853959	1.84848933318718	0.313199105145415	[[119, 121], [211, 214], [116, 121], [26, 28]]	[4, 0, 3, 1]	[[200, 202], [431, 434], [511, 516], [990, 992]]	[['EEE', 'SFN', '213', '324', 'EEE', 'YFK', '213', '324'], ['EEEE', 'PNVI', '23//', '3400', 'EEEE', 'GDVI', '23//', '3400'], ['EEEEEE', 'VIVSFN', '///213', '000324', 'EEEEEE', 'VVLSFE', '//0213', '001324'], ['HHH', 'QIN', '%!%', '404', 'HHH', 'EVQ', '%!%', '404']]
1B5D_A	0.0043546042642882	13.72542831675116	4.590476190476194	[[37, 42], [206, 211], [95, 99]]	[0, 3, 1]	[[395, 401], [549, 554], [985, 989]]	[['EEEEEE', 'IGASFV', '/2121/', '032320', 'EEEEEEE', 'VYADSFV', '/21321/', '0324320'], ['EEEEEE', 'GSIIWN', '22//23', '330034', 'EEEEEE', 'TGVLTE', '22/023', '330134'], ['.HHHH', 'NYGWA', ']$$$#', '43332', '.HHHH', 'DPPEA', ']$$%#', '43342']]
6QPN_E	0.0043556339601411	2.939187486603248	0.0988074957410558	[[565, 567], [564, 569], [422, 427]]	[4, 0, 3]	[[200, 202], [395, 400], [549, 554]]	[['EEE', 'TFD', '213', '324', 'EEE', 'YFK', '213', '324'], ['EEEEEE', 'ITFDFA', '/21311', '032422', 'EEEEEE', 'VYADSF', '/21321', '032432'], ['EEEEEE', 'TLVLTK', '20/023', '310134', 'EEEEEE', 'TGVLTE', '22/023', '330134']]
6XKL_B	0.0043662435714066	0.8644899796510586	0.0034071550255532	[[197, 202], [355, 438], [506, 568], [973, 992]]	[4, 0, 3, 1]	[[197, 202], [355, 438], [506, 568], [973, 992]]	[['ETTEEE', 'IDGYFK', '/ON213', '043324', 'ETTEEE', 'IDGYFK', '/ON213', '043324'], ['EEEE.SSB...HHHHH.TT.SEEEEESS.TTTTTT.EESEEEEEEEEEESTTGGG.STT..SHHHHHT....TT..EEEEEEE.', 'RKRISNOVADYSVLYNSASFSTFKPYGVSPTKLNDLQFTNVYADSFVIRGDEVRQIAPGQTGKIADYNYKLPDDFTGPVIAWNS', '434/}VX([]}$!"$%}MN[U21322UR}NNOLOOZ31U3/21321//4UOO6;:YTNN]}U%!#%$O}]Z}OO[}22//123}', '54503460243301343232332433303334144142340324320053…
7JWY_A	0.004385018922845	0.8812193190524396	0.0244328097731238	[[198, 202], [355, 438], [506, 571], [973, 992]]	[4, 0, 3, 1]	[[198, 202], [355, 438], [506, 571], [973, 992]]	[['TT.EE', 'DGYFK', 'ON}13', '43324', 'TTEEE', 'DGYFK', 'ON213', '43324'], ['EEEE.SEE..HHHHHHS...SEEEESSS.GGGTTT.EEEEEEEEEEEE.GGGGGGSSSS..SSHHHHT....SS..EEEEEEE.', 'RKRISNCVADYSVLYNSASFSTFKDYGVSPTKLNDLEFTNVYADSFVIRGDEVRQIAPGQTGKIADYNYKLPDDFTGDVIAWNS', '434/}V1/[]$$!"$%U[}[U2133UUR}99:LOOZ3123/21321//^9::6;:RTUU]}UV!#%$O}]Z}VV[}23//123}', '5450342024330134323233244330333414414234032432005344054023…
6XC2_L	0.0043901639882748	12.345433456456025	5.311827956989247	[[210, 212], [103, 106], [177, 184], [185, 189]]	[4, 0, 3, 1]	[[200, 202], [430, 433], [546, 553], [988, 992]]	[['EEE', 'SFN', '213', '324', 'EEE', 'YFK', '213', '324'], ['.EEE', 'GTKV', '}23/', '3340', '.EEE', 'TGDV', '}23/', '3340'], ['EEEEEEEE', 'LSSTLTLS', '02220202', '13331313', 'EEEEEEEE', 'LTGTGVLT', '02222/02', '13333013'], ['HHHHH', 'KADYE', '%#%$%', '42434', 'HHHHH', 'EAEVQ', '%#%!%', '42404']]
7CH4_R	0.004395542544814	2.3518807117252285	0.0919931856899483	[[396, 398], [355, 438], [506, 515], [384, 386]]	[4, 0, 3, 1]	[[200, 202], [355, 438], [506, 515], [986, 988]]	[['EEE', 'YAD', '213', '324', 'EEE', 'YFK', '213', '324'], ['EEEE.SEE..SHHHHTT...SEEEEESS.HHHHTT..BS.EEEEEEEEEGGGGGGSSSS..SHHHHHT....TT..EEEEEEE.', 'RKRISNEVADYSVLYNSASFSTFKFYGVSPTKLNDLGFTNVYADSFVIRGDEVRQIAPGQTGKIADYNYKLPDDFTGFVIAWNS', '434/}V3/[]U$!"$ON[}[U21312UR}$$%"OOZ}*U]/21321//49::6;:RTUU]}U%!#%$O}]Z}OO[}21//123}', '54503440243301343232332423303334144132340324320053440540233433402434341344…
1C8H_A	0.0044012365331277	17.88582396398782	0.5451448040885849	[[350, 354], [60, 65], [345, 352], [122, 127]]	[4, 0, 3, 1]	[[198, 202], [394, 399], [541, 548], [985, 990]]	[['TEEEE', 'QGPFK', 'O2213', '43324', 'TTEEE', 'DGYFK', 'ON213', '43324'], ['EEEEEE', 'EITANS', '3/2132', '403243', 'EEEEEE', 'NVYADS', '3/2132', '403243'], ['EEEETTEE', 'FEASTQGP', '1312NO22', '24233433', 'EEETTEEE', 'FNFNGLTG', '131ON022', '24243133'], ['.HHHHH', 'NPGDWQ', ']$$%$%', '433434', '.HHHHH', 'DPPEAE', ']$$%#%', '433424']]
4S1T_A	0.0044185391806848	8.658442703357288	0.1805792163543438	[[287, 291], [286, 295], [322, 336], [2, 5]]	[4, 0, 3, 1]	[[198, 202], [427, 436], [510, 516], [977, 980]]	[['TTEEE', 'DPSSK', 'ON223', '43334', 'TTEEE', 'DGYFK', 'ON213', '43324'], ['TTTEEEEEEE', 'NDPSSKTVCT', 'OON2232/12', '4433343023', 'TT..EEEEEE', 'DDFTGDVIAW', 'OO[}23//12', '4423340023'], ['EEETTEEEEEEEEEE', 'VIIDNKPWRWMLWCK', '///OO3224210213', '000444335321324', 'EEEEEEE', 'VVVLSFE', '///0213', '0001324'], ['HHHH', 'LENI', '"%%!', '1440', 'HHHH', 'LNDI', '"%%!', '1440']]
6DFG_D	0.0044226764478658	15.185257591267568	9.482142857142865	[[375, 377], [486, 489], [230, 233], [103, 107]]	[4, 0, 3, 1]	[[200, 202], [431, 434], [556, 559], [988, 992]]	[['EEE', 'SFN', '213', '324', 'EEE', 'YFK', '213', '324'], ['EEEE', 'YKVV', '23//', '3400', 'EEEE', 'GDVI', '23//', '3400'], ['....', 'DKKF', ']]][', '4442', '....', 'NKKF', ']]][', '4442'], ['HHHHH', 'QMHED', '%#%%%', '42444', 'HHHHH', 'EAEVQ', '%#%!%', '42404']]
6DFG_A	0.0044327003285268	15.184984610525053	6.826666666666672	[[375, 377], [486, 489], [230, 233], [103, 107]]	[4, 0, 3, 1]	[[200, 202], [431, 434], [556, 559], [988, 992]]	[['EEE', 'SFN', '213', '324', 'EEE', 'YFK', '213', '324'], ['EEEE', 'YKVV', '23//', '3400', 'EEEE', 'GDVI', '23//', '3400'], ['....', 'DKKF', ']]][', '4442', '....', 'NKKF', ']]][', '4442'], ['HHHHH', 'QMHED', '%#%%%', '42444', 'HHHHH', 'EAEVQ', '%#%!%', '42404']]
6A9E_B	0.004436185600174	13.752234362359127	15.771428571428572	[[250, 255], [329, 334], [281, 285]]	[0, 3, 1]	[[448, 453], [549, 554], [976, 980]]	[['EEEEEE', 'EVNGLS', '3/3202', '404313', 'EEEEEE', 'NYNYLY', '323202', '434313'], ['EEEE-E', 'TSVL-Q', '22/0-3', '3301-4', 'EEEEEE', 'TGVLTE', '22/023', '330134'], ['.HHHH', 'ILDNV', 'Y"%%!', '01440', '.HHHH', 'VLNDI', 'Y"%%!', '01440']]
6CRW_C	0.0044455463137393	2.19108310419243	0.0262237762237766	[[383, 385], [342, 389], [492, 554], [955, 974]]	[4, 0, 3, 1]	[[200, 202], [355, 402], [506, 568], [973, 992]]	[['EEE', 'YAD', '213', '324', 'EEE', 'YFK', '213', '324'], ['EEEE.SB...SHHHHS.SSBS..B.----.THHHH..BS.EEEEEEEE', 'RKKISNHVADYSVLYNSTFFSTFKI----ATKLNDLJFSNVYADSFVV', '433/}V,Y[]U$!"$V}UT*U}[,Y----[N%"%%Z_*U]/21321//', '5440344024330134332233240----2341441623403243200', 'EEEE.SEE..HHHHHH.TT.SEEEESSS.TTSTTT..BSEEEEEEEEE', 'RKRISNCVADYSVLYNSASFSTFKDYGVSPTKLNDLEFTNVYADSFVI', '434/}V1/[]$$!"$%}MN[U2133U…
6QPN_C	0.0044583425281595	3.0345579514565992	0.1362862010221457	[[565, 567], [564, 569], [422, 427]]	[4, 0, 3]	[[200, 202], [395, 400], [549, 554]]	[['EEE', 'TFD', '213', '324', 'EEE', 'YFK', '213', '324'], ['EEEEEE', 'ITFDFA', '/21311', '032422', 'EEEEEE', 'VYADSF', '/21321', '032432'], ['EEEEEE', 'TLVLTK', '20/023', '310134', 'EEEEEE', 'TGVLTE', '22/023', '330134']]
5ESZ_B	0.0044677445613108	12.295230628012389	5.114583333333336	[[208, 210], [101, 104], [175, 182], [183, 187]]	[4, 0, 3, 1]	[[200, 202], [430, 433], [546, 553], [988, 992]]	[['EEE', 'SFN', '213', '324', 'EEE', 'YFK', '213', '324'], ['.EEE', 'GTKV', '}23/', '3340', '.EEE', 'TGDV', '}23/', '3340'], ['EEEEEEEE', 'LSSTLTLS', '02220202', '13331313', 'EEEEEEEE', 'LTGTGVLT', '02222/02', '13333013'], ['HHHHH', 'KADYE', '%#%$%', '42434', 'HHHHH', 'EAEVQ', '%#%!%', '42404']]
7ARF_A	0.0044686391867519	4.894188270098892	0.3587962962962974	[[161, 163], [157, 162], [121, 125], [244, 248]]	[4, 0, 3, 1]	[[200, 202], [395, 400], [547, 551], [988, 992]]	[['EEE', 'YMH', '213', '324', 'EEE', 'YFK', '213', '324'], ['EEEEEE', 'VSFCYM', '/21121', '032232', 'EEEEEE', 'VYADSF', '/21321', '032432'], ['EEEEE', 'SPSGV', '2222/', '33330', 'EEEEE', 'TGTGV', '2222/', '33330'], ['HHHHH', 'QDHVD', '%%%!%', '44404', 'HHHHH', 'EAEVQ', '%#%!%', '42404']]
4OOX_A	0.004470241461567	6.069953187494283	1.9497487437185943	[[300, 302], [339, 342], [477, 498]]	[4, 0, 3]	[[200, 202], [420, 423], [538, 549]]	[['EEE', 'TMN', '213', '324', 'EEE', 'YFK', '213', '324'], ['TTT.', 'KGDG', 'ONO}', '4343', 'TTT.', 'DYNY', 'ONO}', '4343'], ['EEETTTTEEEEEEEEETTTEEE', 'FVNPDTGRVLFECKLHKSGYVT', '1/3NONN4/0131303ONN2/2', '2043433501242414433303', 'EEEEEETTEEEE', 'FVNFNFNGLTGT', '1/3131ON0222', '204242431333']]
7K90_C	0.0044776473357206	0.5388365352779858	0.0500894454382829	[[197, 202], [359, 443], [505, 568], [982, 992]]	[4, 0, 3, 1]	[[197, 202], [359, 443], [505, 568], [982, 992]]	[['ETTEEE', 'IDGYFK', '/ON213', '043324', 'ETTEEE', 'IDGYFK', '/ON213', '043324'], ['.SEE...HHHHS.SS.SEEEEESS.TTSGGG.EESEEEEEEEE..SS.SS..STT..STTTTTT....TT..EEEEEEE.TTTS.', 'SNCVADYSVLYNSASFSTFKDYGVSPTKLNDLEFTNVYADSFVIRGDEVRQIAPGQTGKIADYNYKLPDDFTGDVIAWNSNNLDS', '}V1/[]}$!"$V}TU[U21332UR}NNV7::Z31U3/21321/Y^UV]RW]YTNN]}UOKMONO}]Z}OO[}23//123}OOLV}', '34202433013432323324433033341441423403243200534…
6XC2_Y	0.00448040693514	12.378922184684107	5.311827956989247	[[210, 212], [103, 106], [177, 184], [185, 189]]	[4, 0, 3, 1]	[[200, 202], [430, 433], [546, 553], [988, 992]]	[['EEE', 'SFN', '213', '324', 'EEE', 'YFK', '213', '324'], ['.EEE', 'GTKV', '}23/', '3340', '.EEE', 'TGDV', '}23/', '3340'], ['EEEEEEEE', 'LSSTLTLS', '02220202', '13331313', 'EEEEEEEE', 'LTGTGVLT', '02222/02', '13333013'], ['HHHHH', 'KADYE', '%#%$%', '42434', 'HHHHH', 'EAEVQ', '%#%!%', '42404']]
3M6S_I	0.0044923997984264	3.016349947784474	0.2640545144804083	[[241, 243], [239, 243], [161, 166], [61, 63]]	[4, 0, 3, 1]	[[200, 202], [394, 398], [546, 551], [980, 982]]	[['EEE', 'TFE', '213', '324', 'EEE', 'YFK', '213', '324'], ['EEEEE', 'KITFE', '3/213', '40324', 'EEEEE', 'NVYAD', '3/213', '40324'], ['EEEEEE', 'LSKSYI', '02322/', '134330', 'EEEEEE', 'LTGTGV', '02222/', '133330'], ['HHT', 'ILG', '!"N', '013', 'HHT', 'ILS', '!"N', '013']]
4HLZ_E	0.0045253341184313	2.2872946930070968	0.155025553662691	[[257, 259], [243, 247], [243, 246], [108, 113]]	[4, 0, 3, 1]	[[200, 202], [395, 399], [539, 542], [977, 982]]	[['EEE', 'GFK', '213', '324', 'EEE', 'YFK', '213', '324'], ['EEEEE', 'INFES', '/3132', '04243', 'EEEEE', 'VYADS', '/2132', '03243'], ['EEEE', 'INFE', '/313', '0424', 'EEEE', 'VNFN', '/313', '0424'], ['HHHHHT', 'LKHLLS', '"%%""N', '144113', 'HHHHHT', 'LNDILS', '"%%!"N', '144013']]
7KEB_C	0.0045341049342715	0.7217479901062132	0.0614828209764919	[[197, 202], [355, 444], [505, 571], [973, 992]]	[4, 0, 3, 1]	[[197, 202], [355, 444], [505, 571], [973, 992]]	[['ETTEEE', 'IDGYFK', '/ON213', '043324', 'ETTEEE', 'IDGYFK', '/ON213', '043324'], ['EEEE.SEE..HHHHHT.TT.SEEEESSS.GGGGGG.EES.EEEEEEEEEHHHHTTSSTT..STIIIII....TT..EEEEEEE.GGGT..', 'RKRISNZVADYSVLYNSASFSTFKAYGVSPTKLNDLBFTNVYADSFVIRGDEVRQIAPGQTGKIADYNYKLPDDFTGAVIAWNSNNLDSK', '434/}V5/[]$$!"$O}MN[U2131UUR}99:7::Z51U]/21321//4$%%!PORTNN]}UO=?A@A}]Z}OO[}21//123}::7O}]', '54503460243301343232332423303334…
4M4Y_E	0.0045465000178301	2.7975611809832213	0.3884156729131172	[[244, 246], [242, 246], [164, 169], [70, 72]]	[4, 0, 3, 1]	[[200, 202], [394, 398], [546, 551], [980, 982]]	[['EEE', 'TFE', '213', '324', 'EEE', 'YFK', '213', '324'], ['EEEEE', 'KITFE', '3/213', '40324', 'EEEEE', 'NVYAD', '3/213', '40324'], ['EEEEEE', 'LSKSYI', '02322/', '134330', 'EEEEEE', 'LTGTGV', '02222/', '133330'], ['HHT', 'ILG', '!"N', '013', 'HHT', 'ILS', '!"N', '013']]
7A5R_A	0.0045478699384135	5.710047575899817	0.0653357531760445	[[514, 516], [394, 438], [505, 534], [384, 386]]	[4, 0, 3, 1]	[[200, 202], [394, 438], [505, 534], [986, 988]]	[['EEE', 'SFE', '213', '324', 'EEE', 'YFK', '213', '324'], ['EEEEEEEEEESGGGGGSSTT..SSHHHHT....SS..EEEEEEE.', 'NVYADSFVIRGDEVRQIAPGQTGKIADYNYKLPDDFTGFVIAWNS', '3/21321//4U::6;:RTNN]}UV!#%$O}]Z}VV[}21//123}', '403243200534405402334334024343413442332002343', 'EEEEEEEEEEGGGGGGSSTT..STTTTTT....TT..EEEEEEE.', 'NVYADSFVIRGDEVRQIAPGQTGKIADYNYKLPDDFTGDVIAWNS', '3/21321//49::6;:RTNN]}UOKMONO}]Z}OO[}23//123…
6XEY_F	0.0045522652775554	3.088634108636428	0.0731261425959783	[[79, 81], [79, 86], [16, 19]]	[4, 0, 3]	[[200, 202], [399, 406], [522, 525]]	[['EEE', 'YME', '213', '324', 'EEE', 'YFK', '213', '324'], ['EEEE.GGG', 'YMEVRSDD', '213/^9::', '32405344', 'EEEEEGGG', 'SFVIRGDE', '21//49::', '32005344'], ['..EE', 'ASVK', '[}/3', '2304', '..EE', 'ATVE', '[}/3', '2304']]
6IW2_J	0.00456326607941	1.807405163742004	0.4076738609112713	[[121, 123], [121, 125], [60, 67], [152, 155]]	[4, 0, 3, 1]	[[200, 202], [396, 400], [547, 554], [987, 990]]	[['EEE', 'YAK', '213', '324', 'EEE', 'YFK', '213', '324'], ['EEEEE', 'YAKSM', '21321', '32432', 'EEEEE', 'YADSF', '21321', '32432'], ['EEEEEEEE', 'YYNAVLTH', '2231/023', '33420134', 'EEEEEEEE', 'TGTGVLTE', '2222/023', '33330134'], ['HHHH', 'WNTD', '$%$%', '3434', 'HHHH', 'PEAE', '$%#%', '3424']]
5W1X_I	0.0045694935280757	12.007932216542082	0.2998296422487216	[[169, 171], [165, 170], [27, 36], [466, 472]]	[4, 0, 3, 1]	[[200, 202], [395, 400], [545, 554], [986, 992]]	[['EEE', 'WAK', '213', '324', 'EEE', 'YFK', '213', '324'], ['EEEEEE', 'IGEHWA', '/23321', '034432', 'EEEEEE', 'VYADSF', '/21321', '032432'], ['T.EEEEEEEE', 'YVTRTSIFYH', 'NY2422/123', '3035330234', 'TEEEEEEEEE', 'GLTGTGVLTE', 'N02222/023', '3133330134'], ['HHHHHHH', 'GRKFLVQ', '$&%#"!%', '3542104', 'HHHHHHH', 'PPEAEVQ', '$$%#%!%', '3342404']]
6VBP_D	0.0045777859624301	12.269639760888234	1.8086124401913888	[[208, 210], [101, 104], [175, 182], [183, 187]]	[4, 0, 3, 1]	[[200, 202], [430, 433], [546, 553], [988, 992]]	[['EEE', 'SFN', '213', '324', 'EEE', 'YFK', '213', '324'], ['.EEE', 'GTKV', '}23/', '3340', '.EEE', 'TGDV', '}23/', '3340'], ['EEEEEEEE', 'LSSTLTLS', '02220202', '13331313', 'EEEEEEEE', 'LTGTGVLT', '02222/02', '13333013'], ['HHHHH', 'KADYE', '%#%$%', '42434', 'HHHHH', 'EAEVQ', '%#%!%', '42404']]
4WZL_B	0.0045941944448036	6.027942949643873	1.979695431472082	[[300, 302], [339, 342], [477, 498]]	[4, 0, 3]	[[200, 202], [420, 423], [538, 549]]	[['EEE', 'TMN', '213', '324', 'EEE', 'YFK', '213', '324'], ['TTT.', 'KGDG', 'ONO}', '4343', 'TTT.', 'DYNY', 'ONO}', '4343'], ['EEETTTTEEEEEEEEETTTEEE', 'FVNPDTGRVLFECKLHKSGYVT', '1/3NONN4/0131303ONN2/2', '2043433501242414433303', 'EEEEEETTEEEE', 'FVNFNFNGLTGT', '1/3131ON0222', '204242431333']]
6A4K_C	0.004603762977489	2.795945593106059	0.5042589437819411	[[258, 260], [256, 260], [178, 183], [78, 80]]	[4, 0, 3, 1]	[[200, 202], [394, 398], [546, 551], [980, 982]]	[['EEE', 'TFE', '213', '324', 'EEE', 'YFK', '213', '324'], ['EEEEE', 'KITFE', '3/213', '40324', 'EEEEE', 'NVYAD', '3/213', '40324'], ['EEEEEE', 'LSKSYI', '02322/', '134330', 'EEEEEE', 'LTGTGV', '02222/', '133330'], ['HHT', 'ILG', '!"N', '013', 'HHT', 'ILS', '!"N', '013']]
4WZL_A	0.0046072275752203	6.027797389257278	1.9948979591836755	[[300, 302], [339, 342], [477, 498]]	[4, 0, 3]	[[200, 202], [420, 423], [538, 549]]	[['EEE', 'TMN', '213', '324', 'EEE', 'YFK', '213', '324'], ['TTT.', 'KGDG', 'ONO}', '4343', 'TTT.', 'DYNY', 'ONO}', '4343'], ['EEETTTTEEEEEEEEETTTEEE', 'FVNPDTGRVLFECKLHKSGYVT', '1/3NONN4/0131303ONN2/2', '2043433501242414433303', 'EEEEEETTEEEE', 'FVNFNFNGLTGT', '1/3131ON0222', '204242431333']]
6ACK_C	0.0046203025831653	2.400422677720776	0.4748743718592969	[[383, 385], [363, 403], [492, 550], [970, 974]]	[4, 0, 3, 1]	[[200, 202], [376, 416], [506, 564], [988, 992]]	[['EEE', 'YAD', '213', '324', 'EEE', 'YFK', '213', '324'], ['EEEESSS.STTSTTS.BSSEEEEEEEEEGGGGGGSSSS..S', 'TFKDYGVSATKLNDLEFSNVYADSFVVKGDDVRQIAPGQTG', '2133UUR}TNOSOOS]*UV/21321//39::6;:RTUU]}U', '32443303234144142340324320043440540233433', 'EEEESSS.TTSTTT..BSEEEEEEEEEEGGGGGGSSTT..S', 'TFKDYGVSPTKLNDLEFTNVYADSFVIRGDEVRQIAPGQTG', '2133UUR}NNVLOOZ]*U3/21321//49::6;:RTNN]}U', '32443303334144142340324…
7CHH_B	0.0046346138627878	1.2268556615404689	0.0557553956834537	[[197, 202], [355, 438], [506, 570], [973, 992]]	[4, 0, 3, 1]	[[197, 202], [355, 438], [506, 570], [973, 992]]	[['ETTEEE', 'IDGYFK', '/ON213', '043324', 'ETTEEE', 'IDGYFK', '/ON213', '043324'], ['EEEE.SEE...HHHHT.TT.SEEEEESS.STTTTT..BS.EEEEEEEEESSGGGGSSBT..SHHHHHT..B.TT..EEEEEEE.', 'RKRISNPVADYSVLYNSASFSTFKQYGVSPTKLNDLRFTNVYADSFVIRGDEVRQIAPGQTGKIADYNYKLPDDFTGQVIAWNS', '434/}V2/[]}$!"$O}MN[U21332UR}UNOLOOZ^*U]/21321//4UV:6;:RT+N]}U%!#%$O}])}OO[}23//123}', '54503430243301343232332443303334144152340324320053…
1C8E_A	0.0046474054148459	18.14254391119593	0.5604770017035763	[[350, 354], [60, 65], [345, 352], [122, 127]]	[4, 0, 3, 1]	[[198, 202], [394, 399], [541, 548], [985, 990]]	[['TEEEE', 'QGPFK', 'O2213', '43324', 'TTEEE', 'DGYFK', 'ON213', '43324'], ['EEEEEE', 'EITANS', '3/2132', '403243', 'EEEEEE', 'NVYADS', '3/2132', '403243'], ['EEEETTEE', 'FEASTQGP', '1312NO22', '24233433', 'EEETTEEE', 'FNFNGLTG', '131ON022', '24243133'], ['.HHHHH', 'NPGDWQ', ']$$%$%', '433434', '.HHHHH', 'DPPEAE', ']$$%#%', '433424']]
4JUH_C	0.0046622825374456	1.1796601201860546	0.1509803921568633	[[244, 246], [244, 249], [232, 237], [188, 192]]	[4, 0, 3, 1]	[[200, 202], [376, 381], [547, 552], [986, 990]]	[['EEE', 'TFE', '213', '324', 'EEE', 'YFK', '213', '324'], ['EEEESS', 'TFEATG', '2131UU', '324233', 'EEEESS', 'TFKDYG', '2133UU', '324433'], ['EEEEEE', 'YYWTLL', '222200', '333311', 'EEEEEE', 'TGTGVL', '2222/0', '333301'], ['HHHHH', 'GTDQQ', '$$%%%', '33444', 'HHHHH', 'PPEAE', '$$%#%', '33424']]
2GHW_A	0.0046676769001307	2.973837811139385	0.1192504258943774	[[500, 502], [342, 425], [492, 502], [427, 429]]	[4, 0, 3, 1]	[[200, 202], [355, 438], [506, 516], [990, 992]]	[['EEE', 'SFE', '213', '324', 'EEE', 'YFK', '213', '324'], ['EEEEEEEEE.THHHHTSTT.SEEEE.THHHHSTT..EEEEEEEEEEEEEGGGGGGSSTT..SHHHHHT....TT..SEEEEEE.', 'RKKISNAVADYSVLYNSTFFSTFKBYGVSATKLNDLCFSNVYADSFVVKGDDVRQIAPGQTGVIADYNYKLPDDFMGBVLAWNT', '433/231/1]N$!"$OUNM[U2135}N!$#$VLO]Z1123/21321//39::6;:RTNN]}U!!#%$O}]Z}OO[[U5/0123}', '54403420243301343322332463303234144122340324320043440540233433002434341344…
6ZXN_A	0.0046736787121748	1.078821721319868	0.2504258943781932	[[197, 202], [355, 438], [505, 570], [973, 992]]	[4, 0, 3, 1]	[[197, 202], [355, 438], [505, 570], [973, 992]]	[['ETTEEE', 'IDGYFK', '/ON213', '043324', 'ETTEEE', 'IDGYFK', '/ON213', '043324'], ['EEEE.SSB..HHHHHS.S..SEEEEESS.SS.GGG..BSEEEEEEEEEEGGGSTT.STT...HIIIII....TT..EEEEEEE.', 'RKRISNDVADYSVLYNSASFSTFKEYGVSPTKLNDLFFTNVYADSFVIRGDEVRQIAPGQTGKIADYNYKLPDDFTGEVIAWNS', '434/}VV([]$$!"$V}T}[U21332UR}UU]7::Z[*U3/21321//49::RPOYTNN]}}%=?A@A}]Z}OO[}23//123}', '54503440243301343232332443303334144122340324320053…
1VBB_1	0.0046782749914155	5.823674990322223	0.0204429301533215	[[261, 263], [260, 268], [131, 134]]	[4, 0, 3]	[[200, 202], [395, 403], [540, 543]]	[['EEE', 'YMK', '213', '324', 'EEE', 'YFK', '213', '324'], ['EEEEEEEEE', 'IYMKPKHVR', '/213233/4', '032434405', 'EEEEEEEEE', 'VYADSFVIR', '/21321//4', '032432005'], ['EEEE', 'DMEF', '3131', '4242', 'EEEE', 'NFNF', '3131', '4242']]
5UMN_D	0.0046790247555543	12.331402719260147	4.929292929292932	[[208, 210], [101, 105], [175, 182], [183, 187]]	[4, 0, 3, 1]	[[200, 202], [430, 434], [546, 553], [988, 992]]	[['EEE', 'SFN', '213', '324', 'EEE', 'YFK', '213', '324'], ['.EEEE', 'GTKVV', '}23//', '33400', '.EEEE', 'TGDVI', '}23//', '33400'], ['EEEEEEEE', 'LSSTLTLS', '02220202', '13331313', 'EEEEEEEE', 'LTGTGVLT', '02222/02', '13333013'], ['HHHHH', 'KADYE', '%#%$%', '42434', 'HHHHH', 'EAEVQ', '%#%!%', '42404']]
5LCV_L	0.0046856394954976	8.16378900199115	0.0910780669144983	[[199, 201], [147, 152], [150, 156], [29, 31]]	[4, 0, 3, 1]	[[198, 200], [434, 439], [542, 551], [986, 988]]	[['TTE', 'EGS', 'ON2', '433', 'TTE', 'DGY', 'ON2', '433'], ['EEEEET', 'VAWKAD', '/1231O', '023424', 'EEEE.T', 'IAWNSN', '/123}O', '023434'], ['EETTEEE', 'KADSSPV', '31ON22/', '4243330', 'EETTEEEEEE', 'NFNGLTGTGV', '31ON02222/', '4243133330'], ['HHH', 'TYN', '$$%', '334', 'HHH', 'PPE', '$$%', '334']]
6XF5_A	0.0046902026086608	0.6323102840137831	0.0255536626916519	[[197, 202], [355, 444], [506, 570], [973, 992]]	[4, 0, 3, 1]	[[197, 202], [355, 444], [506, 570], [973, 992]]	[['ETTEEE', 'IDGYFK', '/ON213', '043324', 'ETTEEE', 'IDGYFK', '/ON213', '043324'], ['EEEE.SEE...HHHHH....SEEEE.SS.SSTTTT..BSEEEEEEEEEEGGGGGGSSTT..SHHHHHT....SS..EEEEEEE.TTTS..', 'RKRISNCVADYSVLYNSASFSTFKDYGVSPTKLNDLEFTNVYADSFVIRGDEVRQIAPGQTGKIADYNYKLPDDFTGDVIAWNSNNLDSK', '434/}V1/[]}$!"$%}[}[U2133}UR}UUOLOOZ]*U3/21321//49::6;:RTNN]}U%!#%$O}]Z}VV[}23//123}OOLV}]', '54503420243301343232332443303334…
6PNS_H	0.0047035216883739	8.399295984970886	3.5503875968992267	[[793, 797], [809, 820], [608, 613]]	[0, 3, 1]	[[439, 443], [545, 556], [987, 992]]	[['TTTT.', 'DVLQG', 'OKLO}', '40143', 'TTTT.', 'NNLDS', 'OOLO}', '44143'], ['TEEEEEEEE...', 'GLAYATIKYATE', 'N01212/32[}]', '312323043234', 'TEEEEEEEEE..', 'GLTGTGVLTESN', 'N02222/023}]', '313333013434'], ['HHHHHH', 'SVMKVD', '$!#%!%', '302404', 'HHHHHH', 'PEAEVQ', '$%#%!%', '342404']]
6URM_F	0.0047094862306516	2.794285774539081	0.4855195911413965	[[244, 246], [242, 246], [164, 169], [70, 72]]	[4, 0, 3, 1]	[[200, 202], [394, 398], [546, 551], [980, 982]]	[['EEE', 'TFE', '213', '324', 'EEE', 'YFK', '213', '324'], ['EEEEE', 'KITFE', '3/213', '40324', 'EEEEE', 'NVYAD', '3/213', '40324'], ['EEEEEE', 'LSKSYI', '02322/', '134330', 'EEEEEE', 'LTGTGV', '02222/', '133330'], ['HHT', 'ILG', '!"N', '013', 'HHT', 'ILS', '!"N', '013']]
5F4P_A	0.0047173529676005	1.9102917983728955	0.039182282793867	[[444, 446], [441, 449], [295, 300], [342, 345]]	[4, 0, 3, 1]	[[200, 202], [393, 401], [551, 556], [977, 980]]	[['EEE', 'TMN', '213', '324', 'EEE', 'YFK', '213', '324'], ['S.EEEEEEE', 'GEITMNSNI', 'U]/21323/', '340324340', 'SEEEEEEEE', 'TNVYADSFV', 'U3/21321/', '340324320'], ['EEEE..', 'VLTRPN', '/024}]', '013534', 'EEEE..', 'VLTESN', '/023}]', '013434'], ['HHHH', 'LQKV', '"%%!', '1440', 'HHHH', 'LNDI', '"%%!', '1440']]
2VJ1_B	0.0047313575939983	13.075897201399975	6.337500000000006	[[161, 163], [144, 151], [121, 125], [244, 248]]	[4, 0, 3, 1]	[[200, 202], [371, 378], [547, 551], [988, 992]]	[['EEE', 'YMH', '213', '324', 'EEE', 'YFK', '213', '324'], ['.TT.EEEE', 'SCGSVGFN', '}MN}/213', '32330324', '.TT.SEEE', 'SASFSTFK', '}MN[U213', '32323324'], ['EEEEE', 'SPSGV', '2222/', '33330', 'EEEEE', 'TGTGV', '2222/', '33330'], ['HHHHH', 'QDHVD', '%%%!%', '44404', 'HHHHH', 'EAEVQ', '%#%!%', '42404']]
6E5U_D	0.0047323731655677	1.225314254085203	0.0323679727427592	[[116, 118], [128, 131], [114, 118], [25, 29]]	[4, 0, 3, 1]	[[200, 202], [434, 437], [512, 516], [986, 990]]	[['EEE', 'TAQ', '213', '324', 'EEE', 'YFK', '213', '324'], ['EEEE', 'IASD', '/123', '0234', 'EEEE', 'IAWN', '/123', '0234'], ['EEEEE', 'ILTAQ', '/0213', '01324', 'EEEEE', 'VLSFE', '/0213', '01324'], ['HHHHH', 'YTTMD', '$$$#%', '33324', 'HHHHH', 'PPEAE', '$$%#%', '33424']]
4C56_I	0.0047378103398694	2.486306875710001	0.149914821124361	[[145, 147], [180, 186], [184, 187], [23, 25]]	[4, 0, 3, 1]	[[200, 202], [447, 453], [548, 551], [988, 990]]	[['EEE', 'SFD', '213', '324', 'EEE', 'YFK', '213', '324'], ['.SEEEEE', 'SPYETGY', '}U23222', '3334333', '.EEEEEE', 'GNYNYLY', '}323202', '3434313'], ['EEEE', 'TGYI', '222/', '3330', 'EEEE', 'GTGV', '222/', '3330'], ['HHH', 'NMK', '%#%', '424', 'HHH', 'EAE', '%#%', '424']]
6A9J_B	0.0047463975769976	13.782614251097984	19.24137931034484	[[250, 255], [329, 334], [281, 285]]	[0, 3, 1]	[[448, 453], [549, 554], [976, 980]]	[['EEEEEE', 'EVNGLS', '3/3202', '404313', 'EEEEEE', 'NYNYLY', '323202', '434313'], ['EEEEEE', 'TSVLMQ', '22/013', '330124', 'EEEEEE', 'TGVLTE', '22/023', '330134'], ['.HHHH', 'ILDNV', 'Y"%%!', '01440', '.HHHH', 'VLNDI', 'Y"%%!', '01440']]
5LBV_A	0.004748088889796	19.07262565675978	0.275979557069846	[[318, 320], [316, 320], [45, 50]]	[4, 0, 3]	[[200, 202], [394, 398], [546, 551]]	[['EEE', 'PAE', '213', '324', 'EEE', 'YFK', '213', '324'], ['EEEEE', 'KIPAE', '3/213', '40324', 'EEEEE', 'NVYAD', '3/213', '40324'], ['EEEEEE', 'LVTTTV', '0/222/', '103330', 'EEEEEE', 'LTGTGV', '02222/', '133330']]
7KDI_B	0.0047522800813811	0.6678826032440719	0.0102214650766609	[[197, 202], [355, 444], [505, 571], [973, 992]]	[4, 0, 3, 1]	[[197, 202], [355, 444], [505, 571], [973, 992]]	[['ETTEEE', 'IDGYFK', '/ON213', '043324', 'ETTEEE', 'IDGYFK', '/ON213', '043324'], ['EEEE.SEE..THHHHT.TT.SB..BSSS.TTTTTT..BS.EEEEEEEEEGGGGGGSSTT..STTTTTT....TT..EEEEEEE.TTTT..', 'RKRISNOVADYSVLYNSASFSTFKPYGVSPTKLNDLQFTNVYADSFVIRGDEVRQIAPGQTGKIADYNYKLPDDFTGPVIAWNSNNLDSK', '434/}V5/[]N$!"$O}MN[U+[]+UUR}NNOLOOZ]*U]/21321//49::6;:RTNN]}UOKMONO}]Z}OO[}22//123}OOLO}]', '54503460243301343232332433303334…
6WPT_C	0.0047563258344102	0.9583914353722128	0.0770642201834868	[[197, 202], [355, 444], [506, 571], [973, 992]]	[4, 0, 3, 1]	[[197, 202], [355, 444], [506, 571], [973, 992]]	[['ETTEEE', 'IDGYFK', '/ON213', '043324', 'ETTEEE', 'IDGYFK', '/ON213', '043324'], ['EEEE.SEE...HHHHH.TT.SEEEESSS.TTSTTT.EES.EEEEEEEEEGGGGGGSSTT..SHHHHHT....TT..EEEEEEE.TTTT..', 'RKRISNAVADYSVLYNSASFSTFKBYGVSPTKLNDLCFTNVYADSFVIRGDEVRQIAPGQTGKIADYNYKLPDDFTGBVIAWNSNNLDSK', '434/}V1/[]}$!"$%}MN[U2135UUR}NNVLOOZ11U]/21321//49::6;:RTNN]}U%!#%$O}]Z}OO[}25//123}OOLO}]', '54503420243301343232332463303334…
2FS3_B	0.0047631505002627	14.785331727636152	7.507246376811594	[[180, 182], [250, 253], [359, 363], [236, 239]]	[4, 0, 3, 1]	[[200, 202], [412, 415], [550, 554], [977, 980]]	[['EEE', 'TAN', '213', '324', 'EEE', 'YFK', '213', '324'], ['TT..', 'TGDT', 'NN]}', '3343', 'TT..', 'PGQT', 'NN]}', '3343'], ['EEEEE', 'TILCE', '2/013', '30124', 'EEEEE', 'GVLTE', '2/023', '30134'], ['HHHH', 'LNKV', '"%%!', '1440', 'HHHH', 'LNDI', '"%%!', '1440']]
1W39_B	0.0047778033255207	0.8378876063864089	0.0810313075506452	[[178, 180], [32, 39], [177, 180]]	[4, 0, 3]	[[200, 202], [394, 401], [513, 516]]	[['EEE', 'SMH', '213', '324', 'EEE', 'YFK', '213', '324'], ['EEEEEEEE', 'KQPFQSEV', '3321323/', '44324340', 'EEEEEEEE', 'NVYADSFV', '3/21321/', '40324320'], ['EEEE', 'LSMH', '0213', '1324', 'EEEE', 'LSFE', '0213', '1324']]
1P5Y_A	0.0047792362307456	17.807542829397462	0.3901192504258937	[[350, 354], [60, 65], [345, 352], [122, 127]]	[4, 0, 3, 1]	[[198, 202], [394, 399], [541, 548], [985, 990]]	[['TEEEE', 'QGPFK', 'O2213', '43324', 'TTEEE', 'DGYFK', 'ON213', '43324'], ['EEEEEE', 'EITANS', '3/2132', '403243', 'EEEEEE', 'NVYADS', '3/2132', '403243'], ['EEEETTEE', 'FEASTQGP', '1312NO22', '24233433', 'EEETTEEE', 'FNFNGLTG', '131ON022', '24243133'], ['.HHHHH', 'NPGDWQ', ']$$%$%', '433434', '.HHHHH', 'DPPEAE', ']$$%#%', '433424']]
6ZDH_B	0.004783562117815	1.027172359924019	0.3339011925042581	[[197, 202], [355, 444], [505, 570], [973, 992]]	[4, 0, 3, 1]	[[197, 202], [355, 444], [505, 570], [973, 992]]	[['ETTEEE', 'IDGYFK', '/ON213', '043324', 'ETTEEE', 'IDGYFK', '/ON213', '043324'], ['EEEE.SSB..THHHHH....SEEEEESS.SGGGTT..BSEEEEEEEEEEGGGGGGSSTT..SHIIIII....TT..EEEEEEE.TTTS..', 'RKRISNPVADYSVLYNSASFSTFKQYGVSPTKLNDLRFTNVYADSFVIRGDEVRQIAPGQTGKIADYNYKLPDDFTGQVIAWNSNNLDSK', '434/}VU([]N$!"$%}[}[U21332UR}U9:7OOZ^*U3/21321//49::6;:RTNN]}U%=?A@A}]Z}OO[}23//123}OOLV}]', '54503430243301343232332443303334…
5NE4_2	0.0047848971826388	2.9874931655892967	0.1533219761499145	[[200, 202], [198, 204], [20, 25], [150, 153]]	[4, 0, 3, 1]	[[200, 202], [394, 400], [545, 550], [982, 985]]	[['EEE', 'YAN', '213', '324', 'EEE', 'YFK', '213', '324'], ['EEEEEEE', 'KVYANIA', '3/213/1', '4032402', 'EEEEEEE', 'NVYADSF', '3/21321', '4032432'], ['TTEEEE', 'GHTTST', 'NO2222', '343333', 'TEEEEE', 'GLTGTG', 'N02222', '313333'], ['TTT.', 'PRTN', 'NPN]', '3534', 'TTS.', 'SRLD', 'NPS]', '3514']]
2RHB_E	0.0047948104596357	9.832551099504643	0.2470187393526397	[[322, 334], [287, 293], [331, 334], [2, 5]]	[4, 0, 3, 1]	[[197, 202], [430, 436], [513, 516], [977, 980]]	[['ETTEEEEEEEEEE', 'IDYAEISFMLWCK', '/ON13/2110213', '0432403221324', 'ETTEEE', 'IDGYFK', '/ON213', '043324'], ['.EEEEEE', 'SSKCVCS', '}231/12', '3342023', '.EEEEEE', 'TGDVIAW', '}23//12', '3340023'], ['EEEE', 'LWCK', '0213', '1324', 'EEEE', 'LSFE', '0213', '1324'], ['HHHH', 'LENV', '"%%!', '1440', 'HHHH', 'LNDI', '"%%!', '1440']]
6A4K_J	0.0047964261320011	4.105204258010518	0.153241650294696	[[95, 97], [94, 97], [35, 39]]	[4, 0, 3]	[[200, 202], [395, 398], [547, 551]]	[['EEE', 'YFQ', '213', '324', 'EEE', 'YFK', '213', '324'], ['EEEE', 'VYFQ', '/213', '0324', 'EEEE', 'VYAD', '/213', '0324'], ['EEEEE', 'YWSWI', '2222/', '33330', 'EEEEE', 'TGTGV', '2222/', '33330']]
6IW2_B	0.0047996356995751	2.363716411694468	0.2028688524590174	[[105, 107], [20, 22], [105, 110]]	[4, 0, 3]	[[198, 200], [451, 453], [544, 549]]	[['TTE', 'NYY', 'ON2', '433', 'TTE', 'DGY', 'ON2', '433'], ['EEE', 'SLT', '202', '313', 'EEE', 'YLY', '202', '313'], ['TTEEEE', 'NYYYYS', 'ON2222', '433333', 'TTEEEE', 'NGLTGT', 'ON0222', '431333']]
6M0J_E	0.0048034469296949	2.289765108642273	0.0936967632027254	[[514, 516], [355, 438], [506, 526], [384, 386]]	[4, 0, 3, 1]	[[200, 202], [355, 438], [506, 526], [986, 988]]	[['EEE', 'SFE', '213', '324', 'EEE', 'YFK', '213', '324'], ['EEEE.SEE..HHHHHTT...SEEEESSS.HHHHTT..BSEEEEEEEEEEGGGGGGSSTT..SHHHHHT....TT..SEEEEEE.', 'RKRISNDVADYSVLYNSASFSTFKEYGVSPTKLNDLFFTNVYADSFVIRGDEVRQIAPGQTGKIADYNYKLPDDFTGEVIAWNS', '434/}V3/[]$$!"$ON[}[U2133UUR}$$%"OOZ[*U3/21321//49::6;:RTNN]}U%!#%$O}]Z}OO[}U3//123}', '54503440243301343232332443303334144122340324320053440540233433402434341344…
6E5U_B	0.0048074009007067	1.1729089788636848	0.0306643952299821	[[116, 118], [128, 131], [114, 118], [25, 29]]	[4, 0, 3, 1]	[[200, 202], [434, 437], [512, 516], [986, 990]]	[['EEE', 'TAQ', '213', '324', 'EEE', 'YFK', '213', '324'], ['EEEE', 'IASD', '/123', '0234', 'EEEE', 'IAWN', '/123', '0234'], ['EEEEE', 'ILTAQ', '/0213', '01324', 'EEEEE', 'VLSFE', '/0213', '01324'], ['HHHHH', 'YTTMD', '$$$#%', '33324', 'HHHHH', 'PPEAE', '$$%#%', '33424']]
3QR8_A	0.0048373401971139	1.199238057790594	0.2028688524590174	[[115, 118], [21, 29], [110, 122]]	[4, 0, 3]	[[198, 201], [431, 439], [539, 549]]	[['TTTE', 'ETSA', 'ONN1', '4332', 'TTEE', 'DGYF', 'ON21', '4332'], ['EEEEEEETT', 'GIIVETDLN', '2///323LO', '300043414', 'EEEEEEE.T', 'GDVIAWNSN', '23//123}O', '340023434'], ['EEEETTTTEEEEE', 'IEYEPETSALTVS', '/323NONN102/2', '0434343321303', 'EEEEETTEEEE', 'VNFNFNGLTGT', '/3131ON0222', '04242431333']]
7DK6_C	0.0048410144802379	0.6480675588100306	0.0170357751277681	[[197, 202], [355, 444], [505, 571], [973, 992]]	[4, 0, 3, 1]	[[197, 202], [355, 444], [505, 571], [973, 992]]	[['ETTEEE', 'IDGYFK', '/ON213', '043324', 'ETTEEE', 'IDGYFK', '/ON213', '043324'], ['EEEE.S.B..SHHHHTSS..SEEEESSS.TTTGGGS.BS.EEEEEEEE.GGGGGG.SBT..SHHHHTT.PBPTT..SEEEEEE.TTTT..', 'RKRISNBVADYSVLYNSASFSTFKCYGVSPTKLNDLDFTNVYADSFVIRGDEVRQIAPGQTGKIADYNYKLPDDFTGCVIAWNSNNLDSK', '434/}V_([]U$!"$OUT}[U2131UUR}NNO7::S]*U]/21321//^9::6;:YT+N]}U%!#%NO}H)GOO[}U1//123}OOLO}]', '54503460243301343232332423303334…
4WZK_A	0.0048418626325809	6.1863726305422615	2.3542857142857168	[[300, 302], [339, 342], [477, 498]]	[4, 0, 3]	[[200, 202], [420, 423], [538, 549]]	[['EEE', 'TMN', '213', '324', 'EEE', 'YFK', '213', '324'], ['TTT.', 'KGDG', 'ONO}', '4343', 'TTT.', 'DYNY', 'ONO}', '4343'], ['EEETTTTEEEEEEEEETTTEEE', 'FVNPDTGRVLFECKLHKSGYVT', '1/3NONN4/0131303ONN2/2', '2043433501242414433303', 'EEEEEETTEEEE', 'FVNFNFNGLTGT', '1/3131ON0222', '204242431333']]
5E6I_B	0.0048444484916766	2.051891439874148	0.3280542986425347	[[234, 236], [233, 236], [156, 159], [130, 133]]	[4, 0, 3, 1]	[[200, 202], [395, 398], [548, 551], [988, 991]]	[['EEE', 'SAE', '213', '324', 'EEE', 'YFK', '213', '324'], ['EEEE', 'VSAE', '/213', '0324', 'EEEE', 'VYAD', '/213', '0324'], ['EEEE', 'SWWV', '222/', '3330', 'EEEE', 'GTGV', '222/', '3330'], ['HHHH', 'EAEI', '%#%!', '4240', 'HHHH', 'EAEV', '%#%!', '4240']]
6XKP_M	0.004847520270158	6.607394483361741	0.0034188034188034	[[64, 67], [177, 179], [177, 185]]	[4, 0, 3]	[[198, 201], [451, 453], [547, 555]]	[['TTTE', 'KGRF', 'ONP1', '4352', 'TTEE', 'DGYF', 'ON21', '4332'], ['EEE', 'SLS', '202', '313', 'EEE', 'YLY', '202', '313'], ['EEEEEEEE.', 'SLSSVVTVP', '2022//2/}', '313300303', 'EEEEEEEE.', 'TGTGVLTES', '2222/023}', '333301343']]
6B6I_A	0.0048485932823323	1.1219325403615397	0.0647359454855187	[[106, 108], [154, 159], [107, 116], [5, 8]]	[4, 0, 3, 1]	[[200, 202], [395, 400], [541, 550], [980, 983]]	[['EEE', 'TMK', '213', '324', 'EEE', 'YFK', '213', '324'], ['EEEEEE', 'IGVHTA', '/2/321', '030432', 'EEEEEE', 'VYADSF', '/21321', '032432'], ['EEETTEEEEE', 'MKIQGRTVGG', '13/ON42/22', '2404353033', 'EEETTEEEEE', 'FNFNGLTGTG', '131ON02222', '2424313333'], ['HHTT', 'IWSR', '!$NP', '0335', 'HHTT', 'ILSR', '!"NP', '0135']]
6VYB_C	0.0048521361434533	0.928116137079417	0.0576576576576581	[[197, 202], [355, 444], [506, 571], [973, 992]]	[4, 0, 3, 1]	[[197, 202], [355, 444], [506, 571], [973, 992]]	[['ETTEEE', 'IDGYFK', '/ON213', '043324', 'ETTEEE', 'IDGYFK', '/ON213', '043324'], ['EEEE.SEE...HHHHH.TT.SEEEESSS.TTSTTT.EESEEEEEEEEEEGGGGGGSSTT..SHHHHHT....TT..EEEEEEE.TTTT..', 'RKRISNZVADYSVLYNSASFSTFKAYGVSPTKLNDLBFTNVYADSFVIRGDEVRQIAPGQTGKIADYNYKLPDDFTGAVIAWNSNNLDSK', '434/}V5/[]}$!"$%}MN[U2131UUR}NNVLOOZ51U3/21321//49::6;:RTNN]}U%!#%$O}]Z}OO[}21//123}OOLO}]', '54503460243301343232332423303334…
1FNW_C	0.0048545125279366	1.660526324524254	0.0850277264325332	[[723, 732], [727, 730], [717, 732], [619, 621]]	[4, 0, 3, 1]	[[197, 202], [450, 453], [510, 516], [978, 980]]	[['ETTEEEEEEE', 'IDGIQSLSFD', '/ON/320213', '0430431324', 'ETTEEE', 'IDGYFK', '/ON213', '043324'], ['EEEE', 'QSLS', '3202', '4313', 'EEEE', 'NYLY', '3202', '4313'], ['EEEEEEETTEEEEEEE', 'IVVKVSIDGIQSLSFD', '///3/2/ON/320213', '0004030430431324', 'EEEEEEE', 'VVVLSFE', '///0213', '0001324'], ['HHH', 'QNI', '%%!', '440', 'HHH', 'NDI', '%%!', '440']]
6P59_B	0.0048573622600727	13.812159861961376	4.754901960784318	[[49, 53], [71, 76], [129, 133]]	[0, 3, 1]	[[381, 385], [547, 552], [978, 982]]	[['SS.TT', 'PWGWW', 'UU}NN', '33333', 'SS.TT', 'GVSPT', 'UR}NN', '30333'], ['EEEEEE', 'TTYWNL', '222230', '333341', 'EEEEEE', 'TGTGVL', '2222/0', '333301'], ['HHHHT', 'QAILG', '%#!"N', '42013', 'HHHHT', 'NDILS', '%%!"N', '44013']]
2F6A_B	0.0048578244242937	14.221888583618378	5.747126436781612	[[311, 313], [308, 311], [288, 293], [241, 244]]	[4, 0, 3, 1]	[[200, 202], [448, 451], [535, 540], [987, 990]]	[['EEE', 'SFN', '213', '324', 'EEE', 'YFK', '213', '324'], ['EEEE', 'NGKS', '3232', '4343', 'EEEE', 'NYNY', '3232', '4343'], ['.SEEEE', 'QKEFVN', ']V31/3', '444204', '.SSEEE', 'KNKFVN', ']VV1/3', '444204'], ['HHHH', 'TDFE', '$%#%', '3424', 'HHHH', 'PEAE', '$%#%', '3424']]
6STU_B	0.0048587209692547	2.891583771226336	0.0698466780238495	[[352, 354], [351, 356], [209, 214]]	[4, 0, 3]	[[200, 202], [395, 400], [549, 554]]	[['EEE', 'TFD', '213', '324', 'EEE', 'YFK', '213', '324'], ['EEEEEE', 'ITFDFA', '/21311', '032422', 'EEEEEE', 'VYADSF', '/21321', '032432'], ['EEEEEE', 'TLVLTK', '20/023', '310134', 'EEEEEE', 'TGVLTE', '22/023', '330134']]
6XF5_B	0.0048610456488242	0.6331810536153484	0.0068610634648376	[[197, 202], [355, 444], [506, 570], [973, 992]]	[4, 0, 3, 1]	[[197, 202], [355, 444], [506, 570], [973, 992]]	[['ETTEEE', 'IDGYFK', '/ON213', '043324', 'ETTEEE', 'IDGYFK', '/ON213', '043324'], ['EEEE.SEE...HHHHH....SEEEE.SS.SSTTTT..BSEEEEEEEEEEGGGGGGSSTT..SHHHHHT....SS..EEEEEEE.TTTS..', 'RKRISNPVADYSVLYNSASFSTFKQYGVSPTKLNDLRFTNVYADSFVIRGDEVRQIAPGQTGKIADYNYKLPDDFTGQVIAWNSNNLDSK', '434/}V2/[]}$!"$%}[}[U2133}UR}UUOLOOZ^*U3/21321//49::6;:RTNN]}U%!#%$O}]Z}VV[}23//123}OOLV}]', '54503430243301343232332443303334…
6VSB_C	0.0048675903531604	0.2805282575212213	0.013816925734025	[[197, 202], [355, 454], [505, 564], [973, 992]]	[4, 0, 3, 1]	[[197, 202], [355, 454], [505, 564], [973, 992]]	[['ETTEEE', 'IDGYFK', '/ON213', '043324', 'ETTEEE', 'IDGYFK', '/ON213', '043324'], ['EEEE.SEE...HHHHHSTT.SEEEEESS.GGGGGG..BSEEEEEEEEEESGGGGGSSTT..SHIIIII....SS.EEEEEEEE.TTTT.-----..EEE.', 'RKRISNAVADYSVLYNSASFSTFKBYGVSPTKLNDLCFTNVYADSFVIRGDEVRQIAPGQTGKIADYNYKLPDDFTGBVIAWNSNNLDS-----YNYLYR', '434/}V1/[]}$!"$%UMN[U21352UR}99:7::Z[*U3/21321//4U::6;:RTNN]}U%=?A@A}]Z}VV[225//123}OOLO}-----}]202^', '54…
6STU_C	0.0048713974372348	3.0447267642266858	0.0136286201022137	[[352, 354], [351, 356], [209, 214]]	[4, 0, 3]	[[200, 202], [395, 400], [549, 554]]	[['EEE', 'TFD', '213', '324', 'EEE', 'YFK', '213', '324'], ['EEEEEE', 'ITFDFA', '/21311', '032422', 'EEEEEE', 'VYADSF', '/21321', '032432'], ['EEEEEE', 'TLVLTK', '20/023', '310134', 'EEEEEE', 'TGVLTE', '22/023', '330134']]
7DK6_A	0.0048785279051959	0.7239264495166066	0.0352733686067026	[[197, 202], [355, 444], [505, 571], [973, 992]]	[4, 0, 3, 1]	[[197, 202], [355, 444], [505, 571], [973, 992]]	[['ETTEEE', 'IDGYFK', '/ON213', '043324', 'ETTEEE', 'IDGYFK', '/ON213', '043324'], ['EEEE.SEE..SHHHHT.S..SEEEESSS.TTTGGG..BSEEEEEEEEE.GGGGGGSSTT...HIIIII.PPPTT..SEEEEEE.TTTT..', 'RKRISNBVADYSVLYNSASFSTFKCYGVSPTKLNDLDFTNVYADSFVIRGDEVRQIAPGQTGKIADYNYKLPDDFTGCVIAWNSNNLDSK', '434/}V5/[]U$!"$O}T}[U2131UUR}NNO7::Z]*U3/21321//^9::6;:RTNN]}}%=?A@A}HEGOO[}U1//123}OOLO}]', '54503460243301343232332423303334…
6XC4_A	0.0048798844527085	2.1158987526797315	0.0255536626916519	[[514, 516], [355, 438], [505, 529], [384, 386]]	[4, 0, 3, 1]	[[200, 202], [355, 438], [505, 529], [986, 988]]	[['EEE', 'SFE', '213', '324', 'EEE', 'YFK', '213', '324'], ['EEEE.SEE..THHHHH.TT.SEEEEESS.HHHHTT..BSEEEEEEEEEEGGGGGGSSTT..SHHHHHT....TT..EEEEEEE.', 'RKRISNAVADYSVLYNSASFSTFKBYGVSPTKLNDLCFTNVYADSFVIRGDEVRQIAPGQTGKIADYNYKLPDDFTGBVIAWNS', '434/}V1/[]N$!"$%}MN[U21352UR}$$%"OOZ[*U3/21321//49::6;:RTNN]}U%!#%$O}]Z}OO[}25//123}', '54503420243301343232332463303334144122340324320053440540233433402434341344…
5EWN_A	0.0048854735805907	5.278259004903606	0.0634057971014498	[[278, 280], [277, 280], [188, 191], [195, 198]]	[4, 0, 3, 1]	[[200, 202], [395, 398], [563, 566], [985, 988]]	[['EEE', 'TFE', '213', '324', 'EEE', 'YFK', '213', '324'], ['EEEE', 'VTFE', '/213', '0324', 'EEEE', 'VYAD', '/213', '0324'], ['..EE', 'KNAT', ']]12', '4423', '..EE', 'QQFG', ']]12', '4423'], ['.HHH', 'KPSD', ']$$%', '4334', '.HHH', 'DPPE', ']$$%', '4334']]
7KJ5_C	0.0048927072947212	1.24983249727093	0.0085178875638836	[[197, 202], [355, 438], [506, 571], [973, 992]]	[4, 0, 3, 1]	[[197, 202], [355, 438], [506, 571], [973, 992]]	[['ETTEEE', 'IDGYFK', '/ON213', '043324', 'ETTEEE', 'IDGYFK', '/ON213', '043324'], ['EEEE.SEE..HHHHTT.TT.SEEEESSS.GGGGGT.EES.EEEEEEEEEGGGGGG.SBT..SHHHHHT..B.TT..EEEEEEE.', 'RKRISNBVADYSVLYNSASFSTFKCYGVSPTKLNDLDFTNVYADSFVIRGDEVRQIAPGQTGKIADYNYKLPDDFTGCVIAWNS', '434/}V5/[]$$!"NO}MN[U2131UUR}99:7:OZ31U]/21321//49::6;:YT+N]}U%!#%$O}])}OO[}21//123}', '54503460243301343232332423303334144142340324320053…
6B6I_B	0.0048972426014257	1.4985075881975936	0.0244328097731238	[[106, 108], [154, 159], [107, 116], [20, 22]]	[4, 0, 3, 1]	[[200, 202], [395, 400], [541, 550], [973, 975]]	[['EEE', 'TMK', '213', '324', 'EEE', 'YFK', '213', '324'], ['EEEEEE', 'IGVHTA', '/2/321', '030432', 'EEEEEE', 'VYADSF', '/21321', '032432'], ['EEETTEEEEE', 'MKIQGRTVGG', '13/ON42/22', '2404353033', 'EEETTEEEEE', 'FNFNGLTGTG', '131ON02222', '2424313333'], ['SSS', 'VSP', 'RUU', '033', 'S.S', 'ISS', 'R}U', '033']]
6VBP_B	0.0048982043268993	12.276351100615972	2.089473684210528	[[208, 210], [101, 104], [175, 182], [183, 187]]	[4, 0, 3, 1]	[[200, 202], [430, 433], [546, 553], [988, 992]]	[['EEE', 'SFN', '213', '324', 'EEE', 'YFK', '213', '324'], ['.EEE', 'GTKV', '}23/', '3340', '.EEE', 'TGDV', '}23/', '3340'], ['EEEEEEEE', 'LSSTLTLS', '02220202', '13331313', 'EEEEEEEE', 'LTGTGVLT', '02222/02', '13333013'], ['HHHHH', 'KADYE', '%#%$%', '42434', 'HHHHH', 'EAEVQ', '%#%!%', '42404']]
6SMG_A	0.0049101309427431	3.50680568632206	0.1465076660988071	[[251, 253], [250, 253], [131, 140], [81, 83]]	[4, 0, 3, 1]	[[200, 202], [395, 398], [540, 549], [987, 989]]	[['EEE', 'YMK', '213', '324', 'EEE', 'YFK', '213', '324'], ['EEEE', 'VYMK', '/213', '0324', 'EEEE', 'VYAD', '/213', '0324'], ['EEEEEEEEEE', 'NAEFTFVTTT', '313121/222', '4242320333', 'EEEETTEEEE', 'NFNFNGLTGT', '3131ON0222', '4242431333'], ['HHH', 'SHF', '$%#', '342', 'HHH', 'PEA', '$%#', '342']]
5CDC_B	0.0049154368649365	6.042888162287017	0.068143100511073	[[263, 265], [36, 41], [257, 265], [226, 231]]	[4, 0, 3, 1]	[[200, 202], [421, 426], [508, 516], [985, 990]]	[['EEE', 'WAE', '213', '324', 'EEE', 'YFK', '213', '324'], ['TT....', 'PNNELG', 'NO]]Z}', '344413', 'TT....', 'YNYKLP', 'NO}]Z}', '343413'], ['EEEEEEEEE', 'SIVVWKWAE', '2///23213', '300034324', 'EEEEEEEEE', 'YRVVVLSFE', '24///0213', '350001324'], ['..HHHH', 'NNWNFH', ']]$%#%', '443424', '.HHHHH', 'DPPEAE', ']$$%#%', '433424']]
6N6B_L	0.0049177481061649	0.7883596402744873	0.265086206896552	[[208, 210], [100, 103], [205, 210]]	[4, 0, 3]	[[200, 202], [429, 432], [511, 516]]	[['EEE', 'SFN', '213', '324', 'EEE', 'YFK', '213', '324'], ['..EE', 'AGTK', '[}23', '2334', '..EE', 'FTGD', '[}23', '2334'], ['EEEEEE', 'IVKSFN', '//3213', '004324', 'EEEEEE', 'VVLSFE', '//0213', '001324']]
6UH1_A	0.0049232720984908	15.069997957079494	0.4043062200956941	[[104, 108], [103, 108], [132, 135], [5, 7]]	[4, 0, 3, 1]	[[198, 202], [373, 378], [540, 543], [989, 991]]	[['TSEEE', 'NGYAN', 'OU213', '43324', 'TTEEE', 'DGYFK', 'ON213', '43324'], ['TTSEEE', 'PNGYAN', 'NOU213', '343324', 'T.SEEE', 'SFSTFK', 'N[U213', '323324'], ['EEEE', 'DAEF', '3131', '4242', 'EEEE', 'NFNF', '3131', '4242'], ['HHH', 'ADV', '#%!', '240', 'HHH', 'AEV', '#%!', '240']]
6XF5_C	0.0049235237587506	0.6278991525107027	0.0034188034188034	[[197, 202], [355, 444], [506, 570], [973, 992]]	[4, 0, 3, 1]	[[197, 202], [355, 444], [506, 570], [973, 992]]	[['ETTEEE', 'IDGYFK', '/ON213', '043324', 'ETTEEE', 'IDGYFK', '/ON213', '043324'], ['EEEE.SEE...HHHHH....SEEEE.SS.SSTTTT..BSEEEEEEEEEEGGGGGGSSTT..SHHHHHT....SS..EEEEEEE.TTTS..', 'RKRISNCVADYSVLYNSASFSTFKDYGVSPTKLNDLEFTNVYADSFVIRGDEVRQIAPGQTGKIADYNYKLPDDFTGDVIAWNSNNLDSK', '434/}V1/[]}$!"$%}[}[U2133}UR}UUOLOOZ]*U3/21321//49::6;:RTNN]}U%!#%$O}]Z}VV[}23//123}OOLV}]', '54503420243301343232332443303334…
6XE1_E	0.0049289804965938	2.2463836187776893	0.2146507666098804	[[514, 516], [355, 438], [506, 527], [384, 386]]	[4, 0, 3, 1]	[[200, 202], [355, 438], [506, 527], [986, 988]]	[['EEE', 'SFE', '213', '324', 'EEE', 'YFK', '213', '324'], ['EEEE.SEE..HHHHHHSS..SEEEEESS.HHHHTT.EESEEEEEEEEE.STTGGGSSTT..SHHHHHT....TT..EEEEEEE.', 'RKRISNEVADYSVLYNSASFSTFKFYGVSPTKLNDLGFTNVYADSFVIRGDEVRQIAPGQTGKIADYNYKLPDDFTGFVIAWNS', '434/}V3/[]$$!"$%UT}[U21312UR}$$%"OOZ21U3/21321//^UOO6;:RTNN]}U%!#%$O}]Z}OO[}21//123}', '54503440243301343232332423303334144132340324320053440540233433402434341344…
7K90_A	0.0049367231657345	0.6718646185022251	0.1266794625719773	[[197, 202], [359, 441], [505, 568], [982, 992]]	[4, 0, 3, 1]	[[197, 202], [359, 441], [505, 568], [982, 992]]	[['ETTEEE', 'IDGYFK', '/ON213', '043324', 'ETTEEE', 'IDGYFK', '/ON213', '043324'], ['.SEE...HHHHS.SS.SEEEEESS.TTSGGG.EESEEEEEEEE..SS.SS..STT..STTTTTT....TT..EEEEEEE.TTT', 'SNCVADYSVLYNSASFSTFKDYGVSPTKLNDLEFTNVYADSFVIRGDEVRQIAPGQTGKIADYNYKLPDDFTGDVIAWNSNNL', '}V1/[]}$!"$V}TU[U21332UR}NNV7::Z31U3/21321/Y^UV]RW]YTNN]}UOKMONO}]Z}OO[}23//123}OOL', '34202433013432323324433033341441423403243200534405402…
1C8F_A	0.0049513666911735	18.30951569992756	0.5758091993185681	[[350, 354], [60, 65], [345, 352], [122, 127]]	[4, 0, 3, 1]	[[198, 202], [394, 399], [541, 548], [985, 990]]	[['TEEEE', 'QGPFK', 'O2213', '43324', 'TTEEE', 'DGYFK', 'ON213', '43324'], ['EEEEEE', 'EITANS', '3/2132', '403243', 'EEEEEE', 'NVYADS', '3/2132', '403243'], ['EEEETTEE', 'FEASTQGP', '1312NO22', '24233433', 'EEETTEEE', 'FNFNGLTG', '131ON022', '24243133'], ['.HHHHH', 'NPGDWQ', ']$$%$%', '433434', '.HHHHH', 'DPPEAE', ']$$%#%', '433424']]
5F4L_B	0.0049559606368727	1.870053129852447	0.0500894454382829	[[444, 446], [441, 449], [295, 300], [342, 345]]	[4, 0, 3, 1]	[[200, 202], [393, 401], [551, 556], [977, 980]]	[['EEE', 'TMN', '213', '324', 'EEE', 'YFK', '213', '324'], ['S.EEEEEEE', 'GEITMNSNI', 'U]/21323/', '340324340', 'SEEEEEEEE', 'TNVYADSFV', 'U3/21321/', '340324320'], ['EEEE..', 'VLTRPN', '/024}]', '013534', 'EEEE..', 'VLTESN', '/023}]', '013434'], ['HHHH', 'LQKV', '"%%!', '1440', 'HHHH', 'LNDI', '"%%!', '1440']]
4RW8_A	0.0049708990254363	6.605349642440249	1.8774509803921584	[[449, 467], [424, 432], [39, 42]]	[0, 3, 1]	[[422, 434], [528, 537], [987, 990]]	[['TT...EEEEEETTS.EEEE', 'ETKLGKAGYVTNKGRQKVV', 'ON]Z}3122/2OOU^33//', '4341342330344354400', 'T....TT..EEEE', 'NYKLPDDFTGDVI', 'O}]Z}OO[}23//', '4341344233400'], ['.......SS', 'KLWYQLEKE', ']Z}}]Z]VV', '413341444', '........SS', 'KKSTNLVKNK', ']]}}]ZY]VV', '4433410444'], ['HHHH', 'TEME', '$%#%', '3424', 'HHHH', 'PEAE', '$%#%', '3424']]
4FP8_M	0.0049728498210755	12.351784817011918	7.385714285714293	[[208, 210], [101, 105], [175, 182], [183, 187]]	[4, 0, 3, 1]	[[200, 202], [430, 434], [546, 553], [988, 992]]	[['EEE', 'SFN', '213', '324', 'EEE', 'YFK', '213', '324'], ['.EEEE', 'GTKVV', '}23//', '33400', '.EEEE', 'TGDVI', '}23//', '33400'], ['EEEEEEEE', 'LSSTLTLS', '02220202', '13331313', 'EEEEEEEE', 'LTGTGVLT', '02222/02', '13333013'], ['HHHHH', 'KADYE', '%#%$%', '42434', 'HHHHH', 'EAEVQ', '%#%!%', '42404']]
6XM0_C	0.0049739187904615	0.7703677453282212	0.0500894454382829	[[198, 202], [355, 438], [506, 570], [973, 985]]	[4, 0, 3, 1]	[[198, 202], [355, 438], [506, 570], [973, 985]]	[['TT.EE', 'DGYFK', 'ON}13', '43324', 'TTEEE', 'DGYFK', 'ON213', '43324'], ['EEEE.SEE..GGGTSSSSS.SEEEESSS.SGGGGG..BEEEEEEEEEE.STTGGGSSSS..STTTTTT....SS..SEEEEEE.', 'RKRISNCVADYSVLYNSASFSTFKDYGVSPTKLNDLEFTNVYADSFVIRGDEVRQIAPGQTGKIADYNYKLPDDFTGDVIAWNS', '434/}V1/[]996LUVUTU[U2133UUR}U9:7::Z]*23/21321//^UOO6;:RTUU]}UOKMONO}]Z}VV[}U3//123}', '5450342024330134323233244330333414414234032432005344054023…
2FZ2_C	0.0049828834390839	0.9886653487363616	0.1013133208255165	[[178, 180], [32, 39], [177, 180]]	[4, 0, 3]	[[200, 202], [394, 401], [513, 516]]	[['EEE', 'SMH', '213', '324', 'EEE', 'YFK', '213', '324'], ['EEEEEEEE', 'KQPFQSEV', '3321323/', '44324340', 'EEEEEEEE', 'NVYADSFV', '3/21321/', '40324320'], ['EEEE', 'LSMH', '0213', '1324', 'EEEE', 'LSFE', '0213', '1324']]
5TWM_A	0.0049875146625638	12.785508369419151	3.223021582733815	[[321, 326], [444, 454], [68, 71]]	[0, 3, 1]	[[433, 438], [540, 551], [977, 980]]	[['EEEEE.', 'VVISES', '///23}', '000343', 'EEEEE.', 'VIAWNS', '//123}', '002343'], ['EEEETTEEEEE', 'NFEMYGSVYSV', '3131NN2/22/', '42423330330', 'EEEETTEEEEEE', 'NFNFNGLTGTGV', '3131ON02222/', '424243133330'], ['HHHH', 'LKDI', '"%%!', '1440', 'HHHH', 'LNDI', '"%%!', '1440']]
6E5U_H	0.0049986266436485	1.1467966483228875	0.0426287744227353	[[116, 118], [128, 131], [114, 118], [25, 29]]	[4, 0, 3, 1]	[[200, 202], [434, 437], [512, 516], [986, 990]]	[['EEE', 'TAQ', '213', '324', 'EEE', 'YFK', '213', '324'], ['EEEE', 'IASD', '/123', '0234', 'EEEE', 'IAWN', '/123', '0234'], ['EEEEE', 'ILTAQ', '/0213', '01324', 'EEEEE', 'VLSFE', '/0213', '01324'], ['HHHHH', 'YTTMD', '$$$#%', '33324', 'HHHHH', 'PPEAE', '$$%#%', '33424']]
6E5U_F	0.0050041201688197	1.1725316537710926	0.0732538330494034	[[116, 118], [128, 131], [114, 118], [25, 29]]	[4, 0, 3, 1]	[[200, 202], [434, 437], [512, 516], [986, 990]]	[['EEE', 'TAQ', '213', '324', 'EEE', 'YFK', '213', '324'], ['EEEE', 'IASD', '/123', '0234', 'EEEE', 'IAWN', '/123', '0234'], ['EEEEE', 'ILTAQ', '/0213', '01324', 'EEEEE', 'VLSFE', '/0213', '01324'], ['HHHHH', 'YTTMD', '$$$#%', '33324', 'HHHHH', 'PPEAE', '$$%#%', '33424']]
6MQC_B	0.005005634641136	12.257005023418907	11.229166666666671	[[208, 210], [101, 104], [175, 182], [122, 126]]	[4, 0, 3, 1]	[[200, 202], [430, 433], [546, 553], [988, 992]]	[['EEE', 'SFN', '213', '324', 'EEE', 'YFK', '213', '324'], ['.EEE', 'GTKV', '}23/', '3340', '.EEE', 'TGDV', '}23/', '3340'], ['EEEEEEEE', 'LSSTLTLS', '02220202', '13331313', 'EEEEEEEE', 'LTGTGVLT', '02222/02', '13333013'], ['HHHHH', 'EDQVK', '%%%!%', '44404', 'HHHHH', 'EAEVQ', '%#%!%', '42404']]
6LU7_A	0.005013168201845	13.04421153854692	5.2446808510638325	[[161, 163], [144, 151], [121, 125], [244, 248]]	[4, 0, 3, 1]	[[200, 202], [371, 378], [547, 551], [988, 992]]	[['EEE', 'YMH', '213', '324', 'EEE', 'YFK', '213', '324'], ['.TT.EEEE', 'SCGSVGFN', '}MN}/213', '32330324', '.TT.SEEE', 'SASFSTFK', '}MN[U213', '32323324'], ['EEEEE', 'SPSGV', '2222/', '33330', 'EEEEE', 'TGTGV', '2222/', '33330'], ['HHHHH', 'QDHVD', '%%%!%', '44404', 'HHHHH', 'EAEVQ', '%#%!%', '42404']]
5J2P_A	0.0050151512586557	11.989821939429062	2.811688311688315	[[122, 126], [329, 341], [39, 42]]	[0, 3, 1]	[[405, 409], [539, 551], [987, 990]]	[['GGGGG', 'EDFRK', '::8;:', '44254', 'GGGGG', 'DEVRQ', '::6;:', '44054'], ['EEEETTTEEEEEE', 'IQKQGQGQWTYQI', '/333NON32223/', '0444343433340', 'EEEEETTEEEEEE', 'VNFNFNGLTGTGV', '/3131ON02222/', '0424243133330'], ['HHHH', 'TEME', '$%#%', '3424', 'HHHH', 'PEAE', '$%#%', '3424']]
4FP8_O	0.0050188056100138	12.347055379685898	4.537735849056607	[[208, 210], [101, 105], [175, 182], [183, 187]]	[4, 0, 3, 1]	[[200, 202], [430, 434], [546, 553], [988, 992]]	[['EEE', 'SFN', '213', '324', 'EEE', 'YFK', '213', '324'], ['.EEEE', 'GTKVV', '}23//', '33400', '.EEEE', 'TGDVI', '}23//', '33400'], ['EEEEEEEE', 'LSSTLTLS', '02220202', '13331313', 'EEEEEEEE', 'LTGTGVLT', '02222/02', '13333013'], ['HHHHH', 'KADYE', '%#%$%', '42434', 'HHHHH', 'EAEVQ', '%#%!%', '42404']]
2H1L_T	0.0050201888901571	2.189522446666298	0.7063953488372101	[[269, 271], [266, 273], [230, 235], [284, 287]]	[4, 0, 3, 1]	[[200, 202], [396, 403], [549, 554], [987, 990]]	[['EEE', 'SFE', '213', '324', 'EEE', 'YFK', '213', '324'], ['EEEEEEEE', 'GRNSFEVR', '243213/4', '35432405', 'EEEEEEEE', 'YADSFVIR', '21321//4', '32432005'], ['EEEEEE', 'TTIHYN', '22/323', '330434', 'EEEEEE', 'TGVLTE', '22/023', '330134'], ['HHHH', 'TEEE', '$%%%', '3444', 'HHHH', 'PEAE', '$%#%', '3424']]
6UDJ_L	0.0050205059397571	12.624854383190758	7.761194029850753	[[86, 92], [16, 21]]	[0, 3]	[[431, 437], [505, 510]]	[['EEEEEEE', 'YYIHMWD', '22/3123', '3304234', 'EEEEEEE', 'GDVIAWN', '23//123', '3400234'], ['TSEEEE', 'GETARI', 'NV214/', '343250', 'TSEEEE', 'YQPYRV', 'NV224/', '343350']]
6IW2_N	0.0050216030897728	2.2922486761454017	0.153241650294696	[[105, 107], [22, 26], [105, 110]]	[4, 0, 3]	[[198, 200], [449, 453], [544, 549]]	[['TTE', 'NYY', 'ON2', '433', 'TTE', 'DGY', 'ON2', '433'], ['EEEEE', 'TKTVS', '232/2', '34303', 'EEEEE', 'YNYLY', '23202', '34313'], ['TTEEEE', 'NYYYYS', 'ON2222', '433333', 'TTEEEE', 'NGLTGT', 'ON0222', '431333']]
6IW2_H	0.0050278296934744	2.302416012031903	0.2383966244725748	[[105, 107], [18, 22], [105, 110]]	[4, 0, 3]	[[198, 200], [449, 453], [544, 549]]	[['TTE', 'NYY', 'ON2', '433', 'TTE', 'DGY', 'ON2', '433'], ['EEEEE', 'TLSLT', '20202', '31313', 'EEEEE', 'YNYLY', '23202', '34313'], ['TTEEEE', 'NYYYYS', 'ON2222', '433333', 'TTEEEE', 'NGLTGT', 'ON0222', '431333']]
4KPS_A	0.0050291564643641	4.343289231942753	0.1942078364565584	[[244, 246], [243, 247], [39, 42]]	[4, 0, 3]	[[200, 202], [395, 399], [554, 557]]	[['EEE', 'TFE', '213', '324', 'EEE', 'YFK', '213', '324'], ['EEEEE', 'ITFES', '/2132', '03243', 'EEEEE', 'VYADS', '/2132', '03243'], ['E...', 'ETNH', '3}]]', '4344', 'E...', 'ESNK', '3}]]', '4344']]
2HWK_A	0.0050367060291243	13.478834094509768	12.976190476190483	[[674, 680], [713, 716], [772, 775]]	[0, 3, 1]	[[431, 437], [547, 550], [985, 988]]	[['EEEEEEE', 'YDIIFVN', '23//1/3', '3400204', 'EEEEEEE', 'GDVIAWN', '23//123', '3400234'], ['EEEE', 'PGGT', '2222', '3333', 'EEEE', 'TGTG', '2222', '3333'], ['.HHH', 'NPYK', ']$$%', '4334', '.HHH', 'DPPE', ']$$%', '4334']]
6IW2_K	0.0050442785884785	2.2590310833799827	0.1955193482688397	[[105, 107], [22, 26], [105, 110]]	[4, 0, 3]	[[198, 200], [449, 453], [544, 549]]	[['TTE', 'NYY', 'ON2', '433', 'TTE', 'DGY', 'ON2', '433'], ['EEEEE', 'TDTVS', '232/2', '34303', 'EEEEE', 'YNYLY', '23202', '34313'], ['TTEEEE', 'NYYYYS', 'ON2222', '433333', 'TTEEEE', 'NGLTGT', 'ON0222', '431333']]
4FP8_L	0.0050451123392582	12.314618168731226	7.385714285714293	[[208, 210], [101, 105], [175, 182], [183, 187]]	[4, 0, 3, 1]	[[200, 202], [430, 434], [546, 553], [988, 992]]	[['EEE', 'SFN', '213', '324', 'EEE', 'YFK', '213', '324'], ['.EEEE', 'GTKVV', '}23//', '33400', '.EEEE', 'TGDVI', '}23//', '33400'], ['EEEEEEEE', 'LSSTLTLS', '02220202', '13331313', 'EEEEEEEE', 'LTGTGVLT', '02222/02', '13333013'], ['HHHHH', 'KADYE', '%#%$%', '42434', 'HHHHH', 'EAEVQ', '%#%!%', '42404']]
7KJ5_B	0.0050538676897771	0.6701409151686092	0.0103270223752158	[[396, 398], [355, 444], [506, 568], [973, 992]]	[4, 0, 3, 1]	[[200, 202], [355, 444], [506, 568], [973, 992]]	[['EEE', 'YAD', '213', '324', 'EEE', 'YFK', '213', '324'], ['EEEE.SEE..HHHHHH.S..SEEEESSS.TTGGGT.EES.EEEEEEEEEHHHHTT.STT..SHHHHHT....TT..EEEEEEE.TTTT..', 'RKRISNOVADYSVLYNSASFSTFKPYGVSPTKLNDLQFTNVYADSFVIRGDEVRQIAPGQTGKIADYNYKLPDDFTGPVIAWNSNNLDSK', '434/}V5/[]$$!"$%}T}[U2132UUR}NN:7:OZ31U]/21321//4$%%!POYTNN]}U%!#%$O}]Z}OO[}22//123}OOLO}]', '54503460243301343232332433303334144142340324320053440540…
4BIP_B	0.0050616905436757	2.9246878266323417	0.1277683134582621	[[240, 242], [240, 243], [107, 112], [93, 97]]	[4, 0, 3, 1]	[[200, 202], [396, 399], [538, 543], [986, 990]]	[['EEE', 'PMN', '213', '324', 'EEE', 'YFK', '213', '324'], ['EEEE', 'PMNS', '2132', '3243', 'EEEE', 'YADS', '2132', '3243'], ['EEEEEE', 'CIHVQC', '1/3/31', '204042', 'EEEEEE', 'FVNFNF', '1/3131', '204242'], ['HHHHH', 'GQNAQ', '$%%#%', '34424', 'HHHHH', 'PPEAE', '$$%#%', '33424']]
4FP8_N	0.0050658252400404	12.334217743825375	4.537735849056607	[[208, 210], [101, 105], [175, 182], [183, 187]]	[4, 0, 3, 1]	[[200, 202], [430, 434], [546, 553], [988, 992]]	[['EEE', 'SFN', '213', '324', 'EEE', 'YFK', '213', '324'], ['.EEEE', 'GTKVV', '}23//', '33400', '.EEEE', 'TGDVI', '}23//', '33400'], ['EEEEEEEE', 'LSSTLTLS', '02220202', '13331313', 'EEEEEEEE', 'LTGTGVLT', '02222/02', '13333013'], ['HHHHH', 'KADYE', '%#%$%', '42434', 'HHHHH', 'EAEVQ', '%#%!%', '42404']]
4DPV_Z	0.0050749205661713	17.911170100475616	0.543441226575808	[[350, 354], [60, 65], [345, 352], [122, 127]]	[4, 0, 3, 1]	[[198, 202], [394, 399], [541, 548], [985, 990]]	[['TEEEE', 'QGPFK', 'O2213', '43324', 'TTEEE', 'DGYFK', 'ON213', '43324'], ['EEEEEE', 'EITANS', '3/2132', '403243', 'EEEEEE', 'NVYADS', '3/2132', '403243'], ['EEEETTEE', 'FEASTQGP', '1312NO22', '24233433', 'EEETTEEE', 'FNFNGLTG', '131ON022', '24243133'], ['.HHHHH', 'NPGDWQ', ']$$%$%', '433434', '.HHHHH', 'DPPEAE', ']$$%#%', '433424']]
6WXD_A	0.0050882303188002	1.838039066519515	0.3619489559164743	[[36, 38], [84, 89], [80, 90], [104, 107]]	[4, 0, 3, 1]	[[198, 200], [448, 453], [505, 515], [986, 989]]	[['TTE', 'KGG', 'ON2', '433', 'TTE', 'DGY', 'ON2', '433'], ['EEEEEE', 'KVKYLY', '3/3202', '404313', 'EEEEEE', 'NYNYLY', '323202', '434313'], ['TTEEEEEEEEE', 'PKGPKVKYLYF', 'NO223/32021', '34334043132', 'TSEEEEEEEEE', 'YQPYRVVVLSF', 'NV224///021', '34335000132'], ['HHHH', 'GSLA', '$$"#', '3312', 'HHHH', 'PPEA', '$$%#', '3342']]
4OBC_A	0.0050922928392628	12.865576482077229	3.2846715328467164	[[321, 326], [444, 454], [68, 71]]	[0, 3, 1]	[[433, 438], [540, 551], [977, 980]]	[['EEEEE.', 'IVISES', '///23}', '000343', 'EEEEE.', 'VIAWNS', '//123}', '002343'], ['EEEETTEEEEE', 'NFEMYGSVYSV', '3131NN2/22/', '42423330330', 'EEEETTEEEEEE', 'NFNFNGLTGTGV', '3131ON02222/', '424243133330'], ['HHHH', 'LKDI', '"%%!', '1440', 'HHHH', 'LNDI', '"%%!', '1440']]
2RHB_A	0.0051042511301673	9.81853600630674	0.161839863713799	[[322, 334], [287, 293], [331, 334], [2, 5]]	[4, 0, 3, 1]	[[197, 202], [430, 436], [513, 516], [977, 980]]	[['ETTEEEEEEEEEE', 'IDYAEISFMLWCK', '/ON13/2110213', '0432403221324', 'ETTEEE', 'IDGYFK', '/ON213', '043324'], ['.EEEEEE', 'SSKCVCS', '}231/12', '3342023', '.EEEEEE', 'TGDVIAW', '}23//12', '3340023'], ['EEEE', 'LWCK', '0213', '1324', 'EEEE', 'LSFE', '0213', '1324'], ['HHHH', 'LENV', '"%%!', '1440', 'HHHH', 'LNDI', '"%%!', '1440']]
1FNV_B	0.0051134374284561	1.981989886504441	0.0810313075506452	[[423, 432], [427, 430], [417, 432], [319, 321]]	[4, 0, 3, 1]	[[197, 202], [450, 453], [510, 516], [978, 980]]	[['ETTEEEEEEE', 'IDGIQSLSFD', '/ON/320213', '0430431324', 'ETTEEE', 'IDGYFK', '/ON213', '043324'], ['EEEE', 'QSLS', '3202', '4313', 'EEEE', 'NYLY', '3202', '4313'], ['EEEEEEETTEEEEEEE', 'IVVKVSIDGIQSLSFD', '///3/2/ON/320213', '0004030430431324', 'EEEEEEE', 'VVVLSFE', '///0213', '0001324'], ['HHH', 'QNI', '%%!', '440', 'HHH', 'NDI', '%%!', '440']]
6IW2_M	0.0051366469893675	1.829516985752612	1.3110236220472449	[[121, 123], [121, 125], [60, 67], [152, 155]]	[4, 0, 3, 1]	[[200, 202], [396, 400], [547, 554], [987, 990]]	[['EEE', 'GAK', '213', '324', 'EEE', 'YFK', '213', '324'], ['EEEEE', 'GAKSM', '21321', '32432', 'EEEEE', 'YADSF', '21321', '32432'], ['EEEEEEEE', 'GYNAVLTH', '2231/023', '33420134', 'EEEEEEEE', 'TGTGVLTE', '2222/023', '33330134'], ['HHHH', 'WNTD', '$%$%', '3434', 'HHHH', 'PEAE', '$%#%', '3424']]
6LNQ_A	0.0051366818230121	13.022490085512793	5.2446808510638325	[[161, 163], [144, 151], [121, 125], [244, 248]]	[4, 0, 3, 1]	[[200, 202], [371, 378], [547, 551], [988, 992]]	[['EEE', 'YMH', '213', '324', 'EEE', 'YFK', '213', '324'], ['.TT.EEEE', 'SCGSVGFN', '}MN}/213', '32330324', '.TT.SEEE', 'SASFSTFK', '}MN[U213', '32323324'], ['EEEEE', 'SPSGV', '2222/', '33330', 'EEEEE', 'TGTGV', '2222/', '33330'], ['HHHHH', 'QDHVD', '%%%!%', '44404', 'HHHHH', 'EAEVQ', '%#%!%', '42404']]
4WZK_B	0.0051476680988974	6.0604640792780025	2.2793296089385486	[[300, 302], [339, 342], [477, 498]]	[4, 0, 3]	[[200, 202], [420, 423], [538, 549]]	[['EEE', 'TMN', '213', '324', 'EEE', 'YFK', '213', '324'], ['TTT.', 'KGDG', 'ONO}', '4343', 'TTT.', 'DYNY', 'ONO}', '4343'], ['EEETTTTEEEEEEEEETTTEEE', 'FVNPDTGRVLFECKLHKSGYVT', '1/3NONN4/0131303ONN2/2', '2043433501242414433303', 'EEEEEETTEEEE', 'FVNFNFNGLTGT', '1/3131ON0222', '204242431333']]
4URR_D	0.0051491780953713	6.569745112354765	0.2385008517887559	[[501, 503], [500, 503], [450, 459], [174, 178]]	[4, 0, 3, 1]	[[200, 202], [395, 398], [549, 558], [985, 989]]	[['EEE', 'SFD', '213', '324', 'EEE', 'YFK', '213', '324'], ['EEEE', 'VSFD', '/213', '0324', 'EEEE', 'VYAD', '/213', '0324'], ['EEEEEE....', 'SGVHINTANK', '22/3/3}[]]', '3304043244', 'EEEEEE....', 'TGVLTESNKK', '22/023}]]]', '3301343444'], ['..HHH', 'DNYQA', ']]$%#', '44342', '.HHHH', 'DPPEA', ']$$%#', '43342']]
4URR_B	0.0051567534867168	6.532940397564012	0.2674616695059617	[[501, 503], [500, 503], [450, 459], [174, 178]]	[4, 0, 3, 1]	[[200, 202], [395, 398], [549, 558], [985, 989]]	[['EEE', 'SFD', '213', '324', 'EEE', 'YFK', '213', '324'], ['EEEE', 'VSFD', '/213', '0324', 'EEEE', 'VYAD', '/213', '0324'], ['EEEEEE....', 'SGVHINTANK', '22/3/3}[]]', '3304043244', 'EEEEEE....', 'TGVLTESNKK', '22/023}]]]', '3301343444'], ['..HHH', 'DNYQA', ']]$%#', '44342', '.HHHH', 'DPPEA', ']$$%#', '43342']]
7KE4_C	0.0051577259039747	0.1539954938600138	0.0766609880749573	[[197, 202], [355, 454], [505, 571], [973, 992]]	[4, 0, 3, 1]	[[197, 202], [355, 454], [505, 571], [973, 992]]	[['ETTEEE', 'IDGYFK', '/ON213', '043324', 'ETTEEE', 'IDGYFK', '/ON213', '043324'], ['EEEE.SEE..HHHHHT.TT.SEEEESSS.TTTGGG..BS.EEEEEEEEEGGGGGG.STT...TTTTTT....TT..EEEEEEE.TTTT..--.EEEEEE.', 'RKRISNAVADYSVLYNSASFSTFKBYGVSPTKLNDLCFTNVYADSFVIRGDEVRQIAPGQTGKIADYNYKLPDDFTGBVIAWNSNNLDSK--GNYNYLYR', '434/}V1/[]$$!"$O}MN[U2135UUR}NNO7::Z[*U]/21321//49::6;:YTNN]}}OKMONO}]Z}OO[}25//123}OOLO}]--}323202^', '54…
4S1T_F	0.0051758672182641	8.68220404634535	0.1737649063032365	[[287, 291], [286, 295], [322, 336], [2, 5]]	[4, 0, 3, 1]	[[198, 202], [427, 436], [510, 516], [977, 980]]	[['TTEEE', 'DPSSK', 'ON223', '43334', 'TTEEE', 'DGYFK', 'ON213', '43324'], ['TTTEEEEEEE', 'NDPSSKTVCT', 'OON2232/12', '4433343023', 'TT..EEEEEE', 'DDFTGDVIAW', 'OO[}23//12', '4423340023'], ['EEETTEEEEEEEEEE', 'VIIDNKPWRWMLWCK', '///OO3224210213', '000444335321324', 'EEEEEEE', 'VVVLSFE', '///0213', '0001324'], ['HHHH', 'LENI', '"%%!', '1440', 'HHHH', 'LNDI', '"%%!', '1440']]
5E5W_A	0.005187507613985	13.059257314538687	4.485981308411219	[[259, 261], [279, 283], [416, 424], [130, 137]]	[4, 0, 3, 1]	[[200, 202], [429, 433], [546, 554], [985, 992]]	[['EEE', 'GMD', '213', '324', 'EEE', 'YFK', '213', '324'], ['..EEE', 'FPSKI', '[}23/', '23340', '..EEE', 'FTGDV', '[}23/', '23340'], ['EEEEEEEEE', 'LPSGLIIPQ', '02220//23', '133310034', 'EEEEEEEEE', 'LTGTGVLTE', '02222/023', '133330134'], ['.HHHHHHH', 'NWTQTKKD', ']$$%$%%%', '43343444', '.HHHHHHH', 'DPPEAEVQ', ']$$%#%!%', '43342404']]
6H9V_A	0.0051883039479065	9.060840136396148	1.9497487437185943	[[300, 302], [339, 342], [485, 498]]	[4, 0, 3]	[[200, 202], [420, 423], [539, 549]]	[['EEE', 'TMN', '213', '324', 'EEE', 'YFK', '213', '324'], ['TTT.', 'KGDG', 'ONO}', '4343', 'TTT.', 'DYNY', 'ONO}', '4343'], ['EEEEEEEETTTEEE', 'VLFECKLHKSGYVT', '/0131303ONN2/2', '01242414433303', 'EEEEETTEEEE', 'VNFNFNGLTGT', '/3131ON0222', '04242431333']]
7C8W_B	0.0052112712774705	2.4006532019645084	0.0017035775127764	[[514, 516], [355, 438], [506, 526], [364, 366]]	[4, 0, 3, 1]	[[200, 202], [355, 438], [506, 526], [985, 987]]	[['EEE', 'SFE', '213', '324', 'EEE', 'YFK', '213', '324'], ['EEEE.SEE..HHHHHT.TT.SEEEEESS.SGGGGG..BSEEEEEEEEEEGGGGGGSSTT..SHHHHHT....TT..EEEEEEE.', 'RKRISNBVADYSVLYNSASFSTFKCYGVSPTKLNDLDFTNVYADSFVIRGDEVRQIAPGQTGKIADYNYKLPDDFTGCVIAWNS', '434/}V5/[]$$!"$O}MN[U21312UR}U9:7::Z]*U3/21321//49::6;:RTNN]}U%!#%$O}]Z}OO[}21//123}', '54503460243301343232332423303334144142340324320053440540233433402434341344…
4QC8_A	0.0052210263156412	15.566889622512612	0.48892674616695	[[477, 479], [475, 479], [274, 277], [114, 119]]	[4, 0, 3, 1]	[[200, 202], [394, 398], [547, 550], [987, 992]]	[['EEE', 'SCE', '213', '324', 'EEE', 'YFK', '213', '324'], ['EEEEE', 'QVSCE', '3/213', '40324', 'EEEEE', 'NVYAD', '3/213', '40324'], ['EEEE', 'YSYS', '2222', '3333', 'EEEE', 'TGTG', '2222', '3333'], ['HHHHHH', 'WQHLVN', '$%%"!%', '344104', 'HHHHHH', 'PEAEVQ', '$%#%!%', '342404']]
6HBG_A	0.0052377312755338	7.635843847580809	0.0374787052810901	[[234, 236], [233, 237], [117, 122], [37, 40]]	[4, 0, 3, 1]	[[200, 202], [395, 399], [511, 516], [985, 988]]	[['EEE', 'YFK', '213', '324', 'EEE', 'YFK', '213', '324'], ['EEEEE', 'VYFKP', '/2132', '03243', 'EEEEE', 'VYADS', '/2132', '03243'], ['EEEEEE', 'VITSCQ', '//2213', '003324', 'EEEEEE', 'VVLSFE', '//0213', '001324'], ['.HHH', 'DPSD', ']$$%', '4334', '.HHH', 'DPPE', ']$$%', '4334']]
6IW2_E	0.0052406365551823	2.288645953889792	0.0971962616822437	[[105, 107], [22, 26], [105, 110]]	[4, 0, 3]	[[198, 200], [449, 453], [544, 549]]	[['TTE', 'NYY', 'ON2', '433', 'TTE', 'DGY', 'ON2', '433'], ['EEEEE', 'TNTVS', '232/2', '34303', 'EEEEE', 'YNYLY', '23202', '34313'], ['TTEEEE', 'NYYYYS', 'ON2222', '433333', 'TTEEEE', 'NGLTGT', 'ON0222', '431333']]
3I5K_C	0.0052440756156789	10.068788232596958	3.223021582733815	[[321, 326], [440, 454], [68, 71]]	[0, 3, 1]	[[433, 438], [536, 551], [977, 980]]	[['EEEEE.', 'VVISES', '///23}', '000343', 'EEEEE.', 'VIAWNS', '//123}', '002343'], ['SS.EEEEETTEEEEE', 'DQNLNFEMYGSVYSV', 'VV]03131NN2/22/', '444142423330330', 'SSEEEEEETTEEEEEE', 'NKFVNFNFNGLTGTGV', 'VV1/3131ON02222/', '4420424243133330'], ['HHHH', 'LKDI', '"%%!', '1440', 'HHHH', 'LNDI', '"%%!', '1440']]
4X06_A	0.0052485265119728	6.083350940787574	1.979695431472082	[[300, 302], [339, 342], [477, 498]]	[4, 0, 3]	[[200, 202], [420, 423], [538, 549]]	[['EEE', 'TMN', '213', '324', 'EEE', 'YFK', '213', '324'], ['TTT.', 'KGDG', 'ONO}', '4343', 'TTT.', 'DYNY', 'ONO}', '4343'], ['EEETTTTEEEEEEEEETTTEEE', 'FVNPDTGRVLFECKLHKSGYVT', '1/3NONN4/0131303ONN2/2', '2043433501242414433303', 'EEEEEETTEEEE', 'FVNFNFNGLTGT', '1/3131ON0222', '204242431333']]
6A67_H	0.0052488153062686	3.4020533616386777	0.0017035775127764	[[111, 113], [109, 112], [35, 39], [85, 87]]	[4, 0, 3, 1]	[[200, 202], [397, 400], [547, 551], [974, 976]]	[['EEE', 'GFD', '213', '324', 'EEE', 'YFK', '213', '324'], ['EEEE', 'AEGF', '1321', '2432', 'EEEE', 'ADSF', '1321', '2432'], ['EEEEE', 'YWSWI', '2222/', '33330', 'EEEEE', 'TGTGV', '2222/', '33330'], ['.S.', 'SSV', '}UY', '330', '.S.', 'SSV', '}UY', '330']]
7KE6_B	0.0052569508887168	0.5985752267735751	0.0153321976149913	[[197, 202], [355, 444], [505, 571], [973, 992]]	[4, 0, 3, 1]	[[197, 202], [355, 444], [505, 571], [973, 992]]	[['ETTEEE', 'IDGYFK', '/ON213', '043324', 'ETTEEE', 'IDGYFK', '/ON213', '043324'], ['EEEE.SEE..SHHHHT.TT.SB..EESS.TTTGGG.EES.EEEEEEEEEGGGGGGSSTT..SHHHHHT.PPPTT..EEEEEEE.TTTT..', 'RKRISNOVADYSVLYNSASFSTFKPYGVSPTKLNDLQFTNVYADSFVIRGDEVRQIAPGQTGKIADYNYKLPDDFTGPVIAWNSNNLDSK', '434/}V5/[]U$!"$O}MN[U+[]22UR}NNO7::Z31U]/21321//49::6;:RTNN]}U%!#%$O}HEGOO[}22//123}OOLO}]', '54503460243301343232332433303334…
7BUA_G	0.0052721601124979	3.7612942945446783	0.0538599640933574	[[80, 82], [79, 82], [16, 19]]	[4, 0, 3]	[[200, 202], [395, 398], [522, 525]]	[['EEE', 'YME', '213', '324', 'EEE', 'YFK', '213', '324'], ['EEEE', 'VYME', '/213', '0324', 'EEEE', 'VYAD', '/213', '0324'], ['..EE', 'ASVK', '[}/3', '2304', '..EE', 'ATVE', '[}/3', '2304']]
1B5D_B	0.0052721905473254	13.740929106120989	7.761194029850753	[[37, 42], [206, 211], [95, 99]]	[0, 3, 1]	[[395, 401], [549, 554], [985, 989]]	[['EEEEEE', 'IGASFV', '/2121/', '032320', 'EEEEEEE', 'VYADSFV', '/21321/', '0324320'], ['EEEEEE', 'GSIIWN', '22//23', '330034', 'EEEEEE', 'TGVLTE', '22/023', '330134'], ['.HHHH', 'NYGWA', ']$$$#', '43332', '.HHHH', 'DPPEA', ']$$%#', '43342']]
7BUA_H	0.0052727451553656	3.761028110179818	0.1054613935969872	[[80, 82], [79, 82], [16, 19]]	[4, 0, 3]	[[200, 202], [395, 398], [522, 525]]	[['EEE', 'YME', '213', '324', 'EEE', 'YFK', '213', '324'], ['EEEE', 'VYME', '/213', '0324', 'EEEE', 'VYAD', '/213', '0324'], ['..EE', 'ASVK', '[}/3', '2304', '..EE', 'ATVE', '[}/3', '2304']]
6W2A_A	0.0052744886446417	13.04520016789788	7.507246376811594	[[161, 163], [144, 151], [121, 125], [244, 248]]	[4, 0, 3, 1]	[[200, 202], [371, 378], [547, 551], [988, 992]]	[['EEE', 'YMH', '213', '324', 'EEE', 'YFK', '213', '324'], ['.TT.EEEE', 'SCGSVGFN', '}MN}/213', '32330324', '.TT.SEEE', 'SASFSTFK', '}MN[U213', '32323324'], ['EEEEE', 'SPSGV', '2222/', '33330', 'EEEEE', 'TGTGV', '2222/', '33330'], ['HHHHH', 'QDHVD', '%%%!%', '44404', 'HHHHH', 'EAEVQ', '%#%!%', '42404']]
7BUA_J	0.0052769435470615	3.761011859711586	0.0850277264325332	[[80, 82], [79, 82], [16, 19]]	[4, 0, 3]	[[200, 202], [395, 398], [522, 525]]	[['EEE', 'YME', '213', '324', 'EEE', 'YFK', '213', '324'], ['EEEE', 'VYME', '/213', '0324', 'EEEE', 'VYAD', '/213', '0324'], ['..EE', 'ASVK', '[}/3', '2304', '..EE', 'ATVE', '[}/3', '2304']]
5K9O_B	0.0052805843123761	12.25463875598778	8.783333333333339	[[213, 215], [106, 109], [180, 187], [188, 192]]	[4, 0, 3, 1]	[[200, 202], [430, 433], [546, 553], [988, 992]]	[['EEE', 'SFN', '213', '324', 'EEE', 'YFK', '213', '324'], ['.EEE', 'GTKV', '}23/', '3340', '.EEE', 'TGDV', '}23/', '3340'], ['EEEEEEEE', 'LSSTLTLS', '02220202', '13331313', 'EEEEEEEE', 'LTGTGVLT', '02222/02', '13333013'], ['HHHHH', 'KADYE', '%#%$%', '42434', 'HHHHH', 'EAEVQ', '%#%!%', '42404']]
6N16_L	0.0052813610999173	12.317597317586392	5.051546391752579	[[208, 210], [101, 104], [175, 182], [122, 126]]	[4, 0, 3, 1]	[[200, 202], [430, 433], [546, 553], [988, 992]]	[['EEE', 'SFN', '213', '324', 'EEE', 'YFK', '213', '324'], ['.EEE', 'GTKV', '}23/', '3340', '.EEE', 'TGDV', '}23/', '3340'], ['EEEEEEEE', 'LSSTLTLS', '02220202', '13331313', 'EEEEEEEE', 'LTGTGVLT', '02222/02', '13333013'], ['HHHHH', 'EDQVK', '%%%!%', '44404', 'HHHHH', 'EAEVQ', '%#%!%', '42404']]
2RHB_B	0.005292406078044	13.266093362412452	9.870370370370372	[[178, 180], [287, 293], [154, 156], [2, 5]]	[4, 0, 3, 1]	[[200, 202], [430, 436], [553, 555], [977, 980]]	[['EEE', 'YFK', '213', '324', 'EEE', 'YFK', '213', '324'], ['.EEEEEE', 'SSKCVCS', '}231/12', '3342023', '.EEEEEE', 'TGDVIAW', '}23//12', '3340023'], ['EE.', 'SKG', '23}', '343', 'EE.', 'TES', '23}', '343'], ['HHHH', 'LENV', '"%%!', '1440', 'HHHH', 'LNDI', '"%%!', '1440']]
1B5E_A	0.0052980224908988	13.758574378854927	4.241071428571432	[[37, 42], [206, 211], [95, 99]]	[0, 3, 1]	[[395, 401], [549, 554], [985, 989]]	[['EEEEEE', 'IGASFV', '/2121/', '032320', 'EEEEEEE', 'VYADSFV', '/21321/', '0324320'], ['EEEEEE', 'GSIIWN', '22//23', '330034', 'EEEEEE', 'TGVLTE', '22/023', '330134'], ['.HHHH', 'NYGWA', ']$$$#', '43332', '.HHHH', 'DPPEA', ']$$%#', '43342']]
6MUF_E	0.0053067305485953	5.439449693247741	0.3779342723004706	[[86, 88], [43, 48], [84, 87]]	[4, 0, 3]	[[200, 202], [429, 434], [547, 550]]	[['EEE', 'YYD', '223', '334', 'EEE', 'YFK', '213', '324'], ['..EEEE', 'APTLII', '[}20//', '233100', '..EEEE', 'FTGDVI', '[}23//', '233400'], ['EEEE', 'TTYY', '2222', '3333', 'EEEE', 'TGTG', '2222', '3333']]
5TG9_A	0.0053098103180431	0.7995496129002893	0.0538599640933574	[[137, 139], [230, 235], [230, 233], [185, 190]]	[4, 0, 3, 1]	[[200, 202], [395, 400], [539, 542], [974, 979]]	[['EEE', 'SAD', '213', '324', 'EEE', 'YFK', '213', '324'], ['EEEEEE', 'IDFHWM', '/31321', '042432', 'EEEEEE', 'VYADSF', '/21321', '032432'], ['EEEE', 'IDFH', '/313', '0424', 'EEEE', 'VNFN', '/313', '0424'], ['.SSHHH', 'SSSLDE', '}UU"%%', '333144', '.S.HHH', 'SSVLND', '}UY"%%', '330144']]
6MNR_H	0.0053183498098766	3.3177277056922745	0.2128099173553728	[[91, 93], [91, 97], [20, 23]]	[4, 0, 3]	[[200, 202], [396, 402], [513, 516]]	[['EEE', 'YAQ', '213', '324', 'EEE', 'YFK', '213', '324'], ['EEEEEEE', 'YAQGAVV', '21321//', '3243200', 'EEEEEEE', 'YADSFVI', '21321//', '3243200'], ['EEEE', 'LSAE', '0213', '1324', 'EEEE', 'LSFE', '0213', '1324']]
7K8T_C	0.0053276999484602	0.6181662712786903	0.0374787052810901	[[197, 202], [355, 444], [505, 571], [973, 992]]	[4, 0, 3, 1]	[[197, 202], [355, 444], [505, 571], [973, 992]]	[['ETTEEE', 'IDGYFK', '/ON213', '043324', 'ETTEEE', 'IDGYFK', '/ON213', '043324'], ['EEEE.SSB...HHHHH.S..SB..BSSS.GGGTTT.EESEEEEEEEEEEGGGGGGSSTT...HHHHHT....TT.EEEEEEEE.TTTS..', 'RKRISNCVADYSVLYNSASFSTFKWYGVSPTKLNDLXFTNVYADSFVIRGDEVRQIAPGQTGKIADYNYKLPDDFTGWVIAWNSNNLDSK', '434/}VT([]}$!"$%}T}[U+[]+UUR}99:LOOZ51U3/21321//49::6;:RTNN]}}%!#%$O}]Z}OO[222//123}OOLV}]', '54503420243301343232332433303334…
7BZ5_A	0.0053412457852642	2.3852148029559	0.0817717206132875	[[514, 516], [355, 438], [506, 528], [382, 384]]	[4, 0, 3, 1]	[[200, 202], [355, 438], [506, 528], [973, 975]]	[['EEE', 'SFE', '213', '324', 'EEE', 'YFK', '213', '324'], ['EEEE.SEE...HHHHS.S..SEEEEESS.STT.TT.EESEEEEEEEEEEGGGGGGSSTT..SHHHHHT....TT..EEEEEEE.', 'RKRISNAVADYSVLYNSASFSTFKBYGVSPTKLNDLCFTNVYADSFVIRGDEVRQIAPGQTGKIADYNYKLPDDFTGBVIAWNS', '434/}V1/[]}$!"$V}T}[U21352UR}UNOZOOZ11U3/21321//49::6;:RTNN]}U%!#%$O}]Z}OO[}25//123}', '54503420243301343232332463303334144122340324320053440540233433402434341344…
5JW4_V	0.0053430489147858	12.20784372628904	9.298245614035087	[[204, 206], [97, 100], [171, 178], [179, 183]]	[4, 0, 3, 1]	[[200, 202], [430, 433], [546, 553], [988, 992]]	[['EEE', 'SFN', '213', '324', 'EEE', 'YFK', '213', '324'], ['.EEE', 'GTKV', '}23/', '3340', '.EEE', 'TGDV', '}23/', '3340'], ['EEEEEEEE', 'LSSTLTLS', '02220202', '13331313', 'EEEEEEEE', 'LTGTGVLT', '02222/02', '13333013'], ['HHHHH', 'KADYE', '%#%$%', '42434', 'HHHHH', 'EAEVQ', '%#%!%', '42404']]
5FA2_A	0.0053626726451502	1.6436942659013694	0.2004089979550103	[[444, 446], [441, 449], [417, 420], [338, 346]]	[4, 0, 3, 1]	[[200, 202], [393, 401], [507, 510], [986, 992]]	[['EEE', 'TFK', '213', '324', 'EEE', 'YFK', '213', '324'], ['S.EEEEEEE', 'GQITFKSDI', 'U]/21323/', '340324340', 'SEEEEEEEE', 'TNVYADSFV', 'U3/21321/', '340324320'], ['EEEE', 'PGRI', '224/', '3350', 'EEEE', 'PYRV', '224/', '3350'], ['HHHHHHHHH', 'WSEAVNQVK', '$$%#!%%!%', '334204404', 'HHHHHHH', 'PPEAEVQ', '$$%#%!%', '3342404']]
2A5A_A	0.0053652513794814	13.013913929175466	5.114583333333336	[[161, 163], [144, 151], [121, 125], [244, 248]]	[4, 0, 3, 1]	[[200, 202], [371, 378], [547, 551], [988, 992]]	[['EEE', 'YMH', '213', '324', 'EEE', 'YFK', '213', '324'], ['.TT.EEEE', 'SCGSVGFN', '}MN}/213', '32330324', '.TT.SEEE', 'SASFSTFK', '}MN[U213', '32323324'], ['EEEEE', 'SPSGV', '2222/', '33330', 'EEEEE', 'TGTGV', '2222/', '33330'], ['HHHHH', 'QDHVD', '%%%!%', '44404', 'HHHHH', 'EAEVQ', '%#%!%', '42404']]
6EA5_N	0.005367979770372	12.183386407192096	6.623376623376624	[[207, 209], [100, 103], [174, 181], [182, 186]]	[4, 0, 3, 1]	[[200, 202], [430, 433], [546, 553], [988, 992]]	[['EEE', 'SFN', '213', '324', 'EEE', 'YFK', '213', '324'], ['.EEE', 'GTKV', '}23/', '3340', '.EEE', 'TGDV', '}23/', '3340'], ['EEEEEEEE', 'LSSTLTLS', '02220202', '13331313', 'EEEEEEEE', 'LTGTGVLT', '02222/02', '13333013'], ['HHHHH', 'KADYE', '%#%$%', '42434', 'HHHHH', 'EAEVQ', '%#%!%', '42404']]
3JCC_E	0.0053681798479649	11.46298134684732	0.5741056218057914	[[375, 377], [375, 380], [297, 302], [103, 107]]	[4, 0, 3, 1]	[[200, 202], [376, 381], [553, 558], [988, 992]]	[['EEE', 'SFN', '213', '324', 'EEE', 'YFK', '213', '324'], ['EEESSS', 'SFNWGG', '213UUU', '324333', 'EEEESS', 'TFKDYG', '2133UU', '324433'], ['EE....', 'TRPNNN', '24}]]]', '353444', 'EE....', 'TESNKK', '23}]]]', '343444'], ['HHHHH', 'QMHTD', '%#%$%', '42434', 'HHHHH', 'EAEVQ', '%#%!%', '42404']]
7JVA_A	0.0053711436680398	3.585839216180988	0.0272572402044293	[[514, 516], [355, 444], [506, 526]]	[4, 0, 3]	[[200, 202], [355, 444], [506, 526]]	[['EEE', 'SFE', '213', '324', 'EEE', 'YFK', '213', '324'], ['EEEE.SEE...TTTTT.SS.SEEEEESS.TTTGGG..BSEEEEEEEEEEGGGGGGSSTT..SHHHHHT.PPPTT..EEEEEEE.TTTS..', 'RKRISNCVADYSVLYNSASFSTFKDYGVSPTKLNDLEFTNVYADSFVIRGDEVRQIAPGQTGKIADYNYKLPDDFTGDVIAWNSNNLDSK', '434/}V1/[]}NKLNO}TU[U21332UR}NNO7::Z]*U3/21321//49::6;:RTNN]}U%!#%$O}HEGOO[}23//123}OOLV}]', '54503420243301343232332443303334144142340324320053440540…
4WZE_B	0.0053759178026523	6.070254616072878	1.891625615763548	[[300, 302], [339, 342], [477, 498]]	[4, 0, 3]	[[200, 202], [420, 423], [538, 549]]	[['EEE', 'TMN', '213', '324', 'EEE', 'YFK', '213', '324'], ['TTT.', 'KGDG', 'ONO}', '4343', 'TTT.', 'DYNY', 'ONO}', '4343'], ['EEETTTTEEEEEEEEETTTEEE', 'FVNPDTGRVLFECKLHKSGYVT', '1/3NONN4/0131303ONN2/2', '2043433501242414433303', 'EEEEEETTEEEE', 'FVNFNFNGLTGT', '1/3131ON0222', '204242431333']]
4URR_A	0.0053874842071183	6.4332119402850605	0.1908006814310046	[[501, 503], [500, 503], [450, 459], [176, 178]]	[4, 0, 3, 1]	[[200, 202], [395, 398], [549, 558], [987, 989]]	[['EEE', 'SFD', '213', '324', 'EEE', 'YFK', '213', '324'], ['EEEE', 'VSFD', '/213', '0324', 'EEEE', 'VYAD', '/213', '0324'], ['EEEEEE....', 'SGVHINTANK', '22/3/3}[]]', '3304043244', 'EEEEEE....', 'TGVLTESNKK', '22/023}]]]', '3301343444'], ['HHH', 'YQA', '$%#', '342', 'HHH', 'PEA', '$%#', '342']]
4X7C_B	0.0053917243442938	9.128590623614562	4.8700000000000045	[[300, 302], [339, 342], [485, 498]]	[4, 0, 3]	[[200, 202], [420, 423], [539, 549]]	[['EEE', 'TMN', '213', '324', 'EEE', 'YFK', '213', '324'], ['TTT.', 'KGDG', 'ONO}', '4343', 'TTT.', 'DYNY', 'ONO}', '4343'], ['EEEEEEEETTTEEE', 'VLFECKLHKSGYVT', '/0131303ONN2/2', '01242414433303', 'EEEEETTEEEE', 'VNFNFNGLTGT', '/3131ON0222', '04242431333']]
5JW4_X	0.0053921308982047	12.225451237040822	4.699029126213594	[[204, 206], [97, 100], [171, 178], [179, 183]]	[4, 0, 3, 1]	[[200, 202], [430, 433], [546, 553], [988, 992]]	[['EEE', 'SFN', '213', '324', 'EEE', 'YFK', '213', '324'], ['.EEE', 'GTKV', '}23/', '3340', '.EEE', 'TGDV', '}23/', '3340'], ['EEEEEEEE', 'LSSTLTLS', '02220202', '13331313', 'EEEEEEEE', 'LTGTGVLT', '02222/02', '13333013'], ['HHHHH', 'KADYE', '%#%$%', '42434', 'HHHHH', 'EAEVQ', '%#%!%', '42404']]
5HJ3_J	0.0054004372556749	12.229575368749456	1.6926605504587169	[[128, 130], [101, 104], [175, 182], [183, 187]]	[4, 0, 3, 1]	[[199, 201], [430, 433], [546, 553], [988, 992]]	[['TEE', 'GTA', 'N21', '332', 'TEE', 'GYF', 'N21', '332'], ['.EEE', 'GTKV', '}23/', '3340', '.EEE', 'TGDV', '}23/', '3340'], ['EEEEEEEE', 'LSSTLTLS', '02220202', '13331313', 'EEEEEEEE', 'LTGTGVLT', '02222/02', '13333013'], ['HHHHH', 'KADYE', '%#%$%', '42434', 'HHHHH', 'EAEVQ', '%#%!%', '42404']]
5JW4_P	0.0054023295317605	12.21821966237674	5.595505617977532	[[204, 206], [97, 100], [171, 178], [179, 183]]	[4, 0, 3, 1]	[[200, 202], [430, 433], [546, 553], [988, 992]]	[['EEE', 'SFN', '213', '324', 'EEE', 'YFK', '213', '324'], ['.EEE', 'GTKV', '}23/', '3340', '.EEE', 'TGDV', '}23/', '3340'], ['EEEEEEEE', 'LSSTLTLS', '02220202', '13331313', 'EEEEEEEE', 'LTGTGVLT', '02222/02', '13333013'], ['HHHHH', 'KADYE', '%#%$%', '42434', 'HHHHH', 'EAEVQ', '%#%!%', '42404']]
5UMN_F	0.0054101762738766	12.33930430429451	5.380434782608696	[[208, 210], [101, 105], [175, 182], [183, 187]]	[4, 0, 3, 1]	[[200, 202], [430, 434], [546, 553], [988, 992]]	[['EEE', 'SFN', '213', '324', 'EEE', 'YFK', '213', '324'], ['.EEEE', 'GTKVV', '}23//', '33400', '.EEEE', 'TGDVI', '}23//', '33400'], ['EEEEEEEE', 'LSSTLTLS', '02220202', '13331313', 'EEEEEEEE', 'LTGTGVLT', '02222/02', '13333013'], ['HHHHH', 'KADYE', '%#%$%', '42434', 'HHHHH', 'EAEVQ', '%#%!%', '42404']]
6N16_B	0.0054121475934519	12.350847881592212	8.317460317460322	[[208, 210], [101, 104], [175, 182], [122, 126]]	[4, 0, 3, 1]	[[200, 202], [430, 433], [546, 553], [988, 992]]	[['EEE', 'SFN', '213', '324', 'EEE', 'YFK', '213', '324'], ['.EEE', 'GTKV', '}23/', '3340', '.EEE', 'TGDV', '}23/', '3340'], ['EEEEEEEE', 'LSSTLTLS', '02220202', '13331313', 'EEEEEEEE', 'LTGTGVLT', '02222/02', '13333013'], ['HHHHH', 'EDQVK', '%%%!%', '44404', 'HHHHH', 'EAEVQ', '%#%!%', '42404']]
6MDT_G	0.0054272883177883	15.152992424520136	8.949152542372882	[[375, 377], [486, 489], [362, 365], [103, 107]]	[4, 0, 3, 1]	[[200, 202], [431, 434], [528, 531], [988, 992]]	[['EEE', 'SFN', '213', '324', 'EEE', 'YFK', '213', '324'], ['EEEE', 'YKVV', '23//', '3400', 'EEEE', 'GDVI', '23//', '3400'], ['....', 'NHSS', ']]}}', '4433', '....', 'KKST', ']]}}', '4433'], ['HHHHH', 'QMHED', '%#%%%', '42444', 'HHHHH', 'EAEVQ', '%#%!%', '42404']]
5UU5_F	0.0054340520646848	9.582641402198425	0.2316865417376488	[[391, 396], [394, 397], [114, 116]]	[0, 3, 1]	[[433, 438], [553, 556], [990, 992]]	[['EEEEE.', 'IFATQG', '/1123}', '022343', 'EEEEE.', 'VIAWNS', '//123}', '002343'], ['EE..', 'TQGD', '23}]', '3434', 'EE..', 'TESN', '23}]', '3434'], ['HHH', 'NVE', '%!%', '404', 'HHH', 'EVQ', '%!%', '404']]
2GTI_A	0.005434065142307	9.617197718266365	0.2385008517887559	[[314, 317], [20, 37], [310, 321], [2, 5]]	[4, 0, 3, 1]	[[199, 202], [423, 440], [542, 553], [977, 980]]	[['TEEE', 'GSSK', 'N223', '3334', 'TEEE', 'GYFK', 'N213', '3324'], ['....EEEETTEEEEEETT', 'GELPCAVIGEKVIAKIQN', '}]Z}11//NO3//13/OO', '341322003440024044', '....TT..EEEEEEE.TT', 'YKLPDDFTGDVIAWNSNN', '}]Z}OO[}23//123}OO', '341344233400234344'], ['ETTTTEEEEEEE', 'DENSGSSKSVCT', '3OONN2232/12', '444333343023', 'EETTEEEEEEEE', 'NFNGLTGTGVLT', '31ON02222/02', '424313333013'], ['HHHH', 'LENV', '"%%!',…
2QIQ_A	0.0054422414835625	12.993199474111275	5.178947368421055	[[161, 163], [144, 151], [121, 125], [244, 248]]	[4, 0, 3, 1]	[[200, 202], [371, 378], [547, 551], [988, 992]]	[['EEE', 'YMH', '213', '324', 'EEE', 'YFK', '213', '324'], ['.TT.EEEE', 'SCGSVGFN', '}MN}/213', '32330324', '.TT.SEEE', 'SASFSTFK', '}MN[U213', '32323324'], ['EEEEE', 'SPSGV', '2222/', '33330', 'EEEEE', 'TGTGV', '2222/', '33330'], ['HHHHH', 'QDHVD', '%%%!%', '44404', 'HHHHH', 'EAEVQ', '%#%!%', '42404']]
5OSN_A	0.005445119659462	12.448712546343886	0.1465076660988071	[[231, 233], [230, 234], [20, 25]]	[4, 0, 3]	[[200, 202], [395, 399], [529, 534]]	[['EEE', 'YAK', '213', '324', 'EEE', 'YFK', '213', '324'], ['EEEEE', 'VYAKP', '/2132', '03243', 'EEEEE', 'VYADS', '/2132', '03243'], ['......', 'QSTHSI', ']}}]}Y', '433430', '......', 'KSTNLV', ']}}]ZY', '433410']]
6A67_C	0.0054482014703858	3.429161631239662	0.1141396933560474	[[111, 113], [109, 112], [35, 39], [85, 87]]	[4, 0, 3, 1]	[[200, 202], [397, 400], [547, 551], [974, 976]]	[['EEE', 'GFD', '213', '324', 'EEE', 'YFK', '213', '324'], ['EEEE', 'AEGF', '1321', '2432', 'EEEE', 'ADSF', '1321', '2432'], ['EEEEE', 'YWSWI', '2222/', '33330', 'EEEEE', 'TGTGV', '2222/', '33330'], ['.S.', 'SSV', '}UY', '330', '.S.', 'SSV', '}UY', '330']]
2IQH_A	0.0054628160993758	8.376879301450764	4.288288288288292	[[481, 483], [403, 415], [250, 254]]	[0, 3, 1]	[[435, 437], [526, 535], [988, 992]]	[['EEE', 'MSN', '123', '234', 'EEE', 'AWN', '123', '234'], ['.S.SB....B...', 'SGQISIQPTFSVQ', '}U]R+Y]}}*}Y]', '3340304332304', '.S........', 'GPKKSTNLVK', '}U]]}}]ZY]', '3344334104'], ['HHHHH', 'NAEFE', '%#%#%', '42424', 'HHHHH', 'EAEVQ', '%#%!%', '42404']]
7KDJ_B	0.005468097850681	1.6781587143703338	0.0017035775127764	[[396, 398], [355, 444], [505, 568], [973, 992]]	[4, 0, 3, 1]	[[200, 202], [355, 444], [505, 568], [973, 992]]	[['EEE', 'YAD', '213', '324', 'EEE', 'YFK', '213', '324'], ['EEE..SSB..HHHHHHSTT.SEEEESSS.GGGGGT...SS.EEEEEEEEHHHHTTSSTT.SSHHIIIIISPPTT..EEEEEEE.TTTS..', 'RKRISNCVADYSVLYNSASFSTFKOYGVSPTKLNDLPFTNVYADSFVIRGDEVRQIAPGQTGKIADYNYKLPDDFTGOVIAWNSNNLDSK', '434Y}VT([]$$!"$%UMN[U2135UUR}99:7:OZ}[UVY21321//4$%%!PORTNN]UU%!?A@A@VEGOO[}25//123}OOLV}]', '54503420243301343232332463303334144132340324320053440540…
4WZE_A	0.0054736421404612	6.074143964293559	1.891625615763548	[[300, 302], [339, 342], [477, 498]]	[4, 0, 3]	[[200, 202], [420, 423], [538, 549]]	[['EEE', 'TMN', '213', '324', 'EEE', 'YFK', '213', '324'], ['TTT.', 'KGDG', 'ONO}', '4343', 'TTT.', 'DYNY', 'ONO}', '4343'], ['EEETTTTEEEEEEEEETTTEEE', 'FVNPDTGRVLFECKLHKSGYVT', '1/3NONN4/0131303ONN2/2', '2043433501242414433303', 'EEEEEETTEEEE', 'FVNFNFNGLTGT', '1/3131ON0222', '204242431333']]
6WTK_A	0.0054738543782929	13.054746347317158	4.989795918367352	[[161, 163], [144, 151], [121, 125], [244, 248]]	[4, 0, 3, 1]	[[200, 202], [371, 378], [547, 551], [988, 992]]	[['EEE', 'YMH', '213', '324', 'EEE', 'YFK', '213', '324'], ['.TT.EEEE', 'SCGSVGFN', '}MN}/213', '32330324', '.TT.SEEE', 'SASFSTFK', '}MN[U213', '32323324'], ['EEEEE', 'SPSGV', '2222/', '33330', 'EEEEE', 'TGTGV', '2222/', '33330'], ['HHHHH', 'QDHVD', '%%%!%', '44404', 'HHHHH', 'EAEVQ', '%#%!%', '42404']]
6EA5_R	0.0054781348003443	12.219854055985396	5.311827956989247	[[207, 209], [100, 103], [174, 181], [182, 186]]	[4, 0, 3, 1]	[[200, 202], [430, 433], [546, 553], [988, 992]]	[['EEE', 'SFN', '213', '324', 'EEE', 'YFK', '213', '324'], ['.EEE', 'GTKV', '}23/', '3340', '.EEE', 'TGDV', '}23/', '3340'], ['EEEEEEEE', 'LSSTLTLS', '02220202', '13331313', 'EEEEEEEE', 'LTGTGVLT', '02222/02', '13333013'], ['HHHHH', 'KADYE', '%#%$%', '42434', 'HHHHH', 'EAEVQ', '%#%!%', '42404']]
4S1T_C	0.0054799108311922	8.65788175948518	0.2453151618398628	[[287, 291], [286, 295], [322, 336], [2, 5]]	[4, 0, 3, 1]	[[198, 202], [427, 436], [510, 516], [977, 980]]	[['TTEEE', 'DPSSK', 'ON223', '43334', 'TTEEE', 'DGYFK', 'ON213', '43324'], ['TTTEEEEEEE', 'NDPSSKTVCT', 'OON2232/12', '4433343023', 'TT..EEEEEE', 'DDFTGDVIAW', 'OO[}23//12', '4423340023'], ['EEETTEEEEEEEEEE', 'VIIDNKPWRWMLWCK', '///OO3224210213', '000444335321324', 'EEEEEEE', 'VVVLSFE', '///0213', '0001324'], ['HHHH', 'LENI', '"%%!', '1440', 'HHHH', 'LNDI', '"%%!', '1440']]
5JW4_T	0.0054810976425564	12.191315940965634	4.754901960784318	[[204, 206], [97, 100], [171, 178], [179, 183]]	[4, 0, 3, 1]	[[200, 202], [430, 433], [546, 553], [988, 992]]	[['EEE', 'SFN', '213', '324', 'EEE', 'YFK', '213', '324'], ['.EEE', 'GTKV', '}23/', '3340', '.EEE', 'TGDV', '}23/', '3340'], ['EEEEEEEE', 'LSSTLTLS', '02220202', '13331313', 'EEEEEEEE', 'LTGTGVLT', '02222/02', '13333013'], ['HHHHH', 'KADYE', '%#%$%', '42434', 'HHHHH', 'EAEVQ', '%#%!%', '42404']]
6QPN_B	0.0054860093955849	3.138857203242976	0.0068610634648376	[[565, 567], [564, 569], [422, 427]]	[4, 0, 3]	[[200, 202], [395, 400], [549, 554]]	[['EEE', 'TFD', '213', '324', 'EEE', 'YFK', '213', '324'], ['EEEEEE', 'ITFDFA', '/21311', '032422', 'EEEEEE', 'VYADSF', '/21321', '032432'], ['EEEEEE', 'TLVLTK', '20/023', '310134', 'EEEEEE', 'TGVLTE', '22/023', '330134']]
6XEY_C	0.0054885592231018	0.7882583032041113	0.2357894736842107	[[1084, 1088], [355, 444], [505, 568], [973, 992]]	[4, 0, 3, 1]	[[198, 202], [355, 444], [505, 568], [973, 992]]	[['TTEEE', 'DGKAH', 'ON313', '43424', 'TTEEE', 'DGYFK', 'ON213', '43324'], ['EEEE.SEE..THHHHT.TT.SEEEEESS.GGGGGG.EESEEEEEEEEEEGGGGGGSSTT..SHIIIII....TT..EEEEEEE.TTTT..', 'RKRISNCVADYSVLYNSASFSTFKDYGVSPTKLNDLEFTNVYADSFVIRGDEVRQIAPGQTGKIADYNYKLPDDFTGDVIAWNSNNLDSK', '434/}V1/[]N$!"$O}MN[U21332UR}99:7::Z31U3/21321//49::6;:RTNN]}U%=?A@A}]Z}OO[}23//123}OOLO}]', '5450342024330134323233244330333414414234…
1B49_C	0.0054912347383488	13.732886088415196	7.8939393939394	[[37, 42], [206, 211], [95, 99]]	[0, 3, 1]	[[395, 401], [549, 554], [985, 989]]	[['EEEEEE', 'IGASFV', '/2121/', '032320', 'EEEEEEE', 'VYADSFV', '/21321/', '0324320'], ['EEEEEE', 'GSIIWN', '22//23', '330034', 'EEEEEE', 'TGVLTE', '22/023', '330134'], ['.HHHH', 'NYGWA', ']$$$#', '43332', '.HHHH', 'DPPEA', ']$$%#', '43342']]
4X06_B	0.0054928231314639	6.070788028952499	1.891625615763548	[[300, 302], [339, 342], [477, 498]]	[4, 0, 3]	[[200, 202], [420, 423], [538, 549]]	[['EEE', 'TMN', '213', '324', 'EEE', 'YFK', '213', '324'], ['TTT.', 'KGDG', 'ONO}', '4343', 'TTT.', 'DYNY', 'ONO}', '4343'], ['EEETTTTEEEEEEEEETTTEEE', 'FVNPDTGRVLFECKLHKSGYVT', '1/3NONN4/0131303ONN2/2', '2043433501242414433303', 'EEEEEETTEEEE', 'FVNFNFNGLTGT', '1/3131ON0222', '204242431333']]
2GHV_C	0.0055059292541227	3.896957217264215	0.265086206896552	[[383, 385], [361, 425], [492, 500], [427, 429]]	[4, 0, 3, 1]	[[200, 202], [374, 438], [506, 514], [990, 992]]	[['EEE', 'YAD', '213', '324', 'EEE', 'YFK', '213', '324'], ['.SEEEEES.BGGGGGGGG.SSEEEEEEEEEGGGGGGSSTT..SHHHHHT....TT..EEEEEEE.', 'FSTFKDYGVSATKLNDLCFSNVYADSFVVKGDDVRQIAPGQTGVIADYNYKLPDDFMGDVLAWNT', '[U21332UY+89:7::78[UV/21321//39::6;:RTNN]}U!!#%$O}]Z}OO[[23/0123}', '23324433032341441223403243200434405402334330024343413442234012343', '.SEEEESSS.TTSTTT..BSEEEEEEEEEEGGGGGGSSTT..STTTTTT....TT..EEEEE…
2RHB_F	0.0055131084914432	9.860051505203456	0.2385008517887559	[[322, 334], [287, 293], [331, 334], [2, 5]]	[4, 0, 3, 1]	[[197, 202], [430, 436], [513, 516], [977, 980]]	[['ETTEEEEEEEEEE', 'IDYAEISFMLWCK', '/ON13/2110213', '0432403221324', 'ETTEEE', 'IDGYFK', '/ON213', '043324'], ['.EEEEEE', 'SSKCVCS', '}231/12', '3342023', '.EEEEEE', 'TGDVIAW', '}23//12', '3340023'], ['EEEE', 'LWCK', '0213', '1324', 'EEEE', 'LSFE', '0213', '1324'], ['HHHH', 'LENV', '"%%!', '1440', 'HHHH', 'LNDI', '"%%!', '1440']]
1FNU_D	0.0055137690163102	1.514512284549359	0.1075471698113212	[[1023, 1032], [1027, 1030], [1017, 1032], [919, 921]]	[4, 0, 3, 1]	[[197, 202], [450, 453], [510, 516], [978, 980]]	[['ETTEEEEEEE', 'IDGIQSLSFD', '/ON/320213', '0430431324', 'ETTEEE', 'IDGYFK', '/ON213', '043324'], ['EEEE', 'QSLS', '3202', '4313', 'EEEE', 'NYLY', '3202', '4313'], ['EEEEEEETTEEEEEEE', 'IVVKVSIDGIQSLSFD', '///3/2/ON/320213', '0004030430431324', 'EEEEEEE', 'VVVLSFE', '///0213', '0001324'], ['HHH', 'QNI', '%%!', '440', 'HHH', 'NDI', '%%!', '440']]
2V6N_A	0.0055170065088324	12.973288368908287	5.311827956989247	[[161, 163], [144, 151], [121, 125], [244, 248]]	[4, 0, 3, 1]	[[200, 202], [371, 378], [547, 551], [988, 992]]	[['EEE', 'YMH', '213', '324', 'EEE', 'YFK', '213', '324'], ['.TT.EEEE', 'SCGSVGFN', '}MN}/213', '32330324', '.TT.SEEE', 'SASFSTFK', '}MN[U213', '32323324'], ['EEEEE', 'SPSGV', '2222/', '33330', 'EEEEE', 'TGTGV', '2222/', '33330'], ['HHHHH', 'QDHVD', '%%%!%', '44404', 'HHHHH', 'EAEVQ', '%#%!%', '42404']]
7KDL_A	0.005521537970396	1.022149254805453	0.008591065292097	[[197, 202], [355, 438], [505, 571], [973, 992]]	[4, 0, 3, 1]	[[197, 202], [355, 438], [505, 571], [973, 992]]	[['ETTEEE', 'IDGYFK', '/ON213', '043324', 'ETTEEE', 'IDGYFK', '/ON213', '043324'], ['EEEE.SEE..HHHHHT.TT.SEEEESSS.GGGGGG.EESEEEEEEEEEEGGGGGGSSTT..SHHHHHT....TT..EEEEEEE.', 'RKRISNCVADYSVLYNSASFSTFKDYGVSPTKLNDLEFTNVYADSFVIRGDEVRQIAPGQTGKIADYNYKLPDDFTGDVIAWNS', '434/}V1/[]$$!"$O}MN[U2133UUR}99:7::Z31U3/21321//49::6;:RTNN]}U%!#%$O}]Z}OO[}23//123}', '54503420243301343232332443303334144142340324320053…
4OPO_A	0.0055421893408976	6.101353394583586	1.9203980099502496	[[300, 302], [339, 342], [477, 498]]	[4, 0, 3]	[[200, 202], [420, 423], [538, 549]]	[['EEE', 'TMN', '213', '324', 'EEE', 'YFK', '213', '324'], ['TTT.', 'KGDG', 'ONO}', '4343', 'TTT.', 'DYNY', 'ONO}', '4343'], ['EEETTTTEEEEEEEEETTTEEE', 'FVNPDTGRVLFECKLHKSGYVT', '1/3NONN4/0131303ONN2/2', '2043433501242414433303', 'EEEEEETTEEEE', 'FVNFNFNGLTGT', '1/3131ON0222', '204242431333']]
6MUG_E	0.0055502837400701	5.419372187728878	0.4247572815533982	[[86, 88], [43, 48], [84, 87]]	[4, 0, 3]	[[200, 202], [429, 434], [547, 550]]	[['EEE', 'YYD', '223', '334', 'EEE', 'YFK', '213', '324'], ['..EEEE', 'APTLII', '[}20//', '233100', '..EEEE', 'FTGDVI', '[}23//', '233400'], ['EEEE', 'TTYY', '2222', '3333', 'EEEE', 'TGTG', '2222', '3333']]
5Y11_B	0.0055531045901586	12.227151336350108	6.24691358024692	[[209, 211], [102, 105], [176, 183], [184, 188]]	[4, 0, 3, 1]	[[200, 202], [430, 433], [546, 553], [988, 992]]	[['EEE', 'SFN', '213', '324', 'EEE', 'YFK', '213', '324'], ['.EEE', 'GTKV', '}23/', '3340', '.EEE', 'TGDV', '}23/', '3340'], ['EEEEEEEE', 'LSSTLTLS', '02220202', '13331313', 'EEEEEEEE', 'LTGTGVLT', '02222/02', '13333013'], ['HHHHH', 'KADYE', '%#%$%', '42434', 'HHHHH', 'EAEVQ', '%#%!%', '42404']]
4KPS_C	0.005555140667002	4.342331417473545	0.0954003407155019	[[244, 246], [243, 247], [39, 42]]	[4, 0, 3]	[[200, 202], [395, 399], [554, 557]]	[['EEE', 'TFE', '213', '324', 'EEE', 'YFK', '213', '324'], ['EEEEE', 'ITFES', '/2132', '03243', 'EEEEE', 'VYADS', '/2132', '03243'], ['E...', 'ETNH', '3}]]', '4344', 'E...', 'ESNK', '3}]]', '4344']]
4OPO_B	0.0055565134909601	6.07608597737412	1.8086124401913888	[[300, 302], [339, 342], [477, 498]]	[4, 0, 3]	[[200, 202], [420, 423], [538, 549]]	[['EEE', 'TMN', '213', '324', 'EEE', 'YFK', '213', '324'], ['TTT.', 'KGDG', 'ONO}', '4343', 'TTT.', 'DYNY', 'ONO}', '4343'], ['EEETTTTEEEEEEEEETTTEEE', 'FVNPDTGRVLFECKLHKSGYVT', '1/3NONN4/0131303ONN2/2', '2043433501242414433303', 'EEEEEETTEEEE', 'FVNFNFNGLTGT', '1/3131ON0222', '204242431333']]
4JUG_A	0.0055586537947111	1.1948584908554567	0.3044444444444447	[[244, 246], [244, 249], [232, 237], [188, 192]]	[4, 0, 3, 1]	[[200, 202], [376, 381], [547, 552], [986, 990]]	[['EEE', 'TFE', '213', '324', 'EEE', 'YFK', '213', '324'], ['EEEESS', 'TFEATG', '2131UU', '324233', 'EEEESS', 'TFKDYG', '2133UU', '324433'], ['EEEEEE', 'YYWTLL', '222200', '333311', 'EEEEEE', 'TGTGVL', '2222/0', '333301'], ['HHHHH', 'GTDQQ', '$$%%%', '33444', 'HHHHH', 'PPEAE', '$$%#%', '33424']]
6XHL_A	0.00556398992054	12.997010757755634	6.932432432432439	[[161, 163], [144, 151], [121, 125], [244, 248]]	[4, 0, 3, 1]	[[200, 202], [371, 378], [547, 551], [988, 992]]	[['EEE', 'YMH', '213', '324', 'EEE', 'YFK', '213', '324'], ['.TT.EEEE', 'SCGSVGFN', '}MN}/213', '32330324', '.TT.SEEE', 'SASFSTFK', '}MN[U213', '32323324'], ['EEEEE', 'SPSGV', '2222/', '33330', 'EEEEE', 'TGTGV', '2222/', '33330'], ['HHHHH', 'QDHVD', '%%%!%', '44404', 'HHHHH', 'EAEVQ', '%#%!%', '42404']]
5C15_A	0.0055743205111406	6.241348670487469	0.3310657596371886	[[241, 243], [292, 295], [294, 297], [308, 311]]	[4, 0, 3, 1]	[[200, 202], [450, 453], [552, 555], [986, 989]]	[['EEE', 'SAH', '213', '324', 'EEE', 'YFK', '213', '324'], ['EEEE', 'HYLW', '3202', '4313', 'EEEE', 'NYLY', '3202', '4313'], ['EEE.', 'LWDG', '023}', '1343', 'EEE.', 'LTES', '023}', '1343'], ['HHHH', 'TTEA', '$$%#', '3342', 'HHHH', 'PPEA', '$$%#', '3342']]
3BGF_H	0.0055749868777126	13.32319067311948	29.89473684210528	[[79, 81], [28, 35], [54, 59]]	[4, 0, 3]	[[200, 202], [371, 378], [544, 549]]	[['EEE', 'YME', '213', '324', 'EEE', 'YFK', '213', '324'], ['.TTTSEEE', 'TFTTYRMH', '}MNNU413', '32333524', '.TT.SEEE', 'SASFSTFK', '}MN[U213', '32323324'], ['TTEEEE', 'NSDTTY', 'ON3222', '434333', 'TTEEEE', 'NGLTGT', 'ON0222', '431333']]
7KDI_C	0.0055759307669793	1.034948630793625	0.0190972222222223	[[197, 202], [355, 438], [505, 571], [973, 992]]	[4, 0, 3, 1]	[[197, 202], [355, 438], [505, 571], [973, 992]]	[['ETTEEE', 'IDGYFK', '/ON213', '043324', 'ETTEEE', 'IDGYFK', '/ON213', '043324'], ['EEEE.SEE..HHHHHT.TT.SEEEESSS.GGGGGT..BSEEEEEEEEEEGGGGGGSSTT..STTTTTT.B..TT..EEEEEEE.', 'RKRISNAVADYSVLYNSASFSTFKBYGVSPTKLNDLCFTNVYADSFVIRGDEVRQIAPGQTGKIADYNYKLPDDFTGBVIAWNS', '434/}V1/[]$$!"$O}MN[U2135UUR}99:7:OZ[*U3/21321//49::6;:RTNN]}UOKMONO},Z}OO[}25//123}', '54503420243301343232332463303334144122340324320053…
6OTC_L	0.0055804049148113	12.236018555610416	5.905882352941177	[[211, 213], [104, 107], [178, 185], [186, 190]]	[4, 0, 3, 1]	[[200, 202], [430, 433], [546, 553], [988, 992]]	[['EEE', 'SFN', '213', '324', 'EEE', 'YFK', '213', '324'], ['.EEE', 'GTKV', '}23/', '3340', '.EEE', 'TGDV', '}23/', '3340'], ['EEEEEEEE', 'LSSTLTLS', '02220202', '13331313', 'EEEEEEEE', 'LTGTGVLT', '02222/02', '13333013'], ['HHHHH', 'KADYE', '%#%$%', '42434', 'HHHHH', 'EAEVQ', '%#%!%', '42404']]
6W1C_F	0.005598890464431	2.363520153747298	0.0988074957410558	[[127, 130], [127, 133], [5, 7]]	[0, 3, 1]	[[434, 437], [551, 557], [988, 990]]	[['EEEE', 'IAYH', '/123', '0234', 'EEEE', 'IAWN', '/123', '0234'], ['EEEEE..', 'IAYHHEQ', '/1233]]', '0234444', 'EEEE...', 'VLTESNK', '/023}]]', '0134344'], ['HHH', 'HFN', '%#%', '424', 'HHH', 'EAE', '%#%', '424']]
6A4K_B	0.0056003315519556	2.814084895344326	0.3781942078364555	[[258, 260], [256, 260], [178, 183], [78, 80]]	[4, 0, 3, 1]	[[200, 202], [394, 398], [546, 551], [980, 982]]	[['EEE', 'TFE', '213', '324', 'EEE', 'YFK', '213', '324'], ['EEEEE', 'KITFE', '3/213', '40324', 'EEEEE', 'NVYAD', '3/213', '40324'], ['EEEEEE', 'LSKSYI', '02322/', '134330', 'EEEEEE', 'LTGTGV', '02222/', '133330'], ['HHT', 'ILG', '!"N', '013', 'HHT', 'ILS', '!"N', '013']]
5JW4_N	0.005600470373653	12.209101081886242	9.672727272727274	[[204, 206], [97, 100], [171, 178], [179, 183]]	[4, 0, 3, 1]	[[200, 202], [430, 433], [546, 553], [988, 992]]	[['EEE', 'SFN', '213', '324', 'EEE', 'YFK', '213', '324'], ['.EEE', 'GTKV', '}23/', '3340', '.EEE', 'TGDV', '}23/', '3340'], ['EEEEEEEE', 'LSSTLTLS', '02220202', '13331313', 'EEEEEEEE', 'LTGTGVLT', '02222/02', '13333013'], ['HHHHH', 'KADYE', '%#%$%', '42434', 'HHHHH', 'EAEVQ', '%#%!%', '42404']]
1AUY_C	0.0056027104069285	0.9026917082109888	0.1054613935969872	[[178, 180], [32, 39], [177, 180]]	[4, 0, 3]	[[200, 202], [394, 401], [513, 516]]	[['EEE', 'SMH', '213', '324', 'EEE', 'YFK', '213', '324'], ['EEEEEEEE', 'KQPFQSEV', '3321323/', '44324340', 'EEEEEEEE', 'NVYADSFV', '3/21321/', '40324320'], ['EEEE', 'LSMH', '0213', '1324', 'EEEE', 'LSFE', '0213', '1324']]
7K8T_B	0.00561789276799	0.3626732384092944	0.039182282793867	[[197, 202], [355, 444], [508, 570], [973, 992]]	[4, 0, 3, 1]	[[197, 202], [355, 444], [508, 570], [973, 992]]	[['ETTEEE', 'IDGYFK', '/ON213', '043324', 'ETTEEE', 'IDGYFK', '/ON213', '043324'], ['EEEE.SEE..HHHHHH....SEE..SSS.HHHHHH...SEEEEEEEEE.HHHHHHSSTT..SIIIIII....TT..EEEEEEE.TTTS..', 'RKRISNNVADYSVLYNSASFSTFKCYGVSPTKLNDLCFTNVYADSFVIRGDEVRQIAPGQTGKIADYNYKLPDDFTGCVIAWNSNNLDSK', '434/}V3/[]$$!"$%}[}[U21][UUR}$$%"%%Z[[U3/21321//^$%%!&%RTNN]}UA=?A@A}]Z}OO[}21//123}OOLV}]', '54503440243301343232332423303334…
6PLK_L	0.0056193577420582	12.274228786115838	5.311827956989247	[[208, 210], [101, 104], [175, 182], [183, 187]]	[4, 0, 3, 1]	[[200, 202], [430, 433], [546, 553], [988, 992]]	[['EEE', 'SFN', '213', '324', 'EEE', 'YFK', '213', '324'], ['.EEE', 'GTKV', '}23/', '3340', '.EEE', 'TGDV', '}23/', '3340'], ['EEEEEEEE', 'LSSTLTLS', '02220202', '13331313', 'EEEEEEEE', 'LTGTGVLT', '02222/02', '13333013'], ['HHHHH', 'KADYE', '%#%$%', '42434', 'HHHHH', 'EAEVQ', '%#%!%', '42404']]
4NZ0_B	0.0056204875572619	14.675751362131784	9.672727272727274	[[147, 150], [389, 393], [196, 199]]	[0, 3, 1]	[[427, 430], [545, 549], [987, 990]]	[['TT..', 'KDFS', 'OO[}', '4423', 'TT..', 'DDFT', 'OO[}', '4423'], ['TEEEE', 'PLYRP', 'N0242', '31353', 'TEEEE', 'GLTGT', 'N0222', '31333'], ['HHHH', 'SKFQ', '$%#%', '3424', 'HHHH', 'PEAE', '$%#%', '3424']]
2GHW_C	0.0056222158726116	2.966384322140001	0.1362862010221457	[[500, 502], [342, 425], [491, 502], [427, 429]]	[4, 0, 3, 1]	[[200, 202], [355, 438], [505, 516], [990, 992]]	[['EEE', 'SFE', '213', '324', 'EEE', 'YFK', '213', '324'], ['EEEEEEEEE..HHHHTSSS.SEEEE.THHHHTSSB.EEEEEEEEEEEEEGGGGGGSSTT..SHHHHHT....TT..SEEEEEE.', 'RKKISNFVADYSVLYNSTFFSTFKCYGVSATKLNDLCFSNVYADSFVVKGDDVRQIAPGQTGVIADYNYKLPDDFMGCVLAWNT', '433/231/1]}$!"$OUUT[U2131}N!$#$OSV,Z1123/21321//39::6;:RTNN]}U!!#%$O}]Z}OO[[U1/0123}', '54403420243301343322332423303234144122340324320043440540233433002434341344…
5HJ3_N	0.0056223876487156	12.226598781475069	1.9646464646464656	[[128, 130], [101, 104], [175, 182], [183, 187]]	[4, 0, 3, 1]	[[199, 201], [430, 433], [546, 553], [988, 992]]	[['TEE', 'GTA', 'N21', '332', 'TEE', 'GYF', 'N21', '332'], ['.EEE', 'GTKV', '}23/', '3340', '.EEE', 'TGDV', '}23/', '3340'], ['EEEEEEEE', 'LSSTLTLS', '02220202', '13331313', 'EEEEEEEE', 'LTGTGVLT', '02222/02', '13333013'], ['HHHHH', 'KADYE', '%#%$%', '42434', 'HHHHH', 'EAEVQ', '%#%!%', '42404']]
6MNS_H	0.0056258958026229	3.257617020408845	0.1716566866267472	[[91, 93], [91, 97], [20, 23]]	[4, 0, 3]	[[200, 202], [396, 402], [513, 516]]	[['EEE', 'YAQ', '213', '324', 'EEE', 'YFK', '213', '324'], ['EEEEEEE', 'YAQGAVV', '21321//', '3243200', 'EEEEEEE', 'YADSFVI', '21321//', '3243200'], ['EEEE', 'LSAE', '0213', '1324', 'EEEE', 'LSFE', '0213', '1324']]
6WJ1_A	0.0056429168190736	3.097208833487483	0.4156729131175469	[[244, 246], [242, 246], [164, 169], [70, 72]]	[4, 0, 3, 1]	[[200, 202], [394, 398], [546, 551], [980, 982]]	[['EEE', 'TFE', '213', '324', 'EEE', 'YFK', '213', '324'], ['EEEEE', 'KITFE', '3/213', '40324', 'EEEEE', 'NVYAD', '3/213', '40324'], ['EEEEEE', 'LSKSYI', '02322/', '134330', 'EEEEEE', 'LTGTGV', '02222/', '133330'], ['HHT', 'ILG', '!"N', '013', 'HHT', 'ILS', '!"N', '013']]
5X5B_C	0.0056456855654238	0.7057693455582845	0.0463458110516941	[[383, 385], [342, 429], [492, 557], [955, 963]]	[4, 0, 3, 1]	[[200, 202], [355, 442], [506, 571], [973, 981]]	[['EEE', 'YAD', '213', '324', 'EEE', 'YFK', '213', '324'], ['EEE..SEE..HHHHHHS...SB....SS.HHHHTT...S..EEEEEEEEGGGSTTSSSS.TTSSTTTSS...SSS...EEEEE.TTTT', 'RKKISNCVADYSVLYNSTFFSTFKCYGVSATKLNDLCFSNVYADSFVVKGDDVRQIAPGQTGVIADYNYKLPDDFMGCVLAWNTRNID', '433Y}V1/[]$$!"$%U}[[U+[][}UR}#$%"OOZ[[U]Y21321//39::RPORTUU]NNRRMONVU]Z}VVT[}[/0123}POKO', '54403420243301343322332423303234144122340324320043440540233433…
5X5B_B	0.0056475613703049	0.7057551970389094	0.0971962616822437	[[383, 385], [342, 429], [492, 557], [955, 963]]	[4, 0, 3, 1]	[[200, 202], [355, 442], [506, 571], [973, 981]]	[['EEE', 'YAD', '213', '324', 'EEE', 'YFK', '213', '324'], ['EEE..SEE..HHHHHHS...SB....SS.HHHHTT...S..EEEEEEEEGGGSTTSSSS.TTSSTTTSS...SSS...EEEEE.TTTT', 'RKKISNCVADYSVLYNSTFFSTFKCYGVSATKLNDLCFSNVYADSFVVKGDDVRQIAPGQTGVIADYNYKLPDDFMGCVLAWNTRNID', '433Y}V1/[]$$!"$%U}[[U+[][}UR}#$%"OOZ[[U]Y21321//39::RPORTUU]NNRRMONVU]Z}VVT[}[/0123}POKO', '54403420243301343322332423303234144122340324320043440540233433…
3UYW_A	0.0056507544309837	2.7625177962593765	0.4701873935264047	[[247, 249], [245, 249], [167, 172], [67, 69]]	[4, 0, 3, 1]	[[200, 202], [394, 398], [546, 551], [980, 982]]	[['EEE', 'TFE', '213', '324', 'EEE', 'YFK', '213', '324'], ['EEEEE', 'KITFE', '3/213', '40324', 'EEEEE', 'NVYAD', '3/213', '40324'], ['EEEEEE', 'LSKSYI', '02322/', '134330', 'EEEEEE', 'LTGTGV', '02222/', '133330'], ['HHT', 'ILG', '!"N', '013', 'HHT', 'ILS', '!"N', '013']]
5VKD_L	0.0056707767876413	12.215106408980953	1.8495145631067964	[[209, 211], [102, 105], [176, 183], [184, 188]]	[4, 0, 3, 1]	[[200, 202], [430, 433], [546, 553], [988, 992]]	[['EEE', 'SFN', '213', '324', 'EEE', 'YFK', '213', '324'], ['.EEE', 'GTKV', '}23/', '3340', '.EEE', 'TGDV', '}23/', '3340'], ['EEEEEEEE', 'LSSTLTLS', '02220202', '13331313', 'EEEEEEEE', 'LTGTGVLT', '02222/02', '13333013'], ['HHHHH', 'KADYE', '%#%$%', '42434', 'HHHHH', 'EAEVQ', '%#%!%', '42404']]
6XRT_H	0.0056725451976734	2.6230165778861063	0.0371024734982334	[[90, 92], [89, 92], [19, 22]]	[4, 0, 3]	[[200, 202], [395, 398], [551, 554]]	[['EEE', 'YFK', '213', '324', 'EEE', 'YFK', '213', '324'], ['EEEE', 'VYFK', '/213', '0324', 'EEEE', 'VYAD', '/213', '0324'], ['EEEE', 'VLTK', '/023', '0134', 'EEEE', 'VLTE', '/023', '0134']]
6ZP7_A	0.0056729697259969	0.991582580937511	0.0280210157618214	[[170, 175], [328, 411], [479, 543], [946, 965]]	[4, 0, 3, 1]	[[197, 202], [355, 438], [506, 570], [973, 992]]	[['ETTEEE', 'IDGYFK', '/ON213', '043324', 'ETTEEE', 'IDGYFK', '/ON213', '043324'], ['EEEE.SB...THHHHT.S..SEEEEESS.GGG.TT..BSEEEEEEEEEEHHHHTTSSTT..SHHHHHT....TT..EEEEEEE.', 'RKRISNCVADYSVLYNSASFSTFKDYGVSPTKLNDLCFTNVYADSFVIRGDEVRQIAPGQTGKIADYNYKLPDDFTGDVIAWNS', '434/}V*Y[]N$!"$O}T}[U21332UR}99:ZOOZ[*U3/21321//4$%%!PORTNN]}U%!#%$O}]Z}OO[}23//123}', '54503420243301343232332443303334144122340324320053…
6ZP5_A	0.0056790536178786	0.9479613652510084	0.0190972222222223	[[170, 175], [328, 411], [479, 543], [946, 965]]	[4, 0, 3, 1]	[[197, 202], [355, 438], [506, 570], [973, 992]]	[['ETTEEE', 'IDGYFK', '/ON213', '043324', 'ETTEEE', 'IDGYFK', '/ON213', '043324'], ['EEEE.SB...THHHHT.S..SEEEEESS.GGG.TT..BSEEEEEEEEEEHHHHTTSSTT..SHHHHHT....TT..EEEEEEE.', 'RKRISNCVADYSVLYNSASFSTFKDYGVSPTKLNDLCFTNVYADSFVIRGDEVRQIAPGQTGKIADYNYKLPDDFTGDVIAWNS', '434/}V*Y[]N$!"$O}T}[U21332UR}99:ZOOZ[*U3/21321//4$%%!PORTNN]}U%!#%$O}]Z}OO[}23//123}', '54503420243301343232332443303334144122340324320053…
7A94_B	0.0056836683701022	0.7690410789260193	0.0173310225303293	[[197, 202], [355, 438], [505, 571], [973, 992]]	[4, 0, 3, 1]	[[197, 202], [355, 438], [505, 571], [973, 992]]	[['ETTEEE', 'IDGYFK', '/ON213', '043324', 'ETTEEE', 'IDGYFK', '/ON213', '043324'], ['EEEE.SEE..STTHHHH...SEEEEESS.GGGGGSS..EEEEEEEEEEEGGGGGG.STT..SHHHHHT....TT..EEEEEEE.', 'RKRISNRVADYSVLYNSASFSTFKSYGVSPTKLNDLTFTNVYADSFVIRGDEVRQIAPGQTGKIADYNYKLPDDFTGSVIAWNS', '434/}V4/[]UNK"$%$[}[U21322UR}99:7:VS}[23/21321//49::6;:YTNN]}U%!#%$O}]Z}OO[}22//123}', '54503450243301343232332433303334144132340324320053…
6X2A_B	0.0056941422800963	0.8867979282916462	0.013816925734025	[[396, 398], [355, 444], [505, 571], [973, 992]]	[4, 0, 3, 1]	[[200, 202], [355, 444], [505, 571], [973, 992]]	[['EEE', 'YAD', '213', '324', 'EEE', 'YFK', '213', '324'], ['EEEE.SEE..HHHHHT.TT.SEEEESSS.TTGGGT.EES.EEEEEEEEETTHHHHSSTT..SHHHHHT.PPPTT..EEEEEEE.TTTT..', 'RKRISNOVADYSVLYNSASFSTFKPYGVSPTKLNDLQFTNVYADSFVIRGDEVRQIAPGQTGKIADYNYKLPDDFTGPVIAWNSNNLDSK', '434/}V5/[]$$!"$O}MN[U2132UUR}NN:7:OZ31U]/21321//4NO%!&%RTNN]}U%!#%$O}HEGOO[}22//123}OOLO}]', '54503460243301343232332433303334144142340324320053440540…
6CDE_C	0.0056981560678797	11.764513199887748	0.5638841567291311	[[375, 377], [375, 380], [103, 107]]	[4, 0, 1]	[[200, 202], [376, 381], [988, 992]]	[['EEE', 'SFN', '213', '324', 'EEE', 'YFK', '213', '324'], ['EEESSS', 'SFNRGG', '213WUU', '324533', 'EEEESS', 'TFKDYG', '2133UU', '324433'], ['HHHHH', 'QMHTD', '%#%$%', '42434', 'HHHHH', 'EAEVQ', '%#%!%', '42404']]
7C9X_A	0.0057044144854423	9.309125791171605	0.0834752981260646	[[239, 241], [238, 246], [38, 43], [65, 68]]	[4, 0, 3, 1]	[[200, 202], [395, 403], [529, 534], [978, 981]]	[['EEE', 'YFK', '213', '324', 'EEE', 'YFK', '213', '324'], ['EEEEEEEEE', 'VYFKPKHVR', '/213233/4', '032434405', 'EEEEEEEEE', 'VYADSFVIR', '/21321//4', '032432005'], ['......', 'HTSQVV', ']}}]YY', '433400', '......', 'KSTNLV', ']}}]ZY', '433410'], ['HHHH', 'ENFL', '%%#"', '4421', 'HHHH', 'NDIL', '%%!"', '4401']]
6UH7_A	0.0057053859853857	15.043037855097266	0.4144578313253022	[[104, 108], [103, 108], [132, 135], [5, 7]]	[4, 0, 3, 1]	[[198, 202], [373, 378], [540, 543], [989, 991]]	[['TSEEE', 'NGYAN', 'OU213', '43324', 'TTEEE', 'DGYFK', 'ON213', '43324'], ['TTSEEE', 'PNGYAN', 'NOU213', '343324', 'T.SEEE', 'SFSTFK', 'N[U213', '323324'], ['EEEE', 'DAEF', '3131', '4242', 'EEEE', 'NFNF', '3131', '4242'], ['HHH', 'ADV', '#%!', '240', 'HHH', 'AEV', '#%!', '240']]
6CDE_c	0.0057064583669531	11.764552096778967	0.4378194207836456	[[375, 377], [375, 380], [103, 107]]	[4, 0, 1]	[[200, 202], [376, 381], [988, 992]]	[['EEE', 'SFN', '213', '324', 'EEE', 'YFK', '213', '324'], ['EEESSS', 'SFNKGG', '213VUU', '324433', 'EEEESS', 'TFKDYG', '2133UU', '324433'], ['HHHHH', 'QMHTD', '%#%$%', '42434', 'HHHHH', 'EAEVQ', '%#%!%', '42404']]
2BX3_A	0.005720784704462	13.099218276127038	5.670454545454551	[[161, 163], [144, 151], [121, 125], [244, 248]]	[4, 0, 3, 1]	[[200, 202], [371, 378], [547, 551], [988, 992]]	[['EEE', 'YMH', '213', '324', 'EEE', 'YFK', '213', '324'], ['.TT.EEEE', 'SCGSVGFN', '}MN}/213', '32330324', '.TT.SEEE', 'SASFSTFK', '}MN[U213', '32323324'], ['EEEEE', 'SPSGV', '2222/', '33330', 'EEEEE', 'TGTGV', '2222/', '33330'], ['HHHHH', 'QDHVD', '%%%!%', '44404', 'HHHHH', 'EAEVQ', '%#%!%', '42404']]
5FEC_L	0.0057236818210739	12.183195294533451	5.905882352941177	[[204, 206], [97, 100], [171, 178], [179, 183]]	[4, 0, 3, 1]	[[200, 202], [430, 433], [546, 553], [988, 992]]	[['EEE', 'SFN', '213', '324', 'EEE', 'YFK', '213', '324'], ['.EEE', 'GTKV', '}23/', '3340', '.EEE', 'TGDV', '}23/', '3340'], ['EEEEEEEE', 'LSSTLTLS', '02220202', '13331313', 'EEEEEEEE', 'LTGTGVLT', '02222/02', '13333013'], ['HHHHH', 'KADYE', '%#%$%', '42434', 'HHHHH', 'EAEVQ', '%#%!%', '42404']]
5F4U_B	0.0057391680223248	1.8735039972669232	0.0459965928449739	[[444, 446], [441, 449], [295, 300], [342, 345]]	[4, 0, 3, 1]	[[200, 202], [393, 401], [551, 556], [977, 980]]	[['EEE', 'TMN', '213', '324', 'EEE', 'YFK', '213', '324'], ['S.EEEEEEE', 'GEITMNSNI', 'U]/21323/', '340324340', 'SEEEEEEEE', 'TNVYADSFV', 'U3/21321/', '340324320'], ['EEEE..', 'VLTRPN', '/024}]', '013534', 'EEEE..', 'VLTESN', '/023}]', '013434'], ['HHHH', 'LQKV', '"%%!', '1440', 'HHHH', 'LNDI', '"%%!', '1440']]
6CDE_2	0.0057399870855476	11.76417352622206	0.5093696763202722	[[375, 377], [375, 380], [103, 107]]	[4, 0, 1]	[[200, 202], [376, 381], [988, 992]]	[['EEE', 'SFN', '213', '324', 'EEE', 'YFK', '213', '324'], ['EEESSS', 'SFNBGG', '213XUU', '324633', 'EEEESS', 'TFKDYG', '2133UU', '324433'], ['HHHHH', 'QMHTD', '%#%$%', '42434', 'HHHHH', 'EAEVQ', '%#%!%', '42404']]
3UYW_B	0.0057516130302424	2.753481198173524	0.4599659284497444	[[247, 249], [245, 249], [167, 172], [67, 69]]	[4, 0, 3, 1]	[[200, 202], [394, 398], [546, 551], [980, 982]]	[['EEE', 'TFE', '213', '324', 'EEE', 'YFK', '213', '324'], ['EEEEE', 'KITFE', '3/213', '40324', 'EEEEE', 'NVYAD', '3/213', '40324'], ['EEEEEE', 'LSKSYI', '02322/', '134330', 'EEEEEE', 'LTGTGV', '02222/', '133330'], ['HHT', 'ILG', '!"N', '013', 'HHT', 'ILS', '!"N', '013']]
4JUG_I	0.0057557613547564	1.2482601420096957	0.1332046332046339	[[244, 246], [244, 249], [232, 237], [188, 192]]	[4, 0, 3, 1]	[[200, 202], [376, 381], [547, 552], [986, 990]]	[['EEE', 'TFE', '213', '324', 'EEE', 'YFK', '213', '324'], ['EEEESS', 'TFEATG', '2131UU', '324233', 'EEEESS', 'TFKDYG', '2133UU', '324433'], ['EEEEEE', 'YYWTLL', '222200', '333311', 'EEEEEE', 'TGTGVL', '2222/0', '333301'], ['HHHHH', 'GTDQQ', '$$%%%', '33444', 'HHHHH', 'PPEAE', '$$%#%', '33424']]
4I53_B	0.005756860601214	1.811685815799432	0.0298245614035088	[[444, 446], [441, 449], [295, 300], [342, 345]]	[4, 0, 3, 1]	[[200, 202], [393, 401], [551, 556], [977, 980]]	[['EEE', 'TMN', '213', '324', 'EEE', 'YFK', '213', '324'], ['S.EEEEEEE', 'GEITMNSNI', 'U]/21323/', '340324340', 'SEEEEEEEE', 'TNVYADSFV', 'U3/21321/', '340324320'], ['EEEE..', 'VLTRPN', '/024}]', '013534', 'EEEE..', 'VLTESN', '/023}]', '013434'], ['HHHH', 'LQKV', '"%%!', '1440', 'HHHH', 'LNDI', '"%%!', '1440']]
7C9T_A	0.0057731662741054	4.54229981094189	0.0810313075506452	[[240, 242], [239, 243], [125, 127], [206, 208]]	[4, 0, 3, 1]	[[200, 202], [395, 399], [548, 550], [974, 976]]	[['EEE', 'YFK', '213', '324', 'EEE', 'YFK', '213', '324'], ['EEEEE', 'VYFKP', '/2132', '03243', 'EEEEE', 'VYADS', '/2132', '03243'], ['EEE', 'TSS', '222', '333', 'EEE', 'GTG', '222', '333'], ['.S.', 'SGV', '}UY', '330', '.S.', 'SSV', '}UY', '330']]
6N16_J	0.005776179911617	12.299571461111322	4.929292929292932	[[208, 210], [101, 104], [175, 182], [122, 126]]	[4, 0, 3, 1]	[[200, 202], [430, 433], [546, 553], [988, 992]]	[['EEE', 'SFN', '213', '324', 'EEE', 'YFK', '213', '324'], ['.EEE', 'GTKV', '}23/', '3340', '.EEE', 'TGDV', '}23/', '3340'], ['EEEEEEEE', 'LSSTLTLS', '02220202', '13331313', 'EEEEEEEE', 'LTGTGVLT', '02222/02', '13333013'], ['HHHHH', 'EDQVK', '%%%!%', '44404', 'HHHHH', 'EAEVQ', '%#%!%', '42404']]
5YVQ_A	0.0057814525825281	34.05797075070107	0.8126064735945484	[[494, 497], [212, 216], [490, 499], [435, 437]]	[4, 0, 3, 1]	[[197, 200], [394, 398], [539, 548], [988, 990]]	[['ETTE', 'INGT', '/ON2', '0433', 'ETTE', 'IDGY', '/ON2', '0433'], ['EEEEE', 'KIGFK', '3/213', '40324', 'EEEEE', 'NVYAD', '3/213', '40324'], ['EEEEETTEEE', 'VQKNINGTWY', '/333/ON222', '0444043333', 'EEEEETTEEE', 'VNFNFNGLTG', '/3131ON022', '0424243133'], ['HHH', 'NFD', '%#%', '424', 'HHH', 'EAE', '%#%', '424']]
7KEB_B	0.0058002348460997	4.103401154291965	0.0068610634648376	[[396, 398], [355, 434], [529, 568], [973, 992]]	[4, 0, 3, 1]	[[200, 202], [355, 434], [529, 568], [973, 992]]	[['EEE', 'YAD', '213', '324', 'EEE', 'YFK', '213', '324'], ['EEEE.S....HHHHHT.GGGB..EEESS.TTGGGT.EESSEEEEE.BSBTTHHHH..TT.SSHHHHHTS...TT..EEEE', 'RKRISNCVADYSVLYNSASFSTFKOYGVSPTKLNDLPFTNVYADSFVIRGDEVRQIAPGQTGKIADYNYKLPDDFTGOVI', '434/}V[Y[]$$!"$O}898+}[352UR}NN:7:OZ21UV/2132[(R~NO%!&%Y[NN]UU%!#%$OU]Z}OO[}25//', '54503420243301343232332463303334144132340324320053440540233433402434341344233600', 'EE…
7KE7_B	0.0058037359383873	1.047728694921229	0.0408858603066439	[[197, 202], [355, 438], [505, 571], [973, 992]]	[4, 0, 3, 1]	[[197, 202], [355, 438], [505, 571], [973, 992]]	[['ETTEEE', 'IDGYFK', '/ON213', '043324', 'ETTEEE', 'IDGYFK', '/ON213', '043324'], ['EEEE.SEE..THHHHT.TT.SEEEESSS.TTTGGG..BS.EEEEEEEEEGGGGGGSSTT..STTTTTT.PPPTT..EEEEEEE.', 'RKRISNOVADYSVLYNSASFSTFKPYGVSPTKLNDLQFTNVYADSFVIRGDEVRQIAPGQTGKIADYNYKLPDDFTGPVIAWNS', '434/}V5/[]N$!"$O}MN[U2132UUR}NNO7::Z]*U]/21321//49::6;:RTNN]}UOKMONO}HEGOO[}22//123}', '54503460243301343232332433303334144142340324320053…
7JV4_C	0.005810689078508	1.118846463907994	0.0810313075506452	[[197, 202], [355, 441], [506, 571], [973, 992]]	[4, 0, 3, 1]	[[197, 202], [355, 441], [506, 571], [973, 992]]	[['ETTEEE', 'IDGYFK', '/ON213', '043324', 'ETTEEE', 'IDGYFK', '/ON213', '043324'], ['EEEE.SEE...HHHHH.TT.SEEEESSS.TTSTTT.EES.EEEEEEEEEGGGGGGSSTT..SHHHHHT.PPPTT..EEEEEEE.TTT', 'RKRISNBVADYSVLYNSASFSTFKCYGVSPTKLNDLDFTNVYADSFVIRGDEVRQIAPGQTGKIADYNYKLPDDFTGCVIAWNSNNL', '434/}V5/[]}$!"$%}MN[U2131UUR}NNVLOOZ31U]/21321//49::6;:RTNN]}U%!#%$O}HEGOO[}21//123}OOL', '54503460243301343232332423303334144142340…
7BZN_A	0.0058133321141188	3.7309999321022898	0.0136286201022137	[[251, 253], [250, 253], [131, 134]]	[4, 0, 3]	[[200, 202], [395, 398], [540, 543]]	[['EEE', 'YMK', '213', '324', 'EEE', 'YFK', '213', '324'], ['EEEE', 'VYMK', '/213', '0324', 'EEEE', 'VYAD', '/213', '0324'], ['EEEE', 'NAEF', '3131', '4242', 'EEEE', 'NFNF', '3131', '4242']]
6XMK_A	0.0058144112265246	13.040429563702029	7.041095890410963	[[161, 163], [144, 151], [121, 125], [244, 248]]	[4, 0, 3, 1]	[[200, 202], [371, 378], [547, 551], [988, 992]]	[['EEE', 'YMH', '213', '324', 'EEE', 'YFK', '213', '324'], ['.TT.EEEE', 'SCGSVGFN', '}MN}/213', '32330324', '.TT.SEEE', 'SASFSTFK', '}MN[U213', '32323324'], ['EEEEE', 'SPSGV', '2222/', '33330', 'EEEEE', 'TGTGV', '2222/', '33330'], ['HHHHH', 'QDHVD', '%%%!%', '44404', 'HHHHH', 'EAEVQ', '%#%!%', '42404']]
4TWY_A	0.0058166945170773	13.005354080667765	5.051546391752579	[[161, 163], [144, 151], [121, 125], [244, 248]]	[4, 0, 3, 1]	[[200, 202], [371, 378], [547, 551], [988, 992]]	[['EEE', 'YMH', '213', '324', 'EEE', 'YFK', '213', '324'], ['.TT.EEEE', 'SCGSVGFN', '}MN}/213', '32330324', '.TT.SEEE', 'SASFSTFK', '}MN[U213', '32323324'], ['EEEEE', 'SPSGV', '2222/', '33330', 'EEEEE', 'TGTGV', '2222/', '33330'], ['HHHHH', 'QDHVD', '%%%!%', '44404', 'HHHHH', 'EAEVQ', '%#%!%', '42404']]
4X07_B	0.0058348815709659	6.070825068271981	1.9203980099502496	[[300, 302], [339, 342], [477, 498]]	[4, 0, 3]	[[200, 202], [420, 423], [538, 549]]	[['EEE', 'TMN', '213', '324', 'EEE', 'YFK', '213', '324'], ['TTT.', 'KGDG', 'ONO}', '4343', 'TTT.', 'DYNY', 'ONO}', '4343'], ['EEETTTTEEEEEEEEETTTEEE', 'FVNPDTGRVLFECKLHKSGYVT', '1/3NONN4/0131303ONN2/2', '2043433501242414433303', 'EEEEEETTEEEE', 'FVNFNFNGLTGT', '1/3131ON0222', '204242431333']]
2CAS_A	0.0058436068412652	18.231571334114232	0.5945485519591129	[[350, 354], [60, 65], [345, 352], [122, 127]]	[4, 0, 3, 1]	[[198, 202], [394, 399], [541, 548], [985, 990]]	[['TEEEE', 'QGPFK', 'O2213', '43324', 'TTEEE', 'DGYFK', 'ON213', '43324'], ['EEEEEE', 'EITANS', '3/2132', '403243', 'EEEEEE', 'NVYADS', '3/2132', '403243'], ['EEEETTEE', 'FEASTQGP', '1312NO22', '24233433', 'EEETTEEE', 'FNFNGLTG', '131ON022', '24243133'], ['.HHHHH', 'NPGDWQ', ']$$%$%', '433434', '.HHHHH', 'DPPEAE', ']$$%#%', '433424']]
6N81_D	0.0058680701991664	12.289051783864744	6.430379746835445	[[208, 210], [101, 104], [175, 182], [183, 187]]	[4, 0, 3, 1]	[[200, 202], [430, 433], [546, 553], [988, 992]]	[['EEE', 'SFN', '213', '324', 'EEE', 'YFK', '213', '324'], ['.EEE', 'GTKV', '}23/', '3340', '.EEE', 'TGDV', '}23/', '3340'], ['EEEEEEEE', 'LSSTLTLS', '02220202', '13331313', 'EEEEEEEE', 'LTGTGVLT', '02222/02', '13333013'], ['HHHHH', 'KADYE', '%#%$%', '42434', 'HHHHH', 'EAEVQ', '%#%!%', '42404']]
6OJ0_H	0.0058697622022566	1.146687379220476	0.0579216354344118	[[138, 140], [138, 141], [25, 30], [81, 83]]	[4, 0, 3, 1]	[[200, 202], [396, 399], [548, 553], [986, 988]]	[['EEE', 'YFN', '213', '324', 'EEE', 'YFK', '213', '324'], ['EEEE', 'YFNP', '2132', '3243', 'EEEE', 'YADS', '2132', '3243'], ['EEEEEE', 'YSTNLT', '222302', '333413', 'EEEEEE', 'GTGVLT', '222/02', '333013'], ['HHH', 'YTN', '$$%', '334', 'HHH', 'PPE', '$$%', '334']]
6X5B_H	0.0058752839885281	3.882718748414519	0.2596566523605157	[[90, 92], [41, 44], [88, 93]]	[4, 0, 3]	[[200, 202], [412, 415], [538, 543]]	[['EEE', 'YFK', '213', '324', 'EEE', 'YFK', '213', '324'], ['TT..', 'PGQG', 'NN]}', '3343', 'TT..', 'PGQT', 'NN]}', '3343'], ['EEEEEE', 'AVYFKA', '1/2131', '203242', 'EEEEEE', 'FVNFNF', '1/3131', '204242']]
2Z3D_A	0.0058811540927331	13.038087153439918	5.114583333333336	[[161, 163], [144, 151], [121, 125], [244, 248]]	[4, 0, 3, 1]	[[200, 202], [371, 378], [547, 551], [988, 992]]	[['EEE', 'YMH', '213', '324', 'EEE', 'YFK', '213', '324'], ['.TT.EEEE', 'SCGSVGFN', '}MN}/213', '32330324', '.TT.SEEE', 'SASFSTFK', '}MN[U213', '32323324'], ['EEEEE', 'SPSGV', '2222/', '33330', 'EEEEE', 'TGTGV', '2222/', '33330'], ['HHHHH', 'QDHVD', '%%%!%', '44404', 'HHHHH', 'EAEVQ', '%#%!%', '42404']]
6LO0_A	0.0058850626847859	13.016228735064638	5.114583333333336	[[161, 163], [144, 151], [121, 125], [244, 248]]	[4, 0, 3, 1]	[[200, 202], [371, 378], [547, 551], [988, 992]]	[['EEE', 'YMH', '213', '324', 'EEE', 'YFK', '213', '324'], ['.TT.EEEE', 'SCGSVGFN', '}MN}/213', '32330324', '.TT.SEEE', 'SASFSTFK', '}MN[U213', '32323324'], ['EEEEE', 'SPSGV', '2222/', '33330', 'EEEEE', 'TGTGV', '2222/', '33330'], ['HHHHH', 'QDHVD', '%%%!%', '44404', 'HHHHH', 'EAEVQ', '%#%!%', '42404']]
5I9Q_A	0.0058855272357616	1.6305018122749018	0.1577909270216961	[[444, 446], [441, 449], [417, 420], [338, 346]]	[4, 0, 3, 1]	[[200, 202], [393, 401], [507, 510], [986, 992]]	[['EEE', 'TFK', '213', '324', 'EEE', 'YFK', '213', '324'], ['S.EEEEEEE', 'GQITFKSDI', 'U]/21323/', '340324340', 'SEEEEEEEE', 'TNVYADSFV', 'U3/21321/', '340324320'], ['EEEE', 'PGRI', '224/', '3350', 'EEEE', 'PYRV', '224/', '3350'], ['HHHHHHHHH', 'WSEAVNQVK', '$$%#!%%!%', '334204404', 'HHHHHHH', 'PPEAEVQ', '$$%#%!%', '3342404']]
7K8Y_D	0.0058899774539129	0.7921936030827545	0.0992509363295881	[[197, 202], [355, 444], [506, 571], [973, 992]]	[4, 0, 3, 1]	[[197, 202], [355, 444], [506, 571], [973, 992]]	[['ETTEEE', 'IDGYFK', '/ON213', '043324', 'ETTEEE', 'IDGYFK', '/ON213', '043324'], ['EEEE.S......HHHH.TT.SEEEE.SS.SGGGSSS..SEEEEEEEEE.SSGGGG.STT..SSIIIII.B..TT..EEEEEEE.TTTS..', 'RKRISNOVADYSVLYNSASFSTFKPYGVSPTKLNDLQFTNVYADSFVIRGDEVRQIAPGQTGKIADYNYKLPDDFTGPVIAWNSNNLDSK', '434/}V_Y[]}}!"$%}MN[U2132}UR}U9:7VVS][U3/21321//^UV:6;:YTNN]}UV=?A@A},Z}OO[}22//123}OOLV}]', '54503460243301343232332433303334…
6XHL_B	0.0058958397856949	12.99759447228667	5.311827956989247	[[161, 163], [144, 151], [121, 125], [244, 248]]	[4, 0, 3, 1]	[[200, 202], [371, 378], [547, 551], [988, 992]]	[['EEE', 'YMH', '213', '324', 'EEE', 'YFK', '213', '324'], ['.TT.EEEE', 'SCGSVGFN', '}MN}/213', '32330324', '.TT.SEEE', 'SASFSTFK', '}MN[U213', '32323324'], ['EEEEE', 'SPSGV', '2222/', '33330', 'EEEEE', 'TGTGV', '2222/', '33330'], ['HHHHH', 'QDHVD', '%%%!%', '44404', 'HHHHH', 'EAEVQ', '%#%!%', '42404']]
5JZG_A	0.0058983405105052	2.2682677995978007	0.067272727272728	[[89, 91], [221, 226], [223, 227], [100, 102]]	[4, 0, 3, 1]	[[200, 202], [394, 399], [550, 554], [989, 991]]	[['EEE', 'YAK', '213', '324', 'EEE', 'YFK', '213', '324'], ['EEEEEE', 'KIYVKP', '3/2/32', '403043', 'EEEEEE', 'NVYADS', '3/2132', '403243'], ['EEEEE', 'YVKPK', '2/323', '30434', 'EEEEE', 'GVLTE', '2/023', '30134'], ['HHH', 'AHI', '#%!', '240', 'HHH', 'AEV', '#%!', '240']]
3F1J_A	0.0058994448260287	1.138861076136605	0.2760869565217392	[[76, 78], [74, 78], [4, 7], [134, 136]]	[4, 0, 3, 1]	[[200, 202], [394, 398], [528, 531], [986, 988]]	[['EEE', 'YFQ', '213', '324', 'EEE', 'YFK', '213', '324'], ['EEEEE', 'NIYFQ', '3/213', '40324', 'EEEEE', 'NVYAD', '3/213', '40324'], ['....', 'KHSY', ']]}}', '4433', '....', 'KKST', ']]}}', '4433'], ['HHH', 'GPD', '$$%', '334', 'HHH', 'PPE', '$$%', '334']]
2AMQ_A	0.0059017400439006	13.085931035318378	5.595505617977532	[[161, 163], [144, 151], [121, 125], [244, 248]]	[4, 0, 3, 1]	[[200, 202], [371, 378], [547, 551], [988, 992]]	[['EEE', 'YMH', '213', '324', 'EEE', 'YFK', '213', '324'], ['.TT.EEEE', 'SCGSVGFN', '}MN}/213', '32330324', '.TT.SEEE', 'SASFSTFK', '}MN[U213', '32323324'], ['EEEEE', 'SPSGV', '2222/', '33330', 'EEEEE', 'TGTGV', '2222/', '33330'], ['HHHHH', 'QDHVD', '%%%!%', '44404', 'HHHHH', 'EAEVQ', '%#%!%', '42404']]
7C8V_B	0.0059020753874445	2.4281419052179896	0.0692167577413485	[[514, 516], [355, 438], [506, 526], [364, 366]]	[4, 0, 3, 1]	[[200, 202], [355, 438], [506, 526], [985, 987]]	[['EEE', 'SFE', '213', '324', 'EEE', 'YFK', '213', '324'], ['EEEE.SEE..HHHHHT.TT.SEEEEESS.GGGGGG.EESEEEEEEEEEEGGGGGGSSTT..SHHHHHT....TT..EEEEEEE.', 'RKRISNBVADYSVLYNSASFSTFKCYGVSPTKLNDLDFTNVYADSFVIRGDEVRQIAPGQTGKIADYNYKLPDDFTGCVIAWNS', '434/}V5/[]$$!"$O}MN[U21312UR}99:7::Z31U3/21321//49::6;:RTNN]}U%!#%$O}]Z}OO[}21//123}', '54503460243301343232332423303334144142340324320053440540233433402434341344…
6OJ0_U	0.0059165114822345	1.3255995885760723	0.0340715502555364	[[338, 340], [338, 341], [225, 230], [205, 209]]	[4, 0, 3, 1]	[[200, 202], [396, 399], [548, 553], [976, 980]]	[['EEE', 'YFN', '213', '324', 'EEE', 'YFK', '213', '324'], ['EEEE', 'YFNP', '2132', '3243', 'EEEE', 'YADS', '2132', '3243'], ['EEEEEE', 'YSTNLT', '222302', '333413', 'EEEEEE', 'GTGVLT', '222/02', '333013'], ['.HHHH', 'VTQQV', 'Y$%%!', '03440', '.HHHH', 'VLNDI', 'Y"%%!', '01440']]
6MQC_L	0.0059213466736946	12.284029805920207	4.699029126213594	[[208, 210], [101, 104], [175, 182], [122, 126]]	[4, 0, 3, 1]	[[200, 202], [430, 433], [546, 553], [988, 992]]	[['EEE', 'SFN', '213', '324', 'EEE', 'YFK', '213', '324'], ['.EEE', 'GTKV', '}23/', '3340', '.EEE', 'TGDV', '}23/', '3340'], ['EEEEEEEE', 'LSSTLTLS', '02220202', '13331313', 'EEEEEEEE', 'LTGTGVLT', '02222/02', '13333013'], ['HHHHH', 'EDQVK', '%%%!%', '44404', 'HHHHH', 'EAEVQ', '%#%!%', '42404']]
1B5E_B	0.0059286358674298	13.76712122750231	7.8939393939394	[[37, 42], [206, 211], [95, 99]]	[0, 3, 1]	[[395, 401], [549, 554], [985, 989]]	[['EEEEEE', 'IGASFV', '/2121/', '032320', 'EEEEEEE', 'VYADSFV', '/21321/', '0324320'], ['EEEEEE', 'GSIIWN', '22//23', '330034', 'EEEEEE', 'TGVLTE', '22/023', '330134'], ['.HHHH', 'NYGWA', ']$$$#', '43332', '.HHHH', 'DPPEA', ']$$%#', '43342']]
7DK5_B	0.0059321726057071	1.038375010784209	0.0374787052810901	[[197, 202], [355, 444], [506, 571], [973, 992]]	[4, 0, 3, 1]	[[197, 202], [355, 444], [506, 571], [973, 992]]	[['ETTEEE', 'IDGYFK', '/ON213', '043324', 'ETTEEE', 'IDGYFK', '/ON213', '043324'], ['EEEE.S.B..SHHHHTTS..SEEEESSS.SSTTTT..BSEEEEEEEEEEGGGTTT.STT..SHHHHHT.PPPTT..SEEEEEE.TTTT..', 'RKRISNFVADYSVLYNSASFSTFKGYGVSPTKLNDLHFTNVYADSFVIRGDEVRQIAPGQTGKIADYNYKLPDDFTGGVIAWNSNNLDSK', '434/}V[([]U$!"$ONT}[U2132UUR}UUOLOOZ]*U3/21321//49::KPOYTNN]}U%!#%$O}HEGOO[}U2//123}OOLO}]', '54503420243301343232332433303334…
3UYW_D	0.0059391774130482	2.7528987522037927	0.4565587734241898	[[247, 249], [245, 249], [167, 172], [67, 69]]	[4, 0, 3, 1]	[[200, 202], [394, 398], [546, 551], [980, 982]]	[['EEE', 'TFE', '213', '324', 'EEE', 'YFK', '213', '324'], ['EEEEE', 'KITFE', '3/213', '40324', 'EEEEE', 'NVYAD', '3/213', '40324'], ['EEEEEE', 'LSKSYI', '02322/', '134330', 'EEEEEE', 'LTGTGV', '02222/', '133330'], ['HHT', 'ILG', '!"N', '013', 'HHT', 'ILS', '!"N', '013']]
4JUG_E	0.0059410168093573	1.2187748416970918	0.1464843750000004	[[244, 246], [244, 249], [232, 237], [188, 192]]	[4, 0, 3, 1]	[[200, 202], [376, 381], [547, 552], [986, 990]]	[['EEE', 'TFE', '213', '324', 'EEE', 'YFK', '213', '324'], ['EEEESS', 'TFEATG', '2131UU', '324233', 'EEEESS', 'TFKDYG', '2133UU', '324433'], ['EEEEEE', 'YYWTLL', '222200', '333311', 'EEEEEE', 'TGTGVL', '2222/0', '333301'], ['HHHHH', 'GTDQQ', '$$%%%', '33444', 'HHHHH', 'PPEAE', '$$%#%', '33424']]
5GZO_C	0.0059440879643541	3.446236980989487	0.1138519924098673	[[105, 107], [105, 108], [35, 38], [84, 86]]	[4, 0, 3, 1]	[[200, 202], [396, 399], [548, 551], [974, 976]]	[['EEE', 'PFD', '213', '324', 'EEE', 'YFK', '213', '324'], ['EEEE', 'PFDY', '2132', '3243', 'EEEE', 'YADS', '2132', '3243'], ['EEEE', 'WSWV', '222/', '3330', 'EEEE', 'GTGV', '222/', '3330'], ['.S.', 'SSV', '}UY', '330', '.S.', 'SSV', '}UY', '330']]
4X07_A	0.0059534940268999	6.071578392972711	1.9203980099502496	[[300, 302], [339, 342], [477, 498]]	[4, 0, 3]	[[200, 202], [420, 423], [538, 549]]	[['EEE', 'TMN', '213', '324', 'EEE', 'YFK', '213', '324'], ['TTT.', 'KGDG', 'ONO}', '4343', 'TTT.', 'DYNY', 'ONO}', '4343'], ['EEETTTTEEEEEEEEETTTEEE', 'FVNPDTGRVLFECKLHKSGYVT', '1/3NONN4/0131303ONN2/2', '2043433501242414433303', 'EEEEEETTEEEE', 'FVNFNFNGLTGT', '1/3131ON0222', '204242431333']]
6UYG_A	0.0059545429773353	3.146753786699503	0.1260647359454847	[[79, 81], [69, 86], [21, 24]]	[4, 0, 3]	[[200, 202], [395, 406], [523, 526]]	[['EEE', 'YME', '213', '324', 'EEE', 'YFK', '213', '324'], ['EEEETTTTEEEEEE.GGG', 'ISADMSTATAYMELRSDD', '/213MNNM212130^9::', '032423323232415344', 'EEEEEEEEEGGG', 'VYADSFVIRGDE', '/21321//49::', '032432005344'], ['.EE.', 'SIKP', '}/3}', '3043', '.EE.', 'TVEG', '}/3}', '3043']]
6XHN_B	0.005961371317269	13.006502428264048	5.311827956989247	[[161, 163], [144, 151], [121, 125], [244, 248]]	[4, 0, 3, 1]	[[200, 202], [371, 378], [547, 551], [988, 992]]	[['EEE', 'YMH', '213', '324', 'EEE', 'YFK', '213', '324'], ['.TT.EEEE', 'SCGSVGFN', '}MN}/213', '32330324', '.TT.SEEE', 'SASFSTFK', '}MN[U213', '32323324'], ['EEEEE', 'SPSGV', '2222/', '33330', 'EEEEE', 'TGTGV', '2222/', '33330'], ['HHHHH', 'QDHVD', '%%%!%', '44404', 'HHHHH', 'EAEVQ', '%#%!%', '42404']]
6E0V_C	0.0059658004647556	6.667167550083791	0.834375000000001	[[617, 619], [584, 603], [769, 773], [201, 209]]	[4, 0, 3, 1]	[[200, 202], [376, 386], [544, 548], [974, 982]]	[['EEE', 'YMK', '213', '324', 'EEE', 'YFK', '213', '324'], ['EEEEEEESEEEEESS..TTS', 'TFNNIRCRSIDFIGQHGSGE', '2133/41W2/31/UV]}NNV', '32440525304203443334', 'EEEESSS.TTS', 'TFKDYGVSPTK', '2133UUR}NNV', '32443303334'], ['TTEEE', 'NSLYT', 'ON022', '43133', 'TTEEE', 'NGLTG', 'ON022', '43133'], ['....HHHHT', 'SYVEKNLLS', '}}Y]%%""N', '330444113', '.S.HHHHHT', 'SSVLNDILS', '}UY"%%!"N', '330144013']]
6ACD_C	0.0059674270144328	1.3173535908404932	0.3463302752293582	[[383, 385], [361, 427], [491, 550], [970, 974]]	[4, 0, 3, 1]	[[200, 202], [374, 440], [505, 564], [988, 992]]	[['EEE', 'YAD', '213', '324', 'EEE', 'YFK', '213', '324'], ['.SEEEESSS.SGGGTT..BSSEEEEEEEE.GGGGGGSSSS..SSHHHHT....SSS..EEEEEE.TT', 'FSTFKDYGVSATKLNDLEFSNVYADSFVVKGDDVRQIAPGQTGVIADYNYKLPDDFMGDVLAWNTRN', '[U2133UUR}T9:7OOZ]*UV/21321//]9::6;:RTUU]}UR!#%$O}]Z}VVT[}3/0123}PO', '2332443303234144142340324320043440540233433002434341344223401234354', '.SEEEESSS.TTSTTT..BSEEEEEEEEEEGGGGGGSSTT..STTTTTT....T…
6ZGG_A	0.0059731515590649	0.2749608363792806	0.0280210157618214	[[197, 202], [355, 444], [505, 564], [973, 985]]	[4, 0, 3, 1]	[[197, 202], [355, 444], [505, 564], [973, 985]]	[['ETTEEE', 'IDGYFK', '/ON213', '043324', 'ETTEEE', 'IDGYFK', '/ON213', '043324'], ['EEEE.SSB..SSGGGTS...SEEEEESS.GGGSSSS.EEEEEEEEEEE.STTGGGSSTT...SHHHHT....TT..EEEEEEE.TTTS..', 'RKRISNDVADYSVLYNSASFSTFKEYGVSPTKLNDLFFTNVYADSFVIRGDEVRQIAPGQTGKIADYNYKLPDDFTGEVIAWNSNNLDSK', '434/}VV([]UU679OU[}[U21332UR}99:SVVS[123/21321//^UOO6;:RTNN]}}V!#%$O}]Z}OO[}23//123}OOLV}]', '54503440243301343232332443303334…
2RHB_C	0.0059892504948845	9.83950220949353	0.1890971039182278	[[322, 334], [287, 293], [331, 334], [2, 5]]	[4, 0, 3, 1]	[[197, 202], [430, 436], [513, 516], [977, 980]]	[['ETTEEEEEEEEEE', 'IDYAEISFMLWCK', '/ON13/2110213', '0432403221324', 'ETTEEE', 'IDGYFK', '/ON213', '043324'], ['.EEEEEE', 'SSKCVCS', '}231/12', '3342023', '.EEEEEE', 'TGDVIAW', '}23//12', '3340023'], ['EEEE', 'LWCK', '0213', '1324', 'EEEE', 'LSFE', '0213', '1324'], ['HHHH', 'LENV', '"%%!', '1440', 'HHHH', 'LNDI', '"%%!', '1440']]
7A4N_A	0.0059896460585784	0.737071225440413	0.0051369863013701	[[197, 202], [355, 444], [506, 571], [973, 992]]	[4, 0, 3, 1]	[[197, 202], [355, 444], [506, 571], [973, 992]]	[['ETTEEE', 'IDGYFK', '/ON213', '043324', 'ETTEEE', 'IDGYFK', '/ON213', '043324'], ['EEEE.SEE..THHHHHSS..SEEEEESS.GGGSTT..BSEEEEEEEEE.STTGGGSSBT..SHHHHHT..B.TT..EEEEEEE.TTTT..', 'RKRISNBVADYSVLYNSASFSTFKCYGVSPTKLNDLDFTNVYADSFVIRGDEVRQIAPGQTGKIADYNYKLPDDFTGCVIAWNSNNLDSK', '434/}V5/[]N$!"$%UT}[U21312UR}99:SOOZ]*U3/21321//^UOO6;:RT+N]}U%!#%$O}])}OO[}21//123}OOLO}]', '54503460243301343232332423303334…
7KEC_C	0.005994545006681	0.6076449462288457	0.0	[[197, 202], [355, 444], [505, 571], [973, 992]]	[4, 0, 3, 1]	[[197, 202], [355, 444], [505, 571], [973, 992]]	[['ETTEEE', 'IDGYFK', '/ON213', '043324', 'ETTEEE', 'IDGYFK', '/ON213', '043324'], ['EEEE.SEE..HHHHHT.TT.SEEEESSS.TTGGGG.EESEEEEEEEEEEHHHHTT.STT..STIIIII....TT..EEEEEEE.GGGT..', 'RKRISNZVADYSVLYNSASFSTFKAYGVSPTKLNDLBFTNVYADSFVIRGDEVRQIAPGQTGKIADYNYKLPDDFTGAVIAWNSNNLDSK', '434/}V5/[]$$!"$O}MN[U2131UUR}NN:7::Z51U3/21321//4$%%!POYTNN]}UO=?A@A}]Z}OO[}21//123}::7O}]', '54503460243301343232332423303334…
6UYM_B	0.0060093845885056	12.28176244294794	5.450549450549454	[[86, 88], [101, 104], [175, 182], [183, 187]]	[4, 0, 3, 1]	[[200, 202], [430, 433], [546, 553], [988, 992]]	[['EEE', 'YFN', '213', '324', 'EEE', 'YFK', '213', '324'], ['.EEE', 'GTKV', '}23/', '3340', '.EEE', 'TGDV', '}23/', '3340'], ['EEEEEEEE', 'LSSTLTLS', '02220202', '13331313', 'EEEEEEEE', 'LTGTGVLT', '02222/02', '13333013'], ['HHHHH', 'KADYE', '%#%$%', '42434', 'HHHHH', 'EAEVQ', '%#%!%', '42404']]
3UYX_A	0.0060166179921934	2.793774937831244	0.4650766609880743	[[247, 249], [245, 249], [167, 172], [67, 69]]	[4, 0, 3, 1]	[[200, 202], [394, 398], [546, 551], [980, 982]]	[['EEE', 'TFE', '213', '324', 'EEE', 'YFK', '213', '324'], ['EEEEE', 'KITFE', '3/213', '40324', 'EEEEE', 'NVYAD', '3/213', '40324'], ['EEEEEE', 'LSKSYI', '02322/', '134330', 'EEEEEE', 'LTGTGV', '02222/', '133330'], ['HHT', 'ILG', '!"N', '013', 'HHT', 'ILS', '!"N', '013']]
6T4C_A	0.0060204131685125	12.132269194192975	0.1311754684838153	[[231, 233], [230, 234], [20, 25]]	[4, 0, 3]	[[200, 202], [395, 399], [529, 534]]	[['EEE', 'YAK', '213', '324', 'EEE', 'YFK', '213', '324'], ['EEEEE', 'VYAKP', '/2132', '03243', 'EEEEE', 'VYADS', '/2132', '03243'], ['......', 'QSTHSI', ']}}]}Y', '433430', '......', 'KSTNLV', ']}}]ZY', '433410']]
7K8W_A	0.0060228094729858	0.1736289716823117	0.0244328097731238	[[197, 202], [355, 453], [506, 571], [973, 992]]	[4, 0, 3, 1]	[[197, 202], [355, 453], [506, 571], [973, 992]]	[['ETTEEE', 'IDGYFK', '/ON213', '043324', 'ETTEEE', 'IDGYFK', '/ON213', '043324'], ['EEEE.SEE..THHHHTTS..SEEEEESS.STTGGG..BSEEEEEE...BGGGGGGSSTT..SHHHHHT....TT..EEEEEEE.TTTS..TT.EEEEEE', 'RKRISNCVADYSVLYNSASFSTFKDYGVSPTKLNDLEFTNVYADSFVIRGDEVRQIAPGQTGKIADYNYKLPDDFTGDVIAWNSNNLDSKVGGNYNYLY', '434/}V1/[]N$!"$ONT}[U21332UR}UNO7::Z]*U3/2132[YY~9::6;:RTNN]}U%!#%$O}]Z}OO[}23//123}OOLV}]KN}323202', '54503…
6MYA_E	0.0060298535621221	22.591804642779	0.4224872231686531	[[466, 468], [465, 470], [12, 16], [422, 426]]	[4, 0, 3, 1]	[[200, 202], [375, 380], [528, 532], [986, 990]]	[['EEE', 'YFE', '213', '324', 'EEE', 'YFK', '213', '324'], ['SEEEES', 'GYFEFY', 'U2131U', '332423', 'SEEEES', 'STFKDY', 'U2133U', '332443'], ['.....', 'NNSTD', ']]}}]', '44334', '.....', 'KKSTN', ']]}}]', '44334'], ['HHHHH', 'TYNAE', '$$%#%', '33424', 'HHHHH', 'PPEAE', '$$%#%', '33424']]
4M4Y_C	0.006030287233261	2.816771928177169	0.4412265758091984	[[244, 246], [242, 246], [164, 169], [70, 72]]	[4, 0, 3, 1]	[[200, 202], [394, 398], [546, 551], [980, 982]]	[['EEE', 'TFE', '213', '324', 'EEE', 'YFK', '213', '324'], ['EEEEE', 'KITFE', '3/213', '40324', 'EEEEE', 'NVYAD', '3/213', '40324'], ['EEEEEE', 'LSKSYI', '02322/', '134330', 'EEEEEE', 'LTGTGV', '02222/', '133330'], ['HHT', 'ILG', '!"N', '013', 'HHT', 'ILS', '!"N', '013']]
7CWC_A	0.0060378890060037	12.990376392001364	4.8700000000000045	[[161, 163], [144, 151], [121, 125], [244, 248]]	[4, 0, 3, 1]	[[200, 202], [371, 378], [547, 551], [988, 992]]	[['EEE', 'YMH', '213', '324', 'EEE', 'YFK', '213', '324'], ['.TT.EEEE', 'SCGSVGFN', '}MN}/213', '32330324', '.TT.SEEE', 'SASFSTFK', '}MN[U213', '32323324'], ['EEEEE', 'SPSGV', '2222/', '33330', 'EEEEE', 'TGTGV', '2222/', '33330'], ['HHHHH', 'QDHVD', '%%%!%', '44404', 'HHHHH', 'EAEVQ', '%#%!%', '42404']]
6SND_A	0.0060550526042271	12.89622213185805	5.051546391752579	[[208, 210], [101, 106], [69, 75], [183, 187]]	[4, 0, 3, 1]	[[200, 202], [430, 435], [545, 551], [988, 992]]	[['EEE', 'SFN', '213', '324', 'EEE', 'YFK', '213', '324'], ['.EEEEE', 'GTHVAA', '}23/11', '334022', '.EEEEE', 'TGDVIA', '}23//1', '334002'], ['TEEEEEE', 'SLYTLTI', 'N02202/', '3133130', 'TEEEEEE', 'GLTGTGV', 'N02222/', '3133330'], ['HHHHH', 'KADYE', '%#%$%', '42434', 'HHHHH', 'EAEVQ', '%#%!%', '42404']]
2QC2_A	0.0060550996597835	13.08188663178271	5.670454545454551	[[161, 163], [144, 151], [121, 125], [244, 248]]	[4, 0, 3, 1]	[[200, 202], [371, 378], [547, 551], [988, 992]]	[['EEE', 'YMH', '213', '324', 'EEE', 'YFK', '213', '324'], ['.TT.EEEE', 'SCGSVGFN', '}MN}/213', '32330324', '.TT.SEEE', 'SASFSTFK', '}MN[U213', '32323324'], ['EEEEE', 'SPSGV', '2222/', '33330', 'EEEEE', 'TGTGV', '2222/', '33330'], ['HHHHH', 'QDHVD', '%%%!%', '44404', 'HHHHH', 'EAEVQ', '%#%!%', '42404']]
5X58_B	0.0060613760093432	1.624919949747884	0.153241650294696	[[383, 385], [342, 389], [492, 553], [955, 965]]	[4, 0, 3, 1]	[[200, 202], [355, 402], [506, 567], [973, 983]]	[['EEE', 'YAD', '213', '324', 'EEE', 'YFK', '213', '324'], ['EEEE.SEE...STTTSS...SEEEESSS.SSTTTTS.BS.EEEEEEEE', 'RKKISNCVADYSVLYNSTFFSTFKCYGVSATKLNDLCFSNVYADSFVV', '433/}V1/[]}UKLNVU}[[U2131UUR}TUOLOOS[*U]/21321//', '544034202433013433223324233032341441223403243200', 'EEEE.SEE..HHHHHH.TT.SEEEESSS.TTSTTT..BSEEEEEEEEE', 'RKRISNCVADYSVLYNSASFSTFKDYGVSPTKLNDLEFTNVYADSFVI', '434/}V1/[]$$!"$%}MN[U2133U…
5X58_C	0.0060681718991778	1.6248724665667102	0.1117424242424247	[[383, 385], [342, 389], [492, 553], [955, 965]]	[4, 0, 3, 1]	[[200, 202], [355, 402], [506, 567], [973, 983]]	[['EEE', 'YAD', '213', '324', 'EEE', 'YFK', '213', '324'], ['EEEE.SEE...STTTSS...SEEEESSS.SSTTTTS.BS.EEEEEEEE', 'RKKISNCVADYSVLYNSTFFSTFKCYGVSATKLNDLCFSNVYADSFVV', '433/}V1/[]}UKLNVU}[[U2131UUR}TUOLOOS[*U]/21321//', '544034202433013433223324233032341441223403243200', 'EEEE.SEE..HHHHHH.TT.SEEEESSS.TTSTTT..BSEEEEEEEEE', 'RKRISNCVADYSVLYNSASFSTFKDYGVSPTKLNDLEFTNVYADSFVI', '434/}V1/[]$$!"$%}MN[U2133U…
5X58_A	0.0060688702532212	1.6249353096415118	0.2103092783505156	[[383, 385], [342, 389], [492, 553], [955, 965]]	[4, 0, 3, 1]	[[200, 202], [355, 402], [506, 567], [973, 983]]	[['EEE', 'YAD', '213', '324', 'EEE', 'YFK', '213', '324'], ['EEEE.SEE...STTTSS...SEEEESSS.SSTTTTS.BS.EEEEEEEE', 'RKKISNCVADYSVLYNSTFFSTFKCYGVSATKLNDLCFSNVYADSFVV', '433/}V1/[]}UKLNVU}[[U2131UUR}TUOLOOS[*U]/21321//', '544034202433013433223324233032341441223403243200', 'EEEE.SEE..HHHHHH.TT.SEEEESSS.TTSTTT..BSEEEEEEEEE', 'RKRISNCVADYSVLYNSASFSTFKDYGVSPTKLNDLEFTNVYADSFVI', '434/}V1/[]$$!"$%}MN[U2133U…
1AL0_F	0.0060703034010482	11.599682973666985	4.1491228070175445	[[175, 184], [6, 11], [300, 304]]	[0, 3, 1]	[[421, 430], [561, 566], [985, 989]]	[['TT..S.....', 'PETELSRQMT', 'NO}]S}^][}', '3434135423', 'TT....TT..', 'YNYKLPDDFT', 'NO}]Z}OO[}', '3434134423'], ['TT..EE', 'GAERMP', 'NM]^12', '324523', 'TT..EE', 'PFQQFG', 'NM]]12', '324423'], ['.HHHH', 'QYLNA', ']$"%#', '43142', '.HHHH', 'DPPEA', ']$$%#', '43342']]
5WKO_S	0.0060768318276725	2.841481180026045	0.391822827938671	[[244, 246], [242, 246], [164, 169], [70, 72]]	[4, 0, 3, 1]	[[200, 202], [394, 398], [546, 551], [980, 982]]	[['EEE', 'TFE', '213', '324', 'EEE', 'YFK', '213', '324'], ['EEEEE', 'KITFE', '3/213', '40324', 'EEEEE', 'NVYAD', '3/213', '40324'], ['EEEEEE', 'LSKSYI', '02322/', '134330', 'EEEEEE', 'LTGTGV', '02222/', '133330'], ['HHT', 'ILG', '!"N', '013', 'HHT', 'ILS', '!"N', '013']]
6XBI_A	0.0060962196045275	13.001873300051184	5.051546391752579	[[161, 163], [144, 151], [121, 125], [244, 248]]	[4, 0, 3, 1]	[[200, 202], [371, 378], [547, 551], [988, 992]]	[['EEE', 'YMH', '213', '324', 'EEE', 'YFK', '213', '324'], ['.TT.EEEE', 'SCGSVGFN', '}MN}/213', '32330324', '.TT.SEEE', 'SASFSTFK', '}MN[U213', '32323324'], ['EEEEE', 'SPSGV', '2222/', '33330', 'EEEEE', 'TGTGV', '2222/', '33330'], ['HHHHH', 'QDHVD', '%%%!%', '44404', 'HHHHH', 'EAEVQ', '%#%!%', '42404']]
4M4Y_A	0.0060970031056538	2.801651786381113	0.4003407155025544	[[244, 246], [242, 246], [164, 169], [70, 72]]	[4, 0, 3, 1]	[[200, 202], [394, 398], [546, 551], [980, 982]]	[['EEE', 'TFE', '213', '324', 'EEE', 'YFK', '213', '324'], ['EEEEE', 'KITFE', '3/213', '40324', 'EEEEE', 'NVYAD', '3/213', '40324'], ['EEEEEE', 'LSKSYI', '02322/', '134330', 'EEEEEE', 'LTGTGV', '02222/', '133330'], ['HHT', 'ILG', '!"N', '013', 'HHT', 'ILS', '!"N', '013']]
6SNC_A	0.0061083472119007	12.888058353365489	5.450549450549454	[[208, 210], [101, 106], [69, 75], [183, 187]]	[4, 0, 3, 1]	[[200, 202], [430, 435], [545, 551], [988, 992]]	[['EEE', 'SFN', '213', '324', 'EEE', 'YFK', '213', '324'], ['.EEEEE', 'GTHVAA', '}23/11', '334022', '.EEEEE', 'TGDVIA', '}23//1', '334002'], ['TEEEEEE', 'SLYTLTI', 'N02202/', '3133130', 'TEEEEEE', 'GLTGTGV', 'N02222/', '3133330'], ['HHHHH', 'KADYE', '%#%$%', '42434', 'HHHHH', 'EAEVQ', '%#%!%', '42404']]
4RS4_A	0.0061175353144039	8.89375589724374	0.1277683134582621	[[287, 291], [286, 295], [289, 295], [2, 5]]	[4, 0, 3, 1]	[[198, 202], [427, 436], [547, 553], [977, 980]]	[['TTEEE', 'DPSSK', 'ON223', '43334', 'TTEEE', 'DGYFK', 'ON213', '43324'], ['TTTEEEEEEE', 'NDPSSKTVCT', 'OON2232/12', '4433343023', 'TT..EEEEEE', 'DDFTGDVIAW', 'OO[}23//12', '4423340023'], ['EEEEEEE', 'SSKTVCT', '2232/12', '3343023', 'EEEEEEE', 'TGTGVLT', '2222/02', '3333013'], ['HHHH', 'LENI', '"%%!', '1440', 'HHHH', 'LNDI', '"%%!', '1440']]
3CSY_G	0.0061177929699822	7.248396196162972	0.0034188034188034	[[64, 67], [186, 188], [186, 192]]	[4, 0, 3]	[[198, 201], [451, 453], [547, 553]]	[['TTTE', 'KGRF', 'ONP1', '4352', 'TTEE', 'DGYF', 'ON21', '4332'], ['EEE', 'SLS', '202', '313', 'EEE', 'YLY', '202', '313'], ['EEEEEEE', 'SLSSVVT', '2022//2', '3133003', 'EEEEEEE', 'TGTGVLT', '2222/02', '3333013']]
7JVC_A	0.0061184712322088	0.8994095022188096	0.0120689655172416	[[197, 202], [355, 444], [505, 571], [973, 992]]	[4, 0, 3, 1]	[[197, 202], [355, 444], [505, 571], [973, 992]]	[['ETTEEE', 'IDGYFK', '/ON213', '043324', 'ETTEEE', 'IDGYFK', '/ON213', '043324'], ['EEEE.SEE...TTTTT.TT.SEEEESSS.HHHHTT.EESEEEEEEEEEEGGGGGGSSTT..SHHHHHT.PPPTT..EEEEEEE.TTTS..', 'RKRISNCVADYSVLYNSASFSTFKDYGVSPTKLNDLEFTNVYADSFVIRGDEVRQIAPGQTGKIADYNYKLPDDFTGDVIAWNSNNLDSK', '434/}V1/[]}NKLNO}MN[U2133UUR}$$%"OOZ31U3/21321//49::6;:RTNN]}U%!#%$O}HEGOO[}23//123}OOLV}]', '54503420243301343232332443303334…
7JVC_B	0.0061214831021126	0.8994256036038092	0.1763527054108218	[[197, 202], [355, 444], [505, 571], [973, 992]]	[4, 0, 3, 1]	[[197, 202], [355, 444], [505, 571], [973, 992]]	[['ETTEEE', 'IDGYFK', '/ON213', '043324', 'ETTEEE', 'IDGYFK', '/ON213', '043324'], ['EEEE.SEE...TTTTT.TT.SEEEESSS.HHHHTT.EESEEEEEEEEEEGGGGGGSSTT..SHHHHHT.PPPTT..EEEEEEE.TTTS..', 'RKRISNTVADYSVLYNSASFSTFKUYGVSPTKLNDLVFTNVYADSFVIRGDEVRQIAPGQTGKIADYNYKLPDDFTGUVIAWNSNNLDSK', '434/}V2/[]}NKLNO}MN[U2135UUR}$$%"OOZ/1U3/21321//49::6;:RTNN]}U%!#%$O}HEGOO[}25//123}OOLV}]', '54503430243301343232332463303334…
7JVC_E	0.0061230966368759	0.8994236917909639	0.1180952380952387	[[197, 202], [355, 444], [505, 571], [973, 992]]	[4, 0, 3, 1]	[[197, 202], [355, 444], [505, 571], [973, 992]]	[['ETTEEE', 'IDGYFK', '/ON213', '043324', 'ETTEEE', 'IDGYFK', '/ON213', '043324'], ['EEEE.SEE...TTTTT.TT.SEEEESSS.HHHHTT.EESEEEEEEEEEEGGGGGGSSTT..SHHHHHT.PPPTT..EEEEEEE.TTTS..', 'RKRISNKVADYSVLYNSASFSTFKLYGVSPTKLNDLMFTNVYADSFVIRGDEVRQIAPGQTGKIADYNYKLPDDFTGLVIAWNSNNLDSK', '434/}V3/[]}NKLNO}MN[U2130UUR}$$%"OOZ11U3/21321//49::6;:RTNN]}U%!#%$O}HEGOO[}20//123}OOLV}]', '54503440243301343232332413303334…
6WAQ_D	0.0061240690574373	2.2897560689079195	0.0885860306643946	[[383, 385], [342, 425], [492, 501], [427, 429]]	[4, 0, 3, 1]	[[200, 202], [355, 438], [506, 515], [990, 992]]	[['EEE', 'YAD', '213', '324', 'EEE', 'YFK', '213', '324'], ['EEEE.SSB..THHHHS.SS.SEEEEESS.GGGGGGGTTS.EEEEEEEEEGGGGGGSSTT..SHHHHHT....TT..EEEEEEE.', 'RKKISNBVADYSVLYNSTFFSTFKCYGVSATKLNDLDFSNVYADSFVVKGDDVRQIAPGQTGVIADYNYKLPDDFMGCVLAWNT', '433/}VX([]N$!"$V}UT[U21312UR}89:7::7OMU]/21321//39::6;:RTNN]}U!!#%$O}]Z}OO[[21/0123}', '54403460243301343322332423303234144142340324320043440540233433002434341344…
7C2Q_B	0.0061256041557574	13.02431510076142	7.761194029850753	[[161, 163], [144, 151], [121, 125], [244, 248]]	[4, 0, 3, 1]	[[200, 202], [371, 378], [547, 551], [988, 992]]	[['EEE', 'YMH', '213', '324', 'EEE', 'YFK', '213', '324'], ['.TT.EEEE', 'SCGSVGFN', '}MN}/213', '32330324', '.TT.SEEE', 'SASFSTFK', '}MN[U213', '32323324'], ['EEEEE', 'SPSGV', '2222/', '33330', 'EEEEE', 'TGTGV', '2222/', '33330'], ['HHHHH', 'QDHVD', '%%%!%', '44404', 'HHHHH', 'EAEVQ', '%#%!%', '42404']]
5WKO_U	0.0061312774383335	2.838637149303454	0.4139693356047691	[[244, 246], [242, 246], [164, 169], [70, 72]]	[4, 0, 3, 1]	[[200, 202], [394, 398], [546, 551], [980, 982]]	[['EEE', 'TFE', '213', '324', 'EEE', 'YFK', '213', '324'], ['EEEEE', 'KITFE', '3/213', '40324', 'EEEEE', 'NVYAD', '3/213', '40324'], ['EEEEEE', 'LSKSYI', '02322/', '134330', 'EEEEEE', 'LTGTGV', '02222/', '133330'], ['HHT', 'ILG', '!"N', '013', 'HHT', 'ILS', '!"N', '013']]
6OJ0_G	0.0061336500489252	1.2686645619659955	0.0868824531516179	[[1138, 1140], [1138, 1141], [1025, 1030], [1005, 1009]]	[4, 0, 3, 1]	[[200, 202], [396, 399], [548, 553], [976, 980]]	[['EEE', 'YFN', '213', '324', 'EEE', 'YFK', '213', '324'], ['EEEE', 'YFNP', '2132', '3243', 'EEEE', 'YADS', '2132', '3243'], ['EEEEEE', 'YSTNLT', '222302', '333413', 'EEEEEE', 'GTGVLT', '222/02', '333013'], ['.HHHH', 'VTQQV', 'Y$%%!', '03440', '.HHHH', 'VLNDI', 'Y"%%!', '01440']]
4R71_F	0.0061336593836839	11.866195797348956	3.97457627118644	[[26, 34], [109, 115], [13, 18]]	[0, 3, 1]	[[431, 439], [548, 554], [977, 982]]	[['EEEEEEETT', 'GVVVAIDKD', '2///1/3OO', '300020444', 'EEEEEEE.T', 'GDVIAWNSN', '23//123}O', '340023434'], ['EEEEEEE', 'TGVINGK', '22//323', '3300434', 'EEEEEEE', 'GTGVLTE', '222/023', '3330134'], ['HHHHTT', 'LKEIET', '"%%!ON', '144043', 'HHHHHT', 'LNDILS', '"%%!"N', '144013']]
6EA7_L	0.0061469434810782	12.14631277621393	5.450549450549454	[[207, 209], [100, 103], [174, 181], [182, 186]]	[4, 0, 3, 1]	[[200, 202], [430, 433], [546, 553], [988, 992]]	[['EEE', 'SFN', '213', '324', 'EEE', 'YFK', '213', '324'], ['.EEE', 'GTKV', '}23/', '3340', '.EEE', 'TGDV', '}23/', '3340'], ['EEEEEEEE', 'LSSTLTLS', '02220202', '13331313', 'EEEEEEEE', 'LTGTGVLT', '02222/02', '13333013'], ['HHHHH', 'KADYE', '%#%$%', '42434', 'HHHHH', 'EAEVQ', '%#%!%', '42404']]
6N16_D	0.006147024319957	12.305895705150558	5.825581395348842	[[208, 210], [101, 104], [175, 182], [122, 126]]	[4, 0, 3, 1]	[[200, 202], [430, 433], [546, 553], [988, 992]]	[['EEE', 'SFN', '213', '324', 'EEE', 'YFK', '213', '324'], ['.EEE', 'GTKV', '}23/', '3340', '.EEE', 'TGDV', '}23/', '3340'], ['EEEEEEEE', 'LSSTLTLS', '02220202', '13331313', 'EEEEEEEE', 'LTGTGVLT', '02222/02', '13333013'], ['HHHHH', 'EDQVK', '%%%!%', '44404', 'HHHHH', 'EAEVQ', '%#%!%', '42404']]
5WKO_O	0.0061550413556012	2.826424966574326	0.4310051107325379	[[244, 246], [242, 246], [164, 169], [70, 72]]	[4, 0, 3, 1]	[[200, 202], [394, 398], [546, 551], [980, 982]]	[['EEE', 'TFE', '213', '324', 'EEE', 'YFK', '213', '324'], ['EEEEE', 'KITFE', '3/213', '40324', 'EEEEE', 'NVYAD', '3/213', '40324'], ['EEEEEE', 'LSKSYI', '02322/', '134330', 'EEEEEE', 'LTGTGV', '02222/', '133330'], ['HHT', 'ILG', '!"N', '013', 'HHT', 'ILS', '!"N', '013']]
5N19_A	0.0061563614776659	13.03265846288768	5.114583333333336	[[161, 163], [144, 151], [121, 125], [244, 248]]	[4, 0, 3, 1]	[[200, 202], [371, 378], [547, 551], [988, 992]]	[['EEE', 'YMH', '213', '324', 'EEE', 'YFK', '213', '324'], ['.TT.EEEE', 'SCGSVGFN', '}MN}/213', '32330324', '.TT.SEEE', 'SASFSTFK', '}MN[U213', '32323324'], ['EEEEE', 'SPSGV', '2222/', '33330', 'EEEEE', 'TGTGV', '2222/', '33330'], ['HHHHH', 'QDHVD', '%%%!%', '44404', 'HHHHH', 'EAEVQ', '%#%!%', '42404']]
5WKO_T	0.0061565462840346	2.868713901490876	0.405451448040885	[[244, 246], [242, 246], [164, 169], [70, 72]]	[4, 0, 3, 1]	[[200, 202], [394, 398], [546, 551], [980, 982]]	[['EEE', 'TFE', '213', '324', 'EEE', 'YFK', '213', '324'], ['EEEEE', 'KITFE', '3/213', '40324', 'EEEEE', 'NVYAD', '3/213', '40324'], ['EEEEEE', 'LSKSYI', '02322/', '134330', 'EEEEEE', 'LTGTGV', '02222/', '133330'], ['HHT', 'ILG', '!"N', '013', 'HHT', 'ILS', '!"N', '013']]
6SH9_B	0.0061619895552708	7.472747659503302	2.155913978494626	[[384, 387], [1356, 1361], [1397, 1416], [912, 915]]	[4, 0, 3, 1]	[[197, 200], [394, 399], [540, 553], [986, 989]]	[['ETTE', 'INGT', '/ON2', '0433', 'ETTE', 'IDGY', '/ON2', '0433'], ['EEEEEE', 'KVSFDY', '3/2132', '403243', 'EEEEEE', 'NVYADS', '3/2132', '403243'], ['EEEEEEEB.TTS.EEEEEEE', 'KAEFELTGGVNGDSWFGIYS', '3131302+}KOU]2212/22', '42424133304343323033', 'EEEETTEEEEEEEE', 'NFNFNGLTGTGVLT', '3131ON02222/02', '42424313333013'], ['HHHH', 'STKF', '$$%#', '3342', 'HHHH', 'PPEA', '$$%#', '3342']]
5WKO_N	0.0061622040848537	2.838655191661139	0.412265758091993	[[244, 246], [242, 246], [164, 169], [70, 72]]	[4, 0, 3, 1]	[[200, 202], [394, 398], [546, 551], [980, 982]]	[['EEE', 'TFE', '213', '324', 'EEE', 'YFK', '213', '324'], ['EEEEE', 'KITFE', '3/213', '40324', 'EEEEE', 'NVYAD', '3/213', '40324'], ['EEEEEE', 'LSKSYI', '02322/', '134330', 'EEEEEE', 'LTGTGV', '02222/', '133330'], ['HHT', 'ILG', '!"N', '013', 'HHT', 'ILS', '!"N', '013']]
6LNY_A	0.0061669360062765	13.02994561150293	5.178947368421055	[[161, 163], [144, 151], [121, 125], [244, 248]]	[4, 0, 3, 1]	[[200, 202], [371, 378], [547, 551], [988, 992]]	[['EEE', 'YMH', '213', '324', 'EEE', 'YFK', '213', '324'], ['.TT.EEEE', 'SCGSVGFN', '}MN}/213', '32330324', '.TT.SEEE', 'SASFSTFK', '}MN[U213', '32323324'], ['EEEEE', 'SPSGV', '2222/', '33330', 'EEEEE', 'TGTGV', '2222/', '33330'], ['HHHHH', 'QDHVD', '%%%!%', '44404', 'HHHHH', 'EAEVQ', '%#%!%', '42404']]
6E0V_B	0.0061720013177405	6.621919079833212	0.8575949367088611	[[617, 619], [584, 603], [769, 773], [201, 209]]	[4, 0, 3, 1]	[[200, 202], [376, 386], [544, 548], [974, 982]]	[['EEE', 'YMK', '213', '324', 'EEE', 'YFK', '213', '324'], ['EEEEEEESEEEEESS..TTS', 'TFNNIRCRSIDFIGQHGSGE', '2133/41W2/31/UV]}NNV', '32440525304203443334', 'EEEESSS.TTS', 'TFKDYGVSPTK', '2133UUR}NNV', '32443303334'], ['TTEEE', 'NSLYT', 'ON022', '43133', 'TTEEE', 'NGLTG', 'ON022', '43133'], ['....HHHHT', 'SYVEKNLLS', '}}Y]%%""N', '330444113', '.S.HHHHHT', 'SSVLNDILS', '}UY"%%!"N', '330144013']]
5C12_A	0.0061825261399502	5.952661702956383	0.3044444444444447	[[241, 243], [292, 295], [294, 297], [308, 311]]	[4, 0, 3, 1]	[[200, 202], [450, 453], [552, 555], [986, 989]]	[['EEE', 'SAH', '213', '324', 'EEE', 'YFK', '213', '324'], ['EEEE', 'HYLW', '3202', '4313', 'EEEE', 'NYLY', '3202', '4313'], ['EEE.', 'LWDG', '023}', '1343', 'EEE.', 'LTES', '023}', '1343'], ['HHHH', 'TTEA', '$$%#', '3342', 'HHHH', 'PPEA', '$$%#', '3342']]
6L8Q_G	0.0061837808351897	11.820822939232889	5.311827956989247	[[223, 225], [273, 282], [81, 86]]	[4, 0, 3]	[[200, 202], [386, 395], [544, 549]]	[['EEE', 'YAK', '213', '324', 'EEE', 'YFK', '213', '324'], ['STTT...EEE', 'NLTDLEPAQI', 'VLNOZ]}13/', '4134143240', 'STTT..BSEE', 'KLNDLEFTNV', 'VLOOZ]*U3/', '4144142340'], ['TTEEEE', 'HGNSST', 'ON3222', '434333', 'TTEEEE', 'NGLTGT', 'ON0222', '431333']]
6EA7_R	0.0061970099557819	12.18329591512549	12.04444444444445	[[207, 209], [100, 103], [174, 181], [182, 186]]	[4, 0, 3, 1]	[[200, 202], [430, 433], [546, 553], [988, 992]]	[['EEE', 'SFN', '213', '324', 'EEE', 'YFK', '213', '324'], ['.EEE', 'GTKV', '}23/', '3340', '.EEE', 'TGDV', '}23/', '3340'], ['EEEEEEEE', 'LSSTLTLS', '02220202', '13331313', 'EEEEEEEE', 'LTGTGVLT', '02222/02', '13333013'], ['HHHHH', 'KADYE', '%#%$%', '42434', 'HHHHH', 'EAEVQ', '%#%!%', '42404']]
6XHN_A	0.0061989569019808	13.008053919351791	6.723684210526319	[[161, 163], [144, 151], [121, 125], [244, 248]]	[4, 0, 3, 1]	[[200, 202], [371, 378], [547, 551], [988, 992]]	[['EEE', 'YMH', '213', '324', 'EEE', 'YFK', '213', '324'], ['.TT.EEEE', 'SCGSVGFN', '}MN}/213', '32330324', '.TT.SEEE', 'SASFSTFK', '}MN[U213', '32323324'], ['EEEEE', 'SPSGV', '2222/', '33330', 'EEEEE', 'TGTGV', '2222/', '33330'], ['HHHHH', 'QDHVD', '%%%!%', '44404', 'HHHHH', 'EAEVQ', '%#%!%', '42404']]
4GXU_M	0.0062011501163591	9.14818423064746	0.0226480836236941	[[64, 67], [177, 179], [177, 183]]	[4, 0, 3]	[[198, 201], [451, 453], [547, 553]]	[['TTTE', 'KGRF', 'ONP1', '4352', 'TTEE', 'DGYF', 'ON21', '4332'], ['EEE', 'SLS', '202', '313', 'EEE', 'YLY', '202', '313'], ['EEEEEEE', 'SLSSVVT', '2022//2', '3133003', 'EEEEEEE', 'TGTGVLT', '2222/02', '3333013']]
6XC3_L	0.006212204062525	12.256686254152344	5.178947368421055	[[208, 210], [101, 104], [175, 182], [183, 187]]	[4, 0, 3, 1]	[[200, 202], [430, 433], [546, 553], [988, 992]]	[['EEE', 'SFN', '213', '324', 'EEE', 'YFK', '213', '324'], ['.EEE', 'GTKV', '}23/', '3340', '.EEE', 'TGDV', '}23/', '3340'], ['EEEEEEEE', 'LSSTLTLS', '02220202', '13331313', 'EEEEEEEE', 'LTGTGVLT', '02222/02', '13333013'], ['HHHHH', 'KADYE', '%#%$%', '42434', 'HHHHH', 'EAEVQ', '%#%!%', '42404']]
6XMI_A	0.0062190073240278	12.217405712536802	3.163120567375887	[[210, 212], [103, 106], [177, 184], [185, 189]]	[4, 0, 3, 1]	[[200, 202], [430, 433], [546, 553], [988, 992]]	[['EEE', 'SFN', '213', '324', 'EEE', 'YFK', '213', '324'], ['.EEE', 'GTKV', '}23/', '3340', '.EEE', 'TGDV', '}23/', '3340'], ['EEEEEEEE', 'LSSTLTLS', '02220202', '13331313', 'EEEEEEEE', 'LTGTGVLT', '02222/02', '13333013'], ['HHHHH', 'KADYE', '%#%$%', '42434', 'HHHHH', 'EAEVQ', '%#%!%', '42404']]
5HJ3_A	0.0062240489606513	5.262343673081521	0.1686541737649054	[[64, 67], [186, 188], [186, 190]]	[4, 0, 3]	[[198, 201], [451, 453], [547, 551]]	[['TTTE', 'KGRF', 'ONP1', '4352', 'TTEE', 'DGYF', 'ON21', '4332'], ['EEE', 'SLS', '202', '313', 'EEE', 'YLY', '202', '313'], ['EEEEE', 'SLSSV', '2022/', '31330', 'EEEEE', 'TGTGV', '2222/', '33330']]
6W09_H	0.0062251231342067	2.3950836243235134	0.0374787052810901	[[69, 73], [121, 124], [122, 127], [3, 7]]	[4, 0, 3, 1]	[[198, 202], [435, 438], [553, 558], [985, 989]]	[['TEEEE', 'HMPAD', 'O1213', '42324', 'TTEEE', 'DGYFK', 'ON213', '43324'], ['EEE.', 'CTHP', '123}', '2343', 'EEE.', 'AWNS', '123}', '2343'], ['EE....', 'THPFHH', '23}[]]', '343244', 'EE....', 'TESNKK', '23}]]]', '343444'], ['.HHHH', 'NVYKA', ']!$%#', '40342', '.HHHH', 'DPPEA', ']$$%#', '43342']]
5WKO_M	0.0062290495545486	2.846811051616967	0.4003407155025544	[[244, 246], [242, 246], [164, 169], [70, 72]]	[4, 0, 3, 1]	[[200, 202], [394, 398], [546, 551], [980, 982]]	[['EEE', 'TFE', '213', '324', 'EEE', 'YFK', '213', '324'], ['EEEEE', 'KITFE', '3/213', '40324', 'EEEEE', 'NVYAD', '3/213', '40324'], ['EEEEEE', 'LSKSYI', '02322/', '134330', 'EEEEEE', 'LTGTGV', '02222/', '133330'], ['HHT', 'ILG', '!"N', '013', 'HHT', 'ILS', '!"N', '013']]
6H4C_E	0.0062394697125312	7.429781087747201	1.3959183673469409	[[55, 57], [10, 29], [100, 118], [68, 70]]	[4, 0, 3, 1]	[[198, 200], [425, 433], [544, 554], [986, 988]]	[['TTE', 'EGY', 'ON2', '433', 'TTE', 'DGY', 'ON2', '433'], ['.STT....B.SSTT.S.EEE', 'LSENARMPERNHKTDAGYDI', 'ZUOO[^[},^VVON]T}23/', '13442523454443423340', '..TT..EEE', 'LPDDFTGDV', 'Z}OO[}23/', '134423340'], ['TT.EEEEEE.TTS.EEEEE', 'NGYITPGVFDIKGEIDLSD', 'ON}/222/1]KOU]/3023', '4330333024043404134', 'TTEEEEEEEEE', 'NGLTGTGVLTE', 'ON02222/023', '43133330134'], ['HHH', 'SSK', '$$%', '334', 'HHH', …
6EA5_Q	0.0062536720766404	8.161049807784442	0.0711678832116788	[[65, 68], [186, 188], [186, 194]]	[4, 0, 3]	[[198, 201], [451, 453], [547, 555]]	[['TTTE', 'KGRF', 'ONP1', '4352', 'TTEE', 'DGYF', 'ON21', '4332'], ['EEE', 'SLS', '202', '313', 'EEE', 'YLY', '202', '313'], ['EEEEEEEE.', 'SLSSVVTVP', '2022//2/}', '313300303', 'EEEEEEEE.', 'TGTGVLTES', '2222/023}', '333301343']]
6FJQ_B	0.0062657683776294	3.2526538709423662	0.0444839857651251	[[169, 171], [168, 173], [27, 32], [98, 100]]	[4, 0, 3, 1]	[[200, 202], [395, 400], [549, 554], [973, 975]]	[['EEE', 'TFD', '213', '324', 'EEE', 'YFK', '213', '324'], ['EEEEEE', 'ITFDFA', '/21311', '032422', 'EEEEEE', 'VYADSF', '/21321', '032432'], ['EEEEEE', 'TFVLTK', '21/023', '320134', 'EEEEEE', 'TGVLTE', '22/023', '330134'], ['S.S', 'VGS', 'R}U', '033', 'S.S', 'ISS', 'R}U', '033']]
6DWX_B	0.0062660111782468	11.00450648420583	3.163120567375887	[[114, 118], [139, 152], [100, 105]]	[0, 3, 1]	[[433, 437], [538, 543], [986, 991]]	[['EEEEE', 'VIFWK', '//123', '00234', 'EEEEE', 'VIAWN', '//123', '00234'], ['EEEEEE.GGG.EEE', 'AINLLHIQFDHFDF', '1/3003Y:8:]131', '20411404244242', 'EEEEEE', 'FVNFNF', '1/3131', '204242'], ['HHHHHH', 'SVEAEI', '$!%#%!', '304240', 'HHHHHH', 'PPEAEV', '$$%#%!', '334240']]
6UYD_L	0.006281443259571	12.259953591455268	5.450549450549454	[[208, 210], [101, 104], [175, 182], [183, 187]]	[4, 0, 3, 1]	[[200, 202], [430, 433], [546, 553], [988, 992]]	[['EEE', 'SFN', '213', '324', 'EEE', 'YFK', '213', '324'], ['.EEE', 'GTKV', '}23/', '3340', '.EEE', 'TGDV', '}23/', '3340'], ['EEEEEEEE', 'LSSTLTLS', '02220202', '13331313', 'EEEEEEEE', 'LTGTGVLT', '02222/02', '13333013'], ['HHHHH', 'KADYE', '%#%$%', '42434', 'HHHHH', 'EAEVQ', '%#%!%', '42404']]
5JW3_L	0.0062825987008799	12.2260236704592	4.644230769230772	[[204, 206], [97, 100], [171, 178], [179, 183]]	[4, 0, 3, 1]	[[200, 202], [430, 433], [546, 553], [988, 992]]	[['EEE', 'SFN', '213', '324', 'EEE', 'YFK', '213', '324'], ['.EEE', 'GTKV', '}23/', '3340', '.EEE', 'TGDV', '}23/', '3340'], ['EEEEEEEE', 'LSSTLTLS', '02220202', '13331313', 'EEEEEEEE', 'LTGTGVLT', '02222/02', '13333013'], ['HHHHH', 'KADYE', '%#%$%', '42434', 'HHHHH', 'EAEVQ', '%#%!%', '42404']]
4URR_F	0.0062853204990371	6.519608048167546	0.2674616695059617	[[501, 503], [500, 503], [450, 459], [174, 178]]	[4, 0, 3, 1]	[[200, 202], [395, 398], [549, 558], [985, 989]]	[['EEE', 'SFD', '213', '324', 'EEE', 'YFK', '213', '324'], ['EEEE', 'VSFD', '/213', '0324', 'EEEE', 'VYAD', '/213', '0324'], ['EEEEEE....', 'SGVHINTANK', '22/3/3}[]]', '3304043244', 'EEEEEE....', 'TGVLTESNKK', '22/023}]]]', '3301343444'], ['..HHH', 'DNYQA', ']]$%#', '44342', '.HHHH', 'DPPEA', ']$$%#', '43342']]
6XKL_C	0.0062860673278496	0.8377018737546489	0.0463458110516941	[[197, 202], [355, 438], [505, 570], [973, 992]]	[4, 0, 3, 1]	[[197, 202], [355, 438], [505, 570], [973, 992]]	[['ETTEEE', 'IDGYFK', '/ON213', '043324', 'ETTEEE', 'IDGYFK', '/ON213', '043324'], ['EEEE.SSB...HHHHH.TT.SEEEEESS.TTTTTT.EESEEEEEEEEEEHHHHTT.STT..SHIIIII....TT..EEEEEEE.', 'RKRISNAVADYSVLYNSASFSTFKBYGVSPTKLNDLCFTNVYADSFVIRGDEVRQIAPGQTGKIADYNYKLPDDFTGBVIAWNS', '434/}VT([]}$!"$%}MN[U21352UR}NNOLOOZ11U3/21321//4$%%!POYTNN]}U%=?A@A}]Z}OO[}25//123}', '54503420243301343232332463303334144122340324320053…
2GZ9_A	0.0062884623590095	13.022936104818594	4.929292929292932	[[161, 163], [144, 151], [121, 125], [244, 248]]	[4, 0, 3, 1]	[[200, 202], [371, 378], [547, 551], [988, 992]]	[['EEE', 'YMH', '213', '324', 'EEE', 'YFK', '213', '324'], ['.TT.EEEE', 'SCGSVGFN', '}MN}/213', '32330324', '.TT.SEEE', 'SASFSTFK', '}MN[U213', '32323324'], ['EEEEE', 'SPSGV', '2222/', '33330', 'EEEEE', 'TGTGV', '2222/', '33330'], ['HHHHH', 'QDHVD', '%%%!%', '44404', 'HHHHH', 'EAEVQ', '%#%!%', '42404']]
3LZV_B	0.0063017529918751	14.77223191268719	292.50000000000006	[[51, 53], [61, 65], [73, 76], [88, 91]]	[4, 0, 3, 1]	[[199, 201], [394, 398], [549, 552], [979, 982]]	[['TEE', 'GGF', 'N21', '332', 'TEE', 'GYF', 'N21', '332'], ['EEEEE', 'QIPVE', '3/2/3', '40304', 'EEEEE', 'NVYAD', '3/213', '40324'], ['EEEE', 'GTVL', '22/0', '3301', 'EEEE', 'TGVL', '22/0', '3301'], ['HHHT', 'DLLT', '%""N', '4113', 'HHHT', 'DILS', '%!"N', '4013']]
7K8W_G	0.0063060269008654	0.8618711488926785	0.0255536626916519	[[197, 202], [355, 453], [511, 571], [973, 992]]	[4, 0, 3, 1]	[[197, 202], [355, 453], [511, 571], [973, 992]]	[['ETTEEE', 'IDGYFK', '/ON213', '043324', 'ETTEEE', 'IDGYFK', '/ON213', '043324'], ['EEEE.SS...THHHHTTS..SEEEEESS.SSSGGG...SEEEEEE....TTTGGGSSTT..SHHHHHT....TT..EEEEE.B.TTTT..TT.EEEEEE', 'RKRISNBVADYSVLYNSASFSTFKCYGVSPTKLNDLDFTNVYADSFVIRGDEVRQIAPGQTGKIADYNYKLPDDFTGCVIAWNSNNLDSKVGGNYNYLY', '434/}VXY[]N$!"$ONT}[U21312UR}UUV7::Z][U3/2132[YY^NOO6;:RTNN]}U%!#%$O}]Z}OO[}21//1},}OOLO}]KN}323202', '54503…
6UH6_A	0.0063255811519167	15.028688262086051	0.4144578313253022	[[104, 108], [103, 108], [132, 135], [5, 7]]	[4, 0, 3, 1]	[[198, 202], [373, 378], [540, 543], [989, 991]]	[['TSEEE', 'NGYAN', 'OU213', '43324', 'TTEEE', 'DGYFK', 'ON213', '43324'], ['TTSEEE', 'PNGYAN', 'NOU213', '343324', 'T.SEEE', 'SFSTFK', 'N[U213', '323324'], ['EEEE', 'DAEF', '3131', '4242', 'EEEE', 'NFNF', '3131', '4242'], ['HHH', 'ADV', '#%!', '240', 'HHH', 'AEV', '#%!', '240']]
3J70_S	0.0063275046400808	12.247235834141978	8.783333333333339	[[128, 130], [101, 104], [175, 182], [183, 187]]	[4, 0, 3, 1]	[[199, 201], [430, 433], [546, 553], [988, 992]]	[['TEE', 'GTA', 'N21', '332', 'TEE', 'GYF', 'N21', '332'], ['.EEE', 'GTKV', '}23/', '3340', '.EEE', 'TGDV', '}23/', '3340'], ['EEEEEEEE', 'LSSTLTLS', '02220202', '13331313', 'EEEEEEEE', 'LTGTGVLT', '02222/02', '13333013'], ['HHHHH', 'KADYE', '%#%$%', '42434', 'HHHHH', 'EAEVQ', '%#%!%', '42404']]
6RFL_G	0.0063356462955343	14.258860792927726	5.522222222222225	[[62, 65], [59, 62], [139, 144], [24, 27]]	[4, 0, 3, 1]	[[197, 200], [431, 434], [538, 543], [988, 991]]	[['ETTE', 'VNNS', '/OO2', '0443', 'ETTE', 'IDGY', '/ON2', '0433'], ['EEEE', 'GEIV', '23//', '3400', 'EEEE', 'GDVI', '23//', '3400'], ['EEEEEE', 'AVLMEA', '1/0131', '201242', 'EEEEEE', 'FVNFNF', '1/3131', '204242'], ['HHHH', 'KTNI', '%$%!', '4340', 'HHHH', 'EAEV', '%#%!', '4240']]
6PUT_A	0.0063396307339326	14.791304940418904	4.929292929292932	[[82, 85], [65, 69], [242, 245], [158, 161]]	[4, 0, 3, 1]	[[199, 202], [435, 439], [552, 555], [977, 980]]	[['TEEE', 'GYIE', 'N2/3', '3304', 'TEEE', 'GYFK', 'N213', '3324'], ['EEEET', 'CTHLE', '1230O', '23414', 'EEE.T', 'AWNSN', '123}O', '23434'], ['EEE.', 'LWKG', '023}', '1343', 'EEE.', 'LTES', '023}', '1343'], ['HHHH', 'LKKI', '"%%!', '1440', 'HHHH', 'LNDI', '"%%!', '1440']]
3J70_B	0.006341350412478	12.247290886604066	10.288461538461544	[[192, 194], [101, 104], [175, 182], [183, 187]]	[4, 0, 3, 1]	[[200, 202], [430, 433], [546, 553], [988, 992]]	[['EEE', 'YAD', '213', '324', 'EEE', 'YFK', '213', '324'], ['.EEE', 'GTKV', '}23/', '3340', '.EEE', 'TGDV', '}23/', '3340'], ['EEEEEEEE', 'LSSTLTLS', '02220202', '13331313', 'EEEEEEEE', 'LTGTGVLT', '02222/02', '13333013'], ['HHHHH', 'KADYE', '%#%$%', '42434', 'HHHHH', 'EAEVQ', '%#%!%', '42404']]
4PDC_D	0.0063414551525295	14.140648976261382	1.9203980099502496	[[163, 167], [152, 157], [208, 210], [119, 124]]	[4, 0, 3, 1]	[[198, 202], [447, 452], [549, 551], [985, 990]]	[['TTEEE', 'NGSWQ', 'ON223', '43334', 'TTEEE', 'DGYFK', 'ON213', '43324'], ['.EEEEE', 'YHWMGL', '}32120', '343231', '.EEEEE', 'GNYNYL', '}32320', '343431'], ['EEE', 'TYI', '22/', '330', 'EEE', 'TGV', '22/', '330'], ['.HHHHH', 'NWYESQ', ']$$%$%', '433434', '.HHHHH', 'DPPEAE', ']$$%#%', '433424']]
5W1X_H	0.0063418152472274	11.888007979113178	0.2657580919931852	[[169, 171], [165, 170], [27, 36], [466, 472]]	[4, 0, 3, 1]	[[200, 202], [395, 400], [545, 554], [986, 992]]	[['EEE', 'WAK', '213', '324', 'EEE', 'YFK', '213', '324'], ['EEEEEE', 'IGEHWA', '/23321', '034432', 'EEEEEE', 'VYADSF', '/21321', '032432'], ['T.EEEEEEEE', 'YVTRTSIFYH', 'NY2422/123', '3035330234', 'TEEEEEEEEE', 'GLTGTGVLTE', 'N02222/023', '3133330134'], ['HHHHHHH', 'GRKFLVQ', '$&%#"!%', '3542104', 'HHHHHHH', 'PPEAEVQ', '$$%#%!%', '3342404']]
4JPJ_D	0.0063421938267213	1.3476372373409442	0.1277683134582621	[[148, 150], [148, 153], [20, 25], [116, 119]]	[4, 0, 3, 1]	[[200, 202], [376, 381], [548, 553], [977, 980]]	[['EEE', 'SFN', '213', '324', 'EEE', 'YFK', '213', '324'], ['EEESSS', 'SFNNGG', '213VUU', '324433', 'EEEESS', 'TFKDYG', '2133UU', '324433'], ['EEEEEE', 'TGLILT', '220/02', '331013', 'EEEEEE', 'GTGVLT', '222/02', '333013'], ['HHHH', 'LKQI', '"%%!', '1440', 'HHHH', 'LNDI', '"%%!', '1440']]
3DPR_A	0.0063454581976239	8.726592807486982	0.1202290076335883	[[140, 142], [140, 146], [57, 60], [48, 50]]	[4, 0, 3, 1]	[[200, 202], [396, 402], [529, 532], [978, 980]]	[['EEE', 'TMQ', '213', '324', 'EEE', 'YFK', '213', '324'], ['EEEEEEE', 'TMQYMYV', '213212/', '3243230', 'EEEEEEE', 'YADSFVI', '21321//', '3243200'], ['....', 'QTSQ', ']}}]', '4334', '....', 'KSTN', ']}}]', '4334'], ['HHH', 'EDV', '%%!', '440', 'HHH', 'NDI', '%%!', '440']]
6MU8_L	0.0063458649414988	8.849110149450132	0.3682983682983687	[[199, 201], [147, 152], [150, 156], [76, 78]]	[4, 0, 3, 1]	[[198, 200], [434, 439], [542, 551], [974, 976]]	[['TTE', 'EGS', 'ON2', '433', 'TTE', 'DGY', 'ON2', '433'], ['EEEEET', 'VAWKAD', '/1231O', '023424', 'EEEE.T', 'IAWNSN', '/123}O', '023434'], ['EETTEEE', 'KADSSPV', '31ON22/', '4243330', 'EETTEEEEEE', 'NFNGLTGTGV', '31ON02222/', '4243133330'], ['.S.', 'SGV', '}UY', '330', '.S.', 'SSV', '}UY', '330']]
3J70_N	0.0063478166265998	12.247396829588324	5.825581395348842	[[128, 130], [101, 104], [175, 182], [183, 187]]	[4, 0, 3, 1]	[[199, 201], [430, 433], [546, 553], [988, 992]]	[['TEE', 'GTA', 'N21', '332', 'TEE', 'GYF', 'N21', '332'], ['.EEE', 'GTKV', '}23/', '3340', '.EEE', 'TGDV', '}23/', '3340'], ['EEEEEEEE', 'LSSTLTLS', '02220202', '13331313', 'EEEEEEEE', 'LTGTGVLT', '02222/02', '13333013'], ['HHHHH', 'KADYE', '%#%$%', '42434', 'HHHHH', 'EAEVQ', '%#%!%', '42404']]
6GOV_G	0.0063506516381831	5.611169903620962	2.105820105820106	[[33, 49], [68, 72], [105, 109]]	[0, 3, 1]	[[427, 434], [550, 554], [988, 992]]	[['TT..TT....B..EEEE', 'HNMEELFGEVMVPTEEV', 'OO[]OL[}]Y*Y}233/', '44244123402033440', 'TT..EEEE', 'DDFTGDVI', 'OO[}23//', '44233400'], ['EEEEE', 'YVLVQ', '2/0/3', '30104', 'EEEEE', 'GVLTE', '2/023', '30134'], ['HHHHH', 'DKEVD', '%%%!%', '44404', 'HHHHH', 'EAEVQ', '%#%!%', '42404']]
2GHV_E	0.0063517476337539	5.859638472449158	0.2383966244725748	[[383, 385], [380, 425], [492, 501], [427, 429]]	[4, 0, 3, 1]	[[200, 202], [393, 438], [506, 515], [990, 992]]	[['EEE', 'YAD', '213', '324', 'EEE', 'YFK', '213', '324'], ['SSEEEEEEEEEGGGGGGSSTT..SHHHHHT....TT..EEEEEEE.', 'SNVYADSFVVKGDDVRQIAPGQTGVIADYNYKLPDDFMGBVLAWNT', 'UV/21321//39::6;:RTNN]}U!!#%$O}]Z}OO[[25/0123}', '3403243200434405402334330024343413442236012343', 'SEEEEEEEEEEGGGGGGSSTT..STTTTTT....TT..EEEEEEE.', 'TNVYADSFVIRGDEVRQIAPGQTGKIADYNYKLPDDFTGDVIAWNS', 'U3/21321//49::6;:RTNN]}UOKMONO}]Z}OO[}…
7JWY_C	0.0063578334442748	0.6161219671009643	0.0595667870036102	[[198, 202], [355, 444], [506, 568], [973, 992]]	[4, 0, 3, 1]	[[198, 202], [355, 444], [506, 568], [973, 992]]	[['TT.EE', 'DGYFK', 'ON}13', '43324', 'TTEEE', 'DGYFK', 'ON213', '43324'], ['EEEE.SSB..HHHHHHS...SEEEESSS.GGGTTT.EEEEEEEEEEEE.STTGGGSSSS..SSHHHHT....SS..EEEEEEE.TTTS..', 'RKRISNEVADYSVLYNSASFSTFKFYGVSPTKLNDLGFTNVYADSFVIRGDEVRQIAPGQTGKIADYNYKLPDDFTGFVIAWNSNNLDSK', '434/}VV([]$$!"$%U[}[U2131UUR}99:LOOZ2123/21321//^UOO6;:RTUU]}UV!#%$O}]Z}VV[}21//123}OOLV}]', '5450344024330134323233242330333414413234…
7C2Y_B	0.0063623318201761	13.027638054329756	8.030769230769236	[[161, 163], [144, 151], [121, 125], [244, 248]]	[4, 0, 3, 1]	[[200, 202], [371, 378], [547, 551], [988, 992]]	[['EEE', 'YMH', '213', '324', 'EEE', 'YFK', '213', '324'], ['.TT.EEEE', 'SCGSVGFN', '}MN}/213', '32330324', '.TT.SEEE', 'SASFSTFK', '}MN[U213', '32323324'], ['EEEEE', 'SPSGV', '2222/', '33330', 'EEEEE', 'TGTGV', '2222/', '33330'], ['HHHHH', 'QDHVD', '%%%!%', '44404', 'HHHHH', 'EAEVQ', '%#%!%', '42404']]
4URR_E	0.0063637973853661	6.56855071782031	0.1959114139693347	[[501, 503], [500, 503], [450, 459], [174, 178]]	[4, 0, 3, 1]	[[200, 202], [395, 398], [549, 558], [985, 989]]	[['EEE', 'SFD', '213', '324', 'EEE', 'YFK', '213', '324'], ['EEEE', 'VSFD', '/213', '0324', 'EEEE', 'VYAD', '/213', '0324'], ['EEEEEE....', 'SGVHINTANK', '22/3/3}[]]', '3304043244', 'EEEEEE....', 'TGVLTESNKK', '22/023}]]]', '3301343444'], ['..HHH', 'DNYQA', ']]$%#', '44342', '.HHHH', 'DPPEA', ']$$%#', '43342']]
7C4Y_A	0.0063646486131787	1.3189714161511117	0.1577909270216961	[[251, 253], [250, 253], [131, 140]]	[4, 0, 3]	[[200, 202], [395, 398], [540, 549]]	[['EEE', 'YMK', '213', '324', 'EEE', 'YFK', '213', '324'], ['EEEE', 'VYMK', '/213', '0324', 'EEEE', 'VYAD', '/213', '0324'], ['EEEEEEEEEE', 'NAEFTFVTTT', '313121/222', '4242320333', 'EEEETTEEEE', 'NFNFNGLTGT', '3131ON0222', '4242431333']]
4DVR_L	0.0063647061838018	12.151974186421928	4.811881188118813	[[207, 209], [100, 103], [174, 181], [182, 186]]	[4, 0, 3, 1]	[[200, 202], [430, 433], [546, 553], [988, 992]]	[['EEE', 'SFN', '213', '324', 'EEE', 'YFK', '213', '324'], ['.EEE', 'GTKV', '}23/', '3340', '.EEE', 'TGDV', '}23/', '3340'], ['EEEEEEEE', 'LSSTLTLS', '02220202', '13331313', 'EEEEEEEE', 'LTGTGVLT', '02222/02', '13333013'], ['HHHHH', 'KADYE', '%#%$%', '42434', 'HHHHH', 'EAEVQ', '%#%!%', '42404']]
3NVN_B	0.0063662167976426	6.021520858618408	2.787096774193549	[[304, 307], [404, 421], [295, 300], [335, 337]]	[4, 0, 3, 1]	[[198, 201], [425, 440], [546, 551], [990, 992]]	[['TEEE', 'DVWA', 'O/21', '4032', 'TTEE', 'DGYF', 'ON21', '4332'], ['..TTS.....EEEEE.TT', 'LGENLTSNCPEVIYEIKE', 'Z}OOS}}][}3//23YOO', '134413342340034044', '..TT..EEEEEEE.TT', 'LPDDFTGDVIAWNSNN', 'Z}OO[}23//123}OO', '1344233400234344'], ['EEEEEE', 'LSSSLV', '02220/', '133310', 'EEEEEE', 'LTGTGV', '02222/', '133330'], ['HHH', 'EIQ', '%!%', '404', 'HHH', 'EVQ', '%!%', '404']]
6B6I_G	0.0063791490080978	1.1016184954065384	0.0034188034188034	[[106, 108], [154, 159], [107, 116], [5, 8]]	[4, 0, 3, 1]	[[200, 202], [395, 400], [541, 550], [980, 983]]	[['EEE', 'TMK', '213', '324', 'EEE', 'YFK', '213', '324'], ['EEEEEE', 'IGVHTA', '/2/321', '030432', 'EEEEEE', 'VYADSF', '/21321', '032432'], ['EEETTEEEEE', 'MKIQGRTVGG', '13/ON42/22', '2404353033', 'EEETTEEEEE', 'FNFNGLTGTG', '131ON02222', '2424313333'], ['HHTT', 'IWSR', '!$NP', '0335', 'HHTT', 'ILSR', '!"NP', '0135']]
6DFJ_L	0.0063821451318219	12.2585923523175	7.632352941176471	[[192, 194], [101, 104], [175, 182], [183, 187]]	[4, 0, 3, 1]	[[200, 202], [430, 433], [546, 553], [988, 992]]	[['EEE', 'YAD', '213', '324', 'EEE', 'YFK', '213', '324'], ['.EEE', 'GTKV', '}23/', '3340', '.EEE', 'TGDV', '}23/', '3340'], ['EEEEEEEE', 'LSSTLTLS', '02220202', '13331313', 'EEEEEEEE', 'LTGTGVLT', '02222/02', '13333013'], ['HHHHH', 'KADYE', '%#%$%', '42434', 'HHHHH', 'EAEVQ', '%#%!%', '42404']]
3BGF_B	0.0063839018162982	13.30658135768608	23.45833333333334	[[79, 81], [28, 35], [54, 59]]	[4, 0, 3]	[[200, 202], [371, 378], [544, 549]]	[['EEE', 'YME', '213', '324', 'EEE', 'YFK', '213', '324'], ['.TTTSEEE', 'TFTTYRMH', '}MNNU413', '32333524', '.TT.SEEE', 'SASFSTFK', '}MN[U213', '32323324'], ['TTEEEE', 'NSDTTY', 'ON3222', '434333', 'TTEEEE', 'NGLTGT', 'ON0222', '431333']]
1UJ1_A	0.0063929879311105	13.010155441209845	5.988095238095242	[[161, 163], [144, 151], [121, 125], [244, 248]]	[4, 0, 3, 1]	[[200, 202], [371, 378], [547, 551], [988, 992]]	[['EEE', 'YMH', '213', '324', 'EEE', 'YFK', '213', '324'], ['.TT.EEEE', 'SCGSVGFN', '}MN}/213', '32330324', '.TT.SEEE', 'SASFSTFK', '}MN[U213', '32323324'], ['EEEEE', 'SPSGV', '2222/', '33330', 'EEEEE', 'TGTGV', '2222/', '33330'], ['HHHHH', 'QDHVD', '%%%!%', '44404', 'HHHHH', 'EAEVQ', '%#%!%', '42404']]
6MQE_H	0.0063941311366554	4.31986229876773	0.0954003407155019	[[90, 92], [89, 93], [33, 37]]	[4, 0, 3]	[[200, 202], [395, 399], [547, 551]]	[['EEE', 'YFE', '213', '324', 'EEE', 'YFK', '213', '324'], ['EEEEE', 'VYFES', '/2132', '03243', 'EEEEE', 'VYADS', '/2132', '03243'], ['EEEEE', 'YWSWV', '2222/', '33330', 'EEEEE', 'TGTGV', '2222/', '33330']]
4CDU_A	0.0063941902993092	15.139390027140308	0.3811764705882352	[[104, 108], [103, 108], [132, 135], [5, 7]]	[4, 0, 3, 1]	[[198, 202], [373, 378], [540, 543], [989, 991]]	[['TSEEE', 'NGYAN', 'OU213', '43324', 'TTEEE', 'DGYFK', 'ON213', '43324'], ['TTSEEE', 'PNGYAN', 'NOU213', '343324', 'T.SEEE', 'SFSTFK', 'N[U213', '323324'], ['EEEE', 'DAEF', '3131', '4242', 'EEEE', 'NFNF', '3131', '4242'], ['HHH', 'ADV', '#%!', '240', 'HHH', 'AEV', '#%!', '240']]
4L72_A	0.0064025766272193	12.069142889509742	10.288461538461544	[[386, 388], [132, 139], [97, 103]]	[4, 0, 3]	[[200, 202], [431, 440], [519, 525]]	[['EEE', 'YFQ', '213', '324', 'EEE', 'YFK', '213', '324'], ['EEEEETTT', 'YDIYDLNK', '23/23LOO', '34034144', 'EEEEEEE.TT', 'GDVIAWNSNN', '23//123}OO', '3400234344'], ['SS.S.EE', 'EFGHSIN', 'VT}V}/3', '4234304', 'SS...EE', 'HAPATVE', 'VT}[}/3', '4232304']]
6XHO_B	0.0064297124681739	12.999733618043846	5.178947368421055	[[161, 163], [144, 151], [121, 125], [244, 248]]	[4, 0, 3, 1]	[[200, 202], [371, 378], [547, 551], [988, 992]]	[['EEE', 'YMH', '213', '324', 'EEE', 'YFK', '213', '324'], ['.TT.EEEE', 'SCGSVGFN', '}MN}/213', '32330324', '.TT.SEEE', 'SASFSTFK', '}MN[U213', '32323324'], ['EEEEE', 'SPSGV', '2222/', '33330', 'EEEEE', 'TGTGV', '2222/', '33330'], ['HHHHH', 'QDHVD', '%%%!%', '44404', 'HHHHH', 'EAEVQ', '%#%!%', '42404']]
6XKP_H	0.006429881424089	5.565362851591909	0.0698466780238495	[[64, 67], [177, 179], [177, 181]]	[4, 0, 3]	[[198, 201], [451, 453], [547, 551]]	[['TTTE', 'KGRF', 'ONP1', '4352', 'TTEE', 'DGYF', 'ON21', '4332'], ['EEE', 'SLS', '202', '313', 'EEE', 'YLY', '202', '313'], ['EEEEE', 'SLSSV', '2022/', '31330', 'EEEEE', 'TGTGV', '2222/', '33330']]
6SNE_E	0.0064300814537121	12.899913370181189	5.114583333333336	[[128, 130], [101, 106], [69, 75], [183, 187]]	[4, 0, 3, 1]	[[199, 201], [430, 435], [545, 551], [988, 992]]	[['TEE', 'GTA', 'N21', '332', 'TEE', 'GYF', 'N21', '332'], ['.EEEEE', 'GTHVAA', '}23/11', '334022', '.EEEEE', 'TGDVIA', '}23//1', '334002'], ['TEEEEEE', 'SLYTLTI', 'N02202/', '3133130', 'TEEEEEE', 'GLTGTGV', 'N02222/', '3133330'], ['HHHHH', 'KADYE', '%#%$%', '42434', 'HHHHH', 'EAEVQ', '%#%!%', '42404']]
3V7A_G	0.0064339471559998	4.433482468736527	0.1787148594377514	[[209, 211], [87, 90], [206, 211], [124, 127]]	[4, 0, 3, 1]	[[200, 202], [376, 379], [511, 516], [979, 982]]	[['EEE', 'SFN', '213', '324', 'EEE', 'YFK', '213', '324'], ['EEEE', 'YCQH', '2133', '3244', 'EEEE', 'TFKD', '2133', '3244'], ['EEEEEE', 'IVKSFN', '//3213', '004324', 'EEEEEE', 'VVLSFE', '//0213', '001324'], ['HHHT', 'EQLT', '%%"N', '4413', 'HHHT', 'DILS', '%!"N', '4013']]
7A29_A	0.0064444333839923	0.9745615023585676	0.0595667870036102	[[197, 202], [355, 438], [505, 571], [973, 992]]	[4, 0, 3, 1]	[[197, 202], [355, 438], [505, 571], [973, 992]]	[['ETTEEE', 'IDGYFK', '/ON213', '043324', 'ETTEEE', 'IDGYFK', '/ON213', '043324'], ['EEEE.S.B...HHHHHT...SEE..SSS.SSSGGG..BSEEEEEEEEE.STHHHHSSTT...HHHHHT....TT..SEEEEEE.', 'RKRISNDVADYSVLYNSASFSTFKEYGVSPTKLNDLFFTNVYADSFVIRGDEVRQIAPGQTGKIADYNYKLPDDFTGEVIAWNS', '434/}V]([]}$!"$%N[}[U21]]UUR}UUV7::Z[*U3/21321//^UO%!&%RTNN]}}%!#%$O}]Z}OO[}U3//123}', '54503440243301343232332443303334144122340324320053…
5JZE_C	0.0064459006975764	5.418121901499662	2.122340425531916	[[132, 134], [154, 159], [130, 134], [112, 114]]	[4, 0, 3, 1]	[[200, 202], [448, 453], [512, 516], [987, 989]]	[['EEE', 'SAN', '213', '324', 'EEE', 'YFK', '213', '324'], ['EEEEEE', 'HFDSLY', '313202', '424313', 'EEEEEE', 'NYNYLY', '323202', '434313'], ['EEEEE', 'IISAN', '//213', '00324', 'EEEEE', 'VLSFE', '/0213', '01324'], ['HHH', 'SKF', '$%#', '342', 'HHH', 'PEA', '$%#', '342']]
6Q23_L	0.0064462622815425	12.186801545283984	5.905882352941177	[[208, 210], [101, 104], [175, 182], [183, 187]]	[4, 0, 3, 1]	[[200, 202], [430, 433], [546, 553], [988, 992]]	[['EEE', 'SFN', '213', '324', 'EEE', 'YFK', '213', '324'], ['.EEE', 'GTKV', '}23/', '3340', '.EEE', 'TGDV', '}23/', '3340'], ['EEEEEEEE', 'LSSTLTLS', '02220202', '13331313', 'EEEEEEEE', 'LTGTGVLT', '02222/02', '13333013'], ['HHHHH', 'KADYE', '%#%$%', '42434', 'HHHHH', 'EAEVQ', '%#%!%', '42404']]
6WCO_A	0.0064482384251659	12.999978209146784	5.311827956989247	[[161, 163], [144, 151], [121, 125], [244, 248]]	[4, 0, 3, 1]	[[200, 202], [371, 378], [547, 551], [988, 992]]	[['EEE', 'YMH', '213', '324', 'EEE', 'YFK', '213', '324'], ['.TT.EEEE', 'SCGSVGFN', '}MN}/213', '32330324', '.TT.SEEE', 'SASFSTFK', '}MN[U213', '32323324'], ['EEEEE', 'SPSGV', '2222/', '33330', 'EEEEE', 'TGTGV', '2222/', '33330'], ['HHHHH', 'QDHVD', '%%%!%', '44404', 'HHHHH', 'EAEVQ', '%#%!%', '42404']]
6OJ0_Q	0.0064562792188968	1.2810934418985147	0.1413969335604765	[[738, 740], [738, 741], [734, 737], [605, 609]]	[4, 0, 3, 1]	[[200, 202], [396, 399], [512, 515], [976, 980]]	[['EEE', 'YFN', '213', '324', 'EEE', 'YFK', '213', '324'], ['EEEE', 'YFNP', '2132', '3243', 'EEEE', 'YADS', '2132', '3243'], ['EEEE', 'ILTM', '/021', '0132', 'EEEE', 'VLSF', '/021', '0132'], ['.HHHH', 'VTQQV', 'Y$%%!', '03440', '.HHHH', 'VLNDI', 'Y"%%!', '01440']]
5RGU_A	0.0064574509937278	13.02884013284968	5.178947368421055	[[161, 163], [144, 151], [121, 125], [244, 248]]	[4, 0, 3, 1]	[[200, 202], [371, 378], [547, 551], [988, 992]]	[['EEE', 'YMH', '213', '324', 'EEE', 'YFK', '213', '324'], ['.TT.EEEE', 'SCGSVGFN', '}MN}/213', '32330324', '.TT.SEEE', 'SASFSTFK', '}MN[U213', '32323324'], ['EEEEE', 'SPSGV', '2222/', '33330', 'EEEEE', 'TGTGV', '2222/', '33330'], ['HHHHH', 'QDHVD', '%%%!%', '44404', 'HHHHH', 'EAEVQ', '%#%!%', '42404']]
4R2H_A	0.0064656420235629	13.47027662370156	3.5859375000000027	[[194, 197], [32, 38], [132, 136], [106, 109]]	[4, 0, 3, 1]	[[198, 201], [427, 433], [549, 553], [986, 989]]	[['TTTE', 'NSQM', 'ONO1', '4342', 'TTEE', 'DGYF', 'ON21', '4332'], ['TT..EEE', 'HKISYII', 'OOY}2//', '4403300', 'TT..EEE', 'DDFTGDV', 'OO[}23/', '4423340'], ['EEEEE', 'GLILS', '20/02', '31013', 'EEEEE', 'TGVLT', '22/02', '33013'], ['HHHH', 'YYHF', '$$%#', '3342', 'HHHH', 'PPEA', '$$%#', '3342']]
2B2D_C	0.0064695607464172	5.250970436643227	2.4327485380116984	[[87, 89], [67, 70], [86, 89], [99, 102]]	[4, 0, 3, 1]	[[200, 202], [434, 437], [513, 516], [987, 990]]	[['EEE', 'SMK', '213', '324', 'EEE', 'YFK', '213', '324'], ['EEEE', 'VATQ', '/123', '0234', 'EEEE', 'IAWN', '/123', '0234'], ['EEEE', 'LSMK', '0213', '1324', 'EEEE', 'LSFE', '0213', '1324'], ['HHHH', 'SDCE', '$%#%', '3424', 'HHHH', 'PEAE', '$%#%', '3424']]
6SND_L	0.0064730628920675	12.889915281407246	5.595505617977532	[[128, 130], [101, 106], [69, 75], [183, 187]]	[4, 0, 3, 1]	[[199, 201], [430, 435], [545, 551], [988, 992]]	[['TEE', 'GTA', 'N21', '332', 'TEE', 'GYF', 'N21', '332'], ['.EEEEE', 'GTHVAA', '}23/11', '334022', '.EEEEE', 'TGDVIA', '}23//1', '334002'], ['TEEEEEE', 'SLYTLTI', 'N02202/', '3133130', 'TEEEEEE', 'GLTGTGV', 'N02222/', '3133330'], ['HHHHH', 'KADYE', '%#%$%', '42434', 'HHHHH', 'EAEVQ', '%#%!%', '42404']]
2VBK_A	0.0064803181762245	6.442597460908748	0.2248722316865417	[[501, 503], [500, 503], [450, 459], [174, 178]]	[4, 0, 3, 1]	[[200, 202], [395, 398], [549, 558], [985, 989]]	[['EEE', 'SFD', '213', '324', 'EEE', 'YFK', '213', '324'], ['EEEE', 'VSFD', '/213', '0324', 'EEEE', 'VYAD', '/213', '0324'], ['EEEEEE....', 'SGVHINTANK', '22/3/3}[]]', '3304043244', 'EEEEEE....', 'TGVLTESNKK', '22/023}]]]', '3301343444'], ['..HHH', 'DNYQA', ']]$%#', '44342', '.HHHH', 'DPPEA', ']$$%#', '43342']]
4YLU_C	0.0064813634295029	1.4313024863379935	0.2402044293015328	[[164, 166], [28, 31], [165, 178]]	[4, 0, 3]	[[200, 202], [450, 453], [538, 550]]	[['EEE', 'YMH', '213', '324', 'EEE', 'YFK', '213', '324'], ['EEEE', 'NGLW', '3202', '4313', 'EEEE', 'NYLY', '3202', '4313'], ['EEEEEEETTEEEEE', 'MHQMELANGTHTGS', '1331301ON23222', '24424124334333', 'EEEEEETTEEEEE', 'FVNFNFNGLTGTG', '1/3131ON02222', '2042424313333']]
6XHM_A	0.0064840295775325	13.001067095436603	7.385714285714293	[[161, 163], [144, 151], [121, 125], [244, 248]]	[4, 0, 3, 1]	[[200, 202], [371, 378], [547, 551], [988, 992]]	[['EEE', 'YMH', '213', '324', 'EEE', 'YFK', '213', '324'], ['.TT.EEEE', 'SCGSVGFN', '}MN}/213', '32330324', '.TT.SEEE', 'SASFSTFK', '}MN[U213', '32323324'], ['EEEEE', 'SPSGV', '2222/', '33330', 'EEEEE', 'TGTGV', '2222/', '33330'], ['HHHHH', 'QDHVD', '%%%!%', '44404', 'HHHHH', 'EAEVQ', '%#%!%', '42404']]
2VBE_A	0.0064857539256708	6.453682384223269	0.2299829642248714	[[501, 503], [500, 503], [450, 459], [174, 178]]	[4, 0, 3, 1]	[[200, 202], [395, 398], [549, 558], [985, 989]]	[['EEE', 'SFD', '213', '324', 'EEE', 'YFK', '213', '324'], ['EEEE', 'VSFD', '/213', '0324', 'EEEE', 'VYAD', '/213', '0324'], ['EEEEEE....', 'SGVHINTANK', '22/3/3}[]]', '3304043244', 'EEEEEE....', 'TGVLTESNKK', '22/023}]]]', '3301343444'], ['..HHH', 'DNYQA', ']]$%#', '44342', '.HHHH', 'DPPEA', ']$$%#', '43342']]
1BBT_2	0.0064902391236339	2.952851644798544	0.1516183986371377	[[200, 202], [198, 204], [20, 25], [150, 153]]	[4, 0, 3, 1]	[[200, 202], [394, 400], [545, 550], [982, 985]]	[['EEE', 'YAN', '213', '324', 'EEE', 'YFK', '213', '324'], ['EEEEEEE', 'KVYANIA', '3/213/1', '4032402', 'EEEEEEE', 'NVYADSF', '3/21321', '4032432'], ['TTEEEE', 'GHTTST', 'NO2222', '343333', 'TEEEEE', 'GLTGTG', 'N02222', '313333'], ['TTT.', 'PRTN', 'NPN]', '3534', 'TTS.', 'SRLD', 'NPS]', '3514']]
3TNT_A	0.0064907198367779	13.014622301665083	5.178947368421055	[[161, 163], [144, 151], [121, 125], [244, 248]]	[4, 0, 3, 1]	[[200, 202], [371, 378], [547, 551], [988, 992]]	[['EEE', 'YMH', '213', '324', 'EEE', 'YFK', '213', '324'], ['.TT.EEEE', 'SCGSVGFN', '}MN}/213', '32330324', '.TT.SEEE', 'SASFSTFK', '}MN[U213', '32323324'], ['EEEEE', 'SPSGV', '2222/', '33330', 'EEEEE', 'TGTGV', '2222/', '33330'], ['HHHHH', 'QDHVD', '%%%!%', '44404', 'HHHHH', 'EAEVQ', '%#%!%', '42404']]
5B6O_B	0.0064928040477209	13.027385967501116	6.525641025641028	[[161, 163], [144, 151], [121, 125], [244, 248]]	[4, 0, 3, 1]	[[200, 202], [371, 378], [547, 551], [988, 992]]	[['EEE', 'YMH', '213', '324', 'EEE', 'YFK', '213', '324'], ['.TT.EEEE', 'SAGSVGFN', '}MN}/213', '32330324', '.TT.SEEE', 'SASFSTFK', '}MN[U213', '32323324'], ['EEEEE', 'SPSGV', '2222/', '33330', 'EEEEE', 'TGTGV', '2222/', '33330'], ['HHHHH', 'QDHVD', '%%%!%', '44404', 'HHHHH', 'EAEVQ', '%#%!%', '42404']]
3SNB_A	0.0065103123147628	13.02452431476255	5.2446808510638325	[[161, 163], [144, 151], [121, 125], [244, 248]]	[4, 0, 3, 1]	[[200, 202], [371, 378], [547, 551], [988, 992]]	[['EEE', 'YMH', '213', '324', 'EEE', 'YFK', '213', '324'], ['.TT.EEEE', 'SCGSVGFN', '}MN}/213', '32330324', '.TT.SEEE', 'SASFSTFK', '}MN[U213', '32323324'], ['EEEEE', 'SPSGV', '2222/', '33330', 'EEEEE', 'TGTGV', '2222/', '33330'], ['HHHHH', 'QDHVD', '%%%!%', '44404', 'HHHHH', 'EAEVQ', '%#%!%', '42404']]
6X29_C	0.0065191570665658	0.5523323521355121	0.0034188034188034	[[197, 202], [355, 444], [505, 571], [973, 992]]	[4, 0, 3, 1]	[[197, 202], [355, 444], [505, 571], [973, 992]]	[['ETTEEE', 'IDGYFK', '/ON213', '043324', 'ETTEEE', 'IDGYFK', '/ON213', '043324'], ['EEEE.SSB..HHHHHH.S..SEEEESSS.GGGGTT...SEEEEEEEEE.GGGGTT.STT..STTTTTT.PPPTT..EEEEEEE.TTTT..', 'RKRISNDVADYSVLYNSASFSTFKEYGVLPTKLNDLFFTNVYADSFVIRGDEVRQIAPGQTGKIADYNYKLPDDFTGEVIAWNSNNLDSK', '434/}VV([]$$!"$%}T}[U2133UURZ99:7OOZ[[U3/21321//^9::6POYTNN]}UOKMONO}HEGOO[}23//123}OOLO}]', '54503440243301343232332443301334…
1KSX_I	0.0065250463207755	2.6329898181863056	0.2383966244725748	[[239, 241], [235, 240], [217, 221], [165, 168]]	[4, 0, 3, 1]	[[200, 202], [395, 400], [538, 542], [987, 990]]	[['EEE', 'TAK', '213', '324', 'EEE', 'YFK', '213', '324'], ['EEEEEE', 'ICFNTA', '/11321', '022432', 'EEEEEE', 'VYADSF', '/21321', '032432'], ['EEEEE', 'FLQMQ', '10313', '21424', 'EEEEE', 'FVNFN', '1/313', '20424'], ['HHHH', 'GLFK', '$"#%', '3124', 'HHHH', 'PEAE', '$%#%', '3424']]
1KSX_A	0.0065270612236574	2.633064588782157	0.230607966457023	[[239, 241], [235, 240], [217, 221], [165, 168]]	[4, 0, 3, 1]	[[200, 202], [395, 400], [538, 542], [987, 990]]	[['EEE', 'TAK', '213', '324', 'EEE', 'YFK', '213', '324'], ['EEEEEE', 'ICFNTA', '/11321', '022432', 'EEEEEE', 'VYADSF', '/21321', '032432'], ['EEEEE', 'FLQMQ', '10313', '21424', 'EEEEE', 'FVNFN', '1/313', '20424'], ['HHHH', 'GLFK', '$"#%', '3124', 'HHHH', 'PEAE', '$%#%', '3424']]
1KSX_E	0.006527898280089	2.633061493561306	0.2254697286012534	[[239, 241], [235, 240], [217, 221], [165, 168]]	[4, 0, 3, 1]	[[200, 202], [395, 400], [538, 542], [987, 990]]	[['EEE', 'TAK', '213', '324', 'EEE', 'YFK', '213', '324'], ['EEEEEE', 'ICFNTA', '/11321', '022432', 'EEEEEE', 'VYADSF', '/21321', '032432'], ['EEEEE', 'FLQMQ', '10313', '21424', 'EEEEE', 'FVNFN', '1/313', '20424'], ['HHHH', 'GLFK', '$"#%', '3124', 'HHHH', 'PEAE', '$%#%', '3424']]
1KSX_M	0.0065280514489504	2.6331146237346674	0.2383966244725748	[[239, 241], [235, 240], [217, 221], [165, 168]]	[4, 0, 3, 1]	[[200, 202], [395, 400], [538, 542], [987, 990]]	[['EEE', 'TAK', '213', '324', 'EEE', 'YFK', '213', '324'], ['EEEEEE', 'ICFNTA', '/11321', '022432', 'EEEEEE', 'VYADSF', '/21321', '032432'], ['EEEEE', 'FLQMQ', '10313', '21424', 'EEEEE', 'FVNFN', '1/313', '20424'], ['HHHH', 'GLFK', '$"#%', '3124', 'HHHH', 'PEAE', '$%#%', '3424']]
4S1T_B	0.0065327279099453	8.660988581300076	0.1925042589437811	[[287, 291], [286, 295], [322, 336], [2, 5]]	[4, 0, 3, 1]	[[198, 202], [427, 436], [510, 516], [977, 980]]	[['TTEEE', 'DPSSK', 'ON223', '43334', 'TTEEE', 'DGYFK', 'ON213', '43324'], ['TTTEEEEEEE', 'NDPSSKTVCT', 'OON2232/12', '4433343023', 'TT..EEEEEE', 'DDFTGDVIAW', 'OO[}23//12', '4423340023'], ['EEETTEEEEEEEEEE', 'VIIDNKPWRWMLWCK', '///OO3224210213', '000444335321324', 'EEEEEEE', 'VVVLSFE', '///0213', '0001324'], ['HHHH', 'LENI', '"%%!', '1440', 'HHHH', 'LNDI', '"%%!', '1440']]
6H9V_B	0.0065330568319664	6.0188330376524855	1.541125541125543	[[300, 302], [339, 342], [477, 498]]	[4, 0, 3]	[[200, 202], [420, 423], [538, 549]]	[['EEE', 'TMN', '213', '324', 'EEE', 'YFK', '213', '324'], ['TTT.', 'KGDG', 'ONO}', '4343', 'TTT.', 'DYNY', 'ONO}', '4343'], ['EEETTTTEEEEEEEEETTTEEE', 'FVNPDTGRVLFECKLHKSGYVT', '1/3NONN4/0131303ONN2/2', '2043433501242414433303', 'EEEEEETTEEEE', 'FVNFNFNGLTGT', '1/3131ON0222', '204242431333']]
6ILO_A	0.0065356944355254	4.1328331038318	0.0919931856899483	[[239, 241], [238, 242], [130, 136], [65, 68]]	[4, 0, 3, 1]	[[200, 202], [395, 399], [526, 532], [978, 981]]	[['EEE', 'YFK', '213', '324', 'EEE', 'YFK', '213', '324'], ['EEEEE', 'IYFKP', '/2132', '03243', 'EEEEE', 'VYADS', '/2132', '03243'], ['.S.....', 'STRQNTD', '}U^]]}]', '3354434', '.S.....', 'GPKKSTN', '}U]]}}]', '3344334'], ['HHHH', 'ENFL', '%%#"', '4421', 'HHHH', 'NDIL', '%%!"', '4401']]
6SNE_A	0.0065387790755108	12.897185011675235	5.380434782608696	[[87, 89], [101, 106], [69, 75], [183, 187]]	[4, 0, 3, 1]	[[200, 202], [430, 435], [545, 551], [988, 992]]	[['EEE', 'YAQ', '213', '324', 'EEE', 'YFK', '213', '324'], ['.EEEEE', 'GTHVAA', '}23/11', '334022', '.EEEEE', 'TGDVIA', '}23//1', '334002'], ['TEEEEEE', 'SLYTLTI', 'N02202/', '3133130', 'TEEEEEE', 'GLTGTGV', 'N02222/', '3133330'], ['HHHHH', 'KADYE', '%#%$%', '42434', 'HHHHH', 'EAEVQ', '%#%!%', '42404']]
6SNC_L	0.0065397961942083	12.865650943730634	5.522222222222225	[[128, 130], [101, 106], [69, 75], [183, 187]]	[4, 0, 3, 1]	[[199, 201], [430, 435], [545, 551], [988, 992]]	[['TEE', 'GTA', 'N21', '332', 'TEE', 'GYF', 'N21', '332'], ['.EEEEE', 'GTHVAA', '}23/11', '334022', '.EEEEE', 'TGDVIA', '}23//1', '334002'], ['TEEEEEE', 'SLYTLTI', 'N02202/', '3133130', 'TEEEEEE', 'GLTGTGV', 'N02222/', '3133330'], ['HHHHH', 'KADYE', '%#%$%', '42434', 'HHHHH', 'EAEVQ', '%#%!%', '42404']]
7KJ4_B	0.0065550782805351	0.6856147889989705	0.0500894454382829	[[396, 398], [355, 444], [506, 571], [973, 992]]	[4, 0, 3, 1]	[[200, 202], [355, 444], [506, 571], [973, 992]]	[['EEE', 'YAD', '213', '324', 'EEE', 'YFK', '213', '324'], ['EEEE.SEE..HHHHHH.S..SEEEESSS.GGGGGT.EES.EEEEEEEEEHHHHTT.STT..SHIIIII....TT.SEEEEEEE.TTTT..', 'RKRISNPVADYSVLYNSASFSTFKQYGVSPTKLNDLRFTNVYADSFVIRGDEVRQIAPGQTGKIADYNYKLPDDFTGQVIAWNSNNLDSK', '434/}V2/[]$$!"$%}T}[U2133UUR}99:7:OZ41U]/21321//4$%%!POYTNN]}U%=?A@A}]Z}OO[U23//123}OOLO}]', '54503430243301343232332443303334144152340324320053440540…
6XMI_D	0.0065574163812497	12.235866137946374	3.07638888888889	[[210, 212], [103, 106], [177, 184], [185, 189]]	[4, 0, 3, 1]	[[200, 202], [430, 433], [546, 553], [988, 992]]	[['EEE', 'SFN', '213', '324', 'EEE', 'YFK', '213', '324'], ['.EEE', 'GTKV', '}23/', '3340', '.EEE', 'TGDV', '}23/', '3340'], ['EEEEEEEE', 'LSSTLTLS', '02220202', '13331313', 'EEEEEEEE', 'LTGTGVLT', '02222/02', '13333013'], ['HHHHH', 'KADYE', '%#%$%', '42434', 'HHHHH', 'EAEVQ', '%#%!%', '42404']]
2P84_A	0.006562203160335	1.868095538474575	0.0155709342560554	[[92, 95], [116, 120], [116, 121], [13, 15]]	[4, 0, 3, 1]	[[198, 201], [449, 453], [549, 554], [990, 992]]	[['TTEE', 'DGSF', 'ON21', '4332', 'TTEE', 'DGYF', 'ON21', '4332'], ['EEEEE', 'YEVLG', '23/02', '34013', 'EEEEE', 'YNYLY', '23202', '34313'], ['EEEEEE', 'YEVLGN', '23/023', '340134', 'EEEEEE', 'TGVLTE', '22/023', '330134'], ['HHH', 'ERH', '%&%', '454', 'HHH', 'EVQ', '%!%', '404']]
4S1Q_L	0.0065651222466035	12.233130538474516	2.073298429319373	[[130, 132], [101, 104], [177, 184], [185, 189]]	[4, 0, 3, 1]	[[199, 201], [430, 433], [546, 553], [988, 992]]	[['TEE', 'GTA', 'N21', '332', 'TEE', 'GYF', 'N21', '332'], ['.EEE', 'GTKV', '}23/', '3340', '.EEE', 'TGDV', '}23/', '3340'], ['EEEEEEEE', 'LSSTLTLS', '02220202', '13331313', 'EEEEEEEE', 'LTGTGVLT', '02222/02', '13333013'], ['HHHHH', 'KADYE', '%#%$%', '42434', 'HHHHH', 'EAEVQ', '%#%!%', '42404']]
7KHP_A	0.0065741919752101	12.987306127371154	5.380434782608696	[[161, 163], [144, 151], [121, 125], [244, 248]]	[4, 0, 3, 1]	[[200, 202], [371, 378], [547, 551], [988, 992]]	[['EEE', 'YMH', '213', '324', 'EEE', 'YFK', '213', '324'], ['.TT.EEEE', 'SCGSVGFN', '}MN}/213', '32330324', '.TT.SEEE', 'SASFSTFK', '}MN[U213', '32323324'], ['EEEEE', 'SPSGV', '2222/', '33330', 'EEEEE', 'TGTGV', '2222/', '33330'], ['HHHHH', 'QDHVD', '%%%!%', '44404', 'HHHHH', 'EAEVQ', '%#%!%', '42404']]
4X7C_A	0.0065777266575379	6.149832377562152	3.163120567375887	[[300, 302], [339, 342], [477, 498]]	[4, 0, 3]	[[200, 202], [420, 423], [538, 549]]	[['EEE', 'TMN', '213', '324', 'EEE', 'YFK', '213', '324'], ['TTT.', 'KGDG', 'ONO}', '4343', 'TTT.', 'DYNY', 'ONO}', '4343'], ['EEETTTTEEEEEEEEETTTEEE', 'FVNPDTGRVLFECKLHKSGYVT', '1/3NONN4/0131303ONN2/2', '2043433501242414433303', 'EEEEEETTEEEE', 'FVNFNFNGLTGT', '1/3131ON0222', '204242431333']]
5TG9_C	0.0065790713812593	0.530264121315066	0.087037037037037	[[149, 152], [228, 235], [230, 233], [185, 190]]	[4, 0, 3, 1]	[[199, 202], [393, 400], [539, 542], [974, 979]]	[['TTEE', 'SEMK', 'NO13', '3424', 'TEEE', 'GYFK', 'N213', '3324'], ['SEEEEEEE', 'GRIDFHWM', 'U4/31321', '35042432', 'SEEEEEEE', 'TNVYADSF', 'U3/21321', '34032432'], ['EEEE', 'IDFH', '/313', '0424', 'EEEE', 'VNFN', '/313', '0424'], ['.SSHHH', 'SSSLDE', '}UU"%%', '333144', '.S.HHH', 'SSVLND', '}UY"%%', '330144']]
4KVN_L	0.0065819393485923	12.16556462923511	6.826666666666672	[[208, 210], [101, 104], [175, 182], [183, 187]]	[4, 0, 3, 1]	[[200, 202], [430, 433], [546, 553], [988, 992]]	[['EEE', 'SFN', '213', '324', 'EEE', 'YFK', '213', '324'], ['.EEE', 'GTKV', '}23/', '3340', '.EEE', 'TGDV', '}23/', '3340'], ['EEEEEEEE', 'LSSTLTLS', '02220202', '13331313', 'EEEEEEEE', 'LTGTGVLT', '02222/02', '13333013'], ['HHHHH', 'KADYE', '%#%$%', '42434', 'HHHHH', 'EAEVQ', '%#%!%', '42404']]
6ZGF_B	0.006584485348384	0.5062601942858124	0.0538599640933574	[[197, 202], [355, 438], [506, 571], [978, 988]]	[4, 0, 3, 1]	[[197, 202], [355, 438], [506, 571], [982, 992]]	[['ETTEEE', 'IDGYFK', '/ON213', '043324', 'ETTEEE', 'IDGYFK', '/ON213', '043324'], ['EEEE.SEE..GGGGTTT...SEEEESSS.GGGSSS.EESEEEEEEEEEEGGGGGGSSTT..SSHHHHT....SS..EEEEEEE.', 'RKRISNSVADYSVLYNSTSFSTFKTYGVSPTKLNDLUFTNVYADSFVITGDEVRQIAPGQTGKIADYNYKLPDDFTGTVIAWNS', '434/}V2/[]9967NON}}[U2132UUR}99:SVVZ51U3/21321//29::6;:RTNN]}UV!#%$O}]Z}VV[}22//123}', '54503430243301343332332433303334144162340324320033…
6ZGF_A	0.0065864397389193	0.5062802513858916	0.0190972222222223	[[197, 202], [355, 438], [506, 571], [978, 988]]	[4, 0, 3, 1]	[[197, 202], [355, 438], [506, 571], [982, 992]]	[['ETTEEE', 'IDGYFK', '/ON213', '043324', 'ETTEEE', 'IDGYFK', '/ON213', '043324'], ['EEEE.SEE..GGGGTTT...SEEEESSS.GGGSSS.EESEEEEEEEEEEGGGGGGSSTT..SSHHHHT....SS..EEEEEEE.', 'RKRISNDVADYSVLYNSTSFSTFKEYGVSPTKLNDLFFTNVYADSFVITGDEVRQIAPGQTGKIADYNYKLPDDFTGEVIAWNS', '434/}V3/[]9967NON}}[U2133UUR}99:SVVZ11U3/21321//29::6;:RTNN]}UV!#%$O}]Z}VV[}23//123}', '54503440243301343332332443303334144122340324320033…
6ZGF_C	0.0065873960802944	0.5062875497822155	0.1117424242424247	[[197, 202], [355, 438], [506, 571], [978, 988]]	[4, 0, 3, 1]	[[197, 202], [355, 438], [506, 571], [982, 992]]	[['ETTEEE', 'IDGYFK', '/ON213', '043324', 'ETTEEE', 'IDGYFK', '/ON213', '043324'], ['EEEE.SEE..GGGGTTT...SEEEESSS.GGGSSS.EESEEEEEEEEEEGGGGGGSSTT..SSHHHHT....SS..EEEEEEE.', 'RKRISNHVADYSVLYNSTSFSTFKIYGVSPTKLNDLJFTNVYADSFVITGDEVRQIAPGQTGKIADYNYKLPDDFTGIVIAWNS', '434/}V3/[]9967NON}}[U213/UUR}99:SVVZ51U3/21321//29::6;:RTNN]}UV!#%$O}]Z}VV[}2///123}', '54503440243301343332332403303334144162340324320033…
5C5N_A	0.0065886512759656	13.042360548218271	4.989795918367352	[[161, 163], [144, 151], [121, 125], [244, 248]]	[4, 0, 3, 1]	[[200, 202], [371, 378], [547, 551], [988, 992]]	[['EEE', 'YMH', '213', '324', 'EEE', 'YFK', '213', '324'], ['.TT.EEEE', 'SCGSVGFN', '}MN}/213', '32330324', '.TT.SEEE', 'SASFSTFK', '}MN[U213', '32323324'], ['EEEEE', 'SPSGV', '2222/', '33330', 'EEEEE', 'TGTGV', '2222/', '33330'], ['HHHHH', 'QDHVD', '%%%!%', '44404', 'HHHHH', 'EAEVQ', '%#%!%', '42404']]
6QPO_B	0.0065983075463428	3.1264538719367003	0.0051369863013701	[[565, 567], [564, 569], [422, 427]]	[4, 0, 3]	[[200, 202], [395, 400], [549, 554]]	[['EEE', 'TFD', '213', '324', 'EEE', 'YFK', '213', '324'], ['EEEEEE', 'ITFDFA', '/21311', '032422', 'EEEEEE', 'VYADSF', '/21321', '032432'], ['EEEEEE', 'TLVLTK', '20/023', '310134', 'EEEEEE', 'TGVLTE', '22/023', '330134']]
7C4W_A	0.0066052693968913	1.0541602413045403	0.0951492537313436	[[251, 253], [250, 253], [131, 134]]	[4, 0, 3]	[[200, 202], [395, 398], [540, 543]]	[['EEE', 'YMK', '213', '324', 'EEE', 'YFK', '213', '324'], ['EEEE', 'VYMK', '/213', '0324', 'EEEE', 'VYAD', '/213', '0324'], ['EEEE', 'NAEF', '3131', '4242', 'EEEE', 'NFNF', '3131', '4242']]
[truncated: 30,206 more rows]
