# Supplementary material for: Identifying and profiling structural similarities between Spike of SARS-CoV-2 and other viral or host proteins with Machaon
Source: Commun Biol. 2023 Jul 19;6:752. doi: 10.1038/s42003-023-05076-7 (PMC10356814; doi:10.1038/s42003-023-05076-7)
Supplement: Supplementary file 7 — Supplementary Data 4 [file 42003_2023_5076_MOESM7_ESM.zip › 6VXX_A_segment/metrics/6VXX_A_site4-parts.csv]

partIndex	residues
0	[355, 368, 369, 370, 371, 372, 373, 374, 375, 376, 377, 378, 379, 380, 381, 382, 383, 384, 390, 391, 392, 393, 396, 403, 405, 406, 407, 408, 409, 410, 411, 412, 413, 414, 415, 416, 417, 421, 424, 426, 427, 428, 429, 430, 433, 436, 437, 439, 440, 464]
1	[973, 974, 976, 978, 979, 982, 983, 984, 985, 986, 987, 988, 991, 992]
2	[41]
3	[505, 514, 515, 516, 517, 518, 519, 520, 522, 544, 545, 546, 547, 565, 567, 571]
4	[197, 198, 200, 202]
