# Supplementary material for: Identifying and profiling structural similarities between Spike of SARS-CoV-2 and other viral or host proteins with Machaon
Source: Commun Biol. 2023 Jul 19;6:752. doi: 10.1038/s42003-023-05076-7 (PMC10356814; doi:10.1038/s42003-023-05076-7)
Supplement: Supplementary file 8 — Supplementary Data 5 [file 42003_2023_5076_MOESM8_ESM.zip]

Archive with 45 entries (40 files):
- 6VXX_A_whole_human_exp_dataset/
- 6VXX_A_whole_human_exp_dataset/candidates/
- 6VXX_A_whole_human_exp_dataset/candidates/6VXX_A-merged-notenriched.csv
- 6VXX_A_whole_human_exp_dataset/candidates/6VXX_A-merged-cluster.csv
- 6VXX_A_whole_human_exp_dataset/candidates/6VXX_A-merged-enriched.csv
- 6VXX_A_whole_human_exp_dataset/candidates/6VXX_A-merged-enriched_full.csv
- 6VXX_A_whole_human_exp_dataset/candidates/6VXX_A-merged-enriched_eval_report.html
- 6VXX_A_whole_human_exp_dataset/candidates/6VXX_A-merged-h-enriched.csv
- 6VXX_A_whole_human_exp_dataset/candidates/6VXX_A-merged-allclusters.csv
- 6VXX_A_whole_human_exp_dataset/candidates/6VXX_A-merged-enriched_eval.csv
- 6VXX_A_whole_human_exp_dataset/candidates/6VXX_A-merged-notenriched_report.html
- 6VXX_A_whole_human_exp_dataset/candidates/6VXX_A-merged-enriched_eval_full.csv
- 6VXX_A_whole_human_exp_dataset/candidates/6VXX_A-merged-h-enriched_report.html
- 6VXX_A_whole_human_exp_dataset/candidates/6VXX_A-data.csv
- 6VXX_A_whole_human_exp_dataset/metrics/
- 6VXX_A_whole_human_exp_dataset/metrics/6VXX_A_b-phipsi.csv
- 6VXX_A_whole_human_exp_dataset/metrics/6VXX_A_w-rdist.csv
- 6VXX_A_whole_human_exp_dataset/metrics/6VXX_A_t-alpha.csv
- 6VXX_A_whole_human_exp_dataset/go/
- 6VXX_A_whole_human_exp_dataset/go/6VXX_A-alignments.dict
- 6VXX_A_whole_human_exp_dataset/go/6VXX_A_biologicalProcess-go-aggregate.csv
- 6VXX_A_whole_human_exp_dataset/go/6VXX_A-go-aggregate.dict
- 6VXX_A_whole_human_exp_dataset/go/6VXX_A_cellularComponent-go-aggregate.csv
- 6VXX_A_whole_human_exp_dataset/go/6VXX_A_molecularFunction-go-aggregate.csv
- 6VXX_A_whole_human_exp_dataset/plots/
- 6VXX_A_whole_human_exp_dataset/plots/6VXX_A_1D-identity.png
- 6VXX_A_whole_human_exp_dataset/plots/6VXX_A_chemSim.png
- 6VXX_A_whole_human_exp_dataset/plots/6VXX_A_5UTR-identity.png
- 6VXX_A_whole_human_exp_dataset/plots/6VXX_A_3UTR-identity.png
- 6VXX_A_whole_human_exp_dataset/plots/6VXX_A-clusters-initial.png
- 6VXX_A_whole_human_exp_dataset/plots/6VXX_A-Bacteria-tree.png
- 6VXX_A_whole_human_exp_dataset/plots/6VXX_A-UMAP.png
- 6VXX_A_whole_human_exp_dataset/plots/6VXX_A-Viruses-tree.png
- 6VXX_A_whole_human_exp_dataset/plots/6VXX_A-UMAP.npy
- 6VXX_A_whole_human_exp_dataset/plots/6VXX_A_3D-score.png
- 6VXX_A_whole_human_exp_dataset/plots/6VXX_A-clusters.png
- 6VXX_A_whole_human_exp_dataset/plots/6VXX_A-2Dmatches.png
- 6VXX_A_whole_human_exp_dataset/plots/6VXX_A_biologicalProcessSim.png
- 6VXX_A_whole_human_exp_dataset/plots/6VXX_A_cellularComponentSim.png
- 6VXX_A_whole_human_exp_dataset/plots/6VXX_A_molecularFunctionSim.png
- 6VXX_A_whole_human_exp_dataset/plots/6VXX_A_2D-identity.png
- 6VXX_A_whole_human_exp_dataset/plots/6VXX_A-Eukaryota-tree.png
- 6VXX_A_whole_human_exp_dataset/plots/6VXX_A_CDS-identity.png
- 6VXX_A_whole_human_exp_dataset/plots/6VXX_A-2Dfold_coverage.png
- 6VXX_A_whole_human_exp_dataset/plots/6VXX_A-wordcloud.png
