# Supplementary material for: Identifying and profiling structural similarities between Spike of SARS-CoV-2 and other viral or host proteins with Machaon
Source: Commun Biol. 2023 Jul 19;6:752. doi: 10.1038/s42003-023-05076-7 (PMC10356814; doi:10.1038/s42003-023-05076-7)
Supplement: Supplementary file 8 — Supplementary Data 5 [file 42003_2023_5076_MOESM8_ESM.zip › 6VXX_A_whole_human_exp_dataset/candidates/6VXX_A-merged-cluster.csv]

structureId	b-phipsi	w-rdist	t-alpha	cluster	originalLabels	outlierScores	probabilities
7ND8_C	0.0002089660885967	0.3207916877348661	0.0049877163597098	2	2	0.23686893569301623	0.7631310643069837
7L2E_A	0.0004687328818433	0.2828015349891228	0.0016569498401739	2	2	0.16278982202341935	0.8372101779765806
6WPS_B	0.0004107374272846	0.2874778239915183	0.0041355535019986	2	2	0.16278982202341935	0.8372101779765806
7M6E_E	0.0004587074219777	0.3066311555315696	0.0033085120789013	2	2	0.16278982202341935	0.8372101779765806
7JV6_B	1.9828060446155213e-05	0.1619863176794701	0.0134114913151814	2	-1	0.25016783552154465	0.0
7K43_A	0.0002449305946686	0.3597386342446795	0.0074438168005386	2	2	0.0	1.0
7K8Z_A	0.0005902213632381	0.1436010258764374	0.0024878881015579	2	-1	0.37646372629640573	0.0
7E7D_C	0.00018824637014	0.3412584883583441	0.010752376359526	2	2	0.0	1.0
7LS9_C	0.0004931557336508	0.2738241680185225	0.0058238157721357	2	2	0.16278982202341935	0.8372101779765806
7Q9I_A	0.0001054739761345	0.5211813559787952	0.0049877163597098	2	3	0.14295063355868542	0.8570493664413146
7Q9G_C	0.000242648253847	0.4895986980570274	0.0049627974633414	2	3	0.08300688275592184	0.9169931172440782
7KS9_C	0.0001192786928561	0.3990506186176142	0.0108695004677259	2	2	0.012839238877184519	0.9871607611228155
7K43_E	0.0002448353823325	0.3597379628907657	0.0115797655430185	2	2	0.0	1.0
7S0C_B	7.411468150874427e-05	0.524745966844762	0.0066610907906692	2	-1	0.04715485837671094	0.0
7KNB_A	0.0004452962942296	0.3749379654064083	0.0066610907906692	2	2	0.0	1.0
7LY2_J	0.0001862129708138	0.4821381889272673	0.0083406172007201	2	3	0.08300688275592184	0.9169931172440782
7M6G_B	0.0007999114174453	0.208287152360664	0.0008271775551371	2	-1	0.2594635323999666	0.0
7NDB_C	0.000700188306123	0.2558497714596573	0.0041527907791232	2	-1	0.0534646085100681	0.0
7K8T_A	0.0004510995768821	0.3845682369247561	0.0091819121329137	2	2	0.0	1.0
6WPT_A	0.0001907112906	0.3365624349288467	0.017676751760596	2	2	0.0	1.0
7K8X_A	0.0005208874707231	0.4459059432893972	0.0049877163597098	2	2	0.23957378093410756	0.7604262190658925
7R8O_A	0.0001123722627207	0.3523138564716368	0.0190237705806923	2	2	0.0	1.0
6VXX_B	5.894373919306382e-09	7.617386263618201e-05	0.0254452761871732	2	-1	0.6832519395501602	0.0
7KS9_A	0.0004104577390169	0.378726512251663	0.012562807806465	2	2	0.0	1.0
7ND7_B	0.0002824681076567	0.3681674282196736	0.0165423471063261	2	2	0.0	1.0
6WPS_E	0.0004101899653639	0.2874749563492629	0.017369624679081	2	2	0.16278982202341935	0.8372101779765806
7JV4_C	0.0002894637019574	0.1135149754813402	0.0228428607189075	2	-1	0.3999149976639037	0.0
7ND3_C	0.0005476616949015	0.4173818830320326	0.0083406172007201	2	2	0.0	1.0
7K8S_A	0.0005765318507878	0.424802954294296	0.0075000236060698	2	2	0.0	1.0
7ND8_A	3.60737070527693e-05	0.3713102441789194	0.0228428607189075	2	2	0.0	1.0
7WLZ_A	0.0005810653681752	0.2416858267449977	0.0151134131271917	2	-1	0.21181884621853084	0.0
7M6E_A	0.000527104422087	0.3068347246289138	0.017676751760596	2	2	0.16278982202341935	0.8372101779765806
7RA8_B	3.1581708843822325e-05	0.6289722139200175	0.010752376359526	2	3	0.06407916692412144	0.9359208330758786
7RW2_C	0.0007143805576073	0.3121610988793534	0.0100253538396266	2	2	0.16278982202341935	0.8372101779765806
7LXY_B	0.0001565174590749	0.4313745645787316	0.0231594461372635	2	2	0.013653674358115535	0.9863463256418845
7L2E_B	0.0004401332718291	0.2826707542392753	0.0237089470211593	2	2	0.16278982202341935	0.8372101779765806
7K8S_C	0.0005088002786227	0.4530615281970078	0.0140611636219507	2	2	0.026982670887129658	0.9730173291128703
7ND5_C	0.0005592086458954	0.4188260081058901	0.0140611636219507	2	2	0.0	1.0
7LXZ_B	7.379895139722556e-05	0.5279736606168327	0.0202533741750159	2	3	0.08300688275592184	0.9169931172440782
7M6G_A	0.0001644638466818	0.4082270499131745	0.026468223205744	2	2	0.0	1.0
7E7B_C	0.0003357988906735	0.528468485799406	0.0190237705806923	2	3	0.08300688275592184	0.9169931172440782
7Q0A_A	0.0008860507097144	0.329273791461733	0.0083406172007201	2	2	0.03206338138824028	0.9679366186117597
7NDA_A	0.0005397081053465	0.325792983659764	0.0237089470211593	2	2	0.08657184956247299	0.913428150437527
7LXY_J	0.000156547451807	0.4313728344117633	0.0280611759977658	2	2	0.0	1.0
7Q9M_B	0.0006416313459877	0.370286640792962	0.0190237705806923	2	2	0.0	1.0
6NB4_C	0.0010681136584744	0.4208094940046027	0.0016540840807526	2	2	0.0	1.0
7K8Z_C	0.0008298856317738	0.0880111459451454	0.0181966044744523	2	-1	0.5272512528374326	0.0
7S6L_B	0.0005404817067831	0.181445718712477	0.0298127438669044	2	-1	0.2223842129673257	0.0
7MW2_B	0.0006876520627291	0.3940233187895655	0.0185340926063368	2	2	0.0	1.0
7LS9_A	0.0006478008030638	0.2741722728601115	0.0263160129948751	2	2	0.16278982202341935	0.8372101779765806
7M6E_B	0.0005230889143817	0.3067534970758635	0.0289493438129448	2	2	0.16278982202341935	0.8372101779765806
7N8H_K	0.0003973726273375	0.4454994797196821	0.0280611759977658	2	2	0.0	1.0
7ND3_A	0.0008825631460148	0.3457551197908364	0.0142618534263445	2	2	0.0	1.0
7MW2_A	0.0010945034935917	0.3955537134349211	0.0033085120789013	2	2	0.0	1.0
7R8O_E	8.128392331868429e-05	0.3504062127900773	0.0388749924124196	2	2	0.0	1.0
7K4N_E	0.0001644581135374	0.7860326818988504	0.0016540840807526	2	3	0.0	1.0
7SO9_K	0.0002414924515102	0.5671606495895675	0.026468223205744	2	3	0.11785977624201222	0.8821402237579877
6NB6_A	0.0010584179234524	0.5120995532788646	0.0024811957952362	2	-1	0.06847950537655781	0.0
7KMK_C	0.0006857469950691	0.2887092946692354	0.026468223205744	2	2	0.16278982202341935	0.8372101779765806
7Q6E_A	0.0003742840252866	0.3740790121329381	0.0351026483066376	2	2	0.0	1.0
7Q9I_B	0.0002693045526576	0.7934594465378608	0.0008271775551371	2	3	0.0	1.0
7R8N_E	0.0009418371687485	0.3468302739989374	0.0165423471063261	2	2	0.0	1.0
7R8O_B	0.0001026932461644	0.3509000988326368	0.0446646519250406	2	2	0.0	1.0
7KXK_C	0.0009131843187079	0.2659455485028394	0.0215054061986588	2	2	0.16278982202341935	0.8372101779765806
7Q0A_C	0.0005592297809898	0.418823765065609	0.0298127438669044	2	2	0.0	1.0
7ND6_C	0.0005595328346514	0.4188258454238287	0.030603642719128	2	2	0.0	1.0
7Q9P_C	0.0007128156491745	0.3608557191895086	0.0271879789729934	2	2	0.0	1.0
7M6H_B	0.0008039492154596	0.2623331859884831	0.0271879789729934	2	2	0.16278982202341935	0.8372101779765806
7L2D_A	0.000853814113006	0.3462066696079995	0.0237089470211593	2	2	0.0	1.0
7KNE_C	0.0010274684252118	0.3583579456633973	0.014888357714047	2	2	0.0	1.0
7K4N_B	0.0001645367358476	0.7860340133266828	0.0066610907906692	2	3	0.0	1.0
7S6K_A	0.0003746630868982	0.6513283372488442	0.0245762552329136	2	3	0.06407916692412144	0.9359208330758786
7K43_B	0.0002451225616081	0.3597373316601878	0.0446646519250406	2	2	0.0	1.0
7WLY_A	0.0011829912983277	0.427003333422655	0.0058238157721357	2	2	0.0	1.0
7K8W_A	0.0014582952101854	0.2592120652671683	0.0016569498401739	2	-1	0.065703015277959	0.0
7CHH_C	0.0005682419588058	0.4427193074651996	0.0333332138395487	2	2	0.0	1.0
7LD1_C	0.0010076270573324	0.5470690634396651	0.010752376359526	2	3	0.1600127126825586	0.8399872873174414
7TM0_A	0.0003075742631325	0.5582380396145925	0.0359899834238583	2	3	0.1223846350520337	0.8776153649479663
6NB6_C	0.0008173237482404	0.7352956446779483	0.0024811957952362	2	3	0.0	1.0
7KJ4_A	0.0005521493162268	0.7769271040664747	0.0041527907791232	2	3	0.0	1.0
7NDC_C	0.0003043033892372	0.5998235367786995	0.0333332138395487	2	3	0.11103567834656605	0.888964321653434
7KJ3_C	0.0001351762221393	0.0948536174734534	0.0545905224299128	2	-1	0.47353595162652123	0.0
7LXZ_K	6.514935649202147e-05	0.5279739924753565	0.0422415493952179	2	3	0.08300688275592184	0.9169931172440782
7NY5_E	0.0004087460688524	0.813591050619514	0.0008281320187666	2	3	0.0	1.0
7Q6E_B	0.0004302786529525	0.4357611742589435	0.040447508308947	2	2	0.0	1.0
7WS9_B	0.0005901061767009	0.613247029149771	0.0245762552329136	2	-1	0.012335604372705838	0.0
7E7B_B	0.000342110221502	0.5301495549012387	0.0380480467994648	2	3	0.08300688275592184	0.9169931172440782
7L2D_B	0.0008611593101101	0.2968369267479988	0.0298127438669044	2	2	0.16278982202341935	0.8372101779765806
7P40_E	0.0004167707876055	0.8101882344403887	0.0024878881015579	2	3	0.0	1.0
7LS9_B	0.0009529878005222	0.274347639663284	0.0280611759977658	2	2	0.16278982202341935	0.8372101779765806
7ND5_A	0.0008851607700634	0.3292765964699219	0.0306906295197915	2	2	0.03575375807640041	0.9642462419235996
7S6K_E	0.0003746172964203	0.6513297422718466	0.031431051558405	2	3	0.06407916692412144	0.9359208330758786
7SBW_A	0.0003568226726397	0.8000464722842542	0.0083406172007201	2	3	0.0	1.0
7XOD_C	0.0008880915543032	0.4941425770431713	0.0237089470211593	2	3	0.08300688275592184	0.9169931172440782
7S6L_A	0.0001945111571395	0.820559994710997	0.0066610907906692	2	3	0.0	1.0
7M6I_A	0.000803623532548	0.2873909609837611	0.0363936588404032	2	2	0.16278982202341935	0.8372101779765806
6WPS_A	0.0004105064002951	0.2874745355703215	0.0513043822350767	2	-1	0.11882086322105594	0.0
7JWB_A	0.0001249612555758	0.5277843400227087	0.0467534245579859	2	3	0.08300688275592184	0.9169931172440782
7KXJ_C	0.0012131549884823	0.4027443989674221	0.0142618534263445	2	2	0.0	1.0
7N8H_F	0.0003971164755464	0.4454998111876727	0.0463192707105852	2	2	0.0	1.0
7KJ2_C	0.0008017616143762	0.0701014838811584	0.0397021010306442	2	-1	0.6089218616232042	0.0
7ND7_C	0.0001963356938378	0.3704033958510991	0.0540540988034132	2	2	0.0	1.0
7K8Z_B	0.0010307996608251	0.5094246561883289	0.0193931278866674	2	3	0.08300688275592184	0.9169931172440782
6VXX_C	2.204205180302208e-08	7.653592189866652e-05	0.0689655430268945	2	-1	0.6317558883628106	0.0
7JV6_A	1.977862813553842e-05	0.161989966168585	0.0680214444040752	2	-1	0.1284490397881938	0.0
6XEY_A	0.0013397990378154	0.485591367819386	0.0066610907906692	2	3	0.08300688275592184	0.9169931172440782
7Q9K_C	0.0004348345130669	0.6396305444483872	0.0342175526592682	2	3	0.06407916692412144	0.9359208330758786
7E7D_B	0.0003278725963079	0.3443901086820769	0.0554175614600527	2	2	0.0	1.0
7S6K_B	0.000374915776365	0.651328364411099	0.0351026483066376	2	3	0.06407916692412144	0.9359208330758786
7Q9I_C	0.0005059207004252	0.5101154984040475	0.0422415493952179	2	3	0.08300688275592184	0.9169931172440782
7K8V_C	0.001996083434591	0.1872050171687379	0.0024878881015579	2	-1	0.0005070675750538512	0.0
7KMK_B	0.0009277953861147	0.74406770287384	0.0049877163597098	2	3	0.0	1.0
7ND8_B	0.0001571394277919	0.3340526369212543	0.0623900411658351	2	2	0.16466287065796573	0.8353371293420343
6WPT_C	0.0001032780266557	0.2351546496421769	0.0708593084227287	2	-1	0.20030597981060239	0.0
7Q9M_C	0.0006101849672181	0.3615906606496673	0.0467534245579859	2	2	0.0	1.0
7RW2_A	0.0007214910967154	0.3113319037756883	0.0446646519250406	2	2	0.19922140562960677	0.8007785943703932
7JWB_C	0.0007455313648382	0.6453518861219625	0.0254452761871732	2	3	0.06407916692412144	0.9359208330758786
7L02_B	6.5094149286774415e-06	0.0009575192775314	0.0813954771139466	2	-1	0.6378715628355391	0.0
7L09_B	6.543515863664246e-06	0.0009518696956254	0.082363784576418	2	-1	0.6381531607109594	0.0
7ND6_B	0.000825783285585	0.7820749439177468	0.0033195156791741	2	3	0.0	1.0
7LY2_B	0.0001863156451751	0.4821386112277945	0.0545905224299128	2	3	0.11506975439141541	0.8849302456085846
7KJ2_A	0.0002023633610506	0.078040551930263	0.077540150779898	2	-1	0.6118201774688555	0.0
7RW2_B	0.0007389233415224	0.3119631975790221	0.0458478938296924	2	2	0.18591199157845245	0.8140880084215476
7L2E_C	0.0004585238199694	0.2832143772023781	0.0577426744115672	2	-1	0.09774535515368879	0.0
7ND9_A	0.000996824953155	0.2005589666034246	0.0377684208359867	2	-1	0.2223842129673257	0.0
7THT_C	0.0005247886724678	0.2323446129345116	0.0570720736347449	2	-1	0.08311761045714691	0.0
7NDD_A	0.0002903588100522	0.6032214136655423	0.0467534245579859	2	3	0.06407916692412144	0.9359208330758786
7ND3_B	0.0008203117026062	0.7908491199615817	0.0041355535019986	2	3	0.0	1.0
7NDC_A	0.0003044402047965	0.5998246266002312	0.0476602388888385	2	3	0.06407916692412144	0.9359208330758786
7S6L_C	0.00166592525167	0.2125624533348116	0.0091819121329137	2	-1	0.09875877775021832	0.0
7ND5_B	0.0007646924789491	0.7819843157032086	0.0091819121329137	2	3	0.0	1.0
7S0D_C	0.0009383697359432	0.1921592325688822	0.0430106603185429	2	-1	0.004800764613288403	0.0
7JV4_A	0.0003465786903133	0.1726675123160092	0.0794645485926308	2	-1	0.16980647638067442	0.0
7K8W_B	0.0009922241434504	0.516428607963215	0.0298127438669044	2	3	0.08300688275592184	0.9169931172440782
7N8H_A	0.0003975063836057	0.4455008269509126	0.0568180623319403	2	2	0.0	1.0
7Q9F_C	0.0013890229569915	0.4517448673264408	0.0142618534263445	2	2	0.051540510814618114	0.9484594891853819
7NDD_C	0.0003309594557297	0.5796865847863779	0.0503909076104127	2	3	0.06407916692412144	0.9359208330758786
7K8X_B	0.0001879543526488	0.4569281194779326	0.061457317504612	2	2	0.0	1.0
7JV6_E	1.9862282340721987e-05	0.1619903112556173	0.1000913049362774	2	-1	0.3841618875445596	0.0
7L2D_C	0.0016654199630195	0.2969143337519753	0.0091819121329137	2	2	0.16278982202341935	0.8372101779765806
7NDD_B	0.0004990684443266	0.8164851736913556	0.0132341605941959	2	3	0.0	1.0
7Q9K_A	0.0003300256463409	0.409533844256617	0.064260485408695	2	2	0.0	1.0
7T9K_C	0.0009206990518567	0.7156236975186292	0.017676751760596	2	3	0.03802022627748161	1.0
7ENF_B	0.0011769253940498	0.4622479025862954	0.025640883005656	2	2	0.07037615086182517	0.9296238491381749
7A94_C	0.0007878441995019	0.7315529172535815	0.0223323354003182	2	3	0.0	1.0
7NDC_B	0.0003049562659115	0.599827868129446	0.0512818239323704	2	3	0.06407916692412144	0.9359208330758786
7R8N_B	0.0008003510586586	0.3445909581781683	0.048568838795896	2	2	0.0	1.0
7T9K_B	0.0009075152758287	0.7987061037665798	0.0024878881015579	2	3	0.0	1.0
7KS9_B	0.000851339148377	0.7804142315178263	0.0091819121329137	2	3	0.0	1.0
7ND6_A	0.0008858848517644	0.3292707999747721	0.0458478938296924	2	2	0.07475790873685764	0.9252420912631424
7M6I_C	0.0016776932930549	0.3102152628772477	0.0108695004677259	2	2	0.16278982202341935	0.8372101779765806
7M6F_B	0.0001552749454505	0.8114066058094632	0.0254452761871732	2	3	0.0	1.0
7CAC_A	0.0018540111686423	0.3993865257150472	0.0066169305252397	2	2	0.04681150742187012	0.9531884925781299
7NDA_B	0.0003011321574895	0.2848686529408433	0.0911551233030605	2	-1	0.30015676154189114	0.0
7SOB_K	0.0001146107054616	0.5677479760813198	0.0586691050610685	2	3	0.1068867500661168	0.8931132499338832
7BYR_C	0.0044872081212143	0.1457062152770529	0.0058238157721357	2	-1	0.3310213946702319	0.0
7Q0A_B	0.0009621615960986	0.7811600882215823	0.0058238157721357	2	3	0.0	1.0
7L06_C	3.078770769148547e-07	0.0007676045396418	0.1224152168765049	2	-1	0.6317558883628106	0.0
7LXY_A	0.0001564091843139	0.4313741717670274	0.0813954771139466	2	-1	0.005015511583357244	0.0
7MW4_A	0.0011656350680449	0.3880254381974524	0.0322581402352546	2	2	0.0	1.0
7K8S_B	0.0003096672915354	0.4807385000211982	0.0661703178086101	2	3	0.1332779290626772	0.8667220709373228
7CHH_B	0.0014323681508637	0.3606001934071889	0.0215054061986588	2	2	0.0	1.0
7NDA_C	0.0004022263910436	0.2980278276635238	0.0852785698448104	2	-1	0.21437713958210974	0.0
7RA8_A	3.157541911509033e-05	0.6289724885383943	0.0558952654697204	2	-1	0.037398063623264	0.0
7SG4_A	0.0010977090475169	0.7383551234531761	0.010752376359526	2	3	0.0	1.0
7L56_B	0.0027952908078968	0.3837472408911725	0.0066610907906692	2	2	0.0	1.0
7Q9M_A	0.000590555830319	0.7652776834740259	0.0263160129948751	2	3	0.0	1.0
7SG4_C	0.000777090924891	0.7962380063828033	0.0115797655430185	2	3	0.0	1.0
7E7D_A	0.0003032929589663	0.3446354810847326	0.0918114230686562	2	-1	0.03969807537229636	0.0
7SG4_B	0.0008722154204139	0.7532776282643857	0.017369624679081	2	3	0.0	1.0
6H04_A	0.0011245816882857	0.6249932508465268	0.0231594461372635	2	3	0.10829884085685186	0.8917011591431482
7LJR_B	0.000932412479556	0.2618635926866953	0.0494792275614968	2	-1	0.1832304076651054	0.0
7R8N_A	0.0011198566666698	0.3454670446223923	0.0388749924124196	2	2	0.05198727054058186	0.9480127294594182
7SN3_A	0.0018242520042948	0.3579241379899047	0.012562807806465	2	2	0.0	1.0
7L2F_A	0.0006216894988464	0.3617116601430972	0.0605264241229863	2	2	0.0	1.0
7TM0_C	0.0004358059332673	0.4989940385559143	0.061457317504612	2	3	0.08300688275592184	0.9169931172440782
7Q6E_C	0.0010519402323078	0.3794339901698493	0.0413438942267598	2	2	0.07801728417437667	0.9219827158256233
5I5K_A	0.0043536099130699	0.342823563543469	0.0074438168005386	2	2	0.0	1.0
7S0C_A	0.0023227477585591	0.3023280149888626	0.0140611636219507	2	2	0.16278982202341935	0.8372101779765806
7E7B_A	0.0003622236493983	0.5298197630507787	0.065342980668609	2	3	0.1468539797279704	0.8531460202720296
7LD1_B	0.0012992348941424	0.7586902285341182	0.0	2	3	0.14760497975662384	0.8523950202433762
7KNH_C	0.0038670727767929	0.351911283348928	0.0091819121329137	2	2	0.0	1.0
7PNQ_B	0.0012826474895852	0.7340383525969747	0.0066169305252397	2	3	0.0	1.0
7LY2_A	0.0001863639137292	0.4821377543092749	0.0872302669785827	2	-1	0.2051745639583952	0.0
7S0D_B	0.0011265109951953	0.2623524627092954	0.0440416709650406	2	-1	0.0946963401072526	0.0
7ND7_A	0.0001950924957195	0.3693035705083682	0.1091741848281244	2	-1	0.016868950275120233	0.0
4A5W_A	0.0018938062087036	0.5565785962631171	0.0058238157721357	2	3	0.1274250307892336	0.8725749692107664
7L09_C	2.693811224331148e-07	0.0011022231101016	0.1613834803230558	2	-1	0.6317558883628106	0.0
7L02_C	2.766161158607103e-07	0.0010986050468293	0.1613834803230558	2	-1	0.6317558883628106	0.0
7ZRC_B	0.0002924760793724	0.8153786552345419	0.0281224550452081	2	3	0.0	1.0
7SN3_B	0.0010196479549424	0.3282654902519882	0.048568838795896	2	2	0.11821197243145717	0.8817880275685428
7LXZ_A	6.517516843655485e-05	0.527973376560118	0.0893298667141726	2	-1	0.1412708145449687	0.0
7ND9_C	0.0009274188466022	0.237089687478418	0.0545905224299128	2	-1	0.1832304076651054	0.0
7SC1_C	0.0004038090577232	0.7806227728954057	0.0351026483066376	2	3	0.07821822509778019	1.0
7TAT_A	0.0020781207906571	0.3735840605839423	0.014888357714047	2	2	0.0	1.0
7ZRC_A	0.0006296521163452	0.5052847229317776	0.0568180623319403	2	3	0.08300688275592184	0.9169931172440782
7KJ3_A	0.0003284366064897	0.7879653907103781	0.0351026483066376	2	3	0.0	1.0
7SB4_A	0.0010809601911423	0.782989091703955	0.0075000236060698	2	3	0.0	1.0
6WPT_B	0.000536422438245	0.531929722575563	0.0586691050610685	2	3	0.08300688275592184	0.9169931172440782
7V2A_C	0.0043607750936307	0.2865351776723294	0.0124068665100041	2	2	0.16278982202341935	0.8372101779765806
7KL9_B	0.0084581971181665	0.2702614294113635	0.0033085120789013	2	-1	0.0009894230832609072	0.0
7R8M_B	0.0039805546619842	0.1862937491852379	0.0157152579062525	2	-1	0.2223842129673257	0.0
7THT_S	0.00088063508835	0.2954198272253244	0.0568180623319403	2	-1	0.05092010617743594	0.0
7SBX_J	0.0010435075766128	0.7846469153070441	0.0100253538396266	2	3	0.0	1.0
7SO9_A	0.0002414996662395	0.5671598590163828	0.077540150779898	2	3	0.10242797380497808	0.897572026195022
7S0C_C	0.0004895826888065	0.525134561983987	0.0689655430268945	2	3	0.08300688275592184	0.9169931172440782
7SBV_J	0.000851908963643	0.8079562448419207	0.0134114913151814	2	3	0.0	1.0
7MW2_C	0.0011220647123632	0.3952266533981221	0.0438375773921617	2	2	0.0	1.0
7ENF_A	0.0025270553283335	0.6212701954822236	0.0033085120789013	2	-1	0.06135393653657624	0.0
7FJN_C	0.0018188050509104	0.4363806758510484	0.0159666566861913	2	2	0.0	1.0
3CU7_A	0.0034461458606175	0.5549983686365654	0.0058238157721357	2	3	0.1274250307892336	0.8725749692107664
7NYC_A	0.001950278422244	0.5463281470253923	0.0108695004677259	2	3	0.1274250307892336	0.8725749692107664
7ENF_C	0.0017146175799969	0.2744791809003384	0.0245762552329136	2	2	0.16278982202341935	0.8372101779765806
7MJM_B	0.0003569944424858	0.8441188108188247	0.0245762552329136	2	3	0.02314089792290134	1.0
5JUY_E	0.0061240281814654	0.4946075514383613	0.0016569498401739	2	3	0.08300688275592184	0.9169931172440782
7SOB_D	0.00011457682019	0.5677472729643853	0.0951087693785319	2	3	0.10242797380497808	0.897572026195022
7RA8_E	3.1484737223938105e-05	0.6289718688319816	0.0804290662984963	2	3	0.15690650258740843	0.8430934974125915
7MJM_C	0.0006055924270852	0.5003132601103539	0.068651600081727	2	3	0.08300688275592184	0.9169931172440782
7Q9P_B	0.0005039964478544	0.785787638180402	0.0351026483066376	2	3	0.0	1.0
7L2F_B	0.001437934431343	0.3659815197657959	0.0322581402352546	2	2	0.0	1.0
7SB5_C	0.0006791584117517	0.7934178428841161	0.026468223205744	2	3	0.0	1.0
7WPA_B	0.0030878994461518	0.3856649805938991	0.0168211022886111	2	2	0.0	1.0
7ND9_B	0.0018336938633656	0.6878439039334289	0.0016540840807526	2	-1	0.07730568042691088	0.0
7SOB_A	0.0001146150854999	0.5677471594379921	0.1000913049362774	2	3	0.10242797380497808	0.897572026195022
7ZRC_C	0.0003386795254971	0.8042235533493188	0.0368785736255408	2	3	0.0	1.0
7K90_B	0.0020975032942123	0.3314801917699287	0.0239867377672513	2	2	0.026019703699567697	0.9739802963004323
7L2F_C	0.0010370502999066	0.3665048338699797	0.0529363797789721	2	2	0.0	1.0
7RQ6_A	0.0030579210509764	0.675070001669796	0.0	2	-1	0.0701253882358692	0.0
7SBY_A	0.0009838887159526	0.8007236721074187	0.0140611636219507	2	3	0.0	1.0
5U8R_A	0.0045415605452242	0.5590043023356055	0.0049877163597098	2	3	0.1274250307892336	0.8725749692107664
7V2A_A	0.0044483097379111	0.286500147317179	0.0185340926063368	2	2	0.16278982202341935	0.8372101779765806
7ZR7_B	0.0001635552910537	0.8496618588188362	0.0289360965836333	2	3	0.02314089792290134	1.0
7WHK_B	0.0058506409365323	0.4801938468520391	0.0066610907906692	2	3	0.08300688275592184	0.9169931172440782
7SO9_F	0.0002417691106547	0.5671597138912067	0.0990908911987924	2	3	0.10242797380497808	0.897572026195022
7BYR_B	0.0048968495843386	0.4529203640139637	0.0099256639124456	2	2	0.19459612683843908	0.8054038731615609
7M6H_A	0.0023535702002393	0.2784560139621441	0.0263160129948751	2	2	0.16278982202341935	0.8372101779765806
7LQW_B	0.0033477305859989	0.3340151081381352	0.0223323354003182	2	2	0.0	1.0
7LSS_B	0.0022575049361005	0.2976700964961644	0.0263160129948751	2	2	0.16278982202341935	0.8372101779765806
7LAB_C	0.0004689403611927	0.0811830776120461	0.164598802026713	2	-1	0.6317558883628106	0.0
7X08_B	0.0034260393283667	0.6300534570141314	0.0049877163597098	2	3	0.1603604059941219	0.8396395940058781
7WS8_C	0.0004586514767224	0.606584441632073	0.0752689332757208	2	-1	0.012590719914510414	0.0
7WS4_C	0.0004939786948312	0.6084132084120686	0.0744417083525081	2	-1	0.055391757006735355	0.0
7LJR_C	0.0006609803227328	0.3464055372928779	0.110192776017427	2	-1	0.016868950275120233	0.0
7L06_B	0.0005397602551655	0.0345306561132186	0.162117484981902	2	-1	0.6317558883628106	0.0
7SY5_C	0.0007014470234367	0.8400531073500802	0.0202533741750159	2	3	0.02314089792290134	1.0
7KNB_C	0.002337322490555	0.3894285715330959	0.0254452761871732	2	2	0.0	1.0
7LQV_A	0.0023468107689072	0.4296148374213478	0.0237089470211593	2	2	0.0	1.0
7M6G_C	0.0015290645784621	0.22710807844925	0.0368785736255408	2	-1	0.2223842129673257	0.0
7XO7_B	0.0062177786436271	0.4932519909990672	0.0083406172007201	2	3	0.08300688275592184	0.9169931172440782
7KML_B	0.0006971175110181	0.7532935045444393	0.0413438942267598	2	3	0.0	1.0
7WS9_C	0.0003761562461548	0.5873041038514227	0.0992554669556216	2	-1	0.04950640354387657	0.0
7NDB_A	0.0010106327271116	0.1755938092730642	0.0727594979737589	2	-1	0.08502438641112386	0.0
7LQW_A	0.0040423652325125	0.3695138400003818	0.0223323354003182	2	2	0.0	1.0
7WS5_A	0.0008001509219435	0.6268182988943122	0.0537631265310847	2	3	0.15690650258740843	0.8430934974125915
7UAR_A	0.0009523967682424	0.7313070405823859	0.0363936588404032	2	3	0.0	1.0
7Q9F_B	0.002253224402425	0.4507056860446694	0.0248137209778811	2	2	0.0	1.0
7AKJ_B	0.0025839432990215	0.7433563677330135	0.0008271775551371	2	3	0.0	1.0
7JVC_E	0.0006355817826631	0.8402043231794112	0.0263160129948751	2	3	0.02314089792290134	1.0
7XID_A	0.0090241827868642	0.4236003915172087	0.0082713823222237	2	2	0.0	1.0
7PO5_C	0.0020389735375285	0.7301792354501602	0.0057897637424946	2	3	0.0	1.0
7SY3_C	0.0005322848009318	0.6959150091536306	0.0605264241229863	2	3	0.053190401993265336	1.0
7K8V_B	0.0065832457979237	0.6109840957551297	0.0033085120789013	2	-1	0.07482156911991371	0.0
7KML_A	0.00069731840186	0.7532943816757811	0.0440416709650406	2	3	0.0	1.0
7K8V_A	0.0017837108782501	0.1858537331951237	0.0359899834238583	2	-1	0.2223842129673257	0.0
6ACK_A	0.0130043464453334	0.3378569375689125	0.0075000236060698	2	2	0.1229074720286097	0.8770925279713903
7VXD_D	0.0040457062489501	0.6356668668169436	0.0090981841206985	2	3	0.06407916692412144	0.9359208330758786
7UAP_B	0.0026326148019996	0.508564746515996	0.0237089470211593	2	3	0.08300688275592184	0.9169931172440782
7DF4_D	0.0007973630791698	0.4209574562692408	0.0921410228992365	2	-1	0.027777433041952678	0.0
7WS5_C	0.0009604194010563	0.5974402225877014	0.0521092782942007	2	3	0.06407916692412144	0.9359208330758786
7L09_A	0.0005151851034698	0.0344858892138911	0.2018198347105269	2	-1	0.6317558883628106	0.0
7DZY_A	0.0019555721156535	0.3984820259333862	0.031431051558405	2	2	0.0	1.0
3KLS_A	0.0103839129722398	0.5679065557451368	0.0016540840807526	2	-1	0.09497642984722071	0.0
7LAA_A	0.0004576140615239	0.3437656603312317	0.1968569880104891	2	-1	0.5336900182291207	0.0
6VHH_A	0.0036982175665957	0.7031884419638592	0.0066169305252397	2	3	0.05431948253819329	0.9456805174618067
7MJM_A	0.0007258807336468	0.8440099957964458	0.0248137209778811	2	3	0.02314089792290134	1.0
7LAB_B	0.0004793794480094	0.1075905807426241	0.2125720663506898	2	-1	0.6317558883628106	0.0
7P40_G	0.0004173699636353	0.8101899594353605	0.0449441429984014	2	3	0.0	1.0
7Q9F_A	0.0011833916394481	0.4317683484035796	0.0540540988034132	2	2	0.08763139777881965	0.9123686022211803
7L02_A	0.0005379648111835	0.0345297479965273	0.2043009301723122	2	-1	0.6317558883628106	0.0
7MW4_C	0.0009148226660979	0.8019771952142155	0.0280611759977658	2	3	0.0	1.0
6NB4_A	0.00060502613717	0.6370523026647665	0.0810588103777436	2	3	0.15690650258740843	0.8430934974125915
7SB3_J	0.0013556166698899	0.8137450658236032	0.0058238157721357	2	3	0.0	1.0
7S6J_B	0.0016105590028427	0.6530444461874293	0.0181966044744523	2	3	0.06407916692412144	0.9359208330758786
7SBX_A	0.0003285712690522	0.7921191256507002	0.0529363797789721	2	3	0.0	1.0
7Q9J_B	0.0005109028328765	0.826283501899028	0.0386600222545225	2	3	0.0	1.0
7CAC_C	0.0019520476234013	0.3999692848985617	0.0333332138395487	2	2	0.0	1.0
7SB3_A	0.0012920777501945	0.8093065065836899	0.0100253538396266	2	3	0.0	1.0
7SY5_B	0.0007139803887129	0.8191881480260323	0.0330849069147651	2	3	0.0	1.0
7RQ6_B	0.0038339358431015	0.676249601070644	0.0099256639124456	2	3	0.06407916692412144	0.9359208330758786
7TCA_A	0.0064910629567018	0.6662789735505674	0.0033195156791741	2	-1	0.07305345676275753	0.0
7WWL_C	0.0115761379710354	0.5824686261409108	0.0008281320187666	2	3	0.06407916692412144	0.9359208330758786
6NB7_B	0.0011063835213892	0.7925903417788942	0.0239867377672513	2	3	0.0	1.0
7WS0_C	0.0022575883720505	0.672260278001079	0.0151134131271917	2	3	0.06407916692412144	0.9359208330758786
7L06_A	0.000545453354926	0.0350728304601037	0.2167080260661611	2	-1	0.6317558883628106	0.0
7AKD_C	0.0015549282472621	0.7134189578449177	0.017676751760596	2	3	0.06805960581163115	0.9319403941883688
7WS3_A	0.0016196074579673	0.659573240361729	0.0202533741750159	2	3	0.06407916692412144	0.9359208330758786
7SB3_B	0.0003237682401312	0.8116309545862574	0.0512818239323704	2	3	0.0	1.0
7WE7_D	0.0013004712115676	0.6762403588089632	0.034739440546361	2	-1	0.05211704794619447	0.0
7PO5_B	0.001932159429124	0.730000846345173	0.012562807806465	2	3	0.0	1.0
5WVE_A	0.0047020073104983	0.7304656519468761	0.0049627974633414	2	3	0.0	1.0
7XOD_A	0.0014326895178612	0.8282084979443688	0.0016569498401739	2	3	0.06463986387532343	1.0
7KXK_A	0.0007616646449712	0.6670156095692805	0.063324598494771	2	-1	0.05897564206795973	0.0
7SY3_A	0.0008168260588415	0.6987104129236693	0.0568180623319403	2	3	0.0014344358762810926	1.0
7K90_C	0.0021159778856105	0.3314095994625535	0.0413438942267598	2	2	0.04586987658806429	0.9541301234119357
3PRX_D	0.0078315611501881	0.6947849653543595	0.0024878881015579	2	-1	0.0048264991535870196	0.0
7PNQ_C	0.0013591655412594	0.7341959218308949	0.0289360965836333	2	3	0.0	1.0
7KJ4_C	0.0002234313528465	0.8227062818019872	0.0522196547392181	2	3	0.0	1.0
6NB3_A	0.0006957189503602	0.6315556043096923	0.0885027242012517	2	3	0.15690650258740843	0.8430934974125915
7L58_C	0.0013822593119171	0.5836288932113778	0.0422415493952179	2	3	0.06407916692412144	0.9359208330758786
7KMS_B	0.0027180928553405	0.7899408780955622	0.0	2	3	0.0	1.0
7ND4_A	0.0002973137327293	0.8029159057843139	0.0568180623319403	2	3	0.0	1.0
7WS4_A	0.0006689180024831	0.6338286765937702	0.0959466802142319	2	3	0.15690650258740843	0.8430934974125915
5JUY_G	0.0061265652587843	0.5876870314258739	0.0159666566861913	2	3	0.1247315048268116	0.8752684951731884
7LJR_A	0.0015581024848517	0.1882134229339011	0.0496278660020452	2	-1	0.2223842129673257	0.0
6XEY_C	0.0011535693899704	0.4889612725589763	0.063324598494771	2	3	0.08300688275592184	0.9169931172440782
7PNQ_A	0.0013588607032256	0.7339962957064784	0.0306906295197915	2	3	0.0	1.0
7XOD_B	0.0012050151038659	0.8169342172721769	0.0198511223599899	2	3	0.0	1.0
7TEX_C	0.0008672054412991	0.713443080636319	0.0568180623319403	2	3	0.0014344358762810926	1.0
7M6F_A	0.0002203890324435	0.7862878064699517	0.074666646402848	2	3	0.0	1.0
7A94_B	0.0007768969686321	0.7278373448923997	0.0620344765721561	2	3	0.0	1.0
7N5H_C	0.0011823015244348	0.8693583849641366	0.010752376359526	2	3	0.02314089792290134	1.0
7X08_C	0.0032917643630846	0.6302354075805052	0.0248137209778811	2	3	0.06407916692412144	0.9359208330758786
7T9K_A	0.0012107640430557	0.814577206217162	0.0215054061986588	2	3	0.0	1.0
5U8Q_A	0.0030536407199845	0.550037060069288	0.0315702473264509	2	3	0.08300688275592184	0.9169931172440782
7SBV_A	0.0011119117699576	0.7975180806339643	0.030603642719128	2	3	0.0	1.0
7FEM_B	0.0053282976805149	0.5360927505699365	0.025640883005656	2	3	0.08300688275592184	0.9169931172440782
6ACJ_A	0.0155564957937322	0.3603630029519704	0.0168211022886111	2	2	0.11108092060687494	0.8889190793931251
7BYR_A	0.0053953513579617	0.5635985749796124	0.0239867377672513	2	3	0.13517298813721842	0.8648270118627815
7TEX_A	0.0009896103732664	0.7091982191651041	0.0549737774297427	2	3	0.0	1.0
7SB5_B	0.0009664787817455	0.7938435601643103	0.0380480467994648	2	3	0.0	1.0
6NB4_B	0.0011116972422532	0.440746412472577	0.0882089880243695	2	2	0.15864697704508374	0.8413530229549162
7WPA_C	0.0033389353007801	0.4621779696095175	0.0363936588404032	2	2	0.030782781656968062	0.969217218343032
7TF0_C	0.0008281821471019	0.7177581981479197	0.064260485408695	2	3	0.0	1.0
7NY5_G	0.0004085337319456	0.8135909342759005	0.0568180623319403	2	3	0.0	1.0
7TAT_B	0.0002386959199408	0.8190659210628615	0.0586691050610685	2	3	0.0	1.0
7PO5_A	0.0020069346583898	0.7301850276466126	0.0211148333140693	2	3	0.0	1.0
7TEX_B	0.0013562266096764	0.8430994082291043	0.0099256639124456	2	3	0.02314089792290134	1.0
7UAP_A	0.0010450741956633	0.4434758699852937	0.1031022210331831	2	-1	0.17507878441960154	0.0
7L56_C	0.0012439699161155	0.3783790748732981	0.0785014061978188	2	-1	0.16107872062104195	0.0
7K8T_C	0.0017466281310355	0.4165538394028335	0.0446646519250406	2	2	0.0	1.0
7SBW_J	0.0011876565524695	0.8020921893252427	0.0280611759977658	2	3	0.0	1.0
7SN3_C	0.0014288061541138	0.1605415129832136	0.0689655430268945	2	-1	0.1039507786283239	0.0
6NB3_B	0.0011757074771285	0.4541247102609561	0.077540150779898	2	2	0.0	1.0
7KMZ_C	0.0025600807658267	0.3642798245669403	0.0449441429984014	2	2	0.0	1.0
7D0D_C	0.0058979598071329	0.4489975991060595	0.031431051558405	2	2	0.0	1.0
7DF4_C	0.0012493703753858	0.4254040240718462	0.0737123927562979	2	2	0.22155751312604402	0.778442486873956
7WE9_B	0.004587438038353	0.7881710507486843	0.0016569498401739	2	3	0.0	1.0
7UAP_C	0.002247342509171	0.5225050325836617	0.0386600222545225	2	3	0.08300688275592184	0.9169931172440782
7K8T_B	0.0006757040876107	0.8603450604305969	0.0368785736255408	2	3	0.02314089792290134	1.0
7L56_A	0.0018349839949964	0.368032548127912	0.0476602388888385	2	2	0.0	1.0
7M6I_B	0.0008936809101751	0.7898576485672202	0.0449441429984014	2	3	0.0	1.0
7WS3_C	0.0022690350084432	0.6800617687867546	0.026468223205744	2	3	0.06407916692412144	0.9359208330758786
7KNH_B	0.0016321734066124	0.7992318236418727	0.0083406172007201	2	3	0.0	1.0
7VXK_D	0.0040202742744927	0.7048288013630457	0.0202533741750159	2	3	0.03802022627748161	1.0
7SB4_C	0.0011272109369546	0.7824968312676372	0.0372207702648281	2	3	0.0	1.0
7UAR_B	0.001294621256052	0.5500181229328409	0.0568180623319403	2	-1	0.03611523490506648	0.0
7Q9J_C	0.0009017155363365	0.8338075199147428	0.0342175526592682	2	3	0.010692674068362745	1.0
7SY3_B	0.0009138809949462	0.8231107467420987	0.0363936588404032	2	3	0.0	1.0
7Q9K_B	0.0002107570259638	0.7645841675498319	0.1142860673801178	2	-1	0.02585012162397031	0.0
7WK4_C	0.0041018071061073	0.5636649546543291	0.0315702473264509	2	3	0.06407916692412144	0.9359208330758786
7EJ4_B	0.0086185410706506	0.7286674532680553	0.0058238157721357	2	3	0.0	1.0
7NTC_B	0.001578968895956	0.7542901004445867	0.0202533741750159	2	3	0.0	1.0
7UAR_C	0.0009499907056125	0.5524980624618321	0.1058724543546798	2	3	0.14602640881255896	0.853973591187441
7TAT_C	0.0007057125858607	0.7257268441594995	0.0862534621133408	2	3	0.0	1.0
7WS8_B	0.0002871230117938	0.8688342718120265	0.0503909076104127	2	3	0.02314089792290134	1.0
7AKD_B	0.0035197575575318	0.7235861026341405	0.0202533741750159	2	3	0.0	1.0
7WS0_B	0.0020579061495377	0.6955069546694652	0.0271879789729934	2	3	0.04861599705938554	1.0
7TM0_B	0.0003895732543276	0.827593068057757	0.0568180623319403	2	3	0.0	1.0
7Q9G_B	0.0002163553221414	0.8143311612046156	0.0727594979737589	2	3	0.03309842221152479	1.0
7TF0_A	0.0008338159106248	0.7113852503368505	0.0765807788243952	2	3	0.0	1.0
7KNE_A	0.001513164378298	0.3522791247450941	0.0568180623319403	2	2	0.0	1.0
7V81_C	0.0023324138298741	0.6326810444543992	0.0324511081324321	2	3	0.06407916692412144	0.9359208330758786
7S0D_A	0.0012142996790984	0.5901946350466512	0.0586691050610685	2	3	0.06407916692412144	0.9359208330758786
7CHH_A	0.0045599828306466	0.8058810984767688	0.0	2	3	0.0	1.0
7WEA_A	0.0034485348934519	0.8182015571118683	0.0008281320187666	2	3	0.0	1.0
7M6F_E	0.0001619478790559	0.8325919515474592	0.064260485408695	2	3	0.0	1.0
4ACQ_A	0.0005742907982655	0.7684129118023593	0.0802312519388588	2	3	0.061858481162756274	0.9381415188372437
7ND4_C	0.0002972573567924	0.80291337040968	0.082363784576418	2	3	0.08371684803971206	1.0
7L3N_C	0.001341610857772	0.4122158953815467	0.074666646402848	2	2	0.09263257552906198	0.907367424470938
7C2L_B	0.012956405718406	0.5873051920762471	0.0134114913151814	2	3	0.06407916692412144	0.9359208330758786
7KNI_B	0.0022172569386434	0.8202937360207689	0.0049627974633414	2	3	0.0	1.0
7L58_A	0.000887799155034	0.5603487946214933	0.13096385708245	2	-1	0.0973374455657498	0.0
6J4Z_A	0.0217266503234563	0.5927664648113062	0.0049627974633414	2	3	0.06407916692412144	0.9359208330758786
7JV4_B	0.0006827806823806	0.6838260763770272	0.1215212383717661	2	-1	0.08012806847451984	0.0
6XEY_B	0.0026122474857622	0.4796991183685825	0.0449441429984014	2	-1	0.02594595060375523	0.0
7K8U_C	0.0034028894398891	0.8183432090628691	0.0033195156791741	2	3	0.0	1.0
7K8U_A	0.0031514396621121	0.4174214429414954	0.0467534245579859	2	2	0.0	1.0
6NB7_A	0.0010185967442941	0.8523367620310096	0.0289360965836333	2	3	0.02314089792290134	1.0
6ACG_B	0.0155569754397894	0.4070116866811867	0.0237089470211593	2	2	0.19187903370842013	0.8081209662915798
7WUH_A	0.0099290754401155	0.493673254157163	0.026468223205744	2	3	0.08300688275592184	0.9169931172440782
7ND4_B	0.0001836300204167	0.8029158117681218	0.0980929580625606	2	3	0.006518237003021197	1.0
6J50_A	0.0217261945692708	0.5927664497794718	0.0058238157721357	2	3	0.06407916692412144	0.9359208330758786
7K4N_A	0.000164835095512	0.7860325967141983	0.1204821019187498	2	3	0.0910972934252801	1.0
4NEN_A	0.0106169117458048	0.3556922281277379	0.0324511081324321	2	2	0.06287080617135747	0.9371291938286426
7C2L_C	0.0119805173109969	0.5975081585430668	0.0168211022886111	2	3	0.06407916692412144	0.9359208330758786
7MXP_C	0.0069950954275395	0.5098065915490928	0.0322581402352546	2	3	0.08300688275592184	0.9169931172440782
7WHI_B	0.0056621618844509	0.486818905388652	0.0368785736255408	2	-1	0.0061306368722572595	0.0
6IR9_A	0.0218292421837478	0.5943633512675053	0.0066169305252397	2	3	0.06407916692412144	0.9359208330758786
7KL9_A	0.0031910109605142	0.7833997789930598	0.0140611636219507	2	3	0.0	1.0
7KML_C	0.0006971216401612	0.7532931358105671	0.0862534621133408	2	3	0.0	1.0
7DZX_B	0.0018804252729479	0.7351385880710134	0.0281224550452081	2	3	0.0	1.0
6J4X_A	0.0220216026025118	0.5949340720706642	0.0066169305252397	2	3	0.06407916692412144	0.9359208330758786
6NB6_B	0.0009391109610644	0.8558760408618676	0.0339123357766464	2	3	0.02314089792290134	1.0
7LCN_K	0.0009548643395683	0.2025766633312697	0.2216704632306791	2	-1	0.791593108066326	0.0
5WVE_E	0.0046926010737459	0.7306265340654237	0.0219779944667735	2	3	0.0	1.0
7MXP_A	0.005373797216276	0.503408137147477	0.0380480467994648	2	3	0.08300688275592184	0.9169931172440782
7WE7_E	0.0009942340803178	0.6966520836506274	0.0785770064706012	2	3	0.10928530730471471	0.8907146926952852
3JBT_E	0.0048330144889271	0.7306126213773477	0.0223323354003182	2	3	0.0	1.0
7THT_V	0.0006953727503366	0.7689338162584425	0.0813954771139466	2	3	0.03324102380429949	0.9667589761957005
7WS1_A	0.0018486704536062	0.6554451453354577	0.0380480467994648	2	3	0.06407916692412144	0.9359208330758786
7K8W_G	0.0018376783916273	0.2291002690624512	0.0628617784103293	2	-1	0.21054099267718698	0.0
7SC1_B	0.0007939998964206	0.7802005582452913	0.064260485408695	2	3	0.0	1.0
7MXP_B	0.0053781333833355	0.6037155438782883	0.0322581402352546	2	3	0.06407916692412144	0.9359208330758786
7D0B_B	0.0097211016622645	0.4501082414531167	0.0322581402352546	2	2	0.0	1.0
7WWM_C	0.0118846417130853	0.6428758692420069	0.0165423471063261	2	3	0.06407916692412144	0.9359208330758786
7SBV_B	0.0005342624205977	0.8118243894490408	0.0744417083525081	2	3	0.01026950374873037	1.0
7L58_B	0.0007091451900534	0.8250138397344102	0.0531362262599823	2	3	0.01684010646670556	1.0
3KM9_A	0.0101652204082933	0.7468937757410988	0.0074438168005386	2	3	0.0	1.0
7XO7_C	0.0030759520292627	0.8099431140320534	0.0108695004677259	2	3	0.0	1.0
7MW5_A	0.0088933555648844	0.5336748112285927	0.030603642719128	2	3	0.08300688275592184	0.9169931172440782
7KXJ_B	0.0017535091212637	0.637907218551881	0.0422415493952179	2	3	0.06407916692412144	0.9359208330758786
7NDB_B	0.0017208616554227	0.6947407676689329	0.0372207702648281	2	3	0.12351404181279232	0.8764859581872076
4ACQ_B	0.000630903585371	0.7765455626942382	0.0967742494764718	2	3	0.013627509516112557	1.0
6ACG_A	0.0156018690720308	0.3933047896059525	0.0289360965836333	2	2	0.0895834168262245	0.9104165831737755
7K90_A	0.0016380392586157	0.3316624490989872	0.0670786884214349	2	-1	0.016324474782311502	0.0
6J51_A	0.0220202554111515	0.5949337691688521	0.010752376359526	2	3	0.06407916692412144	0.9359208330758786
4E0S_A	0.0011376292164053	0.5788217794593749	0.1050453970057188	2	-1	0.03291688489865095	0.0
7WEA_C	0.0028033914267517	0.7867833150211504	0.0190237705806923	2	3	0.0	1.0
7M7F_A	0.020256751773186	0.6339723708532407	0.0100253538396266	2	3	0.06407916692412144	0.9359208330758786
4ACQ_D	0.0005043299463999	0.7498041134318689	0.1571546982894849	2	-1	0.040472585193527914	0.0
7S6J_E	0.0015178773724476	0.6530447239089718	0.0476602388888385	2	3	0.06407916692412144	0.9359208330758786
7ZR9_C	0.0006793181840736	0.8487558268754595	0.0503909076104127	2	3	0.02314089792290134	1.0
7MW3_B	0.0014161237053048	0.4592710984052985	0.0843050695607743	2	2	0.16750385222754138	0.8324961477724586
5ZAM_A	0.0495203465321244	0.4325816348002631	0.0016540840807526	2	-1	0.4164308568112249	0.0
6J4Y_A	0.0220227044566875	0.594934192428932	0.0115797655430185	2	3	0.06407916692412144	0.9359208330758786
7TF0_B	0.001281559981639	0.8128112795160993	0.034739440546361	2	3	0.0	1.0
7S6J_A	0.001607798045465	0.653043374166291	0.0440416709650406	2	3	0.06407916692412144	0.9359208330758786
7V2A_B	0.0041481474036391	0.286710422220452	0.0568180623319403	2	-1	0.2086063128937737	0.0
7BAN_A	0.0041146014703666	0.4072591382759139	0.0521092782942007	2	2	0.0	1.0
7BAN_B	0.0041147022995569	0.4072595981828747	0.0521092782942007	2	2	0.0	1.0
7LCN_A	0.0011382662593467	0.1936857728727078	0.2034737123256018	2	-1	0.7651976506622103	0.0
7D03_C	0.0143373703927551	0.4237904762850173	0.030603642719128	2	2	0.11569221922920783	0.8843077807707922
7KXJ_A	0.0016386166821975	0.6732221567767278	0.0422415493952179	2	-1	0.01110283845750319	0.0
5JUY_C	0.0041504646321524	0.7017263463706258	0.0324511081324321	2	3	0.03802022627748161	1.0
7RKV_A	0.0001851377583857	0.878652359327603	0.0699114965509424	2	3	0.1381382045160819	0.8618617954839181
7ZR9_B	0.0004471599499605	0.8858256446716182	0.0568180623319403	2	3	0.07644546133175309	1.0
7L3N_B	0.0017439124641234	0.3507722352155074	0.0699114965509424	2	2	0.21764650964752283	0.7823534903524771
6NB3_C	0.0008300268521656	0.6384735243324219	0.1736970446997137	2	-1	0.41928540164674	0.0
7LQV_B	0.0030584543462386	0.8088785431074005	0.0151134131271917	2	3	0.0	1.0
7Q9J_A	0.0005463592397765	0.8292406521721943	0.0718084710189059	2	3	0.06558374544052588	1.0
7POV_A	0.005230871249445	0.7337945705304884	0.025640883005656	2	3	0.0	1.0
7LCN_C	0.0009299466779039	0.1704831508058507	0.2928034136839046	2	-1	0.8200643638044175	0.0
5O9Z_C	0.0322939701084823	0.271928303360898	0.0159666566861913	2	-1	0.13589039222214785	0.0
3JBT_A	0.0048327770802249	0.7306132711375296	0.0280611759977658	2	3	0.0	1.0
7BAO_A	0.00404509876368	0.4098499074024881	0.0545905224299128	2	2	0.0	1.0
4ZXB_E	0.0049866264164505	0.764614935891152	0.0202533741750159	2	3	0.05689115639512878	0.9431088436048712
7KJ3_B	0.0005029407237353	0.8032546315580287	0.107142972791848	2	3	0.08252628287593611	1.0
5LCW_A	0.0286335997351462	0.61912142810699	0.0033085120789013	2	3	0.12933673649782484	0.8706632635021752
7NY5_A	0.00040855831768	0.8135922046288736	0.1142860673801178	2	3	0.1066688867373731	0.8933311132626269
7P40_A	0.0004174357879605	0.8101879873562813	0.117375261057294	2	-1	0.0323443207200313	0.0
7Q9G_A	0.0007834906910942	0.8123775618743198	0.0651982118967349	2	3	0.0	1.0
7CAC_B	0.0033343434581452	0.7069606661573737	0.0377684208359867	2	3	0.0963868584974264	0.9036131415025737
7E9N_A	0.0051993354595994	0.4379835323786063	0.0503909076104127	2	2	0.0	1.0
7LD1_A	0.0013238466381551	0.7230610496266399	0.0568180623319403	2	3	0.0	1.0
7MM0_B	0.0034646725132573	0.7366279556944226	0.0333332138395487	2	3	0.0	1.0
7KNH_A	0.0011196194418958	0.7969033339198196	0.0504550203401277	2	3	0.0	1.0
7V81_A	0.0017271902374434	0.923111136511747	0.0049627974633414	2	3	0.0	1.0
7CAI_B	0.0124943724695565	0.7919535799156074	0.0024811957952362	2	3	0.11987891296883521	1.0
7MW6_C	0.0042003971578079	0.8533574790059373	0.0041355535019986	2	3	0.02314089792290134	1.0
3JBT_I	0.0048332647946769	0.7306132201436053	0.0306906295197915	2	3	0.0	1.0
7LAB_A	0.0011158759572199	0.071450937172113	0.249792625866539	2	-1	0.6740661290391071	0.0
5G05_A	0.0290431204626599	0.4766033977114394	0.0140611636219507	2	-1	0.042225006188422905	0.0
5WVE_K	0.0046941083355925	0.7304663320142508	0.0315702473264509	2	3	0.0	1.0
5IYC_A	0.0283410105968308	0.5821441377559046	0.0082713823222237	2	3	0.06407916692412144	0.9359208330758786
7K8Y_E	0.0006165774677416	0.8317011179754852	0.0727594979737589	2	3	0.07423840304398979	1.0
7R8M_A	0.0048950148540133	0.3223243926048389	0.0577426744115672	2	2	0.11745724609805375	0.8825427539019463
3PVM_B	0.007961008450577	0.6882625365482106	0.0272952510798727	2	3	0.05878554363027889	1.0
7TB8_B	0.0050245736324737	0.7290619630621518	0.0306906295197915	2	3	0.0	1.0
7SC1_A	0.000845195785297	0.7800726490922211	0.0862534621133408	2	3	0.0	1.0
7V26_E	0.0056115971366435	0.8481896128371896	0.0016540840807526	2	3	0.02314089792290134	1.0
3J2T_E	0.0048589204700805	0.7443992895341115	0.0280611759977658	2	3	0.0	1.0
7MW3_A	0.0025326169303091	0.4166272592268742	0.0661703178086101	2	2	0.0	1.0
7WUH_C	0.0095287262324859	0.407089324955905	0.0440416709650406	2	2	0.0	1.0
7JVC_A	0.0006352295387241	0.8402020718112826	0.0680214444040752	2	3	0.02314089792290134	1.0
7SB5_A	0.001810323806679	0.797465913217172	0.026468223205744	2	3	0.0	1.0
7WLY_C	0.0039280088552704	0.7533876020023365	0.0297764065873182	2	3	0.0	1.0
7W98_B	0.0016038022271962	0.6218218369797647	0.0531362262599823	2	-1	0.021859646820216246	0.0
4ACQ_C	0.0002488680008504	0.7555875646242053	0.2274605867519343	2	-1	0.21997306033316283	0.0
5OIK_A	0.0253166929998967	0.6091230909454769	0.0108695004677259	2	3	0.06407916692412144	0.9359208330758786
7E9O_A	0.0043188883549258	0.8798865485545018	0.0024878881015579	2	3	0.02314089792290134	1.0
6XCM_B	0.0110871776038338	0.8080520363244265	0.0024811957952362	2	3	0.02794906877649323	1.0
7DX7_B	0.0123810221143336	0.4105830308842044	0.0405293719948107	2	2	0.0	1.0
7POV_B	0.006667391783875	0.7362068701296696	0.026468223205744	2	3	0.0	1.0
7PNM_A	0.0037248013769846	0.7521025176557863	0.0315702473264509	2	3	0.0	1.0
7D0B_C	0.0143357884105572	0.423788838862722	0.0372207702648281	2	2	0.104040336620852	0.895959663379148
7SBY_J	0.001587614467577	0.7922235343698085	0.0298127438669044	2	3	0.0	1.0
7M7I_A	0.0184070726488898	0.6358364783692314	0.0211148333140693	2	3	0.06407916692412144	0.9359208330758786
7V26_A	0.0080788879514133	0.5744558063919945	0.0386600222545225	2	3	0.06407916692412144	0.9359208330758786
7BAM_B	0.0038887874415782	0.39787456558494	0.0636887102856156	2	2	0.034187890230742445	0.9658121097692576
7BAM_A	0.0038892560039243	0.3978755563949835	0.0636887102856156	2	2	0.03414701514461914	0.9658529848553808
7A95_B	0.0102567219066792	0.7450378199353986	0.0181966044744523	2	3	0.0	1.0
7WPA_A	0.0033393120858696	0.7941921183397561	0.0248137209778811	2	3	0.0	1.0
5IYB_A	0.0276326389106319	0.5828243067602806	0.0117157998763879	2	3	0.06407916692412144	0.9359208330758786
7KMK_A	0.0011381415016017	0.7460887191815514	0.0756227739283255	2	3	0.0	1.0
7XO8_B	0.0039951289905225	0.8579012779632552	0.0075000236060698	2	3	0.02314089792290134	1.0
5WVE_I	0.0046940087766907	0.7304714351967067	0.0351026483066376	2	3	0.0	1.0
6ZDH_C	0.0003715564877093	0.9005636786173536	0.0802312519388588	2	-1	0.23886635437537687	0.0
7WUH_E	0.0112341717689602	0.468676426163407	0.0413438942267598	2	-1	0.03655544223165153	0.0
7RKV_B	0.0002325289108696	0.8785423674660211	0.0961018998709848	2	3	0.14088053361683264	0.8591194663831674
7FAF_B	0.0094280189146671	0.5798136397010316	0.0372207702648281	2	3	0.06407916692412144	0.9359208330758786
7MW6_B	0.0037434499142044	0.8696021603414246	0.0075000236060698	2	3	0.02314089792290134	1.0
7PNM_B	0.0036378610359136	0.7518765356026259	0.0342175526592682	2	3	0.0	1.0
7CAI_C	0.0089602770352638	0.4179055354973293	0.0476602388888385	2	2	0.0	1.0
5ZAK_A	0.0507121928877957	0.4572947942258734	0.0083406172007201	2	-1	0.34555628700096513	0.0
7WHJ_C	0.006411816955766	0.3833794528143308	0.0554175614600527	2	2	0.07522560203958337	0.9247743979604166
7DF4_B	0.0009782344306117	0.7706753851260664	0.0872302669785827	2	3	0.0	1.0
7JWB_B	0.0002224656325932	0.8654996140237977	0.1051191692070554	2	3	0.14088053361683264	0.8591194663831674
7LQV_C	0.0026646604395475	0.5214247814129181	0.0628617784103293	2	3	0.08300688275592184	0.9169931172440782
7L57_B	0.0022126736275323	0.5103612779741795	0.0680214444040752	2	3	0.08300688275592184	0.9169931172440782
7WS0_A	0.0016160139888317	0.6543422951611374	0.0537631265310847	2	3	0.15770111603943043	0.8422988839605696
7WS5_B	0.0003626108843711	0.8790546991700752	0.0885027242012517	2	3	0.14200324861863328	0.8579967513813668
7K8Y_B	0.0027021139585352	0.4627007014723959	0.0689655430268945	2	2	0.0	1.0
7KJ4_B	0.0005111469141501	0.8083284089843802	0.1405659229116656	2	-1	0.0867495865018908	0.0
6J4W_B	0.0044111376826172	0.9311244331801792	0.0016540840807526	2	3	0.0	1.0
7EH5_A	0.0037545407236643	0.9548936224727524	0.0008271775551371	2	3	0.0	1.0
7WEC_C	0.0038746991643638	0.8022216168691627	0.0239867377672513	2	3	0.0	1.0
7MW5_B	0.0021323843608289	0.905695415556632	0.0100253538396266	2	3	0.0	1.0
7SBW_B	0.0008276256828067	0.8140683189319132	0.076922726695275	2	3	0.012610183582345204	1.0
7V89_B	0.0037859895216612	0.9165374385978016	0.0049877163597098	2	3	0.0	1.0
7R40_C	0.0029969802024011	0.912989409663478	0.0075000236060698	2	3	0.0	1.0
3K71_G	0.01190740962006	0.3504060347069406	0.048568838795896	2	2	0.023084377592617954	0.9769156224073821
7DX6_B	0.0117860694619073	0.3898420499919486	0.0463192707105852	2	2	0.0	1.0
7AKJ_C	0.0025838585756011	0.7433570057179287	0.0413438942267598	2	3	0.0	1.0
7XO8_C	0.0041492022888393	0.8080470615835957	0.0228428607189075	2	3	0.0	1.0
5JUY_B	0.0061506419667634	0.5162536048172361	0.0513043822350767	2	3	0.08300688275592184	0.9169931172440782
7WEC_A	0.0042331533242792	0.7976661983684689	0.0248137209778811	2	3	0.0	1.0
7E5S_A	0.0050292770300552	0.491705569312524	0.0558952654697204	2	3	0.08300688275592184	0.9169931172440782
7M7H_B	0.0181665301006623	0.4612901100596998	0.0363936588404032	2	2	0.24172792793589015	0.7582720720641098
7DX8_B	0.0135065930334537	0.3927353471440474	0.0446646519250406	2	2	0.0	1.0
6A5P_A	0.0285503006216445	0.614364116636062	0.0117157998763879	2	3	0.06407916692412144	0.9359208330758786
7AKD_A	0.0015103519628931	0.8697491202164229	0.0228428607189075	2	3	0.09778783939199041	1.0
7M7H_A	0.0178943587791847	0.6353269890138571	0.0263160129948751	2	3	0.06407916692412144	0.9359208330758786
7KNI_A	0.0021825747892635	0.8002634425394113	0.030603642719128	2	3	0.0	1.0
6UIA_B	0.0207975290678138	0.7442104292634261	0.0108695004677259	2	-1	0.00298005952093554	0.0
7V81_B	0.0026931309831791	0.9078622058519258	0.0100253538396266	2	3	0.0	1.0
7DZX_C	0.0026855331082183	0.4081671228019028	0.0868487681283765	2	-1	0.07527914632186716	0.0
7KMZ_B	0.0022215957620415	0.8190651050733717	0.0263160129948751	2	3	0.0	1.0
4UI9_A	0.0266009479501654	0.6248975391730938	0.014888357714047	2	3	0.06407916692412144	0.9359208330758786
7ZR9_A	0.0006656014911856	0.8607146065176177	0.0689655430268945	2	3	0.08795213773333926	0.9120478622666608
7D0C_B	0.0058471003320042	0.448968570565292	0.0570720736347449	2	2	0.0	1.0
7KQB_C	0.0007250016669324	0.6576582376608145	0.2588911390182236	2	-1	0.19560023249389877	0.0
7V83_A	0.0032660661718341	0.904344355205408	0.0099256639124456	2	3	0.0	1.0
7WHK_A	0.0060795524178582	0.8716702672716345	0.0041527907791232	2	3	0.02314089792290134	1.0
7WS4_B	0.0006506706362387	0.8364518076190152	0.0951197353930601	2	3	0.012610183582345204	1.0
7PG3_B	0.0085085455918121	0.5786565970070455	0.0440416709650406	2	3	0.06407916692412144	0.9359208330758786
7K8U_B	0.0029946657568897	0.8396048629038503	0.0202533741750159	2	3	0.02314089792290134	1.0
7E9O_C	0.0032936896483736	0.8591805601954157	0.0142618534263445	2	3	0.039470839417340635	1.0
7CWL_A	0.0040914289733768	0.5029294795895258	0.066137781369111	2	3	0.08300688275592184	0.9169931172440782
7WEB_B	0.0024317063697934	0.980425009664938	0.0057897637424946	2	3	0.01827428486104443	1.0
7KMS_C	0.0033656150281352	0.8159813562311804	0.025640883005656	2	3	0.0	1.0
7DX5_B	0.012455396287743	0.4003499390646138	0.0479735119257889	2	2	0.0	1.0
7VX9_B	0.0011372587157745	0.6456807521310471	0.1654259730530252	2	-1	0.4030352512231371	0.0
3K6S_A	0.0126926443416385	0.3869260126330454	0.048568838795896	2	2	0.0	1.0
6W5S_A	0.0484808942296313	0.5540390276198479	0.0091819121329137	2	-1	0.050865017132291225	0.0
6ACG_C	0.0210288266651665	0.6057078197241843	0.0272952510798727	2	3	0.06407916692412144	0.9359208330758786
7W98_A	0.0024880630301931	0.6001873245295668	0.061457317504612	2	3	0.06407916692412144	0.9359208330758786
7R40_A	0.0029976735195008	0.9129881034036652	0.0117157998763879	2	3	0.0	1.0
7CZP_B	0.0058975310868758	0.4490001785657403	0.0636887102856156	2	2	0.0	1.0
7CZR_B	0.0058959424283738	0.4489983089005258	0.0645157779328724	2	2	0.0	1.0
7D00_B	0.0058952997783608	0.4490001912610362	0.0661703178086101	2	2	0.0	1.0
7CZY_B	0.0058947342161087	0.4490004923555815	0.0661703178086101	2	2	0.0	1.0
7CZW_B	0.0058960998110746	0.4490004086731003	0.0661703178086101	2	2	0.0	1.0
7CZT_B	0.0058972155873353	0.4489997691125835	0.0678243742037618	2	2	0.0	1.0
6ACK_B	0.0102271373405693	0.3541041619302249	0.0577426744115672	2	2	0.053054867315773774	0.9469451326842262
7D03_B	0.0097224921479539	0.4501085480404914	0.0545905224299128	2	2	0.0	1.0
7CZQ_B	0.0058987240155496	0.4490010259637587	0.0711330386749458	2	2	0.0	1.0
5ES4_A	0.008282216487682	0.4068221129567034	0.061457317504612	2	2	0.0	1.0
7CZU_B	0.0058985308061422	0.4489981818058689	0.0744417083525081	2	2	0.0	1.0
7R8M_C	0.0099484905310264	0.4193728437066629	0.0577426744115672	2	2	0.0	1.0
7EPX_C	0.016449073982592	0.3984767840019033	0.0504550203401277	2	2	0.0	1.0
7DX7_C	0.0129422247992768	0.3904579710564737	0.0562447454201915	2	2	0.0	1.0
3PRX_A	0.0094882631898496	0.4397641989179787	0.0669972798838651	2	2	0.0	1.0
3PRX_C	0.0095252449298418	0.4532222761846343	0.0736146078897646	2	2	0.0	1.0
7DX5_C	0.014919119095537	0.3702094554682211	0.0636887102856156	2	2	0.19775270414872603	0.802247295851274
7FG3_A	0.0194742796003532	0.437267873772372	0.0595968523857786	2	2	0.20735206223111396	0.792647937768886
7CYP_C	0.0167397025873237	0.4512527015860115	0.0708593084227287	2	2	0.0	1.0
