# Supplementary material for: Identifying and profiling structural similarities between Spike of SARS-CoV-2 and other viral or host proteins with Machaon
Source: Commun Biol. 2023 Jul 19;6:752. doi: 10.1038/s42003-023-05076-7 (PMC10356814; doi:10.1038/s42003-023-05076-7)
Supplement: Supplementary file 8 — Supplementary Data 5 [file 42003_2023_5076_MOESM8_ESM.zip › 6VXX_A_whole_human_exp_dataset/candidates/6VXX_A-merged-enriched.csv]

pdbId	chainId	chainLength	resolution	geneId	taxonomy	molecularFunction	cellularComponent	biologicalProcess	uniprotId	b-phipsi	w-rdist	t-alpha
6VXX	A	972.0	2.8	43740568	2697049	0046789#0042802	0044173#0020002#0005886#0019031#0055036	0039654#0019064#0061025#0046598#0019065#0046813#0039587#0039502#0046718#0019058	P0DTC2	-1.2160228416647206e-08	0.0	0.0
6NB4	C	959.0	3.6	#	1335626	#	0044173#0020002#0016021#0019031#0055036	0075509#0039654#0019064#0009405#0046813	A0A140AYW5	0.0010681136584744	0.4208094940046027	0.0016540840807526
6NB6	A	1052.0	4.2	1489668	694009	0046789#0042802	0044173#0020002#0016020#0019031#0055036	0075509#0039654#0019064#0061025#0046598#0019065#0046813#0039587#0039502#0046718	P59594	0.0010584179234524	0.5120995532788646	0.0024811957952362
7WLZ	A	1028.0	2.98	#	#	#	#	#	P0DTC2	0.0005810653681752	0.2416858267449977	0.0151134131271917
5I5K	A	1632.0	4.2	727	9606	0008009#0004866#0005102	0070062#0005576#0005615#0005579	0007166#0006935#0006956#0006957#0006958#0019835#0007186#0001701#0006954#0010760#0045766#0032722#0050778#0010575	P01031	0.0043536099130699	0.342823563543469	0.0074438168005386
5JUY	E	1234.0	4.1	317	9606	0043531#0005524#0008656#0031072#0042802#0000166	0043293#0005829#0070062#0005576#1904813#0005634#0032991#0034774	0097202#0006919#0008635#0007568#0006915#0010659#0030154#0071560#0030900#0097193#0070059#0001822#0007399#0001843#0051402#0043065#2001235#1902510#0042981#0072432#0001666#0007584	O14727	0.0061240281814654	0.4946075514383613	0.0016569498401739
5U8R	A	801.0	3.0	3480	9606	0005524#0001965#0042802#0043559#0005009#0005158#0043560#0005520#0031994#0005010#0043548#0140318#0004713#0005198#0004714	0035867#0030424#0005901#0005737#0005899#0043231#0016020#0043025#0005634#0005886#1902911#0043235#0030315	0007568#0097242#0007409#0003230#1904045#1904646#1904385#0071549#0071392#0071333#1990314#0071260#0071393#0071394#0071560#0034224#0090398#0021549#0097062#0030010#0044849#0042593#0021766#0006955#0008286#0048009#0043066#1904193#1903944#0043409#0010656#0038083#0014065#0048015#0048680#0030335#0008284#0120162#0032467#0051054#0033674#0043410#0033690#0014068#0051897#0043243#0048661#0090031#0046777#0046328…	P08069	0.0045415605452242	0.5590043023356055	0.0049877163597098
5ZAM	A	1314.0	5.7	23405	9606	0005524#0004530#0003677#0003725#0004521#0004386#0046872#0070883#0019904#0004525#0003723#0035197	0005737#0005829#0070062#0005634#0048471#0016442#0070578	0006309#0098795#0010586#0035196#0010629#0010626#0000122#0032720#0021675#0048812#0038061#0032290#0031643#0014040#0031054#0070922#0090501#0090502#0030422#0016078	Q9UPY3	0.0495203465321244	0.4325816348002631	0.0016540840807526
7SBW	A	1185.0	3.2	#	#	#	#	#	#	0.0003568226726397	0.8000464722842542	0.0083406172007201
7PNQ	B	1175.0	3.7	#	#	#	#	#	Q696P8	0.0012826474895852	0.7340383525969747	0.0066169305252397
6VHH	A	1723.0	2.97	57451	9606	0005509#0050839#0046982#0042803#0005102	0030054#0005911#0030425#0043197#0005783#0030175#0005794#0030426#0043005#0005634#0005886#0016605#0045211#0045202	0007411#0035584#0098609#0007157#0000122#0048666#0051491#0098942#0007165	Q9NT68	0.0036982175665957	0.7031884419638592	0.0066169305252397
3PRX	D	1215.0	4.3	#	8649	0004866#0046872#0090729	0005615	0006956#0006954	Q91132	0.0078315611501881	0.6947849653543595	0.0024878881015579
6J4Z	A	1414.0	4.1	3020; 3021	9606	0031492#0046982#0000978#0000979#0030527	0000781#0070062#0005576#0005654#0000786#0005634#0032991	0006334#0030307#0032200	P84243	0.0217266503234563	0.5927664648113062	0.0049627974633414
7SB4	A	1176.0	4.7	#	#	#	#	#	A0A0B4N7I3	0.0010809601911423	0.782989091703955	0.0075000236060698
6NB3	B	958.0	3.5	#	#	#	#	#	#	0.0011757074771285	0.4541247102609561	0.077540150779898
7SBX	J	1176.0	3.0	#	#	#	#	#	#	0.0010435075766128	0.7846469153070441	0.0100253538396266
7BAN	A	1904.0	2.7	26011	9606	0050839#0046982#0042803	0005737#0043005#0005634#0005886	0060912#0060038#0032289#0001702#0007157#0048666#2000543#0031643#0048714#0031641#0007165	Q6N022	0.0041146014703666	0.4072591382759139	0.0521092782942007
5LCW	A	1441.0	4.0	64682	9606	0060090	0005680#0005829#0005654	0031145#0051301#0007091#0070979#0051445#0007346	Q9H1A4	0.0286335997351462	0.61912142810699	0.0033085120789013
6NB3	C	1169.0	3.5	#	#	#	#	#	#	0.0008300268521656	0.6384735243324219	0.1736970446997137
6J4W	B	1157.0	7.9	121504; 554313; 8294; 8359; 8360; 8361; 8362; 8363; 8364; 8365; 8366; 8367; 8368; 8370	9606	0003677#0019904#0046982#0003723#0030527	0043505#0000781#0070062#0005576#0016020#0005654#0000786#0005634#0032991	0045653#0006334#0061644#0032200	P62805	0.0044111376826172	0.9311244331801792	0.0016540840807526
7SB3	J	1183.0	3.3	#	#	#	#	#	#	0.0013556166698899	0.8137450658236032	0.0058238157721357
5IYC	A	1454.0	3.9	5430	9606	0003677#0003899#0019900#0046872#1990841#0008022#0003723#0003968#0031625	0005694#0005737#0005654#0005634#0005665	0006353#0033120#0006355#0006366	P24928	0.0283410105968308	0.5821441377559046	0.0082713823222237
4NEN	A	1063.0	2.9	3687	9606	0005178#0046872#0030971#0038023	0009986#0009897#0101003#0034689#0008305#0016020#0005886#0030667#0070821	0009887#0007155#0033627#0098609#0007160#0051607#0034113#0007229#0045766#0030335#0008284#1905956#0010628#0031643	P20702	0.0106169117458048	0.3556922281277379	0.0324511081324321
4ACQ	C	1402.0	4.3	#	#	#	#	#	P01023	0.0002488680008504	0.7555875646242053	0.2274605867519343
7SBY	A	1176.0	3.0	#	#	#	#	#	#	0.0009838887159526	0.8007236721074187	0.0140611636219507
7SBV	J	1176.0	3.1	#	#	#	#	#	#	0.000851908963643	0.8079562448419207	0.0134114913151814
5O9Z	C	1693.0	4.5	6635	9606	0003723	0071013#0005829#0034709#0005654#0005634#0034715#0071011#0030532#0034719#0005681#0005697#0005685#0005689#0005686#0071007#0071005#0005687#0046540#0005682#0005683	0036261#0000398#0000245#0000387#1903241	P62304	0.0322939701084823	0.271928303360898	0.0159666566861913
6W5S	A	1194.0	3.0	4864	9606	0015485#0038023#0032934#0015248#0004888#0001618	0005783#0070062#0005576#0005794#0031902#0005765#0005764#0016020#0045121#0005635#0048471#0005886	0007628#0006914#0008206#0071404#0071383#0033344#0042632#0008203#0030301#0006897#0090150#0010467#0030299#0032367#0007041#0016236#0031579#0060548#0016242#1904262#0006486#0046686#0009410#0015918#0046718	O15118	0.0484808942296313	0.5540390276198479	0.0091819121329137
7M7F	A	1390.0	3.2	#	1836	0004315#0047879#0031177	#	0006633#0033068	Q03131	0.020256751773186	0.6339723708532407	0.0100253538396266
5OIK	A	1421.0	3.7	#	#	#	#	#	G3MZY8	0.0253166929998967	0.6091230909454769	0.0108695004677259
7SBW	B	1196.0	3.2	#	#	#	#	#	#	0.0008276256828067	0.8140683189319132	0.076922726695275
7POV	A	708.0	3.8	#	9606	1903135#1903136	0062023#0031012#0005615#0005796#0070702#0070703#0005886	0010273#0048874#0030277	Q02817	0.005230871249445	0.7337945705304884	0.025640883005656
6UIA	B	1021.0	4.3	47	9606	0005524#0003878#0046872	0035578#0005829#0070062#0005576#1904813#0016020#0005654	0006085#0006695#0006101#0015936#0006633#0008610#0006107#0006099	P53396	0.0207975290678138	0.7442104292634261	0.0108695004677259
7SBW	J	1191.0	3.2	#	#	#	#	#	#	0.0011876565524695	0.8020921893252427	0.0280611759977658
4ZXB	E	800.0	3.3	3643	9606	0046935#0001540#0005524#0038024#0005525#0042802#0043559#0005009#0043560#0031994#0031995#0005159#0043548#0019904#0043539#0030296#0004713#0044877#0051425#0005198#0004714	0030424#0005901#0032590#0010008#0009897#0070062#0005899#0005770#0005764#0016020#0032809#0005886#0043235	0032147#0032148#0030325#0097242#0005975#0071363#0032869#0097062#0008544#0031017#0007186#0042593#0003007#0008286#0007612#0008584#0030238#0007613#1990535#0038083#0018108#0030335#0008284#0048639#0045893#0046326#0045725#0045821#0033674#0043406#0043410#0051446#0045840#0045429#0014068#0051897#0001934#0043243#0002092#0060267#0046777#0006468#0031623#0006898#0006355#0045995#2000194#0007169#0150104#0046718	P06213	0.0049866264164505	0.764614935891152	0.0202533741750159
7SBY	J	1171.0	3.0	#	#	#	#	#	#	0.001587614467577	0.7922235343698085	0.0298127438669044
