# Supplementary material for: Identifying and profiling structural similarities between Spike of SARS-CoV-2 and other viral or host proteins with Machaon
Source: Commun Biol. 2023 Jul 19;6:752. doi: 10.1038/s42003-023-05076-7 (PMC10356814; doi:10.1038/s42003-023-05076-7)
Supplement: Supplementary file 8 — Supplementary Data 5 [file 42003_2023_5076_MOESM8_ESM.zip › 6VXX_A_whole_human_exp_dataset/candidates/6VXX_A-merged-enriched_full.csv]

pdbId	chainId	chainLength	resolution	geneId	taxonomy	molecularFunction	cellularComponent	biologicalProcess	uniprotId	b-phipsi	w-rdist	t-alpha
6VXX	A	972.0	2.8	43740568	2697049	0046789#0042802	0044173#0020002#0005886#0019031#0055036	0039654#0019064#0061025#0046598#0019065#0046813#0039587#0039502#0046718#0019058	P0DTC2	-1.2160228416647206e-08	0.0	0.0
7JV6	B	977.0	3.0	43740568	2697049	0046789#0042802	0044173#0020002#0005886#0019031#0055036	0039654#0019064#0061025#0046598#0019065#0046813#0039587#0039502#0046718#0019058	P0DTC2	1.9828060446155213e-05	0.1619863176794701	0.0134114913151814
7ND8	C	1002.0	3.5	43740568	2697049	0046789#0042802	0044173#0020002#0005886#0019031#0055036	0039654#0019064#0061025#0046598#0019065#0046813#0039587#0039502#0046718#0019058	P0DTC2	0.0002089660885967	0.3207916877348661	0.0049877163597098
7L2E	A	1119.0	2.97	43740568	2697049	0046789#0042802	0044173#0020002#0005886#0019031#0055036	0039654#0019064#0061025#0046598#0019065#0046813#0039587#0039502#0046718#0019058	P0DTC2	0.0004687328818433	0.2828015349891228	0.0016569498401739
7K8Z	A	967.0	3.5	43740568	2697049	0046789#0042802	0044173#0020002#0005886#0019031#0055036	0039654#0019064#0061025#0046598#0019065#0046813#0039587#0039502#0046718#0019058	P0DTC2	0.0005902213632381	0.1436010258764374	0.0024878881015579
6WPS	B	955.0	3.1	43740568	2697049	0046789#0042802	0044173#0020002#0005886#0019031#0055036	0039654#0019064#0061025#0046598#0019065#0046813#0039587#0039502#0046718#0019058	P0DTC2	0.0004107374272846	0.2874778239915183	0.0041355535019986
6VXX	B	972.0	2.8	43740568	2697049	0046789#0042802	0044173#0020002#0005886#0019031#0055036	0039654#0019064#0061025#0046598#0019065#0046813#0039587#0039502#0046718#0019058	P0DTC2	5.894373919306382e-09	7.617386263618201e-05	0.0254452761871732
7M6E	E	1034.0	3.3	43740568	2697049	0046789#0042802	0044173#0020002#0005886#0019031#0055036	0039654#0019064#0061025#0046598#0019065#0046813#0039587#0039502#0046718#0019058	P0DTC2	0.0004587074219777	0.3066311555315696	0.0033085120789013
7LS9	C	1097.0	3.42	43740568	2697049	0046789#0042802	0044173#0020002#0005886#0019031#0055036	0039654#0019064#0061025#0046598#0019065#0046813#0039587#0039502#0046718#0019058	P0DTC2	0.0004931557336508	0.2738241680185225	0.0058238157721357
7M6G	B	981.0	3.7	43740568	2697049	0046789#0042802	0044173#0020002#0005886#0019031#0055036	0039654#0019064#0061025#0046598#0019065#0046813#0039587#0039502#0046718#0019058	P0DTC2	0.0007999114174453	0.208287152360664	0.0008271775551371
7E7D	C	1080.0	3.2	1277	9606	0005201#0030020#0042802#0046872#0048407#0002020	0005584#0062023#0005737#0005788#0031012#0005576#0005615#0005794#0030141	0001568#0060346#0060351#0071230#0071364#0044344#1902618#0071260#0071300#0071560#0071356#0071306#0032964#0030199#0038063#0048706#0001958#0030198#0060325#0001957#0010812#0001503#0001649#0090263#0030335#0045893#0010718#0034504#0015031#0051591#0031960#0032355#0042542#0055093#0032868#0009612#0009410#0007605#0001501#0043588#0043589#0044691#0034505#0007601#0042060	P0DTC2	0.00018824637014	0.3412584883583441	0.010752376359526
7K43	A	1034.0	2.6	43740568	2697049	0046789#0042802	0044173#0020002#0005886#0019031#0055036	0039654#0019064#0061025#0046598#0019065#0046813#0039587#0039502#0046718#0019058	P0DTC2	0.0002449305946686	0.3597386342446795	0.0074438168005386
7NDB	C	1003.0	4.6	43740568	2697049	0046789#0042802	0044173#0020002#0005886#0019031#0055036	0039654#0019064#0061025#0046598#0019065#0046813#0039587#0039502#0046718#0019058	P0DTC2	0.000700188306123	0.2558497714596573	0.0041527907791232
7JV4	C	963.0	3.4	43740568	2697049	0046789#0042802	0044173#0020002#0005886#0019031#0055036	0039654#0019064#0061025#0046598#0019065#0046813#0039587#0039502#0046718#0019058	P0DTC2	0.0002894637019574	0.1135149754813402	0.0228428607189075
7KS9	C	991.0	4.75	43740568	2697049	0046789#0042802	0044173#0020002#0005886#0019031#0055036	0039654#0019064#0061025#0046598#0019065#0046813#0039587#0039502#0046718#0019058	P0DTC2	0.0001192786928561	0.3990506186176142	0.0108695004677259
7K43	E	1034.0	2.6	43740568	2697049	0046789#0042802	0044173#0020002#0005886#0019031#0055036	0039654#0019064#0061025#0046598#0019065#0046813#0039587#0039502#0046718#0019058	P0DTC2	0.0002448353823325	0.3597379628907657	0.0115797655430185
6WPT	A	945.0	3.7	43740568	2697049	0046789#0042802	0044173#0020002#0005886#0019031#0055036	0039654#0019064#0061025#0046598#0019065#0046813#0039587#0039502#0046718#0019058	P0DTC2	0.0001907112906	0.3365624349288467	0.017676751760596
7R8O	A	1034.0	3.5	43740568	2697049	0046789#0042802	0044173#0020002#0005886#0019031#0055036	0039654#0019064#0061025#0046598#0019065#0046813#0039587#0039502#0046718#0019058	P0DTC2	0.0001123722627207	0.3523138564716368	0.0190237705806923
7KNB	A	1006.0	3.93	43740568	2697049	0046789#0042802	0044173#0020002#0005886#0019031#0055036	0039654#0019064#0061025#0046598#0019065#0046813#0039587#0039502#0046718#0019058	P0DTC2	0.0004452962942296	0.3749379654064083	0.0066610907906692
7Q9I	A	1062.0	4.9	43740568	2697049	0046789#0042802	0044173#0020002#0005886#0019031#0055036	0039654#0019064#0061025#0046598#0019065#0046813#0039587#0039502#0046718#0019058	P0DTC2	0.0001054739761345	0.5211813559787952	0.0049877163597098
6WPS	E	955.0	3.1	43740568	2697049	0046789#0042802	0044173#0020002#0005886#0019031#0055036	0039654#0019064#0061025#0046598#0019065#0046813#0039587#0039502#0046718#0019058	P0DTC2	0.0004101899653639	0.2874749563492629	0.017369624679081
7ND8	A	1002.0	3.5	43740568	2697049	0046789#0042802	0044173#0020002#0005886#0019031#0055036	0039654#0019064#0061025#0046598#0019065#0046813#0039587#0039502#0046718#0019058	P0DTC2	3.60737070527693e-05	0.3713102441789194	0.0228428607189075
7Q9G	C	1059.0	3.3	43740568	2697049	0046789#0042802	0044173#0020002#0005886#0019031#0055036	0039654#0019064#0061025#0046598#0019065#0046813#0039587#0039502#0046718#0019058	P0DTC2	0.000242648253847	0.4895986980570274	0.0049627974633414
7ND7	B	1002.0	3.6	43740568	2697049	0046789#0042802	0044173#0020002#0005886#0019031#0055036	0039654#0019064#0061025#0046598#0019065#0046813#0039587#0039502#0046718#0019058	P0DTC2	0.0002824681076567	0.3681674282196736	0.0165423471063261
7S0C	B	968.0	3.25	43740568	2697049	0046789#0042802	0044173#0020002#0005886#0019031#0055036	0039654#0019064#0061025#0046598#0019065#0046813#0039587#0039502#0046718#0019058	P0DTC2	7.411468150874427e-05	0.524745966844762	0.0066610907906692
7WLZ	A	1028.0	2.98	#	#	#	#	#	P0DTC2	0.0005810653681752	0.2416858267449977	0.0151134131271917
7K8T	A	1001.0	3.4	43740568	2697049	0046789#0042802	0044173#0020002#0005886#0019031#0055036	0039654#0019064#0061025#0046598#0019065#0046813#0039587#0039502#0046718#0019058	P0DTC2	0.0004510995768821	0.3845682369247561	0.0091819121329137
7LY2	J	1041.0	2.5	43740568	2697049	0046789#0042802	0044173#0020002#0005886#0019031#0055036	0039654#0019064#0061025#0046598#0019065#0046813#0039587#0039502#0046718#0019058	P0DTC2	0.0001862129708138	0.4821381889272673	0.0083406172007201
7KS9	A	992.0	4.75	43740568	2697049	0046789#0042802	0044173#0020002#0005886#0019031#0055036	0039654#0019064#0061025#0046598#0019065#0046813#0039587#0039502#0046718#0019058	P0DTC2	0.0004104577390169	0.378726512251663	0.012562807806465
7L2E	B	1119.0	2.97	43740568	2697049	0046789#0042802	0044173#0020002#0005886#0019031#0055036	0039654#0019064#0061025#0046598#0019065#0046813#0039587#0039502#0046718#0019058	P0DTC2	0.0004401332718291	0.2826707542392753	0.0237089470211593
7RW2	C	1077.0	3.5	43740568	2697049	0046789#0042802	0044173#0020002#0005886#0019031#0055036	0039654#0019064#0061025#0046598#0019065#0046813#0039587#0039502#0046718#0019058	P0DTC2	0.0007143805576073	0.3121610988793534	0.0100253538396266
7M6E	A	1034.0	3.3	43740568	2697049	0046789#0042802	0044173#0020002#0005886#0019031#0055036	0039654#0019064#0061025#0046598#0019065#0046813#0039587#0039502#0046718#0019058	P0DTC2	0.000527104422087	0.3068347246289138	0.017676751760596
7K8W	A	990.0	3.6	43740568	2697049	0046789#0042802	0044173#0020002#0005886#0019031#0055036	0039654#0019064#0061025#0046598#0019065#0046813#0039587#0039502#0046718#0019058	P0DTC2	0.0014582952101854	0.2592120652671683	0.0016569498401739
7K8X	A	1002.0	3.9	43740568	2697049	0046789#0042802	0044173#0020002#0005886#0019031#0055036	0039654#0019064#0061025#0046598#0019065#0046813#0039587#0039502#0046718#0019058	P0DTC2	0.0005208874707231	0.4459059432893972	0.0049877163597098
7K8Z	C	972.0	3.5	43740568	2697049	0046789#0042802	0044173#0020002#0005886#0019031#0055036	0039654#0019064#0061025#0046598#0019065#0046813#0039587#0039502#0046718#0019058	P0DTC2	0.0008298856317738	0.0880111459451454	0.0181966044744523
7Q0A	A	995.0	4.8	43740568	2697049	0046789#0042802	0044173#0020002#0005886#0019031#0055036	0039654#0019064#0061025#0046598#0019065#0046813#0039587#0039502#0046718#0019058	P0DTC2	0.0008860507097144	0.329273791461733	0.0083406172007201
7ND3	C	991.0	3.7	43740568	2697049	0046789#0042802	0044173#0020002#0005886#0019031#0055036	0039654#0019064#0061025#0046598#0019065#0046813#0039587#0039502#0046718#0019058	P0DTC2	0.0005476616949015	0.4173818830320326	0.0083406172007201
7K8V	C	977.0	3.8	43740568	2697049	0046789#0042802	0044173#0020002#0005886#0019031#0055036	0039654#0019064#0061025#0046598#0019065#0046813#0039587#0039502#0046718#0019058	P0DTC2	0.001996083434591	0.1872050171687379	0.0024878881015579
7LXY	B	1035.0	2.2	43740568	2697049	0046789#0042802	0044173#0020002#0005886#0019031#0055036	0039654#0019064#0061025#0046598#0019065#0046813#0039587#0039502#0046718#0019058	P0DTC2	0.0001565174590749	0.4313745645787316	0.0231594461372635
7K8S	A	1004.0	3.4	43740568	2697049	0046789#0042802	0044173#0020002#0005886#0019031#0055036	0039654#0019064#0061025#0046598#0019065#0046813#0039587#0039502#0046718#0019058	P0DTC2	0.0005765318507878	0.424802954294296	0.0075000236060698
7NDA	A	1005.0	3.3	43740568	2697049	0046789#0042802	0044173#0020002#0005886#0019031#0055036	0039654#0019064#0061025#0046598#0019065#0046813#0039587#0039502#0046718#0019058	P0DTC2	0.0005397081053465	0.325792983659764	0.0237089470211593
7S6L	B	949.0	4.0	43740568	2697049	0046789#0042802	0044173#0020002#0005886#0019031#0055036	0039654#0019064#0061025#0046598#0019065#0046813#0039587#0039502#0046718#0019058	P0DTC2	0.0005404817067831	0.181445718712477	0.0298127438669044
7M6G	A	968.0	3.7	43740568	2697049	0046789#0042802	0044173#0020002#0005886#0019031#0055036	0039654#0019064#0061025#0046598#0019065#0046813#0039587#0039502#0046718#0019058	P0DTC2	0.0001644638466818	0.4082270499131745	0.026468223205744
7KJ3	C	961.0	3.7	43740568	2697049	0046789#0042802	0044173#0020002#0005886#0019031#0055036	0039654#0019064#0061025#0046598#0019065#0046813#0039587#0039502#0046718#0019058	P0DTC2	0.0001351762221393	0.0948536174734534	0.0545905224299128
7R8O	E	1034.0	3.5	43740568	2697049	0046789#0042802	0044173#0020002#0005886#0019031#0055036	0039654#0019064#0061025#0046598#0019065#0046813#0039587#0039502#0046718#0019058	P0DTC2	8.128392331868429e-05	0.3504062127900773	0.0388749924124196
7LS9	A	1097.0	3.42	43740568	2697049	0046789#0042802	0044173#0020002#0005886#0019031#0055036	0039654#0019064#0061025#0046598#0019065#0046813#0039587#0039502#0046718#0019058	P0DTC2	0.0006478008030638	0.2741722728601115	0.0263160129948751
7MW2	A	1004.0	2.97	43740568	2697049	0046789#0042802	0044173#0020002#0005886#0019031#0055036	0039654#0019064#0061025#0046598#0019065#0046813#0039587#0039502#0046718#0019058	P0DTC2	0.0010945034935917	0.3955537134349211	0.0033085120789013
7RA8	B	917.0	3.1	43740568	2697049	0046789#0042802	0044173#0020002#0005886#0019031#0055036	0039654#0019064#0061025#0046598#0019065#0046813#0039587#0039502#0046718#0019058	P0DTC2	3.1581708843822325e-05	0.6289722139200175	0.010752376359526
7LXZ	B	1060.0	2.6	43740568	2697049	0046789#0042802	0044173#0020002#0005886#0019031#0055036	0039654#0019064#0061025#0046598#0019065#0046813#0039587#0039502#0046718#0019058	P0DTC2	7.379895139722556e-05	0.5279736606168327	0.0202533741750159
6NB4	C	959.0	3.6	#	1335626	#	0044173#0020002#0016021#0019031#0055036	0075509#0039654#0019064#0009405#0046813	A0A140AYW5	0.0010681136584744	0.4208094940046027	0.0016540840807526
7LXY	J	1035.0	2.2	43740568	2697049	0046789#0042802	0044173#0020002#0005886#0019031#0055036	0039654#0019064#0061025#0046598#0019065#0046813#0039587#0039502#0046718#0019058	P0DTC2	0.000156547451807	0.4313728344117633	0.0280611759977658
6VXX	C	972.0	2.8	43740568	2697049	0046789#0042802	0044173#0020002#0005886#0019031#0055036	0039654#0019064#0061025#0046598#0019065#0046813#0039587#0039502#0046718#0019058	P0DTC2	2.204205180302208e-08	7.653592189866652e-05	0.0689655430268945
7ND5	C	991.0	3.4	43740568	2697049	0046789#0042802	0044173#0020002#0005886#0019031#0055036	0039654#0019064#0061025#0046598#0019065#0046813#0039587#0039502#0046718#0019058	P0DTC2	0.0005592086458954	0.4188260081058901	0.0140611636219507
7ND3	A	995.0	3.7	43740568	2697049	0046789#0042802	0044173#0020002#0005886#0019031#0055036	0039654#0019064#0061025#0046598#0019065#0046813#0039587#0039502#0046718#0019058	P0DTC2	0.0008825631460148	0.3457551197908364	0.0142618534263445
7M6E	B	1034.0	3.3	43740568	2697049	0046789#0042802	0044173#0020002#0005886#0019031#0055036	0039654#0019064#0061025#0046598#0019065#0046813#0039587#0039502#0046718#0019058	P0DTC2	0.0005230889143817	0.3067534970758635	0.0289493438129448
7S6L	C	961.0	4.0	43740568	2697049	0046789#0042802	0044173#0020002#0005886#0019031#0055036	0039654#0019064#0061025#0046598#0019065#0046813#0039587#0039502#0046718#0019058	P0DTC2	0.00166592525167	0.2125624533348116	0.0091819121329137
7KXK	C	1024.0	5.0	43740568	2697049	0046789#0042802	0044173#0020002#0005886#0019031#0055036	0039654#0019064#0061025#0046598#0019065#0046813#0039587#0039502#0046718#0019058	P0DTC2	0.0009131843187079	0.2659455485028394	0.0215054061986588
7Q9M	B	978.0	3.7	43740568	2697049	0046789#0042802	0044173#0020002#0005886#0019031#0055036	0039654#0019064#0061025#0046598#0019065#0046813#0039587#0039502#0046718#0019058	P0DTC2	0.0006416313459877	0.370286640792962	0.0190237705806923
7R8O	B	1034.0	3.5	43740568	2697049	0046789#0042802	0044173#0020002#0005886#0019031#0055036	0039654#0019064#0061025#0046598#0019065#0046813#0039587#0039502#0046718#0019058	P0DTC2	0.0001026932461644	0.3509000988326368	0.0446646519250406
7KMK	C	1025.0	4.2	43740568	2697049	0046789#0042802	0044173#0020002#0005886#0019031#0055036	0039654#0019064#0061025#0046598#0019065#0046813#0039587#0039502#0046718#0019058	P0DTC2	0.0006857469950691	0.2887092946692354	0.026468223205744
7JV6	A	977.0	3.0	43740568	2697049	0046789#0042802	0044173#0020002#0005886#0019031#0055036	0039654#0019064#0061025#0046598#0019065#0046813#0039587#0039502#0046718#0019058	P0DTC2	1.977862813553842e-05	0.161989966168585	0.0680214444040752
7K4N	E	998.0	3.3	43740568	2697049	0046789#0042802	0044173#0020002#0005886#0019031#0055036	0039654#0019064#0061025#0046598#0019065#0046813#0039587#0039502#0046718#0019058	P0DTC2	0.0001644581135374	0.7860326818988504	0.0016540840807526
7K8S	C	1004.0	3.4	43740568	2697049	0046789#0042802	0044173#0020002#0005886#0019031#0055036	0039654#0019064#0061025#0046598#0019065#0046813#0039587#0039502#0046718#0019058	P0DTC2	0.0005088002786227	0.4530615281970078	0.0140611636219507
7M6H	B	1002.0	4.0	43740568	2697049	0046789#0042802	0044173#0020002#0005886#0019031#0055036	0039654#0019064#0061025#0046598#0019065#0046813#0039587#0039502#0046718#0019058	P0DTC2	0.0008039492154596	0.2623331859884831	0.0271879789729934
7MW2	B	1004.0	2.97	43740568	2697049	0046789#0042802	0044173#0020002#0005886#0019031#0055036	0039654#0019064#0061025#0046598#0019065#0046813#0039587#0039502#0046718#0019058	P0DTC2	0.0006876520627291	0.3940233187895655	0.0185340926063368
7L2D	C	1078.0	3.55	43740568	2697049	0046789#0042802	0044173#0020002#0005886#0019031#0055036	0039654#0019064#0061025#0046598#0019065#0046813#0039587#0039502#0046718#0019058	P0DTC2	0.0016654199630195	0.2969143337519753	0.0091819121329137
7R8N	E	1034.0	3.55	43740568	2697049	0046789#0042802	0044173#0020002#0005886#0019031#0055036	0039654#0019064#0061025#0046598#0019065#0046813#0039587#0039502#0046718#0019058	P0DTC2	0.0009418371687485	0.3468302739989374	0.0165423471063261
7L02	B	972.0	3.2	43740568	2697049	0046789#0042802	0044173#0020002#0005886#0019031#0055036	0039654#0019064#0061025#0046598#0019065#0046813#0039587#0039502#0046718#0019058	P0DTC2	6.5094149286774415e-06	0.0009575192775314	0.0813954771139466
7L09	B	972.0	3.1	43740568	2697049	0046789#0042802	0044173#0020002#0005886#0019031#0055036	0039654#0019064#0061025#0046598#0019065#0046813#0039587#0039502#0046718#0019058	P0DTC2	6.543515863664246e-06	0.0009518696956254	0.082363784576418
7KNE	C	1006.0	3.85	43740568	2697049	0046789#0042802	0044173#0020002#0005886#0019031#0055036	0039654#0019064#0061025#0046598#0019065#0046813#0039587#0039502#0046718#0019058	P0DTC2	0.0010274684252118	0.3583579456633973	0.014888357714047
7E7B	C	1102.0	2.6	1277	9606	0005201#0030020#0042802#0046872#0048407#0002020	0005584#0062023#0005737#0005788#0031012#0005576#0005615#0005794#0030141	0001568#0060346#0060351#0071230#0071364#0044344#1902618#0071260#0071300#0071560#0071356#0071306#0032964#0030199#0038063#0048706#0001958#0030198#0060325#0001957#0010812#0001503#0001649#0090263#0030335#0045893#0010718#0034504#0015031#0051591#0031960#0032355#0042542#0055093#0032868#0009612#0009410#0007605#0001501#0043588#0043589#0044691#0034505#0007601#0042060	P02452	0.0003357988906735	0.528468485799406	0.0190237705806923
7K43	B	1034.0	2.6	43740568	2697049	0046789#0042802	0044173#0020002#0005886#0019031#0055036	0039654#0019064#0061025#0046598#0019065#0046813#0039587#0039502#0046718#0019058	P0DTC2	0.0002451225616081	0.3597373316601878	0.0446646519250406
7L2D	A	1100.0	3.55	43740568	2697049	0046789#0042802	0044173#0020002#0005886#0019031#0055036	0039654#0019064#0061025#0046598#0019065#0046813#0039587#0039502#0046718#0019058	P0DTC2	0.000853814113006	0.3462066696079995	0.0237089470211593
7Q6E	A	1013.0	2.7	43740568	2697049	0046789#0042802	0044173#0020002#0005886#0019031#0055036	0039654#0019064#0061025#0046598#0019065#0046813#0039587#0039502#0046718#0019058	P0DTC2	0.0003742840252866	0.3740790121329381	0.0351026483066376
7Q9I	B	1058.0	4.9	43740568	2697049	0046789#0042802	0044173#0020002#0005886#0019031#0055036	0039654#0019064#0061025#0046598#0019065#0046813#0039587#0039502#0046718#0019058	P0DTC2	0.0002693045526576	0.7934594465378608	0.0008271775551371
7BYR	C	973.0	3.84	43740568	2697049	0046789#0042802	0044173#0020002#0005886#0019031#0055036	0039654#0019064#0061025#0046598#0019065#0046813#0039587#0039502#0046718#0019058	P0DTC2	0.0044872081212143	0.1457062152770529	0.0058238157721357
6WPT	C	952.0	3.7	43740568	2697049	0046789#0042802	0044173#0020002#0005886#0019031#0055036	0039654#0019064#0061025#0046598#0019065#0046813#0039587#0039502#0046718#0019058	P0DTC2	0.0001032780266557	0.2351546496421769	0.0708593084227287
7M6I	C	1001.0	4.0	43740568	2697049	0046789#0042802	0044173#0020002#0005886#0019031#0055036	0039654#0019064#0061025#0046598#0019065#0046813#0039587#0039502#0046718#0019058	P0DTC2	0.0016776932930549	0.3102152628772477	0.0108695004677259
7WLY	A	1051.0	3.4	#	#	#	#	#	P0DTC2	0.0011829912983277	0.427003333422655	0.0058238157721357
7L06	C	972.0	3.3	43740568	2697049	0046789#0042802	0044173#0020002#0005886#0019031#0055036	0039654#0019064#0061025#0046598#0019065#0046813#0039587#0039502#0046718#0019058	P0DTC2	3.078770769148547e-07	0.0007676045396418	0.1224152168765049
6NB6	A	1052.0	4.2	1489668	694009	0046789#0042802	0044173#0020002#0016020#0019031#0055036	0075509#0039654#0019064#0061025#0046598#0019065#0046813#0039587#0039502#0046718	P59594	0.0010584179234524	0.5120995532788646	0.0024811957952362
7N8H	K	999.0	2.3	43740568	2697049	0046789#0042802	0044173#0020002#0005886#0019031#0055036	0039654#0019064#0061025#0046598#0019065#0046813#0039587#0039502#0046718#0019058	P0DTC2	0.0003973726273375	0.4454994797196821	0.0280611759977658
7KJ2	C	961.0	3.6	43740568	2697049	0046789#0042802	0044173#0020002#0005886#0019031#0055036	0039654#0019064#0061025#0046598#0019065#0046813#0039587#0039502#0046718#0019058	P0DTC2	0.0008017616143762	0.0701014838811584	0.0397021010306442
7L02	C	972.0	3.2	43740568	2697049	0046789#0042802	0044173#0020002#0005886#0019031#0055036	0039654#0019064#0061025#0046598#0019065#0046813#0039587#0039502#0046718#0019058	P0DTC2	2.766161158607103e-07	0.0010986050468293	0.1613834803230558
7L09	C	972.0	3.1	43740568	2697049	0046789#0042802	0044173#0020002#0005886#0019031#0055036	0039654#0019064#0061025#0046598#0019065#0046813#0039587#0039502#0046718#0019058	P0DTC2	2.693811224331148e-07	0.0011022231101016	0.1613834803230558
7KJ2	A	967.0	3.6	43740568	2697049	0046789#0042802	0044173#0020002#0005886#0019031#0055036	0039654#0019064#0061025#0046598#0019065#0046813#0039587#0039502#0046718#0019058	P0DTC2	0.0002023633610506	0.078040551930263	0.077540150779898
7LS9	B	1097.0	3.42	43740568	2697049	0046789#0042802	0044173#0020002#0005886#0019031#0055036	0039654#0019064#0061025#0046598#0019065#0046813#0039587#0039502#0046718#0019058	P0DTC2	0.0009529878005222	0.274347639663284	0.0280611759977658
7Q9P	C	1036.0	4.5	43740568	2697049	0046789#0042802	0044173#0020002#0005886#0019031#0055036	0039654#0019064#0061025#0046598#0019065#0046813#0039587#0039502#0046718#0019058	P0DTC2	0.0007128156491745	0.3608557191895086	0.0271879789729934
7L2D	B	1078.0	3.55	43740568	2697049	0046789#0042802	0044173#0020002#0005886#0019031#0055036	0039654#0019064#0061025#0046598#0019065#0046813#0039587#0039502#0046718#0019058	P0DTC2	0.0008611593101101	0.2968369267479988	0.0298127438669044
6WPS	A	955.0	3.1	43740568	2697049	0046789#0042802	0044173#0020002#0005886#0019031#0055036	0039654#0019064#0061025#0046598#0019065#0046813#0039587#0039502#0046718#0019058	P0DTC2	0.0004105064002951	0.2874745355703215	0.0513043822350767
7JV6	E	977.0	3.0	43740568	2697049	0046789#0042802	0044173#0020002#0005886#0019031#0055036	0039654#0019064#0061025#0046598#0019065#0046813#0039587#0039502#0046718#0019058	P0DTC2	1.9862282340721987e-05	0.1619903112556173	0.1000913049362774
7K4N	B	998.0	3.3	43740568	2697049	0046789#0042802	0044173#0020002#0005886#0019031#0055036	0039654#0019064#0061025#0046598#0019065#0046813#0039587#0039502#0046718#0019058	P0DTC2	0.0001645367358476	0.7860340133266828	0.0066610907906692
7ND8	B	1002.0	3.5	43740568	2697049	0046789#0042802	0044173#0020002#0005886#0019031#0055036	0039654#0019064#0061025#0046598#0019065#0046813#0039587#0039502#0046718#0019058	P0DTC2	0.0001571394277919	0.3340526369212543	0.0623900411658351
7ND7	C	1002.0	3.6	43740568	2697049	0046789#0042802	0044173#0020002#0005886#0019031#0055036	0039654#0019064#0061025#0046598#0019065#0046813#0039587#0039502#0046718#0019058	P0DTC2	0.0001963356938378	0.3704033958510991	0.0540540988034132
7CAC	A	1026.0	3.55	43740568	2697049	0046789#0042802	0044173#0020002#0005886#0019031#0055036	0039654#0019064#0061025#0046598#0019065#0046813#0039587#0039502#0046718#0019058	P0DTC2	0.0018540111686423	0.3993865257150472	0.0066169305252397
7KL9	B	998.0	4.1	43740568	2697049	0046789#0042802	0044173#0020002#0005886#0019031#0055036	0039654#0019064#0061025#0046598#0019065#0046813#0039587#0039502#0046718#0019058	P0DTC2	0.0084581971181665	0.2702614294113635	0.0033085120789013
7E7D	B	1080.0	3.2	1277	9606	0005201#0030020#0042802#0046872#0048407#0002020	0005584#0062023#0005737#0005788#0031012#0005576#0005615#0005794#0030141	0001568#0060346#0060351#0071230#0071364#0044344#1902618#0071260#0071300#0071560#0071356#0071306#0032964#0030199#0038063#0048706#0001958#0030198#0060325#0001957#0010812#0001503#0001649#0090263#0030335#0045893#0010718#0034504#0015031#0051591#0031960#0032355#0042542#0055093#0032868#0009612#0009410#0007605#0001501#0043588#0043589#0044691#0034505#0007601#0042060	P02452	0.0003278725963079	0.3443901086820769	0.0554175614600527
7SO9	K	1024.0	2.4	43740568	2697049	0046789#0042802	0044173#0020002#0005886#0019031#0055036	0039654#0019064#0061025#0046598#0019065#0046813#0039587#0039502#0046718#0019058	P0DTC2	0.0002414924515102	0.5671606495895675	0.026468223205744
7M6I	A	1002.0	4.0	43740568	2697049	0046789#0042802	0044173#0020002#0005886#0019031#0055036	0039654#0019064#0061025#0046598#0019065#0046813#0039587#0039502#0046718#0019058	P0DTC2	0.000803623532548	0.2873909609837611	0.0363936588404032
7S0C	A	1004.0	3.25	43740568	2697049	0046789#0042802	0044173#0020002#0005886#0019031#0055036	0039654#0019064#0061025#0046598#0019065#0046813#0039587#0039502#0046718#0019058	P0DTC2	0.0023227477585591	0.3023280149888626	0.0140611636219507
7ND5	A	995.0	3.4	43740568	2697049	0046789#0042802	0044173#0020002#0005886#0019031#0055036	0039654#0019064#0061025#0046598#0019065#0046813#0039587#0039502#0046718#0019058	P0DTC2	0.0008851607700634	0.3292765964699219	0.0306906295197915
7SN3	A	925.0	3.1	43740568	2697049	0046789#0042802	0044173#0020002#0005886#0019031#0055036	0039654#0019064#0061025#0046598#0019065#0046813#0039587#0039502#0046718#0019058	P0DTC2	0.0018242520042948	0.3579241379899047	0.012562807806465
7Q0A	C	991.0	4.8	43740568	2697049	0046789#0042802	0044173#0020002#0005886#0019031#0055036	0039654#0019064#0061025#0046598#0019065#0046813#0039587#0039502#0046718#0019058	P0DTC2	0.0005592297809898	0.418823765065609	0.0298127438669044
7ND6	C	991.0	7.3	43740568	2697049	0046789#0042802	0044173#0020002#0005886#0019031#0055036	0039654#0019064#0061025#0046598#0019065#0046813#0039587#0039502#0046718#0019058	P0DTC2	0.0005595328346514	0.4188258454238287	0.030603642719128
7KXJ	C	1026.0	6.4	43740568	2697049	0046789#0042802	0044173#0020002#0005886#0019031#0055036	0039654#0019064#0061025#0046598#0019065#0046813#0039587#0039502#0046718#0019058	P0DTC2	0.0012131549884823	0.4027443989674221	0.0142618534263445
7THT	C	990.0	3.42	43740568	2697049	0046789#0042802	0044173#0020002#0005886#0019031#0055036	0039654#0019064#0061025#0046598#0019065#0046813#0039587#0039502#0046718#0019058	P0DTC2	0.0005247886724678	0.2323446129345116	0.0570720736347449
7L2E	C	1119.0	2.97	43740568	2697049	0046789#0042802	0044173#0020002#0005886#0019031#0055036	0039654#0019064#0061025#0046598#0019065#0046813#0039587#0039502#0046718#0019058	P0DTC2	0.0004585238199694	0.2832143772023781	0.0577426744115672
7ENF	C	976.0	2.76	43740568	2697049	0046789#0042802	0044173#0020002#0005886#0019031#0055036	0039654#0019064#0061025#0046598#0019065#0046813#0039587#0039502#0046718#0019058	P0DTC2	0.0017146175799969	0.2744791809003384	0.0245762552329136
7JV4	A	975.0	3.4	43740568	2697049	0046789#0042802	0044173#0020002#0005886#0019031#0055036	0039654#0019064#0061025#0046598#0019065#0046813#0039587#0039502#0046718#0019058	P0DTC2	0.0003465786903133	0.1726675123160092	0.0794645485926308
7L56	B	992.0	3.6	43740568	2697049	0046789#0042802	0044173#0020002#0005886#0019031#0055036	0039654#0019064#0061025#0046598#0019065#0046813#0039587#0039502#0046718#0019058	P0DTC2	0.0027952908078968	0.3837472408911725	0.0066610907906692
7NY5	E	998.0	3.7	43740568	2697049	0046789#0042802	0044173#0020002#0005886#0019031#0055036	0039654#0019064#0061025#0046598#0019065#0046813#0039587#0039502#0046718#0019058	P0DTC2	0.0004087460688524	0.813591050619514	0.0008281320187666
7R8M	B	1003.0	3.4	43740568	2697049	0046789#0042802	0044173#0020002#0005886#0019031#0055036	0039654#0019064#0061025#0046598#0019065#0046813#0039587#0039502#0046718#0019058	P0DTC2	0.0039805546619842	0.1862937491852379	0.0157152579062525
7ND9	A	993.0	2.8	43740568	2697049	0046789#0042802	0044173#0020002#0005886#0019031#0055036	0039654#0019064#0061025#0046598#0019065#0046813#0039587#0039502#0046718#0019058	P0DTC2	0.000996824953155	0.2005589666034246	0.0377684208359867
7LXZ	K	1060.0	2.6	43740568	2697049	0046789#0042802	0044173#0020002#0005886#0019031#0055036	0039654#0019064#0061025#0046598#0019065#0046813#0039587#0039502#0046718#0019058	P0DTC2	6.514935649202147e-05	0.5279739924753565	0.0422415493952179
6XEY	A	1034.0	3.25	43740568	2697049	0046789#0042802	0044173#0020002#0005886#0019031#0055036	0039654#0019064#0061025#0046598#0019065#0046813#0039587#0039502#0046718#0019058	P0DTC2	0.0013397990378154	0.485591367819386	0.0066610907906692
5I5K	A	1632.0	4.2	727	9606	0008009#0004866#0005102	0070062#0005576#0005615#0005579	0007166#0006935#0006956#0006957#0006958#0019835#0007186#0001701#0006954#0010760#0045766#0032722#0050778#0010575	P01031	0.0043536099130699	0.342823563543469	0.0074438168005386
7S0D	C	1026.0	3.5	43740568	2697049	0046789#0042802	0044173#0020002#0005886#0019031#0055036	0039654#0019064#0061025#0046598#0019065#0046813#0039587#0039502#0046718#0019058	P0DTC2	0.0009383697359432	0.1921592325688822	0.0430106603185429
7RW2	A	1077.0	3.5	43740568	2697049	0046789#0042802	0044173#0020002#0005886#0019031#0055036	0039654#0019064#0061025#0046598#0019065#0046813#0039587#0039502#0046718#0019058	P0DTC2	0.0007214910967154	0.3113319037756883	0.0446646519250406
7CHH	B	994.0	3.49	43740568	2697049	0046789#0042802	0044173#0020002#0005886#0019031#0055036	0039654#0019064#0061025#0046598#0019065#0046813#0039587#0039502#0046718#0019058	P0DTC2	0.0014323681508637	0.3606001934071889	0.0215054061986588
7P40	E	998.0	3.5	43740568	2697049	0046789#0042802	0044173#0020002#0005886#0019031#0055036	0039654#0019064#0061025#0046598#0019065#0046813#0039587#0039502#0046718#0019058	P0DTC2	0.0004167707876055	0.8101882344403887	0.0024878881015579
7KJ4	A	981.0	3.4	43740568	2697049	0046789#0042802	0044173#0020002#0005886#0019031#0055036	0039654#0019064#0061025#0046598#0019065#0046813#0039587#0039502#0046718#0019058	P0DTC2	0.0005521493162268	0.7769271040664747	0.0041527907791232
7S6L	A	984.0	4.0	43740568	2697049	0046789#0042802	0044173#0020002#0005886#0019031#0055036	0039654#0019064#0061025#0046598#0019065#0046813#0039587#0039502#0046718#0019058	P0DTC2	0.0001945111571395	0.820559994710997	0.0066610907906692
7KNH	C	1007.0	3.74	43740568	2697049	0046789#0042802	0044173#0020002#0005886#0019031#0055036	0039654#0019064#0061025#0046598#0019065#0046813#0039587#0039502#0046718#0019058	P0DTC2	0.0038670727767929	0.351911283348928	0.0091819121329137
7RW2	B	1077.0	3.5	43740568	2697049	0046789#0042802	0044173#0020002#0005886#0019031#0055036	0039654#0019064#0061025#0046598#0019065#0046813#0039587#0039502#0046718#0019058	P0DTC2	0.0007389233415224	0.3119631975790221	0.0458478938296924
7V2A	C	988.0	3.4	43740568	2697049	0046789#0042802	0044173#0020002#0005886#0019031#0055036	0039654#0019064#0061025#0046598#0019065#0046813#0039587#0039502#0046718#0019058	P0DTC2	0.0043607750936307	0.2865351776723294	0.0124068665100041
7Q6E	B	1008.0	2.7	43740568	2697049	0046789#0042802	0044173#0020002#0005886#0019031#0055036	0039654#0019064#0061025#0046598#0019065#0046813#0039587#0039502#0046718#0019058	P0DTC2	0.0004302786529525	0.4357611742589435	0.040447508308947
6NB6	C	1055.0	4.2	1489668	694009	0046789#0042802	0044173#0020002#0016020#0019031#0055036	0075509#0039654#0019064#0061025#0046598#0019065#0046813#0039587#0039502#0046718	P59594	0.0008173237482404	0.7352956446779483	0.0024811957952362
7TAT	A	980.0	3.2	43740568	2697049	0046789#0042802	0044173#0020002#0005886#0019031#0055036	0039654#0019064#0061025#0046598#0019065#0046813#0039587#0039502#0046718#0019058	P0DTC2	0.0020781207906571	0.3735840605839423	0.014888357714047
7CHH	C	999.0	3.49	43740568	2697049	0046789#0042802	0044173#0020002#0005886#0019031#0055036	0039654#0019064#0061025#0046598#0019065#0046813#0039587#0039502#0046718#0019058	P0DTC2	0.0005682419588058	0.4427193074651996	0.0333332138395487
7NDA	B	1003.0	3.3	43740568	2697049	0046789#0042802	0044173#0020002#0005886#0019031#0055036	0039654#0019064#0061025#0046598#0019065#0046813#0039587#0039502#0046718#0019058	P0DTC2	0.0003011321574895	0.2848686529408433	0.0911551233030605
7Q9M	C	975.0	3.7	43740568	2697049	0046789#0042802	0044173#0020002#0005886#0019031#0055036	0039654#0019064#0061025#0046598#0019065#0046813#0039587#0039502#0046718#0019058	P0DTC2	0.0006101849672181	0.3615906606496673	0.0467534245579859
7LD1	C	949.0	3.4	43740568	2697049	0046789#0042802	0044173#0020002#0005886#0019031#0055036	0039654#0019064#0061025#0046598#0019065#0046813#0039587#0039502#0046718#0019058	P0DTC2	0.0010076270573324	0.5470690634396651	0.010752376359526
7SBW	A	1185.0	3.2	#	#	#	#	#	#	0.0003568226726397	0.8000464722842542	0.0083406172007201
7JWB	A	991.0	6.0	43740568	2697049	0046789#0042802	0044173#0020002#0005886#0019031#0055036	0039654#0019064#0061025#0046598#0019065#0046813#0039587#0039502#0046718#0019058	P0DTC2	0.0001249612555758	0.5277843400227087	0.0467534245579859
7S6K	A	1070.0	3.4	43740568	2697049	0046789#0042802	0044173#0020002#0005886#0019031#0055036	0039654#0019064#0061025#0046598#0019065#0046813#0039587#0039502#0046718#0019058	P0DTC2	0.0003746630868982	0.6513283372488442	0.0245762552329136
7N8H	F	999.0	2.3	43740568	2697049	0046789#0042802	0044173#0020002#0005886#0019031#0055036	0039654#0019064#0061025#0046598#0019065#0046813#0039587#0039502#0046718#0019058	P0DTC2	0.0003971164755464	0.4454998111876727	0.0463192707105852
7K90	B	1000.0	3.24	43740568	2697049	0046789#0042802	0044173#0020002#0005886#0019031#0055036	0039654#0019064#0061025#0046598#0019065#0046813#0039587#0039502#0046718#0019058	P0DTC2	0.0020975032942123	0.3314801917699287	0.0239867377672513
7TM0	A	1016.0	3.1	#	#	#	#	#	P0DTC2	0.0003075742631325	0.5582380396145925	0.0359899834238583
7LJR	B	972.0	3.66	43740568	2697049	0046789#0042802	0044173#0020002#0005886#0019031#0055036	0039654#0019064#0061025#0046598#0019065#0046813#0039587#0039502#0046718#0019058	P0DTC2	0.000932412479556	0.2618635926866953	0.0494792275614968
7M6H	A	1002.0	4.0	43740568	2697049	0046789#0042802	0044173#0020002#0005886#0019031#0055036	0039654#0019064#0061025#0046598#0019065#0046813#0039587#0039502#0046718#0019058	P0DTC2	0.0023535702002393	0.2784560139621441	0.0263160129948751
7ND6	A	995.0	7.3	43740568	2697049	0046789#0042802	0044173#0020002#0005886#0019031#0055036	0039654#0019064#0061025#0046598#0019065#0046813#0039587#0039502#0046718#0019058	P0DTC2	0.0008858848517644	0.3292707999747721	0.0458478938296924
7LSS	B	992.0	3.72	43740568	2697049	0046789#0042802	0044173#0020002#0005886#0019031#0055036	0039654#0019064#0061025#0046598#0019065#0046813#0039587#0039502#0046718#0019058	P0DTC2	0.0022575049361005	0.2976700964961644	0.0263160129948751
7M6G	C	985.0	3.7	43740568	2697049	0046789#0042802	0044173#0020002#0005886#0019031#0055036	0039654#0019064#0061025#0046598#0019065#0046813#0039587#0039502#0046718#0019058	P0DTC2	0.0015290645784621	0.22710807844925	0.0368785736255408
7LY2	B	1041.0	2.5	43740568	2697049	0046789#0042802	0044173#0020002#0005886#0019031#0055036	0039654#0019064#0061025#0046598#0019065#0046813#0039587#0039502#0046718#0019058	P0DTC2	0.0001863156451751	0.4821386112277945	0.0545905224299128
7S0D	B	1033.0	3.5	43740568	2697049	0046789#0042802	0044173#0020002#0005886#0019031#0055036	0039654#0019064#0061025#0046598#0019065#0046813#0039587#0039502#0046718#0019058	P0DTC2	0.0011265109951953	0.2623524627092954	0.0440416709650406
7Q9F	C	1014.0	3.6	43740568	2697049	0046789#0042802	0044173#0020002#0005886#0019031#0055036	0039654#0019064#0061025#0046598#0019065#0046813#0039587#0039502#0046718#0019058	P0DTC2	0.0013890229569915	0.4517448673264408	0.0142618534263445
7NDC	C	1063.0	4.1	43740568	2697049	0046789#0042802	0044173#0020002#0005886#0019031#0055036	0039654#0019064#0061025#0046598#0019065#0046813#0039587#0039502#0046718#0019058	P0DTC2	0.0003043033892372	0.5998235367786995	0.0333332138395487
7R8N	B	1034.0	3.55	43740568	2697049	0046789#0042802	0044173#0020002#0005886#0019031#0055036	0039654#0019064#0061025#0046598#0019065#0046813#0039587#0039502#0046718#0019058	P0DTC2	0.0008003510586586	0.3445909581781683	0.048568838795896
7NDA	C	1012.0	3.3	43740568	2697049	0046789#0042802	0044173#0020002#0005886#0019031#0055036	0039654#0019064#0061025#0046598#0019065#0046813#0039587#0039502#0046718#0019058	P0DTC2	0.0004022263910436	0.2980278276635238	0.0852785698448104
7E7B	B	1102.0	2.6	1277	9606	0005201#0030020#0042802#0046872#0048407#0002020	0005584#0062023#0005737#0005788#0031012#0005576#0005615#0005794#0030141	0001568#0060346#0060351#0071230#0071364#0044344#1902618#0071260#0071300#0071560#0071356#0071306#0032964#0030199#0038063#0048706#0001958#0030198#0060325#0001957#0010812#0001503#0001649#0090263#0030335#0045893#0010718#0034504#0015031#0051591#0031960#0032355#0042542#0055093#0032868#0009612#0009410#0007605#0001501#0043588#0043589#0044691#0034505#0007601#0042060	P02452	0.000342110221502	0.5301495549012387	0.0380480467994648
7K8V	A	978.0	3.8	43740568	2697049	0046789#0042802	0044173#0020002#0005886#0019031#0055036	0039654#0019064#0061025#0046598#0019065#0046813#0039587#0039502#0046718#0019058	P0DTC2	0.0017837108782501	0.1858537331951237	0.0359899834238583
7V2A	A	988.0	3.4	43740568	2697049	0046789#0042802	0044173#0020002#0005886#0019031#0055036	0039654#0019064#0061025#0046598#0019065#0046813#0039587#0039502#0046718#0019058	P0DTC2	0.0044483097379111	0.286500147317179	0.0185340926063368
7XOD	C	1024.0	3.27	43740568	2697049	0046789#0042802	0044173#0020002#0005886#0019031#0055036	0039654#0019064#0061025#0046598#0019065#0046813#0039587#0039502#0046718#0019058	P0DTC2	0.0008880915543032	0.4941425770431713	0.0237089470211593
7ND9	C	1013.0	2.8	43740568	2697049	0046789#0042802	0044173#0020002#0005886#0019031#0055036	0039654#0019064#0061025#0046598#0019065#0046813#0039587#0039502#0046718#0019058	P0DTC2	0.0009274188466022	0.237089687478418	0.0545905224299128
7LAB	C	972.0	2.97	43740568	2697049	0046789#0042802	0044173#0020002#0005886#0019031#0055036	0039654#0019064#0061025#0046598#0019065#0046813#0039587#0039502#0046718#0019058	P0DTC2	0.0004689403611927	0.0811830776120461	0.164598802026713
7E7D	A	1080.0	3.2	1277	9606	0005201#0030020#0042802#0046872#0048407#0002020	0005584#0062023#0005737#0005788#0031012#0005576#0005615#0005794#0030141	0001568#0060346#0060351#0071230#0071364#0044344#1902618#0071260#0071300#0071560#0071356#0071306#0032964#0030199#0038063#0048706#0001958#0030198#0060325#0001957#0010812#0001503#0001649#0090263#0030335#0045893#0010718#0034504#0015031#0051591#0031960#0032355#0042542#0055093#0032868#0009612#0009410#0007605#0001501#0043588#0043589#0044691#0034505#0007601#0042060	P02452	0.0003032929589663	0.3446354810847326	0.0918114230686562
7K8Z	B	949.0	3.5	43740568	2697049	0046789#0042802	0044173#0020002#0005886#0019031#0055036	0039654#0019064#0061025#0046598#0019065#0046813#0039587#0039502#0046718#0019058	P0DTC2	0.0010307996608251	0.5094246561883289	0.0193931278866674
7ND6	B	989.0	7.3	43740568	2697049	0046789#0042802	0044173#0020002#0005886#0019031#0055036	0039654#0019064#0061025#0046598#0019065#0046813#0039587#0039502#0046718#0019058	P0DTC2	0.000825783285585	0.7820749439177468	0.0033195156791741
7LQW	B	1038.0	4.47	43740568	2697049	0046789#0042802	0044173#0020002#0005886#0019031#0055036	0039654#0019064#0061025#0046598#0019065#0046813#0039587#0039502#0046718#0019058	P0DTC2	0.0033477305859989	0.3340151081381352	0.0223323354003182
7L09	A	972.0	3.1	43740568	2697049	0046789#0042802	0044173#0020002#0005886#0019031#0055036	0039654#0019064#0061025#0046598#0019065#0046813#0039587#0039502#0046718#0019058	P0DTC2	0.0005151851034698	0.0344858892138911	0.2018198347105269
7WS9	B	1032.0	2.9	#	#	#	#	#	P0DTC2	0.0005901061767009	0.613247029149771	0.0245762552329136
7LAB	B	972.0	2.97	43740568	2697049	0046789#0042802	0044173#0020002#0005886#0019031#0055036	0039654#0019064#0061025#0046598#0019065#0046813#0039587#0039502#0046718#0019058	P0DTC2	0.0004793794480094	0.1075905807426241	0.2125720663506898
4A5W	A	1528.0	3.5	727	9606	0008009#0004866#0005102	0070062#0005576#0005615#0005579	0007166#0006935#0006956#0006957#0006958#0019835#0007186#0001701#0006954#0010760#0045766#0032722#0050778#0010575	P01031	0.0018938062087036	0.5565785962631171	0.0058238157721357
7FJN	C	992.0	3.25	43740568	2697049	0046789#0042802	0044173#0020002#0005886#0019031#0055036	0039654#0019064#0061025#0046598#0019065#0046813#0039587#0039502#0046718#0019058	P0DTC2	0.0018188050509104	0.4363806758510484	0.0159666566861913
7Q9K	A	943.0	4.5	43740568	2697049	0046789#0042802	0044173#0020002#0005886#0019031#0055036	0039654#0019064#0061025#0046598#0019065#0046813#0039587#0039502#0046718#0019058	P0DTC2	0.0003300256463409	0.409533844256617	0.064260485408695
7K8X	B	1002.0	3.9	43740568	2697049	0046789#0042802	0044173#0020002#0005886#0019031#0055036	0039654#0019064#0061025#0046598#0019065#0046813#0039587#0039502#0046718#0019058	P0DTC2	0.0001879543526488	0.4569281194779326	0.061457317504612
7L06	B	972.0	3.3	43740568	2697049	0046789#0042802	0044173#0020002#0005886#0019031#0055036	0039654#0019064#0061025#0046598#0019065#0046813#0039587#0039502#0046718#0019058	P0DTC2	0.0005397602551655	0.0345306561132186	0.162117484981902
6ACK	A	1065.0	4.5	1489668	694009	0046789#0042802	0044173#0020002#0016020#0019031#0055036	0075509#0039654#0019064#0061025#0046598#0019065#0046813#0039587#0039502#0046718	P59594	0.0130043464453334	0.3378569375689125	0.0075000236060698
7WPA	B	1061.0	2.77	#	#	#	#	#	P0DTC2	0.0030878994461518	0.3856649805938991	0.0168211022886111
7KMK	B	1025.0	4.2	43740568	2697049	0046789#0042802	0044173#0020002#0005886#0019031#0055036	0039654#0019064#0061025#0046598#0019065#0046813#0039587#0039502#0046718#0019058	P0DTC2	0.0009277953861147	0.74406770287384	0.0049877163597098
7L02	A	972.0	3.2	43740568	2697049	0046789#0042802	0044173#0020002#0005886#0019031#0055036	0039654#0019064#0061025#0046598#0019065#0046813#0039587#0039502#0046718#0019058	P0DTC2	0.0005379648111835	0.0345297479965273	0.2043009301723122
7ND7	A	1002.0	3.6	43740568	2697049	0046789#0042802	0044173#0020002#0005886#0019031#0055036	0039654#0019064#0061025#0046598#0019065#0046813#0039587#0039502#0046718#0019058	P0DTC2	0.0001950924957195	0.3693035705083682	0.1091741848281244
7R8N	A	1034.0	3.55	43740568	2697049	0046789#0042802	0044173#0020002#0005886#0019031#0055036	0039654#0019064#0061025#0046598#0019065#0046813#0039587#0039502#0046718#0019058	P0DTC2	0.0011198566666698	0.3454670446223923	0.0388749924124196
7THT	S	991.0	3.42	43740568	2697049	0046789#0042802	0044173#0020002#0005886#0019031#0055036	0039654#0019064#0061025#0046598#0019065#0046813#0039587#0039502#0046718#0019058	P0DTC2	0.00088063508835	0.2954198272253244	0.0568180623319403
7ND3	B	989.0	3.7	43740568	2697049	0046789#0042802	0044173#0020002#0005886#0019031#0055036	0039654#0019064#0061025#0046598#0019065#0046813#0039587#0039502#0046718#0019058	P0DTC2	0.0008203117026062	0.7908491199615817	0.0041355535019986
7L06	A	972.0	3.3	43740568	2697049	0046789#0042802	0044173#0020002#0005886#0019031#0055036	0039654#0019064#0061025#0046598#0019065#0046813#0039587#0039502#0046718#0019058	P0DTC2	0.000545453354926	0.0350728304601037	0.2167080260661611
7MW4	A	1004.0	3.42	43740568	2697049	0046789#0042802	0044173#0020002#0005886#0019031#0055036	0039654#0019064#0061025#0046598#0019065#0046813#0039587#0039502#0046718#0019058	P0DTC2	0.0011656350680449	0.3880254381974524	0.0322581402352546
7N8H	A	999.0	2.3	43740568	2697049	0046789#0042802	0044173#0020002#0005886#0019031#0055036	0039654#0019064#0061025#0046598#0019065#0046813#0039587#0039502#0046718#0019058	P0DTC2	0.0003975063836057	0.4455008269509126	0.0568180623319403
7LXY	A	1035.0	2.2	43740568	2697049	0046789#0042802	0044173#0020002#0005886#0019031#0055036	0039654#0019064#0061025#0046598#0019065#0046813#0039587#0039502#0046718#0019058	P0DTC2	0.0001564091843139	0.4313741717670274	0.0813954771139466
7SN3	B	924.0	3.1	43740568	2697049	0046789#0042802	0044173#0020002#0005886#0019031#0055036	0039654#0019064#0061025#0046598#0019065#0046813#0039587#0039502#0046718#0019058	P0DTC2	0.0010196479549424	0.3282654902519882	0.048568838795896
7L2F	A	1088.0	3.9	43740568	2697049	0046789#0042802	0044173#0020002#0005886#0019031#0055036	0039654#0019064#0061025#0046598#0019065#0046813#0039587#0039502#0046718#0019058	P0DTC2	0.0006216894988464	0.3617116601430972	0.0605264241229863
7S6K	E	1070.0	3.4	43740568	2697049	0046789#0042802	0044173#0020002#0005886#0019031#0055036	0039654#0019064#0061025#0046598#0019065#0046813#0039587#0039502#0046718#0019058	P0DTC2	0.0003746172964203	0.6513297422718466	0.031431051558405
7L2F	B	1088.0	3.9	43740568	2697049	0046789#0042802	0044173#0020002#0005886#0019031#0055036	0039654#0019064#0061025#0046598#0019065#0046813#0039587#0039502#0046718#0019058	P0DTC2	0.001437934431343	0.3659815197657959	0.0322581402352546
7Q9I	C	1059.0	4.9	43740568	2697049	0046789#0042802	0044173#0020002#0005886#0019031#0055036	0039654#0019064#0061025#0046598#0019065#0046813#0039587#0039502#0046718#0019058	P0DTC2	0.0005059207004252	0.5101154984040475	0.0422415493952179
7ND9	B	1043.0	2.8	43740568	2697049	0046789#0042802	0044173#0020002#0005886#0019031#0055036	0039654#0019064#0061025#0046598#0019065#0046813#0039587#0039502#0046718#0019058	P0DTC2	0.0018336938633656	0.6878439039334289	0.0016540840807526
7T9K	B	1032.0	2.45	43740568	2697049	0046789#0042802	0044173#0020002#0005886#0019031#0055036	0039654#0019064#0061025#0046598#0019065#0046813#0039587#0039502#0046718#0019058	P0DTC2	0.0009075152758287	0.7987061037665798	0.0024878881015579
7LD1	B	973.0	3.4	43740568	2697049	0046789#0042802	0044173#0020002#0005886#0019031#0055036	0039654#0019064#0061025#0046598#0019065#0046813#0039587#0039502#0046718#0019058	P0DTC2	0.0012992348941424	0.7586902285341182	0.0
7LJR	A	1002.0	3.66	43740568	2697049	0046789#0042802	0044173#0020002#0005886#0019031#0055036	0039654#0019064#0061025#0046598#0019065#0046813#0039587#0039502#0046718#0019058	P0DTC2	0.0015581024848517	0.1882134229339011	0.0496278660020452
7ND5	B	989.0	3.4	43740568	2697049	0046789#0042802	0044173#0020002#0005886#0019031#0055036	0039654#0019064#0061025#0046598#0019065#0046813#0039587#0039502#0046718#0019058	P0DTC2	0.0007646924789491	0.7819843157032086	0.0091819121329137
7ENF	A	968.0	2.76	43740568	2697049	0046789#0042802	0044173#0020002#0005886#0019031#0055036	0039654#0019064#0061025#0046598#0019065#0046813#0039587#0039502#0046718#0019058	P0DTC2	0.0025270553283335	0.6212701954822236	0.0033085120789013
7SOB	K	1025.0	2.4	43740568	2697049	0046789#0042802	0044173#0020002#0005886#0019031#0055036	0039654#0019064#0061025#0046598#0019065#0046813#0039587#0039502#0046718#0019058	P0DTC2	0.0001146107054616	0.5677479760813198	0.0586691050610685
7M6F	B	998.0	3.9	43740568	2697049	0046789#0042802	0044173#0020002#0005886#0019031#0055036	0039654#0019064#0061025#0046598#0019065#0046813#0039587#0039502#0046718#0019058	P0DTC2	0.0001552749454505	0.8114066058094632	0.0254452761871732
7Q6E	C	1001.0	2.7	43740568	2697049	0046789#0042802	0044173#0020002#0005886#0019031#0055036	0039654#0019064#0061025#0046598#0019065#0046813#0039587#0039502#0046718#0019058	P0DTC2	0.0010519402323078	0.3794339901698493	0.0413438942267598
7KNB	C	1006.0	3.93	43740568	2697049	0046789#0042802	0044173#0020002#0005886#0019031#0055036	0039654#0019064#0061025#0046598#0019065#0046813#0039587#0039502#0046718#0019058	P0DTC2	0.002337322490555	0.3894285715330959	0.0254452761871732
7ENF	B	1001.0	2.76	43740568	2697049	0046789#0042802	0044173#0020002#0005886#0019031#0055036	0039654#0019064#0061025#0046598#0019065#0046813#0039587#0039502#0046718#0019058	P0DTC2	0.0011769253940498	0.4622479025862954	0.025640883005656
5JUY	E	1234.0	4.1	317	9606	0043531#0005524#0008656#0031072#0042802#0000166	0043293#0005829#0070062#0005576#1904813#0005634#0032991#0034774	0097202#0006919#0008635#0007568#0006915#0010659#0030154#0071560#0030900#0097193#0070059#0001822#0007399#0001843#0051402#0043065#2001235#1902510#0042981#0072432#0001666#0007584	O14727	0.0061240281814654	0.4946075514383613	0.0016569498401739
7S6K	B	1070.0	3.4	43740568	2697049	0046789#0042802	0044173#0020002#0005886#0019031#0055036	0039654#0019064#0061025#0046598#0019065#0046813#0039587#0039502#0046718#0019058	P0DTC2	0.000374915776365	0.651328364411099	0.0351026483066376
7RA8	A	917.0	3.1	43740568	2697049	0046789#0042802	0044173#0020002#0005886#0019031#0055036	0039654#0019064#0061025#0046598#0019065#0046813#0039587#0039502#0046718#0019058	P0DTC2	3.157541911509033e-05	0.6289724885383943	0.0558952654697204
7NDD	A	1063.0	4.2	43740568	2697049	0046789#0042802	0044173#0020002#0005886#0019031#0055036	0039654#0019064#0061025#0046598#0019065#0046813#0039587#0039502#0046718#0019058	P0DTC2	0.0002903588100522	0.6032214136655423	0.0467534245579859
7NYC	A	1542.0	3.5	727	9606	0008009#0004866#0005102	0070062#0005576#0005615#0005579	0007166#0006935#0006956#0006957#0006958#0019835#0007186#0001701#0006954#0010760#0045766#0032722#0050778#0010575	P01031	0.001950278422244	0.5463281470253923	0.0108695004677259
7Q0A	B	984.0	4.8	43740568	2697049	0046789#0042802	0044173#0020002#0005886#0019031#0055036	0039654#0019064#0061025#0046598#0019065#0046813#0039587#0039502#0046718#0019058	P0DTC2	0.0009621615960986	0.7811600882215823	0.0058238157721357
7LQW	A	1037.0	4.47	43740568	2697049	0046789#0042802	0044173#0020002#0005886#0019031#0055036	0039654#0019064#0061025#0046598#0019065#0046813#0039587#0039502#0046718#0019058	P0DTC2	0.0040423652325125	0.3695138400003818	0.0223323354003182
3CU7	A	1625.0	3.11	727	9606	0008009#0004866#0005102	0070062#0005576#0005615#0005579	0007166#0006935#0006956#0006957#0006958#0019835#0007186#0001701#0006954#0010760#0045766#0032722#0050778#0010575	P01031	0.0034461458606175	0.5549983686365654	0.0058238157721357
7Q9K	C	979.0	4.5	43740568	2697049	0046789#0042802	0044173#0020002#0005886#0019031#0055036	0039654#0019064#0061025#0046598#0019065#0046813#0039587#0039502#0046718#0019058	P0DTC2	0.0004348345130669	0.6396305444483872	0.0342175526592682
7NDC	A	1063.0	4.1	43740568	2697049	0046789#0042802	0044173#0020002#0005886#0019031#0055036	0039654#0019064#0061025#0046598#0019065#0046813#0039587#0039502#0046718#0019058	P0DTC2	0.0003044402047965	0.5998246266002312	0.0476602388888385
7NDD	C	1063.0	4.2	43740568	2697049	0046789#0042802	0044173#0020002#0005886#0019031#0055036	0039654#0019064#0061025#0046598#0019065#0046813#0039587#0039502#0046718#0019058	P0DTC2	0.0003309594557297	0.5796865847863779	0.0503909076104127
7KS9	B	987.0	4.75	43740568	2697049	0046789#0042802	0044173#0020002#0005886#0019031#0055036	0039654#0019064#0061025#0046598#0019065#0046813#0039587#0039502#0046718#0019058	P0DTC2	0.000851339148377	0.7804142315178263	0.0091819121329137
7RQ6	A	1086.0	4.18	43740568	2697049	0046789#0042802	0044173#0020002#0005886#0019031#0055036	0039654#0019064#0061025#0046598#0019065#0046813#0039587#0039502#0046718#0019058	P0DTC2	0.0030579210509764	0.675070001669796	0.0
5O9Z	C	1693.0	4.5	6635	9606	0003723	0071013#0005829#0034709#0005654#0005634#0034715#0071011#0030532#0034719#0005681#0005697#0005685#0005689#0005686#0071007#0071005#0005687#0046540#0005682#0005683	0036261#0000398#0000245#0000387#1903241	P62304	0.0322939701084823	0.271928303360898	0.0159666566861913
5ZAM	A	1314.0	5.7	23405	9606	0005524#0004530#0003677#0003725#0004521#0004386#0046872#0070883#0019904#0004525#0003723#0035197	0005737#0005829#0070062#0005634#0048471#0016442#0070578	0006309#0098795#0010586#0035196#0010629#0010626#0000122#0032720#0021675#0048812#0038061#0032290#0031643#0014040#0031054#0070922#0090501#0090502#0030422#0016078	Q9UPY3	0.0495203465321244	0.4325816348002631	0.0016540840807526
7NDB	A	993.0	4.6	43740568	2697049	0046789#0042802	0044173#0020002#0005886#0019031#0055036	0039654#0019064#0061025#0046598#0019065#0046813#0039587#0039502#0046718#0019058	P0DTC2	0.0010106327271116	0.1755938092730642	0.0727594979737589
7LAA	A	991.0	3.42	43740568	2697049	0046789#0042802	0044173#0020002#0005886#0019031#0055036	0039654#0019064#0061025#0046598#0019065#0046813#0039587#0039502#0046718#0019058	P0DTC2	0.0004576140615239	0.3437656603312317	0.1968569880104891
7JWB	C	946.0	6.0	43740568	2697049	0046789#0042802	0044173#0020002#0005886#0019031#0055036	0039654#0019064#0061025#0046598#0019065#0046813#0039587#0039502#0046718#0019058	P0DTC2	0.0007455313648382	0.6453518861219625	0.0254452761871732
7K8S	B	1004.0	3.4	43740568	2697049	0046789#0042802	0044173#0020002#0005886#0019031#0055036	0039654#0019064#0061025#0046598#0019065#0046813#0039587#0039502#0046718#0019058	P0DTC2	0.0003096672915354	0.4807385000211982	0.0661703178086101
7NDD	B	1063.0	4.2	43740568	2697049	0046789#0042802	0044173#0020002#0005886#0019031#0055036	0039654#0019064#0061025#0046598#0019065#0046813#0039587#0039502#0046718#0019058	P0DTC2	0.0004990684443266	0.8164851736913556	0.0132341605941959
7LQV	A	1092.0	3.25	43740568	2697049	0046789#0042802	0044173#0020002#0005886#0019031#0055036	0039654#0019064#0061025#0046598#0019065#0046813#0039587#0039502#0046718#0019058	P0DTC2	0.0023468107689072	0.4296148374213478	0.0237089470211593
7XID	A	963.0	3.3	#	#	#	#	#	P0DTC2	0.0090241827868642	0.4236003915172087	0.0082713823222237
7NDC	B	1063.0	4.1	43740568	2697049	0046789#0042802	0044173#0020002#0005886#0019031#0055036	0039654#0019064#0061025#0046598#0019065#0046813#0039587#0039502#0046718#0019058	P0DTC2	0.0003049562659115	0.599827868129446	0.0512818239323704
7PNQ	B	1175.0	3.7	#	#	#	#	#	Q696P8	0.0012826474895852	0.7340383525969747	0.0066169305252397
7MW2	C	1004.0	2.97	43740568	2697049	0046789#0042802	0044173#0020002#0005886#0019031#0055036	0039654#0019064#0061025#0046598#0019065#0046813#0039587#0039502#0046718#0019058	P0DTC2	0.0011220647123632	0.3952266533981221	0.0438375773921617
7K8W	B	949.0	3.6	43740568	2697049	0046789#0042802	0044173#0020002#0005886#0019031#0055036	0039654#0019064#0061025#0046598#0019065#0046813#0039587#0039502#0046718#0019058	P0DTC2	0.0009922241434504	0.516428607963215	0.0298127438669044
7L2F	C	1089.0	3.9	43740568	2697049	0046789#0042802	0044173#0020002#0005886#0019031#0055036	0039654#0019064#0061025#0046598#0019065#0046813#0039587#0039502#0046718#0019058	P0DTC2	0.0010370502999066	0.3665048338699797	0.0529363797789721
7WHK	B	1027.0	3.01	#	#	#	#	#	P0DTC2	0.0058506409365323	0.4801938468520391	0.0066610907906692
5U8R	A	801.0	3.0	3480	9606	0005524#0001965#0042802#0043559#0005009#0005158#0043560#0005520#0031994#0005010#0043548#0140318#0004713#0005198#0004714	0035867#0030424#0005901#0005737#0005899#0043231#0016020#0043025#0005634#0005886#1902911#0043235#0030315	0007568#0097242#0007409#0003230#1904045#1904646#1904385#0071549#0071392#0071333#1990314#0071260#0071393#0071394#0071560#0034224#0090398#0021549#0097062#0030010#0044849#0042593#0021766#0006955#0008286#0048009#0043066#1904193#1903944#0043409#0010656#0038083#0014065#0048015#0048680#0030335#0008284#0120162#0032467#0051054#0033674#0043410#0033690#0014068#0051897#0043243#0048661#0090031#0046777#0046328…	P08069	0.0045415605452242	0.5590043023356055	0.0049877163597098
7BYR	B	998.0	3.84	43740568	2697049	0046789#0042802	0044173#0020002#0005886#0019031#0055036	0039654#0019064#0061025#0046598#0019065#0046813#0039587#0039502#0046718#0019058	P0DTC2	0.0048968495843386	0.4529203640139637	0.0099256639124456
7LY2	A	1041.0	2.5	43740568	2697049	0046789#0042802	0044173#0020002#0005886#0019031#0055036	0039654#0019064#0061025#0046598#0019065#0046813#0039587#0039502#0046718#0019058	P0DTC2	0.0001863639137292	0.4821377543092749	0.0872302669785827
7T9K	C	833.0	2.45	43740568	2697049	0046789#0042802	0044173#0020002#0005886#0019031#0055036	0039654#0019064#0061025#0046598#0019065#0046813#0039587#0039502#0046718#0019058	P0DTC2	0.0009206990518567	0.7156236975186292	0.017676751760596
7K90	C	1000.0	3.24	43740568	2697049	0046789#0042802	0044173#0020002#0005886#0019031#0055036	0039654#0019064#0061025#0046598#0019065#0046813#0039587#0039502#0046718#0019058	P0DTC2	0.0021159778856105	0.3314095994625535	0.0413438942267598
7DZY	A	1121.0	3.6	43740568	2697049	0046789#0042802	0044173#0020002#0005886#0019031#0055036	0039654#0019064#0061025#0046598#0019065#0046813#0039587#0039502#0046718#0019058	P0DTC2	0.0019555721156535	0.3984820259333862	0.031431051558405
7SG4	C	1095.0	3.43	1489668	694009	0046789#0042802	0044173#0020002#0016020#0019031#0055036	0075509#0039654#0019064#0061025#0046598#0019065#0046813#0039587#0039502#0046718	P59594	0.000777090924891	0.7962380063828033	0.0115797655430185
7LXZ	A	1060.0	2.6	43740568	2697049	0046789#0042802	0044173#0020002#0005886#0019031#0055036	0039654#0019064#0061025#0046598#0019065#0046813#0039587#0039502#0046718#0019058	P0DTC2	6.517516843655485e-05	0.527973376560118	0.0893298667141726
7TM0	C	1012.0	3.1	#	#	#	#	#	P0DTC2	0.0004358059332673	0.4989940385559143	0.061457317504612
7SG4	A	1095.0	3.43	1489668	694009	0046789#0042802	0044173#0020002#0016020#0019031#0055036	0075509#0039654#0019064#0061025#0046598#0019065#0046813#0039587#0039502#0046718	P59594	0.0010977090475169	0.7383551234531761	0.010752376359526
7A94	C	1078.0	3.9	43740568	2697049	0046789#0042802	0044173#0020002#0005886#0019031#0055036	0039654#0019064#0061025#0046598#0019065#0046813#0039587#0039502#0046718#0019058	P0DTC2	0.0007878441995019	0.7315529172535815	0.0223323354003182
7SB4	A	1176.0	4.7	#	#	#	#	#	A0A0B4N7I3	0.0010809601911423	0.782989091703955	0.0075000236060698
7X08	B	1099.0	2.7	43740568	2697049	0046789#0042802	0044173#0020002#0005886#0019031#0055036	0039654#0019064#0061025#0046598#0019065#0046813#0039587#0039502#0046718#0019058	P0DTC2	0.0034260393283667	0.6300534570141314	0.0049877163597098
7AKJ	B	1084.0	3.8	1489668	694009	0046789#0042802	0044173#0020002#0016020#0019031#0055036	0075509#0039654#0019064#0061025#0046598#0019065#0046813#0039587#0039502#0046718	P59594	0.0025839432990215	0.7433563677330135	0.0008271775551371
7SN3	C	915.0	3.1	43740568	2697049	0046789#0042802	0044173#0020002#0005886#0019031#0055036	0039654#0019064#0061025#0046598#0019065#0046813#0039587#0039502#0046718#0019058	P0DTC2	0.0014288061541138	0.1605415129832136	0.0689655430268945
7Q9F	B	1005.0	3.6	43740568	2697049	0046789#0042802	0044173#0020002#0005886#0019031#0055036	0039654#0019064#0061025#0046598#0019065#0046813#0039587#0039502#0046718#0019058	P0DTC2	0.002253224402425	0.4507056860446694	0.0248137209778811
7CAC	C	1026.0	3.55	43740568	2697049	0046789#0042802	0044173#0020002#0005886#0019031#0055036	0039654#0019064#0061025#0046598#0019065#0046813#0039587#0039502#0046718#0019058	P0DTC2	0.0019520476234013	0.3999692848985617	0.0333332138395487
7PO5	C	1175.0	3.9	#	#	#	#	#	Q696P8	0.0020389735375285	0.7301792354501602	0.0057897637424946
6H04	A	1219.0	5.6	727	9606	0008009#0004866#0005102	0070062#0005576#0005615#0005579	0007166#0006935#0006956#0006957#0006958#0019835#0007186#0001701#0006954#0010760#0045766#0032722#0050778#0010575	P01031	0.0011245816882857	0.6249932508465268	0.0231594461372635
7SG4	B	1095.0	3.43	1489668	694009	0046789#0042802	0044173#0020002#0016020#0019031#0055036	0075509#0039654#0019064#0061025#0046598#0019065#0046813#0039587#0039502#0046718	P59594	0.0008722154204139	0.7532776282643857	0.017369624679081
7LJR	C	972.0	3.66	43740568	2697049	0046789#0042802	0044173#0020002#0005886#0019031#0055036	0039654#0019064#0061025#0046598#0019065#0046813#0039587#0039502#0046718#0019058	P0DTC2	0.0006609803227328	0.3464055372928779	0.110192776017427
7E7B	A	1102.0	2.6	1277	9606	0005201#0030020#0042802#0046872#0048407#0002020	0005584#0062023#0005737#0005788#0031012#0005576#0005615#0005794#0030141	0001568#0060346#0060351#0071230#0071364#0044344#1902618#0071260#0071300#0071560#0071356#0071306#0032964#0030199#0038063#0048706#0001958#0030198#0060325#0001957#0010812#0001503#0001649#0090263#0030335#0045893#0010718#0034504#0015031#0051591#0031960#0032355#0042542#0055093#0032868#0009612#0009410#0007605#0001501#0043588#0043589#0044691#0034505#0007601#0042060	P02452	0.0003622236493983	0.5298197630507787	0.065342980668609
6ACJ	A	1065.0	4.2	1489668	694009	0046789#0042802	0044173#0020002#0016020#0019031#0055036	0075509#0039654#0019064#0061025#0046598#0019065#0046813#0039587#0039502#0046718	P59594	0.0155564957937322	0.3603630029519704	0.0168211022886111
3KLS	A	1622.0	3.6	727	9606	0008009#0004866#0005102	0070062#0005576#0005615#0005579	0007166#0006935#0006956#0006957#0006958#0019835#0007186#0001701#0006954#0010760#0045766#0032722#0050778#0010575	P01031	0.0103839129722398	0.5679065557451368	0.0016540840807526
7SBX	J	1176.0	3.0	#	#	#	#	#	#	0.0010435075766128	0.7846469153070441	0.0100253538396266
7XO7	B	1025.0	3.38	43740568	2697049	0046789#0042802	0044173#0020002#0005886#0019031#0055036	0039654#0019064#0061025#0046598#0019065#0046813#0039587#0039502#0046718#0019058	P0DTC2	0.0062177786436271	0.4932519909990672	0.0083406172007201
7WWL	C	993.0	3.0	43740568	2697049	0046789#0042802	0044173#0020002#0005886#0019031#0055036	0039654#0019064#0061025#0046598#0019065#0046813#0039587#0039502#0046718#0019058	P0DTC2	0.0115761379710354	0.5824686261409108	0.0008281320187666
7Q9M	A	976.0	3.7	43740568	2697049	0046789#0042802	0044173#0020002#0005886#0019031#0055036	0039654#0019064#0061025#0046598#0019065#0046813#0039587#0039502#0046718#0019058	P0DTC2	0.000590555830319	0.7652776834740259	0.0263160129948751
7ZR7	B	1060.0	3.7	43740568	2697049	0046789#0042802	0044173#0020002#0005886#0019031#0055036	0039654#0019064#0061025#0046598#0019065#0046813#0039587#0039502#0046718#0019058	P0DTC2	0.0001635552910537	0.8496618588188362	0.0289360965836333
7LCN	C	993.0	3.35	43740568	2697049	0046789#0042802	0044173#0020002#0005886#0019031#0055036	0039654#0019064#0061025#0046598#0019065#0046813#0039587#0039502#0046718#0019058	P0DTC2	0.0009299466779039	0.1704831508058507	0.2928034136839046
7ZRC	B	1059.0	3.5	43740568	2697049	0046789#0042802	0044173#0020002#0005886#0019031#0055036	0039654#0019064#0061025#0046598#0019065#0046813#0039587#0039502#0046718#0019058	P0DTC2	0.0002924760793724	0.8153786552345419	0.0281224550452081
7SOB	D	1025.0	2.4	43740568	2697049	0046789#0042802	0044173#0020002#0005886#0019031#0055036	0039654#0019064#0061025#0046598#0019065#0046813#0039587#0039502#0046718#0019058	P0DTC2	0.00011457682019	0.5677472729643853	0.0951087693785319
7K8W	G	990.0	3.6	43740568	2697049	0046789#0042802	0044173#0020002#0005886#0019031#0055036	0039654#0019064#0061025#0046598#0019065#0046813#0039587#0039502#0046718#0019058	P0DTC2	0.0018376783916273	0.2291002690624512	0.0628617784103293
7ZRC	A	1056.0	3.5	43740568	2697049	0046789#0042802	0044173#0020002#0005886#0019031#0055036	0039654#0019064#0061025#0046598#0019065#0046813#0039587#0039502#0046718#0019058	P0DTC2	0.0006296521163452	0.5052847229317776	0.0568180623319403
7MJM	B	1040.0	2.83	43740568	2697049	0046789#0042802	0044173#0020002#0005886#0019031#0055036	0039654#0019064#0061025#0046598#0019065#0046813#0039587#0039502#0046718#0019058	P0DTC2	0.0003569944424858	0.8441188108188247	0.0245762552329136
7SO9	A	1024.0	2.4	43740568	2697049	0046789#0042802	0044173#0020002#0005886#0019031#0055036	0039654#0019064#0061025#0046598#0019065#0046813#0039587#0039502#0046718#0019058	P0DTC2	0.0002414996662395	0.5671598590163828	0.077540150779898
7KJ3	A	981.0	3.7	43740568	2697049	0046789#0042802	0044173#0020002#0005886#0019031#0055036	0039654#0019064#0061025#0046598#0019065#0046813#0039587#0039502#0046718#0019058	P0DTC2	0.0003284366064897	0.7879653907103781	0.0351026483066376
7RA8	E	917.0	3.1	43740568	2697049	0046789#0042802	0044173#0020002#0005886#0019031#0055036	0039654#0019064#0061025#0046598#0019065#0046813#0039587#0039502#0046718#0019058	P0DTC2	3.1484737223938105e-05	0.6289718688319816	0.0804290662984963
7SOB	A	1025.0	2.4	43740568	2697049	0046789#0042802	0044173#0020002#0005886#0019031#0055036	0039654#0019064#0061025#0046598#0019065#0046813#0039587#0039502#0046718#0019058	P0DTC2	0.0001146150854999	0.5677471594379921	0.1000913049362774
7SBV	J	1176.0	3.1	#	#	#	#	#	#	0.000851908963643	0.8079562448419207	0.0134114913151814
7LCN	K	993.0	3.35	43740568	2697049	0046789#0042802	0044173#0020002#0005886#0019031#0055036	0039654#0019064#0061025#0046598#0019065#0046813#0039587#0039502#0046718#0019058	P0DTC2	0.0009548643395683	0.2025766633312697	0.2216704632306791
6WPT	B	937.0	3.7	43740568	2697049	0046789#0042802	0044173#0020002#0005886#0019031#0055036	0039654#0019064#0061025#0046598#0019065#0046813#0039587#0039502#0046718#0019058	P0DTC2	0.000536422438245	0.531929722575563	0.0586691050610685
7L56	A	983.0	3.6	43740568	2697049	0046789#0042802	0044173#0020002#0005886#0019031#0055036	0039654#0019064#0061025#0046598#0019065#0046813#0039587#0039502#0046718#0019058	P0DTC2	0.0018349839949964	0.368032548127912	0.0476602388888385
7UAP	B	1081.0	2.8	43740568	2697049	0046789#0042802	0044173#0020002#0005886#0019031#0055036	0039654#0019064#0061025#0046598#0019065#0046813#0039587#0039502#0046718#0019058	P0DTC2	0.0026326148019996	0.508564746515996	0.0237089470211593
7SC1	C	1011.0	3.2	43740568	2697049	0046789#0042802	0044173#0020002#0005886#0019031#0055036	0039654#0019064#0061025#0046598#0019065#0046813#0039587#0039502#0046718#0019058	P0DTC2	0.0004038090577232	0.7806227728954057	0.0351026483066376
7K8V	B	973.0	3.8	43740568	2697049	0046789#0042802	0044173#0020002#0005886#0019031#0055036	0039654#0019064#0061025#0046598#0019065#0046813#0039587#0039502#0046718#0019058	P0DTC2	0.0065832457979237	0.6109840957551297	0.0033085120789013
7KNE	A	1006.0	3.85	43740568	2697049	0046789#0042802	0044173#0020002#0005886#0019031#0055036	0039654#0019064#0061025#0046598#0019065#0046813#0039587#0039502#0046718#0019058	P0DTC2	0.001513164378298	0.3522791247450941	0.0568180623319403
7LAB	A	972.0	2.97	43740568	2697049	0046789#0042802	0044173#0020002#0005886#0019031#0055036	0039654#0019064#0061025#0046598#0019065#0046813#0039587#0039502#0046718#0019058	P0DTC2	0.0011158759572199	0.071450937172113	0.249792625866539
7KMS	B	1033.0	3.64	43740568	2697049	0046789#0042802	0044173#0020002#0005886#0019031#0055036	0039654#0019064#0061025#0046598#0019065#0046813#0039587#0039502#0046718#0019058	P0DTC2	0.0027180928553405	0.7899408780955622	0.0
7S6J	B	1073.0	3.4	43740568	2697049	0046789#0042802	0044173#0020002#0005886#0019031#0055036	0039654#0019064#0061025#0046598#0019065#0046813#0039587#0039502#0046718#0019058	P0DTC2	0.0016105590028427	0.6530444461874293	0.0181966044744523
7XOD	A	1026.0	3.27	43740568	2697049	0046789#0042802	0044173#0020002#0005886#0019031#0055036	0039654#0019064#0061025#0046598#0019065#0046813#0039587#0039502#0046718#0019058	P0DTC2	0.0014326895178612	0.8282084979443688	0.0016569498401739
7S0C	C	968.0	3.25	43740568	2697049	0046789#0042802	0044173#0020002#0005886#0019031#0055036	0039654#0019064#0061025#0046598#0019065#0046813#0039587#0039502#0046718#0019058	P0DTC2	0.0004895826888065	0.525134561983987	0.0689655430268945
7KMZ	C	1007.0	3.62	43740568	2697049	0046789#0042802	0044173#0020002#0005886#0019031#0055036	0039654#0019064#0061025#0046598#0019065#0046813#0039587#0039502#0046718#0019058	P0DTC2	0.0025600807658267	0.3642798245669403	0.0449441429984014
6VHH	A	1723.0	2.97	57451	9606	0005509#0050839#0046982#0042803#0005102	0030054#0005911#0030425#0043197#0005783#0030175#0005794#0030426#0043005#0005634#0005886#0016605#0045211#0045202	0007411#0035584#0098609#0007157#0000122#0048666#0051491#0098942#0007165	Q9NT68	0.0036982175665957	0.7031884419638592	0.0066169305252397
7K8T	C	1001.0	3.4	43740568	2697049	0046789#0042802	0044173#0020002#0005886#0019031#0055036	0039654#0019064#0061025#0046598#0019065#0046813#0039587#0039502#0046718#0019058	P0DTC2	0.0017466281310355	0.4165538394028335	0.0446646519250406
7SBY	A	1176.0	3.0	#	#	#	#	#	#	0.0009838887159526	0.8007236721074187	0.0140611636219507
7SO9	F	1024.0	2.4	43740568	2697049	0046789#0042802	0044173#0020002#0005886#0019031#0055036	0039654#0019064#0061025#0046598#0019065#0046813#0039587#0039502#0046718#0019058	P0DTC2	0.0002417691106547	0.5671597138912067	0.0990908911987924
7VXD	D	1075.0	4.0	43740568	2697049	0046789#0042802	0044173#0020002#0005886#0019031#0055036	0039654#0019064#0061025#0046598#0019065#0046813#0039587#0039502#0046718#0019058	P0DTC2	0.0040457062489501	0.6356668668169436	0.0090981841206985
7AKD	C	992.0	4.0	43740568	2697049	0046789#0042802	0044173#0020002#0005886#0019031#0055036	0039654#0019064#0061025#0046598#0019065#0046813#0039587#0039502#0046718#0019058	P0DTC2	0.0015549282472621	0.7134189578449177	0.017676751760596
7SB3	J	1183.0	3.3	#	#	#	#	#	#	0.0013556166698899	0.8137450658236032	0.0058238157721357
7LCN	A	993.0	3.35	43740568	2697049	0046789#0042802	0044173#0020002#0005886#0019031#0055036	0039654#0019064#0061025#0046598#0019065#0046813#0039587#0039502#0046718#0019058	P0DTC2	0.0011382662593467	0.1936857728727078	0.2034737123256018
7WS3	A	1041.0	3.6	43740568	2697049	0046789#0042802	0044173#0020002#0005886#0019031#0055036	0039654#0019064#0061025#0046598#0019065#0046813#0039587#0039502#0046718#0019058	P0DTC2	0.0016196074579673	0.659573240361729	0.0202533741750159
5ZAK	A	1314.0	4.4	23405	9606	0005524#0004530#0003677#0003725#0004521#0004386#0046872#0070883#0019904#0004525#0003723#0035197	0005737#0005829#0070062#0005634#0048471#0016442#0070578	0006309#0098795#0010586#0035196#0010629#0010626#0000122#0032720#0021675#0048812#0038061#0032290#0031643#0014040#0031054#0070922#0090501#0090502#0030422#0016078	Q9UPY3	0.0507121928877957	0.4572947942258734	0.0083406172007201
7MJM	C	1040.0	2.83	43740568	2697049	0046789#0042802	0044173#0020002#0005886#0019031#0055036	0039654#0019064#0061025#0046598#0019065#0046813#0039587#0039502#0046718#0019058	P0DTC2	0.0006055924270852	0.5003132601103539	0.068651600081727
7SB5	C	1180.0	4.2	#	#	#	#	#	A0A0B4N7I3	0.0006791584117517	0.7934178428841161	0.026468223205744
7PO5	B	1175.0	3.9	#	#	#	#	#	Q696P8	0.001932159429124	0.730000846345173	0.012562807806465
7Q9P	B	1040.0	4.5	43740568	2697049	0046789#0042802	0044173#0020002#0005886#0019031#0055036	0039654#0019064#0061025#0046598#0019065#0046813#0039587#0039502#0046718#0019058	P0DTC2	0.0005039964478544	0.785787638180402	0.0351026483066376
7ZRC	C	1059.0	3.5	43740568	2697049	0046789#0042802	0044173#0020002#0005886#0019031#0055036	0039654#0019064#0061025#0046598#0019065#0046813#0039587#0039502#0046718#0019058	P0DTC2	0.0003386795254971	0.8042235533493188	0.0368785736255408
7Q9F	A	1009.0	3.6	43740568	2697049	0046789#0042802	0044173#0020002#0005886#0019031#0055036	0039654#0019064#0061025#0046598#0019065#0046813#0039587#0039502#0046718#0019058	P0DTC2	0.0011833916394481	0.4317683484035796	0.0540540988034132
7K90	A	1000.0	3.24	43740568	2697049	0046789#0042802	0044173#0020002#0005886#0019031#0055036	0039654#0019064#0061025#0046598#0019065#0046813#0039587#0039502#0046718#0019058	P0DTC2	0.0016380392586157	0.3316624490989872	0.0670786884214349
7WS0	C	1039.0	3.2	43740568	2697049	0046789#0042802	0044173#0020002#0005886#0019031#0055036	0039654#0019064#0061025#0046598#0019065#0046813#0039587#0039502#0046718#0019058	P0DTC2	0.0022575883720505	0.672260278001079	0.0151134131271917
7TCA	A	1114.0	3.85	43740568	2697049	0046789#0042802	0044173#0020002#0005886#0019031#0055036	0039654#0019064#0061025#0046598#0019065#0046813#0039587#0039502#0046718#0019058	P0DTC2	0.0064910629567018	0.6662789735505674	0.0033195156791741
3PRX	D	1215.0	4.3	#	8649	0004866#0046872#0090729	0005615	0006956#0006954	Q91132	0.0078315611501881	0.6947849653543595	0.0024878881015579
7RQ6	B	1086.0	4.18	43740568	2697049	0046789#0042802	0044173#0020002#0005886#0019031#0055036	0039654#0019064#0061025#0046598#0019065#0046813#0039587#0039502#0046718#0019058	P0DTC2	0.0038339358431015	0.676249601070644	0.0099256639124456
5WVE	A	1144.0	4.4	317	9606	0043531#0005524#0008656#0031072#0042802#0000166	0043293#0005829#0070062#0005576#1904813#0005634#0032991#0034774	0097202#0006919#0008635#0007568#0006915#0010659#0030154#0071560#0030900#0097193#0070059#0001822#0007399#0001843#0051402#0043065#2001235#1902510#0042981#0072432#0001666#0007584	O14727	0.0047020073104983	0.7304656519468761	0.0049627974633414
7KNH	B	1031.0	3.74	43740568	2697049	0046789#0042802	0044173#0020002#0005886#0019031#0055036	0039654#0019064#0061025#0046598#0019065#0046813#0039587#0039502#0046718#0019058	P0DTC2	0.0016321734066124	0.7992318236418727	0.0083406172007201
7SY5	C	1040.0	2.59	43740568	2697049	0046789#0042802	0044173#0020002#0005886#0019031#0055036	0039654#0019064#0061025#0046598#0019065#0046813#0039587#0039502#0046718#0019058	P0DTC2	0.0007014470234367	0.8400531073500802	0.0202533741750159
6J4Z	A	1414.0	4.1	3020; 3021	9606	0031492#0046982#0000978#0000979#0030527	0000781#0070062#0005576#0005654#0000786#0005634#0032991	0006334#0030307#0032200	P84243	0.0217266503234563	0.5927664648113062	0.0049627974633414
7SB3	A	1178.0	3.3	#	#	#	#	#	A0A0B4N7I3	0.0012920777501945	0.8093065065836899	0.0100253538396266
6ACG	B	1065.0	5.4	1489668	694009	0046789#0042802	0044173#0020002#0016020#0019031#0055036	0075509#0039654#0019064#0061025#0046598#0019065#0046813#0039587#0039502#0046718	P59594	0.0155569754397894	0.4070116866811867	0.0237089470211593
7DF4	D	1068.0	3.8	43740568	2697049	0046789#0042802	0044173#0020002#0005886#0019031#0055036	0039654#0019064#0061025#0046598#0019065#0046813#0039587#0039502#0046718#0019058	P0DTC2	0.0007973630791698	0.4209574562692408	0.0921410228992365
6J50	A	1414.0	4.7	3020; 3021	9606	0031492#0046982#0000978#0000979#0030527	0000781#0070062#0005576#0005654#0000786#0005634#0032991	0006334#0030307#0032200	P84243	0.0217261945692708	0.5927664497794718	0.0058238157721357
5LCW	A	1441.0	4.0	64682	9606	0060090	0005680#0005829#0005654	0031145#0051301#0007091#0070979#0051445#0007346	Q9H1A4	0.0286335997351462	0.61912142810699	0.0033085120789013
4NEN	A	1063.0	2.9	3687	9606	0005178#0046872#0030971#0038023	0009986#0009897#0101003#0034689#0008305#0016020#0005886#0030667#0070821	0009887#0007155#0033627#0098609#0007160#0051607#0034113#0007229#0045766#0030335#0008284#1905956#0010628#0031643	P20702	0.0106169117458048	0.3556922281277379	0.0324511081324321
7V2A	B	988.0	3.4	43740568	2697049	0046789#0042802	0044173#0020002#0005886#0019031#0055036	0039654#0019064#0061025#0046598#0019065#0046813#0039587#0039502#0046718#0019058	P0DTC2	0.0041481474036391	0.286710422220452	0.0568180623319403
7L3N	B	1001.0	3.27	43740568	2697049	0046789#0042802	0044173#0020002#0005886#0019031#0055036	0039654#0019064#0061025#0046598#0019065#0046813#0039587#0039502#0046718#0019058	P0DTC2	0.0017439124641234	0.3507722352155074	0.0699114965509424
6IR9	A	1412.0	3.8	3020; 3021	9606	0031492#0046982#0000978#0000979#0030527	0000781#0070062#0005576#0005654#0000786#0005634#0032991	0006334#0030307#0032200	P84243	0.0218292421837478	0.5943633512675053	0.0066169305252397
7WE9	B	1098.0	3.6	#	#	#	#	#	P0DTC2	0.004587438038353	0.7881710507486843	0.0016569498401739
7WS9	C	1032.0	2.9	#	#	#	#	#	P0DTC2	0.0003761562461548	0.5873041038514227	0.0992554669556216
6J4X	A	1411.0	4.3	3020; 3021	9606	0031492#0046982#0000978#0000979#0030527	0000781#0070062#0005576#0005654#0000786#0005634#0032991	0006334#0030307#0032200	P84243	0.0220216026025118	0.5949340720706642	0.0066169305252397
5G05	A	1569.0	3.5	64682	9606	0060090	0005680#0005829#0005654	0031145#0051301#0007091#0070979#0051445#0007346	Q9H1A4	0.0290431204626599	0.4766033977114394	0.0140611636219507
7WS8	C	1032.0	3.0	#	#	#	#	#	P0DTC2	0.0004586514767224	0.606584441632073	0.0752689332757208
7L56	C	994.0	3.6	43740568	2697049	0046789#0042802	0044173#0020002#0005886#0019031#0055036	0039654#0019064#0061025#0046598#0019065#0046813#0039587#0039502#0046718#0019058	P0DTC2	0.0012439699161155	0.3783790748732981	0.0785014061978188
7KNI	B	1030.0	3.91	43740568	2697049	0046789#0042802	0044173#0020002#0005886#0019031#0055036	0039654#0019064#0061025#0046598#0019065#0046813#0039587#0039502#0046718#0019058	P0DTC2	0.0022172569386434	0.8202937360207689	0.0049627974633414
7JVC	E	990.0	3.3	43740568	2697049	0046789#0042802	0044173#0020002#0005886#0019031#0055036	0039654#0019064#0061025#0046598#0019065#0046813#0039587#0039502#0046718#0019058	P0DTC2	0.0006355817826631	0.8402043231794112	0.0263160129948751
7SBX	A	1184.0	3.0	#	#	#	#	#	A0A0B4N7I3	0.0003285712690522	0.7921191256507002	0.0529363797789721
7WS4	C	1032.0	3.7	#	#	#	#	#	P0DTC2	0.0004939786948312	0.6084132084120686	0.0744417083525081
7WEA	A	1098.0	3.3	#	#	#	#	#	P0DTC2	0.0034485348934519	0.8182015571118683	0.0008281320187666
7WS5	A	1035.0	3.7	#	#	#	#	#	P0DTC2	0.0008001509219435	0.6268182988943122	0.0537631265310847
7CHH	A	1003.0	3.49	43740568	2697049	0046789#0042802	0044173#0020002#0005886#0019031#0055036	0039654#0019064#0061025#0046598#0019065#0046813#0039587#0039502#0046718#0019058	P0DTC2	0.0045599828306466	0.8058810984767688	0.0
7NTC	B	1087.0	3.6	43740568	2697049	0046789#0042802	0044173#0020002#0005886#0019031#0055036	0039654#0019064#0061025#0046598#0019065#0046813#0039587#0039502#0046718#0019058	P0DTC2	0.001578968895956	0.7542901004445867	0.0202533741750159
6W5S	A	1194.0	3.0	4864	9606	0015485#0038023#0032934#0015248#0004888#0001618	0005783#0070062#0005576#0005794#0031902#0005765#0005764#0016020#0045121#0005635#0048471#0005886	0007628#0006914#0008206#0071404#0071383#0033344#0042632#0008203#0030301#0006897#0090150#0010467#0030299#0032367#0007041#0016236#0031579#0060548#0016242#1904262#0006486#0046686#0009410#0015918#0046718	O15118	0.0484808942296313	0.5540390276198479	0.0091819121329137
5IYC	A	1454.0	3.9	5430	9606	0003677#0003899#0019900#0046872#1990841#0008022#0003723#0003968#0031625	0005694#0005737#0005654#0005634#0005665	0006353#0033120#0006355#0006366	P24928	0.0283410105968308	0.5821441377559046	0.0082713823222237
7PO5	A	1175.0	3.9	#	#	#	#	#	Q696P8	0.0020069346583898	0.7301850276466126	0.0211148333140693
6ACG	A	1065.0	5.4	1489668	694009	0046789#0042802	0044173#0020002#0016020#0019031#0055036	0075509#0039654#0019064#0061025#0046598#0019065#0046813#0039587#0039502#0046718	P59594	0.0156018690720308	0.3933047896059525	0.0289360965836333
7K8U	A	991.0	3.8	43740568	2697049	0046789#0042802	0044173#0020002#0005886#0019031#0055036	0039654#0019064#0061025#0046598#0019065#0046813#0039587#0039502#0046718#0019058	P0DTC2	0.0031514396621121	0.4174214429414954	0.0467534245579859
7KML	B	1034.0	3.8	43740568	2697049	0046789#0042802	0044173#0020002#0005886#0019031#0055036	0039654#0019064#0061025#0046598#0019065#0046813#0039587#0039502#0046718#0019058	P0DTC2	0.0006971175110181	0.7532935045444393	0.0413438942267598
7MJM	A	1040.0	2.83	43740568	2697049	0046789#0042802	0044173#0020002#0005886#0019031#0055036	0039654#0019064#0061025#0046598#0019065#0046813#0039587#0039502#0046718#0019058	P0DTC2	0.0007258807336468	0.8440099957964458	0.0248137209778811
5JUY	G	1234.0	4.1	317	9606	0043531#0005524#0008656#0031072#0042802#0000166	0043293#0005829#0070062#0005576#1904813#0005634#0032991#0034774	0097202#0006919#0008635#0007568#0006915#0010659#0030154#0071560#0030900#0097193#0070059#0001822#0007399#0001843#0051402#0043065#2001235#1902510#0042981#0072432#0001666#0007584	O14727	0.0061265652587843	0.5876870314258739	0.0159666566861913
7TEX	B	1035.0	3.27	43740568	2697049	0046789#0042802	0044173#0020002#0005886#0019031#0055036	0039654#0019064#0061025#0046598#0019065#0046813#0039587#0039502#0046718#0019058	P0DTC2	0.0013562266096764	0.8430994082291043	0.0099256639124456
6NB7	B	1032.0	4.5	1489668	694009	0046789#0042802	0044173#0020002#0016020#0019031#0055036	0075509#0039654#0019064#0061025#0046598#0019065#0046813#0039587#0039502#0046718	P59594	0.0011063835213892	0.7925903417788942	0.0239867377672513
7SY3	C	844.0	2.95	43740568	2697049	0046789#0042802	0044173#0020002#0005886#0019031#0055036	0039654#0019064#0061025#0046598#0019065#0046813#0039587#0039502#0046718#0019058	P0DTC2	0.0005322848009318	0.6959150091536306	0.0605264241229863
7WPA	C	1057.0	2.77	#	#	#	#	#	P0DTC2	0.0033389353007801	0.4621779696095175	0.0363936588404032
7V81	A	1038.0	3.2	43740568	2697049	0046789#0042802	0044173#0020002#0005886#0019031#0055036	0039654#0019064#0061025#0046598#0019065#0046813#0039587#0039502#0046718#0019058	P0DTC2	0.0017271902374434	0.923111136511747	0.0049627974633414
7WS5	C	1036.0	3.7	#	#	#	#	#	P0DTC2	0.0009604194010563	0.5974402225877014	0.0521092782942007
7EJ4	B	1022.0	3.6	43740568	2697049	0046789#0042802	0044173#0020002#0005886#0019031#0055036	0039654#0019064#0061025#0046598#0019065#0046813#0039587#0039502#0046718#0019058	P0DTC2	0.0086185410706506	0.7286674532680553	0.0058238157721357
7N5H	C	1010.0	3.24	43740568	2697049	0046789#0042802	0044173#0020002#0005886#0019031#0055036	0039654#0019064#0061025#0046598#0019065#0046813#0039587#0039502#0046718#0019058	P0DTC2	0.0011823015244348	0.8693583849641366	0.010752376359526
7L58	C	1067.0	5.07	43740568	2697049	0046789#0042802	0044173#0020002#0005886#0019031#0055036	0039654#0019064#0061025#0046598#0019065#0046813#0039587#0039502#0046718#0019058	P0DTC2	0.0013822593119171	0.5836288932113778	0.0422415493952179
5U8Q	A	801.0	3.27	3480	9606	0005524#0001965#0042802#0043559#0005009#0005158#0043560#0005520#0031994#0005010#0043548#0140318#0004713#0005198#0004714	0035867#0030424#0005901#0005737#0005899#0043231#0016020#0043025#0005634#0005886#1902911#0043235#0030315	0007568#0097242#0007409#0003230#1904045#1904646#1904385#0071549#0071392#0071333#1990314#0071260#0071393#0071394#0071560#0034224#0090398#0021549#0097062#0030010#0044849#0042593#0021766#0006955#0008286#0048009#0043066#1904193#1903944#0043409#0010656#0038083#0014065#0048015#0048680#0030335#0008284#0120162#0032467#0051054#0033674#0043410#0033690#0014068#0051897#0043243#0048661#0090031#0046777#0046328…	P08069	0.0030536407199845	0.550037060069288	0.0315702473264509
7SB3	B	1182.0	3.3	#	#	#	#	#	A0A0B4N7I3	0.0003237682401312	0.8116309545862574	0.0512818239323704
7KML	A	1034.0	3.8	43740568	2697049	0046789#0042802	0044173#0020002#0005886#0019031#0055036	0039654#0019064#0061025#0046598#0019065#0046813#0039587#0039502#0046718#0019058	P0DTC2	0.00069731840186	0.7532943816757811	0.0440416709650406
7KJ4	C	981.0	3.4	43740568	2697049	0046789#0042802	0044173#0020002#0005886#0019031#0055036	0039654#0019064#0061025#0046598#0019065#0046813#0039587#0039502#0046718#0019058	P0DTC2	0.0002234313528465	0.8227062818019872	0.0522196547392181
7UAR	A	968.0	3.5	43740568	2697049	0046789#0042802	0044173#0020002#0005886#0019031#0055036	0039654#0019064#0061025#0046598#0019065#0046813#0039587#0039502#0046718#0019058	P0DTC2	0.0009523967682424	0.7313070405823859	0.0363936588404032
7UAP	C	1081.0	2.8	43740568	2697049	0046789#0042802	0044173#0020002#0005886#0019031#0055036	0039654#0019064#0061025#0046598#0019065#0046813#0039587#0039502#0046718#0019058	P0DTC2	0.002247342509171	0.5225050325836617	0.0386600222545225
7X08	C	1099.0	2.7	43740568	2697049	0046789#0042802	0044173#0020002#0005886#0019031#0055036	0039654#0019064#0061025#0046598#0019065#0046813#0039587#0039502#0046718#0019058	P0DTC2	0.0032917643630846	0.6302354075805052	0.0248137209778811
7K8U	C	991.0	3.8	43740568	2697049	0046789#0042802	0044173#0020002#0005886#0019031#0055036	0039654#0019064#0061025#0046598#0019065#0046813#0039587#0039502#0046718#0019058	P0DTC2	0.0034028894398891	0.8183432090628691	0.0033195156791741
7P40	G	998.0	3.5	43740568	2697049	0046789#0042802	0044173#0020002#0005886#0019031#0055036	0039654#0019064#0061025#0046598#0019065#0046813#0039587#0039502#0046718#0019058	P0DTC2	0.0004173699636353	0.8101899594353605	0.0449441429984014
7D0D	C	982.0	3.8	43740568	2697049	0046789#0042802	0044173#0020002#0005886#0019031#0055036	0039654#0019064#0061025#0046598#0019065#0046813#0039587#0039502#0046718#0019058	P0DTC2	0.0058979598071329	0.4489975991060595	0.031431051558405
7MW4	C	1001.0	3.42	43740568	2697049	0046789#0042802	0044173#0020002#0005886#0019031#0055036	0039654#0019064#0061025#0046598#0019065#0046813#0039587#0039502#0046718#0019058	P0DTC2	0.0009148226660979	0.8019771952142155	0.0280611759977658
7BYR	A	959.0	3.84	43740568	2697049	0046789#0042802	0044173#0020002#0005886#0019031#0055036	0039654#0019064#0061025#0046598#0019065#0046813#0039587#0039502#0046718#0019058	P0DTC2	0.0053953513579617	0.5635985749796124	0.0239867377672513
7L3N	C	1005.0	3.27	43740568	2697049	0046789#0042802	0044173#0020002#0005886#0019031#0055036	0039654#0019064#0061025#0046598#0019065#0046813#0039587#0039502#0046718#0019058	P0DTC2	0.001341610857772	0.4122158953815467	0.074666646402848
7ND4	A	1002.0	3.6	43740568	2697049	0046789#0042802	0044173#0020002#0005886#0019031#0055036	0039654#0019064#0061025#0046598#0019065#0046813#0039587#0039502#0046718#0019058	P0DTC2	0.0002973137327293	0.8029159057843139	0.0568180623319403
7C2L	B	1055.0	3.1	43740568	2697049	0046789#0042802	0044173#0020002#0005886#0019031#0055036	0039654#0019064#0061025#0046598#0019065#0046813#0039587#0039502#0046718#0019058	P0DTC2	0.012956405718406	0.5873051920762471	0.0134114913151814
7FEM	B	1001.0	4.1	43740568	2697049	0046789#0042802	0044173#0020002#0005886#0019031#0055036	0039654#0019064#0061025#0046598#0019065#0046813#0039587#0039502#0046718#0019058	P0DTC2	0.0053282976805149	0.5360927505699365	0.025640883005656
7DF4	C	1065.0	3.8	43740568	2697049	0046789#0042802	0044173#0020002#0005886#0019031#0055036	0039654#0019064#0061025#0046598#0019065#0046813#0039587#0039502#0046718#0019058	P0DTC2	0.0012493703753858	0.4254040240718462	0.0737123927562979
7R8M	A	968.0	3.4	43740568	2697049	0046789#0042802	0044173#0020002#0005886#0019031#0055036	0039654#0019064#0061025#0046598#0019065#0046813#0039587#0039502#0046718#0019058	P0DTC2	0.0048950148540133	0.3223243926048389	0.0577426744115672
7WE7	D	1098.0	3.8	#	#	#	#	#	P0DTC2	0.0013004712115676	0.6762403588089632	0.034739440546361
6XEY	C	1030.0	3.25	43740568	2697049	0046789#0042802	0044173#0020002#0005886#0019031#0055036	0039654#0019064#0061025#0046598#0019065#0046813#0039587#0039502#0046718#0019058	P0DTC2	0.0011535693899704	0.4889612725589763	0.063324598494771
6J51	A	1411.0	4.2	3020; 3021	9606	0031492#0046982#0000978#0000979#0030527	0000781#0070062#0005576#0005654#0000786#0005634#0032991	0006334#0030307#0032200	P84243	0.0220202554111515	0.5949337691688521	0.010752376359526
7PNQ	C	1175.0	3.7	#	#	#	#	#	Q696P8	0.0013591655412594	0.7341959218308949	0.0289360965836333
6XEY	B	1034.0	3.25	43740568	2697049	0046789#0042802	0044173#0020002#0005886#0019031#0055036	0039654#0019064#0061025#0046598#0019065#0046813#0039587#0039502#0046718#0019058	P0DTC2	0.0026122474857622	0.4796991183685825	0.0449441429984014
7WS0	B	1038.0	3.2	43740568	2697049	0046789#0042802	0044173#0020002#0005886#0019031#0055036	0039654#0019064#0061025#0046598#0019065#0046813#0039587#0039502#0046718#0019058	P0DTC2	0.0020579061495377	0.6955069546694652	0.0271879789729934
7WS3	C	1039.0	3.6	43740568	2697049	0046789#0042802	0044173#0020002#0005886#0019031#0055036	0039654#0019064#0061025#0046598#0019065#0046813#0039587#0039502#0046718#0019058	P0DTC2	0.0022690350084432	0.6800617687867546	0.026468223205744
5IYB	A	1454.0	3.9	5430	9606	0003677#0003899#0019900#0046872#1990841#0008022#0003723#0003968#0031625	0005694#0005737#0005654#0005634#0005665	0006353#0033120#0006355#0006366	P24928	0.0276326389106319	0.5828243067602806	0.0117157998763879
7Q9J	B	1034.0	4.0	43740568	2697049	0046789#0042802	0044173#0020002#0005886#0019031#0055036	0039654#0019064#0061025#0046598#0019065#0046813#0039587#0039502#0046718#0019058	P0DTC2	0.0005109028328765	0.826283501899028	0.0386600222545225
7XOD	B	1025.0	3.27	43740568	2697049	0046789#0042802	0044173#0020002#0005886#0019031#0055036	0039654#0019064#0061025#0046598#0019065#0046813#0039587#0039502#0046718#0019058	P0DTC2	0.0012050151038659	0.8169342172721769	0.0198511223599899
6J4Y	A	1411.0	4.3	3020; 3021	9606	0031492#0046982#0000978#0000979#0030527	0000781#0070062#0005576#0005654#0000786#0005634#0032991	0006334#0030307#0032200	P84243	0.0220227044566875	0.594934192428932	0.0115797655430185
7D03	C	981.0	3.2	43740568	2697049	0046789#0042802	0044173#0020002#0005886#0019031#0055036	0039654#0019064#0061025#0046598#0019065#0046813#0039587#0039502#0046718#0019058	P0DTC2	0.0143373703927551	0.4237904762850173	0.030603642719128
7AKD	B	990.0	4.0	43740568	2697049	0046789#0042802	0044173#0020002#0005886#0019031#0055036	0039654#0019064#0061025#0046598#0019065#0046813#0039587#0039502#0046718#0019058	P0DTC2	0.0035197575575318	0.7235861026341405	0.0202533741750159
6NB4	B	958.0	3.6	#	1335626	#	0044173#0020002#0016021#0019031#0055036	0075509#0039654#0019064#0009405#0046813	A0A140AYW5	0.0011116972422532	0.440746412472577	0.0882089880243695
7PNQ	A	1175.0	3.7	#	#	#	#	#	Q696P8	0.0013588607032256	0.7339962957064784	0.0306906295197915
7WS8	B	1032.0	3.0	#	#	#	#	#	P0DTC2	0.0002871230117938	0.8688342718120265	0.0503909076104127
7EH5	A	996.0	4.0	43740568	2697049	0046789#0042802	0044173#0020002#0005886#0019031#0055036	0039654#0019064#0061025#0046598#0019065#0046813#0039587#0039502#0046718#0019058	P0DTC2	0.0037545407236643	0.9548936224727524	0.0008271775551371
7M6F	A	998.0	3.9	43740568	2697049	0046789#0042802	0044173#0020002#0005886#0019031#0055036	0039654#0019064#0061025#0046598#0019065#0046813#0039587#0039502#0046718#0019058	P0DTC2	0.0002203890324435	0.7862878064699517	0.074666646402848
7T9K	A	1032.0	2.45	43740568	2697049	0046789#0042802	0044173#0020002#0005886#0019031#0055036	0039654#0019064#0061025#0046598#0019065#0046813#0039587#0039502#0046718#0019058	P0DTC2	0.0012107640430557	0.814577206217162	0.0215054061986588
7M7F	A	1390.0	3.2	#	1836	0004315#0047879#0031177	#	0006633#0033068	Q03131	0.020256751773186	0.6339723708532407	0.0100253538396266
7KL9	A	995.0	4.1	43740568	2697049	0046789#0042802	0044173#0020002#0005886#0019031#0055036	0039654#0019064#0061025#0046598#0019065#0046813#0039587#0039502#0046718#0019058	P0DTC2	0.0031910109605142	0.7833997789930598	0.0140611636219507
7BAN	A	1904.0	2.7	26011	9606	0050839#0046982#0042803	0005737#0043005#0005634#0005886	0060912#0060038#0032289#0001702#0007157#0048666#2000543#0031643#0048714#0031641#0007165	Q6N022	0.0041146014703666	0.4072591382759139	0.0521092782942007
7VXK	D	1079.0	3.7	43740568	2697049	0046789#0042802	0044173#0020002#0005886#0019031#0055036	0039654#0019064#0061025#0046598#0019065#0046813#0039587#0039502#0046718#0019058	P0DTC2	0.0040202742744927	0.7048288013630457	0.0202533741750159
7WUH	A	1038.0	4.7	43740568	2697049	0046789#0042802	0044173#0020002#0005886#0019031#0055036	0039654#0019064#0061025#0046598#0019065#0046813#0039587#0039502#0046718#0019058	P0DTC2	0.0099290754401155	0.493673254157163	0.026468223205744
7BAN	B	1904.0	2.7	26011	9606	0050839#0046982#0042803	0005737#0043005#0005634#0005886	0060912#0060038#0032289#0001702#0007157#0048666#2000543#0031643#0048714#0031641#0007165	Q6N022	0.0041147022995569	0.4072595981828747	0.0521092782942007
5OIK	A	1421.0	3.7	#	#	#	#	#	G3MZY8	0.0253166929998967	0.6091230909454769	0.0108695004677259
7UAR	B	983.0	3.5	43740568	2697049	0046789#0042802	0044173#0020002#0005886#0019031#0055036	0039654#0019064#0061025#0046598#0019065#0046813#0039587#0039502#0046718#0019058	P0DTC2	0.001294621256052	0.5500181229328409	0.0568180623319403
7SY5	B	1040.0	2.59	43740568	2697049	0046789#0042802	0044173#0020002#0005886#0019031#0055036	0039654#0019064#0061025#0046598#0019065#0046813#0039587#0039502#0046718#0019058	P0DTC2	0.0007139803887129	0.8191881480260323	0.0330849069147651
7C2L	C	1049.0	3.1	43740568	2697049	0046789#0042802	0044173#0020002#0005886#0019031#0055036	0039654#0019064#0061025#0046598#0019065#0046813#0039587#0039502#0046718#0019058	P0DTC2	0.0119805173109969	0.5975081585430668	0.0168211022886111
7TAT	B	956.0	3.2	43740568	2697049	0046789#0042802	0044173#0020002#0005886#0019031#0055036	0039654#0019064#0061025#0046598#0019065#0046813#0039587#0039502#0046718#0019058	P0DTC2	0.0002386959199408	0.8190659210628615	0.0586691050610685
7UAP	A	1081.0	2.8	43740568	2697049	0046789#0042802	0044173#0020002#0005886#0019031#0055036	0039654#0019064#0061025#0046598#0019065#0046813#0039587#0039502#0046718#0019058	P0DTC2	0.0010450741956633	0.4434758699852937	0.1031022210331831
3K71	G	1082.0	3.95	3687	9606	0005178#0046872#0030971#0038023	0009986#0009897#0101003#0034689#0008305#0016020#0005886#0030667#0070821	0009887#0007155#0033627#0098609#0007160#0051607#0034113#0007229#0045766#0030335#0008284#1905956#0010628#0031643	P20702	0.01190740962006	0.3504060347069406	0.048568838795896
7WEB	B	1098.0	3.7	#	#	#	#	#	P0DTC2	0.0024317063697934	0.980425009664938	0.0057897637424946
7KXK	A	1024.0	5.0	43740568	2697049	0046789#0042802	0044173#0020002#0005886#0019031#0055036	0039654#0019064#0061025#0046598#0019065#0046813#0039587#0039502#0046718#0019058	P0DTC2	0.0007616646449712	0.6670156095692805	0.063324598494771
7SY3	A	841.0	2.95	43740568	2697049	0046789#0042802	0044173#0020002#0005886#0019031#0055036	0039654#0019064#0061025#0046598#0019065#0046813#0039587#0039502#0046718#0019058	P0DTC2	0.0008168260588415	0.6987104129236693	0.0568180623319403
7V81	C	1043.0	3.2	43740568	2697049	0046789#0042802	0044173#0020002#0005886#0019031#0055036	0039654#0019064#0061025#0046598#0019065#0046813#0039587#0039502#0046718#0019058	P0DTC2	0.0023324138298741	0.6326810444543992	0.0324511081324321
7WK4	C	1057.0	3.69	#	#	#	#	#	P0DTC2	0.0041018071061073	0.5636649546543291	0.0315702473264509
7M6F	E	998.0	3.9	43740568	2697049	0046789#0042802	0044173#0020002#0005886#0019031#0055036	0039654#0019064#0061025#0046598#0019065#0046813#0039587#0039502#0046718#0019058	P0DTC2	0.0001619478790559	0.8325919515474592	0.064260485408695
7BAO	A	1904.0	2.7	26011	9606	0050839#0046982#0042803	0005737#0043005#0005634#0005886	0060912#0060038#0032289#0001702#0007157#0048666#2000543#0031643#0048714#0031641#0007165	Q6N022	0.00404509876368	0.4098499074024881	0.0545905224299128
6NB3	B	958.0	3.5	#	#	#	#	#	#	0.0011757074771285	0.4541247102609561	0.077540150779898
6NB4	A	1169.0	3.6	#	1335626	#	0044173#0020002#0016021#0019031#0055036	0075509#0039654#0019064#0046813	A0A140AYW5	0.00060502613717	0.6370523026647665	0.0810588103777436
7CAI	B	1023.0	3.49	43740568	2697049	0046789#0042802	0044173#0020002#0005886#0019031#0055036	0039654#0019064#0061025#0046598#0019065#0046813#0039587#0039502#0046718#0019058	P0DTC2	0.0124943724695565	0.7919535799156074	0.0024811957952362
7D0B	B	981.0	3.9	43740568	2697049	0046789#0042802	0044173#0020002#0005886#0019031#0055036	0039654#0019064#0061025#0046598#0019065#0046813#0039587#0039502#0046718#0019058	P0DTC2	0.0097211016622645	0.4501082414531167	0.0322581402352546
6A5P	A	1408.0	7.0	3020; 3021	9606	0031492#0046982#0000978#0000979#0030527	0000781#0070062#0005576#0005654#0000786#0005634#0032991	0006334#0030307#0032200	P84243	0.0285503006216445	0.614364116636062	0.0117157998763879
3KM9	A	1459.0	4.2	727	9606	0008009#0004866#0005102	0070062#0005576#0005615#0005579	0007166#0006935#0006956#0006957#0006958#0019835#0007186#0001701#0006954#0010760#0045766#0032722#0050778#0010575	P01031	0.0101652204082933	0.7468937757410988	0.0074438168005386
7XO7	C	1026.0	3.38	43740568	2697049	0046789#0042802	0044173#0020002#0005886#0019031#0055036	0039654#0019064#0061025#0046598#0019065#0046813#0039587#0039502#0046718#0019058	P0DTC2	0.0030759520292627	0.8099431140320534	0.0108695004677259
7MW3	A	1004.0	3.15	43740568	2697049	0046789#0042802	0044173#0020002#0005886#0019031#0055036	0039654#0019064#0061025#0046598#0019065#0046813#0039587#0039502#0046718#0019058	P0DTC2	0.0025326169303091	0.4166272592268742	0.0661703178086101
7SBV	A	1172.0	3.1	#	#	#	#	#	A0A0B4N7I3	0.0011119117699576	0.7975180806339643	0.030603642719128
7DZX	B	1121.0	3.53	43740568	2697049	0046789#0042802	0044173#0020002#0005886#0019031#0055036	0039654#0019064#0061025#0046598#0019065#0046813#0039587#0039502#0046718#0019058	P0DTC2	0.0018804252729479	0.7351385880710134	0.0281224550452081
7Q9K	B	1002.0	4.5	43740568	2697049	0046789#0042802	0044173#0020002#0005886#0019031#0055036	0039654#0019064#0061025#0046598#0019065#0046813#0039587#0039502#0046718#0019058	P0DTC2	0.0002107570259638	0.7645841675498319	0.1142860673801178
7NY5	G	998.0	3.7	43740568	2697049	0046789#0042802	0044173#0020002#0005886#0019031#0055036	0039654#0019064#0061025#0046598#0019065#0046813#0039587#0039502#0046718#0019058	P0DTC2	0.0004085337319456	0.8135909342759005	0.0568180623319403
7V26	E	1076.0	3.85	43740568	2697049	0046789#0042802	0044173#0020002#0005886#0019031#0055036	0039654#0019064#0061025#0046598#0019065#0046813#0039587#0039502#0046718#0019058	P0DTC2	0.0056115971366435	0.8481896128371896	0.0016540840807526
7WUH	C	1038.0	4.7	43740568	2697049	0046789#0042802	0044173#0020002#0005886#0019031#0055036	0039654#0019064#0061025#0046598#0019065#0046813#0039587#0039502#0046718#0019058	P0DTC2	0.0095287262324859	0.407089324955905	0.0440416709650406
7MW6	C	1058.0	3.22	43740568	2697049	0046789#0042802	0044173#0020002#0005886#0019031#0055036	0039654#0019064#0061025#0046598#0019065#0046813#0039587#0039502#0046718#0019058	P0DTC2	0.0042003971578079	0.8533574790059373	0.0041355535019986
6J4W	B	1157.0	7.9	121504; 554313; 8294; 8359; 8360; 8361; 8362; 8363; 8364; 8365; 8366; 8367; 8368; 8370	9606	0003677#0019904#0046982#0003723#0030527	0043505#0000781#0070062#0005576#0016020#0005654#0000786#0005634#0032991	0045653#0006334#0061644#0032200	P62805	0.0044111376826172	0.9311244331801792	0.0016540840807526
7SBW	J	1191.0	3.2	#	#	#	#	#	#	0.0011876565524695	0.8020921893252427	0.0280611759977658
7WEA	C	1098.0	3.3	#	#	#	#	#	P0DTC2	0.0028033914267517	0.7867833150211504	0.0190237705806923
7TEX	C	836.0	3.27	43740568	2697049	0046789#0042802	0044173#0020002#0005886#0019031#0055036	0039654#0019064#0061025#0046598#0019065#0046813#0039587#0039502#0046718#0019058	P0DTC2	0.0008672054412991	0.713443080636319	0.0568180623319403
7E9O	A	1002.0	3.41	43740568	2697049	0046789#0042802	0044173#0020002#0005886#0019031#0055036	0039654#0019064#0061025#0046598#0019065#0046813#0039587#0039502#0046718#0019058	P0DTC2	0.0043188883549258	0.8798865485545018	0.0024878881015579
7K4N	A	998.0	3.3	43740568	2697049	0046789#0042802	0044173#0020002#0005886#0019031#0055036	0039654#0019064#0061025#0046598#0019065#0046813#0039587#0039502#0046718#0019058	P0DTC2	0.000164835095512	0.7860325967141983	0.1204821019187498
6XCM	B	985.0	3.42	43740568	2697049	0046789#0042802	0044173#0020002#0005886#0019031#0055036	0039654#0019064#0061025#0046598#0019065#0046813#0039587#0039502#0046718#0019058	P0DTC2	0.0110871776038338	0.8080520363244265	0.0024811957952362
7WWM	C	993.0	2.8	43740568	2697049	0046789#0042802	0044173#0020002#0005886#0019031#0055036	0039654#0019064#0061025#0046598#0019065#0046813#0039587#0039502#0046718#0019058	P0DTC2	0.0118846417130853	0.6428758692420069	0.0165423471063261
7BAM	B	1904.0	3.5	26011	9606	0050839#0046982#0042803	0005737#0043005#0005634#0005886	0060912#0060038#0032289#0001702#0007157#0048666#2000543#0031643#0048714#0031641#0007165	Q6N022	0.0038887874415782	0.39787456558494	0.0636887102856156
7DX7	B	971.0	3.4	43740568	2697049	0046789#0042802	0044173#0020002#0005886#0019031#0055036	0039654#0019064#0061025#0046598#0019065#0046813#0039587#0039502#0046718#0019058	P0DTC2	0.0123810221143336	0.4105830308842044	0.0405293719948107
7A94	B	1079.0	3.9	43740568	2697049	0046789#0042802	0044173#0020002#0005886#0019031#0055036	0039654#0019064#0061025#0046598#0019065#0046813#0039587#0039502#0046718#0019058	P0DTC2	0.0007768969686321	0.7278373448923997	0.0620344765721561
7DX6	B	971.0	3.0	43740568	2697049	0046789#0042802	0044173#0020002#0005886#0019031#0055036	0039654#0019064#0061025#0046598#0019065#0046813#0039587#0039502#0046718#0019058	P0DTC2	0.0117860694619073	0.3898420499919486	0.0463192707105852
7WHI	B	1025.0	2.93	#	#	#	#	#	P0DTC2	0.0056621618844509	0.486818905388652	0.0368785736255408
7BAM	A	1904.0	3.5	26011	9606	0050839#0046982#0042803	0005737#0043005#0005634#0005886	0060912#0060038#0032289#0001702#0007157#0048666#2000543#0031643#0048714#0031641#0007165	Q6N022	0.0038892560039243	0.3978755563949835	0.0636887102856156
4UI9	A	1441.0	3.6	64682	9606	0060090	0005680#0005829#0005654	0031145#0051301#0007091#0070979#0051445#0007346	Q9H1A4	0.0266009479501654	0.6248975391730938	0.014888357714047
7NDB	B	1031.0	4.6	43740568	2697049	0046789#0042802	0044173#0020002#0005886#0019031#0055036	0039654#0019064#0061025#0046598#0019065#0046813#0039587#0039502#0046718#0019058	P0DTC2	0.0017208616554227	0.6947407676689329	0.0372207702648281
7KXJ	B	1026.0	6.4	43740568	2697049	0046789#0042802	0044173#0020002#0005886#0019031#0055036	0039654#0019064#0061025#0046598#0019065#0046813#0039587#0039502#0046718#0019058	P0DTC2	0.0017535091212637	0.637907218551881	0.0422415493952179
7DX8	B	971.0	2.9	43740568	2697049	0046789#0042802	0044173#0020002#0005886#0019031#0055036	0039654#0019064#0061025#0046598#0019065#0046813#0039587#0039502#0046718#0019058	P0DTC2	0.0135065930334537	0.3927353471440474	0.0446646519250406
7S6J	A	1073.0	3.4	43740568	2697049	0046789#0042802	0044173#0020002#0005886#0019031#0055036	0039654#0019064#0061025#0046598#0019065#0046813#0039587#0039502#0046718#0019058	P0DTC2	0.001607798045465	0.653043374166291	0.0440416709650406
7MW5	B	1057.0	3.42	43740568	2697049	0046789#0042802	0044173#0020002#0005886#0019031#0055036	0039654#0019064#0061025#0046598#0019065#0046813#0039587#0039502#0046718#0019058	P0DTC2	0.0021323843608289	0.905695415556632	0.0100253538396266
7MXP	C	1090.0	4.46	43740568	2697049	0046789#0042802	0044173#0020002#0005886#0019031#0055036	0039654#0019064#0061025#0046598#0019065#0046813#0039587#0039502#0046718#0019058	P0DTC2	0.0069950954275395	0.5098065915490928	0.0322581402352546
7K8T	B	1001.0	3.4	43740568	2697049	0046789#0042802	0044173#0020002#0005886#0019031#0055036	0039654#0019064#0061025#0046598#0019065#0046813#0039587#0039502#0046718#0019058	P0DTC2	0.0006757040876107	0.8603450604305969	0.0368785736255408
7S0D	A	1013.0	3.5	43740568	2697049	0046789#0042802	0044173#0020002#0005886#0019031#0055036	0039654#0019064#0061025#0046598#0019065#0046813#0039587#0039502#0046718#0019058	P0DTC2	0.0012142996790984	0.5901946350466512	0.0586691050610685
7TM0	B	1015.0	3.1	#	#	#	#	#	P0DTC2	0.0003895732543276	0.827593068057757	0.0568180623319403
7Q9G	B	1060.0	3.3	43740568	2697049	0046789#0042802	0044173#0020002#0005886#0019031#0055036	0039654#0019064#0061025#0046598#0019065#0046813#0039587#0039502#0046718#0019058	P0DTC2	0.0002163553221414	0.8143311612046156	0.0727594979737589
7D0B	C	981.0	3.9	43740568	2697049	0046789#0042802	0044173#0020002#0005886#0019031#0055036	0039654#0019064#0061025#0046598#0019065#0046813#0039587#0039502#0046718#0019058	P0DTC2	0.0143357884105572	0.423788838862722	0.0372207702648281
7WS1	A	1041.0	3.4	43740568	2697049	0046789#0042802	0044173#0020002#0005886#0019031#0055036	0039654#0019064#0061025#0046598#0019065#0046813#0039587#0039502#0046718#0019058	P0DTC2	0.0018486704536062	0.6554451453354577	0.0380480467994648
7WHJ	C	1039.0	3.27	43740568	2697049	0046789#0042802	0044173#0020002#0005886#0019031#0055036	0039654#0019064#0061025#0046598#0019065#0046813#0039587#0039502#0046718#0019058	P0DTC2	0.006411816955766	0.3833794528143308	0.0554175614600527
6NB3	A	1169.0	3.5	#	1335626	#	0044173#0020002#0016021#0019031#0055036	0075509#0039654#0019064#0046813	A0A140AYW5	0.0006957189503602	0.6315556043096923	0.0885027242012517
7V89	B	1027.0	2.8	43740568	2697049	0046789#0042802	0044173#0020002#0005886#0019031#0055036	0039654#0019064#0061025#0046598#0019065#0046813#0039587#0039502#0046718#0019058	P0DTC2	0.0037859895216612	0.9165374385978016	0.0049877163597098
7WS4	A	1032.0	3.7	#	#	#	#	#	P0DTC2	0.0006689180024831	0.6338286765937702	0.0959466802142319
7R40	C	1053.0	2.9	43740568	2697049	0046789#0042802	0044173#0020002#0005886#0019031#0055036	0039654#0019064#0061025#0046598#0019065#0046813#0039587#0039502#0046718#0019058	P0DTC2	0.0029969802024011	0.912989409663478	0.0075000236060698
7TEX	A	836.0	3.27	43740568	2697049	0046789#0042802	0044173#0020002#0005886#0019031#0055036	0039654#0019064#0061025#0046598#0019065#0046813#0039587#0039502#0046718#0019058	P0DTC2	0.0009896103732664	0.7091982191651041	0.0549737774297427
7KXJ	A	1026.0	6.4	43740568	2697049	0046789#0042802	0044173#0020002#0005886#0019031#0055036	0039654#0019064#0061025#0046598#0019065#0046813#0039587#0039502#0046718#0019058	P0DTC2	0.0016386166821975	0.6732221567767278	0.0422415493952179
7LQV	B	1112.0	3.25	43740568	2697049	0046789#0042802	0044173#0020002#0005886#0019031#0055036	0039654#0019064#0061025#0046598#0019065#0046813#0039587#0039502#0046718#0019058	P0DTC2	0.0030584543462386	0.8088785431074005	0.0151134131271917
7ND4	B	1002.0	3.6	43740568	2697049	0046789#0042802	0044173#0020002#0005886#0019031#0055036	0039654#0019064#0061025#0046598#0019065#0046813#0039587#0039502#0046718#0019058	P0DTC2	0.0001836300204167	0.8029158117681218	0.0980929580625606
7SB5	B	1183.0	4.2	#	#	#	#	#	A0A0B4N7I3	0.0009664787817455	0.7938435601643103	0.0380480467994648
7MW5	A	1057.0	3.42	43740568	2697049	0046789#0042802	0044173#0020002#0005886#0019031#0055036	0039654#0019064#0061025#0046598#0019065#0046813#0039587#0039502#0046718#0019058	P0DTC2	0.0088933555648844	0.5336748112285927	0.030603642719128
3K6S	A	1082.0	3.5	3687	9606	0005178#0046872#0030971#0038023	0009986#0009897#0101003#0034689#0008305#0016020#0005886#0030667#0070821	0009887#0007155#0033627#0098609#0007160#0051607#0034113#0007229#0045766#0030335#0008284#1905956#0010628#0031643	P20702	0.0126926443416385	0.3869260126330454	0.048568838795896
7E9N	A	977.0	3.69	43740568	2697049	0046789#0042802	0044173#0020002#0005886#0019031#0055036	0039654#0019064#0061025#0046598#0019065#0046813#0039587#0039502#0046718#0019058	P0DTC2	0.0051993354595994	0.4379835323786063	0.0503909076104127
7MXP	A	1098.0	4.46	43740568	2697049	0046789#0042802	0044173#0020002#0005886#0019031#0055036	0039654#0019064#0061025#0046598#0019065#0046813#0039587#0039502#0046718#0019058	P0DTC2	0.005373797216276	0.503408137147477	0.0380480467994648
5WVE	E	1144.0	4.4	317	9606	0043531#0005524#0008656#0031072#0042802#0000166	0043293#0005829#0070062#0005576#1904813#0005634#0032991#0034774	0097202#0006919#0008635#0007568#0006915#0010659#0030154#0071560#0030900#0097193#0070059#0001822#0007399#0001843#0051402#0043065#2001235#1902510#0042981#0072432#0001666#0007584	O14727	0.0046926010737459	0.7306265340654237	0.0219779944667735
7SB4	C	1173.0	4.7	#	#	#	#	#	A0A0B4N7I3	0.0011272109369546	0.7824968312676372	0.0372207702648281
7CAI	C	1023.0	3.49	43740568	2697049	0046789#0042802	0044173#0020002#0005886#0019031#0055036	0039654#0019064#0061025#0046598#0019065#0046813#0039587#0039502#0046718#0019058	P0DTC2	0.0089602770352638	0.4179055354973293	0.0476602388888385
7S6J	E	1073.0	3.4	43740568	2697049	0046789#0042802	0044173#0020002#0005886#0019031#0055036	0039654#0019064#0061025#0046598#0019065#0046813#0039587#0039502#0046718#0019058	P0DTC2	0.0015178773724476	0.6530447239089718	0.0476602388888385
7M6I	B	1001.0	4.0	43740568	2697049	0046789#0042802	0044173#0020002#0005886#0019031#0055036	0039654#0019064#0061025#0046598#0019065#0046813#0039587#0039502#0046718#0019058	P0DTC2	0.0008936809101751	0.7898576485672202	0.0449441429984014
7MW3	B	1006.0	3.15	43740568	2697049	0046789#0042802	0044173#0020002#0005886#0019031#0055036	0039654#0019064#0061025#0046598#0019065#0046813#0039587#0039502#0046718#0019058	P0DTC2	0.0014161237053048	0.4592710984052985	0.0843050695607743
4ACQ	C	1402.0	4.3	#	#	#	#	#	P01023	0.0002488680008504	0.7555875646242053	0.2274605867519343
6ACK	B	1065.0	4.5	1489668	694009	0046789#0042802	0044173#0020002#0016020#0019031#0055036	0075509#0039654#0019064#0061025#0046598#0019065#0046813#0039587#0039502#0046718	P59594	0.0102271373405693	0.3541041619302249	0.0577426744115672
3JBT	E	1144.0	3.8	317	9606	0043531#0005524#0008656#0031072#0042802#0000166	0043293#0005829#0070062#0005576#1904813#0005634#0032991#0034774	0097202#0006919#0008635#0007568#0006915#0010659#0030154#0071560#0030900#0097193#0070059#0001822#0007399#0001843#0051402#0043065#2001235#1902510#0042981#0072432#0001666#0007584	O14727	0.0048330144889271	0.7306126213773477	0.0223323354003182
7TF0	C	836.0	3.02	43740568	2697049	0046789#0042802	0044173#0020002#0005886#0019031#0055036	0039654#0019064#0061025#0046598#0019065#0046813#0039587#0039502#0046718#0019058	P0DTC2	0.0008281821471019	0.7177581981479197	0.064260485408695
7W98	B	1060.0	3.6	43740568	2697049	0046789#0042802	0044173#0020002#0005886#0019031#0055036	0039654#0019064#0061025#0046598#0019065#0046813#0039587#0039502#0046718#0019058	P0DTC2	0.0016038022271962	0.6218218369797647	0.0531362262599823
7MW6	B	1058.0	3.22	43740568	2697049	0046789#0042802	0044173#0020002#0005886#0019031#0055036	0039654#0019064#0061025#0046598#0019065#0046813#0039587#0039502#0046718#0019058	P0DTC2	0.0037434499142044	0.8696021603414246	0.0075000236060698
7ND4	C	1002.0	3.6	43740568	2697049	0046789#0042802	0044173#0020002#0005886#0019031#0055036	0039654#0019064#0061025#0046598#0019065#0046813#0039587#0039502#0046718#0019058	P0DTC2	0.0002972573567924	0.80291337040968	0.082363784576418
7SBY	J	1171.0	3.0	#	#	#	#	#	#	0.001587614467577	0.7922235343698085	0.0298127438669044
7SB5	A	1187.0	4.2	#	#	#	#	#	A0A0B4N7I3	0.001810323806679	0.797465913217172	0.026468223205744
7XO8	B	1026.0	3.48	43740568	2697049	0046789#0042802	0044173#0020002#0005886#0019031#0055036	0039654#0019064#0061025#0046598#0019065#0046813#0039587#0039502#0046718#0019058	P0DTC2	0.0039951289905225	0.8579012779632552	0.0075000236060698
7DX5	B	971.0	3.3	43740568	2697049	0046789#0042802	0044173#0020002#0005886#0019031#0055036	0039654#0019064#0061025#0046598#0019065#0046813#0039587#0039502#0046718#0019058	P0DTC2	0.012455396287743	0.4003499390646138	0.0479735119257889
6NB7	A	1049.0	4.5	1489668	694009	0046789#0042802	0044173#0020002#0016020#0019031#0055036	0075509#0039654#0019064#0061025#0046598#0019065#0046813#0039587#0039502#0046718	P59594	0.0010185967442941	0.8523367620310096	0.0289360965836333
7Q9J	C	1033.0	4.0	43740568	2697049	0046789#0042802	0044173#0020002#0005886#0019031#0055036	0039654#0019064#0061025#0046598#0019065#0046813#0039587#0039502#0046718#0019058	P0DTC2	0.0009017155363365	0.8338075199147428	0.0342175526592682
7V81	B	1038.0	3.2	43740568	2697049	0046789#0042802	0044173#0020002#0005886#0019031#0055036	0039654#0019064#0061025#0046598#0019065#0046813#0039587#0039502#0046718#0019058	P0DTC2	0.0026931309831791	0.9078622058519258	0.0100253538396266
7UAR	C	976.0	3.5	43740568	2697049	0046789#0042802	0044173#0020002#0005886#0019031#0055036	0039654#0019064#0061025#0046598#0019065#0046813#0039587#0039502#0046718#0019058	P0DTC2	0.0009499907056125	0.5524980624618321	0.1058724543546798
7L58	A	1069.0	5.07	43740568	2697049	0046789#0042802	0044173#0020002#0005886#0019031#0055036	0039654#0019064#0061025#0046598#0019065#0046813#0039587#0039502#0046718#0019058	P0DTC2	0.000887799155034	0.5603487946214933	0.13096385708245
7RKV	A	998.0	3.45	43740568	2697049	0046789#0042802	0044173#0020002#0005886#0019031#0055036	0039654#0019064#0061025#0046598#0019065#0046813#0039587#0039502#0046718#0019058	P0DTC2	0.0001851377583857	0.878652359327603	0.0699114965509424
7V83	A	1038.0	2.8	43740568	2697049	0046789#0042802	0044173#0020002#0005886#0019031#0055036	0039654#0019064#0061025#0046598#0019065#0046813#0039587#0039502#0046718#0019058	P0DTC2	0.0032660661718341	0.904344355205408	0.0099256639124456
7SY3	B	1040.0	2.95	43740568	2697049	0046789#0042802	0044173#0020002#0005886#0019031#0055036	0039654#0019064#0061025#0046598#0019065#0046813#0039587#0039502#0046718#0019058	P0DTC2	0.0009138809949462	0.8231107467420987	0.0363936588404032
7AKD	A	970.0	4.0	43740568	2697049	0046789#0042802	0044173#0020002#0005886#0019031#0055036	0039654#0019064#0061025#0046598#0019065#0046813#0039587#0039502#0046718#0019058	P0DTC2	0.0015103519628931	0.8697491202164229	0.0228428607189075
7DZX	C	1121.0	3.53	43740568	2697049	0046789#0042802	0044173#0020002#0005886#0019031#0055036	0039654#0019064#0061025#0046598#0019065#0046813#0039587#0039502#0046718#0019058	P0DTC2	0.0026855331082183	0.4081671228019028	0.0868487681283765
7M7I	A	1390.0	3.4	#	1836	0004315#0047879#0031177	#	0006633#0033068	Q03131	0.0184070726488898	0.6358364783692314	0.0211148333140693
7MXP	B	1101.0	4.46	43740568	2697049	0046789#0042802	0044173#0020002#0005886#0019031#0055036	0039654#0019064#0061025#0046598#0019065#0046813#0039587#0039502#0046718#0019058	P0DTC2	0.0053781333833355	0.6037155438782883	0.0322581402352546
7EPX	C	971.0	3.0	43740568	2697049	0046789#0042802	0044173#0020002#0005886#0019031#0055036	0039654#0019064#0061025#0046598#0019065#0046813#0039587#0039502#0046718#0019058	P0DTC2	0.016449073982592	0.3984767840019033	0.0504550203401277
7WHK	A	1040.0	3.01	#	#	#	#	#	P0DTC2	0.0060795524178582	0.8716702672716345	0.0041527907791232
4ZXB	E	800.0	3.3	3643	9606	0046935#0001540#0005524#0038024#0005525#0042802#0043559#0005009#0043560#0031994#0031995#0005159#0043548#0019904#0043539#0030296#0004713#0044877#0051425#0005198#0004714	0030424#0005901#0032590#0010008#0009897#0070062#0005899#0005770#0005764#0016020#0032809#0005886#0043235	0032147#0032148#0030325#0097242#0005975#0071363#0032869#0097062#0008544#0031017#0007186#0042593#0003007#0008286#0007612#0008584#0030238#0007613#1990535#0038083#0018108#0030335#0008284#0048639#0045893#0046326#0045725#0045821#0033674#0043406#0043410#0051446#0045840#0045429#0014068#0051897#0001934#0043243#0002092#0060267#0046777#0006468#0031623#0006898#0006355#0045995#2000194#0007169#0150104#0046718	P06213	0.0049866264164505	0.764614935891152	0.0202533741750159
7M7H	B	1425.0	4.1	#	1836	0004315#0047879#0031177	#	0006633#0033068	Q03131	0.0181665301006623	0.4612901100596998	0.0363936588404032
6UIA	B	1021.0	4.3	47	9606	0005524#0003878#0046872	0035578#0005829#0070062#0005576#1904813#0016020#0005654	0006085#0006695#0006101#0015936#0006633#0008610#0006107#0006099	P53396	0.0207975290678138	0.7442104292634261	0.0108695004677259
6NB6	B	1026.0	4.2	1489668	694009	0046789#0042802	0044173#0020002#0016020#0019031#0055036	0075509#0039654#0019064#0061025#0046598#0019065#0046813#0039587#0039502#0046718	P59594	0.0009391109610644	0.8558760408618676	0.0339123357766464
7DX7	C	971.0	3.4	43740568	2697049	0046789#0042802	0044173#0020002#0005886#0019031#0055036	0039654#0019064#0061025#0046598#0019065#0046813#0039587#0039502#0046718#0019058	P0DTC2	0.0129422247992768	0.3904579710564737	0.0562447454201915
7WS0	A	1041.0	3.2	43740568	2697049	0046789#0042802	0044173#0020002#0005886#0019031#0055036	0039654#0019064#0061025#0046598#0019065#0046813#0039587#0039502#0046718#0019058	P0DTC2	0.0016160139888317	0.6543422951611374	0.0537631265310847
7R40	A	1053.0	2.9	43740568	2697049	0046789#0042802	0044173#0020002#0005886#0019031#0055036	0039654#0019064#0061025#0046598#0019065#0046813#0039587#0039502#0046718#0019058	P0DTC2	0.0029976735195008	0.9129881034036652	0.0117157998763879
7TAT	C	946.0	3.2	43740568	2697049	0046789#0042802	0044173#0020002#0005886#0019031#0055036	0039654#0019064#0061025#0046598#0019065#0046813#0039587#0039502#0046718#0019058	P0DTC2	0.0007057125858607	0.7257268441594995	0.0862534621133408
7WUH	E	1044.0	4.7	43740568	2697049	0046789#0042802	0044173#0020002#0005886#0019031#0055036	0039654#0019064#0061025#0046598#0019065#0046813#0039587#0039502#0046718#0019058	P0DTC2	0.0112341717689602	0.468676426163407	0.0413438942267598
7ZR9	B	1060.0	4.0	43740568	2697049	0046789#0042802	0044173#0020002#0005886#0019031#0055036	0039654#0019064#0061025#0046598#0019065#0046813#0039587#0039502#0046718#0019058	P0DTC2	0.0004471599499605	0.8858256446716182	0.0568180623319403
4ACQ	A	1269.0	4.3	#	#	#	#	#	P01023	0.0005742907982655	0.7684129118023593	0.0802312519388588
7JV4	B	949.0	3.4	43740568	2697049	0046789#0042802	0044173#0020002#0005886#0019031#0055036	0039654#0019064#0061025#0046598#0019065#0046813#0039587#0039502#0046718#0019058	P0DTC2	0.0006827806823806	0.6838260763770272	0.1215212383717661
7L57	B	979.0	5.87	43740568	2697049	0046789#0042802	0044173#0020002#0005886#0019031#0055036	0039654#0019064#0061025#0046598#0019065#0046813#0039587#0039502#0046718#0019058	P0DTC2	0.0022126736275323	0.5103612779741795	0.0680214444040752
7TF0	A	836.0	3.02	43740568	2697049	0046789#0042802	0044173#0020002#0005886#0019031#0055036	0039654#0019064#0061025#0046598#0019065#0046813#0039587#0039502#0046718#0019058	P0DTC2	0.0008338159106248	0.7113852503368505	0.0765807788243952
7LQV	C	1087.0	3.25	43740568	2697049	0046789#0042802	0044173#0020002#0005886#0019031#0055036	0039654#0019064#0061025#0046598#0019065#0046813#0039587#0039502#0046718#0019058	P0DTC2	0.0026646604395475	0.5214247814129181	0.0628617784103293
7K8Y	B	1002.0	4.4	43740568	2697049	0046789#0042802	0044173#0020002#0005886#0019031#0055036	0039654#0019064#0061025#0046598#0019065#0046813#0039587#0039502#0046718#0019058	P0DTC2	0.0027021139585352	0.4627007014723959	0.0689655430268945
7SC1	B	1011.0	3.2	43740568	2697049	0046789#0042802	0044173#0020002#0005886#0019031#0055036	0039654#0019064#0061025#0046598#0019065#0046813#0039587#0039502#0046718#0019058	P0DTC2	0.0007939998964206	0.7802005582452913	0.064260485408695
7ZR9	C	1061.0	4.0	43740568	2697049	0046789#0042802	0044173#0020002#0005886#0019031#0055036	0039654#0019064#0061025#0046598#0019065#0046813#0039587#0039502#0046718#0019058	P0DTC2	0.0006793181840736	0.8487558268754595	0.0503909076104127
7E9O	C	1002.0	3.41	43740568	2697049	0046789#0042802	0044173#0020002#0005886#0019031#0055036	0039654#0019064#0061025#0046598#0019065#0046813#0039587#0039502#0046718#0019058	P0DTC2	0.0032936896483736	0.8591805601954157	0.0142618534263445
7WPA	A	1061.0	2.77	#	#	#	#	#	P0DTC2	0.0033393120858696	0.7941921183397561	0.0248137209778811
5ES4	A	1080.0	3.3	3687	9606	0005178#0046872#0030971#0038023	0009986#0009897#0101003#0034689#0008305#0016020#0005886#0030667#0070821	0009887#0007155#0033627#0098609#0007160#0051607#0034113#0007229#0045766#0030335#0008284#1905956#0010628#0031643	P20702	0.008282216487682	0.4068221129567034	0.061457317504612
4ACQ	D	1269.0	4.3	#	#	#	#	#	P01023	0.0005043299463999	0.7498041134318689	0.1571546982894849
7POV	A	708.0	3.8	#	9606	1903135#1903136	0062023#0031012#0005615#0005796#0070702#0070703#0005886	0010273#0048874#0030277	Q02817	0.005230871249445	0.7337945705304884	0.025640883005656
7TF0	B	1035.0	3.02	43740568	2697049	0046789#0042802	0044173#0020002#0005886#0019031#0055036	0039654#0019064#0061025#0046598#0019065#0046813#0039587#0039502#0046718#0019058	P0DTC2	0.001281559981639	0.8128112795160993	0.034739440546361
7A95	B	1067.0	4.3	43740568	2697049	0046789#0042802	0044173#0020002#0005886#0019031#0055036	0039654#0019064#0061025#0046598#0019065#0046813#0039587#0039502#0046718#0019058	P0DTC2	0.0102567219066792	0.7450378199353986	0.0181966044744523
7L58	B	1071.0	5.07	43740568	2697049	0046789#0042802	0044173#0020002#0005886#0019031#0055036	0039654#0019064#0061025#0046598#0019065#0046813#0039587#0039502#0046718#0019058	P0DTC2	0.0007091451900534	0.8250138397344102	0.0531362262599823
7D0C	B	982.0	3.4	43740568	2697049	0046789#0042802	0044173#0020002#0005886#0019031#0055036	0039654#0019064#0061025#0046598#0019065#0046813#0039587#0039502#0046718#0019058	P0DTC2	0.0058471003320042	0.448968570565292	0.0570720736347449
7K8U	B	986.0	3.8	43740568	2697049	0046789#0042802	0044173#0020002#0005886#0019031#0055036	0039654#0019064#0061025#0046598#0019065#0046813#0039587#0039502#0046718#0019058	P0DTC2	0.0029946657568897	0.8396048629038503	0.0202533741750159
5JUY	C	1139.0	4.1	317	9606	0043531#0005524#0008656#0031072#0042802#0000166	0043293#0005829#0070062#0005576#1904813#0005634#0032991#0034774	0097202#0006919#0008635#0007568#0006915#0010659#0030154#0071560#0030900#0097193#0070059#0001822#0007399#0001843#0051402#0043065#2001235#1902510#0042981#0072432#0001666#0007584	O14727	0.0041504646321524	0.7017263463706258	0.0324511081324321
3JBT	A	1144.0	3.8	317	9606	0043531#0005524#0008656#0031072#0042802#0000166	0043293#0005829#0070062#0005576#1904813#0005634#0032991#0034774	0097202#0006919#0008635#0007568#0006915#0010659#0030154#0071560#0030900#0097193#0070059#0001822#0007399#0001843#0051402#0043065#2001235#1902510#0042981#0072432#0001666#0007584	O14727	0.0048327770802249	0.7306132711375296	0.0280611759977658
7LD1	A	973.0	3.4	43740568	2697049	0046789#0042802	0044173#0020002#0005886#0019031#0055036	0039654#0019064#0061025#0046598#0019065#0046813#0039587#0039502#0046718#0019058	P0DTC2	0.0013238466381551	0.7230610496266399	0.0568180623319403
7DX5	C	971.0	3.3	43740568	2697049	0046789#0042802	0044173#0020002#0005886#0019031#0055036	0039654#0019064#0061025#0046598#0019065#0046813#0039587#0039502#0046718#0019058	P0DTC2	0.014919119095537	0.3702094554682211	0.0636887102856156
7CAC	B	1026.0	3.55	43740568	2697049	0046789#0042802	0044173#0020002#0005886#0019031#0055036	0039654#0019064#0061025#0046598#0019065#0046813#0039587#0039502#0046718#0019058	P0DTC2	0.0033343434581452	0.7069606661573737	0.0377684208359867
6ACG	C	1057.0	5.4	1489668	694009	0046789#0042802	0044173#0020002#0016020#0019031#0055036	0075509#0039654#0019064#0061025#0046598#0019065#0046813#0039587#0039502#0046718	P59594	0.0210288266651665	0.6057078197241843	0.0272952510798727
7KNI	A	1030.0	3.91	43740568	2697049	0046789#0042802	0044173#0020002#0005886#0019031#0055036	0039654#0019064#0061025#0046598#0019065#0046813#0039587#0039502#0046718#0019058	P0DTC2	0.0021825747892635	0.8002634425394113	0.030603642719128
4E0S	A	1552.0	4.21	727	9606	0008009#0004866#0005102	0070062#0005576#0005615#0005579	0007166#0006935#0006956#0006957#0006958#0019835#0007186#0001701#0006954#0010760#0045766#0032722#0050778#0010575	P01031	0.0011376292164053	0.5788217794593749	0.1050453970057188
7M7H	A	1390.0	4.1	#	1836	0004315#0047879#0031177	#	0006633#0033068	Q03131	0.0178943587791847	0.6353269890138571	0.0263160129948751
3PVM	B	1225.0	4.3	#	8649	0004866#0046872#0090729	0005615	0006956#0006954	Q91132	0.007961008450577	0.6882625365482106	0.0272952510798727
7KQB	C	1078.0	2.42	43740568	2697049	0046789#0042802	0044173#0020002#0005886#0019031#0055036	0039654#0019064#0061025#0046598#0019065#0046813#0039587#0039502#0046718#0019058	P0DTC2	0.0007250016669324	0.6576582376608145	0.2588911390182236
6NB3	C	1169.0	3.5	#	#	#	#	#	#	0.0008300268521656	0.6384735243324219	0.1736970446997137
7KMZ	B	1031.0	3.62	43740568	2697049	0046789#0042802	0044173#0020002#0005886#0019031#0055036	0039654#0019064#0061025#0046598#0019065#0046813#0039587#0039502#0046718#0019058	P0DTC2	0.0022215957620415	0.8190651050733717	0.0263160129948751
7E5S	A	1072.0	3.6	43740568	2697049	0046789#0042802	0044173#0020002#0005886#0019031#0055036	0039654#0019064#0061025#0046598#0019065#0046813#0039587#0039502#0046718#0019058	P0DTC2	0.0050292770300552	0.491705569312524	0.0558952654697204
7WEC	C	1098.0	3.3	#	#	#	#	#	P0DTC2	0.0038746991643638	0.8022216168691627	0.0239867377672513
7R8M	C	978.0	3.4	43740568	2697049	0046789#0042802	0044173#0020002#0005886#0019031#0055036	0039654#0019064#0061025#0046598#0019065#0046813#0039587#0039502#0046718#0019058	P0DTC2	0.0099484905310264	0.4193728437066629	0.0577426744115672
7KML	C	1034.0	3.8	43740568	2697049	0046789#0042802	0044173#0020002#0005886#0019031#0055036	0039654#0019064#0061025#0046598#0019065#0046813#0039587#0039502#0046718#0019058	P0DTC2	0.0006971216401612	0.7532931358105671	0.0862534621133408
7THT	V	986.0	3.42	43740568	2697049	0046789#0042802	0044173#0020002#0005886#0019031#0055036	0039654#0019064#0061025#0046598#0019065#0046813#0039587#0039502#0046718#0019058	P0DTC2	0.0006953727503366	0.7689338162584425	0.0813954771139466
7WLY	C	1058.0	3.4	#	#	#	#	#	P0DTC2	0.0039280088552704	0.7533876020023365	0.0297764065873182
7V26	A	1076.0	3.85	43740568	2697049	0046789#0042802	0044173#0020002#0005886#0019031#0055036	0039654#0019064#0061025#0046598#0019065#0046813#0039587#0039502#0046718#0019058	P0DTC2	0.0080788879514133	0.5744558063919945	0.0386600222545225
7FAF	B	1006.0	3.69	43740568	2697049	0046789#0042802	0044173#0020002#0005886#0019031#0055036	0039654#0019064#0061025#0046598#0019065#0046813#0039587#0039502#0046718#0019058	P0DTC2	0.0094280189146671	0.5798136397010316	0.0372207702648281
7MM0	B	1088.0	3.15	43740568	2697049	0046789#0042802	0044173#0020002#0005886#0019031#0055036	0039654#0019064#0061025#0046598#0019065#0046813#0039587#0039502#0046718#0019058	P0DTC2	0.0034646725132573	0.7366279556944226	0.0333332138395487
7SBV	B	1183.0	3.1	#	#	#	#	#	A0A0B4N7I3	0.0005342624205977	0.8118243894490408	0.0744417083525081
7PNM	A	1175.0	3.7	#	#	#	#	#	Q696P8	0.0037248013769846	0.7521025176557863	0.0315702473264509
7XO8	C	1026.0	3.48	43740568	2697049	0046789#0042802	0044173#0020002#0005886#0019031#0055036	0039654#0019064#0061025#0046598#0019065#0046813#0039587#0039502#0046718#0019058	P0DTC2	0.0041492022888393	0.8080470615835957	0.0228428607189075
7D03	B	981.0	3.2	43740568	2697049	0046789#0042802	0044173#0020002#0005886#0019031#0055036	0039654#0019064#0061025#0046598#0019065#0046813#0039587#0039502#0046718#0019058	P0DTC2	0.0097224921479539	0.4501085480404914	0.0545905224299128
7RKV	B	998.0	3.45	43740568	2697049	0046789#0042802	0044173#0020002#0005886#0019031#0055036	0039654#0019064#0061025#0046598#0019065#0046813#0039587#0039502#0046718#0019058	P0DTC2	0.0002325289108696	0.8785423674660211	0.0961018998709848
3J2T	E	1144.0	9.5	317	9606	0043531#0005524#0008656#0031072#0042802#0000166	0043293#0005829#0070062#0005576#1904813#0005634#0032991#0034774	0097202#0006919#0008635#0007568#0006915#0010659#0030154#0071560#0030900#0097193#0070059#0001822#0007399#0001843#0051402#0043065#2001235#1902510#0042981#0072432#0001666#0007584	O14727	0.0048589204700805	0.7443992895341115	0.0280611759977658
4ACQ	B	1269.0	4.3	#	#	#	#	#	P01023	0.000630903585371	0.7765455626942382	0.0967742494764718
7WE7	E	1098.0	3.8	#	#	#	#	#	P0DTC2	0.0009942340803178	0.6966520836506274	0.0785770064706012
7JWB	B	986.0	6.0	43740568	2697049	0046789#0042802	0044173#0020002#0005886#0019031#0055036	0039654#0019064#0061025#0046598#0019065#0046813#0039587#0039502#0046718#0019058	P0DTC2	0.0002224656325932	0.8654996140237977	0.1051191692070554
7KNH	A	1030.0	3.74	43740568	2697049	0046789#0042802	0044173#0020002#0005886#0019031#0055036	0039654#0019064#0061025#0046598#0019065#0046813#0039587#0039502#0046718#0019058	P0DTC2	0.0011196194418958	0.7969033339198196	0.0504550203401277
7TB8	B	1088.0	2.83	43740568	2697049	0046789#0042802	0044173#0020002#0005886#0019031#0055036	0039654#0019064#0061025#0046598#0019065#0046813#0039587#0039502#0046718#0019058	P0DTC2	0.0050245736324737	0.7290619630621518	0.0306906295197915
3JBT	I	1144.0	3.8	317	9606	0043531#0005524#0008656#0031072#0042802#0000166	0043293#0005829#0070062#0005576#1904813#0005634#0032991#0034774	0097202#0006919#0008635#0007568#0006915#0010659#0030154#0071560#0030900#0097193#0070059#0001822#0007399#0001843#0051402#0043065#2001235#1902510#0042981#0072432#0001666#0007584	O14727	0.0048332647946769	0.7306132201436053	0.0306906295197915
5WVE	K	1144.0	4.4	317	9606	0043531#0005524#0008656#0031072#0042802#0000166	0043293#0005829#0070062#0005576#1904813#0005634#0032991#0034774	0097202#0006919#0008635#0007568#0006915#0010659#0030154#0071560#0030900#0097193#0070059#0001822#0007399#0001843#0051402#0043065#2001235#1902510#0042981#0072432#0001666#0007584	O14727	0.0046941083355925	0.7304663320142508	0.0315702473264509
5JUY	B	1234.0	4.1	317	9606	0043531#0005524#0008656#0031072#0042802#0000166	0043293#0005829#0070062#0005576#1904813#0005634#0032991#0034774	0097202#0006919#0008635#0007568#0006915#0010659#0030154#0071560#0030900#0097193#0070059#0001822#0007399#0001843#0051402#0043065#2001235#1902510#0042981#0072432#0001666#0007584	O14727	0.0061506419667634	0.5162536048172361	0.0513043822350767
7WEC	A	1098.0	3.3	#	#	#	#	#	P0DTC2	0.0042331533242792	0.7976661983684689	0.0248137209778811
7W98	A	1060.0	3.6	43740568	2697049	0046789#0042802	0044173#0020002#0005886#0019031#0055036	0039654#0019064#0061025#0046598#0019065#0046813#0039587#0039502#0046718#0019058	P0DTC2	0.0024880630301931	0.6001873245295668	0.061457317504612
7AKJ	C	1084.0	3.8	1489668	694009	0046789#0042802	0044173#0020002#0016020#0019031#0055036	0075509#0039654#0019064#0061025#0046598#0019065#0046813#0039587#0039502#0046718	P59594	0.0025838585756011	0.7433570057179287	0.0413438942267598
7PNM	B	1175.0	3.7	#	#	#	#	#	Q696P8	0.0036378610359136	0.7518765356026259	0.0342175526592682
7CZP	B	982.0	3.0	43740568	2697049	0046789#0042802	0044173#0020002#0005886#0019031#0055036	0039654#0019064#0061025#0046598#0019065#0046813#0039587#0039502#0046718#0019058	P0DTC2	0.0058975310868758	0.4490001785657403	0.0636887102856156
7CZR	B	982.0	3.5	43740568	2697049	0046789#0042802	0044173#0020002#0005886#0019031#0055036	0039654#0019064#0061025#0046598#0019065#0046813#0039587#0039502#0046718#0019058	P0DTC2	0.0058959424283738	0.4489983089005258	0.0645157779328724
7POV	B	708.0	3.8	#	9606	1903135#1903136	0062023#0031012#0005615#0005796#0070702#0070703#0005886	0010273#0048874#0030277	Q02817	0.006667391783875	0.7362068701296696	0.026468223205744
7CWL	A	1073.0	3.8	43740568	2697049	0046789#0042802	0044173#0020002#0005886#0019031#0055036	0039654#0019064#0061025#0046598#0019065#0046813#0039587#0039502#0046718#0019058	P0DTC2	0.0040914289733768	0.5029294795895258	0.066137781369111
7PG3	B	822.0	7.3	3643	9606	0046935#0001540#0005524#0038024#0005525#0042802#0043559#0005009#0043560#0031994#0031995#0005159#0043548#0019904#0043539#0030296#0004713#0044877#0051425#0005198#0004714	0030424#0005901#0032590#0010008#0009897#0070062#0005899#0005770#0005764#0016020#0032809#0005886#0043235	0032147#0032148#0030325#0097242#0005975#0071363#0032869#0097062#0008544#0031017#0007186#0042593#0003007#0008286#0007612#0008584#0030238#0007613#1990535#0038083#0018108#0030335#0008284#0048639#0045893#0046326#0045725#0045821#0033674#0043406#0043410#0051446#0045840#0045429#0014068#0051897#0001934#0043243#0002092#0060267#0046777#0006468#0031623#0006898#0006355#0045995#2000194#0007169#0150104#0046718	P06213	0.0085085455918121	0.5786565970070455	0.0440416709650406
7P40	A	998.0	3.5	43740568	2697049	0046789#0042802	0044173#0020002#0005886#0019031#0055036	0039654#0019064#0061025#0046598#0019065#0046813#0039587#0039502#0046718#0019058	P0DTC2	0.0004174357879605	0.8101879873562813	0.117375261057294
7NY5	A	998.0	3.7	43740568	2697049	0046789#0042802	0044173#0020002#0005886#0019031#0055036	0039654#0019064#0061025#0046598#0019065#0046813#0039587#0039502#0046718#0019058	P0DTC2	0.00040855831768	0.8135922046288736	0.1142860673801178
6ZDH	C	1002.0	3.7	43740568	2697049	0046789#0042802	0044173#0020002#0005886#0019031#0055036	0039654#0019064#0061025#0046598#0019065#0046813#0039587#0039502#0046718#0019058	P0DTC2	0.0003715564877093	0.9005636786173536	0.0802312519388588
7KJ3	B	981.0	3.7	43740568	2697049	0046789#0042802	0044173#0020002#0005886#0019031#0055036	0039654#0019064#0061025#0046598#0019065#0046813#0039587#0039502#0046718#0019058	P0DTC2	0.0005029407237353	0.8032546315580287	0.107142972791848
7KMS	C	1033.0	3.64	43740568	2697049	0046789#0042802	0044173#0020002#0005886#0019031#0055036	0039654#0019064#0061025#0046598#0019065#0046813#0039587#0039502#0046718#0019058	P0DTC2	0.0033656150281352	0.8159813562311804	0.025640883005656
7D00	B	982.0	3.0	43740568	2697049	0046789#0042802	0044173#0020002#0005886#0019031#0055036	0039654#0019064#0061025#0046598#0019065#0046813#0039587#0039502#0046718#0019058	P0DTC2	0.0058952997783608	0.4490001912610362	0.0661703178086101
7CZY	B	982.0	3.3	43740568	2697049	0046789#0042802	0044173#0020002#0005886#0019031#0055036	0039654#0019064#0061025#0046598#0019065#0046813#0039587#0039502#0046718#0019058	P0DTC2	0.0058947342161087	0.4490004923555815	0.0661703178086101
7Q9J	A	1037.0	4.0	43740568	2697049	0046789#0042802	0044173#0020002#0005886#0019031#0055036	0039654#0019064#0061025#0046598#0019065#0046813#0039587#0039502#0046718#0019058	P0DTC2	0.0005463592397765	0.8292406521721943	0.0718084710189059
7CZW	B	982.0	2.8	43740568	2697049	0046789#0042802	0044173#0020002#0005886#0019031#0055036	0039654#0019064#0061025#0046598#0019065#0046813#0039587#0039502#0046718#0019058	P0DTC2	0.0058960998110746	0.4490004086731003	0.0661703178086101
7Q9G	A	1061.0	3.3	43740568	2697049	0046789#0042802	0044173#0020002#0005886#0019031#0055036	0039654#0019064#0061025#0046598#0019065#0046813#0039587#0039502#0046718#0019058	P0DTC2	0.0007834906910942	0.8123775618743198	0.0651982118967349
7CZT	B	982.0	2.7	43740568	2697049	0046789#0042802	0044173#0020002#0005886#0019031#0055036	0039654#0019064#0061025#0046598#0019065#0046813#0039587#0039502#0046718#0019058	P0DTC2	0.0058972155873353	0.4489997691125835	0.0678243742037618
5WVE	I	1144.0	4.4	317	9606	0043531#0005524#0008656#0031072#0042802#0000166	0043293#0005829#0070062#0005576#1904813#0005634#0032991#0034774	0097202#0006919#0008635#0007568#0006915#0010659#0030154#0071560#0030900#0097193#0070059#0001822#0007399#0001843#0051402#0043065#2001235#1902510#0042981#0072432#0001666#0007584	O14727	0.0046940087766907	0.7304714351967067	0.0351026483066376
7WS5	B	1036.0	3.7	#	#	#	#	#	P0DTC2	0.0003626108843711	0.8790546991700752	0.0885027242012517
7JVC	A	990.0	3.3	43740568	2697049	0046789#0042802	0044173#0020002#0005886#0019031#0055036	0039654#0019064#0061025#0046598#0019065#0046813#0039587#0039502#0046718#0019058	P0DTC2	0.0006352295387241	0.8402020718112826	0.0680214444040752
3PRX	A	1626.0	4.3	727	9606	0008009#0004866#0005102	0070062#0005576#0005615#0005579	0007166#0006935#0006956#0006957#0006958#0019835#0007186#0001701#0006954#0010760#0045766#0032722#0050778#0010575	P01031	0.0094882631898496	0.4397641989179787	0.0669972798838651
7KJ4	B	981.0	3.4	43740568	2697049	0046789#0042802	0044173#0020002#0005886#0019031#0055036	0039654#0019064#0061025#0046598#0019065#0046813#0039587#0039502#0046718#0019058	P0DTC2	0.0005111469141501	0.8083284089843802	0.1405659229116656
7K8Y	E	1002.0	4.4	43740568	2697049	0046789#0042802	0044173#0020002#0005886#0019031#0055036	0039654#0019064#0061025#0046598#0019065#0046813#0039587#0039502#0046718#0019058	P0DTC2	0.0006165774677416	0.8317011179754852	0.0727594979737589
7SC1	A	1011.0	3.2	43740568	2697049	0046789#0042802	0044173#0020002#0005886#0019031#0055036	0039654#0019064#0061025#0046598#0019065#0046813#0039587#0039502#0046718#0019058	P0DTC2	0.000845195785297	0.7800726490922211	0.0862534621133408
7FG3	A	1050.0	3.9	43740568	2697049	0046789#0042802	0044173#0020002#0005886#0019031#0055036	0039654#0019064#0061025#0046598#0019065#0046813#0039587#0039502#0046718#0019058	P0DTC2	0.0194742796003532	0.437267873772372	0.0595968523857786
7CZQ	B	982.0	2.8	43740568	2697049	0046789#0042802	0044173#0020002#0005886#0019031#0055036	0039654#0019064#0061025#0046598#0019065#0046813#0039587#0039502#0046718#0019058	P0DTC2	0.0058987240155496	0.4490010259637587	0.0711330386749458
7CZU	B	982.0	3.4	43740568	2697049	0046789#0042802	0044173#0020002#0005886#0019031#0055036	0039654#0019064#0061025#0046598#0019065#0046813#0039587#0039502#0046718#0019058	P0DTC2	0.0058985308061422	0.4489981818058689	0.0744417083525081
7VX9	B	1062.0	4.0	43740568	2697049	0046789#0042802	0044173#0020002#0005886#0019031#0055036	0039654#0019064#0061025#0046598#0019065#0046813#0039587#0039502#0046718#0019058	P0DTC2	0.0011372587157745	0.6456807521310471	0.1654259730530252
7ZR9	A	1061.0	4.0	43740568	2697049	0046789#0042802	0044173#0020002#0005886#0019031#0055036	0039654#0019064#0061025#0046598#0019065#0046813#0039587#0039502#0046718#0019058	P0DTC2	0.0006656014911856	0.8607146065176177	0.0689655430268945
7KMK	A	1028.0	4.2	43740568	2697049	0046789#0042802	0044173#0020002#0005886#0019031#0055036	0039654#0019064#0061025#0046598#0019065#0046813#0039587#0039502#0046718#0019058	P0DTC2	0.0011381415016017	0.7460887191815514	0.0756227739283255
7DF4	B	1068.0	3.8	43740568	2697049	0046789#0042802	0044173#0020002#0005886#0019031#0055036	0039654#0019064#0061025#0046598#0019065#0046813#0039587#0039502#0046718#0019058	P0DTC2	0.0009782344306117	0.7706753851260664	0.0872302669785827
3PRX	C	1626.0	4.3	727	9606	0008009#0004866#0005102	0070062#0005576#0005615#0005579	0007166#0006935#0006956#0006957#0006958#0019835#0007186#0001701#0006954#0010760#0045766#0032722#0050778#0010575	P01031	0.0095252449298418	0.4532222761846343	0.0736146078897646
7SBW	B	1196.0	3.2	#	#	#	#	#	#	0.0008276256828067	0.8140683189319132	0.076922726695275
7WS4	B	1032.0	3.7	#	#	#	#	#	P0DTC2	0.0006506706362387	0.8364518076190152	0.0951197353930601
7CYP	C	1023.0	3.5	43740568	2697049	0046789#0042802	0044173#0020002#0005886#0019031#0055036	0039654#0019064#0061025#0046598#0019065#0046813#0039587#0039502#0046718#0019058	P0DTC2	0.0167397025873237	0.4512527015860115	0.0708593084227287
