# Supplementary material for: Identifying and profiling structural similarities between Spike of SARS-CoV-2 and other viral or host proteins with Machaon
Source: Commun Biol. 2023 Jul 19;6:752. doi: 10.1038/s42003-023-05076-7 (PMC10356814; doi:10.1038/s42003-023-05076-7)
Supplement: Supplementary file 8 — Supplementary Data 5 [file 42003_2023_5076_MOESM8_ESM.zip › 6VXX_A_whole_human_exp_dataset/candidates/6VXX_A-merged-allclusters.csv]

structureId	b-phipsi	w-rdist	t-alpha	cluster	originalLabels	outlierScores	probabilities
7ND8_C	0.0002089660885967	0.3207916877348661	0.0049877163597098	2	2	0.23686893569301623	0.7631310643069837
7L2E_A	0.0004687328818433	0.2828015349891228	0.0016569498401739	2	2	0.16278982202341935	0.8372101779765806
6WPS_B	0.0004107374272846	0.2874778239915183	0.0041355535019986	2	2	0.16278982202341935	0.8372101779765806
7M6E_E	0.0004587074219777	0.3066311555315696	0.0033085120789013	2	2	0.16278982202341935	0.8372101779765806
7JV6_B	1.9828060446155213e-05	0.1619863176794701	0.0134114913151814	-1	-1	0.25016783552154465	0.0
7K43_A	0.0002449305946686	0.3597386342446795	0.0074438168005386	2	2	0.0	1.0
7K8Z_A	0.0005902213632381	0.1436010258764374	0.0024878881015579	-1	-1	0.37646372629640573	0.0
7E7D_C	0.00018824637014	0.3412584883583441	0.010752376359526	2	2	0.0	1.0
7LS9_C	0.0004931557336508	0.2738241680185225	0.0058238157721357	2	2	0.16278982202341935	0.8372101779765806
7Q9I_A	0.0001054739761345	0.5211813559787952	0.0049877163597098	3	3	0.14295063355868542	0.8570493664413146
7Q9G_C	0.000242648253847	0.4895986980570274	0.0049627974633414	3	3	0.08300688275592184	0.9169931172440782
7KS9_C	0.0001192786928561	0.3990506186176142	0.0108695004677259	2	2	0.012839238877184519	0.9871607611228155
7K43_E	0.0002448353823325	0.3597379628907657	0.0115797655430185	2	2	0.0	1.0
7S0C_B	7.411468150874427e-05	0.524745966844762	0.0066610907906692	-1	-1	0.04715485837671094	0.0
7KNB_A	0.0004452962942296	0.3749379654064083	0.0066610907906692	2	2	0.0	1.0
7LY2_J	0.0001862129708138	0.4821381889272673	0.0083406172007201	3	3	0.08300688275592184	0.9169931172440782
7M6G_B	0.0007999114174453	0.208287152360664	0.0008271775551371	-1	-1	0.2594635323999666	0.0
7NDB_C	0.000700188306123	0.2558497714596573	0.0041527907791232	-1	-1	0.0534646085100681	0.0
7K8T_A	0.0004510995768821	0.3845682369247561	0.0091819121329137	2	2	0.0	1.0
6WPT_A	0.0001907112906	0.3365624349288467	0.017676751760596	2	2	0.0	1.0
7K8X_A	0.0005208874707231	0.4459059432893972	0.0049877163597098	2	2	0.23957378093410756	0.7604262190658925
7R8O_A	0.0001123722627207	0.3523138564716368	0.0190237705806923	2	2	0.0	1.0
6VXX_B	5.894373919306382e-09	7.617386263618201e-05	0.0254452761871732	-1	-1	0.6832519395501602	0.0
7KS9_A	0.0004104577390169	0.378726512251663	0.012562807806465	2	2	0.0	1.0
7ND7_B	0.0002824681076567	0.3681674282196736	0.0165423471063261	2	2	0.0	1.0
6WPS_E	0.0004101899653639	0.2874749563492629	0.017369624679081	2	2	0.16278982202341935	0.8372101779765806
7JV4_C	0.0002894637019574	0.1135149754813402	0.0228428607189075	-1	-1	0.3999149976639037	0.0
7ND3_C	0.0005476616949015	0.4173818830320326	0.0083406172007201	2	2	0.0	1.0
7K8S_A	0.0005765318507878	0.424802954294296	0.0075000236060698	2	2	0.0	1.0
7ND8_A	3.60737070527693e-05	0.3713102441789194	0.0228428607189075	2	2	0.0	1.0
7WLZ_A	0.0005810653681752	0.2416858267449977	0.0151134131271917	-1	-1	0.21181884621853084	0.0
7M6E_A	0.000527104422087	0.3068347246289138	0.017676751760596	2	2	0.16278982202341935	0.8372101779765806
7RA8_B	3.1581708843822325e-05	0.6289722139200175	0.010752376359526	3	3	0.06407916692412144	0.9359208330758786
7RW2_C	0.0007143805576073	0.3121610988793534	0.0100253538396266	2	2	0.16278982202341935	0.8372101779765806
7LXY_B	0.0001565174590749	0.4313745645787316	0.0231594461372635	2	2	0.013653674358115535	0.9863463256418845
7L2E_B	0.0004401332718291	0.2826707542392753	0.0237089470211593	2	2	0.16278982202341935	0.8372101779765806
7K8S_C	0.0005088002786227	0.4530615281970078	0.0140611636219507	2	2	0.026982670887129658	0.9730173291128703
7ND5_C	0.0005592086458954	0.4188260081058901	0.0140611636219507	2	2	0.0	1.0
7LXZ_B	7.379895139722556e-05	0.5279736606168327	0.0202533741750159	3	3	0.08300688275592184	0.9169931172440782
7M6G_A	0.0001644638466818	0.4082270499131745	0.026468223205744	2	2	0.0	1.0
7E7B_C	0.0003357988906735	0.528468485799406	0.0190237705806923	3	3	0.08300688275592184	0.9169931172440782
7Q0A_A	0.0008860507097144	0.329273791461733	0.0083406172007201	2	2	0.03206338138824028	0.9679366186117597
7NDA_A	0.0005397081053465	0.325792983659764	0.0237089470211593	2	2	0.08657184956247299	0.913428150437527
7LXY_J	0.000156547451807	0.4313728344117633	0.0280611759977658	2	2	0.0	1.0
7Q9M_B	0.0006416313459877	0.370286640792962	0.0190237705806923	2	2	0.0	1.0
6NB4_C	0.0010681136584744	0.4208094940046027	0.0016540840807526	2	2	0.0	1.0
7K8Z_C	0.0008298856317738	0.0880111459451454	0.0181966044744523	-1	-1	0.5272512528374326	0.0
7S6L_B	0.0005404817067831	0.181445718712477	0.0298127438669044	-1	-1	0.2223842129673257	0.0
7MW2_B	0.0006876520627291	0.3940233187895655	0.0185340926063368	2	2	0.0	1.0
7LS9_A	0.0006478008030638	0.2741722728601115	0.0263160129948751	2	2	0.16278982202341935	0.8372101779765806
7M6E_B	0.0005230889143817	0.3067534970758635	0.0289493438129448	2	2	0.16278982202341935	0.8372101779765806
7N8H_K	0.0003973726273375	0.4454994797196821	0.0280611759977658	2	2	0.0	1.0
7ND3_A	0.0008825631460148	0.3457551197908364	0.0142618534263445	2	2	0.0	1.0
7MW2_A	0.0010945034935917	0.3955537134349211	0.0033085120789013	2	2	0.0	1.0
7R8O_E	8.128392331868429e-05	0.3504062127900773	0.0388749924124196	2	2	0.0	1.0
7K4N_E	0.0001644581135374	0.7860326818988504	0.0016540840807526	3	3	0.0	1.0
7SO9_K	0.0002414924515102	0.5671606495895675	0.026468223205744	3	3	0.11785977624201222	0.8821402237579877
6NB6_A	0.0010584179234524	0.5120995532788646	0.0024811957952362	-1	-1	0.06847950537655781	0.0
7KMK_C	0.0006857469950691	0.2887092946692354	0.026468223205744	2	2	0.16278982202341935	0.8372101779765806
7Q6E_A	0.0003742840252866	0.3740790121329381	0.0351026483066376	2	2	0.0	1.0
7Q9I_B	0.0002693045526576	0.7934594465378608	0.0008271775551371	3	3	0.0	1.0
7R8N_E	0.0009418371687485	0.3468302739989374	0.0165423471063261	2	2	0.0	1.0
7R8O_B	0.0001026932461644	0.3509000988326368	0.0446646519250406	2	2	0.0	1.0
7KXK_C	0.0009131843187079	0.2659455485028394	0.0215054061986588	2	2	0.16278982202341935	0.8372101779765806
7Q0A_C	0.0005592297809898	0.418823765065609	0.0298127438669044	2	2	0.0	1.0
7ND6_C	0.0005595328346514	0.4188258454238287	0.030603642719128	2	2	0.0	1.0
7Q9P_C	0.0007128156491745	0.3608557191895086	0.0271879789729934	2	2	0.0	1.0
7M6H_B	0.0008039492154596	0.2623331859884831	0.0271879789729934	2	2	0.16278982202341935	0.8372101779765806
7L2D_A	0.000853814113006	0.3462066696079995	0.0237089470211593	2	2	0.0	1.0
7KNE_C	0.0010274684252118	0.3583579456633973	0.014888357714047	2	2	0.0	1.0
7K4N_B	0.0001645367358476	0.7860340133266828	0.0066610907906692	3	3	0.0	1.0
7S6K_A	0.0003746630868982	0.6513283372488442	0.0245762552329136	3	3	0.06407916692412144	0.9359208330758786
7K43_B	0.0002451225616081	0.3597373316601878	0.0446646519250406	2	2	0.0	1.0
7WLY_A	0.0011829912983277	0.427003333422655	0.0058238157721357	2	2	0.0	1.0
7K8W_A	0.0014582952101854	0.2592120652671683	0.0016569498401739	-1	-1	0.065703015277959	0.0
7CHH_C	0.0005682419588058	0.4427193074651996	0.0333332138395487	2	2	0.0	1.0
7LD1_C	0.0010076270573324	0.5470690634396651	0.010752376359526	3	3	0.1600127126825586	0.8399872873174414
7TM0_A	0.0003075742631325	0.5582380396145925	0.0359899834238583	3	3	0.1223846350520337	0.8776153649479663
6NB6_C	0.0008173237482404	0.7352956446779483	0.0024811957952362	3	3	0.0	1.0
7KJ4_A	0.0005521493162268	0.7769271040664747	0.0041527907791232	3	3	0.0	1.0
7NDC_C	0.0003043033892372	0.5998235367786995	0.0333332138395487	3	3	0.11103567834656605	0.888964321653434
7KJ3_C	0.0001351762221393	0.0948536174734534	0.0545905224299128	-1	-1	0.47353595162652123	0.0
7LXZ_K	6.514935649202147e-05	0.5279739924753565	0.0422415493952179	3	3	0.08300688275592184	0.9169931172440782
7NY5_E	0.0004087460688524	0.813591050619514	0.0008281320187666	3	3	0.0	1.0
7Q6E_B	0.0004302786529525	0.4357611742589435	0.040447508308947	2	2	0.0	1.0
7WS9_B	0.0005901061767009	0.613247029149771	0.0245762552329136	-1	-1	0.012335604372705838	0.0
7E7B_B	0.000342110221502	0.5301495549012387	0.0380480467994648	3	3	0.08300688275592184	0.9169931172440782
7L2D_B	0.0008611593101101	0.2968369267479988	0.0298127438669044	2	2	0.16278982202341935	0.8372101779765806
7P40_E	0.0004167707876055	0.8101882344403887	0.0024878881015579	3	3	0.0	1.0
7LS9_B	0.0009529878005222	0.274347639663284	0.0280611759977658	2	2	0.16278982202341935	0.8372101779765806
7ND5_A	0.0008851607700634	0.3292765964699219	0.0306906295197915	2	2	0.03575375807640041	0.9642462419235996
7S6K_E	0.0003746172964203	0.6513297422718466	0.031431051558405	3	3	0.06407916692412144	0.9359208330758786
7SBW_A	0.0003568226726397	0.8000464722842542	0.0083406172007201	3	3	0.0	1.0
7XOD_C	0.0008880915543032	0.4941425770431713	0.0237089470211593	3	3	0.08300688275592184	0.9169931172440782
7S6L_A	0.0001945111571395	0.820559994710997	0.0066610907906692	3	3	0.0	1.0
7M6I_A	0.000803623532548	0.2873909609837611	0.0363936588404032	2	2	0.16278982202341935	0.8372101779765806
6WPS_A	0.0004105064002951	0.2874745355703215	0.0513043822350767	-1	-1	0.11882086322105594	0.0
7JWB_A	0.0001249612555758	0.5277843400227087	0.0467534245579859	3	3	0.08300688275592184	0.9169931172440782
7KXJ_C	0.0012131549884823	0.4027443989674221	0.0142618534263445	2	2	0.0	1.0
7N8H_F	0.0003971164755464	0.4454998111876727	0.0463192707105852	2	2	0.0	1.0
7KJ2_C	0.0008017616143762	0.0701014838811584	0.0397021010306442	-1	-1	0.6089218616232042	0.0
7ND7_C	0.0001963356938378	0.3704033958510991	0.0540540988034132	2	2	0.0	1.0
7K8Z_B	0.0010307996608251	0.5094246561883289	0.0193931278866674	3	3	0.08300688275592184	0.9169931172440782
6VXX_C	2.204205180302208e-08	7.653592189866652e-05	0.0689655430268945	-1	-1	0.6317558883628106	0.0
7JV6_A	1.977862813553842e-05	0.161989966168585	0.0680214444040752	-1	-1	0.1284490397881938	0.0
6XEY_A	0.0013397990378154	0.485591367819386	0.0066610907906692	3	3	0.08300688275592184	0.9169931172440782
7Q9K_C	0.0004348345130669	0.6396305444483872	0.0342175526592682	3	3	0.06407916692412144	0.9359208330758786
7E7D_B	0.0003278725963079	0.3443901086820769	0.0554175614600527	2	2	0.0	1.0
7S6K_B	0.000374915776365	0.651328364411099	0.0351026483066376	3	3	0.06407916692412144	0.9359208330758786
7Q9I_C	0.0005059207004252	0.5101154984040475	0.0422415493952179	3	3	0.08300688275592184	0.9169931172440782
7K8V_C	0.001996083434591	0.1872050171687379	0.0024878881015579	-1	-1	0.0005070675750538512	0.0
7KMK_B	0.0009277953861147	0.74406770287384	0.0049877163597098	3	3	0.0	1.0
7ND8_B	0.0001571394277919	0.3340526369212543	0.0623900411658351	2	2	0.16466287065796573	0.8353371293420343
6WPT_C	0.0001032780266557	0.2351546496421769	0.0708593084227287	-1	-1	0.20030597981060239	0.0
7Q9M_C	0.0006101849672181	0.3615906606496673	0.0467534245579859	2	2	0.0	1.0
7RW2_A	0.0007214910967154	0.3113319037756883	0.0446646519250406	2	2	0.19922140562960677	0.8007785943703932
7JWB_C	0.0007455313648382	0.6453518861219625	0.0254452761871732	3	3	0.06407916692412144	0.9359208330758786
7L02_B	6.5094149286774415e-06	0.0009575192775314	0.0813954771139466	-1	-1	0.6378715628355391	0.0
7L09_B	6.543515863664246e-06	0.0009518696956254	0.082363784576418	-1	-1	0.6381531607109594	0.0
7ND6_B	0.000825783285585	0.7820749439177468	0.0033195156791741	3	3	0.0	1.0
7LY2_B	0.0001863156451751	0.4821386112277945	0.0545905224299128	3	3	0.11506975439141541	0.8849302456085846
7KJ2_A	0.0002023633610506	0.078040551930263	0.077540150779898	-1	-1	0.6118201774688555	0.0
7RW2_B	0.0007389233415224	0.3119631975790221	0.0458478938296924	2	2	0.18591199157845245	0.8140880084215476
7L2E_C	0.0004585238199694	0.2832143772023781	0.0577426744115672	-1	-1	0.09774535515368879	0.0
7ND9_A	0.000996824953155	0.2005589666034246	0.0377684208359867	-1	-1	0.2223842129673257	0.0
7THT_C	0.0005247886724678	0.2323446129345116	0.0570720736347449	-1	-1	0.08311761045714691	0.0
7NDD_A	0.0002903588100522	0.6032214136655423	0.0467534245579859	3	3	0.06407916692412144	0.9359208330758786
7ND3_B	0.0008203117026062	0.7908491199615817	0.0041355535019986	3	3	0.0	1.0
7NDC_A	0.0003044402047965	0.5998246266002312	0.0476602388888385	3	3	0.06407916692412144	0.9359208330758786
7S6L_C	0.00166592525167	0.2125624533348116	0.0091819121329137	-1	-1	0.09875877775021832	0.0
7ND5_B	0.0007646924789491	0.7819843157032086	0.0091819121329137	3	3	0.0	1.0
7S0D_C	0.0009383697359432	0.1921592325688822	0.0430106603185429	-1	-1	0.004800764613288403	0.0
7JV4_A	0.0003465786903133	0.1726675123160092	0.0794645485926308	-1	-1	0.16980647638067442	0.0
7K8W_B	0.0009922241434504	0.516428607963215	0.0298127438669044	3	3	0.08300688275592184	0.9169931172440782
7N8H_A	0.0003975063836057	0.4455008269509126	0.0568180623319403	2	2	0.0	1.0
7Q9F_C	0.0013890229569915	0.4517448673264408	0.0142618534263445	2	2	0.051540510814618114	0.9484594891853819
7NDD_C	0.0003309594557297	0.5796865847863779	0.0503909076104127	3	3	0.06407916692412144	0.9359208330758786
7K8X_B	0.0001879543526488	0.4569281194779326	0.061457317504612	2	2	0.0	1.0
7JV6_E	1.9862282340721987e-05	0.1619903112556173	0.1000913049362774	-1	-1	0.3841618875445596	0.0
7L2D_C	0.0016654199630195	0.2969143337519753	0.0091819121329137	2	2	0.16278982202341935	0.8372101779765806
7NDD_B	0.0004990684443266	0.8164851736913556	0.0132341605941959	3	3	0.0	1.0
7Q9K_A	0.0003300256463409	0.409533844256617	0.064260485408695	2	2	0.0	1.0
7T9K_C	0.0009206990518567	0.7156236975186292	0.017676751760596	3	3	0.03802022627748161	1.0
7ENF_B	0.0011769253940498	0.4622479025862954	0.025640883005656	2	2	0.07037615086182517	0.9296238491381749
7A94_C	0.0007878441995019	0.7315529172535815	0.0223323354003182	3	3	0.0	1.0
7NDC_B	0.0003049562659115	0.599827868129446	0.0512818239323704	3	3	0.06407916692412144	0.9359208330758786
7R8N_B	0.0008003510586586	0.3445909581781683	0.048568838795896	2	2	0.0	1.0
7T9K_B	0.0009075152758287	0.7987061037665798	0.0024878881015579	3	3	0.0	1.0
7KS9_B	0.000851339148377	0.7804142315178263	0.0091819121329137	3	3	0.0	1.0
7ND6_A	0.0008858848517644	0.3292707999747721	0.0458478938296924	2	2	0.07475790873685764	0.9252420912631424
7M6I_C	0.0016776932930549	0.3102152628772477	0.0108695004677259	2	2	0.16278982202341935	0.8372101779765806
7M6F_B	0.0001552749454505	0.8114066058094632	0.0254452761871732	3	3	0.0	1.0
7CAC_A	0.0018540111686423	0.3993865257150472	0.0066169305252397	2	2	0.04681150742187012	0.9531884925781299
7NDA_B	0.0003011321574895	0.2848686529408433	0.0911551233030605	-1	-1	0.30015676154189114	0.0
7SOB_K	0.0001146107054616	0.5677479760813198	0.0586691050610685	3	3	0.1068867500661168	0.8931132499338832
7BYR_C	0.0044872081212143	0.1457062152770529	0.0058238157721357	-1	-1	0.3310213946702319	0.0
7Q0A_B	0.0009621615960986	0.7811600882215823	0.0058238157721357	3	3	0.0	1.0
7L06_C	3.078770769148547e-07	0.0007676045396418	0.1224152168765049	-1	-1	0.6317558883628106	0.0
7LXY_A	0.0001564091843139	0.4313741717670274	0.0813954771139466	-1	-1	0.005015511583357244	0.0
7MW4_A	0.0011656350680449	0.3880254381974524	0.0322581402352546	2	2	0.0	1.0
7K8S_B	0.0003096672915354	0.4807385000211982	0.0661703178086101	3	3	0.1332779290626772	0.8667220709373228
7CHH_B	0.0014323681508637	0.3606001934071889	0.0215054061986588	2	2	0.0	1.0
7NDA_C	0.0004022263910436	0.2980278276635238	0.0852785698448104	-1	-1	0.21437713958210974	0.0
7RA8_A	3.157541911509033e-05	0.6289724885383943	0.0558952654697204	-1	-1	0.037398063623264	0.0
7SG4_A	0.0010977090475169	0.7383551234531761	0.010752376359526	3	3	0.0	1.0
7L56_B	0.0027952908078968	0.3837472408911725	0.0066610907906692	2	2	0.0	1.0
7Q9M_A	0.000590555830319	0.7652776834740259	0.0263160129948751	3	3	0.0	1.0
7SG4_C	0.000777090924891	0.7962380063828033	0.0115797655430185	3	3	0.0	1.0
7E7D_A	0.0003032929589663	0.3446354810847326	0.0918114230686562	-1	-1	0.03969807537229636	0.0
7SG4_B	0.0008722154204139	0.7532776282643857	0.017369624679081	3	3	0.0	1.0
6H04_A	0.0011245816882857	0.6249932508465268	0.0231594461372635	3	3	0.10829884085685186	0.8917011591431482
7LJR_B	0.000932412479556	0.2618635926866953	0.0494792275614968	-1	-1	0.1832304076651054	0.0
7R8N_A	0.0011198566666698	0.3454670446223923	0.0388749924124196	2	2	0.05198727054058186	0.9480127294594182
7SN3_A	0.0018242520042948	0.3579241379899047	0.012562807806465	2	2	0.0	1.0
7L2F_A	0.0006216894988464	0.3617116601430972	0.0605264241229863	2	2	0.0	1.0
7TM0_C	0.0004358059332673	0.4989940385559143	0.061457317504612	3	3	0.08300688275592184	0.9169931172440782
7Q6E_C	0.0010519402323078	0.3794339901698493	0.0413438942267598	2	2	0.07801728417437667	0.9219827158256233
5I5K_A	0.0043536099130699	0.342823563543469	0.0074438168005386	2	2	0.0	1.0
7S0C_A	0.0023227477585591	0.3023280149888626	0.0140611636219507	2	2	0.16278982202341935	0.8372101779765806
7E7B_A	0.0003622236493983	0.5298197630507787	0.065342980668609	3	3	0.1468539797279704	0.8531460202720296
7LD1_B	0.0012992348941424	0.7586902285341182	0.0	3	3	0.14760497975662384	0.8523950202433762
7KNH_C	0.0038670727767929	0.351911283348928	0.0091819121329137	2	2	0.0	1.0
7PNQ_B	0.0012826474895852	0.7340383525969747	0.0066169305252397	3	3	0.0	1.0
7LY2_A	0.0001863639137292	0.4821377543092749	0.0872302669785827	-1	-1	0.2051745639583952	0.0
7S0D_B	0.0011265109951953	0.2623524627092954	0.0440416709650406	-1	-1	0.0946963401072526	0.0
7ND7_A	0.0001950924957195	0.3693035705083682	0.1091741848281244	-1	-1	0.016868950275120233	0.0
4A5W_A	0.0018938062087036	0.5565785962631171	0.0058238157721357	3	3	0.1274250307892336	0.8725749692107664
7L09_C	2.693811224331148e-07	0.0011022231101016	0.1613834803230558	-1	-1	0.6317558883628106	0.0
7L02_C	2.766161158607103e-07	0.0010986050468293	0.1613834803230558	-1	-1	0.6317558883628106	0.0
7ZRC_B	0.0002924760793724	0.8153786552345419	0.0281224550452081	3	3	0.0	1.0
7SN3_B	0.0010196479549424	0.3282654902519882	0.048568838795896	2	2	0.11821197243145717	0.8817880275685428
7LXZ_A	6.517516843655485e-05	0.527973376560118	0.0893298667141726	-1	-1	0.1412708145449687	0.0
7ND9_C	0.0009274188466022	0.237089687478418	0.0545905224299128	-1	-1	0.1832304076651054	0.0
7SC1_C	0.0004038090577232	0.7806227728954057	0.0351026483066376	3	3	0.07821822509778019	1.0
7TAT_A	0.0020781207906571	0.3735840605839423	0.014888357714047	2	2	0.0	1.0
7ZRC_A	0.0006296521163452	0.5052847229317776	0.0568180623319403	3	3	0.08300688275592184	0.9169931172440782
7KJ3_A	0.0003284366064897	0.7879653907103781	0.0351026483066376	3	3	0.0	1.0
7SB4_A	0.0010809601911423	0.782989091703955	0.0075000236060698	3	3	0.0	1.0
6WPT_B	0.000536422438245	0.531929722575563	0.0586691050610685	3	3	0.08300688275592184	0.9169931172440782
7V2A_C	0.0043607750936307	0.2865351776723294	0.0124068665100041	2	2	0.16278982202341935	0.8372101779765806
7KL9_B	0.0084581971181665	0.2702614294113635	0.0033085120789013	-1	-1	0.0009894230832609072	0.0
7R8M_B	0.0039805546619842	0.1862937491852379	0.0157152579062525	-1	-1	0.2223842129673257	0.0
7THT_S	0.00088063508835	0.2954198272253244	0.0568180623319403	-1	-1	0.05092010617743594	0.0
7SBX_J	0.0010435075766128	0.7846469153070441	0.0100253538396266	3	3	0.0	1.0
7SO9_A	0.0002414996662395	0.5671598590163828	0.077540150779898	3	3	0.10242797380497808	0.897572026195022
7S0C_C	0.0004895826888065	0.525134561983987	0.0689655430268945	3	3	0.08300688275592184	0.9169931172440782
7SBV_J	0.000851908963643	0.8079562448419207	0.0134114913151814	3	3	0.0	1.0
7MW2_C	0.0011220647123632	0.3952266533981221	0.0438375773921617	2	2	0.0	1.0
7ENF_A	0.0025270553283335	0.6212701954822236	0.0033085120789013	-1	-1	0.06135393653657624	0.0
7FJN_C	0.0018188050509104	0.4363806758510484	0.0159666566861913	2	2	0.0	1.0
3CU7_A	0.0034461458606175	0.5549983686365654	0.0058238157721357	3	3	0.1274250307892336	0.8725749692107664
7NYC_A	0.001950278422244	0.5463281470253923	0.0108695004677259	3	3	0.1274250307892336	0.8725749692107664
7ENF_C	0.0017146175799969	0.2744791809003384	0.0245762552329136	2	2	0.16278982202341935	0.8372101779765806
7MJM_B	0.0003569944424858	0.8441188108188247	0.0245762552329136	3	3	0.02314089792290134	1.0
5JUY_E	0.0061240281814654	0.4946075514383613	0.0016569498401739	3	3	0.08300688275592184	0.9169931172440782
7SOB_D	0.00011457682019	0.5677472729643853	0.0951087693785319	3	3	0.10242797380497808	0.897572026195022
7RA8_E	3.1484737223938105e-05	0.6289718688319816	0.0804290662984963	3	3	0.15690650258740843	0.8430934974125915
7MJM_C	0.0006055924270852	0.5003132601103539	0.068651600081727	3	3	0.08300688275592184	0.9169931172440782
7Q9P_B	0.0005039964478544	0.785787638180402	0.0351026483066376	3	3	0.0	1.0
7L2F_B	0.001437934431343	0.3659815197657959	0.0322581402352546	2	2	0.0	1.0
7SB5_C	0.0006791584117517	0.7934178428841161	0.026468223205744	3	3	0.0	1.0
7WPA_B	0.0030878994461518	0.3856649805938991	0.0168211022886111	2	2	0.0	1.0
7ND9_B	0.0018336938633656	0.6878439039334289	0.0016540840807526	-1	-1	0.07730568042691088	0.0
7SOB_A	0.0001146150854999	0.5677471594379921	0.1000913049362774	3	3	0.10242797380497808	0.897572026195022
7ZRC_C	0.0003386795254971	0.8042235533493188	0.0368785736255408	3	3	0.0	1.0
7K90_B	0.0020975032942123	0.3314801917699287	0.0239867377672513	2	2	0.026019703699567697	0.9739802963004323
7L2F_C	0.0010370502999066	0.3665048338699797	0.0529363797789721	2	2	0.0	1.0
7RQ6_A	0.0030579210509764	0.675070001669796	0.0	-1	-1	0.0701253882358692	0.0
7SBY_A	0.0009838887159526	0.8007236721074187	0.0140611636219507	3	3	0.0	1.0
5U8R_A	0.0045415605452242	0.5590043023356055	0.0049877163597098	3	3	0.1274250307892336	0.8725749692107664
7V2A_A	0.0044483097379111	0.286500147317179	0.0185340926063368	2	2	0.16278982202341935	0.8372101779765806
7ZR7_B	0.0001635552910537	0.8496618588188362	0.0289360965836333	3	3	0.02314089792290134	1.0
7WHK_B	0.0058506409365323	0.4801938468520391	0.0066610907906692	3	3	0.08300688275592184	0.9169931172440782
7SO9_F	0.0002417691106547	0.5671597138912067	0.0990908911987924	3	3	0.10242797380497808	0.897572026195022
7BYR_B	0.0048968495843386	0.4529203640139637	0.0099256639124456	2	2	0.19459612683843908	0.8054038731615609
7M6H_A	0.0023535702002393	0.2784560139621441	0.0263160129948751	2	2	0.16278982202341935	0.8372101779765806
7LQW_B	0.0033477305859989	0.3340151081381352	0.0223323354003182	2	2	0.0	1.0
7LSS_B	0.0022575049361005	0.2976700964961644	0.0263160129948751	2	2	0.16278982202341935	0.8372101779765806
7LAB_C	0.0004689403611927	0.0811830776120461	0.164598802026713	-1	-1	0.6317558883628106	0.0
7X08_B	0.0034260393283667	0.6300534570141314	0.0049877163597098	3	3	0.1603604059941219	0.8396395940058781
7WS8_C	0.0004586514767224	0.606584441632073	0.0752689332757208	-1	-1	0.012590719914510414	0.0
7WS4_C	0.0004939786948312	0.6084132084120686	0.0744417083525081	-1	-1	0.055391757006735355	0.0
7LJR_C	0.0006609803227328	0.3464055372928779	0.110192776017427	-1	-1	0.016868950275120233	0.0
7L06_B	0.0005397602551655	0.0345306561132186	0.162117484981902	-1	-1	0.6317558883628106	0.0
7SY5_C	0.0007014470234367	0.8400531073500802	0.0202533741750159	3	3	0.02314089792290134	1.0
7KNB_C	0.002337322490555	0.3894285715330959	0.0254452761871732	2	2	0.0	1.0
7LQV_A	0.0023468107689072	0.4296148374213478	0.0237089470211593	2	2	0.0	1.0
7M6G_C	0.0015290645784621	0.22710807844925	0.0368785736255408	-1	-1	0.2223842129673257	0.0
7XO7_B	0.0062177786436271	0.4932519909990672	0.0083406172007201	3	3	0.08300688275592184	0.9169931172440782
7KML_B	0.0006971175110181	0.7532935045444393	0.0413438942267598	3	3	0.0	1.0
7WS9_C	0.0003761562461548	0.5873041038514227	0.0992554669556216	-1	-1	0.04950640354387657	0.0
7NDB_A	0.0010106327271116	0.1755938092730642	0.0727594979737589	-1	-1	0.08502438641112386	0.0
7LQW_A	0.0040423652325125	0.3695138400003818	0.0223323354003182	2	2	0.0	1.0
7WS5_A	0.0008001509219435	0.6268182988943122	0.0537631265310847	3	3	0.15690650258740843	0.8430934974125915
7UAR_A	0.0009523967682424	0.7313070405823859	0.0363936588404032	3	3	0.0	1.0
7Q9F_B	0.002253224402425	0.4507056860446694	0.0248137209778811	2	2	0.0	1.0
7AKJ_B	0.0025839432990215	0.7433563677330135	0.0008271775551371	3	3	0.0	1.0
7JVC_E	0.0006355817826631	0.8402043231794112	0.0263160129948751	3	3	0.02314089792290134	1.0
7XID_A	0.0090241827868642	0.4236003915172087	0.0082713823222237	2	2	0.0	1.0
7PO5_C	0.0020389735375285	0.7301792354501602	0.0057897637424946	3	3	0.0	1.0
7SY3_C	0.0005322848009318	0.6959150091536306	0.0605264241229863	3	3	0.053190401993265336	1.0
7K8V_B	0.0065832457979237	0.6109840957551297	0.0033085120789013	-1	-1	0.07482156911991371	0.0
7KML_A	0.00069731840186	0.7532943816757811	0.0440416709650406	3	3	0.0	1.0
7K8V_A	0.0017837108782501	0.1858537331951237	0.0359899834238583	-1	-1	0.2223842129673257	0.0
6ACK_A	0.0130043464453334	0.3378569375689125	0.0075000236060698	2	2	0.1229074720286097	0.8770925279713903
7VXD_D	0.0040457062489501	0.6356668668169436	0.0090981841206985	3	3	0.06407916692412144	0.9359208330758786
7UAP_B	0.0026326148019996	0.508564746515996	0.0237089470211593	3	3	0.08300688275592184	0.9169931172440782
7DF4_D	0.0007973630791698	0.4209574562692408	0.0921410228992365	-1	-1	0.027777433041952678	0.0
7WS5_C	0.0009604194010563	0.5974402225877014	0.0521092782942007	3	3	0.06407916692412144	0.9359208330758786
7L09_A	0.0005151851034698	0.0344858892138911	0.2018198347105269	-1	-1	0.6317558883628106	0.0
7DZY_A	0.0019555721156535	0.3984820259333862	0.031431051558405	2	2	0.0	1.0
3KLS_A	0.0103839129722398	0.5679065557451368	0.0016540840807526	-1	-1	0.09497642984722071	0.0
7LAA_A	0.0004576140615239	0.3437656603312317	0.1968569880104891	-1	-1	0.5336900182291207	0.0
6VHH_A	0.0036982175665957	0.7031884419638592	0.0066169305252397	3	3	0.05431948253819329	0.9456805174618067
7MJM_A	0.0007258807336468	0.8440099957964458	0.0248137209778811	3	3	0.02314089792290134	1.0
7LAB_B	0.0004793794480094	0.1075905807426241	0.2125720663506898	-1	-1	0.6317558883628106	0.0
7P40_G	0.0004173699636353	0.8101899594353605	0.0449441429984014	3	3	0.0	1.0
7Q9F_A	0.0011833916394481	0.4317683484035796	0.0540540988034132	2	2	0.08763139777881965	0.9123686022211803
7L02_A	0.0005379648111835	0.0345297479965273	0.2043009301723122	-1	-1	0.6317558883628106	0.0
7MW4_C	0.0009148226660979	0.8019771952142155	0.0280611759977658	3	3	0.0	1.0
6NB4_A	0.00060502613717	0.6370523026647665	0.0810588103777436	3	3	0.15690650258740843	0.8430934974125915
7SB3_J	0.0013556166698899	0.8137450658236032	0.0058238157721357	3	3	0.0	1.0
7S6J_B	0.0016105590028427	0.6530444461874293	0.0181966044744523	3	3	0.06407916692412144	0.9359208330758786
7SBX_A	0.0003285712690522	0.7921191256507002	0.0529363797789721	3	3	0.0	1.0
7Q9J_B	0.0005109028328765	0.826283501899028	0.0386600222545225	3	3	0.0	1.0
7CAC_C	0.0019520476234013	0.3999692848985617	0.0333332138395487	2	2	0.0	1.0
7SB3_A	0.0012920777501945	0.8093065065836899	0.0100253538396266	3	3	0.0	1.0
7SY5_B	0.0007139803887129	0.8191881480260323	0.0330849069147651	3	3	0.0	1.0
7RQ6_B	0.0038339358431015	0.676249601070644	0.0099256639124456	3	3	0.06407916692412144	0.9359208330758786
7TCA_A	0.0064910629567018	0.6662789735505674	0.0033195156791741	-1	-1	0.07305345676275753	0.0
7WWL_C	0.0115761379710354	0.5824686261409108	0.0008281320187666	3	3	0.06407916692412144	0.9359208330758786
6NB7_B	0.0011063835213892	0.7925903417788942	0.0239867377672513	3	3	0.0	1.0
7WS0_C	0.0022575883720505	0.672260278001079	0.0151134131271917	3	3	0.06407916692412144	0.9359208330758786
7L06_A	0.000545453354926	0.0350728304601037	0.2167080260661611	-1	-1	0.6317558883628106	0.0
7AKD_C	0.0015549282472621	0.7134189578449177	0.017676751760596	3	3	0.06805960581163115	0.9319403941883688
7WS3_A	0.0016196074579673	0.659573240361729	0.0202533741750159	3	3	0.06407916692412144	0.9359208330758786
7SB3_B	0.0003237682401312	0.8116309545862574	0.0512818239323704	3	3	0.0	1.0
7WE7_D	0.0013004712115676	0.6762403588089632	0.034739440546361	-1	-1	0.05211704794619447	0.0
7PO5_B	0.001932159429124	0.730000846345173	0.012562807806465	3	3	0.0	1.0
5WVE_A	0.0047020073104983	0.7304656519468761	0.0049627974633414	3	3	0.0	1.0
7XOD_A	0.0014326895178612	0.8282084979443688	0.0016569498401739	3	3	0.06463986387532343	1.0
7KXK_A	0.0007616646449712	0.6670156095692805	0.063324598494771	-1	-1	0.05897564206795973	0.0
7SY3_A	0.0008168260588415	0.6987104129236693	0.0568180623319403	3	3	0.0014344358762810926	1.0
7K90_C	0.0021159778856105	0.3314095994625535	0.0413438942267598	2	2	0.04586987658806429	0.9541301234119357
3PRX_D	0.0078315611501881	0.6947849653543595	0.0024878881015579	-1	-1	0.0048264991535870196	0.0
7PNQ_C	0.0013591655412594	0.7341959218308949	0.0289360965836333	3	3	0.0	1.0
7KJ4_C	0.0002234313528465	0.8227062818019872	0.0522196547392181	3	3	0.0	1.0
6NB3_A	0.0006957189503602	0.6315556043096923	0.0885027242012517	3	3	0.15690650258740843	0.8430934974125915
7L58_C	0.0013822593119171	0.5836288932113778	0.0422415493952179	3	3	0.06407916692412144	0.9359208330758786
7KMS_B	0.0027180928553405	0.7899408780955622	0.0	3	3	0.0	1.0
7ND4_A	0.0002973137327293	0.8029159057843139	0.0568180623319403	3	3	0.0	1.0
7WS4_A	0.0006689180024831	0.6338286765937702	0.0959466802142319	3	3	0.15690650258740843	0.8430934974125915
5JUY_G	0.0061265652587843	0.5876870314258739	0.0159666566861913	3	3	0.1247315048268116	0.8752684951731884
7LJR_A	0.0015581024848517	0.1882134229339011	0.0496278660020452	-1	-1	0.2223842129673257	0.0
6XEY_C	0.0011535693899704	0.4889612725589763	0.063324598494771	3	3	0.08300688275592184	0.9169931172440782
7PNQ_A	0.0013588607032256	0.7339962957064784	0.0306906295197915	3	3	0.0	1.0
7XOD_B	0.0012050151038659	0.8169342172721769	0.0198511223599899	3	3	0.0	1.0
7TEX_C	0.0008672054412991	0.713443080636319	0.0568180623319403	3	3	0.0014344358762810926	1.0
7M6F_A	0.0002203890324435	0.7862878064699517	0.074666646402848	3	3	0.0	1.0
7A94_B	0.0007768969686321	0.7278373448923997	0.0620344765721561	3	3	0.0	1.0
7N5H_C	0.0011823015244348	0.8693583849641366	0.010752376359526	3	3	0.02314089792290134	1.0
7X08_C	0.0032917643630846	0.6302354075805052	0.0248137209778811	3	3	0.06407916692412144	0.9359208330758786
7T9K_A	0.0012107640430557	0.814577206217162	0.0215054061986588	3	3	0.0	1.0
5U8Q_A	0.0030536407199845	0.550037060069288	0.0315702473264509	3	3	0.08300688275592184	0.9169931172440782
7SBV_A	0.0011119117699576	0.7975180806339643	0.030603642719128	3	3	0.0	1.0
7FEM_B	0.0053282976805149	0.5360927505699365	0.025640883005656	3	3	0.08300688275592184	0.9169931172440782
6ACJ_A	0.0155564957937322	0.3603630029519704	0.0168211022886111	2	2	0.11108092060687494	0.8889190793931251
7BYR_A	0.0053953513579617	0.5635985749796124	0.0239867377672513	3	3	0.13517298813721842	0.8648270118627815
7TEX_A	0.0009896103732664	0.7091982191651041	0.0549737774297427	3	3	0.0	1.0
7SB5_B	0.0009664787817455	0.7938435601643103	0.0380480467994648	3	3	0.0	1.0
6NB4_B	0.0011116972422532	0.440746412472577	0.0882089880243695	2	2	0.15864697704508374	0.8413530229549162
7WPA_C	0.0033389353007801	0.4621779696095175	0.0363936588404032	2	2	0.030782781656968062	0.969217218343032
7TF0_C	0.0008281821471019	0.7177581981479197	0.064260485408695	3	3	0.0	1.0
7NY5_G	0.0004085337319456	0.8135909342759005	0.0568180623319403	3	3	0.0	1.0
7TAT_B	0.0002386959199408	0.8190659210628615	0.0586691050610685	3	3	0.0	1.0
7PO5_A	0.0020069346583898	0.7301850276466126	0.0211148333140693	3	3	0.0	1.0
7TEX_B	0.0013562266096764	0.8430994082291043	0.0099256639124456	3	3	0.02314089792290134	1.0
7UAP_A	0.0010450741956633	0.4434758699852937	0.1031022210331831	-1	-1	0.17507878441960154	0.0
7L56_C	0.0012439699161155	0.3783790748732981	0.0785014061978188	-1	-1	0.16107872062104195	0.0
7K8T_C	0.0017466281310355	0.4165538394028335	0.0446646519250406	2	2	0.0	1.0
7SBW_J	0.0011876565524695	0.8020921893252427	0.0280611759977658	3	3	0.0	1.0
7SN3_C	0.0014288061541138	0.1605415129832136	0.0689655430268945	-1	-1	0.1039507786283239	0.0
6NB3_B	0.0011757074771285	0.4541247102609561	0.077540150779898	2	2	0.0	1.0
7KMZ_C	0.0025600807658267	0.3642798245669403	0.0449441429984014	2	2	0.0	1.0
7D0D_C	0.0058979598071329	0.4489975991060595	0.031431051558405	2	2	0.0	1.0
7DF4_C	0.0012493703753858	0.4254040240718462	0.0737123927562979	2	2	0.22155751312604402	0.778442486873956
7WE9_B	0.004587438038353	0.7881710507486843	0.0016569498401739	3	3	0.0	1.0
7UAP_C	0.002247342509171	0.5225050325836617	0.0386600222545225	3	3	0.08300688275592184	0.9169931172440782
7K8T_B	0.0006757040876107	0.8603450604305969	0.0368785736255408	3	3	0.02314089792290134	1.0
7L56_A	0.0018349839949964	0.368032548127912	0.0476602388888385	2	2	0.0	1.0
7M6I_B	0.0008936809101751	0.7898576485672202	0.0449441429984014	3	3	0.0	1.0
7WS3_C	0.0022690350084432	0.6800617687867546	0.026468223205744	3	3	0.06407916692412144	0.9359208330758786
7KNH_B	0.0016321734066124	0.7992318236418727	0.0083406172007201	3	3	0.0	1.0
7VXK_D	0.0040202742744927	0.7048288013630457	0.0202533741750159	3	3	0.03802022627748161	1.0
7SB4_C	0.0011272109369546	0.7824968312676372	0.0372207702648281	3	3	0.0	1.0
7UAR_B	0.001294621256052	0.5500181229328409	0.0568180623319403	-1	-1	0.03611523490506648	0.0
7Q9J_C	0.0009017155363365	0.8338075199147428	0.0342175526592682	3	3	0.010692674068362745	1.0
7SY3_B	0.0009138809949462	0.8231107467420987	0.0363936588404032	3	3	0.0	1.0
7Q9K_B	0.0002107570259638	0.7645841675498319	0.1142860673801178	-1	-1	0.02585012162397031	0.0
7WK4_C	0.0041018071061073	0.5636649546543291	0.0315702473264509	3	3	0.06407916692412144	0.9359208330758786
7EJ4_B	0.0086185410706506	0.7286674532680553	0.0058238157721357	3	3	0.0	1.0
7NTC_B	0.001578968895956	0.7542901004445867	0.0202533741750159	3	3	0.0	1.0
7UAR_C	0.0009499907056125	0.5524980624618321	0.1058724543546798	3	3	0.14602640881255896	0.853973591187441
7TAT_C	0.0007057125858607	0.7257268441594995	0.0862534621133408	3	3	0.0	1.0
7WS8_B	0.0002871230117938	0.8688342718120265	0.0503909076104127	3	3	0.02314089792290134	1.0
7AKD_B	0.0035197575575318	0.7235861026341405	0.0202533741750159	3	3	0.0	1.0
7WS0_B	0.0020579061495377	0.6955069546694652	0.0271879789729934	3	3	0.04861599705938554	1.0
7TM0_B	0.0003895732543276	0.827593068057757	0.0568180623319403	3	3	0.0	1.0
7Q9G_B	0.0002163553221414	0.8143311612046156	0.0727594979737589	3	3	0.03309842221152479	1.0
7TF0_A	0.0008338159106248	0.7113852503368505	0.0765807788243952	3	3	0.0	1.0
7KNE_A	0.001513164378298	0.3522791247450941	0.0568180623319403	2	2	0.0	1.0
7V81_C	0.0023324138298741	0.6326810444543992	0.0324511081324321	3	3	0.06407916692412144	0.9359208330758786
7S0D_A	0.0012142996790984	0.5901946350466512	0.0586691050610685	3	3	0.06407916692412144	0.9359208330758786
7CHH_A	0.0045599828306466	0.8058810984767688	0.0	3	3	0.0	1.0
7WEA_A	0.0034485348934519	0.8182015571118683	0.0008281320187666	3	3	0.0	1.0
7M6F_E	0.0001619478790559	0.8325919515474592	0.064260485408695	3	3	0.0	1.0
4ACQ_A	0.0005742907982655	0.7684129118023593	0.0802312519388588	3	3	0.061858481162756274	0.9381415188372437
7ND4_C	0.0002972573567924	0.80291337040968	0.082363784576418	3	3	0.08371684803971206	1.0
7L3N_C	0.001341610857772	0.4122158953815467	0.074666646402848	2	2	0.09263257552906198	0.907367424470938
7C2L_B	0.012956405718406	0.5873051920762471	0.0134114913151814	3	3	0.06407916692412144	0.9359208330758786
7KNI_B	0.0022172569386434	0.8202937360207689	0.0049627974633414	3	3	0.0	1.0
7L58_A	0.000887799155034	0.5603487946214933	0.13096385708245	-1	-1	0.0973374455657498	0.0
6J4Z_A	0.0217266503234563	0.5927664648113062	0.0049627974633414	3	3	0.06407916692412144	0.9359208330758786
7JV4_B	0.0006827806823806	0.6838260763770272	0.1215212383717661	-1	-1	0.08012806847451984	0.0
6XEY_B	0.0026122474857622	0.4796991183685825	0.0449441429984014	-1	-1	0.02594595060375523	0.0
7K8U_C	0.0034028894398891	0.8183432090628691	0.0033195156791741	3	3	0.0	1.0
7K8U_A	0.0031514396621121	0.4174214429414954	0.0467534245579859	2	2	0.0	1.0
6NB7_A	0.0010185967442941	0.8523367620310096	0.0289360965836333	3	3	0.02314089792290134	1.0
6ACG_B	0.0155569754397894	0.4070116866811867	0.0237089470211593	2	2	0.19187903370842013	0.8081209662915798
7WUH_A	0.0099290754401155	0.493673254157163	0.026468223205744	3	3	0.08300688275592184	0.9169931172440782
7ND4_B	0.0001836300204167	0.8029158117681218	0.0980929580625606	3	3	0.006518237003021197	1.0
6J50_A	0.0217261945692708	0.5927664497794718	0.0058238157721357	3	3	0.06407916692412144	0.9359208330758786
7K4N_A	0.000164835095512	0.7860325967141983	0.1204821019187498	3	3	0.0910972934252801	1.0
4NEN_A	0.0106169117458048	0.3556922281277379	0.0324511081324321	2	2	0.06287080617135747	0.9371291938286426
7C2L_C	0.0119805173109969	0.5975081585430668	0.0168211022886111	3	3	0.06407916692412144	0.9359208330758786
7MXP_C	0.0069950954275395	0.5098065915490928	0.0322581402352546	3	3	0.08300688275592184	0.9169931172440782
7WHI_B	0.0056621618844509	0.486818905388652	0.0368785736255408	-1	-1	0.0061306368722572595	0.0
6IR9_A	0.0218292421837478	0.5943633512675053	0.0066169305252397	3	3	0.06407916692412144	0.9359208330758786
7KL9_A	0.0031910109605142	0.7833997789930598	0.0140611636219507	3	3	0.0	1.0
7KML_C	0.0006971216401612	0.7532931358105671	0.0862534621133408	3	3	0.0	1.0
7DZX_B	0.0018804252729479	0.7351385880710134	0.0281224550452081	3	3	0.0	1.0
6J4X_A	0.0220216026025118	0.5949340720706642	0.0066169305252397	3	3	0.06407916692412144	0.9359208330758786
6NB6_B	0.0009391109610644	0.8558760408618676	0.0339123357766464	3	3	0.02314089792290134	1.0
7LCN_K	0.0009548643395683	0.2025766633312697	0.2216704632306791	-1	-1	0.791593108066326	0.0
5WVE_E	0.0046926010737459	0.7306265340654237	0.0219779944667735	3	3	0.0	1.0
7MXP_A	0.005373797216276	0.503408137147477	0.0380480467994648	3	3	0.08300688275592184	0.9169931172440782
7WE7_E	0.0009942340803178	0.6966520836506274	0.0785770064706012	3	3	0.10928530730471471	0.8907146926952852
3JBT_E	0.0048330144889271	0.7306126213773477	0.0223323354003182	3	3	0.0	1.0
7THT_V	0.0006953727503366	0.7689338162584425	0.0813954771139466	3	3	0.03324102380429949	0.9667589761957005
7WS1_A	0.0018486704536062	0.6554451453354577	0.0380480467994648	3	3	0.06407916692412144	0.9359208330758786
7K8W_G	0.0018376783916273	0.2291002690624512	0.0628617784103293	-1	-1	0.21054099267718698	0.0
7SC1_B	0.0007939998964206	0.7802005582452913	0.064260485408695	3	3	0.0	1.0
7MXP_B	0.0053781333833355	0.6037155438782883	0.0322581402352546	3	3	0.06407916692412144	0.9359208330758786
7D0B_B	0.0097211016622645	0.4501082414531167	0.0322581402352546	2	2	0.0	1.0
7WWM_C	0.0118846417130853	0.6428758692420069	0.0165423471063261	3	3	0.06407916692412144	0.9359208330758786
7SBV_B	0.0005342624205977	0.8118243894490408	0.0744417083525081	3	3	0.01026950374873037	1.0
7L58_B	0.0007091451900534	0.8250138397344102	0.0531362262599823	3	3	0.01684010646670556	1.0
3KM9_A	0.0101652204082933	0.7468937757410988	0.0074438168005386	3	3	0.0	1.0
7XO7_C	0.0030759520292627	0.8099431140320534	0.0108695004677259	3	3	0.0	1.0
7MW5_A	0.0088933555648844	0.5336748112285927	0.030603642719128	3	3	0.08300688275592184	0.9169931172440782
7KXJ_B	0.0017535091212637	0.637907218551881	0.0422415493952179	3	3	0.06407916692412144	0.9359208330758786
7NDB_B	0.0017208616554227	0.6947407676689329	0.0372207702648281	3	3	0.12351404181279232	0.8764859581872076
4ACQ_B	0.000630903585371	0.7765455626942382	0.0967742494764718	3	3	0.013627509516112557	1.0
6ACG_A	0.0156018690720308	0.3933047896059525	0.0289360965836333	2	2	0.0895834168262245	0.9104165831737755
7K90_A	0.0016380392586157	0.3316624490989872	0.0670786884214349	-1	-1	0.016324474782311502	0.0
6J51_A	0.0220202554111515	0.5949337691688521	0.010752376359526	3	3	0.06407916692412144	0.9359208330758786
4E0S_A	0.0011376292164053	0.5788217794593749	0.1050453970057188	-1	-1	0.03291688489865095	0.0
7WEA_C	0.0028033914267517	0.7867833150211504	0.0190237705806923	3	3	0.0	1.0
7M7F_A	0.020256751773186	0.6339723708532407	0.0100253538396266	3	3	0.06407916692412144	0.9359208330758786
4ACQ_D	0.0005043299463999	0.7498041134318689	0.1571546982894849	-1	-1	0.040472585193527914	0.0
7S6J_E	0.0015178773724476	0.6530447239089718	0.0476602388888385	3	3	0.06407916692412144	0.9359208330758786
7ZR9_C	0.0006793181840736	0.8487558268754595	0.0503909076104127	3	3	0.02314089792290134	1.0
7MW3_B	0.0014161237053048	0.4592710984052985	0.0843050695607743	2	2	0.16750385222754138	0.8324961477724586
5ZAM_A	0.0495203465321244	0.4325816348002631	0.0016540840807526	-1	-1	0.4164308568112249	0.0
6J4Y_A	0.0220227044566875	0.594934192428932	0.0115797655430185	3	3	0.06407916692412144	0.9359208330758786
7TF0_B	0.001281559981639	0.8128112795160993	0.034739440546361	3	3	0.0	1.0
7S6J_A	0.001607798045465	0.653043374166291	0.0440416709650406	3	3	0.06407916692412144	0.9359208330758786
7V2A_B	0.0041481474036391	0.286710422220452	0.0568180623319403	-1	-1	0.2086063128937737	0.0
7BAN_A	0.0041146014703666	0.4072591382759139	0.0521092782942007	2	2	0.0	1.0
7BAN_B	0.0041147022995569	0.4072595981828747	0.0521092782942007	2	2	0.0	1.0
7LCN_A	0.0011382662593467	0.1936857728727078	0.2034737123256018	-1	-1	0.7651976506622103	0.0
7D03_C	0.0143373703927551	0.4237904762850173	0.030603642719128	2	2	0.11569221922920783	0.8843077807707922
7KXJ_A	0.0016386166821975	0.6732221567767278	0.0422415493952179	-1	-1	0.01110283845750319	0.0
5JUY_C	0.0041504646321524	0.7017263463706258	0.0324511081324321	3	3	0.03802022627748161	1.0
7RKV_A	0.0001851377583857	0.878652359327603	0.0699114965509424	3	3	0.1381382045160819	0.8618617954839181
7ZR9_B	0.0004471599499605	0.8858256446716182	0.0568180623319403	3	3	0.07644546133175309	1.0
7L3N_B	0.0017439124641234	0.3507722352155074	0.0699114965509424	2	2	0.21764650964752283	0.7823534903524771
6NB3_C	0.0008300268521656	0.6384735243324219	0.1736970446997137	-1	-1	0.41928540164674	0.0
7LQV_B	0.0030584543462386	0.8088785431074005	0.0151134131271917	3	3	0.0	1.0
7Q9J_A	0.0005463592397765	0.8292406521721943	0.0718084710189059	3	3	0.06558374544052588	1.0
7POV_A	0.005230871249445	0.7337945705304884	0.025640883005656	3	3	0.0	1.0
7LCN_C	0.0009299466779039	0.1704831508058507	0.2928034136839046	-1	-1	0.8200643638044175	0.0
5O9Z_C	0.0322939701084823	0.271928303360898	0.0159666566861913	-1	-1	0.13589039222214785	0.0
3JBT_A	0.0048327770802249	0.7306132711375296	0.0280611759977658	3	3	0.0	1.0
7BAO_A	0.00404509876368	0.4098499074024881	0.0545905224299128	2	2	0.0	1.0
4ZXB_E	0.0049866264164505	0.764614935891152	0.0202533741750159	3	3	0.05689115639512878	0.9431088436048712
7KJ3_B	0.0005029407237353	0.8032546315580287	0.107142972791848	3	3	0.08252628287593611	1.0
5LCW_A	0.0286335997351462	0.61912142810699	0.0033085120789013	3	3	0.12933673649782484	0.8706632635021752
7NY5_A	0.00040855831768	0.8135922046288736	0.1142860673801178	3	3	0.1066688867373731	0.8933311132626269
7P40_A	0.0004174357879605	0.8101879873562813	0.117375261057294	-1	-1	0.0323443207200313	0.0
7Q9G_A	0.0007834906910942	0.8123775618743198	0.0651982118967349	3	3	0.0	1.0
7CAC_B	0.0033343434581452	0.7069606661573737	0.0377684208359867	3	3	0.0963868584974264	0.9036131415025737
7E9N_A	0.0051993354595994	0.4379835323786063	0.0503909076104127	2	2	0.0	1.0
7LD1_A	0.0013238466381551	0.7230610496266399	0.0568180623319403	3	3	0.0	1.0
7MM0_B	0.0034646725132573	0.7366279556944226	0.0333332138395487	3	3	0.0	1.0
7KNH_A	0.0011196194418958	0.7969033339198196	0.0504550203401277	3	3	0.0	1.0
7V81_A	0.0017271902374434	0.923111136511747	0.0049627974633414	3	3	0.0	1.0
7CAI_B	0.0124943724695565	0.7919535799156074	0.0024811957952362	3	3	0.11987891296883521	1.0
7MW6_C	0.0042003971578079	0.8533574790059373	0.0041355535019986	3	3	0.02314089792290134	1.0
3JBT_I	0.0048332647946769	0.7306132201436053	0.0306906295197915	3	3	0.0	1.0
7LAB_A	0.0011158759572199	0.071450937172113	0.249792625866539	-1	-1	0.6740661290391071	0.0
5G05_A	0.0290431204626599	0.4766033977114394	0.0140611636219507	-1	-1	0.042225006188422905	0.0
5WVE_K	0.0046941083355925	0.7304663320142508	0.0315702473264509	3	3	0.0	1.0
5IYC_A	0.0283410105968308	0.5821441377559046	0.0082713823222237	3	3	0.06407916692412144	0.9359208330758786
7K8Y_E	0.0006165774677416	0.8317011179754852	0.0727594979737589	3	3	0.07423840304398979	1.0
7R8M_A	0.0048950148540133	0.3223243926048389	0.0577426744115672	2	2	0.11745724609805375	0.8825427539019463
3PVM_B	0.007961008450577	0.6882625365482106	0.0272952510798727	3	3	0.05878554363027889	1.0
7TB8_B	0.0050245736324737	0.7290619630621518	0.0306906295197915	3	3	0.0	1.0
7SC1_A	0.000845195785297	0.7800726490922211	0.0862534621133408	3	3	0.0	1.0
7V26_E	0.0056115971366435	0.8481896128371896	0.0016540840807526	3	3	0.02314089792290134	1.0
3J2T_E	0.0048589204700805	0.7443992895341115	0.0280611759977658	3	3	0.0	1.0
7MW3_A	0.0025326169303091	0.4166272592268742	0.0661703178086101	2	2	0.0	1.0
7WUH_C	0.0095287262324859	0.407089324955905	0.0440416709650406	2	2	0.0	1.0
7JVC_A	0.0006352295387241	0.8402020718112826	0.0680214444040752	3	3	0.02314089792290134	1.0
7SB5_A	0.001810323806679	0.797465913217172	0.026468223205744	3	3	0.0	1.0
7WLY_C	0.0039280088552704	0.7533876020023365	0.0297764065873182	3	3	0.0	1.0
7W98_B	0.0016038022271962	0.6218218369797647	0.0531362262599823	-1	-1	0.021859646820216246	0.0
4ACQ_C	0.0002488680008504	0.7555875646242053	0.2274605867519343	-1	-1	0.21997306033316283	0.0
5OIK_A	0.0253166929998967	0.6091230909454769	0.0108695004677259	3	3	0.06407916692412144	0.9359208330758786
7E9O_A	0.0043188883549258	0.8798865485545018	0.0024878881015579	3	3	0.02314089792290134	1.0
6XCM_B	0.0110871776038338	0.8080520363244265	0.0024811957952362	3	3	0.02794906877649323	1.0
7DX7_B	0.0123810221143336	0.4105830308842044	0.0405293719948107	2	2	0.0	1.0
7POV_B	0.006667391783875	0.7362068701296696	0.026468223205744	3	3	0.0	1.0
7PNM_A	0.0037248013769846	0.7521025176557863	0.0315702473264509	3	3	0.0	1.0
7D0B_C	0.0143357884105572	0.423788838862722	0.0372207702648281	2	2	0.104040336620852	0.895959663379148
7SBY_J	0.001587614467577	0.7922235343698085	0.0298127438669044	3	3	0.0	1.0
7M7I_A	0.0184070726488898	0.6358364783692314	0.0211148333140693	3	3	0.06407916692412144	0.9359208330758786
7V26_A	0.0080788879514133	0.5744558063919945	0.0386600222545225	3	3	0.06407916692412144	0.9359208330758786
7BAM_B	0.0038887874415782	0.39787456558494	0.0636887102856156	2	2	0.034187890230742445	0.9658121097692576
7BAM_A	0.0038892560039243	0.3978755563949835	0.0636887102856156	2	2	0.03414701514461914	0.9658529848553808
7A95_B	0.0102567219066792	0.7450378199353986	0.0181966044744523	3	3	0.0	1.0
7WPA_A	0.0033393120858696	0.7941921183397561	0.0248137209778811	3	3	0.0	1.0
5IYB_A	0.0276326389106319	0.5828243067602806	0.0117157998763879	3	3	0.06407916692412144	0.9359208330758786
7KMK_A	0.0011381415016017	0.7460887191815514	0.0756227739283255	3	3	0.0	1.0
7XO8_B	0.0039951289905225	0.8579012779632552	0.0075000236060698	3	3	0.02314089792290134	1.0
5WVE_I	0.0046940087766907	0.7304714351967067	0.0351026483066376	3	3	0.0	1.0
6ZDH_C	0.0003715564877093	0.9005636786173536	0.0802312519388588	-1	-1	0.23886635437537687	0.0
7WUH_E	0.0112341717689602	0.468676426163407	0.0413438942267598	-1	-1	0.03655544223165153	0.0
7RKV_B	0.0002325289108696	0.8785423674660211	0.0961018998709848	3	3	0.14088053361683264	0.8591194663831674
7FAF_B	0.0094280189146671	0.5798136397010316	0.0372207702648281	3	3	0.06407916692412144	0.9359208330758786
7MW6_B	0.0037434499142044	0.8696021603414246	0.0075000236060698	3	3	0.02314089792290134	1.0
7PNM_B	0.0036378610359136	0.7518765356026259	0.0342175526592682	3	3	0.0	1.0
7CAI_C	0.0089602770352638	0.4179055354973293	0.0476602388888385	2	2	0.0	1.0
5ZAK_A	0.0507121928877957	0.4572947942258734	0.0083406172007201	-1	-1	0.34555628700096513	0.0
7WHJ_C	0.006411816955766	0.3833794528143308	0.0554175614600527	2	2	0.07522560203958337	0.9247743979604166
7DF4_B	0.0009782344306117	0.7706753851260664	0.0872302669785827	3	3	0.0	1.0
7JWB_B	0.0002224656325932	0.8654996140237977	0.1051191692070554	3	3	0.14088053361683264	0.8591194663831674
7LQV_C	0.0026646604395475	0.5214247814129181	0.0628617784103293	3	3	0.08300688275592184	0.9169931172440782
7L57_B	0.0022126736275323	0.5103612779741795	0.0680214444040752	3	3	0.08300688275592184	0.9169931172440782
7WS0_A	0.0016160139888317	0.6543422951611374	0.0537631265310847	3	3	0.15770111603943043	0.8422988839605696
7WS5_B	0.0003626108843711	0.8790546991700752	0.0885027242012517	3	3	0.14200324861863328	0.8579967513813668
7K8Y_B	0.0027021139585352	0.4627007014723959	0.0689655430268945	2	2	0.0	1.0
7KJ4_B	0.0005111469141501	0.8083284089843802	0.1405659229116656	-1	-1	0.0867495865018908	0.0
6J4W_B	0.0044111376826172	0.9311244331801792	0.0016540840807526	3	3	0.0	1.0
7EH5_A	0.0037545407236643	0.9548936224727524	0.0008271775551371	3	3	0.0	1.0
7WEC_C	0.0038746991643638	0.8022216168691627	0.0239867377672513	3	3	0.0	1.0
7MW5_B	0.0021323843608289	0.905695415556632	0.0100253538396266	3	3	0.0	1.0
7SBW_B	0.0008276256828067	0.8140683189319132	0.076922726695275	3	3	0.012610183582345204	1.0
7V89_B	0.0037859895216612	0.9165374385978016	0.0049877163597098	3	3	0.0	1.0
7R40_C	0.0029969802024011	0.912989409663478	0.0075000236060698	3	3	0.0	1.0
3K71_G	0.01190740962006	0.3504060347069406	0.048568838795896	2	2	0.023084377592617954	0.9769156224073821
7DX6_B	0.0117860694619073	0.3898420499919486	0.0463192707105852	2	2	0.0	1.0
7AKJ_C	0.0025838585756011	0.7433570057179287	0.0413438942267598	3	3	0.0	1.0
7XO8_C	0.0041492022888393	0.8080470615835957	0.0228428607189075	3	3	0.0	1.0
5JUY_B	0.0061506419667634	0.5162536048172361	0.0513043822350767	3	3	0.08300688275592184	0.9169931172440782
7WEC_A	0.0042331533242792	0.7976661983684689	0.0248137209778811	3	3	0.0	1.0
7E5S_A	0.0050292770300552	0.491705569312524	0.0558952654697204	3	3	0.08300688275592184	0.9169931172440782
7M7H_B	0.0181665301006623	0.4612901100596998	0.0363936588404032	2	2	0.24172792793589015	0.7582720720641098
7DX8_B	0.0135065930334537	0.3927353471440474	0.0446646519250406	2	2	0.0	1.0
6A5P_A	0.0285503006216445	0.614364116636062	0.0117157998763879	3	3	0.06407916692412144	0.9359208330758786
7AKD_A	0.0015103519628931	0.8697491202164229	0.0228428607189075	3	3	0.09778783939199041	1.0
7M7H_A	0.0178943587791847	0.6353269890138571	0.0263160129948751	3	3	0.06407916692412144	0.9359208330758786
7KNI_A	0.0021825747892635	0.8002634425394113	0.030603642719128	3	3	0.0	1.0
6UIA_B	0.0207975290678138	0.7442104292634261	0.0108695004677259	-1	-1	0.00298005952093554	0.0
7V81_B	0.0026931309831791	0.9078622058519258	0.0100253538396266	3	3	0.0	1.0
7DZX_C	0.0026855331082183	0.4081671228019028	0.0868487681283765	-1	-1	0.07527914632186716	0.0
7KMZ_B	0.0022215957620415	0.8190651050733717	0.0263160129948751	3	3	0.0	1.0
4UI9_A	0.0266009479501654	0.6248975391730938	0.014888357714047	3	3	0.06407916692412144	0.9359208330758786
7ZR9_A	0.0006656014911856	0.8607146065176177	0.0689655430268945	3	3	0.08795213773333926	0.9120478622666608
7D0C_B	0.0058471003320042	0.448968570565292	0.0570720736347449	2	2	0.0	1.0
7KQB_C	0.0007250016669324	0.6576582376608145	0.2588911390182236	-1	-1	0.19560023249389877	0.0
7V83_A	0.0032660661718341	0.904344355205408	0.0099256639124456	3	3	0.0	1.0
7WHK_A	0.0060795524178582	0.8716702672716345	0.0041527907791232	3	3	0.02314089792290134	1.0
7WS4_B	0.0006506706362387	0.8364518076190152	0.0951197353930601	3	3	0.012610183582345204	1.0
7PG3_B	0.0085085455918121	0.5786565970070455	0.0440416709650406	3	3	0.06407916692412144	0.9359208330758786
7K8U_B	0.0029946657568897	0.8396048629038503	0.0202533741750159	3	3	0.02314089792290134	1.0
7E9O_C	0.0032936896483736	0.8591805601954157	0.0142618534263445	3	3	0.039470839417340635	1.0
7CWL_A	0.0040914289733768	0.5029294795895258	0.066137781369111	3	3	0.08300688275592184	0.9169931172440782
7WEB_B	0.0024317063697934	0.980425009664938	0.0057897637424946	3	3	0.01827428486104443	1.0
7KMS_C	0.0033656150281352	0.8159813562311804	0.025640883005656	3	3	0.0	1.0
7DX5_B	0.012455396287743	0.4003499390646138	0.0479735119257889	2	2	0.0	1.0
7VX9_B	0.0011372587157745	0.6456807521310471	0.1654259730530252	-1	-1	0.4030352512231371	0.0
3K6S_A	0.0126926443416385	0.3869260126330454	0.048568838795896	2	2	0.0	1.0
6W5S_A	0.0484808942296313	0.5540390276198479	0.0091819121329137	-1	-1	0.050865017132291225	0.0
6ACG_C	0.0210288266651665	0.6057078197241843	0.0272952510798727	3	3	0.06407916692412144	0.9359208330758786
7W98_A	0.0024880630301931	0.6001873245295668	0.061457317504612	3	3	0.06407916692412144	0.9359208330758786
7R40_A	0.0029976735195008	0.9129881034036652	0.0117157998763879	3	3	0.0	1.0
7MQS_F	0.0083422722452884	0.8659115415382272	0.0016569498401739	3	3	0.02314089792290134	1.0
7EDJ_A	0.0059319346639001	0.9067424382301358	0.0041355535019986	3	3	0.0	1.0
7R1A_A	0.0039708232901422	0.9225700824084084	0.0083406172007201	3	3	0.0	1.0
7V8A_A	0.00444132769649	0.9176404711845234	0.0074438168005386	3	3	0.0	1.0
7W9B_B	0.0016829924615228	0.6073777610278603	0.0689655430268945	3	3	0.08258779062921406	0.9174122093707859
6XCM_A	0.0105764734670155	0.1467446916337225	0.0586691050610685	-1	-1	0.3558733905815186	0.0
7PG4_A	0.0096823831244044	0.8420548020999352	0.0049627974633414	3	3	0.06243132767873133	1.0
6LR0_U	0.0879874751898909	0.3881391287438793	0.0117157998763879	-1	-1	0.6404912742347045	0.0
7DZX_A	0.0016768757912423	0.3995898986825463	0.1166253219249171	-1	-1	0.04155748642565107	0.0
7CWM_C	0.0039000533498626	0.5187706629688498	0.0699114965509424	3	3	0.08300688275592184	0.9169931172440782
7V85_A	0.0024433721787904	0.9464400266551872	0.010752376359526	3	3	0.0	1.0
7CZP_B	0.0058975310868758	0.4490001785657403	0.0636887102856156	2	2	0.0	1.0
5G04_A	0.0308297041836662	0.5943433133243855	0.0159666566861913	3	3	0.06407916692412144	0.9359208330758786
7CZR_B	0.0058959424283738	0.4489983089005258	0.0645157779328724	2	2	0.0	1.0
7W99_A	0.0015743486634387	0.5905342963351276	0.0833334756581622	-1	-1	0.04968832969359804	0.0
7MW4_B	0.0005845201680558	0.8622693477142334	0.0951087693785319	3	3	0.14088053361683264	0.8591194663831674
7SY5_A	0.0007126445256446	0.8610502180243376	0.0756227739283255	-1	-1	0.026683660959607933	0.0
7D00_B	0.0058952997783608	0.4490001912610362	0.0661703178086101	2	2	0.0	1.0
7CZY_B	0.0058947342161087	0.4490004923555815	0.0661703178086101	2	2	0.0	1.0
7CZW_B	0.0058960998110746	0.4490004086731003	0.0661703178086101	2	2	0.0	1.0
7CZT_B	0.0058972155873353	0.4489997691125835	0.0678243742037618	2	2	0.0	1.0
6ACK_B	0.0102271373405693	0.3541041619302249	0.0577426744115672	2	2	0.053054867315773774	0.9469451326842262
7WE8_C	0.0026036909290355	0.7908000360001939	0.0372207702648281	3	3	0.0	1.0
7D03_B	0.0097224921479539	0.4501085480404914	0.0545905224299128	2	2	0.0	1.0
7K8X_C	0.0001730800368583	0.873422178919135	0.1580461570861404	-1	-1	0.2392839351782787	0.0
7JW0_E	0.0001667810195846	0.9012369349284156	0.1416432825620794	-1	-1	0.21040500014054048	0.0
7FH1_A	0.0291306593292171	0.7179837811411356	0.0091819121329137	-1	-1	0.2556109255642502	0.0
6CS2_C	0.0061780157874481	0.6087390918586263	0.0522196547392181	3	3	0.06407916692412144	0.9359208330758786
7MM0_C	0.0044218114241876	0.9860127898169954	0.0041355535019986	3	3	0.059979282716495684	1.0
7QDR_A	0.0309670117333451	0.5501830931411803	0.0223323354003182	-1	-1	0.0952920589093625	0.0
6CS2_B	0.0068383887942028	0.879362277708027	0.0074438168005386	3	3	0.02314089792290134	1.0
7PG2_A	0.0103928518790383	0.8054166793030416	0.0157152579062525	3	3	0.0	1.0
6CS2_A	0.0054754022845492	0.6074567505102834	0.0549737774297427	3	3	0.06407916692412144	0.9359208330758786
6J4Z_B	0.0044098913294962	0.9311262405937116	0.0099256639124456	3	3	0.0	1.0
7CZQ_B	0.0058987240155496	0.4490010259637587	0.0711330386749458	2	2	0.0	1.0
5ES4_A	0.008282216487682	0.4068221129567034	0.061457317504612	2	2	0.0	1.0
6A5O_A	0.0285485136532838	0.6143643373067958	0.0198511223599899	3	3	0.06407916692412144	0.9359208330758786
7STI_A	0.0045451053750247	0.761643197908074	0.039552885392045	3	3	0.0	1.0
7JW0_A	0.0001667157763268	0.9011939776766658	0.149239652085839	-1	-1	0.21040500014054048	0.0
7VX9_A	0.0009646982323928	0.6099628941799059	0.267162522541374	-1	-1	0.40575547559823777	0.0
7CZU_B	0.0058985308061422	0.4489981818058689	0.0744417083525081	2	2	0.0	1.0
6HXH_G	0.0232362883250069	0.8049124512637347	0.0	-1	-1	0.11359297191621648	0.0
7A5P_q	0.0380953325776508	0.5576073327812815	0.017676751760596	-1	-1	0.001650712956974179	0.0
7EG9_p	0.0083840063886159	0.9017625057799248	0.0033195156791741	3	3	0.0	1.0
7XID_B	0.0088351977180311	0.896023389572566	0.0033195156791741	3	3	0.07375996963239866	1.0
7KNI_C	0.0027409334287361	0.8166731692871032	0.0333332138395487	3	3	0.0	1.0
7Q1Y_B	0.0043843718716251	0.426476337194284	0.0959466802142319	-1	-1	0.07369851917156706	0.0
7WEA_B	0.0041153460827844	0.975472679716356	0.0075000236060698	3	3	0.0	1.0
7VXB_A	0.0014822756365765	0.5947319000089408	0.1225629443592069	-1	-1	0.17599640381002082	0.0
7LAA_B	0.0006130857010291	0.8271743644410637	0.1521916779201384	-1	-1	0.11089501091551368	0.0
7DZY_C	0.0027067169838444	0.4051583910408275	0.1257233942266764	-1	-1	0.1611679019795815	0.0
7R8M_C	0.0099484905310264	0.4193728437066629	0.0577426744115672	2	2	0.0	1.0
7KQB_B	0.0004682063155639	0.8943477154318562	0.1207610347074268	-1	-1	0.21225204797883895	0.0
6W5R_A	0.0483321273372295	0.541511999026991	0.0168211022886111	-1	-1	0.2598355620435277	0.0
7EPX_C	0.016449073982592	0.3984767840019033	0.0504550203401277	2	2	0.0	1.0
7W02_A	0.0350931276502389	0.6446317360635607	0.0132341605941959	-1	-1	0.054958603744430304	0.0
7DX9_B	0.0124453350738962	0.8764239188609523	0.0008271775551371	3	3	0.08605505678493337	1.0
5ZAL_A	0.052300538308288	0.432207338325746	0.0215054061986588	-1	-1	0.3336353864087032	0.0
6TLJ_A	0.0255563072758865	0.612357581117053	0.025640883005656	3	3	0.06407916692412144	0.9359208330758786
7WS3_B	0.0019655699241442	0.6997990303227862	0.0603802873530607	3	3	0.0	1.0
7LRT_C	0.0051763521732424	0.965776905168689	0.0057897637424946	3	3	0.0	1.0
7WK4_D	0.0035191688373275	0.5690049633214176	0.0794043270020214	3	3	0.10242797380497808	0.897572026195022
7FH1_B	0.0293399600380633	0.7179535775030631	0.0117157998763879	-1	-1	0.2520854293194012	0.0
7MW3_C	0.0009416103137121	0.8582725745859054	0.0623900411658351	3	3	0.010415831357166151	1.0
6XCN_A	0.0086631340580131	0.8276423130181414	0.0151134131271917	3	3	0.01607357416979484	1.0
7V82_B	0.0033078630301772	0.9298430100877952	0.0159666566861913	3	3	0.0	1.0
5A31_A	0.0266054324682004	0.6248963554601049	0.0248137209778811	3	3	0.06407916692412144	0.9359208330758786
7A96_C	0.0103530526939972	0.7451937775146261	0.0322581402352546	3	3	0.0	1.0
3JBT_K	0.0048348276345144	0.7306135871331039	0.0476602388888385	3	3	0.03161250551125558	1.0
7DVQ_D	0.0356088904096012	0.3096983603464085	0.0333332138395487	-1	-1	0.24905738730736607	0.0
7DX7_C	0.0129422247992768	0.3904579710564737	0.0562447454201915	2	2	0.0	1.0
7FAE_B	0.0065136233333222	0.8758490793537724	0.0124068665100041	3	3	0.02314089792290134	1.0
7FAE_A	0.0058447843586504	0.8791082824316232	0.0140611636219507	3	3	0.02314089792290134	1.0
7V88_A	0.006138268661561	0.9137698005359992	0.010752376359526	3	3	0.0	1.0
7KXK_B	0.001341570115578	0.7829962293444889	0.0689655430268945	3	3	0.0	1.0
7EH5_C	0.003754695938027	0.954893323557385	0.0134114913151814	3	3	0.0	1.0
7VNC_A	0.0024704959598927	0.6450926654219449	0.0785014061978188	3	3	0.15690650258740843	0.8430934974125915
6A5L_B	0.0100672361648827	0.9366905766486378	0.0008271775551371	3	3	0.0	1.0
7M7J_A	0.0178387598855961	0.5659673962253139	0.0438375773921617	3	3	0.06407916692412144	0.9359208330758786
6GML_B	0.0077227647369257	0.9982138912511428	0.0	3	3	0.059979282716495684	1.0
6ACJ_C	0.0232639137860632	0.6959236428448929	0.0245762552329136	-1	-1	0.04526951752455596	0.0
6A5P_B	0.0096976672305628	0.9514910400729032	0.0	3	3	0.03558714692622637	1.0
7WS1_C	0.0019873372711815	0.6585542445560055	0.0794043270020214	3	3	0.15690650258740843	0.8430934974125915
5I5K_B	0.0040994823035401	0.3488691753113953	0.1406121523066656	-1	-1	0.016868950275120233	0.0
7WVP_C	0.0058976346532149	0.5594311049466962	0.068651600081727	3	3	0.10242797380497808	0.897572026195022
7SBY_B	0.0012492224634099	0.7859779293903963	0.0827127320329101	3	3	0.0	1.0
7SBX_B	0.0012528609362278	0.7988384707226815	0.0719602719650467	3	3	0.01362347086224517	1.0
7CZX_C	0.0165266599350211	0.649404926674542	0.0380480467994648	3	3	0.1228721467731369	0.877127853226863
7MQS_E	0.0027664281717887	0.6796577748330555	0.0670786884214349	-1	-1	0.027317625454385295	0.0
7FAF_A	0.0093487130728777	0.8482301102784628	0.0115797655430185	3	3	0.02314089792290134	1.0
4NEH_A	0.0072962744828952	0.3445812004849701	0.0970964541482639	-1	-1	0.016868950275120233	0.0
7A5O_I	0.0071463645395116	0.748172899395604	0.040447508308947	3	3	0.0	1.0
7V85_C	0.0029291171909328	0.6430638906263894	0.076922726695275	3	3	0.15690650258740843	0.8430934974125915
3PRX_A	0.0094882631898496	0.4397641989179787	0.0669972798838651	2	2	0.0	1.0
7E3L_C	0.0077501796794366	0.909863401210639	0.0090981841206985	3	3	0.0	1.0
7PNM_C	0.0035750184563537	0.7521533793676982	0.0503909076104127	3	3	0.0	1.0
7WWL_A	0.0132474125825082	0.5807883271602254	0.0476602388888385	3	3	0.06407916692412144	0.9359208330758786
7WK5_C	0.0058265368360405	0.5579335796792653	0.0744417083525081	3	3	0.10242797380497808	0.897572026195022
7RKV_C	0.0002048123990315	0.8795308728196451	0.1911334111042903	-1	-1	0.18290915173702682	0.0
7AKJ_A	0.0025839559888086	0.743356374311143	0.0558952654697204	3	3	0.0	1.0
5IY9_A	0.0275258343208902	0.5819777366177122	0.0289493438129448	-1	-1	0.05153311268822418	0.0
7QDY_A	0.0307613307104403	0.5247643191132093	0.030603642719128	-1	-1	0.12505124898362663	0.0
7O7N_D	0.0060106124764071	0.3651399418523397	0.1116622510355438	-1	-1	0.016868950275120233	0.0
7O7N_B	0.0060106124764071	0.3651399418523397	0.1116622510355438	-1	-1	0.016868950275120233	0.0
7WS8_A	0.0007410320750306	0.8656225258038086	0.1042184316620022	3	3	0.14088053361683264	0.8591194663831674
6W5U_A	0.0494876820246523	0.6629735031288321	0.0117157998763879	-1	-1	0.24307876371031842	0.0
7X08_A	0.0037623686706899	0.6295646013495342	0.0785014061978188	3	3	0.15690650258740843	0.8430934974125915
7E3K_B	0.007364978746269	0.8833202179658171	0.012562807806465	3	3	0.10947074940155635	1.0
7ZR7_A	0.0011369585895376	0.8486095909752078	0.0577426744115672	3	3	0.02314089792290134	1.0
6A5T_B	0.0100680847002743	0.9366895023849868	0.0033085120789013	3	3	0.0	1.0
7S5X_E	0.089413697515124	0.6485951965735368	0.0066169305252397	-1	-1	0.307454179494841	0.0
6J50_B	0.0044102530313233	0.9311256799910737	0.017369624679081	3	3	0.0	1.0
6J4X_B	0.0044109437262676	0.9311249600962712	0.017369624679081	3	3	0.0	1.0
7O7M_C	0.0060731591925741	0.3680184833372949	0.1133168064519194	-1	-1	0.016868950275120233	0.0
7O7M_A	0.0060731591925741	0.3680184833372949	0.1133168064519194	-1	-1	0.016868950275120233	0.0
6XCN_C	0.0086634858878887	0.827640460835757	0.0211148333140693	3	3	0.09961986046237778	1.0
7RBV_B	0.0109802370673286	0.8505799973634064	0.0100253538396266	3	3	0.02314089792290134	1.0
7FAE_C	0.006692014981246	0.5745338614043749	0.0661703178086101	3	3	0.10242797380497808	0.897572026195022
6GMH_B	0.0079651805302998	0.9722436222361546	0.0041527907791232	3	3	0.0	1.0
6ZDH_A	0.0003905452420727	0.89438131418389	0.1778329439666597	-1	-1	0.030374249670823663	0.0
7WHJ_A	0.0088931134022152	0.4806174265057138	0.070305933400208	3	3	0.16038365586462275	0.8396163441353772
7WE7_G	0.0015776067905909	0.9143591212699042	0.0297764065873182	3	3	0.0	1.0
7V86_B	0.0034409456690186	0.9297975240625618	0.0215054061986588	3	3	0.0	1.0
7WEB_D	0.0013697062072081	0.9834186214327308	0.034739440546361	3	3	0.03929568825053375	0.9607043117494662
4PA0_A	0.0139227935057555	0.7455663277841381	0.0330849069147651	3	3	0.0	1.0
7TB8_A	0.0089441918059364	0.9571939790856564	0.0041355535019986	3	3	0.0	1.0
7JVC_B	0.0006355267945106	0.8402034116280961	0.1772153079970764	-1	-1	0.1552964763480406	0.0
7V7Z_A	0.0061555271682793	0.8964029611087941	0.0165423471063261	3	3	0.0	1.0
5URM_B	0.0315937220155772	0.5447164601858187	0.031431051558405	-1	-1	0.04699159113402983	0.0
6IR9_B	0.0044104202065509	0.9311261882187007	0.0190237705806923	3	3	0.0	1.0
7QDZ_A	0.0310807298313309	0.4845261189506738	0.034739440546361	-1	-1	0.21272676584110464	0.0
3PRX_C	0.0095252449298418	0.4532222761846343	0.0736146078897646	2	2	0.0	1.0
7DX5_C	0.014919119095537	0.3702094554682211	0.0636887102856156	2	2	0.19775270414872603	0.802247295851274
7CWM_A	0.0043621913076817	0.5254553550037947	0.1112133623477085	-1	-1	0.25615115591179055	0.0
7Q1Y_A	0.0044947001634448	0.438264318171195	0.1290321697790815	-1	-1	0.3135198285744956	0.0
7A97_C	0.0117700942574365	0.7409741897598279	0.0380480467994648	3	3	0.0	1.0
7WE8_A	0.0024650308021507	0.8096239900141354	0.0446646519250406	3	3	0.0	1.0
7KNE_B	0.0014175564134713	0.7871813078626573	0.0711330386749458	3	3	0.0	1.0
6VN1_B	0.0028579383147188	1.0434249968042897	0.014888357714047	-1	-1	0.09350693895072645	0.0
6INQ_B	0.0100668494775387	0.9366896554866851	0.0057897637424946	3	3	0.0	1.0
7OBB_B	0.0099157817105011	0.935048884068986	0.0066169305252397	3	3	0.0	1.0
7DZY_B	0.0017301824967215	0.7341309639586286	0.0727871210352775	3	3	0.0	1.0
7WEC_B	0.0020854288062851	0.7972027240918614	0.0488003627713593	3	3	0.0	1.0
7WS9_A	0.0010336978437934	0.8329556650018178	0.0967742494764718	3	3	0.13913449414854437	1.0
7V88_B	0.0055312784955594	0.634439963985376	0.070305933400208	3	3	0.15690650258740843	0.8430934974125915
6GML_A	0.0269866305818133	0.694701597498837	0.025640883005656	-1	-1	0.19519538607662149	0.0
7JKQ_D	0.0007116494312297	1.2916857678207203	0.040447508308947	3	3	0.14722750228645637	0.8527724977135437
7WE9_A	0.0035098949067237	0.950215330774624	0.0215054061986588	3	3	0.0	1.0
7KQE_C	0.0006207877767635	0.9485668459608808	0.1100080373618404	-1	-1	0.5052334101882288	0.0
7CWL_C	0.0037185538046823	0.818257090139462	0.040447508308947	3	3	0.0	1.0
5FOB_B	0.0120946629912884	0.8613622868543438	0.0115797655430185	3	3	0.02314089792290134	1.0
6TM5_A	0.0294768939056528	0.531941017124471	0.0359899834238583	-1	-1	0.06318133428228144	0.0
6J4W_A	0.0218307773828447	0.5943639294867118	0.0438375773921617	-1	-1	0.05862070165369368	0.0
6J4Y_B	0.004410479981111	0.9311255415682136	0.0231594461372635	3	3	0.0	1.0
3J2T_C	0.0048604369063349	0.7443977950198298	0.0549737774297427	3	3	0.0	1.0
5URM_A	0.0323517547614747	0.5218602529817475	0.0355667131830064	-1	-1	0.227068233702864	0.0
5JUY_D	0.005942117648306	0.5235305189846658	0.107142972791848	-1	-1	0.25517490435132373	0.0
6XK9_Y	0.0090414829999462	1.0605134745517515	0.0016569498401739	3	3	0.12369905186159011	0.8763009481384099
7V82_C	0.0028370739452743	0.9557900635591272	0.0254452761871732	3	3	0.0	1.0
7O7L_C	0.0060685428340556	0.3672906847693551	0.1488835071708403	-1	-1	0.016868950275120233	0.0
7O7L_A	0.0060685428340556	0.3672906847693551	0.1488835071708403	-1	-1	0.016868950275120233	0.0
7CWT_C	0.0020624491779251	0.4939356726221545	0.1877581730867386	-1	-1	0.5141316973410192	0.0
7FG2_A	0.0125667863684554	0.7511008781186852	0.0380480467994648	3	3	0.0	1.0
2ICF_B	0.0026588380819671	0.8874428304870735	0.0330849069147651	3	3	0.013715726531768375	1.0
7XO8_A	0.0054061740781548	0.8444848103944004	0.0297764065873182	3	3	0.02314089792290134	1.0
3PVM_A	0.0078906055671656	0.3885254744463772	0.1182792656002547	-1	-1	0.016868950275120233	0.0
7EJ5_A	0.0051844408956606	0.9363767906691668	0.0202533741750159	3	3	0.0	1.0
5JUY_F	0.0041503766432481	0.701727684518269	0.0756227739283255	3	3	0.05199987386547455	1.0
6A5O_B	0.009696050763311	0.9514912627149112	0.0083406172007201	3	3	0.0	1.0
7AAV_A	0.0613227916874545	0.7764321530057514	0.0	-1	-1	0.26847442076077843	0.0
6ZDH_B	0.0005224559499507	0.901610122791676	0.1861038348399502	-1	-1	0.23522234630500066	0.0
7L57_C	0.0031861847643501	0.4768650450716689	0.181818290152387	-1	-1	0.3763717751346556	0.0
7FAF_C	0.0107640672518264	0.5477962207412456	0.0694789568304672	3	3	0.10242797380497808	0.897572026195022
5JUY_A	0.004150920680133	0.7017275258934278	0.077540150779898	3	3	0.0	1.0
5WVE_M	0.0046847834297436	0.7304775355076358	0.063324598494771	3	3	0.0	1.0
3CU7_B	0.0031592975341176	0.7249984025312967	0.0810588103777436	3	3	0.0	1.0
7OBA_B	0.0110467057226017	0.9343206247232906	0.0090981841206985	3	3	0.0	1.0
7S5Y_E	0.0878261298861655	0.6616640047326681	0.012562807806465	-1	-1	0.27159689432364736	0.0
5IYD_A	0.026921462219297	0.5821289632637447	0.0386600222545225	3	3	0.06407916692412144	0.9359208330758786
7V89_A	0.0043836688913163	0.904807398850418	0.0272952510798727	3	3	0.0	1.0
7L57_A	0.0043264890440399	0.437431711653819	0.1772153079970764	-1	-1	0.5141316973410192	0.0
7WHI_A	0.0071188594497559	0.8753626396508594	0.0231594461372635	3	3	0.02314089792290134	1.0
7A95_C	0.0087995092040107	0.9476303418403768	0.0117157998763879	3	3	0.0	1.0
5IYA_A	0.0249819394733913	0.5497183570631186	0.0446646519250406	3	3	0.15613863358282845	0.8438613664171716
7WEB_C	0.0027212136870129	0.7882346479513667	0.0545905224299128	3	3	0.0	1.0
7JW0_B	0.0001672072801989	0.9012366872455412	0.2387298406607081	-1	-1	0.46893937225293386	0.0
6J51_B	0.0044114128924725	0.9311249427164998	0.025640883005656	3	3	0.0	1.0
5O32_B	0.0046162050600402	0.9362152230212588	0.0245762552329136	3	3	0.0	1.0
7FG3_A	0.0194742796003532	0.437267873772372	0.0595968523857786	2	2	0.20735206223111396	0.792647937768886
6M23_A	0.0522439252605582	0.6350671936707615	0.0228428607189075	-1	-1	0.05495734958658567	0.0
6M23_B	0.0522439615819279	0.6350671924837423	0.0228428607189075	-1	-1	0.054958603744430304	0.0
6W5T_A	0.0523718099993942	0.5691830830014304	0.0271879789729934	-1	-1	0.037240192910145235	0.0
7MM0_A	0.0084636474346089	0.9550377719375412	0.0124068665100041	3	3	0.0	1.0
7SB4_B	0.0014660473186818	0.790151438560916	0.0810588103777436	3	3	0.0	1.0
3PVM_C	0.0082071861826058	0.3889150839668137	0.1282050067062659	-1	-1	0.016868950275120233	0.0
7JPU_A	0.0118068931425957	0.5623744883119957	0.0680214444040752	3	3	0.10242797380497808	0.897572026195022
6NB7_C	0.000980771769907	0.868922878957803	0.1020969671088922	3	3	0.14088053361683264	0.8591194663831674
3JBT_G	0.0048322157888478	0.7306123439123516	0.0680214444040752	3	3	0.0	1.0
3J0K_A	0.0330119615682118	0.6096280882448328	0.0322581402352546	3	3	0.06407916692412144	0.9359208330758786
6I2X_B	0.0104895050019233	1.0218576642058943	0.0049877163597098	3	3	0.046110259161645524	1.0
7NTC_C	0.0027327944008957	0.7384668561341228	0.0827127320329101	3	3	0.0	1.0
7WWL_B	0.0093809822757766	0.5763146850147174	0.0760957688434487	3	3	0.10242797380497808	0.897572026195022
7E8C_C	0.0042050044129796	0.8938298561166842	0.031431051558405	3	3	0.0	1.0
6A5R_A	0.0326489326995984	0.6104747209052934	0.0330849069147651	3	3	0.06407916692412144	0.9359208330758786
7R1A_C	0.003971511272092	0.9225710000097164	0.0289493438129448	3	3	0.0	1.0
7B0Y_B	0.0084783390027754	1.001772502895341	0.0099256639124456	3	3	0.059979282716495684	1.0
7PG3_A	0.0085061244845277	0.899215707514704	0.0198511223599899	3	3	0.0	1.0
7O7M_B	0.0097103600206503	0.3555616615992416	0.1290321697790815	-1	-1	0.016868950275120233	0.0
7O7M_D	0.0097103600206503	0.3555616615992416	0.1290321697790815	-1	-1	0.016868950275120233	0.0
7CYP_C	0.0167397025873237	0.4512527015860115	0.0708593084227287	2	2	0.0	1.0
5WVE_G	0.0046942614677475	0.730474296389081	0.0708593084227287	3	3	0.0	1.0
7JPU_C	0.0119564399384896	0.5619936070322988	0.0708593084227287	3	3	0.10242797380497808	0.897572026195022
7RQ6_C	0.0036715734487549	0.6762346383534276	0.1042184316620022	-1	-1	0.05580578444915846	0.0
3PVM_D	0.0080187581300748	0.6883046334818025	0.0595534013336387	3	3	0.0	1.0
7KBT_A	0.0143246266072688	1.0069750402598567	0.0024811957952362	3	3	0.059979282716495684	1.0
7S5Z_E	0.0873687123955079	0.6637310584421141	0.0159666566861913	-1	-1	0.20613965218802766	0.0
7S61_E	0.0984756787115007	0.6724914134374265	0.0134114913151814	-1	-1	0.19762169252927314	0.0
4KIT_B	0.0319043336631961	0.4511240382780651	0.0446646519250406	-1	-1	0.18777306450672096	0.0
3JBT_M	0.0048346408598608	0.7306134780731648	0.0718084710189059	3	3	0.0	1.0
6QFB_B	0.0212770226576143	0.7781267392085922	0.0289360965836333	-1	-1	0.0968582378114732	0.0
7JPU_D	0.0118421219212515	0.5609344068714053	0.074666646402848	3	3	0.10242797380497808	0.897572026195022
5M6W_B	0.0026264840467477	0.9646299915513814	0.0298127438669044	3	3	0.0	1.0
7E9Q_A	0.0031651784210131	0.9156927934407572	0.0342175526592682	3	3	0.0	1.0
7CT5_C	0.0123994911914919	0.8266522314532865	0.026468223205744	3	3	0.015963358458240567	1.0
3J2T_A	0.0048594240573119	0.7443999180253608	0.064260485408695	3	3	0.0	1.0
7EG8_A	0.0131629409140025	0.9736195296865656	0.0066169305252397	3	3	0.0	1.0
3EI4_C	0.0125504743873093	1.0609214013833352	0.0024811957952362	3	3	0.008687326113610692	1.0
7R1A_B	0.0039696770811707	0.922570044844314	0.0315702473264509	3	3	0.0	1.0
7WWM_B	0.0096391132818085	0.5716825091854907	0.083540124827504	3	3	0.10242797380497808	0.897572026195022
7O7S_D	0.0104009551383518	0.3833769087903545	0.1232424198860804	-1	-1	0.016868950275120233	0.0
7RBV_A	0.0128159506416744	0.8526110562793945	0.0190237705806923	3	3	0.05652134663730134	1.0
7O7L_D	0.0124200424201724	0.3550350427256984	0.1191066222615506	-1	-1	0.016868950275120233	0.0
7O7L_B	0.0124200424201724	0.3550350427256984	0.1191066222615506	-1	-1	0.016868950275120233	0.0
7FEM_C	0.0080720881354288	0.5583889335076528	0.1009099298542488	3	3	0.10242797380497808	0.897572026195022
6EJA_A	0.0035275625124648	1.2804186346939168	0.0024878881015579	3	3	0.14743101648169088	0.8525689835183091
7E8C_A	0.001525669023852	0.9010040208025104	0.045491883252869	3	3	0.0	1.0
7EG9_A	0.0149229046884986	0.9985418775840914	0.0033195156791741	3	3	0.02949562423703132	1.0
5IY6_A	0.0246922629677377	0.5497710629535913	0.0488003627713593	-1	-1	0.055102020855313384	0.0
6D6R_K	0.0124903326055866	0.9221243162564332	0.0134114913151814	3	3	0.0	1.0
5EPG_A	0.0065854351262199	1.1791324713327958	0.0041355535019986	3	3	0.11594327388322827	1.0
4L72_A	0.000743445035028	1.3301251884925134	0.0422415493952179	-1	-1	0.005489440199802354	0.0
6VP7_A	0.0050542072661671	0.6490611032210425	0.1020969671088922	-1	-1	0.000498948118496203	0.0
7PG2_B	0.0081675424829851	0.6497367507337825	0.074666646402848	3	3	0.15690650258740843	0.8430934974125915
7K66_A	0.0146886150046947	1.0082650296744944	0.0033195156791741	3	3	0.059979282716495684	1.0
7O7O_B	0.0103192158657023	0.355715566574984	0.1389577634961676	-1	-1	0.016868950275120233	0.0
6TNT_A	0.0247376757441216	0.5577352792795892	0.0488003627713593	3	3	0.06407916692412144	0.9359208330758786
3J2T_B	0.004859662420787	0.7443988343977377	0.0680214444040752	3	3	0.0	1.0
7E3L_A	0.0082518565538525	0.891398314510696	0.0245762552329136	3	3	0.0	1.0
7VNC_B	0.0051222811110889	0.6296482860947119	0.1132600047230165	-1	-1	0.0773836201501608	0.0
7D00_C	0.0067763826398947	0.8633959335888169	0.0297764065873182	3	3	0.05548216949754283	1.0
7O7O_D	0.0103052952797404	0.3558437221594004	0.1397846577348505	-1	-1	0.016868950275120233	0.0
6VNO_A	0.0051287142457877	0.6483778355656081	0.1061298169835074	-1	-1	0.05176024289608733	0.0
6VP6_A	0.0051287142457877	0.6483778355656081	0.1061298169835074	-1	-1	0.05176024289608733	0.0
3JBT_C	0.0048341545422856	0.7306131997412797	0.0794645485926308	3	3	0.0	1.0
7NVR_B	0.0081557293277308	0.987502412688504	0.014888357714047	3	3	0.030372117730431972	1.0
7WVQ_D	0.0068977501200853	0.8857001025786255	0.0280611759977658	3	3	0.006605022586823392	1.0
7FEM_A	0.0060538140099523	0.8700075034601413	0.0322581402352546	3	3	0.061178707908055366	1.0
6CE1_A	0.0003466762468392	1.10775339704071	0.151428803142529	-1	-1	0.7155849708288037	0.0
4F92_B	0.030845968235515	0.5218764033144908	0.045491883252869	-1	-1	0.22998428860705464	0.0
7CZZ_B	0.014219808044295	0.898398346124567	0.0151134131271917	3	3	0.027043830376396228	1.0
7PEC_E	0.0321041283572201	0.5669159422800687	0.0413438942267598	3	3	0.06407916692412144	0.9359208330758786
7JPU_B	0.0100483176898069	0.5621399679683752	0.0951087693785319	3	3	0.10242797380497808	0.897572026195022
5WVE_C	0.0046949364875532	0.7304671957439908	0.0852785698448104	3	3	0.0	1.0
7CZV_B	0.012336341947686	0.9044555372514614	0.017676751760596	3	3	0.0	1.0
7WLZ_C	0.0037200287710381	0.7380135990021747	0.0921410228992365	3	3	0.0	1.0
7Q5Z_A	0.0029144566721928	0.4765837630810171	0.2266332531685351	-1	-1	0.5903007743151453	0.0
6SUP_A	0.0056844213341295	0.5125779561816892	0.1712158893715132	-1	-1	0.37012690216444155	0.0
7D0C_C	0.010520518708815	0.9205268738640132	0.0190237705806923	3	3	0.0	1.0
7BDL_B	0.0376345504360125	0.629255536667269	0.0339123357766464	3	3	0.06407916692412144	0.9359208330758786
6C01_B	0.0062437313345089	1.2138052226447975	0.0041527907791232	-1	-1	0.03629389446467514	0.0
6C02_A	0.0062592852260035	1.1992210171034436	0.0049877163597098	3	3	0.11594327388322827	1.0
6S9I_B	0.0318578801764727	0.6708226062116894	0.0339123357766464	-1	-1	0.13332757826627936	0.0
7OB9_B	0.0061960878424466	1.0000658392913635	0.0211148333140693	3	3	0.059979282716495684	1.0
7KQE_B	0.000809521211329	0.9511990198328372	0.1282050067062659	-1	-1	0.5503046640950845	0.0
7VXF_D	0.0046695847515276	0.6752576049419876	0.112235417245285	-1	-1	0.01721277447454131	0.0
7XIC_B	0.0091908024246622	0.907504889751829	0.0237089470211593	3	3	0.0	1.0
7V82_A	0.0048754417355999	0.9328407185121544	0.030603642719128	3	3	0.0	1.0
6TED_B	0.013596689340093	0.9853844966350462	0.0083406172007201	3	3	0.0	1.0
6MSL_A	0.0106708867333454	0.7700305761289763	0.0467534245579859	3	3	0.0635340356294879	0.9364659643705121
7VND_B	0.0051130321620633	0.6588665740037749	0.1142860673801178	-1	-1	0.000498948118496203	0.0
7RBV_C	0.010122409461442	0.8460356023557513	0.0289360965836333	3	3	0.02314089792290134	1.0
6ACJ_B	0.0153230814001784	0.3739255151040362	0.1142860673801178	-1	-1	0.016868950275120233	0.0
7VXA_A	0.0014162470386418	0.6120833746333147	0.2977667631379095	-1	-1	0.4313554563015902	0.0
3J2T_G	0.0048596645698312	0.7443999191381457	0.0785014061978188	3	3	0.0	1.0
7W9B_D	0.0017931070730646	0.8797643340795429	0.0458478938296924	3	3	0.02314089792290134	1.0
7KQE_A	0.0005316470285666	0.9532406015794972	0.2018198347105269	-1	-1	0.48657217010322223	0.0
7XO7_A	0.0033635736631136	0.8455946512903889	0.0463192707105852	3	3	0.02314089792290134	1.0
7A98_B	0.0099459657820404	0.9748756895740124	0.0159666566861913	3	3	0.023212222105181767	1.0
7S60_E	0.0913206733283257	0.6625032130400835	0.0219779944667735	-1	-1	0.1458452353834777	0.0
7OPC_B	0.0067115510395816	1.0056391163362417	0.0206781724763542	3	3	0.059979282716495684	1.0
7QE7_N	0.1087050868134142	0.7786478056529221	0.0033085120789013	-1	-1	0.05186827205709777	0.0
7V83_C	0.0038192601133623	0.9380863580447444	0.034739440546361	3	3	0.0	1.0
6EJE_A	0.0042232369743453	1.273752857420987	0.0058238157721357	3	3	0.0	1.0
7E9O_B	0.003640782932455	0.9039819201029434	0.039552885392045	3	3	0.0	1.0
7PG0_B	0.0077583584962179	0.7084534946846937	0.0785014061978188	3	3	0.0	1.0
7OPD_B	0.0067158082192641	1.0056406060513103	0.0215054061986588	3	3	0.059979282716495684	1.0
7A6F_A	0.0852305764576936	0.7895851321726299	0.0041355535019986	-1	-1	0.2513857568145277	0.0
7FJO_C	0.0011150230940431	0.8679891423850854	0.1153136075552034	-1	-1	0.009966766672520501	0.0
7ENJ_W	0.1293013808750924	0.7407529879182347	0.0083406172007201	-1	-1	0.340813182975218	0.0
7LAA_C	0.0012378829811526	0.8255711433572971	0.1315135226299562	-1	-1	0.011894231466008421	0.0
7V7Z_B	0.0068171277402994	0.906617930174278	0.0306906295197915	3	3	0.0	1.0
6RUR_B	0.0021851344950392	0.9576216228280412	0.0386600222545225	3	3	0.0	1.0
6NIH_A	0.0066527939916567	1.2725357503814807	0.0008271775551371	3	3	0.11911640509590862	0.8808835949040914
6D6Q_K	0.0125023549950358	0.9254405496797772	0.0193931278866674	3	3	0.0	1.0
5HCC_A	0.0081407877705993	1.1087368095145478	0.0108695004677259	3	3	0.04849946644747961	1.0
7E9N_B	0.0041017080514437	0.8628382912484118	0.0438375773921617	3	3	0.02314089792290134	1.0
7KMZ_A	0.001644285376796	0.822460668463637	0.0612073126593617	3	3	0.0	1.0
6M1Y_B	0.0462188161370788	0.6338804582621633	0.0342175526592682	3	3	0.06407916692412144	0.9359208330758786
7N5H_A	0.0021126325987938	0.8445012383607521	0.0522196547392181	3	3	0.02314089792290134	1.0
6M1Y_A	0.0462188673777695	0.6338804652281043	0.0342175526592682	3	3	0.06407916692412144	0.9359208330758786
3J2T_D	0.0048592646030893	0.7443987344572816	0.0872302669785827	3	3	0.0	1.0
7WLY_B	0.0032135152345923	0.8052279134824324	0.0620344765721561	3	3	0.01362347086224517	1.0
6RQJ_A	0.0113845447110629	1.1169882803170683	0.0057897637424946	3	3	0.1220940914293489	1.0
7PG4_B	0.0077458860094408	0.7978883872136824	0.0494792275614968	3	3	0.0	1.0
7STK_A	0.0066289400535745	0.6105710593071708	0.1320224305126105	-1	-1	0.3128025840336013	0.0
6HXH_B	0.0230346742810059	0.8109665082907971	0.025640883005656	3	3	0.15886760947276338	0.8411323905272367
7T3A_A	0.0090046894322112	1.1256762678148335	0.0083406172007201	3	3	0.07290255238408307	0.927097447615917
3J2T_F	0.0048594343205022	0.744398536265644	0.0891891094772803	3	3	0.0	1.0
7CZR_C	0.0066321439044132	0.9142379203654972	0.0322581402352546	3	3	0.0	1.0
7LQW_C	0.004342279936292	0.855028916758573	0.0446646519250406	3	3	0.02314089792290134	1.0
7AST_M	0.0197634216784139	0.9763408903034658	0.0074438168005386	3	3	0.0028833549238659146	1.0
4KRO_A	0.0091188191618417	1.1320042992549884	0.0083406172007201	3	3	0.1220940914293489	1.0
7DX8_C	0.0108158155893944	0.9020718681336496	0.025640883005656	3	3	0.0	1.0
7CZP_C	0.0073411036789551	0.9333280691574568	0.0281224550452081	3	3	0.0	1.0
7EJ5_B	0.0055775882675899	0.9700309376585908	0.0289493438129448	3	3	0.026113339146112843	1.0
6MF0_B	0.0162069978827205	1.035078051917787	0.0075000236060698	-1	-1	0.008691865688335998	0.0
7VXD_B	0.0028157508239868	0.724875772900312	0.1470590388216097	-1	-1	0.12844161947687033	0.0
7ASG_A	0.0024620632133263	1.0582363892851596	0.0333332138395487	3	3	0.12261601962249428	0.8773839803775058
7K59_D	0.0202166572723007	1.0714490862467996	0.0008271775551371	3	3	0.008732622204146391	1.0
7CZT_C	0.006785355347009	0.8993989947523215	0.0339123357766464	3	3	0.0	1.0
4PA0_B	0.0152248824226768	0.8307584500018196	0.0306906295197915	3	3	0.06324050485390711	1.0
7OL0_B	0.0062829115649701	1.0015213935015537	0.025640883005656	3	3	0.059979282716495684	1.0
7K59_A	0.0202187261586767	1.0714477335500323	0.0008281320187666	3	3	0.008696506353151997	1.0
7B2P_B	0.0080584184274855	0.7832471842593896	0.0537631265310847	3	3	0.0	1.0
7DU2_B	0.0092896617195018	1.0163903633912743	0.0181966044744523	3	3	0.04307437293080102	1.0
7EDX_p	0.0088106817960405	0.9014650373559244	0.0289493438129448	3	3	0.0	1.0
4F93_B	0.0284593094655757	0.4946328671909724	0.0562447454201915	-1	-1	0.028645450041659755	0.0
6ACK_C	0.0157943492957794	0.6950474692608611	0.0577426744115672	3	3	0.053190401993265336	1.0
7EMF_W	0.1225535795599687	0.7256372057688668	0.0151134131271917	-1	-1	0.340813182975218	0.0
7W9C_D	0.0024760209688418	0.877072067292822	0.0494792275614968	3	3	0.02314089792290134	1.0
7N5H_B	0.0010245744953433	0.879595470439711	0.1569378712838169	-1	-1	0.21040500014054048	0.0
7LI4_A	0.019305462012154	0.5040242133325928	0.0926384747730684	-1	-1	0.05450790450492761	0.0
7CZX_B	0.0138119310406009	0.5958317450140798	0.0909839569412689	-1	-1	0.07127586072457698	0.0
7WHJ_B	0.0073693655088431	0.7943765634963877	0.0531362262599823	3	3	0.0	1.0
7BDK_B	0.0361271047555883	0.622867160513492	0.0413563080873329	3	3	0.06407916692412144	0.9359208330758786
7ZR7_C	0.0011265634360517	0.8716099977372851	0.13096385708245	-1	-1	0.21040500014054048	0.0
3PRX_B	0.0080814138653577	0.7091034130010434	0.0893298667141726	3	3	0.006139908432895983	0.993860091567104
7A98_A	0.0099451106684527	0.9748755495631496	0.0219779944667735	3	3	0.07428466027076935	1.0
2NZ9_B	0.0052783602765448	0.7883613974474472	0.063324598494771	3	3	0.0	1.0
6GMH_A	0.0220869829413536	0.5945676309613341	0.0628617784103293	-1	-1	0.07271197928358823	0.0
7LN2_B	0.0213739927644144	1.031272818354356	0.0049627974633414	-1	-1	0.010493461575122971	0.0
7OKX_B	0.0070400388868247	1.0033175713876823	0.025640883005656	3	3	0.059979282716495684	1.0
3KLS_B	0.0046956623362094	0.7365464522753098	0.1124894863886298	-1	-1	0.011021352687577137	0.0
4G1E_A	0.0108070889385685	0.6617806301193543	0.0891891094772803	-1	-1	0.0024691468535893955	0.0
6A5R_B	0.0100675880898153	0.9366906052884916	0.025640883005656	3	3	0.0	1.0
2NYY_A	0.004565386582526	0.8092226342789579	0.0586691050610685	3	3	0.0	1.0
2WIN_B	0.0037526561529012	0.9460229728855386	0.040447508308947	3	3	0.0	1.0
6PUU_B	0.0462826630815245	0.8341433998621746	0.0049877163597098	-1	-1	0.0016379964006569784	0.0
7STI_B	0.0071526015062445	0.7718519486023016	0.063324598494771	3	3	0.0034986820495759587	1.0
6XCM_C	0.0122154733642482	0.8263325202826078	0.0380480467994648	3	3	0.005436370247407123	1.0
7E5S_C	0.0060452881420596	0.8595549785175709	0.0422415493952179	3	3	0.02314089792290134	1.0
7V7Z_C	0.0082615300500599	0.9277603112331514	0.030603642719128	3	3	0.0	1.0
7CZS_B	0.0136500396566667	0.9195582547556148	0.0237089470211593	3	3	0.0	1.0
6HXH_E	0.0224524769439797	0.8144985891731158	0.0289360965836333	3	3	0.10778854176452872	0.8922114582354713
7KRJ_A	0.0179677053800543	1.0115029907249669	0.010752376359526	3	3	0.08190335941072391	1.0
7OKY_B	0.0070383927543911	1.0033190363564992	0.026468223205744	3	3	0.059979282716495684	1.0
7E9N_C	0.0048544030282904	0.8716519636623519	0.0446646519250406	3	3	0.02314089792290134	1.0
7CYP_A	0.0184139030330668	0.8221450394875648	0.0333332138395487	3	3	0.04232329792375637	1.0
7BDI_B	0.0319864113637067	0.6315618310421123	0.045491883252869	3	3	0.12831264585278004	0.87168735414722
6EJB_A	0.0034910408674252	1.2701476879701252	0.014888357714047	3	3	0.0	1.0
5IYC_B	0.0102068958296488	0.9243889235002152	0.0280611759977658	3	3	0.0	1.0
5HCE_A	0.0081969436714924	1.1078791914068098	0.0159666566861913	3	3	0.04849946644747961	1.0
6PUU_A	0.0462835263055419	0.8341431925723568	0.0058238157721357	-1	-1	0.0016379964006569784	0.0
6PUU_C	0.0462851193727903	0.8341428590219795	0.0058238157721357	-1	-1	0.0016379964006569784	0.0
2B5L_B	0.0177761245805025	1.0578442230560916	0.0083406172007201	3	3	0.0	1.0
6PUU_D	0.0462854884690646	0.8341445776891391	0.0058238157721357	-1	-1	0.0016379964006569784	0.0
7EJ5_C	0.0049389554294699	0.960327384540554	0.0355667131830064	3	3	0.0	1.0
4PJW_A	0.2380784142343137	0.6927582533303636	0.0124068665100041	-1	-1	0.6458920011404278	0.0
7CZV_C	0.0124394691629565	0.9020763494984898	0.0272952510798727	3	3	0.0	1.0
5ZYA_A	0.0132272448319033	1.02137902821303	0.0157152579062525	3	3	0.018056100914695495	0.9819438990853046
7OOP_B	0.0065661707141181	1.005273813015925	0.0281224550452081	3	3	0.059979282716495684	1.0
6VP8_A	0.0049100634650789	0.6490615636720866	0.1783626844051489	-1	-1	0.33012665829861126	0.0
7LN4_A	0.0290785430525098	0.8798974601597316	0.0075000236060698	-1	-1	0.07128782672288118	0.0
6TD3_D	0.0097734764911949	1.2744783754978235	0.0	-1	-1	0.049270812433917226	0.0
5HCD_A	0.0081779556250465	1.108144679781506	0.0168211022886111	3	3	0.04849946644747961	1.0
7Q9P_A	0.0013258087170983	0.8490438997229451	0.112235417245285	-1	-1	0.048629885622967044	0.0
7L3N_A	0.0021510109761051	0.7496084193669631	0.1558317484316325	3	3	0.13047638738354325	0.8695236126164567
7BP9_D	0.0158699028271128	1.186392704715173	0.0016569498401739	3	3	0.11594327388322827	1.0
6EOT_D	0.0004113960206125	1.2860319061436645	0.1132600047230165	1	1	0.8661050744640184	0.13389492553598156
4A11_A	0.0073554085754699	1.093958310667198	0.0202533741750159	3	3	0.04849946644747961	1.0
7KWO_A	0.003266909459071	1.0378257478193205	0.0372207702648281	-1	-1	0.0788585374217712	0.0
7BP9_A	0.0154138556692188	1.1863934579126452	0.0024878881015579	3	3	0.11594327388322827	1.0
6FUW_A	0.0083872717928613	1.1029161942043242	0.017676751760596	3	3	0.04849946644747961	1.0
6FBS_A	0.0083878974643095	1.1029160731664869	0.017676751760596	3	3	0.04849946644747961	1.0
6AH0_C	0.0142609477816265	1.2387872752254852	0.0	-1	-1	0.060252654465959975	0.0
5WBJ_A	0.0209289736448284	0.6133751498498553	0.0756227739283255	-1	-1	0.01904765740933405	0.0
5HXB_Y	0.0111899635780559	1.082111384132505	0.014888357714047	3	3	0.0	1.0
7DX6_C	0.0139038932642183	0.7671596467152391	0.0537631265310847	3	3	0.10784109238158109	1.0
7R7T_D	0.0184672080420329	1.1777704986224349	0.0016540840807526	3	3	0.11594327388322827	1.0
6O9L_A	0.0337824521139441	0.5776596131356093	0.0504550203401277	3	3	0.06407916692412144	0.9359208330758786
7KJ2_B	0.0015770523685163	0.7874074447988947	0.1320224305126105	3	3	0.0910972934252801	1.0
7STJ_A	0.0043085610343816	0.7399966771122868	0.1394912100110368	-1	-1	0.02101372544889401	0.0
7FDB_Q	0.0717393217218949	0.4767063438882783	0.0467534245579859	-1	-1	0.41526405326158045	0.0
7OPN_B	0.0068515419026547	1.1750196213376745	0.017369624679081	3	3	0.11594327388322827	1.0
6EJ8_A	0.0032599961259969	1.2707909563232245	0.0185340926063368	3	3	0.0	1.0
4UHW_A	0.0064828627914071	1.175398117706643	0.0185340926063368	3	3	0.11594327388322827	1.0
7PP6_E	0.0049818611842594	0.7442972705288603	0.1204821019187498	-1	-1	0.02551717715545626	0.0
7E9Q_B	0.0090453512600735	0.9008461340726726	0.0351026483066376	3	3	0.0	1.0
6PUO_B	0.0460579818337613	0.8320951686388047	0.0091819121329137	-1	-1	0.0016379964006569784	0.0
7M6H_C	0.0023745277551224	0.7542901224080725	0.1547277843528831	3	3	0.027266058545282273	0.9727339414547177
6PUO_C	0.0460614338997884	0.8320943179210122	0.0091819121329137	-1	-1	0.0016379964006569784	0.0
6PUO_D	0.0460598688533154	0.8320957085583015	0.0091819121329137	-1	-1	0.0016379964006569784	0.0
6PUO_A	0.046061036903501	0.8320952673595847	0.0091819121329137	-1	-1	0.0016379964006569784	0.0
3WN4_A	0.0108518035332336	1.1919480870300154	0.0083406172007201	3	3	0.11594327388322827	1.0
7CZY_C	0.0072808880894081	0.8931374517396187	0.0397021010306442	3	3	0.0	1.0
7OPC_d	0.0071925770195725	1.1087038459873682	0.0219779944667735	3	3	0.04849946644747961	1.0
7E1Z_A	0.0349111402148042	0.8580490888560791	0.0075000236060698	-1	-1	0.11758825837555803	0.0
7CZQ_C	0.0079839785163295	0.90626846723458	0.0372207702648281	3	3	0.0	1.0
6JK8_A	0.0105652669950598	0.6142597484653287	0.1320224305126105	-1	-1	0.2945380431892309	0.0
4MMY_A	0.0116946947691586	0.7731966160664523	0.0568180623319403	3	3	0.12536497719706527	1.0
6XTY_2	0.0186717381958156	1.1812674092274882	0.0024811957952362	3	3	0.11594327388322827	1.0
7CAI_A	0.0100311299811358	0.7473679321510425	0.074666646402848	3	3	0.0	1.0
6ZX9_A	0.0105404965963279	1.067432472064792	0.0198511223599899	3	3	0.11276583122483257	1.0
7LI3_A	0.0201615229650605	0.5093874251357777	0.1157982035282028	-1	-1	0.16258325464052276	0.0
2NZ9_A	0.0053687005036866	0.7976339892134343	0.0727594979737589	3	3	0.0027956102776661145	1.0
4R09_B	0.0079614872192742	1.193021622831432	0.014888357714047	3	3	0.11594327388322827	1.0
7DV5_U	0.0972139344169309	0.5493193671927123	0.0413438942267598	-1	-1	0.5081747281471661	0.0
7V8A_C	0.0040533178725131	0.958394833257822	0.0438375773921617	3	3	0.0	1.0
5WYZ_B	0.0089193807205309	1.196705776818221	0.012562807806465	3	3	0.11594327388322827	1.0
5JK7_B	0.0071937394081129	1.1077384389496772	0.0237089470211593	3	3	0.04849946644747961	1.0
7B2Q_B	0.0077414190584969	0.7853553172536256	0.0669972798838651	3	3	0.0	1.0
7CAK_A	0.0109459777399498	0.8476192080178816	0.039552885392045	3	3	0.02314089792290134	1.0
7SL4_A	0.0042291214469733	0.7319334013531048	0.1681159712751856	-1	-1	0.07155801972425908	0.0
7WLZ_B	0.0027908358796861	0.81282839536799	0.0909839569412689	3	3	0.012610183582345204	1.0
7CZU_C	0.0070000326272	0.878711375275034	0.0438375773921617	3	3	0.02314089792290134	1.0
7KNB_B	0.0017788835417353	0.8182451850103112	0.0970964541482639	3	3	0.012610183582345204	1.0
3LPO_A	0.0003755129062383	1.2889445449353545	0.1352111364321151	1	1	0.8661050744640184	0.13389492553598156
7CAK_B	0.0110342291878012	0.847826005432212	0.039552885392045	3	3	0.02314089792290134	1.0
6QFB_D	0.0220289963656382	0.6917481116521803	0.0586691050610685	3	3	0.0	1.0
7LHT_A	0.0192900209068571	0.5040086739708602	0.1298594005417794	-1	-1	0.1293439550132578	0.0
7EDJ_C	0.0046798355853367	0.9298501674662676	0.045491883252869	3	3	0.015108154726735998	1.0
5Z58_D	0.0319047227586334	0.4511226333328005	0.0689655430268945	-1	-1	0.1803521767471906	0.0
2WIN_D	0.0037183585905796	0.953800948131516	0.0458478938296924	3	3	0.0	1.0
3W3M_A	0.0098528571524158	1.1883825108163957	0.0132341605941959	3	3	0.11594327388322827	1.0
6A5T_A	0.0323321761681117	0.6104755188721755	0.0529363797789721	-1	-1	0.02889914929611693	0.0
7Q61_A	0.0026517367493468	0.8225034731558575	0.0851942204355551	3	3	0.012610183582345204	1.0
6C01_A	0.0061477259496485	1.2018720462337815	0.0198511223599899	3	3	0.12642788868354596	1.0
7A94_A	0.0016499734241925	0.954056773227538	0.0529363797789721	3	3	0.08102692334759826	1.0
5IY8_A	0.0281828664075181	0.5819354383859925	0.0603802873530607	3	3	0.06407916692412144	0.9359208330758786
7QE0_A	0.0566388937585187	0.8955707829045891	0.0008271775551371	-1	-1	0.24474335875769582	0.0
7MW6_A	0.0029285228405256	0.883118060735608	0.0558952654697204	3	3	0.02314089792290134	1.0
7WJI_C	0.129101885251912	0.7811605454850878	0.0117157998763879	-1	-1	0.31073264839664705	0.0
7LHT_B	0.0193050445152575	0.5040114979192277	0.1331679050161578	-1	-1	0.1811993387210999	0.0
7MEX_A	0.0669464182293513	0.6431854865689774	0.0397021010306442	-1	-1	0.12135836715079251	0.0
7E1A_U	0.1001207689849433	0.4875061807532417	0.0458478938296924	-1	-1	0.47618683699699454	0.0
7VXC_A	0.0012386304546494	0.8806159151010424	0.1430933367460347	-1	-1	0.21040500014054048	0.0
7PNF_D	0.014022052551129	0.8499433533210484	0.0355667131830064	3	3	0.02314089792290134	1.0
7LRT_A	0.0082295511319262	0.9580244818784892	0.0339123357766464	3	3	0.0	1.0
7A95_A	0.0107520776330226	0.9562697985436692	0.0289493438129448	3	3	0.0	1.0
7B0Y_A	0.0270470837088884	0.6648607553374308	0.0545905224299128	3	3	0.05059767677644161	0.9494023232235584
5IY7_A	0.0280241753526644	0.5824344420979218	0.0620344765721561	3	3	0.06407916692412144	0.9359208330758786
7KVE_B	0.0190536204189876	0.9432322267762546	0.0219779944667735	3	3	0.018791659480512993	0.981208340519487
7KVF_B	0.0190536204189876	0.9432322267762546	0.0219779944667735	3	3	0.018791659480512993	0.981208340519487
7WUB_I	0.019290048709436	1.1855797848323113	0.0033195156791741	3	3	0.11594327388322827	1.0
5WBL_A	0.0213087821044514	0.6255847193253116	0.0852785698448104	-1	-1	0.011580605039211206	0.0
6NQ3_B	0.000381991659333	1.0507786907281709	0.3098594904788534	-1	-1	0.6149336625016164	0.0
7D3E_C	0.0416792071220853	0.9469883908342368	0.0	-1	-1	0.05120185039959481	0.0
7A6H_A	0.0280013008702564	0.5382724482325223	0.0744417083525081	-1	-1	0.008109903018751537	0.0
7C2L_A	0.0133094498905178	0.7603219982172679	0.0605264241229863	3	3	0.0149572850418149	0.9850427149581851
7WE9_F	0.0049179654588577	0.9652221813178108	0.0421834044158524	3	3	0.0	1.0
7AE1_A	0.0224159727405155	0.5772666463987097	0.0909839569412689	-1	-1	0.04394878674981756	0.0
6U62_A	0.0233462175220207	0.5250147930454774	0.0980929580625606	-1	-1	0.16258325464052276	0.0
5FTL_D	0.0186200909422825	1.197353947978319	0.0033195156791741	3	3	0.11594327388322827	1.0
5FTL_A	0.0186205376788782	1.197353250267365	0.0033195156791741	3	3	0.11594327388322827	1.0
7V83_B	0.0032753853226529	0.9317987225464034	0.0513043822350767	3	3	0.05463721772840384	1.0
6EOS_B	0.000474389641629	1.2812971224908711	0.1352111364321151	1	1	0.8661050744640184	0.13389492553598156
7EGA_p	0.0079806184305598	0.9017698026640708	0.0421834044158524	3	3	0.0	1.0
7D3E_A	0.0416556833179579	0.9469737957823928	0.0008281320187666	-1	-1	0.01475213631634021	0.0
7WUB_L	0.0192926862081154	1.185579276541934	0.0041527907791232	3	3	0.11594327388322827	1.0
7PEB_E	0.0356508341036883	0.5665287815910778	0.0558952654697204	3	3	0.06407916692412144	0.9359208330758786
7W9C_C	0.0014873951103399	0.8908323155288288	0.0862534621133408	-1	-1	0.06951254946820137	0.0
6ZHE_C	0.0147688619636589	0.7209244937517582	0.0833334756581622	3	3	0.025745849184046786	1.0
7F4G_A	0.0300463353447196	0.848418611870593	0.017676751760596	-1	-1	0.0696392706750113	0.0
6TLJ_N	0.0985685581207585	0.7733041727590965	0.0198511223599899	-1	-1	0.09642997743611843	0.0
7OPN_A	0.0072197763023489	1.1752460205950936	0.0223323354003182	3	3	0.014776332995835653	0.9852236670041643
7NTC_A	0.0057231001914359	0.944507917776998	0.0438375773921617	3	3	0.0	1.0
4F91_B	0.0270838455117727	0.5104343977671661	0.0868487681283765	-1	-1	0.08338701253396066	0.0
6RUV_B	0.0020468868606742	0.9506796194636074	0.0540540988034132	3	3	0.0	1.0
6QFB_C	0.0219198982988391	0.7356597782347488	0.0568180623319403	-1	-1	0.006994870065785079	0.0
7RL6_D	0.0214710197592351	1.1914150746281345	0.0024811957952362	3	3	0.11594327388322827	1.0
6YSQ_D	0.0044139982304391	0.7750378564631176	0.1256987023072455	3	3	0.0910972934252801	1.0
6EOS_F	0.0007567872997215	1.2791029630588568	0.0882089880243695	1	1	0.8661050744640184	0.13389492553598156
6A5L_A	0.0326477222800599	0.6104750105657021	0.0554175614600527	-1	-1	0.08572642621638898	0.0
7CZW_C	0.0076956087063904	0.9232034468790612	0.0413563080873329	3	3	0.0	1.0
7SL7_A	0.0039960201860661	0.7635317795239206	0.1503328840718016	3	3	0.027266058545282273	0.9727339414547177
6EJC_A	0.0043617096891768	1.2697438677010138	0.0215054061986588	3	3	0.0	1.0
5CVO_A	0.0001494104582147	1.2509498733818702	0.2199799439813501	-1	-1	0.35695730730563047	0.0
5WBK_A	0.0200780058393067	0.6315183850420774	0.0970964541482639	-1	-1	0.12572629252951092	0.0
7V86_C	0.0042494679133447	0.9547836287913836	0.0471463143139867	3	3	0.0	1.0
7MW5_C	0.0082598898257879	0.8666190097507123	0.045491883252869	3	3	0.02314089792290134	1.0
6Q6H_A	0.0265019674118942	0.6726244253658431	0.0570720736347449	3	3	0.0	1.0
7AEA_A	0.0234465961850397	0.5744397046929779	0.090157117937007	-1	-1	0.04872721590668394	0.0
7T3C_A	0.0123540986333749	1.141435319189854	0.0159666566861913	3	3	0.12426920391435384	1.0
7PEA_E	0.0321065973621281	0.5685301996303711	0.0605264241229863	3	3	0.06407916692412144	0.9359208330758786
7RL6_A	0.0214701890549024	1.1914152553235595	0.0033085120789013	3	3	0.11594327388322827	1.0
7BP8_B	0.0196211324461716	1.1789331153752898	0.0058238157721357	3	3	0.11594327388322827	1.0
7V26_C	0.0056947387383051	0.8409140939157664	0.0570720736347449	3	3	0.02314089792290134	1.0
7BP8_E	0.019625437102351	1.178933979382632	0.0058238157721357	3	3	0.11594327388322827	1.0
7OOP_A	0.030407713899773	0.6811393271996325	0.0521092782942007	3	3	0.020922067359141032	1.0
7NIV_A	0.0878447920315404	0.8766728543417726	0.0008271775551371	-1	-1	0.4229360658519193	0.0
5FO9_B	0.0059616304925334	0.9612741580045666	0.0422415493952179	3	3	0.0	1.0
7PP6_A	0.0052311113268248	0.733794427709975	0.1753514522277828	-1	-1	0.1633160295121247	0.0
2BGN_A	0.0004180783711357	1.3267763714125227	0.1330836156472754	1	1	0.6923886813397997	0.30761131866020036
7A97_A	0.0107898825356682	0.9837980808379996	0.030603642719128	3	3	0.007209684456591927	0.992790315543408
6X6C_A	0.0006772101098174	1.303092921365812	0.0961018998709848	-1	-1	0.09142859013088132	0.0
7OPL_A	0.0209872765406982	0.9129994770008922	0.0271879789729934	3	3	0.006853670197741338	1.0
3LPO_B	0.0006107520896992	1.2888683408720825	0.1194444620618173	1	1	0.8661050744640184	0.13389492553598156
7MO8_A	0.0019784727494124	0.7478113162999482	0.2150753592437007	-1	-1	0.07155801972425908	0.0
7O7P_B	0.0072673349920643	0.7790726544465993	0.0926384747730684	3	3	0.0	1.0
7OPD_A	0.0301132987867809	0.6811363848963373	0.0537631265310847	3	3	0.0	1.0
7WE8_B	0.0030443347457175	0.9757710402462704	0.0504550203401277	3	3	0.07639409138318039	1.0
7WK5_D	0.0068901799556144	0.874619560830432	0.0494792275614968	3	3	0.02314089792290134	1.0
7WVP_D	0.0068901799556144	0.874619560830432	0.0494792275614968	3	3	0.02314089792290134	1.0
5KJH_B	0.0190776799766726	1.0614375668197378	0.0168211022886111	3	3	0.0	1.0
7OPC_A	0.0301182057801374	0.6811365041927836	0.0537631265310847	3	3	0.0	1.0
7OPD_d	0.0073043276624194	1.0836991926399433	0.0298127438669044	3	3	0.03593964713672834	1.0
7U5C_E	0.0170117291054873	0.5654970772329054	0.1569378712838169	-1	-1	0.06671050459063822	0.0
6FN4_A	0.0931048734710752	0.7998715194361413	0.0165423471063261	-1	-1	0.03818738139345683	0.0
2BGN_D	0.0002367304036708	1.3269358638168656	0.1681159712751856	1	1	0.5746298462719696	0.42537015372803044
7JN7_A	0.0005636467317225	1.3036672401374187	0.1184088497246806	1	1	0.8661050744640184	0.13389492553598156
6W6W_A	0.0076271070530638	0.6662846465914586	0.1876228190312141	-1	-1	0.1534849223726913	0.0
7RLA_D	0.0257964899645251	1.0881997820403593	0.0041355535019986	3	3	0.0	1.0
6RFL_B	0.0126723636117745	0.9174846650202776	0.0355667131830064	3	3	0.0	1.0
7EJ4_A	0.0061454365236905	0.9428689318965838	0.0446646519250406	3	3	0.0	1.0
7EG7_p	0.0077118758497857	0.903700962534653	0.045491883252869	3	3	0.0	1.0
7O7P_D	0.0073955632705909	0.7804657768914077	0.0918114230686562	3	3	0.0	1.0
6WW7_A	0.0035833780399106	1.0648643359442391	0.0440416709650406	3	3	0.0	1.0
6Q6G_A	0.0246148975530561	0.677885702494033	0.0628617784103293	3	3	0.0	1.0
6EJD_A	0.0043669817536729	1.2695573373505675	0.0239867377672513	3	3	0.0	1.0
7PEA_F	0.0321067050542854	0.5685317015394988	0.066137781369111	3	3	0.12441866828392843	0.8755813317160716
5M5G_B	0.0191827922071376	1.0564084875329982	0.017676751760596	3	3	0.0	1.0
7CWU_A	0.0042296664116447	0.8222240917986784	0.0872302669785827	3	3	0.012610183582345204	1.0
7CWU_C	0.0031471611491539	0.8290640182758574	0.0951087693785319	3	3	0.012610183582345204	1.0
7DVQ_3	0.0052619361952236	1.0538891244835644	0.039552885392045	3	3	0.02435216621949468	0.9756478337805053
3LPO_D	0.0005138041733028	1.2888404099277198	0.149239652085839	1	1	0.8661050744640184	0.13389492553598156
3F8S_B	0.0002232767006162	1.3297352085602203	0.1624999050412603	1	1	0.5704989358916289	0.4295010641083711
7CZS_C	0.0133494028395864	0.9060722789213632	0.0363936588404032	3	3	0.0	1.0
6POF_C	0.019466052181614	0.663813048119415	0.0980929580625606	-1	-1	0.000498948118496203	0.0
7E3K_A	0.0076957156838211	0.8933007872070705	0.0471463143139867	3	3	0.0	1.0
7CWU_B	0.0041187455479497	0.8326056003770606	0.0804290662984963	3	3	0.012610183582345204	1.0
6S8Q_B	0.033168571314062	0.6404667260621167	0.0554175614600527	-1	-1	0.1789551007618058	0.0
7VGI_B	0.0295690710522216	0.8782459416960688	0.0181966044744523	-1	-1	0.10838577701643207	0.0
7M7G_B	0.0209776306073341	0.6728197538502639	0.0909839569412689	-1	-1	0.000498948118496203	0.0
7SL1_A	0.0036748789821363	0.8173079920212427	0.1031022210331831	3	3	0.08855061360755935	1.0
3SX4_B	0.000273009060571	1.3297965945947017	0.1591566100254962	1	1	0.642850854646841	0.357149145353159
6YSQ_C	0.0046688421413797	0.7874910246489077	0.1225629443592069	3	3	0.0910972934252801	1.0
7SL1_B	0.0034960858906108	0.8171948386633054	0.1061298169835074	3	3	0.1322910503143572	1.0
7KMS_A	0.0032796618481353	0.8386615350710378	0.0862534621133408	3	3	0.03072610730087554	1.0
7BSQ_A	0.0431033529194129	0.9822988733458806	0.0016540840807526	-1	-1	0.1660445359083728	0.0
7MO7_A	0.0048543742445986	0.7392617400613808	0.1887905425782148	-1	-1	0.07155801972425908	0.0
7RLA_A	0.0263783803306947	1.0882005311943814	0.0049627974633414	3	3	0.0	1.0
7CZZ_C	0.013013289374083	0.8970156919201926	0.0380480467994648	3	3	0.0	1.0
7LHW_A	0.0193318085837711	0.5463708988500721	0.1588089956525176	-1	-1	0.06671050459063822	0.0
6HXH_C	0.0233403354722164	0.8025826912774315	0.0422415493952179	-1	-1	0.016273554078747022	0.0
1W1I_B	0.0003482434775044	1.331150462166821	0.1320224305126105	1	1	0.6508365963572392	0.3491634036427607
7VGJ_A	0.0463270503087384	0.8296489179077128	0.0190237705806923	-1	-1	0.0016379964006569784	0.0
7JY5_F	0.0232879174136854	1.134671795257272	0.0049877163597098	3	3	0.05624194766482565	0.9437580523351744
7LN6_F	0.0258723042900843	0.6088902893705616	0.082363784576418	-1	-1	0.038070941915089196	0.0
7JY5_C	0.0232877403647868	1.1346734211032696	0.0049877163597098	3	3	0.05619924932785214	0.9438007506721479
6POF_B	0.0189085076129965	0.6637023010586025	0.107142972791848	-1	-1	0.000498948118496203	0.0
7KQB_A	0.0008911631152134	0.9373450882383207	0.239040573318837	-1	-1	0.38402391129613905	0.0
7SL7_B	0.0051247222254221	0.7631372310828806	0.149239652085839	3	3	0.027266058545282273	0.9727339414547177
7FJO_A	0.0015924401075585	0.8313605921620508	0.1215212383717661	-1	-1	0.07759219410360241	0.0
5URJ_A	0.0311091129110159	0.5518654932755309	0.0794043270020214	-1	-1	0.10170055592085805	0.0
6XJA_P	0.00946855343398	0.7862971526663346	0.0794043270020214	3	3	0.0	1.0
2BGN_B	0.0004153073615304	1.3266988930995598	0.1569378712838169	1	1	0.7279107102734681	0.27208928972653196
7V8A_B	0.0047191548805493	0.9377945328950166	0.0512818239323704	3	3	0.0	1.0
3IJE_A	0.0143075815258001	0.7072973437663083	0.1132600047230165	-1	-1	0.09249658397930209	0.0
6A5U_B	0.0100675237056136	0.936690313462545	0.0388749924124196	3	3	0.0	1.0
7VSH_A	0.0473309315361703	0.9483054075100114	0.0041355535019986	-1	-1	0.002951827922270015	0.0
3ZDZ_B	0.000115098709201	1.2333133069063411	0.2633230302918623	-1	-1	0.27440534923598403	0.0
6MF0_A	0.0162871766319001	1.0283359227910336	0.0254452761871732	3	3	0.0028627747986164714	1.0
7Q60_A	0.0025296483433099	0.8045613942191335	0.1464017808284476	-1	-1	0.07780246379588326	0.0
6PYH_A	0.0088597908204758	0.7927949800394182	0.0785014061978188	3	3	0.0	1.0
6P0B_A	0.0139436495664931	1.3139673960234557	0.0024811957952362	-1	-1	0.005489440199802354	0.0
6W5V_A	0.0514379686725423	0.5659282168188162	0.0568180623319403	-1	-1	0.16635137677677694	0.0
7VGH_B	0.0296524296565126	0.8308700278803992	0.0281224550452081	3	3	0.1087819279625605	0.8912180720374395
7W99_C	0.0015132689250206	0.8919423975973144	0.1020969671088922	-1	-1	0.10270835989420021	0.0
6POF_D	0.0194554667245187	0.6639929995615286	0.1061298169835074	-1	-1	0.000498948118496203	0.0
7KDD_B	0.0063784029668589	1.093399074983621	0.034739440546361	3	3	0.06958811022836583	1.0
7TCC_A	0.0077873628220302	0.9144978821433528	0.0471463143139867	3	3	0.030513621492697488	1.0
7B2M_B	0.0081530865764232	0.8121392187908473	0.0719602719650467	3	3	0.09655899232840709	1.0
7O7N_C	0.0056733821344534	0.77519288651007	0.1381303837488525	3	3	0.0910972934252801	1.0
7O7N_A	0.0056733821344534	0.77519288651007	0.1381303837488525	3	3	0.0910972934252801	1.0
7EDX_o	0.0229834923861291	0.557821747118652	0.1282050067062659	-1	-1	0.06671050459063822	0.0
6EOT_A	0.0009170255871276	1.2866135150059967	0.082363784576418	1	1	0.8661050744640184	0.13389492553598156
6UIA_C	0.0190504670895498	0.7516105143934093	0.0699114965509424	3	3	0.0	1.0
3NOX_A	0.0002808704543719	1.3293830764484351	0.180664171095205	1	1	0.40331617835838096	0.596683821641619
7VQ1_A	0.0521816503509437	0.8238095557182457	0.0211148333140693	-1	-1	0.0016379964006569784	0.0
7VQ1_C	0.0521816481312814	0.8238095610936298	0.0211148333140693	-1	-1	0.0016379964006569784	0.0
6C3P_E	0.1169892202313602	0.7128134592190448	0.0342175526592682	-1	-1	0.340813182975218	0.0
7A3G_A	0.0029093848546223	1.2764493294542456	0.0298127438669044	3	3	0.0	1.0
6POF_A	0.0200253478671651	0.6639119312322834	0.1091741848281244	-1	-1	0.01721277447454131	0.0
7SL6_A	0.0050969895926105	0.7404587836998309	0.1946640646099655	-1	-1	0.07155801972425908	0.0
6EOS_E	0.0006106333539448	1.2797269720919493	0.151428803142529	1	1	0.8661050744640184	0.13389492553598156
7MQR_F	0.0062725193926928	0.7856206649802907	0.1142860673801178	3	3	0.0910972934252801	1.0
7AE3_A	0.0271007975808744	0.5723607214735418	0.0942928927421478	-1	-1	0.04394878674981756	0.0
7RLF_B	0.0216671994246496	1.193434346587146	0.0075000236060698	3	3	0.11594327388322827	1.0
3WQH_B	0.000352297987696	1.3303980688464208	0.1636190675350743	1	1	0.5213678334102142	0.4786321665897858
3LPO_C	0.0005377535930399	1.2888468257196024	0.169245558317908	1	1	0.8661050744640184	0.13389492553598156
7VXC_B	0.0014228570695884	0.8899186184158144	0.1414391590857324	-1	-1	0.21040500014054048	0.0
5J3J_B	0.0001523263300208	1.331306920833452	0.1772153079970764	1	1	0.24363798489133445	0.7563620151086655
2BGN_C	0.0005311500721454	1.326809495994148	0.145971650377916	1	1	0.6508365963572392	0.3491634036427607
7WHI_C	0.0053968123067725	0.8223118141030569	0.0882089880243695	3	3	0.012610183582345204	1.0
7STK_B	0.006613729676095	0.784698588048996	0.1163436922189591	3	3	0.0910972934252801	1.0
7SL6_B	0.0050376303368817	0.7401720266734111	0.2005958028393986	-1	-1	0.07155801972425908	0.0
7LSS_C	0.0028534242108529	0.8440795006959586	0.0980929580625606	3	3	0.0888173392490449	1.0
5YU6_C	0.2381885904128293	0.7973043346450699	0.0083406172007201	-1	-1	0.5379822824586876	0.0
7K56_J	0.0234682073600596	1.086116789271626	0.0115797655430185	3	3	0.0	1.0
7O7Q_D	0.0075470950092226	0.7787262067956674	0.1149711661434758	3	3	0.0910972934252801	1.0
7K56_D	0.0234659602850032	1.0861181228089662	0.0115797655430185	3	3	0.0	1.0
7NXD_B	0.0059507397375013	0.675095411288959	0.2324157514394864	-1	-1	0.2592732121402702	0.0
7VQ1_D	0.0521847158018159	0.8238108938618662	0.0228428607189075	-1	-1	0.0016379964006569784	0.0
6WJ5_C	0.1521281968982875	0.8563928087535853	0.0	-1	-1	0.3683861076600771	0.0
7RLF_E	0.0216654090056919	1.1934345088418803	0.0083406172007201	3	3	0.11594327388322827	1.0
3KM9_B	0.0128047687514786	0.7468302478998575	0.1050453970057188	3	3	0.0	1.0
5DOU_C	0.0054887348422304	1.0906096644869328	0.039552885392045	3	3	0.0	1.0
6K7G_A	0.0436480076215639	0.9546601239796736	0.0074438168005386	-1	-1	0.002951827922270015	0.0
7MQR_E	0.0062698462451392	0.785619740777741	0.1225629443592069	3	3	0.0910972934252801	1.0
7A3F_C	0.0006563953343178	1.2880510901160194	0.1448863846043853	1	1	0.8661050744640184	0.13389492553598156
6FF7_A	0.0371573811844356	1.0767273994709343	0.0	3	3	0.10175912236080856	0.8982408776391915
5LCW_N	0.1153140614096094	0.7755156137990031	0.0254452761871732	-1	-1	0.18140674899698525	0.0
3EIO_B	0.0002802955238015	1.3310036072484277	0.1737865940938503	1	1	0.24363798489133445	0.7563620151086655
7TW6_A	0.0675399394220821	0.8591154544467627	0.0108695004677259	-1	-1	0.15763576142531918	0.0
2I78_D	0.0005172696059668	1.3321665433023753	0.1153136075552034	1	1	0.7214445114668881	0.27855548853311185
7NVY_B	0.0085783700459625	0.9851329650562728	0.0405293719948107	3	3	0.07639409138318039	1.0
5Z58_3	0.0042760037039017	1.0702401423272103	0.0458478938296924	3	3	0.0	1.0
1W1I_D	0.0004367049149726	1.331105236303355	0.1427222047608263	1	1	0.6508365963572392	0.3491634036427607
4G1M_A	0.0146418341826614	0.7556153870644351	0.0872302669785827	3	3	0.0016627737542845012	1.0
7A96_B	0.0110584290639876	0.915462315037556	0.0440416709650406	3	3	0.0	1.0
2OPH_B	0.0003105716952659	1.329877012038161	0.1852942030492377	1	1	0.0	1.0
7VQ1_B	0.0521812399674492	0.8238103302910882	0.0237089470211593	-1	-1	0.0016379964006569784	0.0
7O7Q_B	0.007836724792948	0.7786250701784987	0.1157982035282028	3	3	0.0910972934252801	1.0
6W2J_A	0.0063274911147657	1.0799405012059349	0.0386600222545225	3	3	0.0	1.0
7K56_A	0.0234668767448654	1.0861169796647332	0.0124068665100041	3	3	0.0	1.0
7K56_G	0.0234669077374513	1.0861169725666426	0.0124068665100041	3	3	0.0	1.0
1W1I_A	0.0007086198070506	1.3310269719118293	0.0941175821499755	-1	-1	0.14972521265647956	0.0
6TNF_A	0.1828380952364875	0.4914460092564539	0.0471463143139867	-1	-1	0.6810853182814448	0.0
7Q1L_A	0.0111856278015776	1.2571475465248132	0.014888357714047	3	3	0.006312906405849465	1.0
7JN7_D	0.0011473340456639	1.294564678502379	0.0586691050610685	-1	-1	0.019713487522799042	0.0
5URK_A	0.0301015238118297	0.5477059718769716	0.1009099298542488	-1	-1	0.16258325464052276	0.0
7EG8_o	0.0230290878633499	0.5579318081326452	0.1480560336505521	-1	-1	0.06671050459063822	0.0
4UHX_A	0.0068129846431177	1.1771437806995968	0.0315702473264509	3	3	0.11594327388322827	1.0
7JUP_D	0.1570183355756458	0.839239286652359	0.0049877163597098	-1	-1	0.3683861076600771	0.0
6WJ5_D	0.1403900924131835	0.8559552510659572	0.0033085120789013	-1	-1	0.3683861076600771	0.0
5HXB_B	0.0132239252027557	1.0816494617165446	0.0271879789729934	3	3	0.0	1.0
7WVQ_B	0.0069815591252776	0.8457839886174461	0.0623900411658351	3	3	0.02314089792290134	1.0
7OXO_C	0.026098914806971	1.182419583134953	0.0041355535019986	3	3	0.11594327388322827	1.0
6NT3_A	0.1211290613855508	0.8635363338579791	0.0041527907791232	-1	-1	0.3683861076600771	0.0
7BDJ_B	0.0313469317047855	0.6286309153120336	0.0744417083525081	-1	-1	0.08090265094901573	0.0
7D0D_B	0.0070226968590528	0.8478124045387866	0.0595534013336387	3	3	0.02314089792290134	1.0
6MSU_A	0.0147561991132314	0.7621558554240988	0.0872302669785827	3	3	0.041592509087439763	0.9584074909125603
6SVO_B	0.0132525813690186	1.3309071465972755	0.0024811957952362	-1	-1	0.005489440199802354	0.0
7EG7_o	0.0220459644305054	0.5580629628678365	0.162117484981902	-1	-1	0.06671050459063822	0.0
6PUS_D	0.0501288665739155	0.7847624130187445	0.034739440546361	-1	-1	0.17541494063403062	0.0
6RFL_A	0.0241763248061407	0.7423491896617759	0.0612073126593617	3	3	0.0	1.0
7E21_A	0.0339937947626258	0.8708734072761797	0.0211148333140693	-1	-1	0.10392348845024203	0.0
6FF7_r	0.0319066644165576	0.4511224239871584	0.1153136075552034	-1	-1	0.338216532079355	0.0
7LLA_C	0.0229599749231856	0.73852100860231	0.0727594979737589	3	3	0.0	1.0
6TED_A	0.031214395354956	0.5938167057725989	0.084367115769673	-1	-1	0.04631180840396638	0.0
7TB8_C	0.0037819977514798	0.9402092534791217	0.0587261504406628	3	3	0.05354702717710004	1.0
6X6A_D	0.0006178371507177	1.2994303285765063	0.1591566100254962	1	1	0.8661050744640184	0.13389492553598156
6C3P_G	0.1170050668785568	0.7128157315147485	0.0377684208359867	-1	-1	0.340813182975218	0.0
7VCS_J	0.0308645485440395	1.0542922047127228	0.0083406172007201	3	3	0.08813299962870051	1.0
6C3P_H	0.117006341504978	0.7128141011400008	0.0377684208359867	-1	-1	0.34082413824144453	0.0
3DTP_A	0.0545230805491849	0.6959499162310664	0.0488003627713593	-1	-1	0.22369322846956888	0.0
7DU2_A	0.0267807101953003	0.7126661976388706	0.068651600081727	-1	-1	0.1267644718331075	0.0
2DW5_A	0.0001506814947071	1.1708929881991614	0.4190139578055414	-1	-1	0.41544633938701325	0.0
7A69_A	0.0865327233144946	0.8012436258136983	0.0254452761871732	-1	-1	0.17725173047355575	0.0
2HYE_A	0.0236274405617698	1.0793074982542787	0.0140611636219507	3	3	0.0	1.0
5FTK_D	0.0175637275210439	1.2141421160502106	0.0140611636219507	3	3	0.11594327388322827	1.0
5FTK_A	0.0175650998918205	1.2141418924955802	0.0140611636219507	3	3	0.11594327388322827	1.0
6PUS_B	0.0501292648053199	0.784760732645287	0.0355667131830064	-1	-1	0.17541494063403062	0.0
6QZW_B	0.0009872351275182	1.2836929366996614	0.0882089880243695	1	1	0.8661050744640184	0.13389492553598156
6PUS_C	0.0501276162321457	0.7847630588880763	0.0355667131830064	-1	-1	0.17541494063403062	0.0
4IOF_A	0.0231856187084684	1.2492136067512476	0.0041355535019986	3	3	0.0	1.0
6PUS_A	0.0501308013106882	0.78476306425871	0.0355667131830064	-1	-1	0.17541494063403062	0.0
6EOT_I	0.0006854818912361	1.2867104189201313	0.151428803142529	1	1	0.8661050744640184	0.13389492553598156
5CVO_D	0.0001586957244683	1.2487874725375228	0.3184299200083866	-1	-1	0.07866286203458453	0.0
7VXA_B	0.0014505078395998	0.8945875981722291	0.1538460325592956	-1	-1	0.21040500014054048	0.0
7BPB_E	0.0227073290470933	1.1511819158348768	0.0124068665100041	3	3	0.08424674228293967	1.0
5N0Z_A	0.0002627330214797	1.1630237124739151	0.4009272814583038	-1	-1	0.41544633938701325	0.0
7FDC_Q	0.071046307360374	0.464620012313044	0.0718084710189059	-1	-1	0.4354639142335546	0.0
6EOQ_C	0.0004156714177479	1.296147779013307	0.2065869108905589	1	1	0.8661050744640184	0.13389492553598156
6R4E_B	0.0140888341300025	1.3298258345860647	0.0041527907791232	-1	-1	0.005489440199802354	0.0
7NVZ_A	0.0279033835388656	0.5699109584614476	0.1100080373618404	-1	-1	0.008745041329461325	0.0
7QID_C	0.0057473664445719	0.8385834413615227	0.0851942204355551	3	3	0.13913449414854437	1.0
3O9V_A	0.0004126055672775	1.3303787198772763	0.180664171095205	1	1	0.24363798489133445	0.7563620151086655
6NT4_A	0.1362082424718473	0.8759142017496002	0.0033085120789013	-1	-1	0.3683861076600771	0.0
7NVY_A	0.0276682545735325	0.5697780006361522	0.1116622510355438	-1	-1	0.013423775622855311	0.0
5N0M_A	0.0003789977137644	1.1598860597811602	0.3599551550904529	-1	-1	0.41544633938701325	0.0
7NDL_B	0.0131636929292611	1.329586233104213	0.0058238157721357	-1	-1	0.005489440199802354	0.0
6PYH_D	0.014881752191305	0.7267243553440595	0.13096385708245	-1	-1	0.059254838823376614	0.0
6C3P_F	0.1170056366691433	0.7128159247285311	0.0386600222545225	-1	-1	0.3501424576476827	0.0
3SWW_A	0.0003856767823362	1.3296816449349018	0.1911334111042903	1	1	0.0	1.0
6HXH_A	0.0209903933468221	0.8066774964815222	0.0540540988034132	3	3	0.07502459233295188	0.9249754076670481
3SWW_B	0.0004180093442802	1.3296385567260804	0.1864573740074866	1	1	0.0	1.0
5DOU_D	0.0056351253192496	1.088671950990494	0.0431409731731342	3	3	0.0	1.0
6TAV_C	0.0015208028018707	0.7781107174506464	0.2961118477524427	-1	-1	0.22868958764704725	0.0
7BPB_B	0.022689501714511	1.151183506653837	0.0132341605941959	3	3	0.06559800569979468	1.0
7EPX_B	0.0115385690481814	0.9139597919076208	0.0467534245579859	3	3	0.0	1.0
7Q3L_C	0.0059554099799818	1.0725135815935645	0.0440416709650406	3	3	0.0	1.0
6X2J_D	0.1520698575022616	0.8718411533906099	0.0024811957952362	-1	-1	0.3683861076600771	0.0
7NVT_A	0.027836096574365	0.5695983615910889	0.1133168064519194	-1	-1	0.04394878674981756	0.0
4MMX_A	0.0124924962684635	0.7756764496402584	0.0980929580625606	3	3	0.0910972934252801	1.0
6MK0_A	0.0159215119972184	0.7920602197993134	0.0689655430268945	3	3	0.05746979391221354	1.0
6QZV_B	0.0002368036847855	1.3034834205969583	0.2286586924797784	1	1	0.8661050744640184	0.13389492553598156
6EJ9_A	0.0044681818580775	1.2713633373078237	0.031431051558405	3	3	0.0	1.0
7STH_A	0.0064109968373172	0.7692257114048323	0.1715119207828686	3	3	0.027266058545282273	0.9727339414547177
7NVS_B	0.0076876479036292	0.9850979821998658	0.0463192707105852	3	3	0.07639409138318039	1.0
3ZE0_B	0.0004253562798785	1.2309066366049937	0.2686256035636891	-1	-1	0.27440534923598403	0.0
7LLA_D	0.0234378225517989	0.7384714526917042	0.074666646402848	3	3	0.0	1.0
4LKO_B	0.0004345359899869	1.3283465546791646	0.1923079976371313	1	1	0.1085418004132944	0.8914581995867056
5KKL_B	0.0234763844486889	1.062121365191999	0.0185340926063368	3	3	0.0	1.0
3B1U_A	0.0003504649331122	1.1701482933189238	0.3912545824383207	-1	-1	0.41544633938701325	0.0
6UV5_D	0.0220981576488942	0.7445479332872054	0.0804290662984963	3	3	0.0	1.0
7EGA_o	0.0228737669798911	0.5579322437356169	0.1728701551423968	-1	-1	0.06671050459063822	0.0
3S3P_A	0.0009807170916814	0.9625499075443976	0.2554520040351749	-1	-1	0.5602600014600236	0.0
7JKQ_A	0.0008155056973628	1.2925494368760253	0.1256987023072455	1	1	0.8661050744640184	0.13389492553598156
7U5C_C	0.0225206509283706	0.8450251629704433	0.0413563080873329	3	3	0.05827516982552087	0.9417248301744792
7LLA_A	0.0235214503260171	0.7385072469832887	0.074666646402848	3	3	0.0	1.0
7ONB_A	0.0044742142361396	1.0654522438662917	0.0503909076104127	3	3	0.0	1.0
5N0Y_A	0.0004624636161103	1.1590480916541424	0.3478259790250211	-1	-1	0.41544633938701325	0.0
4LKO_A	0.000299600692398	1.3286650076279083	0.2138557698844025	1	1	0.23621094226719536	0.7637890577328047
7DN3_A	0.0267825428195495	0.7126661011086604	0.0760957688434487	-1	-1	0.17821656844033695	0.0
7Z42_D	0.0471770913705121	0.7831857321435534	0.0386600222545225	-1	-1	0.17541494063403062	0.0
7LLA_B	0.023417650709904	0.738482974124533	0.0765807788243952	3	3	0.0	1.0
7SV7_A	0.0876809391840993	0.962665070348882	0.0033085120789013	-1	-1	0.24280066922417395	0.0
6INQ_A	0.0329092650967097	0.6152135277488673	0.0818859710366419	-1	-1	0.04378377165366533	0.0
7ABI_s	0.0386896866921633	0.4539713055895593	0.1112133623477085	-1	-1	0.3482649702524399	0.0
7SL3_A	0.0048360154329315	0.7710591989042495	0.1970299243863917	-1	-1	0.12482106861644263	0.0
6R4H_B	0.015222205504013	1.3328086377389032	0.0	-1	-1	0.005489440199802354	0.0
5AWC_B	0.0086486680875931	1.198954817675308	0.0289360965836333	3	3	0.11594327388322827	1.0
1WDA_A	0.0001844320182696	1.1708540057043575	0.4601450024395415	-1	-1	0.41544633938701325	0.0
3NOX_B	0.0001249951630728	1.3296044869710992	0.2286586924797784	1	1	0.0	1.0
6NAJ_A	0.012602921996561	0.788531612263407	0.0882089880243695	3	3	0.0	1.0
7O7P_C	0.0073241263993156	0.7832180330324482	0.1389577634961676	3	3	0.0006935875032525875	1.0
7NVS_A	0.0281632163696042	0.5694829921496047	0.1174525206045782	-1	-1	0.11562217420992858	0.0
6UV5_B	0.020796785439005	0.7484194835536646	0.0882089880243695	3	3	0.0	1.0
6LKN_M	0.0374529631548883	0.8939342948908761	0.0211148333140693	-1	-1	0.0476350660453225	0.0
3BJM_B	0.0003659694169465	1.3303299237565986	0.1970299243863917	1	1	0.0	1.0
3OPM_A	0.000315137914237	1.3353223695219132	0.169245558317908	1	1	0.5212752339257175	0.4787247660742825
5FO8_B	0.0072512396316945	0.8209426619031976	0.0941175821499755	3	3	0.012610183582345204	1.0
7SL3_B	0.0049164890873411	0.770974934152576	0.1970299243863917	-1	-1	0.1218581158986929	0.0
7STH_B	0.0077603229576177	0.7670611184335407	0.1636190675350743	3	3	0.027266058545282273	0.9727339414547177
1U8C_A	0.0225147668682962	0.77280439312358	0.0651982118967349	-1	-1	0.02387244530582584	0.0
7RL6_C	0.0214722549575485	1.191415221886611	0.0142618534263445	3	3	0.11594327388322827	1.0
7O7P_A	0.0074215547044304	0.7803777560331979	0.1472291561109899	3	3	0.0886982251229978	0.9113017748770021
6TAV_D	0.001847287689085	0.7635009772721445	0.2820505260961468	-1	-1	0.2181708025881256	0.0
7A3F_D	0.0007971105919888	1.2916668748060582	0.1394912100110368	1	1	0.8661050744640184	0.13389492553598156
7VCS_A	0.0303752907447384	1.054288868343661	0.012562807806465	3	3	0.0	1.0
4PJ3_A	0.0454986338988871	0.9584331721935302	0.0117157998763879	-1	-1	0.002951827922270015	0.0
6POE_D	0.0233367188351365	0.7507073094596233	0.0708593084227287	3	3	0.0	1.0
7S5V_E	0.0943935144118189	0.6773566738882982	0.0476602388888385	-1	-1	0.1458452353834777	0.0
6PUR_C	0.0509494306765698	0.7781272372385505	0.0405293719948107	-1	-1	0.17541494063403062	0.0
5MQF_A	0.0491661325371279	0.8452653856164902	0.0245762552329136	-1	-1	0.07283417037390114	0.0
3C45_A	0.0004659041356356	1.331430723190002	0.1726481467321663	1	1	0.24363798489133445	0.7563620151086655
7EG9_o	0.0249252719625523	0.5544527702352939	0.1596359250916699	-1	-1	0.06671050459063822	0.0
5OJ6_B	0.0257978346906999	0.5688236686399706	0.1427222047608263	-1	-1	0.06992164740342227	0.0
6DNH_A	0.0056470980103939	1.1142594487328072	0.0440416709650406	3	3	0.11123477252649182	1.0
7RLJ_E	0.0212914582933712	1.1968115772075003	0.014888357714047	3	3	0.11594327388322827	1.0
7DGD_B	0.0305980976431444	1.186676957699044	0.0033085120789013	3	3	0.11594327388322827	1.0
6SVQ_B	0.0161302487666784	1.3279127551271377	0.0074438168005386	-1	-1	0.005489440199802354	0.0
7NW0_A	0.0292363736859142	0.6688061227666775	0.0851942204355551	-1	-1	0.02468483160680498	0.0
5Y7K_D	0.000430001424154	1.332214757199634	0.1726481467321663	1	1	0.24363798489133445	0.7563620151086655
7RL6_F	0.0214706014024897	1.1914152725287428	0.0151134131271917	3	3	0.11594327388322827	1.0
4P7H_B	0.0136321623709779	0.7382972880823071	0.1470590388216097	3	3	0.13047638738354325	0.8695236126164567
3O9V_B	0.0003239381670325	1.327060756296608	0.2274114226358472	1	1	0.18652530129190195	0.8134746987080981
6SYT_A	0.1519335016995362	0.8991926508354877	0.0033085120789013	-1	-1	0.3683861076600771	0.0
6PUR_B	0.050946048783437	0.7781275827281728	0.0413563080873329	-1	-1	0.17541494063403062	0.0
6PUR_A	0.0509462538477796	0.778127335901416	0.0413563080873329	-1	-1	0.17541494063403062	0.0
4MMZ_A	0.0148697880481717	0.7958470038337454	0.0794645485926308	3	3	0.0	1.0
6ICZ_Y	0.0197444188972755	1.301841082528418	0.0058238157721357	-1	-1	0.005489440199802354	0.0
6PUR_D	0.0509497151070363	0.778128248884105	0.0413563080873329	-1	-1	0.17541494063403062	0.0
6WJ5_B	0.1471094737744552	0.856279238574366	0.0074438168005386	-1	-1	0.3683861076600771	0.0
6TAV_A	0.0015743463027319	0.7548562851081586	0.3680729305400763	-1	-1	0.23698391681887787	0.0
7JUP_B	0.1586181607997655	0.8385333262128223	0.010752376359526	-1	-1	0.3683861076600771	0.0
7Q62_A	0.0024838673150599	0.8275139645629516	0.1753514522277828	-1	-1	0.051993652705718506	0.0
7RLJ_K	0.0212938132769922	1.1968116221915932	0.0157152579062525	3	3	0.11594327388322827	1.0
6URG_A	0.0080340479610175	1.1131018042001954	0.0386600222545225	3	3	0.009090265086478958	1.0
2OQI_A	0.0006115233685112	1.33377262653965	0.1215212383717661	1	1	0.6508365963572392	0.3491634036427607
7BPA_E	0.0187072521495736	1.1532752380125295	0.0231594461372635	3	3	0.0	1.0
6TED_Z	0.0104334909604892	0.5604443616682968	0.3127038326818401	-1	-1	0.5930190956930598	0.0
1L5G_A	0.0164704718518484	0.7619144870246515	0.1051191692070554	3	3	0.0	1.0
6R4H_A	0.0148983341897507	1.3198063101515858	0.0100253538396266	-1	-1	0.005489440199802354	0.0
6UUZ_A	0.0192604856443692	0.7536762561064898	0.0980929580625606	3	3	0.0	1.0
5J3J_A	0.0006345463007822	1.330632558995449	0.151428803142529	1	1	0.6508365963572392	0.3491634036427607
2E1Q_C	0.0080261146974701	1.18862716676524	0.0342175526592682	3	3	0.11594327388322827	1.0
7O7Q_C	0.0083766856202257	0.7684236925924383	0.1654259730530252	3	3	0.027266058545282273	0.9727339414547177
7NVU_A	0.0287805195372936	0.6693007619428025	0.0909839569412689	-1	-1	0.028734260103849624	0.0
7A5O_B	0.0071454522910083	0.7481728459301031	0.2029854556985459	-1	-1	0.07155801972425908	0.0
6TM2_B	0.0071454522910083	0.7481728459301031	0.2029854556985459	-1	-1	0.07155801972425908	0.0
6WJ5_A	0.1524572285080025	0.8568004637133446	0.0074438168005386	-1	-1	0.3683861076600771	0.0
6UI9_D	0.0210990323078799	0.7470792318248185	0.1000913049362774	3	3	0.0	1.0
6SVO_A	0.0181903405250932	1.3208122991633433	0.0075000236060698	-1	-1	0.005489440199802354	0.0
7Z42_A	0.0459962220390776	0.7920331910121603	0.040447508308947	-1	-1	0.17541494063403062	0.0
5Y7J_B	0.0004244147510825	1.333031089636617	0.1760701703813332	1	1	0.24363798489133445	0.7563620151086655
7OMF_C	0.2543007712700241	0.8609527100586161	0.0016540840807526	-1	-1	0.3634333124273615	0.0
3B1T_A	0.0003602622377018	1.175006935689491	0.4427209730625898	-1	-1	0.41544633938701325	0.0
6X6C_D	0.0008340042953308	1.301621578913238	0.1341463363654724	1	1	0.8661050744640184	0.13389492553598156
7BSP_A	0.0435421430545515	0.9759582363285192	0.0132341605941959	-1	-1	0.06391524517270637	0.0
7A6E_A	0.0928638192477004	0.8085618928590054	0.0280611759977658	-1	-1	0.11209168395507206	0.0
2P8S_B	0.0003915618858973	1.331014280030704	0.2005958028393986	1	1	0.0	1.0
7NW0_B	0.0072399396096191	1.007971640708328	0.0496278660020452	-1	-1	0.003966145042839282	0.0
6TM2_A	0.0071446241864691	0.748175086125288	0.2053838882928957	-1	-1	0.07155801972425908	0.0
7O7Q_A	0.0087111145014387	0.7684629711984103	0.1654259730530252	3	3	0.027266058545282273	0.9727339414547177
6UUZ_B	0.0192743176178967	0.7537408770508582	0.101093154311656	3	3	0.0	1.0
7RLJ_H	0.0212980478300154	1.1968122088206288	0.0165423471063261	3	3	0.11594327388322827	1.0
6B7Z_A	0.0352429148029579	1.1183511868309233	0.0057897637424946	3	3	0.05619924932785214	0.9438007506721479
6ZHE_H	0.0213653152098565	0.7463034072700403	0.1000913049362774	3	3	0.0	1.0
6FTX_W	0.0348851263876994	0.8625132422275157	0.0280611759977658	-1	-1	0.01615062339732253	0.0
2OPH_A	0.0005233127597809	1.3303859253746209	0.1899605491171856	1	1	0.0	1.0
3D4L_B	0.0004774502877662	1.3306292506168655	0.1946640646099655	1	1	0.0	1.0
6EOQ_B	0.0005673841377946	1.2946433854020651	0.2102101123315929	1	1	0.8661050744640184	0.13389492553598156
6QZV_C	0.0004083158813592	1.302483838115999	0.2374617258507481	1	1	0.8661050744640184	0.13389492553598156
7CWT_A	0.0019801545293108	0.81778333503185	0.2034737123256018	-1	-1	0.10090554583295128	0.0
7RL7_F	0.0267740777545116	1.1238760813621058	0.0134114913151814	3	3	0.05619924932785214	0.9438007506721479
6UUZ_D	0.019572051466141	0.7537395220022528	0.101093154311656	3	3	0.0	1.0
4DKT_A	0.0004874491332489	1.1614275242253744	0.4107351700787662	-1	-1	0.41544633938701325	0.0
7CTH_C	0.0003217983289283	1.1905963053344175	0.4531249194627769	-1	-1	0.41544633938701325	0.0
4KRP_A	0.0107767129553247	1.1638625334176975	0.0324511081324321	3	3	0.11594327388322827	1.0
7RLJ_B	0.021296214592786	1.1968117256614057	0.017369624679081	3	3	0.11594327388322827	1.0
7PX3_B	0.0362957675201616	0.4908230857604424	0.1290321697790815	-1	-1	0.2123018301256957	0.0
6UUZ_C	0.0192525050703388	0.7536884717036265	0.1061298169835074	3	3	0.0	1.0
6I2X_A	0.0109908245582697	1.217543702081173	0.0280611759977658	3	3	0.013223534179782632	1.0
2DEW_X	0.0004646636537659	1.1711854407779323	0.4173504027730599	-1	-1	0.41544633938701325	0.0
6GYR_A	0.0233663592832879	1.2484525647389717	0.0099256639124456	3	3	0.0	1.0
7NVZ_B	0.0086182707250535	0.9821422822611298	0.0496278660020452	3	3	0.07639409138318039	1.0
3OPM_D	0.0001340429922427	1.334375987416895	0.2077922859940879	1	1	0.26375310911937744	0.7362468908806226
6Q6Q_A	0.0066266733539407	1.1762184181132236	0.040447508308947	3	3	0.11594327388322827	1.0
6TAV_B	0.0027186082383412	0.7471547947783226	0.3515297598020153	-1	-1	0.34938638938375	0.0
7NVT_B	0.0086841893511058	0.9821063945384576	0.0496278660020452	3	3	0.07639409138318039	1.0
7R7T_A	0.0285907917811618	1.117871317511088	0.0124068665100041	3	3	0.05619924932785214	0.9438007506721479
6XTX_2	0.0209818987104241	1.091746427221515	0.026468223205744	3	3	0.0	1.0
2QKY_B	0.0005212816688363	1.3322964106606698	0.1749272671970156	1	1	0.24363798489133445	0.7563620151086655
7LN0_F	0.0259082960847957	0.9054812901377802	0.0342175526592682	3	3	0.003532714446084079	1.0
1TK3_B	0.0005122200734985	1.3301902361407645	0.1982160390455583	1	1	0.0	1.0
6WKR_A	0.0126377858496814	0.6491848217857387	0.2311611452410811	-1	-1	0.1534849223726913	0.0
7RL7_C	0.0267706601376453	1.123876611034358	0.0142618534263445	3	3	0.05619924932785214	0.9438007506721479
6BLY_A	0.0063341845276315	1.1146571784090462	0.0449441429984014	3	3	0.11123477252649182	1.0
7K11_A	0.110970473183089	1.0112715162172832	0.0016540840807526	-1	-1	0.3232343888602204	0.0
6ICZ_D	0.0319067445995339	0.451117993654589	0.1703779119274109	-1	-1	0.4919305838259317	0.0
6EJ7_A	0.0053398582090254	1.2683351855832028	0.0351026483066376	3	3	0.0	1.0
6A5U_A	0.0326484400705976	0.6104750714446836	0.1058724543546798	-1	-1	0.24153912761291466	0.0
3G0G_C	0.0007210285175458	1.3305284177712249	0.1438032374217908	1	1	0.6508365963572392	0.3491634036427607
6WG3_E	0.2199955006547035	0.8506678540362922	0.0057897637424946	-1	-1	0.3634333124273615	0.0
1NU6_B	0.0003314634594584	1.328902659477766	0.2412735215008956	1	1	0.0	1.0
7DN3_B	0.0092893765701804	1.016390251785628	0.0471463143139867	3	3	0.12858724062963026	0.8714127593703698
6Y0F_A	0.0008414383425556	1.3304323958062572	0.1184088497246806	1	1	0.6508365963572392	0.3491634036427607
3G0G_D	0.0004215257704076	1.3421919917696676	0.1760701703813332	1	1	0.7194377334254485	0.2805622665745514
7LMZ_D	0.0212864342813513	1.05294441066415	0.0306906295197915	3	3	0.12148734275156625	1.0
7MOA_D	0.0011771543356571	0.9392469578497216	0.2476782066905551	-1	-1	0.48416223485061316	0.0
7O7R_B	0.0152044095371838	0.7807391618987201	0.1083536427235736	3	3	0.0910972934252801	1.0
6MF2_A	0.0189463582908774	1.016149391835564	0.0359899834238583	3	3	0.005263428158660218	1.0
7K57_B	0.0219028532868678	1.069548344507381	0.0281224550452081	3	3	0.0	1.0
6FF4_v	0.0091379372399045	1.0631362027283373	0.0449441429984014	3	3	0.0	1.0
3G0D_D	0.0001592092195189	1.3315040689028166	0.2361966776299009	1	1	0.0	1.0
5DYH_A	0.0131170584983199	1.2574727517487163	0.0223323354003182	3	3	0.0	1.0
6GMH_M	0.0354968456120773	0.5388620923286518	0.1288518320784728	-1	-1	0.062042380409890595	0.0
2OQI_B	0.0007214319358349	1.3337033710773685	0.1153136075552034	1	1	0.7439480630720492	0.2560519369279507
6S8O_B	0.03693638422627	0.5262990909194388	0.1290321697790815	-1	-1	0.01733184644084333	0.0
6DRD_A	0.0337338919321913	0.8453000890388411	0.0342175526592682	3	3	0.12892282169248093	0.8710771783075191
7A3F_B	0.0009270497280858	1.29519353855679	0.1341463363654724	1	1	0.8661050744640184	0.13389492553598156
7MEZ_A	0.0341154400522339	1.1932239924421797	0.0041355535019986	3	3	0.11594327388322827	1.0
7BPA_B	0.0187091494732707	1.1532359284199207	0.026468223205744	3	3	0.0	1.0
3Q0T_A	0.0006066265384219	1.3302066381450803	0.1887905425782148	1	1	0.0	1.0
6POE_B	0.0223754947565766	0.7453644198709034	0.1031022210331831	3	3	0.0	1.0
2E1Q_A	0.0068198342892615	1.1886990747025683	0.040447508308947	3	3	0.11594327388322827	1.0
7A98_C	0.0099444072073491	0.9748754365060884	0.0503909076104127	3	3	0.07639409138318039	1.0
7ABI_U	0.041697599660058	0.9842410351752384	0.0159666566861913	-1	-1	0.03854365883211368	0.0
7WHK_C	0.0080733944251422	0.8468363525701581	0.0833334756581622	3	3	0.003671543678826122	1.0
6UI9_C	0.0220767933963029	0.7467868275593712	0.1061298169835074	3	3	0.0	1.0
7M7G_A	0.0176623034140095	0.9308746856611108	0.045491883252869	3	3	0.07608296171600698	1.0
7N74_A	0.0280162039772639	1.0259500817710512	0.0237089470211593	3	3	0.05279245743061814	0.9472075425693819
7VCS_D	0.0303691990159045	1.0542907921005389	0.0185340926063368	3	3	0.0	1.0
3G0C_B	0.0001254508465991	1.3283911870856275	0.2986036821405469	1	1	0.7509732197675776	0.24902678023242228
7KTR_B	0.0020743743643107	1.219791484158251	0.0522196547392181	3	3	0.11594327388322827	1.0
7FDA_Q	0.0740542851117731	0.4889963139234685	0.0970964541482639	-1	-1	0.43522310835776057	0.0
1X70_B	0.0004271729495928	1.3307079853687358	0.2175228597157934	1	1	0.0	1.0
6UV5_A	0.0200759636548575	0.7488553225678656	0.1194444620618173	3	3	0.06896767940259325	1.0
5OF9_B	0.0166488802887406	1.308262957383023	0.0134114913151814	-1	-1	0.005489440199802354	0.0
5AO5_B	0.0007482723740798	1.2998590538700965	0.1852942030492377	1	1	0.8661050744640184	0.13389492553598156
4A82_B	0.1053886157282044	1.0392265141776402	0.0024811957952362	-1	-1	0.2701372564190209	0.0
7NIU_A	0.1048140258219034	0.8921172859259828	0.0142618534263445	-1	-1	0.40968428381646466	0.0
7JPT_A	0.0069211999423712	1.0772385049864224	0.048568838795896	3	3	0.0	1.0
1M1X_A	0.014057434815935	0.7585469375796113	0.1448863846043853	3	3	0.09584905383809943	0.9041509461619006
4QZV_A	0.0007558976357456	1.331707354480652	0.1277983746314754	1	1	0.6508365963572392	0.3491634036427607
7BG9_A	0.0382774453485301	1.0731030621446551	0.0115797655430185	3	3	0.16004440166233724	0.8399555983376628
6UEL_B	0.0079941207096676	1.0834025354448111	0.0458478938296924	3	3	0.0	1.0
7O7O_C	0.0079732536014498	0.7582389205532913	0.2034737123256018	-1	-1	0.07155801972425908	0.0
7O7O_A	0.0079732536014498	0.7582389205532913	0.2034737123256018	-1	-1	0.07155801972425908	0.0
6K7H_A	0.0417732785467213	0.9416652120491548	0.0211148333140693	-1	-1	0.002951827922270015	0.0
7K57_K	0.0219060008567432	1.0695479690875709	0.0297764065873182	3	3	0.0	1.0
6U2F_A	0.0009386080754222	1.365236945962972	0.0756227739283255	-1	-1	0.2827059737154495	0.0
6TED_M	0.0461911244756558	0.5235960794391138	0.1215212383717661	-1	-1	0.17130002890756252	0.0
7TW5_B	0.0623729309617208	0.9882288860567277	0.0115797655430185	-1	-1	0.09423254301242542	0.0
7RLD_D	0.0240528527270547	1.1740423783322431	0.0168211022886111	3	3	0.03807576478001205	0.9619242352199879
7SL2_A	0.0064107375534552	0.800228554121624	0.1783626844051489	-1	-1	0.17906566878925625	0.0
3O95_A	0.0004571366150274	1.3348483830595308	0.1887905425782148	1	1	0.28826255202957257	0.7117374479704274
6UI9_B	0.0219429734360451	0.7471798961171848	0.112235417245285	3	3	0.0	1.0
5DOU_B	0.0061250289841978	1.0882142627309423	0.0503909076104127	3	3	0.0	1.0
7CRF_B	0.0120302098553526	1.1889113707218557	0.0324511081324321	3	3	0.11594327388322827	1.0
7CWT_B	0.001649788715652	0.8231866869286825	0.2258064772249211	-1	-1	0.010797861013033606	0.0
2WK3_B	0.0254591101546922	1.2546791886418838	0.0082713823222237	3	3	0.0	1.0
5AO5_A	0.0007774583285474	1.2971160774900596	0.1864573740074866	1	1	0.8661050744640184	0.13389492553598156
6HXH_D	0.0220684391444812	0.8018712900998459	0.0670786884214349	3	3	0.11206128723083267	0.8879387127691674
1WCY_A	0.0003927319151979	1.3306352420230938	0.2324157514394864	1	1	0.0	1.0
5TBY_B	0.0452994523005661	0.9743432493613304	0.017676751760596	-1	-1	0.07124242242199638	0.0
6XK9_B	0.0090095146544317	1.069102428347252	0.0467534245579859	3	3	0.0	1.0
6XZQ_D	0.029206364895032	1.2378008077037377	0.0074438168005386	3	3	0.0	1.0
7RLH_E	0.0221945446876427	1.2067200927834187	0.0185340926063368	3	3	0.11594327388322827	1.0
7LN4_D	0.0195383841589483	1.027561282835497	0.0368785736255408	3	3	0.0028627747986164714	1.0
5IYD_B	0.0100308581469427	0.9347749466638638	0.0558952654697204	3	3	0.07252035271175804	1.0
7RLH_B	0.022192919889327	1.2067209034039676	0.0185340926063368	3	3	0.11594327388322827	1.0
7RLD_A	0.0240479329275783	1.1740372406774908	0.017676751760596	3	3	0.0095131112326029	1.0
2BGR_B	0.0004353251532927	1.327202477975188	0.2463920163204382	1	1	0.48177569799982317	0.5182243020001768
6H0G_A	0.0056549349207998	1.2600820056633522	0.0380480467994648	3	3	0.0	1.0
7RLA_E	0.0263802847352085	1.0882004780872874	0.0215054061986588	3	3	0.0	1.0
5Y7J_D	0.0006068718443661	1.33256146920636	0.1726481467321663	1	1	0.24363798489133445	0.7563620151086655
7OPI_C	0.2413486130683174	0.8576916120792277	0.0066610907906692	-1	-1	0.3634333124273615	0.0
5UOE_D	0.0317253720958438	1.254872782121294	0.0024811957952362	3	3	0.0	1.0
5Y7K_B	0.0004170406908134	1.3325029545836389	0.2065869108905589	1	1	0.0	1.0
2RGU_A	0.0005810727349527	1.3308752727644482	0.1946640646099655	1	1	0.0	1.0
7DX9_C	0.0120862570660637	0.8706493966725823	0.0587261504406628	3	3	0.07258754965593861	1.0
7RLH_C	0.0221899112313746	1.206720470954967	0.0190237705806923	3	3	0.11594327388322827	1.0
3C45_B	0.0004384760863093	1.3311237029280394	0.2187502014971349	1	1	0.0	1.0
7A5O_C	0.0054306819057659	1.3138912259333766	0.0333332138395487	-1	-1	0.005489440199802354	0.0
4DTC_A	0.0006490165132144	1.3308491382709022	0.1864573740074866	1	1	0.0	1.0
6EOT_B	0.0011366226372548	1.2868840087170417	0.1041099713189637	1	1	0.8661050744640184	0.13389492553598156
7OB9_A	0.0265998544694187	0.6471417741345933	0.1472291561109899	-1	-1	0.2945380431892309	0.0
3O9V_C	0.0004443894988262	1.3305818410851509	0.2286586924797784	1	1	0.0	1.0
7VCS_G	0.0308608640549251	1.054290275891933	0.0202533741750159	3	3	0.0	1.0
7S7B_A	0.0462171431416521	1.1036181279743649	0.0082713823222237	-1	-1	0.10335257332799361	0.0
7FJO_B	0.0015917822239582	0.864348817274322	0.1864573740074866	-1	-1	0.06395670802125868	0.0
7LN3_D	0.0212372654256631	1.0363415343613267	0.0351026483066376	3	3	0.0028627747986164714	1.0
7OWG_Y	0.0308357759185888	0.5551505506763856	0.1679071145364168	-1	-1	0.07103927017850285	0.0
7K57_H	0.0219029096121821	1.069549202469256	0.031431051558405	3	3	0.0	1.0
5Y7K_C	0.0004554323659196	1.332364871560219	0.2053838882928957	1	1	0.0	1.0
7QE7_A	0.0249576325723956	0.7470818864939637	0.0942928927421478	3	3	0.0	1.0
7DGD_A	0.0391398242851926	1.183098968978757	0.0057897637424946	-1	-1	0.0069869836359066585	0.0
4E54_A	0.0069326659064379	1.0822142980028266	0.0503909076104127	3	3	0.0	1.0
6BQR_A	0.1052221999781038	0.5167667971185821	0.0852785698448104	-1	-1	0.43522310835776057	0.0
1U8E_B	0.0005690795629368	1.3328586386750274	0.1829746655523489	1	1	0.04410410267887579	0.9558958973211242
6R9T_A	0.2510080752732917	0.7092799383302191	0.0397021010306442	-1	-1	0.502029296915504	0.0
7O7R_D	0.0180141103562266	0.7831377427429224	0.1100080373618404	3	3	0.0910972934252801	1.0
6URO_A	0.0065870599053451	1.1201799552484573	0.048568838795896	3	3	0.11123477252649182	1.0
1NU8_A	0.0003536717246351	1.3318580353493417	0.2299084027047622	1	1	0.0	1.0
6DM1_D	0.0338145614333367	1.255863928073415	0.0008281320187666	3	3	0.0	1.0
4PK7_A	0.2525671567487056	0.7246320346542038	0.0380480467994648	-1	-1	0.47018361062790603	0.0
5FTK_C	0.0175650655380164	1.2141414679634688	0.0263160129948751	3	3	0.11594327388322827	1.0
2IIV_A	0.0005671916454694	1.3320651554042735	0.1899605491171856	1	1	0.0	1.0
7RLF_F	0.0216657128906854	1.1934348683394875	0.0231594461372635	3	3	0.11594327388322827	1.0
5FTK_F	0.0175672177387577	1.214141188767275	0.0263160129948751	3	3	0.11594327388322827	1.0
6M22_A	0.0457349442020746	0.6767212485940278	0.0785014061978188	-1	-1	0.0017983028018949915	0.0
3G0C_D	0.0005000681746863	1.3311523970978665	0.2138557698844025	1	1	0.0	1.0
7TVZ_A	0.0737312626613495	0.8177307048421355	0.0342175526592682	-1	-1	0.17725173047355575	0.0
4P7H_A	0.0134352138890974	0.7298553186185348	0.2053838882928957	-1	-1	0.07155801972425908	0.0
5AO6_A	0.0008858293177469	1.309892132962157	0.1580461570861404	1	1	0.8661336555731178	0.1338663444268822
6BQR_C	0.1052182877697111	0.5167667073744082	0.0872302669785827	-1	-1	0.43522310835776057	0.0
6B7Y_B	0.0369855532369047	1.113124085104451	0.0108695004677259	3	3	0.05619924932785214	0.9438007506721479
7FJI_A	0.0222613406353196	0.6102168768190037	0.207609733075037	-1	-1	0.39943790707931487	0.0
6U3I_A	0.0009295066816159	1.3629715211561793	0.0862534621133408	-1	-1	0.3223697791270351	0.0
6Q1V_A	0.0139896474686905	1.317036895338413	0.0185340926063368	-1	-1	0.005489440199802354	0.0
7RLH_F	0.0221893982525442	1.206720061884699	0.0206781724763542	3	3	0.11594327388322827	1.0
6DLZ_D	0.0338184191262401	1.2558640634617395	0.0016540840807526	3	3	0.0	1.0
3A6P_F	0.231573846222151	0.7735350159954724	0.0289493438129448	-1	-1	0.5131696759210166	0.0
5WP6_B	0.0763587793079799	0.6581651821186999	0.066137781369111	-1	-1	0.12556888589531728	0.0
7O7S_B	0.01650661353947	0.7901920938785798	0.1091810604904963	3	3	0.002163302649398523	1.0
7OS1_B	0.0385827761316948	0.4254922250615059	0.1844501064247148	-1	-1	0.6105176889602458	0.0
5WP6_D	0.0763618530014723	0.6581646644467102	0.066137781369111	-1	-1	0.12552056611278228	0.0
7OS2_B	0.0398703077938314	0.5522604007131928	0.1381303837488525	-1	-1	0.2138283710892922	0.0
6P09_A	0.0135552180521516	1.3145109475500267	0.0193931278866674	-1	-1	0.005489440199802354	0.0
4JH0_A	0.0006728704113945	1.3302461241632375	0.1911334111042903	1	1	0.0	1.0
7Q1L_B	0.0122472198299044	1.2537089462260924	0.0281224550452081	3	3	0.0	1.0
6UI9_A	0.0212664539844009	0.7477855196032677	0.1341463363654724	-1	-1	0.02101372544889401	0.0
7RLC_A	0.0238387475952804	1.0732781236423463	0.0271879789729934	3	3	0.0	1.0
1WD9_A	0.0005588807815686	1.1900590786484722	0.4307695852433273	-1	-1	0.41544633938701325	0.0
5WP6_A	0.0763588059615993	0.6581642840122471	0.0670786884214349	-1	-1	0.1425394126075228	0.0
7DFW_A	0.0695469638816259	0.9792588924871752	0.0134114913151814	-1	-1	0.22256906157853434	0.0
7AYR_A	0.0013456006303547	1.278388633511345	0.0765807788243952	1	1	0.8661050744640184	0.13389492553598156
7RLF_C	0.021668267941087	1.193434542695258	0.0239867377672513	3	3	0.11594327388322827	1.0
5WP6_C	0.0763648316474125	0.6581645999027681	0.0670786884214349	-1	-1	0.1425890157018336	0.0
6EOR_D	0.0005364114248842	1.3012771057469372	0.2580648164087742	1	1	0.8661050744640184	0.13389492553598156
2FJP_A	0.0005584577332291	1.3315338215401091	0.2017894622595237	1	1	0.0	1.0
6BQR_D	0.1052358470523433	0.5167666598684639	0.0901716732019928	-1	-1	0.43522310835776057	0.0
7VCV_D	0.0294091073689646	1.0668950988976968	0.0228428607189075	3	3	0.0	1.0
4QIA_B	0.0311537438057289	1.2510140026990129	0.0066169305252397	3	3	0.0	1.0
6BN7_A	0.0046347355402479	1.2814237692186945	0.0413438942267598	3	3	0.0	1.0
7K57_E	0.0219102693668387	1.0695489151325446	0.0330849069147651	3	3	0.0	1.0
6M22_B	0.0457349547532687	0.6767212342307745	0.082363784576418	-1	-1	0.028555271108532627	0.0
5JPM_B	0.0135146534354761	1.1381076151631222	0.0363936588404032	3	3	0.03909635183990328	1.0
3KWJ_B	0.0007153826705518	1.3303749953087174	0.1852942030492377	1	1	0.0	1.0
7D56_C	0.0007474950116988	1.1347528001445506	0.3584269052966644	-1	-1	0.41544633938701325	0.0
6BQR_B	0.1052258117655954	0.5167671978822171	0.0911551233030605	-1	-1	0.43522310835776057	0.0
3C43_A	0.0005021689373403	1.3316020904491774	0.2162979138799079	1	1	0.0	1.0
6DM0_D	0.0338036967817833	1.2558109705807414	0.0024878881015579	3	3	0.0	1.0
7RLA_B	0.0257984413341917	1.0882007068922837	0.0248137209778811	3	3	0.005848372725908141	1.0
7LN1_D	0.0213628659575724	1.0518676844551045	0.0359899834238583	3	3	0.029794081809306146	0.9702059181906939
7NVR_A	0.0283858542801872	0.5689396412630158	0.1869309987236747	-1	-1	0.1336773202886683	0.0
2FJP_B	0.0005391134911621	1.3312493067742257	0.2114231505519443	1	1	0.0	1.0
6HXH_F	0.0225656424325396	0.8113643576465719	0.0680214444040752	3	3	0.015756545667909804	0.9842434543320902
7VCV_A	0.029407381471765	1.0668947173691905	0.0237089470211593	3	3	0.0	1.0
7SL4_B	0.0062543514441214	0.824173817514738	0.1613834803230558	-1	-1	0.051993652705718506	0.0
6O9G_B	0.0325883036723165	1.2551901689987388	0.0041355535019986	3	3	0.0	1.0
5NN6_A	0.000407307461782	1.2997664176908152	0.3344374879742895	-1	-1	0.0026517455176676536	0.0
6BF7_A	0.035457402410648	1.2073646385419632	0.0066610907906692	3	3	0.05693212275517111	0.9430678772448289
3EIO_A	0.0004869332308542	1.3318057667915	0.2187502014971349	1	1	0.0	1.0
5YU6_A	0.2444380217236987	0.876811477136846	0.0075000236060698	-1	-1	0.3634333124273615	0.0
7KSO_C	0.0113185088503248	0.5488657206330376	0.4779951070409136	-1	-1	0.7633251475485182	0.0
3Q0T_B	0.0005315768888531	1.330241219309681	0.2324157514394864	1	1	0.0	1.0
3W2T_A	0.0004647099804082	1.3303969594295126	0.243827170500249	1	1	0.0	1.0
6NN8_C	0.0196635348085315	1.4088887641623495	0.0016569498401739	-1	-1	0.4357592934165193	0.0
7BPB_F	0.0226492388229464	1.15118542870108	0.0263160129948751	3	3	0.0	1.0
4GSF_B	0.0238542668504064	1.2541183200985064	0.0134114913151814	3	3	0.0	1.0
3LPP_D	0.0005241919374149	1.3021562844673995	0.2699583542087167	1	1	0.8661050744640184	0.13389492553598156
6EOT_K	0.000735684046048	1.2866873982841776	0.2212120919375264	1	1	0.8661050744640184	0.13389492553598156
5L4K_N	0.1088965707454361	1.1010976120966394	0.0008281320187666	-1	-1	0.43182796122766876	0.0
6F9N_A	0.0071742933066479	1.1184738798988545	0.0494792275614968	3	3	0.11123477252649182	1.0
6BQV_B	0.0960569375061625	0.5299371658398594	0.0961018998709848	-1	-1	0.43522310835776057	0.0
6X2J_C	0.1535373971962903	0.8718177308481543	0.0140611636219507	-1	-1	0.3683861076600771	0.0
3G0C_A	0.000518610862753	1.3307309672798917	0.2311611452410811	1	1	0.0	1.0
5Y7J_A	0.000588717999121	1.3332250141807818	0.1899605491171856	1	1	0.0	1.0
6TRW_B	0.0011898410052304	1.2838186658006352	0.1081575850073603	1	1	0.8661050744640184	0.13389492553598156
6XCN_E	0.0089307268036423	0.8276405292440125	0.1225629443592069	3	3	0.016526296471417637	0.9834737035285823
7E7S_A	0.0442146745511981	0.9174482010163304	0.0280611759977658	-1	-1	0.09066520817083358	0.0
7S6D_A	0.0128755729520633	1.022122595755236	0.0479735119257889	3	3	0.0804676063477552	1.0
6BQV_C	0.0960560667430137	0.52993907418313	0.0970964541482639	-1	-1	0.43522310835776057	0.0
7S7B_E	0.0448160958179509	1.1008065233396411	0.0124068665100041	-1	-1	0.11655795848580969	0.0
6BQV_A	0.0960573423274503	0.5299377318816001	0.0970964541482639	-1	-1	0.43522310835776057	0.0
7CYP_B	0.0174536815480307	0.8221019606491929	0.0833334756581622	3	3	0.07807847891188921	1.0
6DM1_B	0.0350012390209847	1.255840772056279	0.0033085120789013	3	3	0.0	1.0
6RST_A	0.0484071119628521	1.1223838475627268	0.0091819121329137	-1	-1	0.07650762234534146	0.0
2QTB_B	0.0005727799550317	1.3305616477030977	0.2224472330545777	1	1	0.0	1.0
6BOY_A	0.0046775498966564	1.2802340852122485	0.0431409731731342	3	3	0.0	1.0
6R4E_A	0.0175407892246756	1.3182220365576822	0.017676751760596	-1	-1	0.005489440199802354	0.0
6BQV_D	0.0960540112356246	0.5299377156177636	0.0980929580625606	-1	-1	0.43522310835776057	0.0
7VCT_A	0.0225467519157539	1.144349475438786	0.0271879789729934	3	3	0.0	1.0
7VCT_D	0.0225468658450971	1.1443493860074063	0.0271879789729934	3	3	0.0	1.0
3QBJ_A	0.000662978371842	1.3283690824853014	0.2175228597157934	1	1	0.0	1.0
2QJR_B	0.0006547724927394	1.3298462227377188	0.2138557698844025	1	1	0.03333407216498127	0.9666659278350187
5JPM_E	0.0127764482024644	1.137937204128713	0.0388749924124196	3	3	0.09445784406542805	1.0
7LIW_B	0.0189502429229395	0.8249486909980284	0.0760957688434487	3	3	0.07474809517371668	0.9252519048262833
2QT9_B	0.0005340709199842	1.3308389615415377	0.2311611452410811	1	1	0.0	1.0
2DEY_X	0.0006605289938611	1.170827508743849	0.437574728770133	-1	-1	0.41544633938701325	0.0
2RGU_B	0.0005298667995293	1.330662320332625	0.2349335115207955	1	1	0.0	1.0
7AY1_B	0.1891221556634895	0.5744859150699699	0.0577426744115672	-1	-1	0.692906315557607	0.0
6EOS_D	0.0014075438397157	1.280566379342059	0.0756227739283255	1	1	0.8684973369258835	0.1315026630741165
2QJR_A	0.0006795575205697	1.330008243085117	0.2041832135621017	1	1	0.043715085647014894	0.9562849143529851
3OPM_B	0.0003495749510445	1.331655295375822	0.2646447830569203	1	1	0.4799425986951534	0.5200574013048466
2IIV_B	0.0004547533848659	1.3319341651650802	0.2336734009183021	1	1	0.0	1.0
5U31_A	0.0218285321425966	1.0000196172567122	0.0405293719948107	3	3	0.07354257465165816	0.9264574253483419
6R4I_B	0.0170552653510169	1.332791783243546	0.0108695004677259	-1	-1	0.005489440199802354	0.0
7LJ9_D	0.0247754597920514	0.7565694995658397	0.1009099298542488	3	3	0.0	1.0
2IIT_B	0.0005760024516513	1.3317323301548316	0.2090000182538465	1	1	0.0	1.0
7O7S_C	0.0146713019544575	0.7989657819320637	0.1248965096909142	3	3	0.13674629432932364	0.8632537056706764
7RLC_D	0.0238389509109446	1.0732782961086722	0.0298127438669044	3	3	0.0	1.0
6ZY7_A	0.0228485943583417	1.0313408024306512	0.0368785736255408	3	3	0.0028627747986164714	1.0
2IIT_A	0.0005924181081729	1.3319382724872486	0.2041832135621017	1	1	0.0	1.0
7T3U_D	0.0879095684057331	1.0696585252700883	0.0082713823222237	-1	-1	0.25240509001733896	0.0
6ZYM_A	0.0454541103897486	0.6295528080079698	0.114143679233889	-1	-1	0.253977833100961	0.0
5U33_A	0.0221493846399805	1.0004427837314078	0.0397021010306442	3	3	0.08450455424877387	0.9154954457512261
7D5V_A	0.000858923020471	1.1216508594983543	0.3493307211762015	-1	-1	0.41544633938701325	0.0
5N1B_A	0.0006938310762751	1.1591896148483287	0.4307695852433273	-1	-1	0.41544633938701325	0.0
6UV5_C	0.0240531124858766	0.7308973715838434	0.1384180526123517	-1	-1	0.0009551031017570249	0.0
3O95_D	0.0006649195766741	1.333771016228442	0.181818290152387	1	1	0.24363798489133445	0.7563620151086655
4PF9_A	0.0322609515313519	1.2382421175779204	0.0091819121329137	3	3	0.0	1.0
6B1O_A	0.0006606921793095	1.3286704869653096	0.2261665883178496	1	1	0.0	1.0
6POE_C	0.0253325855274577	0.755542205376522	0.101093154311656	3	3	0.0	1.0
7LN3_C	0.0236670506195598	1.036336292774985	0.0342175526592682	3	3	0.03295382302074244	1.0
6UEL_A	0.0051999066200403	1.090013782346119	0.0586691050610685	3	3	0.07995904410731292	1.0
6P0E_A	0.0133851458105461	1.318472001305382	0.0237089470211593	-1	-1	0.005489440199802354	0.0
7RLF_D	0.0216631286396731	1.1934345196516931	0.0271879789729934	3	3	0.11594327388322827	1.0
2OQV_B	0.0009378829634069	1.3316125828678784	0.1236061536946298	1	1	0.6735096554638897	0.32649034453611026
7RLF_A	0.0216651249402991	1.193434624315421	0.0271879789729934	3	3	0.11594327388322827	1.0
7NGF_A	0.0254103473484937	1.2623228685314452	0.0132341605941959	3	3	0.0	1.0
3O9V_D	0.0008813334569041	1.329574868918082	0.1737865940938503	1	1	0.24363798489133445	0.7563620151086655
6XOT_A	0.0315972991880897	1.2525533454791211	0.0083406172007201	3	3	0.0	1.0
5UOE_C	0.0389654624425446	1.2548579469925691	0.0033195156791741	3	3	0.0	1.0
3LPP_A	0.000566107043577	1.293296272112592	0.3070269204825351	-1	-1	0.17046009176433358	0.0
3SX4_A	0.0008288261749097	1.3302752302312897	0.181818290152387	1	1	0.2190883702191286	0.7809116297808714
3G0B_D	0.0008229166732228	1.3357423916217708	0.1352111364321151	1	1	0.6780905728112957	0.3219094271887043
7NDL_A	0.0164895221604587	1.3161196088014648	0.0211148333140693	-1	-1	0.005489440199802354	0.0
6DMY_A	0.0720328082572436	0.9489543752274264	0.0202533741750159	-1	-1	0.05069482846831076	0.0
6B7Y_A	0.0328869889877629	1.121653384564168	0.017369624679081	3	3	0.05619924932785214	0.9438007506721479
2XWB_B	0.0015599087865357	0.9234710088108216	0.1958455540861823	-1	-1	0.38402391129613905	0.0
3JD8_A	0.0646962514551492	0.5936227770171951	0.1091741848281244	-1	-1	0.3616002412718836	0.0
6G2D_B	0.0491663357517611	1.207464623025387	0.0057897637424946	-1	-1	0.05363591734723452	0.0
6Y5Q_u	0.210907625767853	0.8823059598209211	0.0117157998763879	-1	-1	0.3634333124273615	0.0
4X4N_A	0.0214416279978469	1.326159211383792	0.0142618534263445	-1	-1	0.005489440199802354	0.0
7PW6_A	0.1269628850260377	0.929102094683796	0.0151134131271917	-1	-1	0.3779738310596768	0.0
6EOR_B	0.0006786449251292	1.3026744855127133	0.2387298406607081	1	1	0.8661050744640184	0.13389492553598156
3EI4_E	0.0118314768937542	1.0659614904354069	0.0494792275614968	3	3	0.0	1.0
1J2E_B	0.0009099034512862	1.331320333488797	0.1394912100110368	1	1	0.6508365963572392	0.3491634036427607
2JID_B	0.0005837547860125	1.329855940725457	0.2412735215008956	1	1	0.0	1.0
3G0C_C	0.0006493268890464	1.3303564272278643	0.224924184682558	1	1	0.0	1.0
7FJJ_A	0.0228484769512107	0.645688692624192	0.2158809825822654	-1	-1	0.1534849223726913	0.0
7B91_C	0.2616559894397272	0.8581427046342459	0.0124068665100041	-1	-1	0.3634333124273615	0.0
6UIA_A	0.0246772478418848	0.7197592970523261	0.1558317484316325	-1	-1	0.22853764671686025	0.0
6X6A_A	0.0010924308862314	1.2995468753395552	0.1384180526123517	1	1	0.8661050744640184	0.13389492553598156
5WOB_B	0.0338541609813043	1.250920293738941	0.0082713823222237	3	3	0.0	1.0
2P8S_A	0.0006763829946672	1.3309882428086712	0.2053838882928957	1	1	0.0	1.0
5O9Z_A	0.0422611695444614	1.216366940456567	0.0074438168005386	-1	-1	0.14434044539222662	0.0
3CCC_D	0.0007275325506684	1.3359407792656075	0.1636190675350743	1	1	0.6395082554954841	0.3604917445045159
2WII_B	0.008560845188142	0.8217462097281727	0.1569378712838169	-1	-1	0.051993652705718506	0.0
2ONC_D	0.0006554932684032	1.3314981611737635	0.2053838882928957	1	1	0.0	1.0
6K7L_A	0.0430034838558197	0.9352004854407584	0.0289360965836333	3	3	0.1096977112542243	0.8903022887457757
6X2J_B	0.1552070937423859	0.871426474466739	0.017369624679081	-1	-1	0.3683861076600771	0.0
6DLZ_B	0.0350005588810935	1.2558407729335983	0.0057897637424946	3	3	0.0	1.0
3ZE1_B	0.0008474724417242	1.2326798514412294	0.2659685223675903	-1	-1	0.27440534923598403	0.0
4PES_A	0.0298061401020542	1.241861423456909	0.012562807806465	3	3	0.0	1.0
3HAC_B	0.0005562475325423	1.331162108540423	0.2336734009183021	1	1	0.0	1.0
1JV2_A	0.0175557658909821	0.7728903128187736	0.1624999050412603	3	3	0.027266058545282273	0.9727339414547177
7LN6_A	0.028982672874334	0.860271017021168	0.0449441429984014	-1	-1	0.0709702343707717	0.0
7VCV_F	0.0294063539724173	1.0668958159139676	0.0271879789729934	3	3	0.0	1.0
7DFZ_A	0.0681474553150838	1.0471588615081076	0.0142618534263445	-1	-1	0.2725084784674822	0.0
3VJM_A	0.0006517959886206	1.3301458075936936	0.2311611452410811	1	1	0.0	1.0
7AY1_A	0.1843265439329098	0.914400683120376	0.0124068665100041	-1	-1	0.48544676304549017	0.0
2QTB_A	0.000779423477469	1.330941113555774	0.1899605491171856	1	1	0.0	1.0
3OPM_C	0.0005375811974481	1.3363827077194037	0.2114231505519443	1	1	0.47073232777928664	0.5292676722207134
6ZMK_B	0.012307672290265	1.3316809286286493	0.0202533741750159	-1	-1	0.005489440199802354	0.0
2Q3Z_A	0.0012416422656875	0.9675861480150404	0.2944325014059026	-1	-1	0.6774065728976096	0.0
2I78_B	0.0005489442478951	1.3330509460914697	0.2187502014971349	1	1	0.0	1.0
6Y0F_D	0.0006519544269114	1.331636660707841	0.2102101123315929	1	1	0.2618636825982865	0.7381363174017135
2HHA_A	0.0006663276636605	1.332117999868272	0.1994050447651028	1	1	0.0	1.0
7O7R_A	0.0157061298987445	0.7725504800022991	0.1786599601801939	3	3	0.027266058545282273	0.9727339414547177
6QFB_A	0.0229690492093238	0.7214382442933598	0.1852942030492377	-1	-1	0.2549474892721986	0.0
6H0F_A	0.0073164261117346	1.2679695390432548	0.0405293719948107	3	3	0.0	1.0
7STJ_B	0.006422734659301	0.8306569538856139	0.1829746655523489	-1	-1	0.051993652705718506	0.0
6Q2R_Y	0.0129696878083068	0.7325023649457119	0.2412735215008956	-1	-1	0.1534849223726913	0.0
4TZ4_A	0.0091876602647723	1.071004219401681	0.0540540988034132	3	3	0.0	1.0
3O95_C	0.0005109749849498	1.334721694864119	0.2261665883178496	1	1	0.2835654706578522	0.7164345293421478
5WOB_D	0.0405141435164463	1.2494474226301988	0.0066610907906692	3	3	0.0	1.0
2BUB_B	0.0007517474653217	1.328786825768506	0.2138557698844025	1	1	0.21655591201381688	0.7834440879861831
3WQH_A	0.0007525919712903	1.3311398641045555	0.1934848806348263	1	1	0.0	1.0
6Q2R_E	0.0129720579374613	0.7325007360580711	0.2425490974846462	-1	-1	0.16114212897710928	0.0
6Q2S_E	0.0111586349092709	0.7317047538786392	0.2686256035636891	-1	-1	0.1534849223726913	0.0
6MJ2_C	0.0529486810386946	0.7127356827193163	0.0827127320329101	-1	-1	0.05916778752160967	0.0
7VCV_C	0.0293995971244787	1.066895100425837	0.0280611759977658	3	3	0.0	1.0
6MJ2_B	0.0529512798610471	0.7127335143503528	0.0827127320329101	-1	-1	0.05924012707089146	0.0
7EOR_D	0.0198370446351511	0.8409156724653518	0.0718084710189059	-1	-1	0.001140279845760697	0.0
7ORC_B	0.0067153108127276	1.1772997956626583	0.0513043822350767	3	3	0.11594327388322827	1.0
3OC0_B	0.0007097709326924	1.32925617644961	0.224924184682558	1	1	0.04739793178017787	0.9526020682198222
5W0P_C	0.0284832801846515	0.7253404856695609	0.1320224305126105	-1	-1	0.16656245417607357	0.0
3G0B_A	0.0008735365996529	1.3368450686800148	0.1320224305126105	1	1	0.7075454743105714	0.29245452568942865
6QZV_A	0.0006792013835825	1.303693331268854	0.2515531018284478	1	1	0.8661050744640184	0.13389492553598156
6MJ2_A	0.0529541082693717	0.7127521448252935	0.0827127320329101	-1	-1	0.05932053984375891	0.0
7VCU_B	0.0237373314947194	1.1319586851464716	0.0289360965836333	3	3	0.0	1.0
5C52_A	0.0267231143582498	1.074316351156617	0.0298127438669044	3	3	0.0	1.0
6CMX_A	0.0093099757792643	1.1249189500656989	0.0494792275614968	3	3	0.11508625774947605	1.0
5W0P_A	0.0309655130026745	0.7355116101019883	0.107142972791848	3	3	0.04796660609038469	0.9520333939096153
7D56_B	0.000757689211077	1.136452881978501	0.4566269117246084	-1	-1	0.41544633938701325	0.0
7VCU_I	0.0237431306209121	1.1319599627114607	0.0289360965836333	3	3	0.0	1.0
2OAG_A	0.0005218282245376	1.3336461594151787	0.2286586924797784	1	1	0.0	1.0
6MJ2_D	0.0529491057271251	0.7127453139733264	0.083540124827504	-1	-1	0.07169396285525435	0.0
6DM0_B	0.0348968090665632	1.255787810978677	0.0074438168005386	3	3	0.0	1.0
7LN0_A	0.032044303923058	0.8859057073898535	0.0405293719948107	-1	-1	0.06832211985642724	0.0
6MIZ_A	0.0582757092985734	0.7415028710877325	0.0678243742037618	-1	-1	0.1485909691212263	0.0
6KYA_B	0.0067415375010379	1.204335444981119	0.0494792275614968	3	3	0.11594327388322827	1.0
6AH0_X	0.0222465072490996	1.379123427850379	0.0041355535019986	-1	-1	0.34941149247363035	0.0
1X70_A	0.0006897020806944	1.3311145184924285	0.2114231505519443	1	1	0.0	1.0
6MIZ_B	0.0582696804050806	0.7415023962619549	0.068651600081727	-1	-1	0.13893230151451663	0.0
6ZMJ_B	0.0161196763059178	1.3306851391963352	0.0193931278866674	-1	-1	0.005489440199802354	0.0
6EOT_G	0.0012019537648332	1.286224886930561	0.129906812323735	1	1	0.8661050744640184	0.13389492553598156
7A3F_A	0.0009088989245574	1.2875121790521	0.2090000182538465	1	1	0.8661050744640184	0.13389492553598156
4PNZ_B	0.000577808189128	1.3315334678008028	0.2349335115207955	1	1	0.0	1.0
6MIZ_D	0.0582699953830855	0.7415029382406657	0.068651600081727	-1	-1	0.13894641359213825	0.0
6MIZ_C	0.0582703366262705	0.7415035039611595	0.068651600081727	-1	-1	0.1389611976820618	0.0
6U7G_A	0.0345193761403351	1.2832082384866614	0.0049877163597098	-1	-1	0.07457782729604738	0.0
5JTW_E	0.0050729572917884	0.7906223890654382	0.2766632275672058	-1	-1	0.258608474986635	0.0
7NFE_C	0.0192966423900235	1.1840731328992344	0.0342175526592682	3	3	0.11594327388322827	1.0
4CI2_A	0.0091211542617299	1.103639397012747	0.0522196547392181	3	3	0.11123477252649182	1.0
4ZTZ_A	0.0223401312842216	1.0770186971113749	0.0368785736255408	3	3	0.0	1.0
5JNX_A	0.0644793550818776	0.5936123911843703	0.1225629443592069	-1	-1	0.3758057927078479	0.0
7O7S_A	0.0164306711832552	0.8012339309671368	0.1381303837488525	-1	-1	0.02507716846826626	0.0
1N1M_A	0.0005031546921223	1.3327925615314404	0.2451083392688906	1	1	0.2290709053296068	0.7709290946703932
7ORC_A	0.0066110389026908	1.1773299183882904	0.0531362262599823	3	3	0.11594327388322827	1.0
7MP5_A	0.1945589055456705	1.0219917126390874	0.0041527907791232	-1	-1	0.2992068185020941	0.0
6BWI_A	0.1210587093775914	0.5570905004798893	0.0980929580625606	-1	-1	0.43522310835776057	0.0
4PV7_A	0.0006923467631495	1.32990137141156	0.2311611452410811	1	1	0.0	1.0
7B92_C	0.2454017912803652	0.8668344730017462	0.0142618534263445	-1	-1	0.3634333124273615	0.0
7O7R_C	0.0188423675172893	0.773059397523917	0.1712158893715132	3	3	0.027266058545282273	0.9727339414547177
4N8E_B	0.0006290865460103	1.3269864428361664	0.2739729099155439	1	1	0.4799425986951534	0.5200574013048466
7VPK_A	0.0326534471660971	0.94129528083184	0.0351026483066376	3	3	0.1096977112542243	0.8903022887457757
6K7N_A	0.0394508919166953	1.000356358986364	0.0271879789729934	-1	-1	0.015825106304918346	0.0
7MDM_B	0.0204323287477563	1.2340100477928082	0.0289493438129448	3	3	0.03812226067387247	0.9618777393261275
6Q2S_F	0.0111577245921741	0.7317040229979415	0.2902882543062948	-1	-1	0.24099848863195766	0.0
7LN1_A	0.0402087442510888	0.8907246576428461	0.0372207702648281	-1	-1	0.005130316292206163	0.0
3W3L_D	0.0104799114908153	1.193799997546435	0.0440416709650406	3	3	0.11594327388322827	1.0
4PJU_A	0.2342505308691297	0.7104279340767551	0.0488003627713593	-1	-1	0.47018361062790603	0.0
6AH0_D	0.0380685366867924	0.6001426435951391	0.1712158893715132	-1	-1	0.3774250147165109	0.0
4J3J_B	0.0008046471753465	1.3305122102086226	0.1994050447651028	1	1	0.0	1.0
5ISM_B	0.0006580504701329	1.3315366213337645	0.2224472330545777	1	1	0.0	1.0
3F8S_A	0.0008752741510632	1.3297581073032947	0.1934848806348263	1	1	0.0	1.0
5DLQ_B	0.2605533592419287	0.9358867335539064	0.0082713823222237	-1	-1	0.3634333124273615	0.0
5FTN_D	0.0231635893460552	1.1010367936696304	0.0342175526592682	3	3	0.0	1.0
5U30_A	0.0229049191951203	0.9987468435562504	0.0438375773921617	-1	-1	0.003966145042839282	0.0
5FTN_A	0.0231635677931275	1.1010395084677471	0.0342175526592682	3	3	0.0	1.0
3VJL_A	0.0006564075840733	1.3303756353451146	0.2412735215008956	1	1	0.0	1.0
6XTE_A	0.3066696281251951	0.9709761162700584	0.0033195156791741	-1	-1	0.3634333124273615	0.0
6HXH_H	0.0232604628735353	0.8065364514874119	0.0876756911042238	-1	-1	0.06812074716293719	0.0
1WCY_B	0.000620533423138	1.331241129496045	0.2374617258507481	1	1	0.0	1.0
7A6C_A	0.0903954008998789	0.8112546122591449	0.0431409731731342	-1	-1	0.22036522030702302	0.0
6SVM_A	0.0169033990133203	1.322481146873454	0.0245762552329136	-1	-1	0.005489440199802354	0.0
6Y0F_C	0.000986697253573	1.3298981317257683	0.1681159712751856	1	1	0.484500621316964	0.515499378683036
3D4L_A	0.0007222969933641	1.330831922582426	0.2175228597157934	1	1	0.0	1.0
7NGF_E	0.0246895554075913	1.218764985926789	0.0239867377672513	3	3	0.11594327388322827	1.0
4RE9_A	0.0271116616406766	1.2529375807179086	0.017369624679081	3	3	0.0	1.0
7VCU_L	0.0237383182780925	1.131960394834726	0.0306906295197915	3	3	0.0	1.0
3L4W_A	0.0005970277717901	1.2991372388518505	0.3403548840260366	-1	-1	0.0026517455176676536	0.0
2G63_A	0.0003527825074577	1.333250609910349	0.3056154236106536	1	1	0.7509732197675776	0.24902678023242228
6WGE_E	0.2183804928552533	0.8400182898764051	0.0231594461372635	-1	-1	0.3634333124273615	0.0
5ANC_K	0.0170139518660168	0.9606148072147436	0.0549737774297427	3	3	0.07403512420751869	0.9259648757924813
6RU5_B	0.0106177548400532	1.0868066172755442	0.0522196547392181	3	3	0.0	1.0
3HAB_B	0.0006068044085749	1.3318389269970328	0.2349335115207955	1	1	0.0	1.0
4GL2_B	0.0276275284783019	1.290393443670898	0.0124068665100041	3	3	0.1565542574443016	0.8434457425556984
6GYR_C	0.0231596427444316	1.2622063773181311	0.0219779944667735	3	3	0.0	1.0
7BPA_A	0.0187116306077343	1.1533435985179223	0.0386600222545225	3	3	0.0	1.0
2ONC_A	0.0006628402676136	1.3314418645705737	0.2286586924797784	1	1	0.0	1.0
7M05_E	0.0100088450911794	1.2261233128153202	0.0440416709650406	3	3	0.11594327388322827	1.0
7K10_A	0.1197591683874182	0.9734488823293908	0.0157152579062525	-1	-1	0.22460642196316408	0.0
6BN8_A	0.0062337576964505	1.27895305009477	0.0449441429984014	3	3	0.0	1.0
4ZTU_A	0.0229699755742059	1.0770433007190223	0.0377684208359867	3	3	0.0	1.0
6PXV_A	0.0087948152482523	0.7999410781180004	0.2114231505519443	-1	-1	0.051993652705718506	0.0
3HAC_A	0.0008621923332156	1.3315252564983984	0.1852942030492377	1	1	0.0	1.0
5OLA_F	0.0852457851463105	1.1133114859688598	0.0100253538396266	-1	-1	0.3056613969375856	0.0
3G0G_A	0.0009982442745725	1.3314008454738937	0.1481480065448741	1	1	0.6508365963572392	0.3491634036427607
7B7U_A	0.0326860312637121	0.9148573485769976	0.040447508308947	3	3	0.10260444504242165	0.8973955549575784
6LXD_A	0.0473746123468622	0.9968131750314934	0.026468223205744	-1	-1	0.03757368583802684	0.0
7PNF_B	0.0159787589302111	0.8497085059900767	0.0851942204355551	3	3	0.053911923166793004	0.946088076833207
6PXV_C	0.0088042095232648	0.7997453675938162	0.212637982875945	-1	-1	0.051993652705718506	0.0
5T4E_B	0.0005647928213004	1.3310470676407755	0.2686256035636891	1	1	0.4799425986951534	0.5200574013048466
4J3J_A	0.0006594553985977	1.3314866010659163	0.2324157514394864	1	1	0.0	1.0
6EOR_A	0.0007311272298268	1.3023127112291968	0.2646447830569203	1	1	0.8661050744640184	0.13389492553598156
7BPA_D	0.0187041651926043	1.153376727263791	0.039552885392045	3	3	0.0	1.0
2G63_B	0.0003539038596686	1.3332461061067096	0.3169935488123105	1	1	0.7509732197675776	0.24902678023242228
4PF7_B	0.0340773421560939	1.2388446177534067	0.0134114913151814	3	3	0.0	1.0
7LN3_A	0.0289776731176224	0.9919832837954924	0.0368785736255408	3	3	0.07354257465165816	0.9264574253483419
6QZW_C	0.0012874755609587	1.2838266881568918	0.1225629443592069	1	1	0.8661050744640184	0.13389492553598156
4G1F_D	0.0005169585791497	1.3396954953116262	0.2387298406607081	1	1	0.6521111575157896	0.34788884248421037
4JH0_B	0.0009452935075016	1.3296119231569496	0.1876228190312141	1	1	0.0	1.0
1W1I_C	0.0010620639188072	1.3309804464128063	0.1405659229116656	1	1	0.6508365963572392	0.3491634036427607
6BXB_B	0.0006783394391356	1.1577724864081873	0.5992067007265363	-1	-1	0.7688308771533947	0.0
7N4V_A	0.0787255045185047	1.0101020121896322	0.0198511223599899	-1	-1	0.16303114512135394	0.0
7K57_J	0.0219040868756806	1.069548931724025	0.0422415493952179	3	3	0.0	1.0
7K57_D	0.0219064594353177	1.0695483552155214	0.0422415493952179	3	3	0.0	1.0
3ALA_A	0.0010366279571984	1.298102992444599	0.1911334111042903	1	1	0.8661050744640184	0.13389492553598156
5I7U_B	0.0006794931625692	1.328953326282164	0.2620044642769714	1	1	0.4799425986951534	0.5200574013048466
5NN3_A	0.0006117550964875	1.2986783193894196	0.3553813725452799	-1	-1	0.0026517455176676536	0.0
7ND0_A	0.0139244532826262	0.8081718649115629	0.1604628912780943	-1	-1	0.051993652705718506	0.0
2OLE_B	0.0005248259976705	1.332264530003593	0.2672954601528781	1	1	0.4799425986951534	0.5200574013048466
7D5V_B	0.0009452088132978	1.1217715451960009	0.394463836093615	-1	-1	0.41544633938701325	0.0
2G63_D	0.0004740688294194	1.3325217687922262	0.2875403687433437	1	1	0.7509732197675776	0.24902678023242228
3CCC_A	0.0005663682183108	1.3377705460596894	0.2311611452410811	1	1	0.5507336172785847	0.4492663827214152
6TD3_G	0.0090768192712232	1.2741023550548085	0.0405293719948107	3	3	0.0	1.0
6ZWO_B	0.1634744671174276	0.4757837516576807	0.1083536427235736	-1	-1	0.6266963753425902	0.0
6POE_A	0.0240365388213976	0.8208178200150114	0.0756227739283255	3	3	0.1469292867930634	0.8530707132069366
7A3G_B	0.0014470239414685	1.2762077536216272	0.0961018998709848	1	1	0.8661050744640184	0.13389492553598156
7EPC_A	0.0359904946169622	1.1965573299730852	0.0159666566861913	3	3	0.11594327388322827	1.0
3QBJ_B	0.0007596705789492	1.3282899982435372	0.2412735215008956	1	1	0.10107220997356439	0.8989277900264356
5K7L_A	0.0543176220572951	0.5352633101451538	0.184133301709549	-1	-1	0.37327064923298914	0.0
7Q1U_B	0.0043614951118937	1.237609518922668	0.0578990409817008	3	3	0.052192372222481485	1.0
7Q62_B	0.0226949517757588	1.082202784792856	0.0388749924124196	3	3	0.0	1.0
2OAG_B	0.0005344736795762	1.3336178646261585	0.2515531018284478	1	1	0.4124987519056059	0.5875012480943941
5FTL_F	0.0186207081573284	1.1973525827169262	0.0368785736255408	3	3	0.11594327388322827	1.0
6X2J_A	0.1510068246935587	0.8713422960005759	0.0239867377672513	-1	-1	0.3683861076600771	0.0
4RE9_B	0.0260083946051827	1.2535598252238636	0.0211148333140693	3	3	0.0	1.0
7N4V_B	0.078250151422357	1.010080647117659	0.0206781724763542	-1	-1	0.13376212962776973	0.0
5TBY_A	0.049791793159821	0.6340199133118574	0.1438032374217908	-1	-1	0.38539933261277554	0.0
5FTL_C	0.0186210994853935	1.197353142711398	0.0368785736255408	3	3	0.11594327388322827	1.0
5JTW_B	0.0051875621993084	0.7895759420463568	0.3300332390866154	-1	-1	0.22868958764704725	0.0
3N56_B	0.025738579476125	1.2542405725240895	0.0211148333140693	3	3	0.0	1.0
6SVP_B	0.0136893255390202	1.3331067426380616	0.0211148333140693	-1	-1	0.005489440199802354	0.0
7K57_A	0.0219082754098341	1.0695486811010386	0.0431409731731342	3	3	0.0	1.0
7TW1_B	0.0576245226867868	0.9256716165717936	0.0322581402352546	-1	-1	0.021369735436214225	0.0
6QEE_A	0.097041498697063	0.6719194979018573	0.0862534621133408	-1	-1	0.28453823895669517	0.0
3E4A_B	0.0301923657384035	1.2519423893009547	0.0165423471063261	3	3	0.0	1.0
3VJK_A	0.0008994992655542	1.3300610475603734	0.1982160390455583	1	1	0.0	1.0
6UUW_C	0.0200728146640403	0.8206954937565384	0.1061298169835074	3	3	0.016526296471417637	0.9834737035285823
7D9R_B	0.0189856380925635	0.832419386092115	0.0980929580625606	3	3	0.016526296471417637	0.9834737035285823
7VFV_A	0.1704325260446929	0.9764012574105552	0.0115797655430185	-1	-1	0.34253689837748613	0.0
7KRJ_B	0.0193041148893629	1.0139114519273575	0.0503909076104127	3	3	0.056318698456578394	0.9436813015434216
7VCU_E	0.02374161814608	1.1319604335881583	0.0333332138395487	3	3	0.0	1.0
7E9K_B	0.0005568874540092	1.2819872967877943	0.4513805422363386	-1	-1	0.2794416124529715	0.0
7OKY_A	0.0264275103827645	0.6843808901144154	0.1993381318871627	-1	-1	0.1534849223726913	0.0
7KRA_A	0.0013247820298968	1.1780803981867902	0.1911334111042903	-1	-1	0.6577454130299654	0.0
4N8D_A	0.0006554767496631	1.3312449282490206	0.2502587437608061	1	1	0.4250459102058184	0.5749540897941816
7L35_A	0.014320033761053	1.321880423118638	0.0289360965836333	-1	-1	0.005489440199802354	0.0
7T3U_B	0.1743646642268207	1.0950875650495449	0.0033085120789013	-1	-1	0.42224578538758223	0.0
4OO6_A	0.3416776881315716	1.0343738725475995	0.0016540840807526	-1	-1	0.4283949002315945	0.0
7L34_A	0.011600900107494	1.3183994286526683	0.0333332138395487	-1	-1	0.005489440199802354	0.0
7K57_G	0.02190461305289	1.0695479072304697	0.0440416709650406	3	3	0.0	1.0
6UUW_D	0.0189811727849722	0.820546144819309	0.1153136075552034	3	3	0.016526296471417637	0.9834737035285823
6UUW_B	0.0198971169650076	0.8204788773152387	0.1112133623477085	3	3	0.016526296471417637	0.9834737035285823
5NN8_A	0.0006699746635511	1.2982352536634971	0.3403548840260366	-1	-1	0.0026517455176676536	0.0
6AVR_A	0.0118480818249912	0.720640247907563	0.3723040657476528	-1	-1	0.4433034816418435	0.0
6R4F_B	0.0119407701911408	1.3353982939161355	0.0237089470211593	-1	-1	0.005489440199802354	0.0
6O9G_D	0.0320667009711182	1.2553318150583002	0.0140611636219507	3	3	0.0	1.0
7K57_C	0.0219075977416589	1.0695479075034795	0.0440416709650406	3	3	0.0	1.0
3C43_B	0.0008600540349858	1.331089272895697	0.1994050447651028	1	1	0.0	1.0
4N2N_A	0.0011302956879058	1.112594298069486	0.2986036821405469	-1	-1	0.41544633938701325	0.0
5AWB_A	0.0094894482270224	1.1939737381957043	0.0494792275614968	3	3	0.11594327388322827	1.0
5FTM_D	0.0173254107106852	1.1845496347501938	0.0413438942267598	3	3	0.11594327388322827	1.0
2I03_B	0.0005843643707236	1.3316484745924533	0.2686256035636891	1	1	0.4799425986951534	0.5200574013048466
5J7T_A	0.0066057758129315	0.7989649218865905	0.2659685223675903	-1	-1	0.010797861013033606	0.0
5FTM_A	0.0173665962476619	1.1845498576353053	0.0413438942267598	3	3	0.11594327388322827	1.0
7OKX_A	0.0266873350140868	0.6843714939988765	0.2009926030594455	-1	-1	0.1534849223726913	0.0
7LN5_B	0.022981873033375	1.0445879456949596	0.0440416709650406	3	3	0.0028627747986164714	1.0
7OL0_A	0.0331488106173289	0.6867283518083317	0.1596359250916699	-1	-1	0.30708810772629486	0.0
7VFW_A	0.1704325260446929	0.9764143882875544	0.0124068665100041	-1	-1	0.33694332236945157	0.0
7EOR_B	0.0191250019499853	0.8418587527306669	0.0941175821499755	3	3	0.016526296471417637	0.9834737035285823
1NU8_B	0.0006108243501134	1.330748336375304	0.2889126573318585	1	1	0.7509732197675776	0.24902678023242228
5K4L_B	0.0207246594081027	1.3391772320957929	0.012562807806465	-1	-1	0.005489440199802354	0.0
7EGA_A	0.0145133664199006	0.9778073827529964	0.0586691050610685	3	3	0.0028247967308348285	1.0
3CTT_A	0.0006195357474706	1.3020164423557177	0.3769933908254188	-1	-1	0.0026517455176676536	0.0
6UUW_A	0.0189928198913662	0.8205273118856946	0.1194444620618173	3	3	0.016526296471417637	0.9834737035285823
7RLH_D	0.0221934547938748	1.2067198880404175	0.0324511081324321	3	3	0.11594327388322827	1.0
3W3N_A	0.0102355022272107	1.19457384275909	0.048568838795896	3	3	0.11594327388322827	1.0
7B0I_C	0.2412981026326068	0.8605726753596987	0.0202533741750159	-1	-1	0.3634333124273615	0.0
7W9M_A	0.1398059424590973	0.7714605125908077	0.0488003627713593	-1	-1	0.1235502558918194	0.0
3ALA_C	0.0009053818866267	1.2937496547062288	0.2374617258507481	1	1	0.8661050744640184	0.13389492553598156
7AYQ_B	0.0012710816119204	1.2796504925552337	0.145971650377916	1	1	0.8661050744640184	0.13389492553598156
7RLB_F	0.0232582729272098	1.1758176693005125	0.0333332138395487	3	3	0.11594327388322827	1.0
7RLB_C	0.0232594706676198	1.1758144766891363	0.0333332138395487	3	3	0.11594327388322827	1.0
4CI1_A	0.011581459139821	1.1007836903162227	0.0540540988034132	3	3	0.09061695072148925	1.0
7BPA_C	0.0187120372194534	1.153284504935545	0.0422415493952179	3	3	0.0	1.0
4XAM_E	0.0115406090737885	0.7897483131729001	0.2175228597157934	-1	-1	0.051993652705718506	0.0
6O1V_A	0.0882478676367186	0.9590286974734488	0.0254452761871732	-1	-1	0.08218443052757296	0.0
7BPA_F	0.018733020104228	1.15326744937925	0.0422415493952179	3	3	0.0	1.0
5KBY_D	0.0005820628263153	1.3352029267206642	0.2476782066905551	1	1	0.44722470275585324	0.5527752972441468
2OGZ_A	0.0006952988978615	1.3339904798161577	0.2187502014971349	1	1	0.15441870954859424	0.8455812904514057
2I03_A	0.000528959689641	1.332848713768982	0.2875403687433437	1	1	0.7509732197675776	0.24902678023242228
2G5T_A	0.0004637276047438	1.3328301766829511	0.3213117741647637	1	1	0.7509732197675776	0.24902678023242228
1Z68_A	0.000396651644589	1.33649503745681	0.3242062418359697	1	1	0.7754960910471095	0.2245039089528905
4X4R_C	0.0261572989214637	1.330790567743784	0.0108695004677259	-1	-1	0.005489440199802354	0.0
7M05_G	0.0100046521895883	1.2261232030305935	0.0476602388888385	3	3	0.11594327388322827	1.0
7EU7_D	0.0187234510940969	0.7864736819886743	0.1829746655523489	3	3	0.10556796245428547	0.8944320375457145
1TK3_A	0.0007597775195908	1.3316767317875686	0.2224472330545777	1	1	0.0	1.0
7K57_F	0.0219041460667602	1.0695490565808972	0.0449441429984014	3	3	0.0	1.0
7K57_L	0.0219087400615994	1.0695481954192303	0.0449441429984014	3	3	0.0	1.0
5WOB_F	0.025996648314511	1.2495133427737974	0.0254452761871732	3	3	0.0	1.0
7K57_I	0.0219065915042156	1.0695487588300454	0.0449441429984014	3	3	0.0	1.0
7D56_A	0.0011137809474427	1.1340405602207473	0.3112799524602836	-1	-1	0.41544633938701325	0.0
7CAK_C	0.010848986771652	0.8476912140315447	0.1352111364321151	-1	-1	0.17051486362809587	0.0
7LN1_F	0.0251969287275929	0.9212554625487028	0.0513043822350767	3	3	0.08564069966567694	0.9143593003343231
6R4I_A	0.0192964618166603	1.3220445677917452	0.0263160129948751	-1	-1	0.005489440199802354	0.0
4KR0_A	0.0011421291129213	1.3315669796723757	0.1256987023072455	1	1	0.6508365963572392	0.3491634036427607
7EOR_A	0.024553593725412	0.7776588075785915	0.137346990556876	-1	-1	0.002788780191784423	0.0
7QDS_B	0.2156121861780124	0.5632244982519035	0.0852785698448104	-1	-1	0.6810853182814448	0.0
7LMY_B	0.0231223817835571	1.117695354930187	0.0380480467994648	3	3	0.0	1.0
4PV7_B	0.0008279166412196	1.3299394013699444	0.2324157514394864	1	1	0.0	1.0
5FTN_F	0.0231624925084674	1.1010390692538918	0.039552885392045	3	3	0.0	1.0
1UKL_B	0.2085710623818941	1.0368009462100498	0.0075000236060698	-1	-1	0.29479994177650987	0.0
5V9P_A	0.0174394791258076	1.3400078131820257	0.017676751760596	-1	-1	0.005489440199802354	0.0
7D59_A	0.0249173226726699	0.5690450527408444	0.3159640454109191	-1	-1	0.4729437968490127	0.0
7JUP_C	0.1616749332030964	0.8382068185649927	0.031431051558405	-1	-1	0.3683861076600771	0.0
2BGR_A	0.0007541956701697	1.3271931990869792	0.2739729099155439	1	1	0.4799425986951534	0.5200574013048466
7M05_C	0.0100039461962315	1.2261232157366275	0.048568838795896	3	3	0.11594327388322827	1.0
5FTN_C	0.0231643128639828	1.1010396530064206	0.039552885392045	3	3	0.0	1.0
7RL9_D	0.0269250902873652	1.1130274629896597	0.0339123357766464	3	3	0.0	1.0
6BWI_D	0.1187679038852575	0.5573846789747892	0.1288518320784728	-1	-1	0.43522310835776057	0.0
5DYH_B	0.0126312584759957	1.252720519800602	0.0413563080873329	3	3	0.0	1.0
7M05_A	0.0100054222333316	1.226123356254961	0.048568838795896	3	3	0.11594327388322827	1.0
7E8G_L	0.0007773270751177	1.3284643076244818	0.2633230302918623	1	1	0.4799425986951534	0.5200574013048466
3G0D_B	0.0006973364033748	1.3284867051991749	0.3056154236106536	1	1	0.7509732197675776	0.24902678023242228
7EPC_B	0.0362867579853083	1.1962535315503335	0.0193931278866674	3	3	0.12473136919263926	1.0
4CMP_B	0.0583961531684782	0.8942699856613603	0.0377684208359867	-1	-1	0.031379263992970606	0.0
2G63_C	0.0005666046716679	1.3325432519196934	0.2875403687433437	1	1	0.7509732197675776	0.24902678023242228
2QOE_B	0.0007713412668567	1.3318239186220262	0.2236842068986047	1	1	0.0	1.0
1R9M_B	0.0003658206599554	1.3305764894817478	0.4816177927210137	-1	-1	0.37460912715280525	0.0
7QXS_A	0.0290077991819263	1.0762343748209326	0.0342175526592682	3	3	0.0	1.0
2QT9_A	0.0008010734787666	1.3311512801856646	0.2274114226358472	1	1	0.0	1.0
5UOE_A	0.0364747939961435	1.2544804181605662	0.0134114913151814	3	3	0.0	1.0
7LMY_F	0.0231207943124455	1.1176948406978482	0.0386600222545225	3	3	0.0	1.0
2OQI_D	0.001213027214859	1.3329799696690234	0.1020969671088922	1	1	0.8354744142576136	0.16452558574238635
3EI4_A	0.0119359048405712	1.0634352888213146	0.0586691050610685	3	3	0.0	1.0
7RLH_A	0.0221895177202741	1.2067208544583852	0.0342175526592682	3	3	0.11594327388322827	1.0
7LMY_C	0.0231262062956794	1.1176959630545695	0.0386600222545225	3	3	0.0	1.0
7NIW_A	0.0971083144286015	0.7875635646634216	0.0529363797789721	-1	-1	0.1486422161292086	0.0
5TQC_A	0.3203764159547818	0.9533858872873486	0.0099256639124456	-1	-1	0.3634333124273615	0.0
6WG3_D	0.2443908974732995	0.4865139475369464	0.1000913049362774	-1	-1	0.8033318470028833	0.0
5NN5_A	0.000664162614871	1.2976611899664288	0.399305614325099	-1	-1	0.0026517455176676536	0.0
4M1C_B	0.0348407401129871	1.251536682546449	0.0159666566861913	3	3	0.0	1.0
3BJM_A	0.0010253049163045	1.3305350605276474	0.1864573740074866	1	1	0.0	1.0
3G0D_C	0.0007507422082459	1.3302547419374315	0.2593750625806321	1	1	0.4799425986951534	0.5200574013048466
7MEY_A	0.0676605993329745	0.6523061574610588	0.1282050067062659	-1	-1	0.46857673723652465	0.0
5YTB_C	0.2863985608094473	0.9367385017414508	0.012562807806465	-1	-1	0.3634333124273615	0.0
2OLE_A	0.0008470184652151	1.333108483681773	0.1982160390455583	1	1	0.0	1.0
5AO6_B	0.0008702784839745	1.307384037533042	0.2515531018284478	1	1	0.8661050744640184	0.13389492553598156
3H0C_A	0.0007661296426428	1.3283843843129957	0.2739729099155439	1	1	0.4799425986951534	0.5200574013048466
5SVQ_A	0.0007473660989723	1.2459835598929323	0.4761906067335022	-1	-1	0.2873410382756884	0.0
6QNX_A	0.2302565730056799	0.7390274373369095	0.0512818239323704	-1	-1	0.47018361062790603	0.0
5KZX_A	0.0007082616596653	1.2979721548611454	0.3599551550904529	-1	-1	0.0026517455176676536	0.0
5KZW_A	0.0007082616596653	1.2979721548611454	0.3599551550904529	-1	-1	0.0026517455176676536	0.0
6K7I_A	0.0425409680073711	0.9490655657240732	0.0368785736255408	-1	-1	0.06173508466646165	0.0
7BP9_E	0.0154124612254137	1.1863910767879349	0.0449441429984014	3	3	0.11594327388322827	1.0
7LMY_E	0.0231245398887339	1.117696009137675	0.0388749924124196	3	3	0.0	1.0
5KBY_A	0.0007428989955303	1.3358585686677151	0.2150753592437007	1	1	0.38740110096059066	0.6125988990394093
5C53_A	0.0243589821345187	1.0749853526089486	0.040447508308947	3	3	0.0	1.0
5T4B_B	0.0005479795667511	1.3326516628266116	0.3127038326818401	1	1	0.7509732197675776	0.24902678023242228
7EOU_C	0.0233305357752737	0.7595838127967076	0.181818290152387	3	3	0.08713303148892496	0.9128669685110751
6BWI_B	0.1209889559638948	0.5571497575667114	0.1341463363654724	-1	-1	0.4655520533974987	0.0
5ANB_K	0.0226270888411674	1.030673296506405	0.048568838795896	3	3	0.0028627747986164714	1.0
7JUP_A	0.1610680206544834	0.8381686918277436	0.0330849069147651	-1	-1	0.3683861076600771	0.0
7RL9_A	0.0269305391320681	1.1130278894728975	0.034739440546361	3	3	0.0	1.0
7ONB_C	0.284627008864738	0.8873691867091363	0.0190237705806923	-1	-1	0.3634333124273615	0.0
6VAE_A	0.2177117597284756	0.2855699201435401	0.1654259730530252	-1	-1	0.8677749259633345	0.0
2QOE_A	0.0008879690573975	1.332038511440408	0.1994050447651028	1	1	0.0	1.0
7AYR_B	0.0013941172809313	1.2779822734695276	0.129906812323735	1	1	0.8661050744640184	0.13389492553598156
7EOR_C	0.0248968747944553	0.7783566060160115	0.1448863846043853	-1	-1	0.04262612116190854	0.0
7CA5_B	0.0739115760828573	0.928388315703088	0.0333332138395487	-1	-1	0.1788642517940932	0.0
6VAF_A	0.2129111566678497	0.2759035758310041	0.1720427303952731	-1	-1	0.8703234642986134	0.0
7SL2_B	0.0067609330479929	0.8194247824754902	0.243827170500249	-1	-1	0.010797861013033606	0.0
7VFS_B	0.0102938348653675	1.157193561680255	0.0549737774297427	3	3	0.06286654463863835	0.9371334553613616
3HGZ_B	0.0314160894820649	1.251590298059594	0.0202533741750159	3	3	0.0	1.0
4DWK_B	0.0285516380026869	1.254286821058246	0.0223323354003182	3	3	0.0	1.0
6BWI_C	0.1202800702037948	0.557105706159316	0.1394912100110368	-1	-1	0.49980550493883774	0.0
7T3U_C	0.1600965299260067	1.0591942086846051	0.0117157998763879	-1	-1	0.17099958957246422	0.0
2DEX_X	0.0009323468788738	1.1738150567310894	0.454873474423388	-1	-1	0.41544633938701325	0.0
3L4X_A	0.0006793376333932	1.3010775351937434	0.399305614325099	-1	-1	0.0026517455176676536	0.0
4DSZ_B	0.0010112081148907	1.3326500085336372	0.1749272671970156	1	1	0.24363798489133445	0.7563620151086655
6SVM_B	0.0137987622060396	1.3315699078918248	0.0280611759977658	-1	-1	0.005489440199802354	0.0
6UIA_D	0.023173949023581	0.7662133940088671	0.1829746655523489	3	3	0.027266058545282273	0.9727339414547177
[truncated: 1,786 more rows]
