# Supplementary material for: Identifying and profiling structural similarities between Spike of SARS-CoV-2 and other viral or host proteins with Machaon
Source: Commun Biol. 2023 Jul 19;6:752. doi: 10.1038/s42003-023-05076-7 (PMC10356814; doi:10.1038/s42003-023-05076-7)
Supplement: Supplementary file 8 — Supplementary Data 5 [file 42003_2023_5076_MOESM8_ESM.zip › 6VXX_A_whole_human_exp_dataset/candidates/6VXX_A-merged-enriched_eval_full.csv]

pdbId	chainId	chainLength	resolution	geneId	taxonomy	molecularFunction	cellularComponent	biologicalProcess	uniprotId	b-phipsi	w-rdist	t-alpha	1D-score	1D-identity	1D-identity-ng	1D-identity-gaps	1D-content	1DPDB-score	1DPDB-identity	1DPDB-identity-ng	1DPDB-identity-gaps	1DPDB-content	2D-score	2D-identity	2D-identity-ng	2D-identity-gaps	2D-content	5UTR-score	5UTR-identity	5UTR-identity-ng	5UTR-identity-gaps	5UTR-content	CDS-score	CDS-identity	CDS-identity-ng	CDS-identity-gaps	CDS-content	3UTR-score	3UTR-identity	3UTR-identity-ng	3UTR-identity-gaps	3UTR-content	3D-score	3D-score-cand	length	chemSim	molecularFunctionSim	cellularComponentSim	biologicalProcessSim
6VXX	A	972.0	2.8	43740568	2697049	0046789#0042802	0044173#0020002#0005886#0019031#0055036	0039654#0019064#0061025#0046598#0019065#0046813#0039587#0039502#0046718#0019058	P0DTC2	-1.2160228416647206e-08	0.0	0.0
6NB4	C	959.0	3.6	#	1335626	#	0044173#0020002#0016021#0019031#0055036	0075509#0039654#0019064#0009405#0046813	A0A140AYW5	0.0010681136584744	0.4208094940046027	0.0016540840807526	1463.0	0.3076374018558173	0.3518367346938775	176.0	{'M': 0.46, 'V': 6.96, 'F': 7.66, 'L': 10.21, 'S': 6.03, 'C': 7.19, 'P': 5.8, 'G': 9.74, 'Y': 5.1, 'Q': 3.48, 'A': 6.5, 'H': 1.16, 'T': 4.64, 'K': 3.25, 'I': 4.64, 'R': 3.25, 'D': 4.64, 'N': 5.1, 'W': 1.16, 'E': 3.02}	-512.0	0.1301068510370835	0.5814606741573034	1235.0	{'T': 5.31, 'S': 6.76, 'N': 6.76, 'V': 6.28, 'A': 11.59, 'Q': 6.28, 'D': 3.86, 'G': 9.18, 'I': 7.73, 'E': 2.9, 'Y': 3.38, 'M': 0.97, 'L': 10.14, 'P': 4.35, 'F': 5.8, 'K': 3.86, 'R': 3.38, 'W': 0.48, 'H': 0.97}	1946.0	0.5637296834901625	0.8470437017994858	391.0	{'.': 18.06, 'B': 0.46, 'S': 6.53, 'E': 38.24, 'P': 1.21, 'T': 9.71, 'H': 24.58, 'G': 0.46, 'I': 0.76}	0.0	-1.0	-1.0	-1.0	'-'	0.0	-1.0	-1.0	-1.0	'-'	0.0	-1.0	-1.0	-1.0	'-'	0.7462	0.7558	959.0	0.945619335347432	0.0	0.8	0.3
6NB6	A	1052.0	4.2	1489668	694009	0046789#0042802	0044173#0020002#0016020#0019031#0055036	0075509#0039654#0019064#0061025#0046598#0019065#0046813#0039587#0039502#0046718	P59594	0.0010584179234524	0.5120995532788646	0.0024811957952362	5222.0	0.7635082223962412	0.7793764988009593	26.0	{'M': 1.13, 'F': 7.08, 'L': 8.41, 'S': 6.26, 'T': 7.28, 'P': 5.13, 'Y': 4.72, 'R': 3.08, 'G': 7.18, 'V': 7.28, 'D': 5.33, 'Q': 4.41, 'N': 6.77, 'H': 0.92, 'I': 5.95, 'A': 6.26, 'E': 3.38, 'K': 4.51, 'W': 1.03, 'C': 3.9}	2691.0	0.7030812324929971	0.7754891864057673	100.0	{'S': 6.24, 'R': 3.32, 'G': 7.44, 'V': 8.1, 'Y': 5.05, 'P': 5.84, 'D': 5.05, 'F': 7.97, 'L': 8.1, 'T': 7.97, 'Q': 5.05, 'N': 7.7, 'H': 0.8, 'I': 5.98, 'A': 6.51, 'E': 3.19, 'K': 3.98, 'W': 0.66, 'M': 1.06}	3086.0	0.7372262773722628	0.854122621564482	150.0	{'.': 21.16, 'E': 37.25, 'T': 8.66, 'S': 7.43, 'H': 21.91, 'P': 0.99, 'B': 0.5, 'G': 1.49, 'I': 0.62}	1055.0	0.8880597014925373	0.9118773946360154	7.0	{'A': 25.21, 'T': 28.99, 'G': 21.85, 'C': 23.95}	10301.0	0.7362637362637363	0.7835191732390536	236.0	{'A': 28.81, 'T': 34.05, 'G': 18.92, 'C': 18.22}	319.0	0.2238341968911917	0.9818181818181818	745.0	{'C': 15.74, 'A': 38.89, 'T': 24.07, 'G': 21.3}	0.9646	0.8929	1052.0	0.945619335347432	1.0	0.8	0.9
7WLZ	A	1028.0	2.98	#	#	#	#	#	P0DTC2	0.0005810653681752	0.2416858267449977	0.0151134131271917	6722.0	1.0	1.0	0.0	{'M': 1.1, 'F': 6.05, 'V': 7.62, 'L': 8.48, 'P': 4.56, 'S': 7.78, 'Q': 4.87, 'C': 3.14, 'N': 6.91, 'T': 7.62, 'R': 3.3, 'A': 6.21, 'Y': 4.24, 'G': 6.44, 'D': 4.87, 'K': 4.79, 'H': 1.34, 'W': 0.94, 'I': 5.97, 'E': 3.77}	4364.0	0.9008662175168431	0.9551020408163264	59.0	{'A': 6.41, 'Y': 4.27, 'T': 8.33, 'N': 7.05, 'S': 7.37, 'F': 6.94, 'R': 3.21, 'G': 6.09, 'V': 8.12, 'P': 5.02, 'D': 4.91, 'K': 4.7, 'L': 8.55, 'H': 1.39, 'Q': 5.02, 'W': 0.64, 'E': 3.85, 'I': 6.52, 'C': 0.32, 'B': 0.21, 'M': 0.85, 'J': 0.21}	3142.0	0.7589792060491494	0.8355879292403746	97.0	{'.': 22.91, 'E': 33.37, 'S': 9.09, 'T': 8.47, 'H': 22.67, 'P': 1.0, 'B': 0.5, 'G': 1.37, 'I': 0.62}	1325.0	1.0	1.0	0.0	{'A': 25.28, 'T': 30.19, 'G': 20.75, 'C': 23.77}	19110.0	1.0	1.0	0.0	{'A': 29.43, 'T': 33.25, 'G': 18.39, 'C': 18.92}	1145.0	1.0	1.0	0.0	{'C': 15.72, 'A': 40.61, 'T': 23.14, 'G': 20.52}	0.973	0.9208	1028.0	1.0	0.0	0.0	0.0
5I5K	A	1632.0	4.2	727	9606	0008009#0004866#0005102	0070062#0005576#0005615#0005579	0007166#0006935#0006956#0006957#0006958#0019835#0007186#0001701#0006954#0010760#0045766#0032722#0050778#0010575	P01031	0.0043536099130699	0.342823563543469	0.0074438168005386	-209.0	0.1712962962962963	0.2424242424242424	507.0	{'M': 0.34, 'F': 6.42, 'L': 13.18, 'S': 7.77, 'N': 7.09, 'Y': 4.05, 'T': 8.45, 'P': 5.74, 'D': 5.07, 'K': 7.77, 'H': 1.01, 'V': 6.76, 'G': 6.76, 'I': 4.73, 'A': 3.38, 'E': 3.72, 'R': 2.36, 'C': 3.04, 'Q': 2.36}	-1512.0	0.047560475604756	0.6480446927374302	2260.0	{'Q': 5.17, 'Y': 1.72, 'K': 6.9, 'P': 3.45, 'F': 5.17, 'G': 8.62, 'N': 6.03, 'S': 8.62, 'L': 15.52, 'D': 3.45, 'R': 2.59, 'E': 4.31, 'V': 5.17, 'T': 6.03, 'I': 5.17, 'A': 11.21, 'M': 0.86}	1244.0	0.3841931942919868	0.8793969849246231	1026.0	{'.': 17.29, 'E': 42.71, 'T': 6.86, 'S': 7.43, 'P': 0.43, 'H': 25.0, 'B': 0.29}	41.0	0.0666666666666666	0.75	246.0	{'A': 27.78, 'T': 22.22, 'C': 44.44, 'G': 5.56}	2836.0	0.45004500450045	0.7580351728320194	2257.0	{'A': 31.68, 'T': 33.88, 'G': 17.64, 'C': 16.8}	72.0	0.3815165876777251	0.7630331753554502	211.0	{'A': 47.2, 'T': 19.25, 'C': 15.53, 'G': 18.01}	0.2905	0.1932	213.0	-1.0	0.0	0.0	0.0
5JUY	E	1234.0	4.1	317	9606	0043531#0005524#0008656#0031072#0042802#0000166	0043293#0005829#0070062#0005576#1904813#0005634#0032991#0034774	0097202#0006919#0008635#0007568#0006915#0010659#0030154#0071560#0030900#0097193#0070059#0001822#0007399#0001843#0051402#0043065#2001235#1902510#0042981#0072432#0001666#0007584	O14727	0.0061240281814654	0.4946075514383613	0.0016569498401739	-191.0	0.1425633995887594	0.1958568738229755	397.0	{'C': 3.37, 'L': 10.58, 'R': 4.33, 'S': 12.5, 'K': 4.33, 'V': 6.73, 'A': 6.25, 'G': 10.58, 'D': 7.21, 'T': 6.73, 'N': 5.29, 'W': 0.96, 'F': 5.29, 'P': 3.85, 'E': 1.92, 'I': 4.33, 'Y': 0.96, 'Q': 2.88, 'H': 1.92}	-1162.0	0.0271535580524344	0.6987951807228916	2053.0	{'A': 5.17, 'I': 6.9, 'G': 6.9, 'K': 5.17, 'Q': 10.34, 'D': 6.9, 'S': 13.79, 'L': 20.69, 'T': 6.9, 'V': 8.62, 'F': 1.72, 'R': 1.72, 'E': 3.45, 'Y': 1.72}	274.0	0.2376068376068376	0.8987068965517241	1291.0	{'T': 10.79, 'S': 9.59, '.': 17.51, 'H': 42.21, 'P': 1.2, 'E': 17.99, 'G': 0.72}	-62.0	0.2878048780487804	0.7468354430379747	378.0	{'A': 21.47, 'G': 25.99, 'T': 24.86, 'C': 27.68}	839.0	0.1545	0.7365911799761621	3161.0	{'T': 30.26, 'G': 21.04, 'C': 16.34, 'A': 32.36}	-2095.0	0.0724441435341909	0.9427312775330396	2727.0	{'A': 40.65, 'T': 22.9, 'C': 15.42, 'G': 21.03}	0.2492	0.2075	1234.0	0.8109854604200323	0.5	0.0	0.0
5U8R	A	801.0	3.0	3480	9606	0005524#0001965#0042802#0043559#0005009#0005158#0043560#0005520#0031994#0005010#0043548#0140318#0004713#0005198#0004714	0035867#0030424#0005901#0005737#0005899#0043231#0016020#0043025#0005634#0005886#1902911#0043235#0030315	0007568#0097242#0007409#0003230#1904045#1904646#1904385#0071549#0071392#0071333#1990314#0071260#0071393#0071394#0071560#0034224#0090398#0021549#0097062#0030010#0044849#0042593#0021766#0006955#0008286#0048009#0043066#1904193#1903944#0043409#0010656#0038083#0014065#0048015#0048680#0030335#0008284#0120162#0032467#0051054#0033674#0043410#0033690#0014068#0051897#0043243#0048661#0090031#0046777#0046328…	P08069	0.0045415605452242	0.5590043023356055	0.0049877163597098	-195.0	0.166881443298969	0.2380514705882352	464.0	{'S': 7.34, 'L': 8.49, 'F': 6.18, 'A': 6.18, 'T': 5.41, 'G': 7.72, 'P': 6.95, 'N': 9.27, 'D': 5.41, 'E': 4.63, 'I': 4.63, 'K': 4.63, 'Y': 5.41, 'R': 3.09, 'C': 2.7, 'V': 6.56, 'Q': 2.32, 'W': 1.16, 'M': 1.54, 'H': 0.39}	-757.0	0.0206777713957495	0.75	1693.0	{'L': 13.89, 'K': 5.56, 'E': 8.33, 'N': 8.33, 'T': 8.33, 'I': 11.11, 'D': 5.56, 'A': 2.78, 'V': 8.33, 'P': 5.56, 'S': 5.56, 'F': 8.33, 'G': 2.78, 'Y': 2.78, 'R': 2.78}	580.0	0.2877752467729689	0.8029661016949152	845.0	{'E': 55.41, '.': 26.39, 'S': 6.07, 'T': 7.92, 'H': 2.11, 'G': 0.79, 'B': 0.26, 'P': 1.06}	-430.0	0.1820754716981132	0.7782258064516129	812.0	{'A': 20.21, 'G': 25.91, 'T': 25.39, 'C': 28.5}	1946.0	0.4395560040363269	0.7338274932614556	1987.0	{'A': 28.56, 'T': 26.68, 'G': 21.9, 'C': 22.87}	-6152.0	0.0311750599520383	0.9692982456140352	6861.0	{'A': 41.63, 'T': 22.17, 'C': 15.38, 'G': 20.81}	0.1793	0.2066	801.0	0.9501216545012166	0.5	0.2	0.0
5ZAM	A	1314.0	5.7	23405	9606	0005524#0004530#0003677#0003725#0004521#0004386#0046872#0070883#0019904#0004525#0003723#0035197	0005737#0005829#0070062#0005634#0048471#0016442#0070578	0006309#0098795#0010586#0035196#0010629#0010626#0000122#0032720#0021675#0048812#0038061#0032290#0031643#0014040#0031054#0070922#0090501#0090502#0030422#0016078	Q9UPY3	0.0495203465321244	0.4325816348002631	0.0016540840807526	-431.0	0.156441717791411	0.2469733656174334	717.0	{'L': 12.42, 'P': 8.5, 'S': 8.17, 'T': 4.9, 'Y': 5.88, 'K': 7.19, 'H': 0.98, 'F': 4.9, 'I': 2.61, 'V': 4.9, 'N': 5.88, 'D': 7.19, 'G': 8.17, 'A': 3.92, 'C': 3.59, 'E': 4.25, 'Q': 2.29, 'R': 3.59, 'W': 0.65}	-1235.0	0.0210102816271792	0.6911764705882353	2169.0	{'K': 6.38, 'Q': 4.26, 'S': 17.02, 'L': 23.4, 'T': 4.26, 'A': 4.26, 'G': 4.26, 'V': 4.26, 'N': 6.38, 'F': 2.13, 'I': 8.51, 'R': 4.26, 'D': 4.26, 'P': 4.26, 'E': 2.13}	443.0	0.248464544946957	0.8657587548638133	1277.0	{'.': 23.82, 'H': 41.35, 'T': 11.46, 'S': 6.74, 'E': 15.51, 'G': 0.67, 'P': 0.45}	0.0	-1.0	-1.0	-1.0	'-'	0.0	-1.0	-1.0	-1.0	'-'	0.0	-1.0	-1.0	-1.0	'-'	0.2641	0.21	1314.0	0.860702875399361	0.0	0.0	0.0
7SBW	A	1185.0	3.2	#	#	#	#	#	#	0.0003568226726397	0.8000464722842542	0.0083406172007201	0.0	-1.0	-1.0	-1.0	'-'	-756.0	0.0793733681462141	0.5891472868217055	1657.0	{'V': 7.24, 'F': 5.92, 'A': 10.53, 'K': 5.92, 'Y': 3.29, 'T': 4.61, 'P': 7.89, 'G': 5.92, 'N': 5.92, 'D': 2.63, 'S': 7.89, 'R': 3.95, 'I': 5.26, 'E': 2.63, 'L': 12.5, 'W': 0.66, 'Q': 5.92, 'H': 1.32}	2355.0	0.5902401239349342	0.8639455782312925	409.0	{'.': 19.29, 'E': 38.58, 'T': 9.19, 'B': 0.39, 'S': 6.69, 'P': 1.44, 'H': 22.57, 'G': 1.18, 'I': 0.66}	0.0	-1.0	-1.0	-1.0	'-'	0.0	-1.0	-1.0	-1.0	'-'	0.0	-1.0	-1.0	-1.0	'-'	0.0697	0.3783	117.0	0.9968152866242038	0.0	0.0	0.0
7PNQ	B	1175.0	3.7	#	#	#	#	#	Q696P8	0.0012826474895852	0.7340383525969747	0.0066169305252397	1453.0	0.2938718662952646	0.3546218487394958	246.0	{'F': 6.4, 'L': 11.14, 'P': 5.21, 'S': 7.58, 'V': 6.16, 'T': 4.98, 'Y': 4.5, 'N': 6.87, 'G': 8.53, 'I': 4.27, 'K': 4.74, 'D': 4.98, 'Q': 3.55, 'C': 8.53, 'H': 0.71, 'A': 4.03, 'R': 3.55, 'E': 2.84, 'W': 1.42}	-770.0	0.1196868008948545	0.5691489361702128	1412.0	{'V': 8.41, 'S': 10.28, 'I': 7.48, 'T': 5.14, 'G': 7.48, 'N': 7.01, 'L': 11.21, 'Y': 3.74, 'D': 2.8, 'E': 3.74, 'F': 5.14, 'R': 3.27, 'A': 8.41, 'H': 2.34, 'P': 3.74, 'K': 3.74, 'M': 0.47, 'Q': 5.14, 'W': 0.47}	2369.0	0.590625	0.8552036199095022	396.0	{'.': 19.31, 'E': 39.95, 'T': 8.2, 'B': 0.4, 'S': 7.01, 'P': 1.06, 'H': 22.88, 'G': 0.53, 'I': 0.66}	0.0	-1.0	-1.0	-1.0	'-'	0.0	-1.0	-1.0	-1.0	'-'	0.0	-1.0	-1.0	-1.0	'-'	0.0728	0.4265	107.0	1.0	0.0	0.0	0.0
6VHH	A	1723.0	2.97	57451	9606	0005509#0050839#0046982#0042803#0005102	0030054#0005911#0030425#0043197#0005783#0030175#0005794#0030426#0043005#0005634#0005886#0016605#0045211#0045202	0007411#0035584#0098609#0007157#0000122#0048666#0051491#0098942#0007165	Q9NT68	0.0036982175665957	0.7031884419638592	0.0066169305252397	-1033.0	0.1264204545454545	0.289195775792039	1585.0	{'L': 8.15, 'T': 8.99, 'R': 3.09, 'Y': 5.9, 'S': 8.15, 'V': 6.18, 'H': 1.69, 'D': 6.74, 'F': 4.21, 'N': 7.87, 'A': 5.62, 'I': 5.34, 'G': 11.8, 'C': 2.53, 'P': 5.06, 'K': 3.93, 'Q': 1.69, 'W': 0.84, 'E': 2.25}	-1625.0	0.0358115998442973	0.6618705035971223	2430.0	{'V': 4.35, 'P': 3.26, 'L': 15.22, 'T': 5.43, 'E': 4.35, 'I': 6.52, 'A': 10.87, 'Y': 2.17, 'S': 10.87, 'G': 8.7, 'F': 2.17, 'M': 1.09, 'R': 3.26, 'N': 9.78, 'K': 4.35, 'Q': 5.43, 'D': 2.17}	624.0	0.2894348894348894	0.87518573551263	1362.0	{'.': 22.58, 'E': 44.14, 'T': 9.68, 'B': 0.34, 'S': 8.49, 'G': 2.04, 'H': 12.73}	0.0	-1.0	-1.0	-1.0	'-'	0.0	-1.0	-1.0	-1.0	'-'	0.0	-1.0	-1.0	-1.0	'-'	0.2469	0.1595	1723.0	0.9987220447284344	0.0	0.2	0.0
3PRX	D	1215.0	4.3	#	8649	0004866#0046872#0090729	0005615	0006956#0006954	Q91132	0.0078315611501881	0.6947849653543595	0.0024878881015579	-298.0	0.1607240811848601	0.2683150183150183	731.0	{'M': 0.34, 'L': 10.92, 'V': 7.17, 'T': 8.53, 'Q': 2.39, 'A': 8.19, 'S': 4.1, 'P': 5.12, 'K': 6.14, 'F': 7.51, 'G': 10.24, 'R': 3.07, 'N': 7.17, 'Y': 5.46, 'D': 4.44, 'E': 3.41, 'H': 1.02, 'I': 2.73, 'C': 2.05}	-1118.0	0.0428709055876685	0.7007874015748031	1949.0	{'A': 5.62, 'L': 7.87, 'S': 8.99, 'K': 7.87, 'T': 8.99, 'F': 7.87, 'E': 4.49, 'G': 4.49, 'I': 5.62, 'Y': 6.74, 'Q': 2.25, 'N': 8.99, 'R': 3.37, 'P': 5.62, 'V': 6.74, 'D': 4.49}	817.0	0.3280456852791878	0.8245614035087719	949.0	{'.': 25.92, 'E': 49.9, 'T': 9.67, 'S': 6.19, 'H': 7.74, 'G': 0.58}	0.0	-1.0	-1.0	-1.0	'-'	0.0	-1.0	-1.0	-1.0	'-'	0.0	-1.0	-1.0	-1.0	'-'	0.2135	0.1802	1215.0	0.9502125075895568	0.0	0.0	0.0
6J4Z	A	1414.0	4.1	3020; 3021	9606	0031492#0046982#0000978#0000979#0030527	0000781#0070062#0005576#0005654#0000786#0005634#0032991	0006334#0030307#0032200	P84243	0.0217266503234563	0.5927664648113062	0.0049627974633414	11.0	0.0224632068164213	0.2457627118644068	1173.0	{'A': 24.14, 'T': 10.34, 'G': 13.79, 'V': 6.9, 'Y': 3.45, 'I': 6.9, 'S': 6.9, 'K': 3.45, 'L': 6.9, 'Q': 10.34, 'R': 6.9}	-1315.0	0.0447893569844789	0.6870748299319728	2108.0	{'Q': 12.87, 'M': 2.97, 'A': 11.88, 'R': 3.96, 'F': 4.95, 'N': 2.97, 'G': 8.91, 'T': 5.94, 'V': 5.94, 'L': 13.86, 'K': 3.96, 'I': 2.97, 'S': 10.89, 'D': 1.98, 'P': 1.98, 'E': 1.98, 'Y': 1.98}	575.0	0.3074324324324324	0.8722044728434505	1150.0	{'.': 18.86, 'S': 6.23, 'P': 0.18, 'E': 26.56, 'T': 12.45, 'H': 34.43, 'G': 1.28}	73.0	0.2254901960784313	0.75	214.0	{'G': 34.78, 'A': 14.49, 'C': 23.19, 'T': 27.54}	267.0	0.0633367662203913	0.7048710601719198	3535.0	{'A': 27.64, 'T': 21.95, 'G': 24.8, 'C': 25.61}	-1385.0	0.0952380952380952	0.9074889867841408	1936.0	{'C': 15.53, 'A': 41.26, 'T': 23.3, 'G': 19.9}	0.2434	0.182	91.0	-1.0	0.0	0.0	0.0
7SB4	A	1176.0	4.7	#	#	#	#	#	A0A0B4N7I3	0.0010809601911423	0.782989091703955	0.0075000236060698	1450.0	0.2975778546712803	0.361344537815126	255.0	{'F': 6.28, 'L': 11.86, 'P': 5.58, 'S': 7.67, 'V': 5.81, 'T': 5.12, 'Y': 4.42, 'N': 6.28, 'G': 8.84, 'R': 3.72, 'I': 4.42, 'K': 4.65, 'D': 4.88, 'Q': 3.49, 'C': 8.14, 'H': 0.7, 'A': 3.72, 'E': 2.79, 'W': 1.4, 'M': 0.23}	-746.0	0.0814931650893796	0.5916030534351145	1640.0	{'V': 7.1, 'F': 6.45, 'A': 10.32, 'K': 5.81, 'Y': 3.23, 'T': 4.52, 'P': 6.45, 'I': 6.45, 'D': 3.23, 'N': 5.81, 'S': 8.39, 'L': 12.9, 'R': 3.87, 'E': 2.58, 'G': 5.16, 'W': 0.65, 'Q': 5.81, 'H': 1.29}	2260.0	0.5785770132916341	0.8361581920903954	394.0	{'.': 19.46, 'S': 6.35, 'E': 38.24, 'P': 1.22, 'T': 8.78, 'H': 23.78, 'B': 0.27, 'G': 1.22, 'I': 0.68}	0.0	-1.0	-1.0	-1.0	'-'	0.0	-1.0	-1.0	-1.0	'-'	0.0	-1.0	-1.0	-1.0	'-'	0.8888	0.7426	1176.0	0.9968152866242038	0.0	0.0	0.0
6NB3	B	958.0	3.5	#	#	#	#	#	#	0.0011757074771285	0.4541247102609561	0.077540150779898	0.0	-1.0	-1.0	-1.0	'-'	-513.0	0.1308999370673379	0.5826330532212886	1232.0	{'T': 5.29, 'S': 6.73, 'N': 6.73, 'V': 6.73, 'A': 11.54, 'Q': 6.25, 'D': 4.33, 'G': 9.13, 'I': 7.69, 'H': 1.44, 'Y': 2.88, 'E': 2.4, 'M': 0.96, 'L': 10.1, 'P': 4.33, 'F': 5.77, 'K': 3.85, 'R': 3.37, 'W': 0.48}	2001.0	0.5732647814910026	0.858793324775353	388.0	{'.': 16.59, 'E': 40.96, 'T': 9.87, 'B': 0.6, 'S': 5.38, 'P': 1.35, 'H': 23.92, 'G': 0.6, 'I': 0.75}	0.0	-1.0	-1.0	-1.0	'-'	0.0	-1.0	-1.0	-1.0	'-'	0.0	-1.0	-1.0	-1.0	'-'	0.0736	0.4339	107.0	0.944477972238986	0.0	0.0	0.0
7SBX	J	1176.0	3.0	#	#	#	#	#	#	0.0010435075766128	0.7846469153070441	0.0100253538396266	0.0	-1.0	-1.0	-1.0	'-'	-747.0	0.0814503415659485	0.5916030534351145	1641.0	{'V': 7.1, 'F': 6.45, 'A': 10.32, 'K': 5.81, 'Y': 3.23, 'T': 4.52, 'P': 6.45, 'I': 6.45, 'D': 3.23, 'N': 5.81, 'S': 8.39, 'L': 12.9, 'R': 3.87, 'E': 2.58, 'G': 5.16, 'W': 0.65, 'Q': 5.81, 'H': 1.29}	2362.0	0.5973207249802994	0.8459821428571429	373.0	{'.': 18.73, 'E': 39.31, 'B': 0.4, 'S': 6.2, 'P': 1.58, 'T': 9.5, 'H': 22.56, 'G': 1.72}	0.0	-1.0	-1.0	-1.0	'-'	0.0	-1.0	-1.0	-1.0	'-'	0.0	-1.0	-1.0	-1.0	'-'	-1.0	-1.0	-1.0	0.9968152866242038	0.0	0.0	0.0
7BAN	A	1904.0	2.7	26011	9606	0050839#0046982#0042803	0005737#0043005#0005634#0005886	0060912#0060038#0032289#0001702#0007157#0048666#2000543#0031643#0048714#0031641#0007165	Q6N022	0.0041146014703666	0.4072591382759139	0.0521092782942007	-1068.0	0.123076923076923	0.2758620689655172	1548.0	{'M': 0.29, 'F': 4.36, 'L': 11.05, 'P': 7.85, 'S': 7.27, 'C': 2.91, 'N': 7.27, 'T': 8.43, 'R': 3.49, 'A': 4.07, 'G': 11.63, 'D': 6.98, 'H': 1.74, 'V': 5.23, 'Y': 4.65, 'W': 1.16, 'K': 2.91, 'I': 4.07, 'E': 2.62, 'Q': 2.03}	-1803.0	0.0318494390155627	0.6875	2635.0	{'A': 11.36, 'G': 4.55, 'L': 14.77, 'Q': 7.95, 'I': 6.82, 'P': 3.41, 'F': 3.41, 'R': 4.55, 'N': 6.82, 'V': 7.95, 'E': 3.41, 'K': 2.27, 'S': 12.5, 'D': 4.55, 'T': 5.68}	492.0	0.2916474388555606	0.8729281767955801	1443.0	{'.': 22.47, 'T': 12.5, 'B': 0.32, 'S': 8.54, 'E': 42.56, 'P': 0.32, 'G': 0.95, 'H': 12.34}	0.0	-1.0	-1.0	-1.0	'-'	0.0	-1.0	-1.0	-1.0	'-'	0.0	-1.0	-1.0	-1.0	'-'	0.2642	0.1561	1904.0	0.8670360110803325	0.0	0.2	0.0
5LCW	A	1441.0	4.0	64682	9606	0060090	0005680#0005829#0005654	0031145#0051301#0007091#0070979#0051445#0007346	Q9H1A4	0.0286335997351462	0.61912142810699	0.0033085120789013	-444.0	0.1597809855649576	0.265728476821192	801.0	{'M': 0.93, 'F': 5.92, 'P': 8.41, 'C': 3.74, 'N': 5.61, 'L': 13.71, 'R': 3.43, 'Q': 3.12, 'A': 4.67, 'G': 9.35, 'S': 6.85, 'W': 0.93, 'V': 6.85, 'D': 5.3, 'K': 1.87, 'T': 6.23, 'I': 4.05, 'Y': 3.74, 'H': 1.56, 'E': 3.74}	-1375.0	0.0400862068965517	0.744	2195.0	{'I': 4.3, 'A': 12.9, 'N': 4.3, 'S': 13.98, 'G': 3.23, 'K': 2.15, 'Q': 8.6, 'D': 4.3, 'L': 16.13, 'V': 9.68, 'T': 4.3, 'R': 3.23, 'P': 3.23, 'E': 3.23, 'M': 1.08, 'F': 2.15, 'H': 2.15, 'Y': 1.08}	678.0	0.3115212527964205	0.84779299847793	1131.0	{'E': 32.68, '.': 19.21, 'S': 7.54, 'T': 9.16, 'P': 0.72, 'H': 30.7}	89.0	0.4112426035502958	0.6847290640394089	135.0	{'C': 32.37, 'A': 23.02, 'G': 22.3, 'T': 22.3}	2668.0	0.420398406374502	0.7800118273211117	2893.0	{'A': 29.68, 'T': 33.62, 'G': 18.04, 'C': 18.65}	-882.0	0.1215235792019347	0.8893805309734514	1428.0	{'C': 14.93, 'A': 41.79, 'T': 23.38, 'G': 19.9}	0.2354	0.1735	195.0	-1.0	0.0	0.0	0.0
6NB3	C	1169.0	3.5	#	#	#	#	#	#	0.0008300268521656	0.6384735243324219	0.1736970446997137	0.0	-1.0	-1.0	-1.0	'-'	-718.0	0.1174496644295302	0.5706521739130435	1420.0	{'T': 5.71, 'S': 7.62, 'N': 7.14, 'V': 6.19, 'A': 10.95, 'Q': 5.71, 'D': 3.81, 'G': 9.05, 'R': 3.81, 'I': 7.62, 'Y': 3.33, 'E': 2.38, 'H': 1.43, 'M': 0.95, 'L': 10.0, 'P': 4.29, 'F': 5.71, 'K': 3.81, 'W': 0.48}	2333.0	0.5855572998430141	0.8458049886621315	392.0	{'.': 19.17, 'B': 0.4, 'S': 6.97, 'E': 37.4, 'P': 1.88, 'T': 9.25, 'H': 22.65, 'G': 1.61, 'I': 0.67}	0.0	-1.0	-1.0	-1.0	'-'	0.0	-1.0	-1.0	-1.0	'-'	0.0	-1.0	-1.0	-1.0	'-'	0.0779	0.4132	124.0	0.944477972238986	0.0	0.0	0.0
6J4W	B	1157.0	7.9	121504; 554313; 8294; 8359; 8360; 8361; 8362; 8363; 8364; 8365; 8366; 8367; 8368; 8370	9606	0003677#0019904#0046982#0003723#0030527	0043505#0000781#0070062#0005576#0016020#0005654#0000786#0005634#0032991	0045653#0006334#0061644#0032200	P62805	0.0044111376826172	0.9311244331801792	0.0016540840807526	22.0	0.0186190845616757	0.2758620689655172	1202.0	{'G': 25.0, 'A': 12.5, 'P': 4.17, 'R': 4.17, 'Y': 4.17, 'E': 4.17, 'F': 8.33, 'I': 4.17, 'D': 8.33, 'T': 8.33, 'K': 4.17, 'V': 8.33, 'L': 4.17}	-1057.0	0.0336421257922964	0.7340425531914894	1957.0	{'S': 14.49, 'A': 14.49, 'I': 8.7, 'G': 4.35, 'K': 4.35, 'Q': 7.25, 'D': 4.35, 'L': 15.94, 'T': 8.7, 'N': 5.8, 'V': 2.9, 'F': 1.45, 'P': 1.45, 'R': 4.35, 'E': 1.45}	560.0	0.2442613301942319	0.9304932735426008	1253.0	{'.': 14.46, 'E': 31.08, 'T': 9.4, 'S': 4.58, 'P': 0.24, 'H': 39.04, 'G': 0.72, 'B': 0.48}	52.0	0.1217712177121771	0.8048780487804879	230.0	{'A': 18.18, 'C': 24.24, 'G': 33.33, 'T': 24.24}	169.0	0.0477173071962857	0.7198443579766537	3620.0	{'A': 26.49, 'G': 28.65, 'T': 22.16, 'C': 22.7}	43.0	0.1048387096774193	0.7647058823529411	214.0	{'G': 19.23, 'C': 23.08, 'T': 30.77, 'A': 26.92}	0.2339	0.1765	93.0	-1.0	0.0	0.0	0.0
7SB3	J	1183.0	3.3	#	#	#	#	#	#	0.0013556166698899	0.8137450658236032	0.0058238157721357	0.0	-1.0	-1.0	-1.0	'-'	-753.0	0.0811943425877422	0.5916030534351145	1647.0	{'V': 7.1, 'F': 6.45, 'A': 10.32, 'K': 5.81, 'Y': 3.23, 'T': 4.52, 'P': 6.45, 'I': 6.45, 'D': 3.23, 'N': 5.81, 'S': 8.39, 'L': 12.9, 'R': 3.87, 'E': 2.58, 'G': 5.16, 'W': 0.65, 'Q': 5.81, 'H': 1.29}	2324.0	0.5914826498422713	0.8305647840531561	365.0	{'.': 20.13, 'S': 7.07, 'E': 38.4, 'P': 1.2, 'T': 8.53, 'B': 0.27, 'H': 22.53, 'G': 1.2, 'I': 0.67}	0.0	-1.0	-1.0	-1.0	'-'	0.0	-1.0	-1.0	-1.0	'-'	0.0	-1.0	-1.0	-1.0	'-'	-1.0	-1.0	-1.0	0.9968152866242038	0.0	0.0	0.0
5IYC	A	1454.0	3.9	5430	9606	0003677#0003899#0019900#0046872#1990841#0008022#0003723#0003968#0031625	0005694#0005737#0005654#0005634#0005665	0006353#0033120#0006355#0006366	P24928	0.0283410105968308	0.5821441377559046	0.0082713823222237	-574.0	0.1532019704433497	0.2563891178895301	817.0	{'P': 7.72, 'S': 8.36, 'C': 0.96, 'R': 4.18, 'Q': 2.57, 'G': 9.97, 'Y': 4.82, 'V': 7.72, 'T': 7.4, 'L': 8.36, 'F': 4.5, 'H': 0.96, 'N': 7.4, 'D': 6.43, 'A': 6.75, 'E': 3.86, 'K': 4.18, 'W': 0.64, 'M': 1.29, 'I': 1.93}	-1364.0	0.0331610680447889	0.6637931034482759	2206.0	{'S': 6.49, 'A': 10.39, 'L': 15.58, 'G': 7.79, 'D': 3.9, 'V': 6.49, 'Q': 9.09, 'N': 6.49, 'T': 3.9, 'K': 5.19, 'F': 3.9, 'I': 3.9, 'P': 2.6, 'E': 5.19, 'R': 5.19, 'M': 2.6, 'H': 1.3}	558.0	0.3202725724020443	0.8330871491875923	1084.0	{'.': 22.34, 'E': 24.65, 'S': 8.16, 'T': 9.22, 'B': 0.35, 'H': 32.98, 'P': 0.71, 'G': 0.71, 'I': 0.89}	39.0	0.3459821428571428	0.7175925925925926	232.0	{'G': 19.35, 'T': 29.03, 'A': 18.71, 'C': 32.9}	1514.0	0.3929526506213622	0.7394908229721728	2979.0	{'A': 29.46, 'T': 28.66, 'G': 19.5, 'C': 22.38}	58.0	0.3304347826086956	0.7378640776699029	254.0	{'C': 17.76, 'A': 34.87, 'G': 25.0, 'T': 22.37}	0.257	0.188	170.0	-1.0	0.0	0.0	0.0
4NEN	A	1063.0	2.9	3687	9606	0005178#0046872#0030971#0038023	0009986#0009897#0101003#0034689#0008305#0016020#0005886#0030667#0070821	0009887#0007155#0033627#0098609#0007160#0051607#0034113#0007229#0045766#0030335#0008284#1905956#0010628#0031643	P20702	0.0106169117458048	0.3556922281277379	0.0324511081324321	-93.0	0.1524265208475734	0.2291880781089414	490.0	{'R': 4.04, 'F': 6.73, 'A': 5.38, 'L': 12.56, 'G': 10.76, 'N': 3.14, 'D': 4.93, 'S': 10.76, 'W': 1.79, 'Y': 4.48, 'P': 7.62, 'T': 5.83, 'C': 1.79, 'E': 4.04, 'V': 6.73, 'I': 4.04, 'K': 2.24, 'Q': 3.14}	-974.0	0.0309644670050761	0.782051282051282	1892.0	{'F': 1.64, 'N': 4.92, 'S': 13.11, 'A': 9.84, 'G': 4.92, 'K': 3.28, 'I': 6.56, 'Q': 9.84, 'D': 6.56, 'T': 4.92, 'L': 16.39, 'V': 9.84, 'R': 3.28, 'P': 1.64, 'E': 3.28}	644.0	0.2799740764744005	0.8554455445544554	1038.0	{'.': 24.54, 'B': 0.46, 'S': 8.8, 'E': 55.32, 'T': 7.87, 'P': 1.16, 'H': 1.85}	79.0	0.175438596491228	0.847457627118644	226.0	{'A': 18.0, 'C': 34.0, 'T': 30.0, 'G': 18.0}	1702.0	0.4352275201393424	0.7298284045271997	1854.0	{'T': 27.06, 'G': 23.11, 'C': 24.16, 'A': 25.66}	121.0	0.3470588235294117	0.7972972972972973	288.0	{'A': 40.11, 'T': 21.47, 'C': 15.82, 'G': 22.6}	0.2216	0.2072	1063.0	0.8570646221248631	0.0	0.2	0.0
4ACQ	C	1402.0	4.3	#	#	#	#	#	P01023	0.0002488680008504	0.7555875646242053	0.2274605867519343	-125.0	0.1793580868470736	0.2461139896373056	431.0	{'M': 1.05, 'L': 12.28, 'V': 9.82, 'P': 8.42, 'S': 6.67, 'T': 8.42, 'G': 8.42, 'Y': 4.56, 'F': 6.32, 'H': 0.7, 'N': 5.96, 'K': 4.56, 'E': 4.56, 'Q': 2.46, 'R': 3.16, 'D': 2.46, 'A': 5.96, 'I': 2.81, 'C': 1.4}	-1318.0	0.0465324384787472	0.6842105263157895	2083.0	{'G': 8.65, 'K': 4.81, 'Q': 7.69, 'D': 3.85, 'V': 11.54, 'A': 6.73, 'L': 9.62, 'N': 4.81, 'S': 7.69, 'F': 4.81, 'P': 3.85, 'E': 4.81, 'I': 5.77, 'T': 6.73, 'Y': 3.85, 'R': 1.92, 'H': 1.92, 'M': 0.96}	1270.0	0.418170504044804	0.8615384615384616	827.0	{'.': 20.98, 'S': 6.55, 'E': 42.56, 'T': 6.25, 'P': 0.45, 'G': 0.45, 'H': 22.77}	154.0	0.4025	0.7155555555555555	175.0	{'A': 21.12, 'G': 20.5, 'T': 31.68, 'C': 26.71}	2358.0	0.4518381597864038	0.7513661202185792	1941.0	{'A': 30.05, 'C': 21.36, 'T': 28.91, 'G': 19.68}	87.0	0.2880658436213992	0.693069306930693	142.0	{'A': 27.14, 'G': 28.57, 'C': 14.29, 'T': 30.0}	0.2512	0.1888	1402.0	0.9439083232810616	0.0	0.0	0.0
7SBY	A	1176.0	3.0	#	#	#	#	#	#	0.0009838887159526	0.8007236721074187	0.0140611636219507	0.0	-1.0	-1.0	-1.0	'-'	-747.0	0.0797481636935991	0.5891472868217055	1648.0	{'V': 7.24, 'F': 5.92, 'A': 10.53, 'K': 5.26, 'Y': 3.29, 'T': 4.61, 'P': 8.55, 'G': 5.92, 'N': 5.92, 'D': 2.63, 'S': 7.89, 'R': 3.95, 'I': 5.26, 'E': 2.63, 'L': 12.5, 'W': 0.66, 'Q': 5.92, 'H': 1.32}	2391.0	0.593872741555381	0.8484848484848485	382.0	{'.': 18.65, 'E': 39.15, 'T': 8.99, 'B': 0.4, 'S': 6.48, 'P': 1.59, 'H': 22.88, 'G': 1.19, 'I': 0.66}	0.0	-1.0	-1.0	-1.0	'-'	0.0	-1.0	-1.0	-1.0	'-'	0.0	-1.0	-1.0	-1.0	'-'	0.0794	0.4125	122.0	0.9968152866242038	0.0	0.0	0.0
7SBV	J	1176.0	3.1	#	#	#	#	#	#	0.000851908963643	0.8079562448419207	0.0134114913151814	0.0	-1.0	-1.0	-1.0	'-'	-746.0	0.0820189274447949	0.5954198473282443	1640.0	{'V': 7.05, 'F': 6.41, 'A': 10.26, 'K': 5.77, 'Y': 3.21, 'T': 4.49, 'P': 7.69, 'I': 6.41, 'D': 2.56, 'N': 5.77, 'S': 8.33, 'L': 12.82, 'R': 3.85, 'E': 2.56, 'G': 5.13, 'W': 0.64, 'Q': 5.77, 'H': 1.28}	2262.0	0.5914149443561209	0.8211920529801324	352.0	{'.': 19.62, 'E': 38.58, 'B': 0.4, 'S': 7.39, 'P': 1.48, 'T': 9.01, 'H': 21.1, 'G': 1.75, 'I': 0.67}	0.0	-1.0	-1.0	-1.0	'-'	0.0	-1.0	-1.0	-1.0	'-'	0.0	-1.0	-1.0	-1.0	'-'	-1.0	-1.0	-1.0	1.0	0.0	0.0	0.0
5O9Z	C	1693.0	4.5	6635	9606	0003723	0071013#0005829#0034709#0005654#0005634#0034715#0071011#0030532#0034719#0005681#0005697#0005685#0005689#0005686#0071007#0071005#0005687#0046540#0005682#0005683	0036261#0000398#0000245#0000387#1903241	P62304	0.0322939701084823	0.271928303360898	0.0159666566861913	20.0	0.017067494181536	0.2894736842105263	1213.0	{'M': 4.55, 'A': 9.09, 'Y': 4.55, 'R': 4.55, 'G': 4.55, 'V': 18.18, 'Q': 13.64, 'L': 9.09, 'I': 9.09, 'S': 9.09, 'K': 4.55, 'N': 9.09}	-1585.0	0.0341176470588235	0.6904761904761905	2424.0	{'G': 6.9, 'L': 10.34, 'P': 4.6, 'K': 6.9, 'Y': 2.3, 'N': 8.05, 'T': 12.64, 'I': 5.75, 'A': 4.6, 'D': 4.6, 'S': 6.9, 'F': 6.9, 'V': 6.9, 'E': 4.6, 'Q': 2.3, 'C': 1.15, 'R': 4.6}	582.0	0.3015075376884422	0.8746355685131195	1304.0	{'.': 19.17, 'E': 29.83, 'S': 8.5, 'T': 9.67, 'H': 30.67, 'G': 1.67, 'P': 0.33, 'B': 0.17}	66.0	0.1236749116607773	0.813953488372093	240.0	{'T': 31.43, 'C': 25.71, 'G': 34.29, 'A': 8.57}	247.0	0.0500260552371026	0.7300380228136882	3575.0	{'T': 30.21, 'G': 19.79, 'C': 15.1, 'A': 34.9}	-492.0	0.159313725490196	0.8666666666666667	999.0	{'A': 41.03, 'T': 24.62, 'C': 14.36, 'G': 20.0}	0.2466	0.1317	82.0	-1.0	0.0	0.0	0.0
6W5S	A	1194.0	3.0	4864	9606	0015485#0038023#0032934#0015248#0004888#0001618	0005783#0070062#0005576#0005794#0031902#0005765#0005764#0016020#0045121#0005635#0048471#0005886	0007628#0006914#0008206#0071404#0071383#0033344#0042632#0008203#0030301#0006897#0090150#0010467#0030299#0032367#0007041#0016236#0031579#0060548#0016242#1904262#0006486#0046686#0009410#0015918#0046718	O15118	0.0484808942296313	0.5540390276198479	0.0091819121329137	-146.0	0.1516497461928934	0.2451282051282051	601.0	{'R': 2.09, 'L': 12.55, 'P': 7.11, 'F': 7.95, 'W': 1.26, 'G': 10.88, 'K': 3.35, 'Y': 3.77, 'E': 2.93, 'T': 5.02, 'D': 7.95, 'N': 6.28, 'C': 4.6, 'Q': 1.67, 'V': 5.44, 'S': 7.11, 'I': 3.77, 'A': 5.86, 'H': 0.42}	-1115.0	0.0354196991751576	0.6186440677966102	1943.0	{'S': 8.22, 'A': 8.22, 'L': 17.81, 'K': 6.85, 'D': 4.11, 'V': 9.59, 'Q': 8.22, 'N': 5.48, 'T': 1.37, 'F': 4.11, 'G': 8.22, 'I': 4.11, 'R': 5.48, 'E': 2.74, 'Y': 1.37, 'H': 2.74, 'P': 1.37}	313.0	0.2462819750148721	0.8313253012048193	1183.0	{'.': 25.85, 'E': 11.11, 'T': 9.18, 'S': 7.73, 'H': 42.51, 'G': 2.42, 'I': 1.21}	60.0	0.304054054054054	0.6818181818181818	164.0	{'C': 38.89, 'T': 16.67, 'G': 27.78, 'A': 16.67}	2245.0	0.4563475326866301	0.7418580733630442	1825.0	{'A': 26.16, 'T': 33.18, 'G': 19.69, 'C': 20.98}	-101.0	0.2477183833116036	0.8558558558558559	545.0	{'C': 14.21, 'T': 23.68, 'A': 41.58, 'G': 20.53}	0.2736	0.2328	1194.0	-1.0	0.0	0.2	0.1
7M7F	A	1390.0	3.2	#	1836	0004315#0047879#0031177	#	0006633#0033068	Q03131	0.020256751773186	0.6339723708532407	0.0100253538396266	-1709.0	0.1128571428571428	0.3125	2236.0	{'M': 0.76, 'F': 5.57, 'V': 9.87, 'P': 9.11, 'L': 11.9, 'R': 5.32, 'G': 14.18, 'H': 2.03, 'S': 4.81, 'Q': 1.77, 'D': 5.82, 'T': 5.82, 'W': 1.01, 'N': 2.28, 'A': 10.38, 'I': 2.03, 'C': 1.27, 'E': 3.8, 'Y': 2.03, 'K': 0.25}	-1325.0	0.0194468452895419	0.7627118644067796	2255.0	{'D': 11.11, 'S': 17.78, 'L': 15.56, 'T': 4.44, 'A': 11.11, 'G': 4.44, 'Q': 4.44, 'V': 11.11, 'K': 2.22, 'F': 2.22, 'R': 4.44, 'P': 4.44, 'E': 4.44, 'I': 2.22}	523.0	0.2961494903737259	0.8616144975288303	1159.0	{'.': 28.11, 'S': 8.41, 'E': 28.49, 'T': 11.09, 'P': 0.76, 'H': 21.41, 'G': 1.72}	0.0	-1.0	-1.0	-1.0	'-'	0.0	-1.0	-1.0	-1.0	'-'	0.0	-1.0	-1.0	-1.0	'-'	0.1975	0.1935	206.0	-1.0	0.0	0.0	0.0
5OIK	A	1421.0	3.7	#	#	#	#	#	G3MZY8	0.0253166929998967	0.6091230909454769	0.0108695004677259	-573.0	0.1531265386509109	0.2566006600660066	819.0	{'P': 7.72, 'S': 8.36, 'C': 0.96, 'R': 4.18, 'Q': 2.57, 'G': 9.97, 'Y': 4.82, 'V': 7.72, 'T': 7.4, 'L': 8.36, 'F': 4.5, 'H': 0.96, 'N': 7.4, 'D': 6.75, 'A': 6.75, 'E': 3.54, 'K': 4.18, 'W': 0.64, 'M': 1.29, 'I': 1.93}	-1331.0	0.0326228795128316	0.6880733944954128	2190.0	{'S': 8.0, 'A': 10.67, 'L': 16.0, 'G': 8.0, 'D': 4.0, 'V': 6.67, 'Q': 6.67, 'N': 6.67, 'T': 4.0, 'K': 5.33, 'F': 4.0, 'I': 4.0, 'P': 2.67, 'E': 5.33, 'R': 5.33, 'H': 1.33, 'M': 1.33}	554.0	0.3220630372492836	0.8476621417797888	1082.0	{'.': 20.28, 'E': 26.51, 'S': 9.61, 'T': 8.9, 'H': 33.45, 'G': 1.07, 'B': 0.18}	0.0	-1.0	-1.0	-1.0	'-'	0.0	-1.0	-1.0	-1.0	'-'	0.0	-1.0	-1.0	-1.0	'-'	0.2342	0.1756	1421.0	0.8331265508684863	0.0	0.0	0.0
7SBW	B	1196.0	3.2	#	#	#	#	#	#	0.0008276256828067	0.8140683189319132	0.076922726695275	0.0	-1.0	-1.0	-1.0	'-'	-766.0	0.0792079207920792	0.5779467680608364	1656.0	{'V': 7.24, 'F': 6.58, 'A': 10.53, 'K': 5.26, 'Q': 6.58, 'Y': 3.29, 'T': 4.61, 'P': 6.58, 'G': 6.58, 'N': 5.92, 'S': 7.89, 'L': 13.16, 'R': 3.95, 'I': 5.26, 'E': 2.63, 'D': 1.97, 'W': 0.66, 'H': 1.32}	2376.0	0.59472049689441	0.8568232662192393	394.0	{'.': 18.67, 'E': 38.64, 'T': 9.4, 'B': 0.39, 'S': 6.53, 'P': 1.31, 'H': 22.58, 'G': 1.83, 'I': 0.65}	0.0	-1.0	-1.0	-1.0	'-'	0.0	-1.0	-1.0	-1.0	'-'	0.0	-1.0	-1.0	-1.0	'-'	0.0723	0.4455	101.0	0.9968152866242038	0.0	0.0	0.0
7POV	A	708.0	3.8	#	9606	1903135#1903136	0062023#0031012#0005615#0005796#0070702#0070703#0005886	0010273#0048874#0030277	Q02817	0.005230871249445	0.7337945705304884	0.025640883005656	-3513.0	0.070178739416745	0.2991178829190056	4068.0	{'L': 7.24, 'P': 8.58, 'C': 6.7, 'T': 15.01, 'R': 1.61, 'F': 4.56, 'G': 10.46, 'Y': 4.29, 'V': 7.24, 'S': 9.12, 'D': 4.56, 'W': 0.8, 'H': 1.34, 'N': 2.95, 'E': 2.95, 'K': 2.95, 'Q': 2.41, 'I': 4.29, 'A': 2.14, 'M': 0.8}	-656.0	0.0271102895871842	0.6285714285714286	1553.0	{'N': 4.55, 'D': 9.09, 'Y': 9.09, 'K': 6.82, 'S': 2.27, 'P': 9.09, 'L': 18.18, 'V': 6.82, 'G': 9.09, 'A': 6.82, 'E': 4.55, 'I': 2.27, 'T': 4.55, 'F': 2.27, 'Q': 2.27, 'R': 2.27}	578.0	0.363013698630137	0.8076190476190476	643.0	{'E': 39.39, 'T': 10.38, '.': 20.99, 'S': 11.32, 'H': 14.15, 'P': 0.71, 'G': 2.83, 'B': 0.24}	0.0	-1.0	-1.0	-1.0	'-'	0.0	-1.0	-1.0	-1.0	'-'	0.0	-1.0	-1.0	-1.0	'-'	0.1906	0.2403	708.0	0.910413030831879	0.0	0.2	0.0
6UIA	B	1021.0	4.3	47	9606	0005524#0003878#0046872	0035578#0005829#0070062#0005576#1904813#0016020#0005654	0006085#0006695#0006101#0015936#0006633#0008610#0006107#0006099	P53396	0.0207975290678138	0.7442104292634261	0.0108695004677259	-112.0	0.1628895184135977	0.2390852390852391	450.0	{'S': 4.78, 'G': 10.87, 'K': 4.78, 'I': 5.65, 'F': 5.65, 'Y': 3.91, 'T': 9.13, 'P': 7.83, 'L': 10.0, 'D': 6.96, 'V': 8.7, 'N': 3.48, 'A': 6.52, 'E': 2.17, 'C': 2.17, 'W': 0.87, 'R': 2.61, 'Q': 3.48, 'M': 0.43}	-936.0	0.0380348652931854	0.6371681415929203	1780.0	{'A': 8.33, 'E': 5.56, 'K': 4.17, 'S': 2.78, 'N': 6.94, 'L': 9.72, 'V': 9.72, 'T': 8.33, 'G': 12.5, 'F': 5.56, 'P': 4.17, 'R': 4.17, 'I': 6.94, 'D': 5.56, 'Q': 2.78, 'Y': 1.39, 'H': 1.39}	796.0	0.3384615384615385	0.8402777777777778	854.0	{'.': 20.66, 'S': 5.58, 'E': 29.75, 'T': 7.64, 'H': 35.54, 'P': 0.62, 'B': 0.21}	0.0	-1.0	-1.0	-1.0	'-'	0.0	-1.0	-1.0	-1.0	'-'	0.0	-1.0	-1.0	-1.0	'-'	0.2149	0.2072	1021.0	0.8404977375565611	0.0	0.0	0.0
7SBW	J	1191.0	3.2	#	#	#	#	#	#	0.0011876565524695	0.8020921893252427	0.0280611759977658	0.0	-1.0	-1.0	-1.0	'-'	-760.0	0.0808977035490605	0.5916030534351145	1654.0	{'V': 7.1, 'F': 6.45, 'A': 10.32, 'K': 5.81, 'Y': 3.23, 'T': 4.52, 'P': 6.45, 'I': 6.45, 'D': 3.23, 'N': 5.81, 'S': 8.39, 'L': 12.9, 'R': 3.87, 'E': 2.58, 'G': 5.16, 'W': 0.65, 'Q': 5.81, 'H': 1.29}	2409.0	0.5976653696498054	0.8600223964165733	392.0	{'.': 18.88, 'E': 39.19, 'T': 8.85, 'B': 0.39, 'S': 6.38, 'P': 1.56, 'H': 22.53, 'G': 1.56, 'I': 0.65}	0.0	-1.0	-1.0	-1.0	'-'	0.0	-1.0	-1.0	-1.0	'-'	0.0	-1.0	-1.0	-1.0	'-'	-1.0	-1.0	-1.0	1.0	0.0	0.0	0.0
4ZXB	E	800.0	3.3	3643	9606	0046935#0001540#0005524#0038024#0005525#0042802#0043559#0005009#0043560#0031994#0031995#0005159#0043548#0019904#0043539#0030296#0004713#0044877#0051425#0005198#0004714	0030424#0005901#0032590#0010008#0009897#0070062#0005899#0005770#0005764#0016020#0032809#0005886#0043235	0032147#0032148#0030325#0097242#0005975#0071363#0032869#0097062#0008544#0031017#0007186#0042593#0003007#0008286#0007612#0008584#0030238#0007613#1990535#0038083#0018108#0030335#0008284#0048639#0045893#0046326#0045725#0045821#0033674#0043406#0043410#0051446#0045840#0045429#0014068#0051897#0001934#0043243#0002092#0060267#0046777#0006468#0031623#0006898#0006355#0045995#2000194#0007169#0150104#0046718	P06213	0.0049866264164505	0.764614935891152	0.0202533741750159	-237.0	0.148471615720524	0.2262357414448669	551.0	{'G': 14.29, 'L': 10.08, 'A': 5.04, 'N': 7.56, 'S': 7.98, 'E': 5.04, 'F': 6.72, 'P': 5.88, 'R': 3.78, 'K': 3.78, 'I': 3.36, 'Y': 2.52, 'T': 8.4, 'C': 3.78, 'Q': 3.36, 'V': 4.2, 'W': 0.84, 'D': 3.36}	-755.0	0.0159544159544159	0.8235294117647058	1721.0	{'L': 7.14, 'E': 3.57, 'I': 10.71, 'D': 7.14, 'P': 3.57, 'F': 7.14, 'S': 10.71, 'G': 10.71, 'V': 10.71, 'T': 10.71, 'N': 7.14, 'Q': 3.57, 'A': 3.57, 'Y': 3.57}	533.0	0.2883156297420334	0.8067940552016986	847.0	{'.': 24.21, 'S': 6.32, 'E': 56.32, 'T': 8.95, 'P': 1.32, 'H': 2.89}	-83.0	0.2872531418312388	0.6926406926406926	326.0	{'A': 14.37, 'G': 26.25, 'T': 23.75, 'C': 35.62}	1947.0	0.4439926814393169	0.7241379310344828	1903.0	{'A': 27.2, 'T': 28.34, 'G': 22.25, 'C': 22.21}	-3903.0	0.0463368816530995	0.9694323144104804	4562.0	{'C': 14.86, 'A': 40.09, 'T': 23.87, 'G': 21.17}	0.154	0.179	800.0	0.945619335347432	0.5	0.2	0.1
7SBY	J	1171.0	3.0	#	#	#	#	#	#	0.001587614467577	0.7922235343698085	0.0298127438669044	0.0	-1.0	-1.0	-1.0	'-'	-743.0	0.0821484992101105	0.5954198473282443	1637.0	{'V': 7.05, 'F': 6.41, 'A': 10.26, 'K': 5.77, 'Y': 3.21, 'T': 4.49, 'P': 7.05, 'I': 6.41, 'D': 3.21, 'N': 5.77, 'S': 8.33, 'L': 12.82, 'R': 3.85, 'E': 2.56, 'G': 5.13, 'W': 0.64, 'Q': 5.77, 'H': 1.28}	2433.0	0.6006314127861089	0.8512304250559284	373.0	{'.': 18.92, 'E': 39.03, 'S': 6.44, 'P': 1.58, 'T': 8.94, 'B': 0.26, 'H': 22.6, 'G': 1.58, 'I': 0.66}	0.0	-1.0	-1.0	-1.0	'-'	0.0	-1.0	-1.0	-1.0	'-'	0.0	-1.0	-1.0	-1.0	'-'	-1.0	-1.0	-1.0	1.0	0.0	0.0	0.0
[truncated: 5 more columns]
