# Supplementary material for: Identifying and profiling structural similarities between Spike of SARS-CoV-2 and other viral or host proteins with Machaon
Source: Commun Biol. 2023 Jul 19;6:752. doi: 10.1038/s42003-023-05076-7 (PMC10356814; doi:10.1038/s42003-023-05076-7)
Supplement: Supplementary file 8 — Supplementary Data 5 [file 42003_2023_5076_MOESM8_ESM.zip › 6VXX_A_whole_human_exp_dataset/metrics/6VXX_A_b-phipsi.csv]

structureId	b-phipsi
6VXX_A	-1.2160228416647206e-08
6VXX_B	5.894373919306382e-09
6VXX_C	2.204205180302208e-08
7L09_C	2.693811224331148e-07
7L02_C	2.766161158607103e-07
7L06_C	3.078770769148547e-07
7L02_B	6.5094149286774415e-06
7L09_B	6.543515863664246e-06
7JV6_A	1.977862813553842e-05
7JV6_B	1.9828060446155213e-05
7JV6_E	1.9862282340721987e-05
7RA8_E	3.1484737223938105e-05
7RA8_A	3.157541911509033e-05
7RA8_B	3.1581708843822325e-05
7ND8_A	3.60737070527693e-05
7LXZ_K	6.514935649202147e-05
7LXZ_A	6.517516843655485e-05
7LXZ_B	7.379895139722556e-05
7S0C_B	7.411468150874427e-05
7R8O_E	8.128392331868429e-05
7R8O_B	0.0001026932461644
6WPT_C	0.0001032780266557
7Q9I_A	0.0001054739761345
3ZI1_A	0.0001059687189524
7R8O_A	0.0001123722627207
7SOB_D	0.00011457682019
7SOB_K	0.0001146107054616
7SOB_A	0.0001146150854999
3ZDZ_B	0.000115098709201
7KS9_C	0.0001192786928561
7JWB_A	0.0001249612555758
3NOX_B	0.0001249951630728
3G0C_B	0.0001254508465991
3OPM_D	0.0001340429922427
7KJ3_C	0.0001351762221393
5CVO_A	0.0001494104582147
2DW5_A	0.0001506814947071
5J3J_B	0.0001523263300208
7M6F_B	0.0001552749454505
7LXY_A	0.0001564091843139
7LXY_B	0.0001565174590749
7LXY_J	0.000156547451807
7ND8_B	0.0001571394277919
7S8S_A	0.0001573374595481
5CVO_D	0.0001586957244683
3G0D_D	0.0001592092195189
7M6F_E	0.0001619478790559
7ZR7_B	0.0001635552910537
7K4N_E	0.0001644581135374
7M6G_A	0.0001644638466818
7K4N_B	0.0001645367358476
7K4N_A	0.000164835095512
7JW0_A	0.0001667157763268
7JW0_E	0.0001667810195846
7JW0_B	0.0001672072801989
7K8X_C	0.0001730800368583
7ND4_B	0.0001836300204167
1WDA_A	0.0001844320182696
7RKV_A	0.0001851377583857
7LY2_J	0.0001862129708138
7LY2_B	0.0001863156451751
7LY2_A	0.0001863639137292
7K8X_B	0.0001879543526488
7E7D_C	0.00018824637014
6WPT_A	0.0001907112906
7S6L_A	0.0001945111571395
7ND7_A	0.0001950924957195
7ND7_C	0.0001963356938378
7KJ2_A	0.0002023633610506
7RKV_C	0.0002048123990315
7ND8_C	0.0002089660885967
7Q9K_B	0.0002107570259638
7Q9G_B	0.0002163553221414
7M6F_A	0.0002203890324435
7A0V_E	0.000221382890952
3MRI_A	0.0002217168419013
7JWB_B	0.0002224656325932
3F8S_B	0.0002232767006162
7KJ4_C	0.0002234313528465
7RKV_B	0.0002325289108696
2BGN_D	0.0002367304036708
6QZV_B	0.0002368036847855
7TAT_B	0.0002386959199408
7SO9_K	0.0002414924515102
7SO9_A	0.0002414996662395
7SO9_F	0.0002417691106547
7Q9G_C	0.000242648253847
7K43_E	0.0002448353823325
7K43_A	0.0002449305946686
7K43_B	0.0002451225616081
5DST_K	0.0002470487336086
4ACQ_C	0.0002488680008504
5N0Z_A	0.0002627330214797
5DST_L	0.0002633456332382
4L29_I	0.0002673943146489
7Q9I_B	0.0002693045526576
3SX4_B	0.000273009060571
3EIO_B	0.0002802955238015
3NOX_A	0.0002808704543719
7ND7_B	0.0002824681076567
7WS8_B	0.0002871230117938
7JV4_C	0.0002894637019574
7NDD_A	0.0002903588100522
7ZRC_B	0.0002924760793724
7ND4_C	0.0002972573567924
7ND4_A	0.0002973137327293
4LKO_A	0.000299600692398
5DST_C	0.000300333043035
7NDA_B	0.0003011321574895
7E7D_A	0.0003032929589663
7NDC_C	0.0003043033892372
7NDC_A	0.0003044402047965
7NDC_B	0.0003049562659115
7TM0_A	0.0003075742631325
7K8S_B	0.0003096672915354
2OPH_B	0.0003105716952659
3OPM_A	0.000315137914237
7CTH_C	0.0003217983289283
7RPV_F	0.0003220052250533
7SB3_B	0.0003237682401312
3O9V_B	0.0003239381670325
7E7D_B	0.0003278725963079
7KJ3_A	0.0003284366064897
7SBX_A	0.0003285712690522
7Q9K_A	0.0003300256463409
7NDD_C	0.0003309594557297
1NU6_B	0.0003314634594584
7E7B_C	0.0003357988906735
7ZRC_C	0.0003386795254971
7E7B_B	0.000342110221502
7JV4_A	0.0003465786903133
6CE1_A	0.0003466762468392
1W1I_B	0.0003482434775044
3OPM_B	0.0003495749510445
3B1U_A	0.0003504649331122
3WQH_B	0.000352297987696
2G63_A	0.0003527825074577
1NU8_A	0.0003536717246351
2G63_B	0.0003539038596686
4C9Z_A	0.0003547623918486
7SBW_A	0.0003568226726397
7MJM_B	0.0003569944424858
3K65_B	0.0003591197486162
3B1T_A	0.0003602622377018
7E7B_A	0.0003622236493983
7WS5_B	0.0003626108843711
1R9M_B	0.0003658206599554
3BJM_B	0.0003659694169465
6ZDH_C	0.0003715564877093
7Q6E_A	0.0003742840252866
7S6K_E	0.0003746172964203
7S6K_A	0.0003746630868982
7S6K_B	0.000374915776365
3LPO_A	0.0003755129062383
7WS9_C	0.0003761562461548
5N0M_A	0.0003789977137644
6NQ3_B	0.000381991659333
3SWW_A	0.0003856767823362
7A0V_C	0.0003856889294608
4BV5_B	0.0003874723538468
7TM0_B	0.0003895732543276
6ZDH_A	0.0003905452420727
2P8S_B	0.0003915618858973
1WCY_A	0.0003927319151979
1Z68_A	0.000396651644589
7N8H_F	0.0003971164755464
7N8H_K	0.0003973726273375
7N8H_A	0.0003975063836057
5INO_A	0.0004012491853187
7NDA_C	0.0004022263910436
7SC1_C	0.0004038090577232
5NN6_A	0.000407307461782
6QZV_C	0.0004083158813592
7NY5_G	0.0004085337319456
7NY5_A	0.00040855831768
7NY5_E	0.0004087460688524
3W39_A	0.0004090985655887
6WPS_E	0.0004101899653639
7KS9_A	0.0004104577390169
6WPS_A	0.0004105064002951
6WPS_B	0.0004107374272846
6EOT_D	0.0004113960206125
3O9V_A	0.0004126055672775
3N84_B	0.0004133058596466
2BGN_B	0.0004153073615304
6EOQ_C	0.0004156714177479
7P40_E	0.0004167707876055
5Y7K_B	0.0004170406908134
7P40_G	0.0004173699636353
7P40_A	0.0004174357879605
6P59_C	0.0004174883432404
3SWW_B	0.0004180093442802
2BGN_A	0.0004180783711357
5IN7_B	0.00041836696966
3G0G_D	0.0004215257704076
5Y7J_B	0.0004244147510825
3ZE0_B	0.0004253562798785
1X70_B	0.0004271729495928
5Y7K_D	0.000430001424154
7Q6E_B	0.0004302786529525
4LKO_B	0.0004345359899869
7Q9K_C	0.0004348345130669
2BGR_B	0.0004353251532927
7TM0_C	0.0004358059332673
1W1I_D	0.0004367049149726
3C45_B	0.0004384760863093
7L2E_B	0.0004401332718291
3O9V_C	0.0004443894988262
4C9Z_B	0.0004452399686483
7KNB_A	0.0004452962942296
4EUP_D	0.0004462428952799
7ZR9_B	0.0004471599499605
7K8T_A	0.0004510995768821
2IIV_B	0.0004547533848659
1R9M_C	0.000455257263674
5Y7K_C	0.0004554323659196
3O95_A	0.0004571366150274
7LAA_A	0.0004576140615239
7L2E_C	0.0004585238199694
7WS8_C	0.0004586514767224
7M6E_E	0.0004587074219777
1GP9_C	0.0004594310375081
5N0Y_A	0.0004624636161103
2G5T_A	0.0004637276047438
2DEW_X	0.0004646636537659
3W2T_A	0.0004647099804082
3C45_A	0.0004659041356356
7KQB_B	0.0004682063155639
7L2E_A	0.0004687328818433
7LAB_C	0.0004689403611927
5INO_B	0.0004703925084031
6P59_A	0.0004715762007451
5INP_A	0.0004732523366189
2G63_D	0.0004740688294194
6EOS_B	0.000474389641629
4BOS_E	0.000477157630326
3D4L_B	0.0004774502877662
7LAB_B	0.0004793794480094
5XOT_A	0.000480626965051
5INL_A	0.0004838906707423
3EIO_A	0.0004869332308542
4DKT_A	0.0004874491332489
7S0C_C	0.0004895826888065
4NQX_K	0.0004908202174364
5TVP_M	0.0004909785830604
6ZKY_A	0.0004917401423266
6TA7_D	0.0004925932155157
5W1V_A	0.0004930980306076
7LS9_C	0.0004931557336508
7WS4_C	0.0004939786948312
7NDD_B	0.0004990684443266
3G0C_D	0.0005000681746863
3C43_A	0.0005021689373403
7KJ3_B	0.0005029407237353
1N1M_A	0.0005031546921223
6GGM_C	0.0005032389171131
7Q9P_B	0.0005039964478544
4ACQ_D	0.0005043299463999
7Q9I_C	0.0005059207004252
7JFM_A	0.000508512666338
7K8S_C	0.0005088002786227
7Q9J_B	0.0005109028328765
3O95_C	0.0005109749849498
7KJ4_B	0.0005111469141501
1TK3_B	0.0005122200734985
3LPO_D	0.0005138041733028
7L09_A	0.0005151851034698
4G1F_D	0.0005169585791497
2I78_D	0.0005172696059668
3G0C_A	0.000518610862753
7K8X_A	0.0005208874707231
2QKY_B	0.0005212816688363
2OAG_A	0.0005218282245376
6ZDH_B	0.0005224559499507
7M6E_B	0.0005230889143817
2OPH_A	0.0005233127597809
3LPP_D	0.0005241919374149
7THT_C	0.0005247886724678
2OLE_B	0.0005248259976705
6Q9T_A	0.0005261915395129
7M6E_A	0.000527104422087
2I03_A	0.000528959689641
2RGU_B	0.0005298667995293
2BGN_C	0.0005311500721454
3Q0T_B	0.0005315768888531
7KQE_A	0.0005316470285666
7SY3_C	0.0005322848009318
2G5P_B	0.0005329998763183
2QT9_B	0.0005340709199842
7SBV_B	0.0005342624205977
2OAG_B	0.0005344736795762
6EOR_D	0.0005364114248842
6WPT_B	0.000536422438245
3OPM_C	0.0005375811974481
3LPO_C	0.0005377535930399
7L02_A	0.0005379648111835
2FJP_B	0.0005391134911621
7NDA_A	0.0005397081053465
7L06_B	0.0005397602551655
7S6L_B	0.0005404817067831
5XBM_C	0.0005440163822859
7L06_A	0.000545453354926
7Q9J_A	0.0005463592397765
5XOV_A	0.0005468615660449
7ND3_C	0.0005476616949015
5T4B_B	0.0005479795667511
2I78_B	0.0005489442478951
7KJ4_A	0.0005521493162268
3HAC_B	0.0005562475325423
7E9K_B	0.0005568874540092
2FJP_A	0.0005584577332291
1WD9_A	0.0005588807815686
5HGB_A	0.0005589969212207
7ND5_C	0.0005592086458954
7Q0A_C	0.0005592297809898
7ND6_C	0.0005595328346514
7KKQ_B	0.0005601095123419
5D2L_C	0.0005629374314921
2C62_A	0.0005631754034674
7JN7_A	0.0005636467317225
5T4E_B	0.0005647928213004
3LPP_A	0.000566107043577
3CCC_A	0.0005663682183108
2G63_C	0.0005666046716679
2IIV_A	0.0005671916454694
6EOQ_B	0.0005673841377946
7CHH_C	0.0005682419588058
1U8E_B	0.0005690795629368
4YCI_A	0.0005726594986321
2QTB_B	0.0005727799550317
2G5P_A	0.0005734910904423
1D00_B	0.0005737209568704
4ACQ_A	0.0005742907982655
5DEU_A	0.0005755550750031
2IIT_B	0.0005760024516513
7K8S_A	0.0005765318507878
4PNZ_B	0.000577808189128
7WLZ_A	0.0005810653681752
2RGU_A	0.0005810727349527
5KBY_D	0.0005820628263153
2JID_B	0.0005837547860125
2I03_B	0.0005843643707236
7MW4_B	0.0005845201680558
6ZKZ_A	0.0005847197538574
7E4W_C	0.0005884098482171
5Y7J_A	0.000588717999121
7WS9_B	0.0005901061767009
7K8Z_A	0.0005902213632381
7Q9M_A	0.000590555830319
2IIT_A	0.0005924181081729
1R9M_D	0.0005939420852751
1HCA_A	0.0005944423985125
3L4W_A	0.0005970277717901
4PRP_A	0.0006000300797151
5KBY_B	0.0006046097886333
6NB4_A	0.00060502613717
7MJM_C	0.0006055924270852
3Q06_C	0.00060653111977
3Q0T_A	0.0006066265384219
3HAB_B	0.0006068044085749
5Y7J_D	0.0006068718443661
7Q9M_C	0.0006101849672181
6EOS_E	0.0006106333539448
3LPO_B	0.0006107520896992
1NU8_B	0.0006108243501134
2OQI_A	0.0006115233685112
5NN3_A	0.0006117550964875
4I9I_A	0.0006117676773792
7LAA_B	0.0006130857010291
7K8Y_E	0.0006165774677416
6X6A_D	0.0006178371507177
6U38_B	0.0006183084788906
7EVR_C	0.0006188170348991
6G3K_D	0.0006189580708615
3CTT_A	0.0006195357474706
1WCY_B	0.000620533423138
7KQE_C	0.0006207877767635
7L2F_A	0.0006216894988464
1Z68_B	0.0006226395995899
4OBZ_D	0.0006236404465799
4N8E_B	0.0006290865460103
7ZRC_A	0.0006296521163452
3UO8_C	0.0006298488831397
4ACQ_B	0.000630903585371
5J3J_A	0.0006345463007822
7JVC_A	0.0006352295387241
1HXY_D	0.0006354042665363
7JVC_B	0.0006355267945106
7JVC_E	0.0006355817826631
2LYV_A	0.0006361847687682
1D00_D	0.0006380642263062
4H6T_A	0.0006407748064644
7Q9M_B	0.0006416313459877
1R9N_C	0.0006452062437197
7LS9_A	0.0006478008030638
4DTC_A	0.0006490165132144
2X4T_D	0.0006491236942673
3G0C_C	0.0006493268890464
7WS4_B	0.0006506706362387
1R9M_A	0.0006511197435294
3VJM_A	0.0006517959886206
6Y0F_D	0.0006519544269114
5CS1_A	0.0006525956971147
3VIA_A	0.0006530301775574
3P5T_A	0.0006533422007832
1OKM_A	0.0006542156695055
2RNF_A	0.0006546385252341
2QJR_B	0.0006547724927394
4N8D_A	0.0006554767496631
2ONC_D	0.0006554932684032
2COG_A	0.0006557632764962
7A3F_C	0.0006563953343178
3VJL_A	0.0006564075840733
2PMW_B	0.0006574893840683
5ISM_B	0.0006580504701329
4J3J_A	0.0006594553985977
2DEY_X	0.0006605289938611
6B1O_A	0.0006606921793095
7LJR_C	0.0006609803227328
5T4F_B	0.0006613772768431
4BV5_A	0.0006617214811181
3W39_D	0.0006617728661523
2ONC_A	0.0006628402676136
3QBJ_A	0.000662978371842
5NN5_A	0.000664162614871
3O95_D	0.0006649195766741
7ZR9_A	0.0006656014911856
7RTR_A	0.00066615082918
2HHA_A	0.0006663276636605
1EKP_B	0.0006668123388432
2PK4_A	0.0006682587521929
7WS4_A	0.0006689180024831
5NN8_A	0.0006699746635511
4BKW_A	0.000671514876949
3ZL7_A	0.0006727132982313
4JH0_A	0.0006728704113945
7OCV_A	0.0006734931542823
7K8T_B	0.0006757040876107
2P8S_A	0.0006763829946672
4AAP_B	0.0006766487707234
7LGD_A	0.0006768061446941
6X6C_A	0.0006772101098174
6BXB_B	0.0006783394391356
6EOR_B	0.0006786449251292
7SB5_C	0.0006791584117517
6QZV_A	0.0006792013835825
7ZR9_C	0.0006793181840736
3L4X_A	0.0006793376333932
5IM7_A	0.0006794693555885
5I7U_B	0.0006794931625692
2QJR_A	0.0006795575205697
6B1E_B	0.0006820006343615
7JV4_B	0.0006827806823806
6BKC_E	0.0006845280895146
6EOT_I	0.0006854818912361
7KMK_C	0.0006857469950691
7MW2_B	0.0006876520627291
1X70_A	0.0006897020806944
4PV7_A	0.0006923467631495
6QXU_A	0.0006935140255994
5N1B_A	0.0006938310762751
2OGZ_A	0.0006952988978615
7THT_V	0.0006953727503366
6NB3_A	0.0006957189503602
7KML_B	0.0006971175110181
7KML_C	0.0006971216401612
7KML_A	0.00069731840186
3G0D_B	0.0006973364033748
7NDB_C	0.000700188306123
1D5M_C	0.0007002154090282
5INQ_A	0.0007011690310758
7SY5_C	0.0007014470234367
2H1L_R	0.0007015593977781
7K81_A	0.0007044403232085
7TAT_C	0.0007057125858607
5TVP_B	0.0007078053205161
4Y97_A	0.0007081044048004
5KZX_A	0.0007082616596653
5KZW_A	0.0007082616596653
1W1I_A	0.0007086198070506
7L58_B	0.0007091451900534
3OC0_B	0.0007097709326924
4NE9_A	0.0007108036917286
7JKQ_D	0.0007116494312297
5CVN_A	0.0007123666363591
7SY5_A	0.0007126445256446
7Q9P_C	0.0007128156491745
3L4Z_A	0.0007135821329005
7SY5_B	0.0007139803887129
7RW2_C	0.0007143805576073
3KWJ_B	0.0007153826705518
5XV8_B	0.0007169853677276
6U26_B	0.0007191613030309
3G0G_C	0.0007210285175458
2OQI_B	0.0007214319358349
7RW2_A	0.0007214910967154
3D4L_A	0.0007222969933641
1R9N_A	0.0007249339561665
7KQB_C	0.0007250016669324
7MJM_A	0.0007258807336468
7WKJ_A	0.0007262768156673
3CCC_D	0.0007275325506684
6EOR_A	0.0007311272298268
6NDH_M	0.0007323678668318
4TOR_C	0.0007339595746905
6EOT_K	0.000735684046048
7RW2_B	0.0007389233415224
5JEM_A	0.0007396685093994
3L4Y_A	0.0007402186460841
7WS8_A	0.0007410320750306
4DHJ_H	0.0007419399851009
6A43_A	0.0007423899757453
5KBY_A	0.0007428989955303
4L72_A	0.000743445035028
4GKS_A	0.0007448809595006
7JWB_C	0.0007455313648382
5SVQ_A	0.0007473660989723
7E9K_E	0.0007474315170238
7D56_C	0.0007474950116988
1FQR_A	0.0007482297571172
5AO5_B	0.0007482723740798
4TOR_A	0.0007483387998344
1L1O_A	0.0007493001000616
3G0D_C	0.0007507422082459
6TLJ_R	0.0007515862890905
2BUB_B	0.0007517474653217
3WQH_A	0.0007525919712903
2BGR_A	0.0007541956701697
3KIV_A	0.0007551268324888
4QZV_A	0.0007558976357456
6EOS_F	0.0007567872997215
2MPF_A	0.0007568724903357
7D56_B	0.000757689211077
3QBJ_B	0.0007596705789492
1TK3_A	0.0007597775195908
3HE6_A	0.0007609917152608
7KXK_A	0.0007616646449712
4DSA_A	0.0007642607382071
7ND5_B	0.0007646924789491
3H0C_A	0.0007661296426428
4CIK_A	0.0007683598850394
2HQE_B	0.0007699996264742
2O4X_B	0.0007699996264742
2QOE_B	0.0007713412668567
2V9J_A	0.0007723034681074
3G0B_B	0.0007750278911878
5T4H_B	0.0007753826886131
2I78_A	0.0007762915842844
7A94_B	0.0007768969686321
7SG4_C	0.000777090924891
7E8G_L	0.0007773270751177
5AO5_A	0.0007774583285474
2QTB_A	0.000779423477469
7Q9G_A	0.0007834906910942
4N8E_A	0.0007845119835659
1I5K_B	0.0007848402382319
3N9U_B	0.0007867117031026
7A94_C	0.0007878441995019
7JFM_B	0.0007888949823665
4MSG_A	0.000791353980177
1R9N_B	0.0007921285834106
8CA2_A	0.0007932274061005
7SC1_B	0.0007939998964206
4CDK_B	0.0007959316686904
7A3F_D	0.0007971105919888
7DF4_D	0.0007973630791698
2QMJ_A	0.0007974156051854
7M6G_B	0.0007999114174453
7WS5_A	0.0008001509219435
5INK_A	0.0008002962954413
7R8N_B	0.0008003510586586
2QT9_A	0.0008010734787666
7KJ2_C	0.0008017616143762
4TOR_D	0.0008018035515666
2OAG_C	0.0008020850827448
2OAG_D	0.0008021207068223
1T5X_D	0.0008031522657925
7M6I_A	0.000803623532548
7M6H_B	0.0008039492154596
4N8D_B	0.00080423347807
4J3J_B	0.0008046471753465
7MO9_A	0.0008049051353349
5KBY_C	0.0008057438977197
3VXU_F	0.0008069817572042
7KQE_B	0.000809521211329
3G0G_B	0.0008114204696238
5NN4_A	0.0008150923847663
7JKQ_A	0.0008155056973628
7SY3_A	0.0008168260588415
3HAB_A	0.0008169556139124
6NB6_C	0.0008173237482404
3LPP_B	0.000817830883852
2QLY_A	0.0008186288983002
7ND3_B	0.0008203117026062
3G0B_D	0.0008229166732228
5WFI_B	0.0008229348316665
5U06_D	0.0008231977731815
4TOR_B	0.0008244789910739
3W2T_B	0.0008245936482059
7ND6_B	0.000825783285585
7SBW_B	0.0008276256828067
4PV7_B	0.0008279166412196
7TF0_C	0.0008281821471019
3SX4_A	0.0008288261749097
2OGZ_B	0.0008292180469495
7K8Z_C	0.0008298856317738
6NB3_C	0.0008300268521656
1LYW_H	0.0008319237836847
7TF0_A	0.0008338159106248
6X6C_D	0.0008340042953308
3CCB_D	0.0008346811019567
5TVP_A	0.000837005154607
6Y0F_A	0.0008414383425556
3N8E_B	0.0008420098562563
3VJL_B	0.0008444494559639
7SC1_A	0.000845195785297
4NJX_B	0.0008459048985965
2OLE_A	0.0008470184652151
3ZE1_B	0.0008474724417242
3MRH_A	0.0008492036840766
4D61_L	0.0008500732044699
5WZZ_D	0.0008502079549648
4N4V_A	0.0008507191508988
7KS9_B	0.000851339148377
7MOA_A	0.0008513665626835
7SBV_J	0.000851908963643
6V18_B	0.0008537678029631
7L2D_A	0.000853814113006
1CA3_A	0.0008557443235842
1PYW_D	0.0008558170265176
3CCB_B	0.0008561605242487
7N06_A	0.0008586499419197
7N06_B	0.0008586823602135
5K1C_B	0.0008589073120239
7D5V_A	0.000858923020471
7N06_C	0.0008597128204974
3C43_B	0.0008600540349858
7L2D_B	0.0008611593101101
6VM9_A	0.0008620243977056
3HAC_A	0.0008621923332156
4EY0_C	0.0008654552868518
6U3X_B	0.0008655173218199
2P4E_A	0.0008659393907244
4EY0_D	0.0008668930496487
7TEX_C	0.0008672054412991
5COE_A	0.0008691441688263
7VYR_R	0.0008701230512145
5AO6_B	0.0008702784839745
1EKV_A	0.0008710268751885
7SG4_B	0.0008722154204139
4AEJ_B	0.0008729816864071
3G0B_A	0.0008735365996529
3F8S_A	0.0008752741510632
4UW1_A	0.0008771958287435
6SXW_A	0.0008786677689269
7D6I_A	0.0008791814887312
4MJI_F	0.0008797020083093
7THT_S	0.00088063508835
3O9V_D	0.0008813334569041
4TVZ_A	0.000881876144255
7ND3_A	0.0008825631460148
3NGB_D	0.0008832422714768
5QK0_D	0.0008848292947095
7P2D_B	0.0008849942263112
7ND5_A	0.0008851607700634
5T4B_A	0.0008854982454923
5AO6_A	0.0008858293177469
7ND6_A	0.0008858848517644
7Q0A_A	0.0008860507097144
6NDC_M	0.0008877680343712
7L58_A	0.000887799155034
2QOE_A	0.0008879690573975
7XOD_C	0.0008880915543032
3SP8_B	0.0008893156755715
7D72_G	0.0008895214727401
4DSA_B	0.0008899665687451
6H1F_B	0.0008902430277504
4UW1_C	0.0008909504271125
7KQB_A	0.0008911631152134
6EF3_u	0.0008918073626349
7M6I_B	0.0008936809101751
1D0J_F	0.0008941947211455
3VJK_A	0.0008994992655542
7LFS_A	0.0009007021873685
6CEV_B	0.0009007754625442
1D0J_A	0.000900983538931
6V3J_A	0.0009014604630693
5ISM_A	0.0009015401737504
4UW1_G	0.000901581510425
7Q9J_C	0.0009017155363365
6CEU_B	0.0009027321477609
3ALA_C	0.0009053818866267
7M30_D	0.0009053821243488
6BAN_M	0.0009073533168773
7T9K_B	0.0009075152758287
3VXU_A	0.0009076188770504
7A3F_A	0.0009088989245574
1J2E_B	0.0009099034512862
3L4U_A	0.0009105039406071
4I7D_A	0.0009113025560211
6B1E_A	0.0009119406852124
4MZR_C	0.0009129649837841
7KXK_C	0.0009131843187079
5X0W_F	0.0009137284859751
7SY3_B	0.0009138809949462
7MW4_C	0.0009148226660979
6EOT_A	0.0009170255871276
1BEH_B	0.0009205323293805
7T9K_C	0.0009206990518567
2OQV_A	0.0009220416582298
5I7U_A	0.0009225393453307
6G3K_A	0.000922760082862
5ZM8_A	0.0009227836513818
7E4W_N	0.0009231676446039
7A3F_B	0.0009270497280858
7ND9_C	0.0009274188466022
1Q94_A	0.0009276385658116
7KMK_B	0.0009277953861147
4CA1_A	0.0009283319223869
6ND8_M	0.0009289363562265
6U3I_A	0.0009295066816159
7LCN_C	0.0009299466779039
3THT_D	0.0009302755130757
3H0C_B	0.0009314425537486
2DEX_X	0.0009323468788738
7LJR_B	0.000932412479556
5FHT_A	0.0009348081978339
5TNY_A	0.0009362037324005
1WJR_A	0.0009372509389419
4PNZ_A	0.0009373131217942
5INL_B	0.000937795388021
2OQV_B	0.0009378829634069
4A5S_A	0.0009379796898483
7S0D_C	0.0009383697359432
6U2F_A	0.0009386080754222
6NB6_B	0.0009391109610644
3O95_B	0.0009404573094661
7MW3_C	0.0009416103137121
2JID_A	0.0009418258391988
7R8N_E	0.0009418371687485
3Q2S_A	0.000942250986923
2P0A_B	0.0009450251590217
7D5V_B	0.0009452088132978
4JH0_B	0.0009452935075016
2ONC_B	0.0009480324704507
5T4E_A	0.0009490278542934
7UAR_C	0.0009499907056125
4LCC_C	0.0009500568785315
6EOR_C	0.0009504921276079
5T4H_A	0.0009517697298782
7UAR_A	0.0009523967682424
7LS9_B	0.0009529878005222
7LCN_K	0.0009548643395683
2Q4G_Z	0.0009549565441561
2J0T_F	0.0009566524995475
1D00_H	0.0009571846238183
7AUW_B	0.0009580454955572
5T4F_A	0.0009589270275948
7WS5_C	0.0009604194010563
7Q0A_B	0.0009621615960986
1CA4_D	0.0009639714358072
1NK1_A	0.0009640524142787
7VX9_A	0.0009646982323928
7SB5_B	0.0009664787817455
3MKP_A	0.0009710590781304
6USJ_V	0.0009726411735539
6W5M_C	0.0009728349803039
7XPX_K	0.0009759687624245
3AJ4_A	0.0009781436281573
6QZV_D	0.0009781787372668
7DF4_B	0.0009782344306117
1KTA_B	0.000978859267701
3S3P_A	0.0009807170916814
6NB7_C	0.000980771769907
1D00_E	0.0009838665991256
7SBY_A	0.0009838887159526
2I78_C	0.0009850162440823
6Y0F_C	0.000986697253573
6QZW_B	0.0009872351275182
7TEX_A	0.0009896103732664
3M0C_B	0.0009912902973154
3KWF_A	0.0009916394568858
5A2Q_U	0.0009918247552722
7K8W_B	0.0009922241434504
4DSZ_A	0.000992347618342
7WE7_E	0.0009942340803178
3KWF_B	0.0009952878806838
7ND9_A	0.000996824953155
3G0G_A	0.0009982442745725
2FSE_D	0.0009998963072585
4A5S_B	0.0010035986808976
7PNR_A	0.0010049254962978
1D00_A	0.001005585492673
5TVP_K	0.0010058366285763
4GS9_A	0.0010061963418044
2PH6_A	0.0010063951920785
4TW0_D	0.0010065459468641
1ONI_E	0.001007188039354
7LD1_C	0.0010076270573324
2W5Z_A	0.0010080396755875
2QTW_B	0.0010093210135085
7AUW_D	0.0010097587519148
4TW0_A	0.0010102180600454
7NDB_A	0.0010106327271116
4DSZ_B	0.0010112081148907
3VJM_B	0.0010114960189752
4AE2_A	0.0010115804149418
6X21_A	0.0010117491104546
6NDA_M	0.0010123189595812
1D00_F	0.0010141631173418
6CZW_A	0.0010164874855904
3MXN_B	0.0010183510380772
6NB7_A	0.0010185967442941
7SN3_B	0.0010196479549424
1NU6_A	0.0010210266396587
6B1O_B	0.0010221797028826
6J4I_A	0.0010231393358982
3CCC_B	0.0010234456834498
7N5H_B	0.0010245744953433
2J8Q_A	0.001025129946069
3BJM_A	0.0010253049163045
7KNE_C	0.0010274684252118
6BYH_D	0.0010290451031553
6GEU_A	0.0010297027027786
7K8Z_B	0.0010307996608251
5CDW_U	0.0010319724784742
7ZF8_E	0.0010320458066806
3H42_B	0.001032083014285
7WS9_A	0.0010336978437934
1CA4_A	0.0010344431698465
5YGY_A	0.0010355628740464
2MUR_B	0.0010363094951007
3ALA_A	0.0010366279571984
3O5J_A	0.0010366951514117
7L2F_C	0.0010370502999066
4Q4F_A	0.0010386044445099
1PFQ_B	0.0010396334338281
6BH4_A	0.001041589208166
3VJK_B	0.0010421807249923
5XBM_F	0.0010430286878382
7SBX_J	0.0010435075766128
7UAP_A	0.0010450741956633
6WZX_B	0.0010459494170605
7TJ8_B	0.0010462788561252
4D3C_A	0.0010466933832433
3KWJ_A	0.0010476511743686
2ONC_C	0.0010480892469943
7Q6E_C	0.0010519402323078
3KDF_D	0.0010519439966054
1DLS_A	0.0010544278263975
2MNG_A	0.001056220727791
3NR8_A	0.0010573290459269
3CCB_C	0.001058111478759
6NB6_A	0.0010584179234524
1AKJ_A	0.0010615772022954
1W1I_C	0.0010620639188072
6E7K_A	0.0010647892535562
4UW1_D	0.0010657639657706
6WNX_G	0.0010679439012713
6NB4_C	0.0010681136584744
3P5B_A	0.0010683839940893
5D3X_A	0.0010685716438574
3L4T_A	0.0010686122068264
4QAM_B	0.0010689863668963
2D0J_C	0.0010700853680457
1EKV_B	0.0010702185424506
3RMU_B	0.0010703492449854
7S1T_A	0.0010712186781677
6U2J_M	0.0010717698589669
6U2J_I	0.0010719415941245
6U2J_P	0.0010719431974533
6U2J_B	0.0010719499900037
6U2J_D	0.0010721106600111
6U2J_N	0.0010722679358562
6U2J_C	0.0010723636904676
6U2J_O	0.0010723676663117
6U2J_H	0.001072502885933
6U2J_K	0.001072505007948
6U2J_L	0.0010725856262122
6U2J_F	0.0010726798608469
6U2J_G	0.0010726993204649
6U2J_A	0.001072726805535
6U2J_J	0.0010729333340576
6U2J_E	0.0010732041628414
5CS5_A	0.0010741475968253
4JEG_A	0.0010749218117821
2OXE_B	0.0010768385671095
1D00_C	0.0010778396211262
3RMU_C	0.0010781576807944
4GHI_A	0.0010785444116649
2HHA_B	0.0010787438024468
3LRN_B	0.0010798976252264
4TW2_B	0.0010802632084228
7LFS_B	0.0010802777064388
7SB4_A	0.0010809601911423
1XEV_B	0.0010819993766874
5AKU_B	0.0010824220231832
5K1A_F	0.0010832268893009
6U2P_B	0.001083289707976
2EZ7_A	0.0010855919567025
3L4V_A	0.0010865479615648
2RSG_A	0.0010875707100581
4QDS_A	0.001088748035273
5D2L_G	0.0010909371478495
6X6A_A	0.0010924308862314
4USG_B	0.0010940464219234
7MW2_A	0.0010945034935917
5INP_B	0.0010962955758703
7SG4_A	0.0010977090475169
6NBW_N	0.0010978298470749
5XIR_A	0.0010989120622258
4GJC_A	0.0010993127880523
6D0B_A	0.0010998037905452
5CP9_A	0.0011040992258246
1MU9_B	0.0011059583247365
2Y74_B	0.0011060940209816
6NB7_B	0.0011063835213892
5D7L_C	0.0011102704431328
2FSE_B	0.0011108630515514
7E8G_J	0.001111070202575
6NB4_B	0.0011116972422532
5C07_F	0.0011119033105336
7SBV_A	0.0011119117699576
7S12_A	0.0011135641920273
7D56_A	0.0011137809474427
3DBR_L	0.0011149347433927
7FJO_C	0.0011150230940431
1TN3_A	0.0011152042152058
7LAB_A	0.0011158759572199
4X41_B	0.0011160063479059
2YAD_D	0.0011171561326284
7KNH_A	0.0011196194418958
1NRG_A	0.0011196546209556
7R8N_A	0.0011198566666698
6GJE_A	0.0011201749745176
3G0B_C	0.0011208504210912
7MW2_C	0.0011220647123632
3ZZZ_B	0.0011223399436344
6H04_A	0.0011245816882857
5JER_A	0.0011247436450576
2NX5_A	0.0011249885913166
5GVQ_A	0.0011252793980512
3PSE_B	0.0011253904870714
4IPC_A	0.0011259218338876
7S0D_B	0.0011265109951953
7ZR7_C	0.0011265634360517
7SB4_C	0.0011272109369546
4MI5_A	0.0011275458781238
2PQT_A	0.0011281864578807
5DST_D	0.0011297620965066
4N2N_A	0.0011302956879058
7NPI_V	0.0011308662204832
1S9C_L	0.0011309834616876
6UJA_D	0.0011328137405283
3IDY_G	0.0011333097861935
4USG_A	0.0011343180402701
3LPP_C	0.0011347114891286
7E4W_O	0.0011357058820992
6EOT_B	0.0011366226372548
7ZR7_A	0.0011369585895376
7VX9_B	0.0011372587157745
6MHM_B	0.0011375351241046
4E0S_A	0.0011376292164053
7KMK_A	0.0011381415016017
7LCN_A	0.0011382662593467
6NDF_A	0.0011403474020112
1RGT_B	0.001140478994414
7OEI_A	0.0011406910868463
4KR0_A	0.0011421291129213
5INQ_B	0.0011423842261937
4QZV_C	0.0011443857712199
1JY1_A	0.0011457026711941
3KYN_A	0.0011469276880846
6AEE_A	0.0011471181310893
7JN7_D	0.0011473340456639
3J4R_C	0.0011479169991878
2V0R_A	0.0011487389890481
5EU3_A	0.0011512602504221
4UFY_A	0.0011515072992884
6H6S_B	0.0011522443270864
6XEY_C	0.0011535693899704
4PRH_A	0.0011536091805357
1GP9_A	0.0011538428346591
7N33_E	0.0011549028017804
7N33_C	0.001155100118866
7N33_B	0.0011557198401255
7N33_F	0.0011558916423973
7N33_D	0.0011558937159423
7N33_A	0.0011559727950492
1PK4_A	0.0011575032772094
1KTL_A	0.0011575206711072
1CA4_F	0.0011579152733276
4XNZ_A	0.0011580149473731
3DVG_Y	0.0011606602985787
4JB9_G	0.001160763649196
4TVZ_B	0.0011614369874431
5NQ3_D	0.0011623318158968
2HGX_B	0.0011633668923516
1TKR_A	0.001164378032178
4MXE_A	0.0011650709070515
7MW4_A	0.0011656350680449
4AE2_B	0.0011660559940956
5Y7J_C	0.0011662094032685
4BUF_A	0.0011675698292272
3NC0_B	0.0011688656052108
3G0D_A	0.0011698594956385
5BWR_B	0.0011724406207691
2H1L_N	0.0011735651320307
2FDP_B	0.0011746450447393
3P5T_F	0.0011747304214429
6NB3_B	0.0011757074771285
6KQQ_A	0.0011757087375978
7ENF_B	0.0011769253940498
7MOA_D	0.0011771543356571
5WJL_A	0.001179608400011
1RWQ_A	0.0011812492334042
1OKN_A	0.0011818041901674
7N5H_C	0.0011823015244348
5INK_B	0.0011828979392421
7WLY_A	0.0011829912983277
1BNM_A	0.0011832719170191
7Q9F_A	0.0011833916394481
1HHH_A	0.0011871570227582
7SBW_J	0.0011876565524695
1D0J_B	0.0011881798194061
7WKV_C	0.0011888316393496
5R64_A	0.0011890749274827
2C62_B	0.0011893339089863
6TRW_B	0.0011898410052304
6U9K_B	0.0011916121939458
1CNB_A	0.0011925032919277
5GVD_A	0.0011928573581762
4Y97_G	0.0011944039528008
1D5X_C	0.0011944390168587
7F1G_A	0.0011950866575208
4BU3_A	0.0011961564435855
3SQE_E	0.0011966913459502
5D9Y_A	0.0011969558654125
4TW0_C	0.0011972924653747
3L5D_B	0.001198202960809
3HN3_E	0.0011984436838157
3F1S_B	0.0011994344029526
7PBE_A	0.0012001979377315
6EOT_G	0.0012019537648332
7XOD_B	0.0012050151038659
4YPA_C	0.0012051817473699
4W5I_A	0.0012052330066998
2X4U_D	0.0012062247842898
3PQY_P	0.001206766502401
5BWW_B	0.0012080022502884
5CR5_A	0.0012084799951651
7V62_B	0.0012097540267302
7T9K_A	0.0012107640430557
1RG2_A	0.0012107735989507
2HGW_B	0.0012116021267721
2OQI_D	0.001213027214859
7KXJ_C	0.0012131549884823
4FSE_E	0.0012142244436888
7S0D_A	0.0012142996790984
5TEG_B	0.0012148119594336
4V0H_D	0.001215079163927
4BUE_A	0.0012155691883365
4BQD_B	0.0012162360526267
4YCG_B	0.0012168734232098
7MYU_A	0.0012171679813391
5CVL_A	0.0012177243261668
4G1F_B	0.0012220890354336
4BUW_A	0.0012231197998994
6WZZ_A	0.0012244098034533
6J64_A	0.0012245022523366
1TKR_B	0.0012246505033519
5D7L_A	0.0012260251183785
7BWD_L	0.0012264574950892
5I5T_A	0.0012271359280157
4N2D_A	0.0012272163123699
2X70_D	0.0012275733386834
4AEJ_C	0.0012284917272028
3F9Z_A	0.0012288357071626
7BWD_M	0.0012288850852079
4UVY_A	0.001228921740301
6O96_L	0.0012297813272924
4Z7O_B	0.0012308450681757
5HTZ_B	0.001232499205331
2OQI_C	0.0012330921617533
5M3O_A	0.0012336557177851
4M7B_C	0.001236619005843
7LAA_C	0.0012378829811526
7VXC_A	0.0012386304546494
4OLZ_G	0.0012387654381141
6LT7_B	0.0012395675196107
5D3V_B	0.0012403531845699
2J8Q_B	0.0012404797793161
4IFS_A	0.0012410692018009
6F56_B	0.0012411097531881
2Q3Z_A	0.0012416422656875
5Y7H_A	0.0012418087130086
7L56_C	0.0012439699161155
1ONI_C	0.0012445785744669
3CCB_A	0.0012449456930193
7KN6_A	0.0012449973514274
2W4R_A	0.0012471104776364
4BTU_B	0.0012479619670302
6R16_D	0.0012481534376275
5DST_E	0.0012491363445767
7SBY_B	0.0012492224634099
7DF4_C	0.0012493703753858
2X4Q_A	0.0012498062425588
4J3M_A	0.0012502766675377
7BBL_A	0.0012508182585866
5R66_B	0.0012512864196008
5HE5_B	0.0012527132916643
7LG3_A	0.0012528139333717
7SBX_B	0.0012528609362278
7Q0H_E	0.001255650908748
2HDK_B	0.0012571313750464
1KT8_A	0.0012573939688443
1AWZ_A	0.0012579227822787
2V8Q_A	0.0012580912999946
7SFV_K	0.0012582448726225
6RPB_P	0.0012601229663924
2NX5_Q	0.001260366211997
2HDK_A	0.0012608318703955
2LAS_A	0.0012621467613747
2O6V_A	0.00126336806178
4FSE_D	0.0012659365492866
1YDA_A	0.0012661881539764
3OC0_A	0.0012670845817899
5IOI_A	0.0012682567239346
4PJD_C	0.0012692356308921
3Q2S_B	0.0012692477036819
6PWV_C	0.0012703577792572
7CKY_B	0.0012704323497948
7AYQ_B	0.0012710816119204
3JTS_G	0.0012727172407528
6A44_A	0.0012749881740503
5WZZ_B	0.0012766642361507
6I6X_A	0.001277134010299
4CC4_A	0.0012781907219242
2MQI_A	0.0012786410932063
4JOI_B	0.0012796991147854
7N66_A	0.0012797917053253
5AEK_T	0.0012806511204625
6FYH_B	0.0012811368618643
3F1N_A	0.0012813826924033
7TF0_B	0.001281559981639
7PNQ_B	0.0012826474895852
3MA2_B	0.0012839557481295
3KM4_B	0.0012853460862654
1UUH_A	0.0012855871497538
4DJW_B	0.0012862530497279
7S1U_B	0.0012864197750903
3ALA_F	0.0012864453001177
7D74_F	0.0012865667700713
6QZW_C	0.0012874755609587
6U9M_B	0.0012900354851056
7PBE_F	0.0012914477615729
3P5T_D	0.0012919953290348
7SB3_A	0.0012920777501945
7UAR_B	0.001294621256052
4CC4_C	0.0012950846156274
7MXF_A	0.0012963155999809
7N94_A	0.0012991801746402
7LD1_B	0.0012992348941424
7WE7_D	0.0013004712115676
5LQF_F	0.0013010201927788
7UR4_B	0.0013012315488993
4NE9_B	0.0013018940919079
1ONI_H	0.001302261459472
6CC8_B	0.0013026738268177
4BTX_A	0.0013029212378138
4H1E_B	0.0013041985160738
7N1E_A	0.0013055976783545
5C07_A	0.0013060992190596
7MC9_E	0.0013068580367114
5WER_G	0.0013102593053081
1Y8R_C	0.0013103481135255
5HDU_B	0.0013117340273002
1XEV_A	0.0013134319088324
6SS8_D	0.0013151427615146
6D2P_C	0.0013160642381725
5UFP_A	0.0013162343009573
7WU3_B	0.0013165742144053
5AEH_A	0.0013168257111228
4DJY_A	0.0013177193972736
7P02_B	0.001318823195621
4R93_B	0.0013201187092793
1B55_A	0.0013211190251853
7LD1_A	0.0013238466381551
7KRA_A	0.0013247820298968
4G1F_A	0.0013248179535723
1XEV_D	0.0013254745816859
7Q9P_A	0.0013258087170983
7E3C_A	0.0013278388333393
6Y5Q_l	0.0013295164169541
6Y53_l	0.0013295164169541
3TBL_A	0.0013317953969736
5CAC_A	0.0013323949843913
5HTZ_A	0.0013335025337672
3CCC_C	0.0013341814636391
4QDS_B	0.0013346975307229
5VQP_A	0.0013371692693857
7NUI_A	0.0013374885416827
5NVN_A	0.001338248646482
4Z7N_B	0.0013392996959395
6XEY_A	0.0013397990378154
3W0W_A	0.0013398561342647
4G1F_C	0.0013400772665307
3J5Y_B	0.0013406509101659
7KXK_B	0.001341570115578
7L3N_C	0.001341610857772
1S4Y_B	0.0013423064953458
5EBT_B	0.0013425961854112
6W5N_C	0.0013451287403586
7MBN_C	0.0013451719064092
7AYR_A	0.0013456006303547
2O6V_E	0.0013456118679132
6I58_A	0.0013468440410901
5GGL_A	0.0013468774428156
7DX4_E	0.0013482129156227
3ZYJ_D	0.0013503014318967
7F64_I	0.0013503328837512
6TRO_A	0.0013511478217926
3PQY_K	0.0013537882933166
5CT1_A	0.0013540896388502
7SB3_J	0.0013556166698899
7TEX_B	0.0013562266096764
7PNQ_A	0.0013588607032256
3MKP_C	0.0013588811276841
7PNQ_C	0.0013591655412594
1UMK_A	0.0013599605639635
4MZR_D	0.0013609765600264
5R4T_B	0.0013625598290129
1EKF_B	0.0013628846208132
4N2I_A	0.0013630297022704
1KCQ_A	0.0013661080529132
4I7B_C	0.0013662676648292
4I7D_C	0.0013674115980845
4PYV_A	0.0013678768669787
3J4Q_B	0.0013681065641905
4JOI_A	0.0013682848494527
7WEB_D	0.0013697062072081
4AVW_A	0.0013711323130498
4OM0_G	0.0013719037021364
2X7U_A	0.001372701398606
6W5I_C	0.0013728737550408
2X4Q_D	0.0013729660001734
3ZWF_A	0.0013746521761961
6VWI_B	0.0013762744321017
1ONI_F	0.0013767622135983
5CT3_A	0.0013787498537804
5MEP_A	0.0013791591019524
6MUN_C	0.0013805148656155
7L58_C	0.0013822593119171
4YCG_A	0.0013828199117292
5IYB_C	0.0013837746250032
4WGK_B	0.0013842758150087
5Y7K_A	0.0013850808307974
7DAN_A	0.0013851208962074
5DST_J	0.0013861465104768
6Q2J_B	0.0013867486153482
7DCZ_A	0.0013872917082467
6Q2J_A	0.0013875341157713
7Q9F_C	0.0013890229569915
2WBJ_B	0.0013890316245683
5E6S_D	0.0013902910964369
2QZL_A	0.001390826344507
5AKW_B	0.0013913350394007
4N28_A	0.0013916961590208
1YMM_B	0.0013918746241456
5QK0_C	0.0013932382159459
7AYR_B	0.0013941172809313
4GG6_D	0.0013962909513168
2H1L_P	0.0013964144999924
1ONI_B	0.0014004533151704
2AOA_A	0.0014006390327329
3V56_L	0.0014014792952869
6QPJ_A	0.0014020640086749
2HG8_A	0.001402349874883
7D8N_B	0.0014034955451299
1RWQ_B	0.0014038231086881
3LRR_A	0.001404297032259
4N2A_A	0.001406248699129
4R92_B	0.0014070179446
5NWH_A	0.0014073387747995
6EHT_B	0.0014074708312771
6EOS_D	0.0014075438397157
3P6Y_B	0.0014080995491152
5O8I_A	0.0014086882548207
5NEM_B	0.0014090089032846
5NET_B	0.0014095414632587
5NER_B	0.0014099441967981
3ZTC_D	0.0014109488230409
2G5T_B	0.0014110952631511
7RFB_D	0.0014111805596647
1M4H_A	0.0014116061916659
6BYH_H	0.001412048915951
7PIU_B	0.0014120525027073
3NXX_A	0.0014130851201679
1JV0_A	0.0014142908143134
4B05_A	0.0014146108192571
5HD0_A	0.00141536177026
7MW3_B	0.0014161237053048
7VXA_A	0.0014162470386418
2ROR_A	0.0014166335153542
4WGK_A	0.0014175521918828
7KNE_B	0.0014175564134713
2P0H_A	0.0014175601206981
3MKP_B	0.0014175876939786
5ELJ_A	0.0014180436336797
4KXZ_E	0.0014180802517886
4MT9_A	0.0014190085369708
5TNZ_A	0.0014211512355609
7F66_I	0.0014220506523615
2YUJ_A	0.0014226980956695
7VXC_B	0.0014228570695884
7D5A_A	0.001423675768157
4V0H_C	0.0014246375510223
6ZXE_V	0.0014258076105102
4OLU_G	0.0014258690105306
6B0N_G	0.001427168259874
3NXT_A	0.0014273616802081
6FZW_B	0.0014276568124771
7OWG_O	0.0014278013210013
7S4N_D	0.0014285871799492
7SN3_C	0.0014288061541138
3TON_A	0.0014293006207331
6RW0_A	0.0014293239320608
3BH7_B	0.0014294782997099
5E1T_C	0.0014298248328885
4XT2_A	0.0014314440920178
7CHH_B	0.0014323681508637
7XOD_A	0.0014326895178612
1D0J_C	0.0014337202125676
6U9R_A	0.001434513566627
4GJC_B	0.0014363064374751
7L2F_B	0.001437934431343
1QZQ_A	0.0014390960573939
3P5T_B	0.001439780498871
6NDB_G	0.0014401838956761
3FKT_A	0.0014403488107826
7A0V_A	0.0014404293497089
6RVZ_A	0.0014429494397892
2PQA_A	0.0014436681054323
6TNT_L	0.0014454130976229
6HRS_F	0.0014465500051926
4DJU_A	0.0014466597032178
7A3G_B	0.0014470239414685
6A7E_A	0.0014475606170583
4V0H_B	0.0014479241045405
2D0J_B	0.0014483474637276
6Y0F_B	0.0014492822588994
6XFI_A	0.0014493973317403
7VXA_B	0.0014505078395998
7N06_E	0.0014517837431465
1J2E_A	0.0014521246776076
7N06_D	0.0014522567194236
4DJU_B	0.0014523641753277
5EOD_A	0.001452370473608
7N06_F	0.0014532927915868
3R2F_E	0.0014540183121503
3UDP_A	0.0014543075648123
4BUV_A	0.0014560382772187
1XN3_A	0.0014560411714012
4PML_C	0.0014563118588408
7S8R_A	0.0014566112532851
5DST_G	0.0014571300706853
7K8W_A	0.0014582952101854
4KRS_B	0.0014588297821697
6VQO_F	0.0014592431653842
7E8B_I	0.0014598434790511
7E8B_K	0.0014601394712836
2IJ0_A	0.0014605983070802
4UVY_B	0.0014623269223559
6QBF_B	0.0014631576708599
4UVU_B	0.0014639194687654
2HG8_B	0.001464514656489
7SB4_B	0.0014660473186818
1RG1_B	0.0014660814324264
1CVD_A	0.0014668755780791
5ECE_A	0.001467006790672
7N8S_A	0.0014672310878799
2QKY_D	0.001467594270672
3F7U_A	0.0014677387366296
7POJ_B	0.0014693189910882
4GJD_B	0.0014693600979656
1TFG_A	0.0014715518905968
1LPA_B	0.0014720178633943
4J1Z_B	0.0014724111600561
4EY0_A	0.0014724363184153
5BRU_A	0.0014726157837426
1I9Q_A	0.001472706377632
6U2N_B	0.0014730323325689
1RGU_A	0.0014735683588118
3BUH_A	0.0014746195113019
3FJU_B	0.0014748404211102
1CCU_A	0.0014757196199684
3OWN_A	0.0014758459792778
3HVG_B	0.0014772746804126
5D3V_A	0.0014779853241161
6MZ0_A	0.0014785428019197
5AL4_B	0.0014795516229684
3M58_A	0.0014796750907732
7A17_A	0.0014799034927014
1XQ0_A	0.0014799395704486
4GUP_C	0.0014801381354269
7EG7_G	0.0014807403342635
4NI2_B	0.001480775330595
4UVO_A	0.0014809427311244
1D0J_D	0.0014812777663122
4GJD_A	0.0014813720610107
7VXB_A	0.0014822756365765
4FSL_D	0.0014827919801523
4KXZ_B	0.0014829650210246
4FSE_B	0.0014840049819863
5D3W_A	0.0014842615743027
6DJE_A	0.0014871185161801
7W9C_C	0.0014873951103399
4BTU_F	0.0014874856410991
4X3G_A	0.0014884670378444
2GP3_B	0.0014904263243149
3ZE2_B	0.0014910085768083
4GJA_A	0.0014911138792757
6U36_B	0.0014912552293396
6KZB_C	0.0014912942666832
4ZSM_A	0.0014928442744933
7WL0_E	0.0014930932852196
4U1L_D	0.0014934186512221
6VWG_B	0.0014939865728532
7CEA_B	0.0014953300986385
4ACU_A	0.0014964585240206
6INV_A	0.001497293841865
2NWP_A	0.0014981305083928
5LK5_I	0.0014982019191848
7D74_G	0.0014983422955896
6D0C_A	0.0014984391312885
4N2L_A	0.0015007734134673
3ALA_D	0.0015008873849244
7LXF_A	0.001501611321815
4QRQ_A	0.0015027312923773
3ALA_G	0.0015036979334205
4ZPG_A	0.0015042491438776
7CUE_F	0.0015070031563866
7POJ_A	0.0015075373526937
6JSG_A	0.001507873100605
7DK2_C	0.0015089312776983
4N2G_A	0.0015093567584016
5I5W_B	0.0015102731997344
7AKD_A	0.0015103519628931
6CEV_A	0.0015108296338775
6KPF_B	0.0015116202093166
5TVP_I	0.0015117914567001
1U8E_A	0.0015119900382939
2IYB_B	0.0015123776872134
7KNE_A	0.001513164378298
6I6R_A	0.0015131818058277
7W99_C	0.0015132689250206
4ZKL_D	0.0015134124651781
3ZDY_B	0.0015141051325406
5DST_H	0.0015144998794659
6BI8_A	0.0015150458214585
4IJ2_F	0.0015172275073196
7OR4_A	0.0015173876975077
7S6J_E	0.0015178773724476
5R4Q_A	0.0015185545959567
4R91_B	0.0015188261308188
4IJ2_G	0.0015195443548852
3DDU_A	0.001520170781934
6TAV_C	0.0015208028018707
3GD7_D	0.0015214895729044
4DTC_B	0.0015220673482533
4PNM_D	0.0015244340213943
4BUT_A	0.0015245290980093
4BU6_B	0.0015248294401012
6WF5_A	0.0015251301175431
7E8C_A	0.001525669023852
7AY0_C	0.001525743611937
1H15_E	0.0015261679273304
5XOV_D	0.0015263413216317
2NYZ_A	0.0015270382205866
4RYG_A	0.0015277258160159
6DJD_A	0.0015286531806576
2RIP_A	0.0015288712650632
7M6G_C	0.0015290645784621
4ZFT_C	0.0015298222390361
5HHO_A	0.0015303523948581
3M17_A	0.001531829675662
6FQR_A	0.0015318686511848
6U9N_A	0.0015322801056478
1CA4_B	0.0015342023830959
6U9N_B	0.0015342499970347
7F7H_F	0.001535174548666
6CEU_A	0.0015370969247423
1TQF_A	0.0015376377439432
1RGT_A	0.0015381319433555
5CP9_B	0.0015388936496651
7P08_A	0.0015394134284234
5U6Q_A	0.0015401290220857
4N2H_A	0.0015401734801223
3INE_A	0.0015418611017112
2BQZ_A	0.0015419702347133
4FCO_A	0.001542084597498
4L29_G	0.0015426277369906
3MRO_A	0.0015441838310856
4BJ9_A	0.0015454049823833
5R67_B	0.0015461478928017
7OR4_B	0.001546272489108
5W1Y_B	0.001546383804386
3EXO_A	0.0015475692332619
3TOP_A	0.0015483459658946
3HI1_J	0.0015492102718595
7WU4_B	0.001549895335421
7AY1_C	0.0015522763610329
5HE5_A	0.0015530053048878
7DAN_C	0.0015532238068646
7VGY_C	0.0015535291108748
7EYA_R	0.0015535682924331
4NQV_C	0.0015539446159265
5NVK_G	0.0015539921060629
7AKD_C	0.0015549282472621
2VIZ_A	0.0015555547349788
4N2E_A	0.0015569876329376
7LJR_A	0.0015581024848517
6I6X_B	0.0015582032484165
4FSE_A	0.0015587814716192
2A1H_B	0.0015594362600352
2XWB_B	0.0015599087865357
5K1A_B	0.0015609692475499
4UVU_A	0.0015609811144017
6S7T_G	0.0015624890359324
6AH0_s	0.0015628355187139
1CZY_B	0.0015630593641932
6KQQ_B	0.0015650046645428
4J3M_B	0.0015650463268849
4OBR_B	0.0015653196817828
6AGO_B	0.0015656993653385
7LJC_B	0.0015657236946816
4NQD_C	0.0015657812680572
5ZID_A	0.0015661535050178
1SGZ_A	0.0015682692352653
3NTZ_A	0.0015693973992051
5TVP_E	0.0015694799873274
3T3M_B	0.0015707845853958
4HWZ_A	0.0015710060813789
6WAX_A	0.0015715075831372
3ZLQ_A	0.001571625346306
6V3W_A	0.0015716351738792
1KPE_B	0.0015717265071031
7ZFE_E	0.0015720807215119
5LGD_A	0.0015733264806905
6TAV_A	0.0015743463027319
7W99_A	0.0015743486634387
7F64_J	0.0015749511661538
6YBW_E	0.0015752827795477
5HSU_A	0.0015756381111932
4N6V_4	0.0015757452536444
7KJ2_B	0.0015770523685163
3MSJ_B	0.0015771244618476
7WE7_G	0.0015776067905909
3J4Q_C	0.0015782569012
7NTC_B	0.001578968895956
2X70_A	0.0015790939870606
5LK5_E	0.0015806029721095
5CR5_B	0.0015813455382383
7OUX_A	0.0015816285898605
6JLQ_B	0.0015820789734519
2QYQ_A	0.0015821785031873
6VEN_O	0.001583045119691
3NGQ_A	0.0015836281137639
3LRR_B	0.0015840312278634
3EOP_A	0.001584221659864
4CAC_A	0.0015852903152655
5E6S_B	0.0015873647255102
3WSO_A	0.0015873752255074
7SBY_J	0.001587614467577
6NF0_A	0.0015879199663794
7WVV_B	0.0015893178922299
3Q90_A	0.0015909488355924
3R2F_A	0.0015916327696891
7FJO_B	0.0015917822239582
4INI_A	0.0015921808547613
1Z97_A	0.0015924265197948
7FJO_A	0.0015924401075585
7VLK_J	0.0015935846964714
6DJP_B	0.0015936082301416
5AL3_A	0.0015942371098243
4ZTD_C	0.0015947575026792
5J48_B	0.0015952049077213
3V96_A	0.0015954355037752
1LG6_A	0.0015955203903118
3TON_B	0.0015956364712626
4UVO_B	0.0015970385399574
6CHG_C	0.0015979579951046
7E9L_A	0.0015987652316499
5I5U_A	0.0015989343219766
7N94_B	0.0015990783178921
4BIS_B	0.0015990913236825
6U9K_A	0.0016003810588512
1BEH_A	0.0016007757472585
7W98_B	0.0016038022271962
1Z5S_B	0.0016038266043686
2PXJ_A	0.0016047471380521
3THT_C	0.0016060241271162
4FS4_B	0.0016069430958314
6I07_D	0.0016075794872438
7S6J_A	0.001607798045465
4C56_I	0.0016079014006595
4N2B_A	0.0016080681549176
4IJ2_E	0.0016087712531008
2ZJI_A	0.0016098153750277
4RN6_B	0.0016103475773811
7S6J_B	0.0016105590028427
1CVE_A	0.0016107118608779
1EKP_A	0.0016116727203474
2VA7_A	0.0016117788421982
4MSM_C	0.0016120819440518
4JPV_G	0.0016125532069612
1YUK_A	0.0016137540509042
5HU0_B	0.0016139958013886
1RG1_A	0.0016141273853434
1GMO_C	0.0016143902895702
7WS0_A	0.0016160139888317
4FSL_B	0.0016169713804524
4N6V_9	0.0016174235576856
6XBL_B	0.0016181807079227
6XA9_E	0.0016186278263353
7RG9_B	0.0016190099110502
7WS3_A	0.0016196074579673
6THG_H	0.0016209629661625
3RVI_A	0.0016216953919401
2JR7_A	0.0016222302636266
4Q4B_A	0.0016227305398191
5L8W_B	0.0016235147996454
6K60_E	0.0016238159475643
6H00_A	0.001624562169856
4YOE_A	0.0016248040350511
6QCB_B	0.0016252364757925
7Q0D_B	0.001626237565929
6A8P_C	0.0016266545154164
4R93_A	0.0016279545738937
2BUB_A	0.0016283530165058
1E21_A	0.0016286121409074
1H8U_A	0.0016287603265571
5D27_A	0.0016289065309418
3TO8_A	0.0016292441249439
4X7I_A	0.0016299869154642
6AEE_D	0.0016307069752676
5R4Q_B	0.0016310825035128
3IXJ_A	0.0016318254482889
7KNH_B	0.0016321734066124
1ONI_D	0.0016333566515558
6U28_A	0.0016336109962435
2QFD_A	0.0016340541725639
5R64_B	0.0016341608686905
2DA0_A	0.0016361146416932
3MDI_B	0.0016371469358443
7K90_A	0.0016380392586157
4L3C_M	0.0016382308489837
7KXJ_A	0.0016386166821975
6CA2_A	0.001639074711475
2DKQ_A	0.0016391153366124
1UW0_A	0.0016401116510401
5WYN_A	0.0016404101512961
5A80_B	0.0016421914170487
7PEE_D	0.0016425042025703
4R95_A	0.0016428016487502
6P9Y_B	0.0016439295740192
3BH6_B	0.0016442476317133
7KMZ_A	0.001644285376796
4IBL_H	0.0016454788508262
6JEH_B	0.0016469194910614
5I5X_B	0.001647042682431
4L9L_C	0.0016473073653658
6BKD_E	0.0016478941771094
3HRZ_D	0.0016486000296772
5M9M_D	0.0016489618140603
5K1A_H	0.0016492595433641
7CWT_B	0.001649788715652
7A94_A	0.0016499734241925
3H3B_B	0.0016499872166588
4DJY_B	0.0016500645194994
3CAJ_A	0.0016506074187605
1QZQ_B	0.0016507809832577
6BAN_O	0.0016513931766815
5YXU_C	0.0016514454748472
4N2F_A	0.001651660004454
6XQP_C	0.0016517550780448
1Y96_B	0.0016539307655793
4L3C_Y	0.0016556717473987
1A9B_A	0.0016556745714849
7A3L_C	0.001655968720566
2R53_B	0.001655998119181
1A9B_D	0.0016566309539667
3LQZ_B	0.0016567971819285
7K80_A	0.0016569147105093
1D0J_E	0.0016576344405814
1CZY_C	0.0016579568436087
3UFL_A	0.001659566245561
4DJV_B	0.0016601203257789
5HE4_A	0.0016607134908919
4UVV_B	0.0016607233049161
6U9M_A	0.0016619226578499
6VMC_A	0.0016626485645414
6UMS_E	0.0016628267875374
3N9V_A	0.0016635746981352
2NTR_A	0.0016636646343745
5K9O_I	0.0016637083186711
5DST_I	0.0016639463223029
6PRX_B	0.0016639640570195
1HFP_A	0.001664036985234
7AY0_A	0.0016653625249339
7L2D_C	0.0016654199630195
6NDB_P	0.0016657244953819
7S6L_C	0.00166592525167
4MI0_A	0.0016664194824007
5V2N_A	0.0016688518261907
4B1E_A	0.0016701399649807
4PZX_A	0.0016709769946723
5VLP_A	0.0016712270038613
2C10_C	0.0016735080313954
1D00_G	0.0016738903726762
4FGX_A	0.0016743452657109
2I03_C	0.0016743764869059
1ONI_A	0.0016763807968759
7SFV_H	0.0016768144531207
7DZX_A	0.0016768757912423
7M6I_C	0.0016776932930549
5A7W_A	0.0016788733547194
6NDF_J	0.0016792779226524
5ETY_C	0.0016793632788927
3V3H_B	0.0016803968952468
4DI2_B	0.0016806153134637
2PQF_F	0.0016822576158045
5R4U_B	0.0016823887933606
5I5T_B	0.0016824945934733
2H1L_O	0.0016827536831075
7W9B_B	0.0016829924615228
2PH8_A	0.0016834008659673
5CS3_B	0.0016834731706897
1XHN_A	0.0016838080746628
3BPS_A	0.0016849734211605
3H2V_F	0.0016858225093854
2ZJK_B	0.0016859226113061
5K6P_A	0.0016871615576626
6SS8_A	0.0016880735014588
7DPM_I	0.0016887497442323
7VXB_B	0.0016909830658992
4R92_A	0.0016910789546564
3POW_A	0.001691855302649
6JCO_B	0.0016945644367164
4GJ8_B	0.0016948414574841
1DOA_B	0.0016965539430418
1QLF_A	0.0016968565127174
6MFP_G	0.0016969552278495
7WVY_B	0.0016969639831084
5ECE_C	0.0016974430377974
5ETY_D	0.0016975996367536
1S3W_A	0.0016985371210402
4R8Y_B	0.0016985563379264
3PGD_E	0.0016995253629949
7D74_H	0.0017003424831285
5ETY_A	0.0017003916429415
2IT4_A	0.0017007328015262
3H2V_E	0.0017019476049645
4NQC_A	0.0017022496348672
3KKX_A	0.0017024066208578
6E83_B	0.0017030733324299
4FS4_A	0.0017043698989191
3P6Y_J	0.0017054926883684
5HNE_B	0.0017061066285106
2GP3_A	0.0017062041407822
4JJE_A	0.0017077092214378
5XJU_A	0.0017077948121877
5BWV_B	0.001707827973264
7VLK_I	0.0017079939309731
1I9L_A	0.0017089730684684
1BNT_A	0.0017090603173633
5HDV_B	0.001709405163172
6I3F_B	0.0017114617106292
3M1B_G	0.0017119225082012
5TJB_A	0.0017122096342511
3GG6_A	0.0017123461865336
4BUT_B	0.0017123986898866
1CCS_A	0.0017135096003463
1BWN_A	0.0017137402427518
6PI7_A	0.0017144443701196
7WPB_A	0.0017145685558946
7ENF_C	0.0017146175799969
4MSK_C	0.0017148868702205
2I03_D	0.0017161498251316
4OBR_A	0.0017166408498638
4WY6_A	0.0017170437856508
4BVC_A	0.0017184511595258
6Q2V_A	0.0017194231909498
7XCR_L	0.0017206747296995
7NDB_B	0.0017208616554227
1HFR_A	0.0017214115148259
3FW3_A	0.0017234458048494
2UX0_A	0.0017238259873909
6X3D_A	0.0017241846706508
1CWE_A	0.0017245354142782
5M6W_H	0.0017257317086964
4GJ6_B	0.0017257761134672
4N2K_A	0.0017264929284804
7V81_A	0.0017271902374434
2A74_F	0.0017276482133177
6PFL_A	0.0017277877280752
3ALA_B	0.0017293230910845
4UM9_D	0.0017300540395709
7DZY_B	0.0017301824967215
6W51_J	0.0017306292079475
6WMG_A	0.00173093638749
4N2M_A	0.0017331091592144
3M17_E	0.0017333842675317
2C10_A	0.0017342132941419
3VH8_A	0.001734227356786
6A4K_C	0.0017343962298861
4N20_A	0.0017348748778586
5IBP_A	0.0017353168312361
4ZKL_C	0.001736289066868
6CKB_B	0.0017378012149748
1HSB_A	0.0017379455193107
1ONI_G	0.0017388128668346
3KFD_D	0.0017393905251787
5T6Z_A	0.0017396450494467
1KWQ_A	0.0017401464204656
4J1Z_A	0.0017403890968982
5IYC_C	0.0017405736150494
3APN_A	0.001741201805723
5HQY_A	0.0017418619103374
5R4R_B	0.0017419286605644
7V62_A	0.0017421942977278
3Q4B_B	0.0017429068202027
1BNW_A	0.0017434428013089
7L3N_B	0.0017439124641234
5HGB_D	0.0017440617394179
6KQP_A	0.0017447896526784
5DIS_C	0.0017452494672964
5TVP_O	0.0017453098667091
1W1H_B	0.001745638158326
4UX4_A	0.0017464441354646
7K8T_C	0.0017466281310355
5U06_A	0.0017466512413218
1MU9_A	0.0017471625421261
2GP5_A	0.0017473629280601
3WUW_A	0.0017474233760238
5HU0_A	0.0017475599013054
7OKX_G	0.001747669071939
7OKY_G	0.0017476719540379
1ZKK_B	0.0017487957151446
6C98_A	0.0017492275124709
1CNY_A	0.0017492442024414
5GJQ_y	0.0017493914128555
3M53_A	0.0017494110575505
5A7J_A	0.001749612412053
4OM1_G	0.0017518406553664
7WS1_B	0.0017523927151113
7KXJ_B	0.0017535091212637
6NTY_B	0.0017541115765482
6D6I_C	0.0017547560433346
3MHK_A	0.0017551457245812
1I7B_A	0.0017553304010022
3VHT_B	0.0017559265713072
4TW0_B	0.0017560582980507
2AX2_A	0.0017567962834388
4WJL_B	0.0017577741845484
6TLJ_L	0.0017587932856857
2BQZ_E	0.0017589520661148
1ZC4_D	0.0017591774204124
4L3C_E	0.001760742751221
7S5Q_A	0.0017614573412468
6C98_C	0.001761779652916
1S3V_A	0.0017618119565749
6CC8_A	0.0017623415671278
6TTP_B	0.001762807326762
3UTT_F	0.0017631472329453
4XXS_A	0.0017634296248407
2UX0_D	0.0017638297034421
1I79_A	0.0017648477503592
4ZKL_A	0.0017650090231182
4RYG_B	0.0017655165525252
6UVP_B	0.0017656654788165
7AY2_D	0.0017657570370191
7D74_I	0.0017658854070506
2VSK_B	0.001766485460122
4ZGZ_B	0.0017679556812794
4D8O_A	0.0017681762424935
4DVR_G	0.0017685462713222
1BNL_D	0.0017694197803834
6ZMT_X	0.0017698945452886
2BQQ_A	0.00176997311462
6UH5_L	0.0017705175942672
5W67_A	0.0017706729592788
1BNL_B	0.0017713973042525
1XN3_B	0.0017718966672859
1BNL_C	0.001772268074609
1BNL_A	0.0017725522912416
1CA4_C	0.0017727975264831
5EOK_A	0.0017729919256902
6W4O_I	0.0017736092958582
3T3P_B	0.0017741806035961
1I9O_A	0.0017744750804428
6W4P_I	0.0017748759225381
7S7L_B	0.0017755917109583
2BX6_A	0.0017755971959298
2X4N_A	0.0017759075394828
3ALA_E	0.0017760393696645
7PWC_A	0.0017761886555421
6K7T_A	0.0017764153799326
6W4P_B	0.0017770203482078
4UVS_C	0.001777894235144
7K80_D	0.001778143884218
1CNX_A	0.0017785568641518
7KNB_B	0.0017788835417353
6W4O_B	0.0017792578016783
5D2M_B	0.0017793297092362
3SQO_A	0.0017814282084218
7CKZ_B	0.0017816179035385
1CCT_A	0.0017816553257039
4DI2_A	0.0017822251845313
6MAL_A	0.0017826045208563
5HDB_B	0.0017832388102639
3M57_A	0.0017832947039015
7K8V_A	0.0017837108782501
4ZSQ_A	0.0017838847804611
1LN1_A	0.0017842229384148
7L68_A	0.0017842733531945
2CPD_A	0.0017850454141374
4Y97_C	0.0017859540276296
5JN0_A	0.0017863243623411
4ZET_A	0.0017866519503726
6QZL_C	0.001786791787668
2JCC_H	0.0017872432993292
4DJW_A	0.0017872447932168
5A7J_B	0.001787348281992
7PS4_E	0.0017873945337423
4R8Y_A	0.0017876006334308
4OBZ_B	0.0017877495157649
3LYR_A	0.0017882958422442
2HGX_A	0.0017899115319202
3VF3_A	0.0017899602430611
1E27_A	0.0017902200818504
3GJX_B	0.0017903845105418
5XJQ_B	0.0017904734909551
5HDX_B	0.0017909729940126
6ICZ_W	0.0017910769255889
3OOZ_A	0.0017922433130244
2PXJ_B	0.001792452633685
6UJ1_A	0.0017928576308582
7W9B_D	0.0017931070730646
6XBK_B	0.0017932663754974
5I5Y_A	0.0017933291364079
4MSG_B	0.001793662246969
5WAI_F	0.0017942920075433
5EBT_C	0.0017961383657597
3CDG_J	0.0017976603006793
6RPB_A	0.0017988302434131
7A3J_C	0.0018012057901573
2JUF_A	0.0018012232097947
4I9I_B	0.0018012708305865
5DST_F	0.0018015312248067
5NOB_A	0.0018017820946831
2F5K_F	0.001801976351985
4QRP_F	0.0018022332795901
4PZW_A	0.0018025255307456
6CCT_A	0.0018025548305841
2HHF_B	0.0018036519537025
7KTX_A	0.0018044331320226
6FZV_B	0.001804966634545
7V8E_D	0.0018060023834854
1D0A_D	0.0018060706018188
4J22_A	0.0018062831297137
1KPB_A	0.0018067413357287
4GUP_A	0.0018068376735618
1SGZ_B	0.0018072664942874
7WUJ_B	0.0018079487907235
5I9B_A	0.0018084955080496
4QSY_A	0.0018089805036839
4PJO_q	0.0018093778667535
6EOQ_A	0.0018098571654109
4NJZ_C	0.0018099396059493
5HT5_A	0.0018100713058784
7SB5_A	0.001810323806679
2Y73_B	0.0018103366874907
3HN3_A	0.0018109834579281
5F6K_E	0.0018117983736645
1I72_A	0.0018124988937565
5XCU_E	0.0018125155678887
4Z7V_B	0.0018130156453955
4V0H_A	0.0018139439338596
7OL0_G	0.0018145888711393
3NZI_A	0.0018152846731514
7DEI_B	0.0018168938502789
3QZW_D	0.0018172417130901
1NUG_B	0.0018173554934862
3L3O_C	0.0018179487041463
3R2F_B	0.0018179563016581
6W6W_D	0.0018186899907907
7FJN_C	0.0018188050509104
3L3O_F	0.001819023146442
[truncated: 159,633 more rows]
