# Supplementary material for: Identifying and profiling structural similarities between Spike of SARS-CoV-2 and other viral or host proteins with Machaon
Source: Commun Biol. 2023 Jul 19;6:752. doi: 10.1038/s42003-023-05076-7 (PMC10356814; doi:10.1038/s42003-023-05076-7)
Supplement: Supplementary file 8 — Supplementary Data 5 [file 42003_2023_5076_MOESM8_ESM.zip › 6VXX_A_whole_human_exp_dataset/metrics/6VXX_A_w-rdist.csv]

structureId	w-rdist
6VXX_A	0.0
6VXX_B	7.617386263618201e-05
6VXX_C	7.653592189866652e-05
7L06_C	0.0007676045396418
7L09_B	0.0009518696956254
7L02_B	0.0009575192775314
7L02_C	0.0010986050468293
7L09_C	0.0011022231101016
7L09_A	0.0344858892138911
7L02_A	0.0345297479965273
7L06_B	0.0345306561132186
7L06_A	0.0350728304601037
7KJ2_C	0.0701014838811584
7LAB_A	0.071450937172113
7KJ2_A	0.078040551930263
7LAB_C	0.0811830776120461
7K8Z_C	0.0880111459451454
7KJ3_C	0.0948536174734534
7LAB_B	0.1075905807426241
7JV4_C	0.1135149754813402
7K8Z_A	0.1436010258764374
7BYR_C	0.1457062152770529
6XCM_A	0.1467446916337225
7SN3_C	0.1605415129832136
7JV6_B	0.1619863176794701
7JV6_A	0.161989966168585
7JV6_E	0.1619903112556173
7LCN_C	0.1704831508058507
7JV4_A	0.1726675123160092
7NDB_A	0.1755938092730642
7S6L_B	0.181445718712477
7K8V_A	0.1858537331951237
7R8M_B	0.1862937491852379
7K8V_C	0.1872050171687379
7LJR_A	0.1882134229339011
7S0D_C	0.1921592325688822
7LCN_A	0.1936857728727078
7ND9_A	0.2005589666034246
7LCN_K	0.2025766633312697
7M6G_B	0.208287152360664
7S6L_C	0.2125624533348116
7M6G_C	0.22710807844925
7K8W_G	0.2291002690624512
7THT_C	0.2323446129345116
6WPT_C	0.2351546496421769
7ND9_C	0.237089687478418
7WLZ_A	0.2416858267449977
7NDB_C	0.2558497714596573
7K8W_A	0.2592120652671683
7LJR_B	0.2618635926866953
7M6H_B	0.2623331859884831
7S0D_B	0.2623524627092954
7KXK_C	0.2659455485028394
7KL9_B	0.2702614294113635
5O9Z_C	0.271928303360898
7LS9_C	0.2738241680185225
7LS9_A	0.2741722728601115
7LS9_B	0.274347639663284
7ENF_C	0.2744791809003384
6VAF_A	0.2759035758310041
7M6H_A	0.2784560139621441
7L2E_B	0.2826707542392753
7L2E_A	0.2828015349891228
7L2E_C	0.2832143772023781
7NDA_B	0.2848686529408433
6VAE_A	0.2855699201435401
7V2A_A	0.286500147317179
7V2A_C	0.2865351776723294
7V2A_B	0.286710422220452
7M6I_A	0.2873909609837611
6WPS_A	0.2874745355703215
6WPS_E	0.2874749563492629
6WPS_B	0.2874778239915183
7KMK_C	0.2887092946692354
7THT_S	0.2954198272253244
7L2D_B	0.2968369267479988
7L2D_C	0.2969143337519753
7LSS_B	0.2976700964961644
7NDA_C	0.2980278276635238
7S0C_A	0.3023280149888626
7M6E_E	0.3066311555315696
7M6E_B	0.3067534970758635
7M6E_A	0.3068347246289138
7DVQ_D	0.3096983603464085
7M6I_C	0.3102152628772477
7RW2_A	0.3113319037756883
7RW2_B	0.3119631975790221
7RW2_C	0.3121610988793534
7ND8_C	0.3207916877348661
7R8M_A	0.3223243926048389
7NDA_A	0.325792983659764
7SN3_B	0.3282654902519882
7ND6_A	0.3292707999747721
7Q0A_A	0.329273791461733
7ND5_A	0.3292765964699219
7K90_C	0.3314095994625535
7K90_B	0.3314801917699287
7K90_A	0.3316624490989872
7LQW_B	0.3340151081381352
7ND8_B	0.3340526369212543
6WPT_A	0.3365624349288467
6ACK_A	0.3378569375689125
7E7D_C	0.3412584883583441
5I5K_A	0.342823563543469
7LAA_A	0.3437656603312317
7E7D_B	0.3443901086820769
4NEH_A	0.3445812004849701
7R8N_B	0.3445909581781683
7E7D_A	0.3446354810847326
7R8N_A	0.3454670446223923
7ND3_A	0.3457551197908364
7L2D_A	0.3462066696079995
7LJR_C	0.3464055372928779
7R8N_E	0.3468302739989374
5I5K_B	0.3488691753113953
3K71_G	0.3504060347069406
7R8O_E	0.3504062127900773
7L3N_B	0.3507722352155074
7R8O_B	0.3509000988326368
7KNH_C	0.351911283348928
7KNE_A	0.3522791247450941
7R8O_A	0.3523138564716368
6ACK_B	0.3541041619302249
7O7L_D	0.3550350427256984
7O7L_B	0.3550350427256984
7O7M_B	0.3555616615992416
7O7M_D	0.3555616615992416
4NEN_A	0.3556922281277379
7O7O_B	0.355715566574984
7O7O_D	0.3558437221594004
6VAA_A	0.3567177096892716
7SN3_A	0.3579241379899047
7KNE_C	0.3583579456633973
7K43_B	0.3597373316601878
7K43_E	0.3597379628907657
7K43_A	0.3597386342446795
6ACJ_A	0.3603630029519704
7CHH_B	0.3606001934071889
7Q9P_C	0.3608557191895086
7Q9M_C	0.3615906606496673
7L2F_A	0.3617116601430972
6VAD_A	0.3622579257154573
7KMZ_C	0.3642798245669403
7O7N_B	0.3651399418523397
7O7N_D	0.3651399418523397
7L2F_B	0.3659815197657959
6O9L_1	0.3664054379631984
7L2F_C	0.3665048338699797
7O7L_A	0.3672906847693551
7O7L_C	0.3672906847693551
7O7M_C	0.3680184833372949
7O7M_A	0.3680184833372949
7L56_A	0.368032548127912
7ND7_B	0.3681674282196736
7ND7_A	0.3693035705083682
7LQW_A	0.3695138400003818
7DX5_C	0.3702094554682211
7Q9M_B	0.370286640792962
7ND7_C	0.3704033958510991
7ND8_A	0.3713102441789194
7TAT_A	0.3735840605839423
6ACJ_B	0.3739255151040362
7Q6E_A	0.3740790121329381
7KNB_A	0.3749379654064083
7L56_C	0.3783790748732981
7KS9_A	0.378726512251663
7Q6E_C	0.3794339901698493
7O7S_D	0.3833769087903545
7WHJ_C	0.3833794528143308
7L56_B	0.3837472408911725
7K8T_A	0.3845682369247561
7WPA_B	0.3856649805938991
3K6S_A	0.3869260126330454
7MW4_A	0.3880254381974524
6LR0_U	0.3881391287438793
3PVM_A	0.3885254744463772
3PVM_C	0.3889150839668137
7KNB_C	0.3894285715330959
7DX6_B	0.3898420499919486
7DX7_C	0.3904579710564737
7DX8_B	0.3927353471440474
6ACG_A	0.3933047896059525
7MW2_B	0.3940233187895655
7MW2_C	0.3952266533981221
7MW2_A	0.3955537134349211
7BAM_B	0.39787456558494
7BAM_A	0.3978755563949835
7EPX_C	0.3984767840019033
7DZY_A	0.3984820259333862
7KS9_C	0.3990506186176142
7CAC_A	0.3993865257150472
7DZX_A	0.3995898986825463
7CAC_C	0.3999692848985617
7DX5_B	0.4003499390646138
7KXJ_C	0.4027443989674221
7DZY_C	0.4051583910408275
5ES4_A	0.4068221129567034
6ACG_B	0.4070116866811867
7WUH_C	0.407089324955905
7BAN_A	0.4072591382759139
7BAN_B	0.4072595981828747
7DZX_C	0.4081671228019028
7M6G_A	0.4082270499131745
7Q9K_A	0.409533844256617
7BAO_A	0.4098499074024881
7DX7_B	0.4105830308842044
7L3N_C	0.4122158953815467
7K8T_C	0.4165538394028335
7MW3_A	0.4166272592268742
7ND3_C	0.4173818830320326
7K8U_A	0.4174214429414954
7CAI_C	0.4179055354973293
7Q0A_C	0.418823765065609
7ND6_C	0.4188258454238287
7ND5_C	0.4188260081058901
7R8M_C	0.4193728437066629
6NB4_C	0.4208094940046027
7DF4_D	0.4209574562692408
7XID_A	0.4236003915172087
7D0B_C	0.423788838862722
7D03_C	0.4237904762850173
7K8S_A	0.424802954294296
7DF4_C	0.4254040240718462
7OS1_B	0.4254922250615059
7Q1Y_B	0.426476337194284
7WLY_A	0.427003333422655
7LQV_A	0.4296148374213478
7LXY_J	0.4313728344117633
7LXY_A	0.4313741717670274
7LXY_B	0.4313745645787316
7Q9F_A	0.4317683484035796
5ZAL_A	0.432207338325746
5ZAM_A	0.4325816348002631
7Q6E_B	0.4357611742589435
7FJN_C	0.4363806758510484
7FG3_A	0.437267873772372
7L57_A	0.437431711653819
7E9N_A	0.4379835323786063
7Q1Y_A	0.438264318171195
3PRX_A	0.4397641989179787
6NB4_B	0.440746412472577
7CHH_C	0.4427193074651996
7UAP_A	0.4434758699852937
7N8H_K	0.4454994797196821
7N8H_F	0.4454998111876727
7N8H_A	0.4455008269509126
7K8X_A	0.4459059432893972
7D0C_B	0.448968570565292
7D0D_C	0.4489975991060595
7CZU_B	0.4489981818058689
7CZR_B	0.4489983089005258
7CZT_B	0.4489997691125835
7CZP_B	0.4490001785657403
7D00_B	0.4490001912610362
7CZW_B	0.4490004086731003
7CZY_B	0.4490004923555815
7CZQ_B	0.4490010259637587
7D0B_B	0.4501082414531167
7D03_B	0.4501085480404914
7Q9F_B	0.4507056860446694
6ICZ_D	0.451117993654589
6FF7_r	0.4511224239871584
5Z58_D	0.4511226333328005
4KIT_B	0.4511240382780651
7CYP_C	0.4512527015860115
7Q9F_C	0.4517448673264408
7BYR_B	0.4529203640139637
7K8S_C	0.4530615281970078
3PRX_C	0.4532222761846343
7ABI_s	0.4539713055895593
6NB3_B	0.4541247102609561
7K8X_B	0.4569281194779326
5ZAK_A	0.4572947942258734
7MW3_B	0.4592710984052985
7M7H_B	0.4612901100596998
7WPA_C	0.4621779696095175
7ENF_B	0.4622479025862954
7K8Y_B	0.4627007014723959
7FDC_Q	0.464620012313044
7WUH_E	0.468676426163407
6ZWO_B	0.4757837516576807
6WM3_R	0.4765481500365232
7Q5Z_A	0.4765837630810171
5G05_A	0.4766033977114394
7FDB_Q	0.4767063438882783
7L57_C	0.4768650450716689
6XEY_B	0.4796991183685825
7WHK_B	0.4801938468520391
7WHJ_A	0.4806174265057138
7K8S_B	0.4807385000211982
7LY2_A	0.4821377543092749
7LY2_J	0.4821381889272673
7LY2_B	0.4821386112277945
6O9M_1	0.4827553332501598
7QDZ_A	0.4845261189506738
6WM2_R	0.4851427586930456
6XEY_A	0.485591367819386
6WM4_R	0.4863971043732378
6WG3_D	0.4865139475369464
7WHI_B	0.486818905388652
7E1A_U	0.4875061807532417
6XEY_C	0.4889612725589763
7FDA_Q	0.4889963139234685
7Q9G_C	0.4895986980570274
7PX3_B	0.4908230857604424
6TNF_A	0.4914460092564539
7E5S_A	0.491705569312524
7XO7_B	0.4932519909990672
7WUH_A	0.493673254157163
7CWT_C	0.4939356726221545
7XOD_C	0.4941425770431713
5JUY_E	0.4946075514383613
4F93_B	0.4946328671909724
7TM0_C	0.4989940385559143
7MJM_C	0.5003132601103539
7CWL_A	0.5029294795895258
7MXP_A	0.503408137147477
7LHT_A	0.5040086739708602
7LHT_B	0.5040114979192277
7LI4_A	0.5040242133325928
7ZRC_A	0.5052847229317776
7UAP_B	0.508564746515996
7LI3_A	0.5093874251357777
7K8Z_B	0.5094246561883289
7MXP_C	0.5098065915490928
7Q9I_C	0.5101154984040475
7L57_B	0.5103612779741795
4F91_B	0.5104343977671661
6NB6_A	0.5120995532788646
6SUP_A	0.5125779561816892
5JUY_B	0.5162536048172361
7K8W_B	0.516428607963215
6BQR_D	0.5167666598684639
6BQR_C	0.5167667073744082
6BQR_A	0.5167667971185821
6BQR_B	0.5167671978822171
7CWM_C	0.5187706629688498
7Q9I_A	0.5211813559787952
7LQV_C	0.5214247814129181
5URM_A	0.5218602529817475
4F92_B	0.5218764033144908
7UAP_C	0.5225050325836617
5JUY_D	0.5235305189846658
6TED_M	0.5235960794391138
7S0C_B	0.524745966844762
7QDY_A	0.5247643191132093
6U62_A	0.5250147930454774
7S0C_C	0.525134561983987
7CWM_A	0.5254553550037947
6S8O_B	0.5262990909194388
6PBY_G	0.526664815440299
6PBY_A	0.5266667699305533
6PBY_C	0.5266669430120166
6PBY_E	0.526667340379932
7JWB_A	0.5277843400227087
7LXZ_A	0.527973376560118
7LXZ_B	0.5279736606168327
7LXZ_K	0.5279739924753565
7E7B_C	0.528468485799406
7E7B_A	0.5298197630507787
6BQV_B	0.5299371658398594
6BQV_D	0.5299377156177636
6BQV_A	0.5299377318816001
6BQV_C	0.52993907418313
7E7B_B	0.5301495549012387
6WPT_B	0.531929722575563
6TM5_A	0.531941017124471
7MW5_A	0.5336748112285927
5K7L_A	0.5352633101451538
7FEM_B	0.5360927505699365
7A6H_A	0.5382724482325223
6GMH_M	0.5388620923286518
6MZL_Z	0.539760137311024
6MZC_Z	0.539760137311024
6W5R_A	0.541511999026991
5URM_B	0.5447164601858187
7NYC_A	0.5463281470253923
7LHW_A	0.5463708988500721
7LD1_C	0.5470690634396651
5URK_A	0.5477059718769716
7FAF_C	0.5477962207412456
7KSO_C	0.5488657206330376
7DV5_U	0.5493193671927123
5IYA_A	0.5497183570631186
5IY6_A	0.5497710629535913
7UAR_B	0.5500181229328409
5U8Q_A	0.550037060069288
7QDR_A	0.5501830931411803
6MZM_Z	0.5517267189706523
5URJ_A	0.5518654932755309
7OS2_B	0.5522604007131928
7UAR_C	0.5524980624618321
6W5S_A	0.5540390276198479
7EG9_o	0.5544527702352939
3CU7_A	0.5549983686365654
7OWG_Y	0.5551505506763856
4A5W_A	0.5565785962631171
6BWI_A	0.5570905004798893
6BWI_C	0.557105706159316
6BWI_B	0.5571497575667114
6BWI_D	0.5573846789747892
7A5P_q	0.5576073327812815
6TNT_A	0.5577352792795892
7EDX_o	0.557821747118652
7EG8_o	0.5579318081326452
7EGA_o	0.5579322437356169
7WK5_C	0.5579335796792653
7EG7_o	0.5580629628678365
7TM0_A	0.5582380396145925
7FEM_C	0.5583889335076528
6UOX_A	0.5588540182335067
5U8R_A	0.5590043023356055
7WVP_C	0.5594311049466962
7L58_A	0.5603487946214933
6TED_Z	0.5604443616682968
7JPU_D	0.5609344068714053
7JPU_C	0.5619936070322988
7JPU_B	0.5621399679683752
7JPU_A	0.5623744883119957
6NMI_C	0.5625552946010066
7QDS_B	0.5632244982519035
7BYR_A	0.5635985749796124
7WK4_C	0.5636649546543291
7U5C_E	0.5654970772329054
6W5V_A	0.5659282168188162
7M7J_A	0.5659673962253139
7PEB_E	0.5665287815910778
7PEC_E	0.5669159422800687
7SO9_F	0.5671597138912067
7SO9_A	0.5671598590163828
7SO9_K	0.5671606495895675
7SOB_A	0.5677471594379921
7SOB_D	0.5677472729643853
7SOB_K	0.5677479760813198
3KLS_A	0.5679065557451368
7PEA_E	0.5685301996303711
7PEA_F	0.5685317015394988
5OJ6_B	0.5688236686399706
7NVR_A	0.5689396412630158
7WK4_D	0.5690049633214176
7D59_A	0.5690450527408444
6W5T_A	0.5691830830014304
7NVS_A	0.5694829921496047
7NVT_A	0.5695983615910889
7NVY_A	0.5697780006361522
7NVZ_A	0.5699109584614476
7WWM_B	0.5716825091854907
7AE3_A	0.5723607214735418
7D58_A	0.5732735015299725
7AEA_A	0.5744397046929779
7V26_A	0.5744558063919945
7AY1_B	0.5744859150699699
7FAE_C	0.5745338614043749
7WWL_B	0.5763146850147174
7AE1_A	0.5772666463987097
6O9L_A	0.5776596131356093
7PG3_B	0.5786565970070455
4E0S_A	0.5788217794593749
7NDD_C	0.5796865847863779
7FAF_B	0.5798136397010316
7WWL_A	0.5807883271602254
5IY8_A	0.5819354383859925
5IY9_A	0.5819777366177122
5IYD_A	0.5821289632637447
5IYC_A	0.5821441377559046
5OF4_Z	0.5823114068721729
5IY7_A	0.5824344420979218
7WWL_C	0.5824686261409108
5IYB_A	0.5828243067602806
7L58_C	0.5836288932113778
7WS9_C	0.5873041038514227
7C2L_B	0.5873051920762471
5JUY_G	0.5876870314258739
7S0D_A	0.5901946350466512
7W99_A	0.5905342963351276
6J50_A	0.5927664497794718
6J4Z_A	0.5927664648113062
5JNX_A	0.5936123911843703
3JD8_A	0.5936227770171951
6TED_A	0.5938167057725989
5G04_A	0.5943433133243855
6IR9_A	0.5943633512675053
6J4W_A	0.5943639294867118
6GMH_A	0.5945676309613341
7VXB_A	0.5947319000089408
6J51_A	0.5949337691688521
6J4X_A	0.5949340720706642
6J4Y_A	0.594934192428932
7CZX_B	0.5958317450140798
5A3F_C	0.5968290362079199
7WS5_C	0.5974402225877014
7C2L_C	0.5975081585430668
7NDC_C	0.5998235367786995
7NDC_A	0.5998246266002312
7NDC_B	0.599827868129446
6AH0_D	0.6001426435951391
7W98_A	0.6001873245295668
6XRE_A	0.602217572351954
5NW4_b	0.6025520389647789
6PBX_G	0.6026495660852582
6PBX_C	0.6026503646183935
6PBX_A	0.6026505470160357
6PBX_E	0.6026507966789906
7NDD_A	0.6032214136655423
7MXP_B	0.6037155438782883
6ACG_C	0.6057078197241843
7WS8_C	0.606584441632073
6VAD_B	0.6070350225945081
7W9B_B	0.6073777610278603
6CS2_A	0.6074567505102834
7WS4_C	0.6084132084120686
6CS2_C	0.6087390918586263
7LN6_F	0.6088902893705616
5OIK_A	0.6091230909454769
7ABI_4	0.609244226140964
3J0K_A	0.6096280882448328
7VX9_A	0.6099628941799059
7FJI_A	0.6102168768190037
6A5R_A	0.6104747209052934
6A5L_A	0.6104750105657021
6A5U_A	0.6104750714446836
6A5T_A	0.6104755188721755
7STK_A	0.6105710593071708
7K8V_B	0.6109840957551297
6VAA_B	0.6111670648897392
7VXA_A	0.6120833746333147
6TLJ_A	0.612357581117053
7WS9_B	0.613247029149771
5WBJ_A	0.6133751498498553
6JK8_A	0.6142597484653287
6A5P_A	0.614364116636062
6A5O_A	0.6143643373067958
5A3F_A	0.6149191350873902
6INQ_A	0.6152135277488673
6F3A_N	0.6165077101893157
5LCW_A	0.61912142810699
5A9Q_J	0.6196077200849179
7ENF_A	0.6212701954822236
7W98_B	0.6218218369797647
6F1T_N	0.6218690310955124
7BDK_B	0.622867160513492
5A31_A	0.6248963554601049
4UI9_A	0.6248975391730938
6H04_A	0.6249932508465268
5WBL_A	0.6255847193253116
6TGC_B	0.6257730380921214
6SB2_Y	0.6265970848318663
6SB2_N	0.6266023029935173
7WS5_A	0.6268182988943122
7BDJ_B	0.6286309153120336
7RA8_E	0.6289718688319816
7RA8_B	0.6289722139200175
7RA8_A	0.6289724885383943
7BDL_B	0.629255536667269
6ZYM_A	0.6295528080079698
7X08_A	0.6295646013495342
7VNC_B	0.6296482860947119
7X08_B	0.6300534570141314
7X08_C	0.6302354075805052
6TGC_E	0.630796121175691
5WBK_A	0.6315183850420774
6NB3_A	0.6315556043096923
7BDI_B	0.6315618310421123
7V81_C	0.6326810444543992
7WS4_A	0.6338286765937702
6M1Y_B	0.6338804582621633
6M1Y_A	0.6338804652281043
7M7F_A	0.6339723708532407
5TBY_A	0.6340199133118574
4A0C_A	0.6341565514429317
7V88_B	0.634439963985376
6M23_B	0.6350671924837423
6M23_A	0.6350671936707615
7M7H_A	0.6353269890138571
7VXD_D	0.6356668668169436
7M7I_A	0.6358364783692314
6NB4_A	0.6370523026647665
7KXJ_B	0.637907218551881
6NB3_C	0.6384735243324219
7Q9K_C	0.6396305444483872
6F38_N	0.6399658925686876
6S8Q_B	0.6404667260621167
6VAE_B	0.6420603756266374
7WWM_C	0.6428758692420069
7V85_C	0.6430638906263894
7MEX_A	0.6431854865689774
5H64_B	0.6445074687026919
5H64_b	0.6445075161193918
7W02_A	0.6446317360635607
7VNC_A	0.6450926654219449
7JWB_C	0.6453518861219625
4A0C_B	0.6454802586095815
7VX9_B	0.6456807521310471
7FJJ_A	0.645688692624192
7OBA_A	0.6460450890802746
7OB9_A	0.6471417741345933
6VP6_A	0.6483778355656081
6VNO_A	0.6483778355656081
7S5X_E	0.6485951965735368
6VP7_A	0.6490611032210425
6VP8_A	0.6490615636720866
6WKR_A	0.6491848217857387
5FLC_A	0.6493550927720574
5FLC_E	0.6493711264645462
7CZX_C	0.649404926674542
7PG2_B	0.6497367507337825
5A9Q_1	0.6504915387733247
7S6K_A	0.6513283372488442
7S6K_B	0.651328364411099
7S6K_E	0.6513297422718466
6ZYM_C	0.6518333333945978
7MEY_A	0.6523061574610588
7OBB_A	0.6523325592511532
6KWY_c	0.652655442927277
7S6J_A	0.653043374166291
7S6J_B	0.6530444461874293
7S6J_E	0.6530447239089718
7WS0_A	0.6543422951611374
5A9Q_S	0.6549100460573408
7WS1_A	0.6554451453354577
7KQB_C	0.6576582376608145
6VAF_B	0.6578046150667902
5WP6_A	0.6581642840122471
5WP6_C	0.6581645999027681
5WP6_D	0.6581646644467102
5WP6_B	0.6581651821186999
7WS1_C	0.6585542445560055
1U6G_C	0.6588215568782563
7VND_B	0.6588665740037749
7WS3_A	0.659573240361729
6F5P_D	0.6603156140740454
6F5P_A	0.660443114932828
7S5Y_E	0.6616640047326681
4G1E_A	0.6617806301193543
7S60_E	0.6625032130400835
6W5U_A	0.6629735031288321
6POF_B	0.6637023010586025
7S5Z_E	0.6637310584421141
6POF_C	0.663813048119415
6POF_A	0.6639119312322834
6POF_D	0.6639929995615286
6Y5Q_9	0.6642683729558115
7B0Y_A	0.6648607553374308
7TCA_A	0.6662789735505674
6W6W_A	0.6662846465914586
7AIR_B	0.6664191441803141
7KXK_A	0.6670156095692805
7D7N_A	0.6684230785506711
7D7N_B	0.6684254509541452
7NW0_A	0.6688061227666775
7AIQ_A	0.6688354411482061
7NVU_A	0.6693007619428025
7AIQ_B	0.6697266360312325
7AIP_A	0.6697945436623561
7AIP_B	0.6697952741564539
6FML_G	0.6698607443653839
6S9I_B	0.6708226062116894
6QEE_A	0.6719194979018573
7WS0_C	0.672260278001079
7S61_E	0.6724914134374265
6Q6H_A	0.6726244253658431
7M7G_B	0.6728197538502639
5A9Q_a	0.6730183286650557
7KXJ_A	0.6732221567767278
6REY_c	0.6736704930389469
6REY_d	0.6736705377974304
7D8Z_B	0.6741748979849714
7D8Z_A	0.6741749009293643
6O9L_3	0.6745489725956019
7RQ6_A	0.675070001669796
7NXD_B	0.675095411288959
7VXF_D	0.6752576049419876
7AST_N	0.6759343924971207
7RQ6_C	0.6762346383534276
7WE7_D	0.6762403588089632
7RQ6_B	0.676249601070644
6M22_B	0.6767212342307745
6M22_A	0.6767212485940278
7S5V_E	0.6773566738882982
6Q6G_A	0.677885702494033
7MQS_E	0.6796577748330555
7WS3_C	0.6800617687867546
7OPD_A	0.6811363848963373
7OPC_A	0.6811365041927836
7OO3_A	0.6811380761144565
7OOP_A	0.6811393271996325
7OOB_A	0.6811399862595673
7SX3_A	0.6824796228155909
6XZQ_A	0.6836347451836319
6H8Q_A	0.6836648344989378
7NGB_B	0.6837563627026418
7NGB_A	0.6837565604068843
7JV4_B	0.6838260763770272
7OKX_A	0.6843714939988765
7OKY_A	0.6843808901144154
6SB0_N	0.6845941806016951
6SB0_Y	0.6850199822544573
7OL0_A	0.6867283518083317
7D90_A	0.6875291386034313
7D90_B	0.6875311129051845
7ND9_B	0.6878439039334289
3PVM_B	0.6882625365482106
3PVM_D	0.6883046334818025
7D99_A	0.6897681203406268
7D99_B	0.6897681269346959
6KWX_A	0.6898817754385098
7SX4_A	0.6903125558323218
6QFB_D	0.6917481116521803
4PJW_A	0.6927582533303636
6GML_A	0.694701597498837
7NDB_B	0.6947407676689329
3PRX_D	0.6947849653543595
6ACK_C	0.6950474692608611
7AIR_A	0.6951598330842638
7WS0_B	0.6955069546694652
7SY3_C	0.6959150091536306
6ACJ_C	0.6959236428448929
3DTP_A	0.6959499162310664
7WE7_E	0.6966520836506274
1MIU_A	0.6976832408715975
7SY3_A	0.6987104129236693
7WS3_B	0.6997990303227862
5JUY_C	0.7017263463706258
5JUY_A	0.7017275258934278
5JUY_F	0.701727684518269
3SNH_A	0.7028925795185745
6VHH_A	0.7031884419638592
7VXK_D	0.7048288013630457
5Y4D_A	0.706334723053906
7CAC_B	0.7069606661573737
6ICZ_Z	0.7070462783122642
5A31_N	0.70713435398553
3IJE_A	0.7072973437663083
7VWC_A	0.707828278718269
7PG0_B	0.7084534946846937
7ORK_A	0.7087315925023701
3PRX_B	0.7091034130010434
7TEX_A	0.7091982191651041
6R9T_A	0.7092799383302191
6UZA_D	0.709727524652386
6UZA_B	0.7097287864273509
6UZA_C	0.7097371223489822
6UZA_A	0.7097373710304613
4PJU_A	0.7104279340767551
7TF0_A	0.7113852503368505
6FF7_9	0.7120288999824333
6Y5V_A	0.7122440438562769
7NTF_A	0.7124216515862163
7DN3_A	0.7126661011086604
7DU2_A	0.7126661976388706
6MJ2_B	0.7127335143503528
6MJ2_C	0.7127356827193163
6MJ2_D	0.7127453139733264
6MJ2_A	0.7127521448252935
6C3P_E	0.7128134592190448
6C3P_H	0.7128141011400008
6C3P_G	0.7128157315147485
6C3P_F	0.7128159247285311
6H8Q_B	0.7130915478579786
7AKD_C	0.7134189578449177
7TEX_C	0.713443080636319
6O9L_Q	0.715011344334495
7T9K_C	0.7156236975186292
2N0A_I	0.7163294265731672
2GYS_A	0.7165151784692142
6V92_M	0.7166144273666901
7TF0_C	0.7177581981479197
7FH1_B	0.7179535775030631
7FH1_A	0.7179837811411356
7S1X_B	0.7185179906376163
7S1X_A	0.7185181237487144
6UIA_A	0.7197592970523261
7AIO_B	0.7203567984006948
6AVR_A	0.720640247907563
6ZHE_C	0.7209244937517582
6QFB_A	0.7214382442933598
6UZ8_C	0.7229024577364807
6UZ8_A	0.7229029129210752
6UZ8_B	0.7229043248426245
6UZ8_D	0.7229043564854178
7LD1_A	0.7230610496266399
7DVQ_M	0.7233251844607729
7AKD_B	0.7235861026341405
4PK7_A	0.7246320346542038
7VXD_B	0.724875772900312
3CU7_B	0.7249984025312967
5W0P_C	0.7253404856695609
7EMF_W	0.7256372057688668
7TAT_C	0.7257268441594995
6PYH_D	0.7267243553440595
7A94_B	0.7278373448923997
7EJ4_B	0.7286674532680553
6V92_O	0.7288438910193988
7TB8_B	0.7290619630621518
6MIX_A	0.7296557099537748
6MIX_D	0.7296560276166791
6MIX_C	0.7296563887573504
6MIX_B	0.729657117652868
4P7H_A	0.7298553186185348
7PO5_B	0.730000846345173
7PO5_C	0.7301792354501602
7PO5_A	0.7301850276466126
5WVE_A	0.7304656519468761
5WVE_K	0.7304663320142508
5WVE_C	0.7304671957439908
5WVE_I	0.7304714351967067
5WVE_G	0.730474296389081
5WVE_M	0.7304775355076358
3JBT_G	0.7306123439123516
3JBT_E	0.7306126213773477
3JBT_C	0.7306131997412797
3JBT_I	0.7306132201436053
3JBT_A	0.7306132711375296
3JBT_M	0.7306134780731648
3JBT_K	0.7306135871331039
5WVE_E	0.7306265340654237
2Q7N_C	0.7308646498810567
6UV5_C	0.7308973715838434
7UAR_A	0.7313070405823859
6KW3_A	0.7314646206037044
7A94_C	0.7315529172535815
6Q2S_F	0.7317040229979415
6Q2S_E	0.7317047538786392
7SL4_A	0.7319334013531048
2Q7N_A	0.7320433788007868
6HTS_G	0.7324618904711779
6Q2R_Z	0.7325006687570985
6Q2R_E	0.7325007360580711
6Q2R_F	0.7325017298418408
6Q2R_Y	0.7325023649457119
6TM5_N	0.7337041487695836
7PP6_A	0.733794427709975
7POV_A	0.7337945705304884
7PNQ_A	0.7339962957064784
7PNQ_B	0.7340383525969747
7DZY_B	0.7341309639586286
6Q2O_F	0.73417732778384
6Q2O_E	0.7341775564692198
7PNQ_C	0.7341959218308949
7NFC_H	0.7343658036968399
6QEX_A	0.7346636602160842
7DZX_B	0.7351385880710134
6Y5V_B	0.7352654810335401
6NB6_C	0.7352956446779483
5W0P_A	0.7355116101019883
6QFB_C	0.7356597782347488
7POV_B	0.7362068701296696
3KLS_B	0.7365464522753098
7MM0_B	0.7366279556944226
6KW5_A	0.7377848301797253
7WLZ_C	0.7380135990021747
4P7H_B	0.7382972880823071
7SG4_A	0.7383551234531761
7NTC_C	0.7384668561341228
7LLA_D	0.7384714526917042
7LLA_B	0.738482974124533
7LLA_A	0.7385072469832887
7LLA_C	0.73852100860231
6QNX_A	0.7390274373369095
7MO7_A	0.7392617400613808
7STJ_A	0.7399966771122868
7SL6_B	0.7401720266734111
2OEV_A	0.7402983632620921
7SL6_A	0.7404587836998309
7ENJ_W	0.7407529879182347
7NJ1_A	0.74095424427376
7A97_C	0.7409741897598279
6MIZ_B	0.7415023962619549
6MIZ_A	0.7415028710877325
6MIZ_D	0.7415029382406657
6MIZ_C	0.7415035039611595
7AIO_A	0.7416781765988584
6CUD_C	0.7423046825027312
6CUD_B	0.7423079976663827
6CUD_A	0.7423088934482738
6CUD_D	0.7423095938067714
6RFL_A	0.7423491896617759
2XS1_A	0.7426919729962498
6BQ1_F	0.7430476732326702
6BQ1_B	0.7432323419666198
7AKJ_B	0.7433563677330135
7AKJ_A	0.743356374311143
7AKJ_C	0.7433570057179287
6Y5R_A	0.7434844814244502
7KMK_B	0.74406770287384
6UIA_B	0.7442104292634261
7PP6_E	0.7442972705288603
3J2T_C	0.7443977950198298
3J2T_F	0.744398536265644
3J2T_D	0.7443987344572816
3J2T_B	0.7443988343977377
3J2T_E	0.7443992895341115
3J2T_A	0.7443999180253608
3J2T_G	0.7443999191381457
6UV5_D	0.7445479332872054
6Q2J_E	0.7447251072357942
6Q2J_F	0.7447253496748332
2R05_A	0.7450228564283999
7A95_B	0.7450378199353986
7A96_C	0.7451937775146261
6POE_B	0.7453644198709034
2R02_A	0.7454525441229194
4PA0_A	0.7455663277841381
7KMK_A	0.7460887191815514
6ZHE_H	0.7463034072700403
2XS8_A	0.746735237478167
6UI9_C	0.7467868275593712
3KM9_B	0.7468302478998575
3KM9_A	0.7468937757410988
6UI9_D	0.7470792318248185
7QE7_A	0.7470818864939637
6TAV_B	0.7471547947783226
6UI9_B	0.7471798961171848
7CAI_A	0.7473679321510425
6UI9_A	0.7477855196032677
7MO8_A	0.7478113162999482
2N0A_D	0.7479463877150283
3E0G_A	0.7480345975963962
7A5O_B	0.7481728459301031
6TM2_B	0.7481728459301031
7A5O_I	0.748172899395604
6TM2_A	0.748175086125288
7APK_j	0.7482364169385824
7APK_J	0.7482412392516875
7APK_B	0.7483064713696361
7APK_b	0.748308454705464
6UV5_B	0.7484194835536646
6UV5_A	0.7488553225678656
7QJ2_G	0.7492959358748662
7AIN_A	0.7494009712105878
7L3N_A	0.7496084193669631
7AIN_B	0.7496399682151214
4ACQ_D	0.7498041134318689
6KW4_A	0.7503510430942292
7QJ9_G	0.750355757001852
6POE_D	0.7507073094596233
7FG2_A	0.7511008781186852
6UIA_C	0.7516105143934093
1GH7_A	0.751846134636247
7PNM_B	0.7518765356026259
7DXD_C	0.7519809108490018
7DXD_B	0.7519812051412988
7DXD_A	0.7519818527978056
7DXD_D	0.7519827562182018
7PNM_A	0.7521025176557863
7PNM_C	0.7521533793676982
4ZWJ_A	0.7524301362246402
5DGY_A	0.7524311577211316
4ZWJ_D	0.75250968044853
5DGY_D	0.7525111201872472
6Y5R_B	0.7527674009626377
5A9Q_L	0.7527836013142438
2R03_A	0.7531898284735394
7SG4_B	0.7532776282643857
7KML_C	0.7532931358105671
7KML_B	0.7532935045444393
7KML_A	0.7532943816757811
7W9K_A	0.7533761134002905
7WLY_C	0.7533876020023365
6UUZ_A	0.7536762561064898
6UUZ_C	0.7536884717036265
6UUZ_D	0.7537395220022528
6UUZ_B	0.7537408770508582
7S7C_B	0.7537900928946033
7NTC_B	0.7542901004445867
7M6H_C	0.7542901224080725
7QJ4_G	0.7545447585550134
6TAV_A	0.7548562851081586
6QNY_A	0.755472890117
1HKC_A	0.7555048598896007
6POE_C	0.755542205376522
4ACQ_C	0.7555875646242053
4G1M_A	0.7556153870644351
4NKQ_A	0.7560144894191944
5DSE_C	0.7563060512174304
7QJ1_G	0.7563992516628899
6ICZ_R	0.7564205725122375
6H02_A	0.7564302506524432
7LJ9_D	0.7565694995658397
7QJ6_G	0.7578781324712643
3I4R_B	0.758006487107811
7O7O_C	0.7582389205532913
7O7O_A	0.7582389205532913
1M1X_A	0.7585469375796113
6F1V_f	0.75859952377481
7LD1_B	0.7586902285341182
5NW4_a	0.7593948496577302
7EOU_C	0.7595838127967076
5G04_N	0.7599137675131948
7VWC_B	0.760240059859515
7C2L_A	0.7603219982172679
7EOU_A	0.7603971513078163
7EU8_B	0.7610659318872808
7STI_A	0.761643197908074
1L5G_A	0.7619144870246515
7QJ6_C	0.7619642291196702
6MSU_A	0.7621558554240988
6C3O_H	0.7622798538278933
6C3O_F	0.7622801539580722
6C3O_E	0.7622801896499278
6C3O_G	0.7622813794788507
6FF7_K	0.7627738574293753
7SL7_B	0.7631372310828806
6TAV_D	0.7635009772721445
7SL7_A	0.7635317795239206
7QJ3_G	0.7638540716465262
7QJ3_M	0.7640503783730792
7TW6_G	0.7640724457795881
7TW3_G	0.7640741950814004
7QJ6_E	0.7640852644451521
7Q9K_B	0.7645841675498319
4ZXB_E	0.764614935891152
7Q9M_A	0.7652776834740259
1GH7_B	0.7654227571307475
7TW5_G	0.7655082840257392
7QJ0_G	0.7656078483668493
7QJ2_E	0.7656232669509029
6UIA_D	0.7662133940088671
7STH_B	0.7670611184335407
7TW5_H	0.7671063610684571
7DX6_C	0.7671596467152391
7W9P_A	0.7671897082520729
7EU8_D	0.7673839765465453
7DXB_B	0.768279102005661
7DXB_C	0.7682800626505072
7DXB_A	0.7682806177497514
7DXB_D	0.7682813232636112
4ACQ_A	0.7684129118023593
7O7Q_C	0.7684236925924383
7O7Q_A	0.7684629711984103
7EU7_B	0.7689198063315947
7THT_V	0.7689338162584425
7STH_A	0.7692257114048323
7O9W_A	0.7693928636402193
7QJ9_C	0.7694223057928271
5A9Q_3	0.7695816067797653
6MSL_A	0.7700305761289763
7DF4_B	0.7706753851260664
7SL3_B	0.770974934152576
7SL3_A	0.7710591989042495
7PE9_E	0.7713212500513019
7W9M_A	0.7714605125908077
7STI_B	0.7718519486023016
2GYS_B	0.7722590111045725
7O7R_A	0.7725504800022991
4UI9_N	0.7726743644194904
1U8C_A	0.77280439312358
1JV2_A	0.7728903128187736
7O7R_C	0.773059397523917
4MMY_A	0.7731966160664523
6TLJ_N	0.7733041727590965
6F1T_M	0.7735080929072653
3A6P_F	0.7735350159954724
7PE7_F	0.7743592517741564
7PE7_E	0.7743593281675427
7PE8_E	0.7745513255619294
6YSQ_D	0.7750378564631176
7O7N_C	0.77519288651007
7O7N_A	0.77519288651007
7NYC_B	0.7753126790766504
5LCW_N	0.7755156137990031
4MMX_A	0.7756764496402584
7AAV_A	0.7764321530057514
4ACQ_B	0.7765455626942382
6K7X_A	0.776901795209469
7KJ4_A	0.7769271040664747
5A9Q_C	0.7771572923638624
7EOR_A	0.7776588075785915
7RHL_D	0.7781083961096018
6TAV_C	0.7781107174506464
6QFB_B	0.7781267392085922
6PUR_C	0.7781272372385505
6PUR_A	0.778127335901416
6PUR_B	0.7781275827281728
6PUR_D	0.778128248884105
7EOR_C	0.7783566060160115
6FHH_A	0.778414771298471
6Q2N_F	0.7785039661542072
6Q2N_E	0.7785057246551992
7O7Q_B	0.7786250701784987
7QE7_N	0.7786478056529221
7O7Q_D	0.7787262067956674
6F3A_M	0.778977962497951
7W9T_A	0.7790614979023619
7O7P_B	0.7790726544465993
6IRA_D	0.7791349731538004
7QJ4_E	0.7792447060194586
6IRA_B	0.779508665023096
7SC1_A	0.7800726490922211
7W9L_A	0.7800813505943907
7SC1_B	0.7802005582452913
7EOT_C	0.7802860796212909
7O7P_A	0.7803777560331979
7KS9_B	0.7804142315178263
7O7P_D	0.7804657768914077
7SC1_C	0.7806227728954057
6FF7_t	0.7806705580348374
7O7R_B	0.7807391618987201
7Q0A_B	0.7811600882215823
7WJI_C	0.7811605454850878
7QJ9_E	0.7814972509084531
6FHI_A	0.7814993714470146
7W01_A	0.781558025288493
7ND5_B	0.7819843157032086
7ND6_B	0.7820749439177468
6F38_M	0.782240005191809
7SB4_C	0.7824968312676372
5A9Q_U	0.7828818961589324
7SB4_A	0.782989091703955
7KXK_B	0.7829962293444889
7EOT_A	0.783098428959687
7O7R_D	0.7831377427429224
7Z42_D	0.7831857321435534
7O7P_C	0.7832180330324482
7B2P_B	0.7832471842593896
7KL9_A	0.7833997789930598
5HDT_A	0.7838278461123307
6FF4_t	0.7841517650683956
7PER_F	0.7842335201902986
7PER_R	0.7842370717075955
7SBX_J	0.7846469153070441
7STK_B	0.784698588048996
6PUS_B	0.784760732645287
6PUS_D	0.7847624130187445
6PUS_C	0.7847630588880763
6PUS_A	0.78476306425871
7PZC_A	0.7849978689682349
7B2Q_B	0.7853553172536256
7MQR_E	0.785619740777741
7MQR_F	0.7856206649802907
6K7X_L	0.7856624846266348
7Q9P_B	0.785787638180402
7SBY_B	0.7859779293903963
7K4N_A	0.7860325967141983
7K4N_E	0.7860326818988504
7K4N_B	0.7860340133266828
7M6F_A	0.7862878064699517
6XJA_P	0.7862971526663346
7EU7_D	0.7864736819886743
7QJ4_M	0.7865291500023309
7WEA_C	0.7867833150211504
3L4G_C	0.7867866007384317
7OLE_H	0.7868916647714831
7KNE_B	0.7871813078626573
7KJ2_B	0.7874074447988947
6YSQ_C	0.7874910246489077
7NIW_A	0.7875635646634216
7YWX_I	0.7877472223048566
7KJ3_A	0.7879653907103781
7WE9_B	0.7881710507486843
7WEB_C	0.7882346479513667
2NZ9_B	0.7883613974474472
6NAJ_A	0.788531612263407
6RMH_A	0.7888046462068112
5M3H_A	0.7890598230123934
6KW3_H	0.7893171399752728
5V57_A	0.7893235102956271
3KSY_A	0.7895723005591422
5JTW_B	0.7895759420463568
7A6F_A	0.7895851321726299
4XAM_E	0.7897483131729001
7M6I_B	0.7898576485672202
4XAM_C	0.7899320516147933
7KMS_B	0.7899408780955622
7SB4_B	0.790151438560916
7O7S_B	0.7901920938785798
6O5B_C	0.7902189895708875
5M3J_A	0.7904375510978499
5JTW_E	0.7906223890654382
7WE8_C	0.7908000360001939
7ND3_B	0.7908491199615817
6O58_C	0.7912744217768946
6O58_K	0.7915302117915048
7CAI_B	0.7919535799156074
7Z42_A	0.7920331910121603
6MK0_A	0.7920602197993134
7SBX_A	0.7921191256507002
4XMM_D	0.7921631272255397
7SBY_J	0.7922235343698085
6K7Y_N	0.7922490383885159
6K7Y_A	0.7922490873652666
6NB7_B	0.7925903417788942
6KW4_H	0.7926124743341983
6PYH_A	0.7927949800394182
7EU8_A	0.7930316303827979
7SB5_C	0.7934178428841161
7Q9I_B	0.7934594465378608
7R5S_I	0.7936051479244066
7SB5_B	0.7938435601643103
7WPA_A	0.7941921183397561
7WHJ_B	0.7943765634963877
5UAK_A	0.7954531880674913
4MMZ_A	0.7958470038337454
6ZWM_E	0.7959078940093274
7SG4_C	0.7962380063828033
5HDT_B	0.796334398603803
7PER_X	0.7967537683435085
7PER_L	0.7967622561230009
7KNH_A	0.7969033339198196
6KW5_H	0.796911103292189
5MQF_K	0.797114400019393
7WEC_B	0.7972027240918614
5YU6_C	0.7973043346450699
6ZWO_F	0.7974479895752373
7SB5_A	0.797465913217172
7SBV_A	0.7975180806339643
2NZ9_A	0.7976339892134343
7WEC_A	0.7976661983684689
7PG4_B	0.7978883872136824
7EOS_C	0.7979670798038213
7EOS_A	0.7981076640217714
7T9K_B	0.7987061037665798
7SBX_B	0.7988384707226815
5J7T_A	0.7989649218865905
7O7S_C	0.7989657819320637
6Q6G_N	0.7990880400120776
7KNH_B	0.7992318236418727
6ZWM_F	0.7995612316080488
6PXV_C	0.7997453675938162
6FN4_A	0.7998715194361413
6PXV_A	0.7999410781180004
7SBW_A	0.8000464722842542
7SL2_A	0.800228554121624
7KNI_A	0.8002634425394113
7SBY_A	0.8007236721074187
5V57_B	0.8009349491936313
7O7S_A	0.8012339309671368
6V38_A	0.8012404829816906
6V38_B	0.8012406679547047
6V38_D	0.8012409030850086
6V38_C	0.8012409136840626
7A69_A	0.8012436258136983
2N0A_G	0.8013697992363518
6HXH_D	0.8018712900998459
7MW4_C	0.8019771952142155
7SBW_J	0.8020921893252427
7WEC_C	0.8022216168691627
2JLL_A	0.8022953991774239
6HXH_C	0.8025826912774315
6IGM_H	0.8026219897482879
7ND4_C	0.80291337040968
7ND4_B	0.8029158117681218
7ND4_A	0.8029159057843139
5V56_B	0.8031755672207512
7KJ3_B	0.8032546315580287
3P8C_B	0.8034250582895984
6AVQ_A	0.8037125254339769
6IRH_B	0.8039831469914288
6IRH_D	0.8039876560202892
7ZRC_C	0.8042235533493188
4N78_B	0.8045501289009284
7Q60_A	0.8045613942191335
7VDV_Y	0.8046716833351981
6HXH_G	0.8049124512637347
7A65_A	0.8049792744970844
7WLY_B	0.8052279134824324
7PG2_A	0.8054166793030416
7CHH_A	0.8058810984767688
4BSM_A	0.8063055575274221
6Q6H_N	0.806523769062798
6HXH_H	0.8065364514874119
6HXH_A	0.8066774964815222
6IRF_B	0.8076434242410909
6IRG_B	0.8076434242410909
6IRG_D	0.8076434743074025
6IRF_D	0.8076437515050904
7SBV_J	0.8079562448419207
7XO8_C	0.8080470615835957
6XCM_B	0.8080520363244265
7ND0_A	0.8081718649115629
7KJ4_B	0.8083284089843802
4OAU_C	0.808404538541578
7A6E_A	0.8085618928590054
7LQV_B	0.8088785431074005
2NYY_A	0.8092226342789579
7SB3_A	0.8093065065836899
7WE8_A	0.8096239900141354
7XO7_C	0.8099431140320534
7P40_A	0.8101879873562813
7P40_E	0.8101882344403887
7P40_G	0.8101899594353605
7QJ4_F	0.8104743665809475
6FN1_A	0.8108963040165957
6HXH_B	0.8109665082907971
7A6C_A	0.8112546122591449
6HXH_F	0.8113643576465719
7M6F_B	0.8114066058094632
7SB3_B	0.8116309545862574
7SBV_B	0.8118243894490408
7B2M_B	0.8121392187908473
7Q9G_A	0.8123775618743198
6V22_C	0.8124785100430649
6V22_A	0.8124791876933389
6V22_B	0.8124800476106612
6V22_D	0.8124803139652504
4WHJ_B	0.8124943464512335
7SU3_C	0.8127221788465007
7TF0_B	0.8128112795160993
7WLZ_B	0.81282839536799
7EU8_C	0.8128953059083261
6PQO_C	0.8130560182392012
6PQO_D	0.8130564000169446
6PQO_B	0.81305648848311
6PQO_A	0.8130571192444416
7QJ9_F	0.8131759808406606
7NY5_G	0.8135909342759005
7NY5_E	0.813591050619514
7NY5_A	0.8135922046288736
7SB3_J	0.8137450658236032
7QJ6_D	0.8138921597892212
5V56_A	0.8139252825660297
6ID0_R	0.8139881296798086
7SBW_B	0.8140683189319132
7Q9G_B	0.8143311612046156
7QJ6_F	0.8143368957965714
5ZYA_C	0.8144796613922477
6HXH_E	0.8144985891731158
7T9K_A	0.814577206217162
7QJ2_I	0.8149545821991038
7ZRC_B	0.8153786552345419
2XWU_B	0.8158892157607739
7KMS_C	0.8159813562311804
7QJ3_N	0.81599190401441
7QJ3_H	0.8159925312435474
7QJ9_D	0.8160591312259857
7NDD_B	0.8164851736913556
7K1N_C	0.8165428873213897
6XJV_K	0.8165661401943636
7KNI_C	0.8166731692871032
7XOD_B	0.8169342172721769
7SL1_B	0.8171948386633054
6XJV_C	0.8172148605121963
4XMM_E	0.8172820248000284
7SL1_A	0.8173079920212427
5YIJ_A	0.8173409545457055
1XD4_A	0.8177208292249541
7TVZ_A	0.8177307048421355
7CWT_A	0.81778333503185
7QJ6_I	0.8178782231183295
7QJ2_F	0.8178917071789615
7QJ1_I	0.8179050396964943
6TTU_C	0.8179117711437482
7WEA_A	0.8182015571118683
7KNB_B	0.8182451850103112
7CWL_C	0.818257090139462
7QJ9_H	0.8182755869597773
7K8U_C	0.8183432090628691
7VDV_T	0.8184228151938995
7QJ4_H	0.8189088789770573
6V6B_C	0.8189510479516462
7KMZ_B	0.8190651050733717
7TAT_B	0.8190659210628615
7SY5_B	0.8191881480260323
7SL2_B	0.8194247824754902
7QJ6_H	0.8198380865468564
7S7B_F	0.8198648931259107
6ID1_R	0.8198973633926342
7KNI_B	0.8202937360207689
5YIK_A	0.8203267761467166
6UUW_B	0.8204788773152387
6UUW_A	0.8205273118856946
4O02_A	0.8205316721766622
6UUW_D	0.820546144819309
7S6L_A	0.820559994710997
6UUW_C	0.8206954937565384
7EOQ_A	0.8207783057074686
7EOQ_C	0.8208021022727865
6POE_A	0.8208178200150114
5FO8_B	0.8209426619031976
7QJ0_H	0.8214038811030351
2WII_B	0.8217462097281727
7ONI_C	0.8218212735350259
7CYP_B	0.8221019606491929
7CYP_A	0.8221450394875648
7CWU_A	0.8222240917986784
7WHI_C	0.8223118141030569
7KMZ_A	0.822460668463637
7Q61_A	0.8225034731558575
7KJ4_C	0.8227062818019872
5Z58_1	0.8228462295113701
5W0P_B	0.8228655676800465
7SY3_B	0.8231107467420987
7QJ0_I	0.8231632785294773
7CWT_B	0.8231866869286825
6PQQ_B	0.8233231741770274
6PQQ_C	0.8233238227054991
6PQQ_A	0.8233245333706207
6PQQ_D	0.823324560828847
7QJ1_H	0.8233795153028518
7VQ1_A	0.8238095557182457
7VQ1_C	0.8238095610936298
7VQ1_B	0.8238103302910882
7VQ1_D	0.8238108938618662
7SL4_B	0.824173817514738
4OAV_D	0.8249342527927777
7LIW_B	0.8249486909980284
7L58_B	0.8250138397344102
7QJ2_H	0.8252572692725804
7LAA_C	0.8255711433572971
7SGL_C	0.8262423272220194
7Q9J_B	0.826283501899028
7QJ4_N	0.8262927934531709
4OAV_B	0.8263064810359952
6XCM_C	0.8263325202826078
3A6P_A	0.8264964580541613
7CT5_C	0.8266522314532865
4WHJ_A	0.8269138147466225
7LAA_B	0.8271743644410637
7Q62_A	0.8275139645629516
7TM0_B	0.827593068057757
6XCN_C	0.827640460835757
6XCN_E	0.8276405292440125
6XCN_A	0.8276423130181414
7AE1_M	0.8280590886801575
7XOD_A	0.8282084979443688
7S7B_B	0.8282498124345522
7CWU_C	0.8290640182758574
7Q9J_A	0.8292406521721943
7AE3_M	0.8295132680436389
5ZQ6_A	0.8295438674173204
2N0A_J	0.8295579098472645
7VGJ_A	0.8296489179077128
7STJ_B	0.8306569538856139
4PA0_B	0.8307584500018196
7VGH_B	0.8308700278803992
7DJT_D	0.8308998712456701
7DJT_H	0.8309016659565055
5ZQ7_A	0.8309204321373003
7DJT_B	0.8309312295274556
7DJT_F	0.8309314569808861
7DJT_A	0.8309439914429961
7DJT_G	0.8309441428374587
7DJT_C	0.8309601258719437
7QJE_J	0.8313195491494622
7FJO_A	0.8313605921620508
7DJT_E	0.8313633130265073
5ZQ5_A	0.8313968405426552
6JT2_B	0.8315796280207827
7K8Y_E	0.8317011179754852
6GMH_Z	0.8318039727121314
6PUO_C	0.8320943179210122
6PUO_B	0.8320951686388047
6PUO_A	0.8320952673595847
6PUO_D	0.8320957085583015
4YOC_C	0.8322072471097353
5A3F_D	0.8323664992079899
7D9R_B	0.832419386092115
7M6F_E	0.8325919515474592
7CWU_B	0.8326056003770606
6V6B_B	0.8328330898697431
7WS9_A	0.8329556650018178
6AH0_1	0.8332524384180294
7Q9J_C	0.8338075199147428
6PUU_C	0.8341428590219795
6PUU_A	0.8341431925723568
6PUU_B	0.8341433998621746
6PUU_D	0.8341445776891391
7QJ3_I	0.8348546569227603
7D9U_B	0.834856916973069
7EOU_B	0.8349983132313685
6HG9_B	0.8351549374634938
7EOU_D	0.8352128446632882
7D9S_B	0.8352840161699506
6KW5_I	0.8361020465951783
5A3F_B	0.836331399379
7WS4_B	0.8364518076190152
6O0H_B	0.8367194164694939
6O0H_C	0.8367501600321002
6O0H_A	0.836779132632181
6O0H_D	0.8368899869884194
6KW3_I	0.8374086839429229
4ZWJ_C	0.8377571999750051
5DGY_C	0.8377572254412399
7JUP_A	0.8381686918277436
7JUP_C	0.8382068185649927
5L7I_B	0.8384435603261486
7JUP_B	0.8385333262128223
7QID_C	0.8385834413615227
7KMS_A	0.8386615350710378
7QJ9_I	0.8390702006271452
7JUP_D	0.839239286652359
4Z97_A	0.839543953886095
7K8U_B	0.8396048629038503
6WGE_E	0.8400182898764051
5L7D_A	0.8400388189463504
7SY5_C	0.8400531073500802
7JVC_A	0.8402020718112826
7JVC_B	0.8402034116280961
7JVC_E	0.8402043231794112
7EU7_C	0.8403425295665157
4Z96_A	0.8403904246255913
7RRA_A	0.8407051255169442
7RRA_B	0.8407751404109994
7V26_C	0.8409140939157664
7EOR_D	0.8409156724653518
6PQP_C	0.8409688403255771
6PQP_A	0.8409693043125981
6PQP_D	0.8409696113735814
6PQP_B	0.8409697827619218
5G05_N	0.8413651510758174
7K0Y_C	0.8416766726929711
7EOR_B	0.8418587527306669
7PG4_A	0.8420548020999352
7TEX_B	0.8430994082291043
7ZI0_A	0.8432362955249505
7RHL_C	0.8432519444993924
5ZBG_C	0.8434646769845469
5ZBG_D	0.8434646813134735
5ZBG_B	0.8434646908341379
5ZBG_A	0.8434646951965868
6KW4_I	0.8436656097811438
2N0A_B	0.8437381987186223
6O58_M	0.8438139572306461
7MJM_A	0.8440099957964458
5L7D_B	0.8440356184890705
7DXC_D	0.8440700242300692
7DXC_C	0.8440701934768375
7DXC_B	0.8440707288553094
7DXC_A	0.8440710020928486
7LSS_C	0.8440795006959586
5YX9_A	0.8440862140724457
5YX9_B	0.8440862170508083
5YX9_D	0.8440862174258627
5YX9_C	0.8440862204472688
7MJM_B	0.8441188108188247
7NCS_A	0.8443124241831248
5ZQ7_C	0.8443578648191431
6O58_E	0.8444005776529259
7SVR_A	0.8444405617810553
7XO8_A	0.8444848103944004
7N5H_A	0.8445012383607521
7U5C_C	0.8450251629704433
6O5B_E	0.8452384127347143
5MQF_A	0.8452653856164902
6DRD_A	0.8453000890388411
5ZQ5_C	0.8455290268023683
7XO7_A	0.8455946512903889
7WVQ_B	0.8457839886174461
7QJ3_J	0.845815014360432
7RBV_C	0.8460356023557513
5TSJ_N	0.8460379770284765
7QJ1_J	0.8462578338682387
7QJ0_J	0.8463652075833068
7AKK_A	0.8464487451876159
1QHA_A	0.8464780958942342
7QJ4_I	0.8464850545321593
7PER_I	0.8467466742286065
7PER_C	0.8467473085819798
7PER_U	0.8467478769569025
7PER_O	0.8467480416831057
7WHK_C	0.8468363525701581
6K7X_D	0.8469569026170168
6K7X_N	0.8469570145068662
5L7I_A	0.8474834602029901
7CAK_A	0.8476192080178816
7CAK_C	0.8476912140315447
7QJ9_J	0.8477442976238971
7D0D_B	0.8478124045387866
7CAK_B	0.847826005432212
7QJ4_J	0.8478765333479141
1LDJ_A	0.8478868712095615
5CWS_K	0.8481179722494182
7V26_E	0.8481896128371896
7FAF_A	0.8482301102784628
7F4G_A	0.848418611870593
5ZQ6_C	0.8485874452259549
7QJ2_J	0.8485933595530042
7ZR7_A	0.8486095909752078
7ZR9_C	0.8487558268754595
5CWS_E	0.8487756066864764
4CG4_B	0.8489363020145344
7PMV_B	0.8489952778254233
7Q9P_A	0.8490438997229451
7DXG_A	0.8493094469510425
7DXG_B	0.8493100898285639
7DXG_D	0.849312454395326
7DXG_C	0.8493129791709164
7ZI0_B	0.8495734968269425
7ZR7_B	0.8496618588188362
7SHN_B	0.8497030242120609
7PNF_B	0.8497085059900767
5HEX_B	0.8498775640344004
5HFU_B	0.8499179820602762
7PNF_D	0.8499433533210484
7PMV_D	0.8503168418885816
6K7Y_Q	0.8503424717230024
6K7Y_D	0.8503446546352564
7RBV_B	0.8505799973634064
6IRH_C	0.8506300569697925
6WG3_E	0.8506678540362922
7SHN_A	0.8507508144698167
6IRH_A	0.8509185801948533
4CG4_D	0.8515299707003168
6KN8_a	0.8517458180778927
7EG8_f	0.8517849592960813
7QJ6_J	0.8520622653475958
6NB7_A	0.8523367620310096
7FJN_B	0.8523781425089765
7RBV_A	0.8526110562793945
7PMV_A	0.8529778984555607
6IRG_C	0.8531512075495914
6IRF_C	0.8531540705580588
6IRF_A	0.8531748632134974
6IRG_A	0.8531748632134974
7MW6_C	0.8533574790059373
5N4W_A	0.853676327393829
7NDG_B	0.8538084697897633
6TPW_A	0.8542033124492368
7LQW_C	0.855028916758573
6V3G_C	0.8551476382743468
6V3G_B	0.8551485013184417
6V3G_A	0.8551485102015419
6V3G_D	0.8551485638918355
1HKB_B	0.85522097030721
6F1U_f	0.8554638993157491
7PMV_E	0.8557184156643242
6NB6_B	0.8558760408618676
6UQG_C	0.8559481473012097
6UQG_A	0.8559487177670204
6UQG_D	0.8559488451532089
6UQG_B	0.8559492316505699
6WJ5_D	0.8559552510659572
6WJ5_B	0.856279238574366
7MW1_B	0.8563305283227038
6WJ5_C	0.8563928087535853
1HKB_A	0.8566400039487183
6WJ5_A	0.8568004637133446
7CWM_B	0.8568512556119889
5GTM_B	0.8569496462538942
7MW1_A	0.8569609119449987
6V9I_C	0.8576665159733685
7NDG_H	0.8576715737912106
7OPI_C	0.8576916120792277
7XO8_B	0.8579012779632552
7E1Z_A	0.8580490888560791
7B91_C	0.8581427046342459
7MW3_C	0.8582725745859054
1DGK_N	0.8584304270421397
7EU7_A	0.8584944031253605
7EDX_f	0.8586251208376694
7CT5_B	0.8589049005400446
6WDO_K	0.85899479064772
6G4W_s	0.8590278819605215
6G4S_s	0.8590287488376569
7TW6_A	0.8591154544467627
7TW3_A	0.8591167226715013
7E9O_C	0.8591805601954157
7TW5_A	0.8593081485820384
7EG7_f	0.8594029186959933
7E5S_C	0.8595549785175709
7MW0_A	0.8595836494997207
7KL9_C	0.8598340783889913
6WDO_C	0.8600095531693012
7LN6_A	0.860271017021168
7FJN_A	0.8603398438194902
7K8T_B	0.8603450604305969
7B0I_C	0.8605726753596987
7ZR9_A	0.8607146065176177
7OMF_C	0.8609527100586161
7SY5_A	0.8610502180243376
7E5R_C	0.8611327325843292
7E5R_B	0.8611335756709269
7E5R_A	0.86113783045233
7WN3_A	0.8611817234183388
7WN6_A	0.8611817234183388
7WPQ_A	0.8612807873708435
7WPQ_E	0.8612838481483587
7WPQ_B	0.8612964632977391
5FOB_B	0.8613622868543438
7PFP_C	0.8614707037840934
7WPQ_G	0.8614861199870267
2NDJ_A	0.8614929097843254
7EG9_f	0.8615098357971783
7WN6_E	0.861558564544128
7WN3_E	0.861558564544128
7WN6_G	0.8616479480591981
7WN3_G	0.8616479480591981
7WN6_B	0.8616724817277135
7WN3_B	0.8616724817277135
7VXA_D	0.8620079199267331
7WN4_E	0.8620518882915114
6V69_J	0.8621391564879763
7VXC_D	0.8622386437609247
7MW4_B	0.8622693477142334
7VX9_D	0.8623748901072847
6FTX_W	0.8625132422275157
7VXB_D	0.8625210113508783
5C56_A	0.8626446660770571
7E9N_B	0.8628382912484118
1QHA_B	0.8628752102994279
7D03_A	0.8631214930937029
5XTC_a	0.8632164723375935
5XTD_a	0.863217595077997
1CZA_N	0.863292218912336
7D00_C	0.8633959335888169
6NT3_A	0.8635363338579791
5GTM_A	0.8636339286926651
7E20_A	0.8638174517342627
7WPP_E	0.8640450946663144
7WPP_G	0.8641258231553375
6EN4_C	0.8642117993463945
7CT5_A	0.8643175215760517
7FJO_B	0.864348817274322
7LSS_A	0.8643821392625011
6HG4_B	0.8644379313657269
7NXD_A	0.8646456759881845
6IRA_A	0.8648728899374236
6IRA_C	0.8648883394205809
7CUN_D	0.8649094460124152
7W9C_B	0.8654939784920108
7JWB_B	0.8654996140237977
7WS8_A	0.8656225258038086
5A9Q_M	0.865754323706966
7MQS_F	0.8659115415382272
7WN4_G	0.8661264257535578
1XD4_B	0.8662679931413546
5HFU_A	0.8664551787339888
7MW5_C	0.8666190097507123
3THW_A	0.8667025981289076
7B92_C	0.8668344730017462
3G6J_B	0.8668746632668616
6O5B_G	0.8676692606353669
7CWL_B	0.8677679791429536
7FJO_C	0.8679891423850854
7AEA_M	0.868258892814305
7RHL_A	0.8685986674295367
7WS8_B	0.8688342718120265
6NB7_C	0.868922878957803
6O58_G	0.8690008404615682
1MCO_H	0.8692126533394586
6XJV_M	0.869259245626553
6O58_O	0.8693577957419807
7N5H_C	0.8693583849641366
6LR6_A	0.869360046224122
7B9C_C	0.8693610647921983
2YLM_A	0.8693914383973707
6XJV_E	0.8694615571203291
3THZ_A	0.8695500150375011
7MW6_B	0.8696021603414246
7QJ2_K	0.8697380497729474
7AKD_A	0.8697491202164229
3IBJ_A	0.8697564287824027
7NDG_E	0.8697787850562664
7FEM_A	0.8700075034601413
7PZC_H	0.8701619593979703
6V35_C	0.8702909505626197
6V35_D	0.8702911782072442
6V35_B	0.8702911991431559
6V35_A	0.870291322324664
5W0P_D	0.8703576538624651
7E5S_B	0.8704683303033178
4BEJ_B	0.8705354360949671
7ENJ_X	0.8706488051842791
7DX9_C	0.8706493966725823
6Y50_u	0.8708455732198318
7E21_A	0.8708734072761797
7D0B_A	0.8709132771466366
7DXK_A	0.8713102341924792
6X2J_A	0.8713422960005759
6X2J_B	0.871426474466739
7NVR_d	0.8714274768709197
7VXM_B	0.8716010926782969
7ZR7_C	0.8716099977372851
7E9N_C	0.8716519636623519
7WVP_B	0.8716633568933181
7WHK_A	0.8716702672716345
7WK5_B	0.871727508655348
5KQV_F	0.8718070932918724
6X2J_C	0.8718177308481543
6X2J_D	0.8718411533906099
4A0C_C	0.8718796430940552
7W9B_C	0.8720865279934692
7YYH_H	0.8728793832700759
1XFW_E	0.872901065482125
5VA3_A	0.8730781176622704
1XFW_B	0.8732551569662096
6FJ3_A	0.8733722101933079
7K8X_C	0.873422178919135
5A9Q_D	0.8734963183574334
1XFW_F	0.873632426238351
1XFW_A	0.8741457747836164
7WK4_B	0.8741507387401628
5LM2_A	0.8742674819047058
7WK5_D	0.874619560830432
7WVP_D	0.874619560830432
7DXJ_A	0.8747351309294531
5IFE_C	0.8747654697249467
1XFW_C	0.8748193002630578
5HEX_A	0.8748429869318672
4F9O_A	0.8749743847853431
1XFW_D	0.8749751219351589
2N0A_F	0.8752789655789806
7PX3_T	0.875313574033624
7WHI_A	0.8753626396508594
2K27_A	0.875778907822109
7FAE_B	0.8758490793537724
6NT4_A	0.8759142017496002
7EOT_B	0.8763613809468855
7DX9_B	0.8764239188609523
7EOT_D	0.8765310327075971
7PY4_A	0.8766392973806652
7NIV_A	0.8766728543417726
7DXE_B	0.8767082701791584
7DXE_A	0.8767084205270068
7DXE_C	0.8767087722619107
7DXE_D	0.8767093374732028
6LTJ_P	0.8767656934894483
6LTH_P	0.8767660709362244
5YU6_A	0.876811477136846
7W9C_D	0.877072067292822
4F9O_B	0.8774998376647383
7VXB_B	0.8775415376731452
7CZW_A	0.8775566472007597
6R7N_O	0.8777000985398883
4FOI_B	0.8777606248723075
6V6C_L	0.8781171477885283
5LM1_A	0.8782145600299629
7VGI_B	0.8782459416960688
7W99_D	0.8782982945793079
4FOI_A	0.8783703543687533
7RKV_B	0.8785423674660211
7RKV_A	0.878652359327603
7CWS_Q	0.878701132560721
7CZU_C	0.878711375275034
5VA1_A	0.8787595515217121
2NZT_A	0.8787966460343377
7WS5_B	0.8790546991700752
7FAE_A	0.8791082824316232
1XFV_B	0.8792149227307191
7BLN_A	0.8792808488508792
6CS2_B	0.879362277708027
3J9P_D	0.8793671630992286
3J9P_B	0.8793672519651008
3J9P_A	0.8793678862518545
3J9P_C	0.8793690089605489
5VA2_A	0.8794328173956061
7RKV_C	0.8795308728196451
7N5H_B	0.879595470439711
7QJ1_K	0.8796412938901088
7W9B_D	0.8797643340795429
1XFV_A	0.8798402093052904
7E9O_A	0.8798865485545018
7LN4_A	0.8798974601597316
7QJ0_K	0.8799680988505283
7W98_C	0.8801731371700958
7TW0_A	0.8802580255323729
1XFV_C	0.8802603871399901
7DX8_A	0.8805959160924842
7VXC_A	0.8806159151010424
7CWS_R	0.8806326979943404
6XT9_A	0.8807659070652148
7ABI_u	0.880768997604906
1XFV_F	0.8809205717376221
6C0V_A	0.8810625866276802
1XFV_D	0.8812879299055427
1XFV_E	0.8814324682193269
7MD5_A	0.8815009795059348
7VXF_B	0.8815417401571708
7CWS_O	0.8815821384612217
7PG0_A	0.8815862556589154
6CEB_A	0.881603895439323
2NZT_B	0.8816269321036994
7E3L_B	0.8817423208573196
1U6G_A	0.8820529907859449
6V69_I	0.8822504040333917
7AD8_I	0.882267163959982
6Y5Q_u	0.8823059598209211
7VNE_B	0.8823470531214704
4FPA_A	0.8828754801226826
5LM2_B	0.8828811056343853
6EZ8_A	0.8829568561101004
6O9L_B	0.8830255657874051
7MW6_A	0.883118060735608
3T1W_A	0.8831392765001527
4CG4_A	0.8831886613780429
7E3K_B	0.8833202179658171
7E9Q_C	0.8835382895664671
7DVQ_1	0.8835575949093403
6LPF_A	0.8836895832148044
6N1Z_A	0.8838749687129019
5FWM_E	0.8839504658246387
7VXM_D	0.8840024230306386
3THX_A	0.8840472951612512
4FPA_B	0.8841030958101667
7E8H_B	0.884462343200757
7QJ4_K	0.8844771536180835
7E8H_D	0.8845358542454214
6UQF_A	0.8848175592945173
6UQF_B	0.8848180088286822
6UQF_D	0.8848183012208162
6UQF_C	0.8848188726172928
7QJ6_K	0.8849430377370657
6X9O_A	0.8851127193220691
7QJ9_K	0.8851196989679576
7WVQ_D	0.8857001025786255
7XID_C	0.8857384073504934
7ZR9_B	0.8858256446716182
6XRE_B	0.8858257602159281
7LN0_A	0.8859057073898535
6LKN_E	0.8860901998077928
7E8E_D	0.886206028057178
6L54_A	0.8862456395447953
7E8E_B	0.8862540242545793
6GML_Z	0.8862928512741889
5FWL_E	0.8863443298284039
4FPB_B	0.8863614938068912
7EMF_X	0.8863726217983918
1XFX_F	0.8866484741294764
4FPB_A	0.8866655573369511
1XFX_B	0.886701694548528
1XFX_E	0.8867074834400515
7CWN_A	0.8868055960485826
1XFX_D	0.8868300920660676
1XFX_C	0.8868759721379673
1XFX_A	0.8869107453286519
5FWP_E	0.8869882897414485
2XWJ_H	0.8871645480058339
4UX8_B	0.8872956381720203
4UX8_A	0.8872959468474857
7ONB_C	0.8873691867091363
2ICF_B	0.8874428304870735
6LKN_I	0.8874829540384608
7VNC_C	0.887569342918693
7WVQ_C	0.8877290792123775
7VXK_B	0.8883317805446473
7E8H_A	0.888370398481964
7E8H_C	0.8883753302218639
7E8E_A	0.8891583144479911
7E8E_C	0.8892155105047315
7K8Y_D	0.8893685884612379
7CZX_A	0.8893741005970107
7CWN_B	0.8894158118329818
7VXC_B	0.8899186184158144
7CWN_C	0.8900745581226304
7E8C_B	0.8902197797141045
3IBJ_B	0.8905970198999478
6XBD_M	0.8906585480545612
4FOE_A	0.8906624512204593
5EXR_C	0.8906760253049621
7LN1_A	0.8907246576428461
5EXR_G	0.8908115218174504
7W9C_C	0.8908323155288288
6POG_B	0.8910747050491636
4A0C_E	0.8911300600125359
7QJ3_K	0.8911843566999758
7E3L_A	0.891398314510696
7W99_C	0.8919423975973144
1XFU_B	0.8919605490899962
1XFU_E	0.8920014024014113
7NIU_A	0.8921172859259828
1XFU_A	0.8922738515851327
6ULG_L	0.8923666777605717
1XFU_D	0.8923992167910841
4CG4_F	0.892439313371362
1XFU_F	0.8924452912147876
7VND_C	0.8924457688548115
7VND_A	0.8925382104401063
1XFU_C	0.8925496502425836
6N1Z_D	0.892755283083942
5IY6_B	0.8929889030251367
6LR6_B	0.8930802298402394
7CZY_C	0.8931374517396187
5IYA_B	0.8931412954405927
7E3K_A	0.8933007872070705
4FOE_B	0.8937284670524065
7E8C_C	0.8938298561166842
6LKN_M	0.8939342948908761
4CMP_B	0.8942699856613603
7KQB_B	0.8943477154318562
6ZDH_A	0.89438131418389
7OKY_Z	0.8943992799533123
1XFZ_E	0.894573717410512
7VXA_B	0.8945875981722291
1XFZ_B	0.8947327823366356
1XFZ_F	0.8948355354188668
7WS1_B	0.8950457914145795
7DX5_A	0.8950613614667025
2XWJ_B	0.8951405610891296
1XFZ_C	0.895141619280367
1XFZ_D	0.8953071434657652
1XFZ_A	0.8953468773064136
7QE0_A	0.8955707829045891
6ZWM_G	0.8956991741312952
7VNE_C	0.8957203772702409
6ZWM_H	0.8958410994942014
2XWJ_D	0.8958442483941416
7XID_B	0.896023389572566
4BEJ_A	0.8962597657505491
6LN8_A	0.8963406285262028
7V7Z_A	0.8964029611087941
6ZWO_H	0.8964668083422778
7PE9_G	0.8965959322550934
7DX9_A	0.896876419866276
7PE7_G	0.8968767137015903
7PE7_H	0.8968789189964249
7XIC_C	0.8969032864025992
2N5E_B	0.8969041578303727
7CZZ_C	0.8970156919201926
2N5E_A	0.8971119504925756
[truncated: 159,633 more rows]
