# Supplementary material for: Identifying and profiling structural similarities between Spike of SARS-CoV-2 and other viral or host proteins with Machaon
Source: Commun Biol. 2023 Jul 19;6:752. doi: 10.1038/s42003-023-05076-7 (PMC10356814; doi:10.1038/s42003-023-05076-7)
Supplement: Supplementary file 8 — Supplementary Data 5 [file 42003_2023_5076_MOESM8_ESM.zip › 6VXX_A_whole_human_exp_dataset/metrics/6VXX_A_t-alpha.csv]

structureId	t-alpha
7RQ6_A	0.0
7CHH_A	0.0
7D3E_C	0.0
6WJ5_C	0.0
6AH0_C	0.0
6GML_B	0.0
6R4H_B	0.0
7AAV_A	0.0
6TD3_D	0.0
6HXH_G	0.0
6A5P_B	0.0
7LD1_B	0.0
6VXX_A	0.0
7KMS_B	0.0
6FF7_A	0.0
7DX9_B	0.0008271775551371
7Q9I_B	0.0008271775551371
7QE0_A	0.0008271775551371
7NIV_A	0.0008271775551371
7AKJ_B	0.0008271775551371
6A5L_B	0.0008271775551371
7M6G_B	0.0008271775551371
6NIH_A	0.0008271775551371
7EH5_A	0.0008271775551371
7K59_D	0.0008271775551371
6DM1_D	0.0008281320187666
7D3E_A	0.0008281320187666
7K59_A	0.0008281320187666
7NY5_E	0.0008281320187666
5L4K_N	0.0008281320187666
7WWL_C	0.0008281320187666
7WEA_A	0.0008281320187666
7ND9_B	0.0016540840807526
7R7T_D	0.0016540840807526
7OMF_C	0.0016540840807526
6DLZ_D	0.0016540840807526
4OO6_A	0.0016540840807526
7BSQ_A	0.0016540840807526
7V26_E	0.0016540840807526
5ZAM_A	0.0016540840807526
7K11_A	0.0016540840807526
3LWW_C	0.0016540840807526
6J4W_B	0.0016540840807526
6NB4_C	0.0016540840807526
3KLS_A	0.0016540840807526
7K4N_E	0.0016540840807526
7WE9_B	0.0016569498401739
5JUY_E	0.0016569498401739
7BP9_D	0.0016569498401739
7MQS_F	0.0016569498401739
7L2E_A	0.0016569498401739
6XK9_Y	0.0016569498401739
7K8W_A	0.0016569498401739
7XOD_A	0.0016569498401739
6NN8_C	0.0016569498401739
6P0B_A	0.0024811957952362
6SVO_B	0.0024811957952362
3EI4_C	0.0024811957952362
4A82_B	0.0024811957952362
7CAI_B	0.0024811957952362
6NB6_C	0.0024811957952362
5UOE_D	0.0024811957952362
7RL6_D	0.0024811957952362
6XCM_B	0.0024811957952362
6XTY_2	0.0024811957952362
6NB6_A	0.0024811957952362
6X2J_D	0.0024811957952362
7KBT_A	0.0024811957952362
7BP9_A	0.0024878881015579
7T9K_B	0.0024878881015579
7JM7_A	0.0024878881015579
7K8V_C	0.0024878881015579
6CM1_B	0.0024878881015579
7P40_E	0.0024878881015579
3PRX_D	0.0024878881015579
7E9O_A	0.0024878881015579
7K8Z_A	0.0024878881015579
6EJA_A	0.0024878881015579
6DM0_D	0.0024878881015579
7QE7_N	0.0033085120789013
5LCW_A	0.0033085120789013
7M6E_E	0.0033085120789013
6DM1_B	0.0033085120789013
6A5T_B	0.0033085120789013
6NT4_A	0.0033085120789013
7T3U_B	0.0033085120789013
7KL9_B	0.0033085120789013
7DGD_B	0.0033085120789013
7MW2_A	0.0033085120789013
7SV7_A	0.0033085120789013
6WJ5_D	0.0033085120789013
7K8V_B	0.0033085120789013
7ENF_A	0.0033085120789013
6SYT_A	0.0033085120789013
7RL6_A	0.0033085120789013
7K66_A	0.0033195156791741
7XID_B	0.0033195156791741
6XTE_A	0.0033195156791741
7EG9_A	0.0033195156791741
5FTL_D	0.0033195156791741
7EG9_p	0.0033195156791741
5UOE_C	0.0033195156791741
7ND6_B	0.0033195156791741
7WUB_I	0.0033195156791741
5FTL_A	0.0033195156791741
7K8U_C	0.0033195156791741
7TCA_A	0.0033195156791741
7A6F_A	0.0041355535019986
7EDJ_A	0.0041355535019986
6AH0_X	0.0041355535019986
6O9G_B	0.0041355535019986
5EPG_A	0.0041355535019986
7MEZ_A	0.0041355535019986
6WPS_B	0.0041355535019986
4IOF_A	0.0041355535019986
7TB8_A	0.0041355535019986
7MW6_C	0.0041355535019986
7MM0_C	0.0041355535019986
7RLA_D	0.0041355535019986
7VSH_A	0.0041355535019986
7OXO_C	0.0041355535019986
7ND3_B	0.0041355535019986
6R4E_B	0.0041527907791232
6GMH_B	0.0041527907791232
7NDB_C	0.0041527907791232
7KJ4_A	0.0041527907791232
7WUB_L	0.0041527907791232
7WHK_A	0.0041527907791232
6D0Y_C	0.0041527907791232
7MP5_A	0.0041527907791232
6NT3_A	0.0041527907791232
6C01_B	0.0041527907791232
7PG4_A	0.0049627974633414
7V81_A	0.0049627974633414
6J4Z_A	0.0049627974633414
5WVE_A	0.0049627974633414
7KNI_B	0.0049627974633414
7RLA_A	0.0049627974633414
7LN2_B	0.0049627974633414
7Q9G_C	0.0049627974633414
6C02_A	0.0049877163597098
6PUU_B	0.0049877163597098
7ND8_C	0.0049877163597098
7JY5_C	0.0049877163597098
5U8R_A	0.0049877163597098
7V89_B	0.0049877163597098
7KMK_B	0.0049877163597098
6BH8_A	0.0049877163597098
7K8X_A	0.0049877163597098
7Q9I_A	0.0049877163597098
6U7G_A	0.0049877163597098
7X08_B	0.0049877163597098
7JUP_D	0.0049877163597098
7JY5_F	0.0049877163597098
6I2X_B	0.0049877163597098
6RQJ_A	0.0057897637424946
7DGD_A	0.0057897637424946
6WG3_E	0.0057897637424946
7LRT_C	0.0057897637424946
6INQ_B	0.0057897637424946
7PO5_C	0.0057897637424946
6B7Z_A	0.0057897637424946
6DLZ_B	0.0057897637424946
7WEB_B	0.0057897637424946
6G2D_B	0.0057897637424946
6PUU_C	0.0058238157721357
7LS9_C	0.0058238157721357
6PUU_D	0.0058238157721357
7BP8_B	0.0058238157721357
6PUU_A	0.0058238157721357
7BYR_C	0.0058238157721357
7SB3_J	0.0058238157721357
3CU7_A	0.0058238157721357
7Q0A_B	0.0058238157721357
4A5W_A	0.0058238157721357
7WLY_A	0.0058238157721357
7NDL_B	0.0058238157721357
7BP8_E	0.0058238157721357
6ICZ_Y	0.0058238157721357
6EJE_A	0.0058238157721357
7EJ4_B	0.0058238157721357
6J50_A	0.0058238157721357
7EG8_A	0.0066169305252397
7CAC_A	0.0066169305252397
7PNQ_B	0.0066169305252397
4QIA_B	0.0066169305252397
7OBB_B	0.0066169305252397
6IR9_A	0.0066169305252397
6VHH_A	0.0066169305252397
7S5X_E	0.0066169305252397
6J4X_A	0.0066169305252397
7S6L_A	0.0066610907906692
6BF7_A	0.0066610907906692
7K4N_B	0.0066610907906692
7OPI_C	0.0066610907906692
7S0C_B	0.0066610907906692
6XEY_A	0.0066610907906692
7JM7_C	0.0066610907906692
7L56_B	0.0066610907906692
7WHK_B	0.0066610907906692
5WOB_D	0.0066610907906692
7KNB_A	0.0066610907906692
6SVQ_B	0.0074438168005386
7V8A_A	0.0074438168005386
6WJ5_A	0.0074438168005386
6XZQ_D	0.0074438168005386
5O9Z_A	0.0074438168005386
6CS2_B	0.0074438168005386
6DM0_B	0.0074438168005386
7K43_A	0.0074438168005386
6WJ5_B	0.0074438168005386
3KM9_A	0.0074438168005386
7AST_M	0.0074438168005386
6K7G_A	0.0074438168005386
5I5K_A	0.0074438168005386
7RLF_B	0.0075000236060698
7K8S_A	0.0075000236060698
1UKL_B	0.0075000236060698
7XO8_B	0.0075000236060698
7LN4_A	0.0075000236060698
5YU6_A	0.0075000236060698
6SVO_A	0.0075000236060698
7R40_C	0.0075000236060698
7E1Z_A	0.0075000236060698
7WEA_B	0.0075000236060698
6MF0_B	0.0075000236060698
7MW6_B	0.0075000236060698
6ACK_A	0.0075000236060698
7SB4_A	0.0075000236060698
7S7B_A	0.0082713823222237
4FDD_A	0.0082713823222237
5DLQ_B	0.0082713823222237
7XID_A	0.0082713823222237
7T3U_D	0.0082713823222237
4D1E_A	0.0082713823222237
5WOB_B	0.0082713823222237
5IYC_A	0.0082713823222237
2WK3_B	0.0082713823222237
7ND3_C	0.0083406172007201
3WN4_A	0.0083406172007201
7ENJ_W	0.0083406172007201
6A5O_B	0.0083406172007201
7RLF_E	0.0083406172007201
5YU6_C	0.0083406172007201
7SBW_A	0.0083406172007201
7KNH_B	0.0083406172007201
7Q0A_A	0.0083406172007201
7R1A_A	0.0083406172007201
2B5L_B	0.0083406172007201
5ZAK_A	0.0083406172007201
6XOT_A	0.0083406172007201
7LY2_J	0.0083406172007201
7VCS_J	0.0083406172007201
4KRO_A	0.0083406172007201
6TED_B	0.0083406172007201
7XO7_B	0.0083406172007201
7T3A_A	0.0083406172007201
7OBA_B	0.0090981841206985
7VXD_D	0.0090981841206985
7QDR_B	0.0090981841206985
7E3L_C	0.0090981841206985
6RST_A	0.0091819121329137
6PUO_D	0.0091819121329137
4PF9_A	0.0091819121329137
6PUO_A	0.0091819121329137
7FH1_A	0.0091819121329137
5J3V_A	0.0091819121329137
7KNH_C	0.0091819121329137
6W5S_A	0.0091819121329137
6PUO_C	0.0091819121329137
6PUO_B	0.0091819121329137
7S6L_C	0.0091819121329137
7K8T_A	0.0091819121329137
7L2D_C	0.0091819121329137
7KS9_B	0.0091819121329137
7ND5_B	0.0091819121329137
7B0Y_B	0.0099256639124456
6J4Z_B	0.0099256639124456
6GYR_A	0.0099256639124456
7TEX_B	0.0099256639124456
7V83_A	0.0099256639124456
7RQ6_B	0.0099256639124456
7BYR_B	0.0099256639124456
5TQC_A	0.0099256639124456
7M7F_A	0.0100253538396266
7CYL_A	0.0100253538396266
7RBV_B	0.0100253538396266
7V81_B	0.0100253538396266
7RW2_C	0.0100253538396266
4RIA_A	0.0100253538396266
7SBX_J	0.0100253538396266
5OLA_F	0.0100253538396266
6R4H_A	0.0100253538396266
7SB3_A	0.0100253538396266
7MW5_B	0.0100253538396266
7LD1_C	0.010752376359526
7E7D_C	0.010752376359526
7JUP_B	0.010752376359526
7RA8_B	0.010752376359526
7V88_A	0.010752376359526
7KRJ_A	0.010752376359526
6J51_A	0.010752376359526
7N5H_C	0.010752376359526
7V85_A	0.010752376359526
7SG4_A	0.010752376359526
7TW6_A	0.0108695004677259
5OIK_A	0.0108695004677259
7NYC_A	0.0108695004677259
7XO7_C	0.0108695004677259
4X4R_C	0.0108695004677259
7M6I_C	0.0108695004677259
5HCC_A	0.0108695004677259
6R4I_B	0.0108695004677259
7KS9_C	0.0108695004677259
6B7Y_B	0.0108695004677259
6UIA_B	0.0108695004677259
6J4Y_A	0.0115797655430185
7TW5_B	0.0115797655430185
7SG4_C	0.0115797655430185
7K43_E	0.0115797655430185
7VFV_A	0.0115797655430185
5FOB_B	0.0115797655430185
7K56_D	0.0115797655430185
7BG9_A	0.0115797655430185
7K56_J	0.0115797655430185
7FAF_A	0.0115797655430185
6CLZ_B	0.0115797655430185
7R40_A	0.0117157998763879
6A5P_A	0.0117157998763879
7FH1_B	0.0117157998763879
7A95_C	0.0117157998763879
7MP6_A	0.0117157998763879
5IYB_A	0.0117157998763879
6W5U_A	0.0117157998763879
6Y5Q_u	0.0117157998763879
6LR0_U	0.0117157998763879
7T3U_C	0.0117157998763879
7WJI_C	0.0117157998763879
4PJ3_A	0.0117157998763879
7QDY_B	0.0124068665100041
4GL2_B	0.0124068665100041
5DLQ_A	0.0124068665100041
7BPB_E	0.0124068665100041
7AY1_A	0.0124068665100041
7FAE_B	0.0124068665100041
7MM0_A	0.0124068665100041
7B91_C	0.0124068665100041
7V2A_C	0.0124068665100041
7K56_A	0.0124068665100041
4PJW_A	0.0124068665100041
7R7T_A	0.0124068665100041
7S7B_E	0.0124068665100041
7K56_G	0.0124068665100041
7VFW_A	0.0124068665100041
7E3K_B	0.012562807806465
7KS9_A	0.012562807806465
7VCS_A	0.012562807806465
5K4L_B	0.012562807806465
7S5Y_E	0.012562807806465
7SN3_A	0.012562807806465
4PES_A	0.012562807806465
5YTB_C	0.012562807806465
5WYZ_B	0.012562807806465
7PO5_B	0.012562807806465
2QMR_A	0.012562807806465
7NGF_A	0.0132341605941959
7BPB_B	0.0132341605941959
2Z5M_A	0.0132341605941959
7NDD_B	0.0132341605941959
7BSP_A	0.0132341605941959
2MZI_A	0.0132341605941959
7W02_A	0.0132341605941959
3W3M_A	0.0132341605941959
4GSF_B	0.0134114913151814
5UOE_A	0.0134114913151814
7DFW_A	0.0134114913151814
7JV6_B	0.0134114913151814
7S61_E	0.0134114913151814
7SBV_J	0.0134114913151814
7EH5_C	0.0134114913151814
6SUK_A	0.0134114913151814
7RL7_F	0.0134114913151814
4PF7_B	0.0134114913151814
6D6R_K	0.0134114913151814
5OF9_B	0.0134114913151814
7C2L_B	0.0134114913151814
7K8S_C	0.0140611636219507
7FAE_A	0.0140611636219507
5G05_A	0.0140611636219507
7KL9_A	0.0140611636219507
2HYE_A	0.0140611636219507
5FTK_D	0.0140611636219507
6X2J_C	0.0140611636219507
7ND5_C	0.0140611636219507
6O9G_D	0.0140611636219507
7SBY_A	0.0140611636219507
7S0C_A	0.0140611636219507
5FTK_A	0.0140611636219507
7NIU_A	0.0142618534263445
7B92_C	0.0142618534263445
7RL6_C	0.0142618534263445
7RL7_C	0.0142618534263445
7KXJ_C	0.0142618534263445
7Q9F_C	0.0142618534263445
3LWW_A	0.0142618534263445
7E9O_C	0.0142618534263445
7ND3_A	0.0142618534263445
3GB8_A	0.0142618534263445
4X4N_A	0.0142618534263445
4FQ3_A	0.0142618534263445
2Z5N_A	0.0142618534263445
7DFZ_A	0.0142618534263445
4R09_B	0.014888357714047
4UI9_A	0.014888357714047
7NVR_B	0.014888357714047
6VN1_B	0.014888357714047
7RLJ_E	0.014888357714047
6EJB_A	0.014888357714047
7Q1L_A	0.014888357714047
7KNE_C	0.014888357714047
5HXB_Y	0.014888357714047
7TAT_A	0.014888357714047
7LQV_B	0.0151134131271917
7CZZ_B	0.0151134131271917
7PW6_A	0.0151134131271917
7RL6_F	0.0151134131271917
6XCN_A	0.0151134131271917
7WS0_C	0.0151134131271917
7EMF_W	0.0151134131271917
4HAW_C	0.0151134131271917
7WLZ_A	0.0151134131271917
5ZRV_E	0.0151134131271917
7MNJ_B	0.0151134131271917
5ZYA_A	0.0157152579062525
7K10_A	0.0157152579062525
5IJO_V	0.0157152579062525
7RLJ_K	0.0157152579062525
5L4K_Z	0.0157152579062525
7R8M_B	0.0157152579062525
7PG2_A	0.0157152579062525
5HCE_A	0.0159666566861913
5JUY_G	0.0159666566861913
7T3C_A	0.0159666566861913
7ABI_U	0.0159666566861913
7V82_B	0.0159666566861913
7EPC_A	0.0159666566861913
4M1C_B	0.0159666566861913
7A98_B	0.0159666566861913
7FJN_C	0.0159666566861913
5O9Z_C	0.0159666566861913
7S5Z_E	0.0159666566861913
5YVI_A	0.0159666566861913
2MLR_A	0.0159666566861913
5G04_A	0.0159666566861913
3E4A_B	0.0165423471063261
7R8N_E	0.0165423471063261
7ND7_B	0.0165423471063261
6FN4_A	0.0165423471063261
7WWM_C	0.0165423471063261
7V7Z_A	0.0165423471063261
7RLJ_H	0.0165423471063261
5KJH_B	0.0168211022886111
5ZRV_G	0.0168211022886111
4C0Q_B	0.0168211022886111
1QGK_A	0.0168211022886111
2OT8_A	0.0168211022886111
5IJO_J	0.0168211022886111
6W5R_A	0.0168211022886111
7RLD_D	0.0168211022886111
5HCD_A	0.0168211022886111
6ACJ_A	0.0168211022886111
7WPA_B	0.0168211022886111
7C2L_C	0.0168211022886111
5NW4_B	0.017369624679081
6X2J_B	0.017369624679081
6WPS_E	0.017369624679081
7OPN_B	0.017369624679081
7RLJ_B	0.017369624679081
6B7Y_A	0.017369624679081
6J50_B	0.017369624679081
6J4X_B	0.017369624679081
4RE9_A	0.017369624679081
7SG4_B	0.017369624679081
7A5P_q	0.017676751760596
6FBS_A	0.017676751760596
5V9P_A	0.017676751760596
7RLD_A	0.017676751760596
5M5G_B	0.017676751760596
6FUW_A	0.017676751760596
7M6E_A	0.017676751760596
6R4E_A	0.017676751760596
7T9K_C	0.017676751760596
7AKD_C	0.017676751760596
6WPT_A	0.017676751760596
7CZV_B	0.017676751760596
7F4G_A	0.017676751760596
5TBY_B	0.017676751760596
7VGI_B	0.0181966044744523
7DU2_B	0.0181966044744523
7WLL_A	0.0181966044744523
7K8Z_C	0.0181966044744523
7A95_B	0.0181966044744523
7S6J_B	0.0181966044744523
6Q84_A	0.0181966044744523
7V2A_A	0.0185340926063368
7RLH_E	0.0185340926063368
6EJ8_A	0.0185340926063368
7VCS_D	0.0185340926063368
6Q1V_A	0.0185340926063368
7MW2_B	0.0185340926063368
5KKL_B	0.0185340926063368
7RLH_B	0.0185340926063368
4UHW_A	0.0185340926063368
7WLJ_A	0.0190237705806923
7WEA_C	0.0190237705806923
6IR9_B	0.0190237705806923
7Q9M_B	0.0190237705806923
7VGJ_A	0.0190237705806923
7E7B_C	0.0190237705806923
7D0C_C	0.0190237705806923
7R8O_A	0.0190237705806923
7RLH_C	0.0190237705806923
7ONB_C	0.0190237705806923
7RBV_A	0.0190237705806923
4HB0_C	0.0193931278866674
5UOE_E	0.0193931278866674
2QMR_D	0.0193931278866674
6D6Q_K	0.0193931278866674
3IKM_A	0.0193931278866674
6P09_A	0.0193931278866674
7SX3_D	0.0193931278866674
7K8Z_B	0.0193931278866674
6ZMJ_B	0.0193931278866674
7EPC_B	0.0193931278866674
7PMY_A	0.0193931278866674
5YU7_A	0.0193931278866674
7PG3_A	0.0198511223599899
6A5O_A	0.0198511223599899
6C01_A	0.0198511223599899
6ZX9_A	0.0198511223599899
6TLJ_N	0.0198511223599899
7N4V_A	0.0198511223599899
7XOD_B	0.0198511223599899
4A11_A	0.0202533741750159
7WS3_A	0.0202533741750159
7LXZ_B	0.0202533741750159
7VXK_D	0.0202533741750159
3HGZ_B	0.0202533741750159
7AKD_B	0.0202533741750159
7NTC_B	0.0202533741750159
6ZMK_B	0.0202533741750159
7SY5_C	0.0202533741750159
7K8U_B	0.0202533741750159
4ZXB_E	0.0202533741750159
7EJ5_A	0.0202533741750159
6DMY_A	0.0202533741750159
7B0I_C	0.0202533741750159
7VCS_G	0.0202533741750159
7RLH_F	0.0206781724763542
7N4V_B	0.0206781724763542
7OPC_B	0.0206781724763542
7VQ1_C	0.0211148333140693
7VQ1_A	0.0211148333140693
6LKN_M	0.0211148333140693
7NDL_A	0.0211148333140693
7PO5_A	0.0211148333140693
4RE9_B	0.0211148333140693
6CCH_A	0.0211148333140693
7E21_A	0.0211148333140693
6SVP_B	0.0211148333140693
6XCN_C	0.0211148333140693
3N56_B	0.0211148333140693
7M7I_A	0.0211148333140693
5TSJ_M	0.0211148333140693
6K7H_A	0.0211148333140693
7OB9_B	0.0211148333140693
5ZAL_A	0.0215054061986588
7CHH_B	0.0215054061986588
7V86_B	0.0215054061986588
7KXK_C	0.0215054061986588
7RLA_E	0.0215054061986588
7WE9_A	0.0215054061986588
7T9K_A	0.0215054061986588
6EJC_A	0.0215054061986588
7OPD_B	0.0215054061986588
5WVE_E	0.0219779944667735
6GYR_C	0.0219779944667735
7A98_A	0.0219779944667735
7K1F_A	0.0219779944667735
7S60_E	0.0219779944667735
5ZRV_A	0.0219779944667735
7KVF_B	0.0219779944667735
7OPC_d	0.0219779944667735
7KVE_B	0.0219779944667735
2Q5D_A	0.0219779944667735
5DYH_A	0.0223323354003182
3JBT_E	0.0223323354003182
7LQW_B	0.0223323354003182
7LQW_A	0.0223323354003182
7QDR_A	0.0223323354003182
7OPN_A	0.0223323354003182
7A94_C	0.0223323354003182
4DWK_B	0.0223323354003182
7JV4_C	0.0228428607189075
7VCV_D	0.0228428607189075
6M23_B	0.0228428607189075
7XO8_C	0.0228428607189075
4RIA_B	0.0228428607189075
7VQ1_D	0.0228428607189075
7AKD_A	0.0228428607189075
6M23_A	0.0228428607189075
7ND8_A	0.0228428607189075
6H04_A	0.0231594461372635
6J4Y_B	0.0231594461372635
7WHI_A	0.0231594461372635
7BPA_E	0.0231594461372635
7RLF_F	0.0231594461372635
7LXY_B	0.0231594461372635
7SX4_E	0.0231594461372635
6WGE_E	0.0231594461372635
6ACG_B	0.0237089470211593
7VQ1_B	0.0237089470211593
7L2D_A	0.0237089470211593
7VCV_A	0.0237089470211593
6R4F_B	0.0237089470211593
7XIC_B	0.0237089470211593
7CZS_B	0.0237089470211593
5JK7_B	0.0237089470211593
7NDA_A	0.0237089470211593
7XOD_C	0.0237089470211593
7LQV_A	0.0237089470211593
5ZRV_C	0.0237089470211593
7N74_A	0.0237089470211593
7L2E_B	0.0237089470211593
6P0E_A	0.0237089470211593
7UAP_B	0.0237089470211593
6NB7_B	0.0239867377672513
7WLK_A	0.0239867377672513
6N88_A	0.0239867377672513
7BYR_A	0.0239867377672513
7K90_B	0.0239867377672513
7WEC_C	0.0239867377672513
6EJD_A	0.0239867377672513
7RLF_C	0.0239867377672513
6X2J_A	0.0239867377672513
7NGF_E	0.0239867377672513
6SVM_A	0.0245762552329136
7E3L_A	0.0245762552329136
7WS9_B	0.0245762552329136
7ENF_C	0.0245762552329136
5O32_B	0.0245762552329136
4X4S_C	0.0245762552329136
7S6K_A	0.0245762552329136
5MQF_A	0.0245762552329136
6XOS_A	0.0245762552329136
7MJM_B	0.0245762552329136
6ACJ_C	0.0245762552329136
5A31_A	0.0248137209778811
7RLA_B	0.0248137209778811
7X08_C	0.0248137209778811
7PER_J	0.0248137209778811
7Q9F_B	0.0248137209778811
7MJM_A	0.0248137209778811
7WPA_A	0.0248137209778811
7NG4_C	0.0248137209778811
7VFU_A	0.0248137209778811
7WEC_A	0.0248137209778811
7A69_A	0.0254452761871732
5LCW_N	0.0254452761871732
7V82_C	0.0254452761871732
7KNB_C	0.0254452761871732
6VXX_B	0.0254452761871732
5WOB_F	0.0254452761871732
5YST_C	0.0254452761871732
3DPD_A	0.0254452761871732
7JWB_C	0.0254452761871732
6O1V_A	0.0254452761871732
7MP6_B	0.0254452761871732
7M6F_B	0.0254452761871732
6MF0_A	0.0254452761871732
7POV_A	0.025640883005656
7KMS_C	0.025640883005656
6J51_B	0.025640883005656
7FEM_B	0.025640883005656
7WLI_A	0.025640883005656
6HXH_B	0.025640883005656
7V99_A	0.025640883005656
7ENF_B	0.025640883005656
6TLJ_A	0.025640883005656
7OKX_B	0.025640883005656
7OL0_B	0.025640883005656
6A5R_B	0.025640883005656
7DX8_C	0.025640883005656
6GML_A	0.025640883005656
2Z5O_A	0.0263160129948751
7KMZ_B	0.0263160129948751
7LS9_A	0.0263160129948751
5FTK_F	0.0263160129948751
2P8Q_A	0.0263160129948751
7JVC_E	0.0263160129948751
6R4I_A	0.0263160129948751
7M6H_A	0.0263160129948751
6R4G_B	0.0263160129948751
7M7H_A	0.0263160129948751
6LQ9_C	0.0263160129948751
7LSS_B	0.0263160129948751
5FTK_C	0.0263160129948751
7K1D_A	0.0263160129948751
3N56_A	0.0263160129948751
7Q9M_A	0.0263160129948751
7BPB_F	0.0263160129948751
7BPA_B	0.026468223205744
7OKY_B	0.026468223205744
6F1T_e	0.026468223205744
7WUH_A	0.026468223205744
7SB5_C	0.026468223205744
7KMK_C	0.026468223205744
4GL2_A	0.026468223205744
6LXD_A	0.026468223205744
7SB5_A	0.026468223205744
7WS3_C	0.026468223205744
3OFI_B	0.026468223205744
7M6G_A	0.026468223205744
7PER_V	0.026468223205744
7POV_B	0.026468223205744
6XTX_2	0.026468223205744
7CT5_C	0.026468223205744
7SO9_K	0.026468223205744
7WS0_B	0.0271879789729934
7VCT_A	0.0271879789729934
7M6H_B	0.0271879789729934
7RLF_D	0.0271879789729934
5WOB_H	0.0271879789729934
6W5T_A	0.0271879789729934
7Q9P_C	0.0271879789729934
7VCV_F	0.0271879789729934
6BYZ_B	0.0271879789729934
7VCT_D	0.0271879789729934
7RLF_A	0.0271879789729934
6K7N_A	0.0271879789729934
7RLC_A	0.0271879789729934
4PF9_B	0.0271879789729934
5HXB_B	0.0271879789729934
7OPL_A	0.0271879789729934
6ACG_C	0.0272952510798727
3PVM_B	0.0272952510798727
7CZV_C	0.0272952510798727
5DIS_A	0.0272952510798727
7VFS_A	0.0272952510798727
7V89_A	0.0272952510798727
6I2X_A	0.0280611759977658
7VCV_C	0.0280611759977658
7LS9_B	0.0280611759977658
3JBT_A	0.0280611759977658
7LXY_J	0.0280611759977658
7A6E_A	0.0280611759977658
7E7S_A	0.0280611759977658
7WVQ_D	0.0280611759977658
5JLJ_C	0.0280611759977658
7N8H_K	0.0280611759977658
4PES_B	0.0280611759977658
6SVM_B	0.0280611759977658
5K4L_A	0.0280611759977658
5IYC_B	0.0280611759977658
3J2T_E	0.0280611759977658
7SBW_J	0.0280611759977658
4M1C_A	0.0280611759977658
6FTX_W	0.0280611759977658
7MW4_C	0.0280611759977658
7CZP_C	0.0281224550452081
7VGH_B	0.0281224550452081
7DZX_B	0.0281224550452081
6QAJ_A	0.0281224550452081
7ZRC_B	0.0281224550452081
7T3U_A	0.0281224550452081
7Q1L_B	0.0281224550452081
7OOP_B	0.0281224550452081
7K57_B	0.0281224550452081
6R4J_B	0.0289360965836333
7L35_A	0.0289360965836333
6HXH_E	0.0289360965836333
7PNQ_C	0.0289360965836333
6X2V_C	0.0289360965836333
7RBV_C	0.0289360965836333
6K7L_A	0.0289360965836333
6NB7_A	0.0289360965836333
7ZR7_B	0.0289360965836333
2Z5J_A	0.0289360965836333
6QFB_B	0.0289360965836333
6ACG_A	0.0289360965836333
7VCU_B	0.0289360965836333
7VCU_I	0.0289360965836333
7Q3L_A	0.0289360965836333
5AWC_B	0.0289360965836333
7KDT_A	0.0289360965836333
7R1A_C	0.0289493438129448
5XOJ_C	0.0289493438129448
7A95_A	0.0289493438129448
5IY9_A	0.0289493438129448
7MDM_B	0.0289493438129448
7EJ5_B	0.0289493438129448
7EDX_p	0.0289493438129448
3A6P_F	0.0289493438129448
7M6E_B	0.0289493438129448
7WLY_C	0.0297764065873182
7WE7_G	0.0297764065873182
7K57_K	0.0297764065873182
7D00_C	0.0297764065873182
7XO8_A	0.0297764065873182
5M6W_B	0.0298127438669044
7RLC_D	0.0298127438669044
7L2D_B	0.0298127438669044
7SBY_J	0.0298127438669044
5C52_A	0.0298127438669044
7S6L_B	0.0298127438669044
7TJ9_A	0.0298127438669044
7A3G_A	0.0298127438669044
5DIF_C	0.0298127438669044
7FD9_A	0.0298127438669044
7OPD_d	0.0298127438669044
7Q0A_C	0.0298127438669044
7K8W_B	0.0298127438669044
7FD9_B	0.0298127438669044
7A97_A	0.030603642719128
4A82_A	0.030603642719128
7QDY_A	0.030603642719128
7ND6_C	0.030603642719128
7V7Z_C	0.030603642719128
7V82_A	0.030603642719128
7KNI_A	0.030603642719128
7SBV_A	0.030603642719128
4C0P_B	0.030603642719128
7D03_C	0.030603642719128
7MW5_A	0.030603642719128
7VCU_L	0.0306906295197915
7ND5_A	0.0306906295197915
7PNQ_A	0.0306906295197915
7V7Z_B	0.0306906295197915
7TB8_B	0.0306906295197915
3JBT_I	0.0306906295197915
7LMZ_D	0.0306906295197915
4PA0_B	0.0306906295197915
7NI6_B	0.0306906295197915
5URM_B	0.031431051558405
6EJ9_A	0.031431051558405
7JUP_C	0.031431051558405
7DZY_A	0.031431051558405
7E8C_C	0.031431051558405
7D0D_C	0.031431051558405
7K57_H	0.031431051558405
7S6K_E	0.031431051558405
6FF4_u	0.031431051558405
5V9T_A	0.0315702473264509
5WVE_K	0.0315702473264509
6XOU_A	0.0315702473264509
4UHX_A	0.0315702473264509
6W4E_A	0.0315702473264509
7R1A_B	0.0315702473264509
6ZPT_D	0.0315702473264509
7MIS_C	0.0315702473264509
7PNM_A	0.0315702473264509
7WK4_C	0.0315702473264509
5U8Q_A	0.0315702473264509
7A96_C	0.0322581402352546
3J0K_A	0.0322581402352546
7L2F_B	0.0322581402352546
7MXP_B	0.0322581402352546
7MW4_A	0.0322581402352546
7MXP_C	0.0322581402352546
7TW1_B	0.0322581402352546
7FEM_A	0.0322581402352546
7D0B_B	0.0322581402352546
7CZR_C	0.0322581402352546
4KRP_A	0.0324511081324321
7CRF_B	0.0324511081324321
7B9C_C	0.0324511081324321
4HAY_C	0.0324511081324321
5JUY_C	0.0324511081324321
7RLH_D	0.0324511081324321
4NEN_A	0.0324511081324321
7V81_C	0.0324511081324321
7K57_E	0.0330849069147651
2ICF_B	0.0330849069147651
7JUP_A	0.0330849069147651
7SY5_B	0.0330849069147651
6A5R_A	0.0330849069147651
4PA0_A	0.0330849069147651
7RLB_F	0.0333332138395487
7RLB_C	0.0333332138395487
4RAL_B	0.0333332138395487
6YW7_C	0.0333332138395487
7A5O_C	0.0333332138395487
7DVQ_D	0.0333332138395487
7L34_A	0.0333332138395487
7MM0_B	0.0333332138395487
7KNI_C	0.0333332138395487
7ASG_A	0.0333332138395487
3EA5_D	0.0333332138395487
2X19_B	0.0333332138395487
4IRZ_A	0.0333332138395487
7CYP_A	0.0333332138395487
7CA5_B	0.0333332138395487
4IOF_B	0.0333332138395487
7CAC_C	0.0333332138395487
5UOE_B	0.0333332138395487
7NDC_C	0.0333332138395487
7CHH_C	0.0333332138395487
7VCU_E	0.0333332138395487
4LTE_B	0.0333332138395487
7BDL_B	0.0339123357766464
6S9I_B	0.0339123357766464
7RL9_D	0.0339123357766464
7LRT_A	0.0339123357766464
7CZT_C	0.0339123357766464
6NB6_B	0.0339123357766464
2E1Q_C	0.0342175526592682
5FTN_D	0.0342175526592682
6M1Y_B	0.0342175526592682
5FTN_A	0.0342175526592682
6M1Y_A	0.0342175526592682
7LN0_F	0.0342175526592682
7PNM_B	0.0342175526592682
5YRO_C	0.0342175526592682
7E9Q_A	0.0342175526592682
7Q9K_C	0.0342175526592682
7QXS_A	0.0342175526592682
5WOB_A	0.0342175526592682
6C3P_E	0.0342175526592682
1UKL_A	0.0342175526592682
7TVZ_A	0.0342175526592682
7LN3_C	0.0342175526592682
7NFE_C	0.0342175526592682
6DRD_A	0.0342175526592682
7RLH_A	0.0342175526592682
7Q9J_C	0.0342175526592682
6EDS_B	0.034739440546361
7V83_C	0.034739440546361
7WE7_D	0.034739440546361
7SX3_E	0.034739440546361
7QDZ_A	0.034739440546361
7KDD_B	0.034739440546361
7TF0_B	0.034739440546361
6PUS_D	0.034739440546361
7WEB_D	0.034739440546361
7RL9_A	0.034739440546361
7VPK_A	0.0351026483066376
6R4J_A	0.0351026483066376
5NVU_B	0.0351026483066376
7KJ3_A	0.0351026483066376
6AGF_A	0.0351026483066376
7SC1_C	0.0351026483066376
5WVE_I	0.0351026483066376
2XWU_B	0.0351026483066376
7Q6E_A	0.0351026483066376
7E9Q_B	0.0351026483066376
7LN3_D	0.0351026483066376
7Q9P_B	0.0351026483066376
6EJ7_A	0.0351026483066376
7S6K_B	0.0351026483066376
6PUS_A	0.0355667131830064
7EJ5_C	0.0355667131830064
5URM_A	0.0355667131830064
7PNF_D	0.0355667131830064
4JLQ_A	0.0355667131830064
6PUS_B	0.0355667131830064
6RFL_B	0.0355667131830064
6PUS_C	0.0355667131830064
6ZMK_A	0.0359899834238583
3E4A_A	0.0359899834238583
7Q1U_A	0.0359899834238583
7K8V_A	0.0359899834238583
6MF2_A	0.0359899834238583
7TM0_A	0.0359899834238583
7A8P_A	0.0359899834238583
6BF8_A	0.0359899834238583
7LN1_D	0.0359899834238583
6V5B_A	0.0359899834238583
5WOB_E	0.0359899834238583
6TM5_A	0.0359899834238583
5JPM_B	0.0363936588404032
7M7H_B	0.0363936588404032
7CZS_C	0.0363936588404032
7WPA_C	0.0363936588404032
7E6U_A	0.0363936588404032
7M6I_A	0.0363936588404032
7UAR_A	0.0363936588404032
7SY3_B	0.0363936588404032
6ZMJ_A	0.0368785736255408
5FTL_C	0.0368785736255408
7LN3_A	0.0368785736255408
7LN4_D	0.0368785736255408
6RFL_I	0.0368785736255408
6K7I_A	0.0368785736255408
6WIV_A	0.0368785736255408
7ZRC_C	0.0368785736255408
6ZY7_A	0.0368785736255408
7QDZ_B	0.0368785736255408
7K8T_B	0.0368785736255408
5J3V_B	0.0368785736255408
7M6G_C	0.0368785736255408
4ZTZ_A	0.0368785736255408
4RPU_A	0.0368785736255408
5FTL_F	0.0368785736255408
7WHI_B	0.0368785736255408
7QXB_A	0.0368785736255408
7NI4_B	0.0372207702648281
7NDB_B	0.0372207702648281
7CZQ_C	0.0372207702648281
7KWO_A	0.0372207702648281
7D0B_C	0.0372207702648281
7SB4_C	0.0372207702648281
7WE8_C	0.0372207702648281
7FAF_B	0.0372207702648281
7LN1_A	0.0372207702648281
6BF6_A	0.0377684208359867
6X2M_C	0.0377684208359867
4ZTU_A	0.0377684208359867
7CAC_B	0.0377684208359867
7ND9_A	0.0377684208359867
6C3P_H	0.0377684208359867
7N4U_A	0.0377684208359867
4CMP_B	0.0377684208359867
4IFH_A	0.0377684208359867
6C3P_G	0.0377684208359867
7Q4O_A	0.0377684208359867
7A97_C	0.0380480467994648
6XCM_C	0.0380480467994648
5IFE_C	0.0380480467994648
4PK7_A	0.0380480467994648
7FG2_A	0.0380480467994648
7MXP_A	0.0380480467994648
6H0G_A	0.0380480467994648
7LMY_B	0.0380480467994648
7SB5_B	0.0380480467994648
7CZX_C	0.0380480467994648
7E7B_B	0.0380480467994648
7WS1_A	0.0380480467994648
7CZZ_C	0.0380480467994648
6XVP_A	0.0380480467994648
7Z42_D	0.0386600222545225
7LMY_F	0.0386600222545225
5IYD_A	0.0386600222545225
3PS6_A	0.0386600222545225
6C3P_F	0.0386600222545225
7UAP_C	0.0386600222545225
4HAX_C	0.0386600222545225
6MGQ_B	0.0386600222545225
6RUR_B	0.0386600222545225
6URG_A	0.0386600222545225
7BPA_A	0.0386600222545225
7LMY_C	0.0386600222545225
2OT8_B	0.0386600222545225
6W2J_A	0.0386600222545225
7V26_A	0.0386600222545225
7Q9J_B	0.0386600222545225
5JPM_E	0.0388749924124196
7Q62_B	0.0388749924124196
7LMY_E	0.0388749924124196
7R8N_A	0.0388749924124196
7R8O_E	0.0388749924124196
6A5U_B	0.0388749924124196
5DOU_C	0.039552885392045
7STI_A	0.039552885392045
7DVQ_3	0.039552885392045
5FTN_C	0.039552885392045
5FTN_F	0.039552885392045
7BPA_D	0.039552885392045
7JL2_A	0.039552885392045
7CAK_A	0.039552885392045
7E9O_B	0.039552885392045
7CAK_B	0.039552885392045
7CZY_C	0.0397021010306442
7MEX_A	0.0397021010306442
5U33_A	0.0397021010306442
7KJ2_C	0.0397021010306442
6R9T_A	0.0397021010306442
6K7J_A	0.040447508308947
2JBU_B	0.040447508308947
7A5O_I	0.040447508308947
2E1Q_A	0.040447508308947
7CWL_C	0.040447508308947
2WIN_B	0.040447508308947
4NXO_A	0.040447508308947
5YVH_A	0.040447508308947
7B7U_A	0.040447508308947
7Q6E_B	0.040447508308947
7Z42_A	0.040447508308947
6Q6Q_A	0.040447508308947
7JKQ_D	0.040447508308947
5C53_A	0.040447508308947
7W77_D	0.040447508308947
5DH9_C	0.040447508308947
6TD3_G	0.0405293719948107
7RL7_E	0.0405293719948107
7DX7_B	0.0405293719948107
6H0F_A	0.0405293719948107
6PUR_C	0.0405293719948107
7NVY_B	0.0405293719948107
5U31_A	0.0405293719948107
7LN0_A	0.0405293719948107
7K90_C	0.0413438942267598
5WOB_C	0.0413438942267598
5ZTF_A	0.0413438942267598
7AKJ_C	0.0413438942267598
7JL2_C	0.0413438942267598
6SVP_A	0.0413438942267598
6BN7_A	0.0413438942267598
7DV5_U	0.0413438942267598
5FTM_A	0.0413438942267598
7WUH_E	0.0413438942267598
7KML_B	0.0413438942267598
7PEC_E	0.0413438942267598
6BH8_B	0.0413438942267598
5FTM_D	0.0413438942267598
7Q6E_C	0.0413438942267598
7CZW_C	0.0413563080873329
7RL7_B	0.0413563080873329
5DYH_B	0.0413563080873329
6PUR_D	0.0413563080873329
7BDK_B	0.0413563080873329
7U5C_C	0.0413563080873329
6PUR_A	0.0413563080873329
6PUR_B	0.0413563080873329
7MIR_A	0.0421834044158524
7EGA_p	0.0421834044158524
7WE9_F	0.0421834044158524
7L58_C	0.0422415493952179
7Q9I_C	0.0422415493952179
7K57_J	0.0422415493952179
4JSP_A	0.0422415493952179
7R7T_E	0.0422415493952179
7K57_D	0.0422415493952179
5FO9_B	0.0422415493952179
3NBY_D	0.0422415493952179
7E5S_C	0.0422415493952179
7VPL_A	0.0422415493952179
4L72_A	0.0422415493952179
7LMZ_A	0.0422415493952179
6HXH_C	0.0422415493952179
7KXJ_B	0.0422415493952179
7NG5_C	0.0422415493952179
7BPA_C	0.0422415493952179
7LXZ_K	0.0422415493952179
7KXJ_A	0.0422415493952179
6XOW_A	0.0422415493952179
7BPA_F	0.0422415493952179
3WYG_C	0.0430106603185429
7S0D_C	0.0430106603185429
7RL9_F	0.0431409731731342
6BF9_A	0.0431409731731342
7K57_A	0.0431409731731342
7N4U_B	0.0431409731731342
5DOU_D	0.0431409731731342
7K1E_A	0.0431409731731342
5TSJ_D	0.0431409731731342
6BOY_A	0.0431409731731342
3CWW_B	0.0431409731731342
7A6C_A	0.0431409731731342
7M7J_A	0.0438375773921617
5U30_A	0.0438375773921617
5NVS_B	0.0438375773921617
7NTC_A	0.0438375773921617
7E9N_B	0.0438375773921617
2MZH_A	0.0438375773921617
7V8A_C	0.0438375773921617
7MIS_A	0.0438375773921617
7CZU_C	0.0438375773921617
7MW2_C	0.0438375773921617
6J4W_A	0.0438375773921617
4DTT_B	0.0440416709650406
7Q3L_C	0.0440416709650406
7A96_B	0.0440416709650406
3W3L_D	0.0440416709650406
4HAZ_C	0.0440416709650406
7PN1_A	0.0440416709650406
6DNH_A	0.0440416709650406
7S6J_A	0.0440416709650406
7K57_G	0.0440416709650406
7RL9_C	0.0440416709650406
7PG3_B	0.0440416709650406
7WUH_C	0.0440416709650406
7LN5_B	0.0440416709650406
6M04_A	0.0440416709650406
6WW7_A	0.0440416709650406
7M05_E	0.0440416709650406
7S0D_B	0.0440416709650406
7K57_C	0.0440416709650406
7KML_A	0.0440416709650406
6M04_D	0.0440416709650406
6GYR_B	0.0446646519250406
7R8O_B	0.0446646519250406
7E9N_C	0.0446646519250406
7RW2_A	0.0446646519250406
7EJ4_A	0.0446646519250406
7K8T_C	0.0446646519250406
5IYA_A	0.0446646519250406
6EN4_C	0.0446646519250406
7WE8_A	0.0446646519250406
7K43_B	0.0446646519250406
7LQW_C	0.0446646519250406
4KIT_B	0.0446646519250406
7DX8_B	0.0446646519250406
7P40_G	0.0449441429984014
7K57_I	0.0449441429984014
7Q6Z_A	0.0449441429984014
6CM1_A	0.0449441429984014
7SX4_D	0.0449441429984014
7KMZ_C	0.0449441429984014
5DHF_C	0.0449441429984014
7M6I_B	0.0449441429984014
4X4T_A	0.0449441429984014
6BLY_A	0.0449441429984014
3IKM_D	0.0449441429984014
7BP9_E	0.0449441429984014
7BPB_C	0.0449441429984014
6BN8_A	0.0449441429984014
6FF4_v	0.0449441429984014
7K57_F	0.0449441429984014
7LN6_A	0.0449441429984014
6XEY_B	0.0449441429984014
7K57_L	0.0449441429984014
7BCT_B	0.0449441429984014
7MW5_C	0.045491883252869
7EG7_p	0.045491883252869
7BDI_B	0.045491883252869
7EDJ_C	0.045491883252869
7E8C_A	0.045491883252869
7M7G_A	0.045491883252869
4F92_B	0.045491883252869
7OOB_d	0.045491883252869
7ND6_A	0.0458478938296924
5V9T_B	0.0458478938296924
7W9B_D	0.0458478938296924
2WIN_D	0.0458478938296924
6M60_C	0.0458478938296924
6UEL_B	0.0458478938296924
7E1A_U	0.0458478938296924
7RW2_B	0.0458478938296924
4JT6_B	0.0458478938296924
7BCT_A	0.0458478938296924
7JY5_D	0.0458478938296924
7JY5_A	0.0458478938296924
5Z58_3	0.0458478938296924
6PZ3_A	0.0458478938296924
7N8H_F	0.0463192707105852
7XO7_A	0.0463192707105852
7DX6_B	0.0463192707105852
7NVS_B	0.0463192707105852
4C0O_B	0.0463192707105852
6XK9_B	0.0467534245579859
7FDB_Q	0.0467534245579859
3ML8_A	0.0467534245579859
6X2S_C	0.0467534245579859
7NDD_A	0.0467534245579859
6MSL_A	0.0467534245579859
7BP9_B	0.0467534245579859
4JSP_B	0.0467534245579859
5WOB_G	0.0467534245579859
7AD6_B	0.0467534245579859
7MNN_A	0.0467534245579859
7EPX_B	0.0467534245579859
2MSC_A	0.0467534245579859
7K8U_A	0.0467534245579859
4IFH_B	0.0467534245579859
6EDS_A	0.0467534245579859
6MQ3_A	0.0467534245579859
7JWB_A	0.0467534245579859
7Q9M_C	0.0467534245579859
6DJB_A	0.0467534245579859
6L53_A	0.0471463143139867
7TCC_A	0.0471463143139867
7V86_C	0.0471463143139867
6TNF_A	0.0471463143139867
7E3K_A	0.0471463143139867
7DN3_B	0.0471463143139867
4RH7_A	0.0471463143139867
7CAI_C	0.0476602388888385
5IKQ_B	0.0476602388888385
3JBT_K	0.0476602388888385
7WWL_A	0.0476602388888385
7M05_G	0.0476602388888385
7L56_A	0.0476602388888385
5FTM_C	0.0476602388888385
7S6J_E	0.0476602388888385
7S5V_E	0.0476602388888385
5FTM_F	0.0476602388888385
7NDC_A	0.0476602388888385
5FTJ_F	0.0476602388888385
5FTJ_C	0.0476602388888385
7S6D_A	0.0479735119257889
4C0P_D	0.0479735119257889
7TW1_A	0.0479735119257889
7DX5_B	0.0479735119257889
7M05_C	0.048568838795896
5IKR_B	0.048568838795896
7LN2_F	0.048568838795896
3K6S_A	0.048568838795896
5NW4_A	0.048568838795896
7M05_A	0.048568838795896
6URO_A	0.048568838795896
5ANB_K	0.048568838795896
3W3N_A	0.048568838795896
7R8N_B	0.048568838795896
6LQA_B	0.048568838795896
4HAU_C	0.048568838795896
4PFC_B	0.048568838795896
3K71_G	0.048568838795896
7JPT_A	0.048568838795896
7SN3_B	0.048568838795896
6SVY_A	0.0488003627713593
4PJU_A	0.0488003627713593
3DTP_A	0.0488003627713593
7WEC_B	0.0488003627713593
6TNT_A	0.0488003627713593
5IY6_A	0.0488003627713593
7W9M_A	0.0488003627713593
7E20_A	0.0494792275614968
7W9C_D	0.0494792275614968
6CMX_A	0.0494792275614968
6X2O_C	0.0494792275614968
4PF7_A	0.0494792275614968
7PG4_B	0.0494792275614968
6KYA_B	0.0494792275614968
5ZAD_B	0.0494792275614968
7WK5_D	0.0494792275614968
3EI4_E	0.0494792275614968
7LN2_C	0.0494792275614968
7LJR_B	0.0494792275614968
6F9N_A	0.0494792275614968
5AWB_A	0.0494792275614968
7WVP_D	0.0494792275614968
7RHQ_A	0.0494792275614968
7RLJ_C	0.0496278660020452
5ERD_A	0.0496278660020452
7NW0_B	0.0496278660020452
7NVT_B	0.0496278660020452
7LJR_A	0.0496278660020452
7NVZ_B	0.0496278660020452
7NDD_C	0.0503909076104127
5DOU_B	0.0503909076104127
6UGH_A	0.0503909076104127
7WS8_B	0.0503909076104127
7ZR9_C	0.0503909076104127
3NBY_A	0.0503909076104127
7PNM_C	0.0503909076104127
7ONB_A	0.0503909076104127
3H44_A	0.0503909076104127
5C51_A	0.0503909076104127
7DBG_C	0.0503909076104127
4E54_A	0.0503909076104127
5NIE_B	0.0503909076104127
6A3C_C	0.0503909076104127
7E9N_A	0.0503909076104127
5C37_A	0.0503909076104127
6MSM_A	0.0503909076104127
7KRJ_B	0.0503909076104127
3ML9_A	0.0503909076104127
4JT5_B	0.0503909076104127
4JT5_A	0.0503909076104127
7A98_C	0.0503909076104127
7EPX_C	0.0504550203401277
7RLJ_I	0.0504550203401277
7WE8_B	0.0504550203401277
6O9L_A	0.0504550203401277
7RLC_E	0.0504550203401277
7KNH_A	0.0504550203401277
5XJY_A	0.0504550203401277
7V8A_B	0.0512818239323704
6Q84_D	0.0512818239323704
6QNX_A	0.0512818239323704
7SB3_B	0.0512818239323704
6H0F_G	0.0512818239323704
7RLJ_L	0.0512818239323704
7NDC_B	0.0512818239323704
7RLJ_F	0.0512818239323704
2Q5D_B	0.0513043822350767
7V83_B	0.0513043822350767
7QI2_A	0.0513043822350767
5JUY_B	0.0513043822350767
6SVQ_A	0.0513043822350767
3QZ2_B	0.0513043822350767
6R4F_A	0.0513043822350767
6WPS_A	0.0513043822350767
4JT6_A	0.0513043822350767
7ORC_B	0.0513043822350767
7RLD_F	0.0513043822350767
7BCS_B	0.0513043822350767
7LN1_F	0.0513043822350767
3W5K_A	0.0513043822350767
7R1Y_A	0.0513043822350767
7WS5_C	0.0521092782942007
7BAN_A	0.0521092782942007
7BAN_B	0.0521092782942007
7OOP_A	0.0521092782942007
7RL7_D	0.0521092782942007
7CUN_D	0.0522196547392181
4CI2_A	0.0522196547392181
7KTR_B	0.0522196547392181
7KJ4_C	0.0522196547392181
4HB2_C	0.0522196547392181
7N5H_A	0.0522196547392181
6CS2_C	0.0522196547392181
6RU5_B	0.0522196547392181
7RLD_C	0.0522196547392181
6A5T_A	0.0529363797789721
7K59_B	0.0529363797789721
7A94_A	0.0529363797789721
7L2F_C	0.0529363797789721
7K59_E	0.0529363797789721
7NIW_A	0.0529363797789721
7SBX_A	0.0529363797789721
7WHJ_B	0.0531362262599823
7ORC_A	0.0531362262599823
7VPJ_A	0.0531362262599823
7W98_B	0.0531362262599823
6J8E_A	0.0531362262599823
6J8H_A	0.0531362262599823
7LMZ_C	0.0531362262599823
5ZAD_A	0.0531362262599823
4HB4_C	0.0531362262599823
6J8G_A	0.0531362262599823
2MSE_A	0.0531362262599823
7DF8_A	0.0531362262599823
7L5E_C	0.0531362262599823
7L58_B	0.0531362262599823
7SVD_A	0.0537631265310847
6GX9_A	0.0537631265310847
7WS0_A	0.0537631265310847
7B2P_B	0.0537631265310847
7WS5_A	0.0537631265310847
7OPC_A	0.0537631265310847
7DX6_C	0.0537631265310847
7OPD_A	0.0537631265310847
7RLC_B	0.0537631265310847
6HXH_A	0.0540540988034132
7K59_C	0.0540540988034132
1E8Z_A	0.0540540988034132
7ND7_C	0.0540540988034132
6N7K_A	0.0540540988034132
6N7G_A	0.0540540988034132
7Q9F_A	0.0540540988034132
4TZ4_A	0.0540540988034132
5DI9_C	0.0540540988034132
5HZW_A	0.0540540988034132
7LN1_C	0.0540540988034132
4AOF_A	0.0540540988034132
6RUV_B	0.0540540988034132
4CI1_A	0.0540540988034132
7K59_F	0.0540540988034132
7KJ3_C	0.0545905224299128
7LY2_B	0.0545905224299128
7WEB_C	0.0545905224299128
7BAO_A	0.0545905224299128
7D03_B	0.0545905224299128
7B0Y_A	0.0545905224299128
7ND9_C	0.0545905224299128
7RL7_A	0.0545905224299128
4X4Q_C	0.0549737774297427
7JL3_C	0.0549737774297427
6XOV_A	0.0549737774297427
7VFS_B	0.0549737774297427
7KKE_A	0.0549737774297427
6CS2_A	0.0549737774297427
5YSU_C	0.0549737774297427
7K56_E	0.0549737774297427
7TEX_A	0.0549737774297427
7JL3_E	0.0549737774297427
7MDM_C	0.0549737774297427
5TSJ_E	0.0549737774297427
7MYN_A	0.0549737774297427
7K56_K	0.0549737774297427
7K56_B	0.0549737774297427
5ANC_K	0.0549737774297427
3J2T_C	0.0549737774297427
6X4H_A	0.0549737774297427
3MJW_A	0.0549737774297427
7K56_H	0.0549737774297427
7B2Q_A	0.0554175614600527
7E7D_B	0.0554175614600527
4C0P_A	0.0554175614600527
6S8Q_B	0.0554175614600527
7WHJ_C	0.0554175614600527
7NFY_C	0.0554175614600527
6A5L_A	0.0554175614600527
6H0F_D	0.0554175614600527
7E5S_A	0.0558952654697204
5OLA_E	0.0558952654697204
5D4K_B	0.0558952654697204
6LKN_A	0.0558952654697204
7PEB_E	0.0558952654697204
6BN9_A	0.0558952654697204
6N7H_A	0.0558952654697204
7MW1_B	0.0558952654697204
7RA8_A	0.0558952654697204
5IYD_B	0.0558952654697204
7MW6_A	0.0558952654697204
6BFC_A	0.0558952654697204
4JSX_A	0.0558952654697204
7ML7_A	0.0558952654697204
7AKJ_A	0.0558952654697204
6OT5_A	0.0558952654697204
2MLS_A	0.0562447454201915
7DX7_C	0.0562447454201915
4F93_B	0.0562447454201915
7UAR_B	0.0568180623319403
6OT5_C	0.0568180623319403
6OT5_D	0.0568180623319403
6QFB_C	0.0568180623319403
7V2A_B	0.0568180623319403
7LD1_A	0.0568180623319403
6X2P_C	0.0568180623319403
7ZGU_B	0.0568180623319403
4FAD_A	0.0568180623319403
6OT5_B	0.0568180623319403
7ZGU_F	0.0568180623319403
7ZR9_B	0.0568180623319403
7N8H_A	0.0568180623319403
7M3F_A	0.0568180623319403
4MMY_A	0.0568180623319403
7TEX_C	0.0568180623319403
7KNE_A	0.0568180623319403
7TM0_B	0.0568180623319403
7M8I_A	0.0568180623319403
4JSV_B	0.0568180623319403
7SY3_A	0.0568180623319403
7ND4_A	0.0568180623319403
7THT_S	0.0568180623319403
7ZRC_A	0.0568180623319403
4JSX_B	0.0568180623319403
6X2X_C	0.0568180623319403
7NY5_G	0.0568180623319403
6W5V_A	0.0568180623319403
6XTY_3	0.0568180623319403
4XNH_A	0.0570720736347449
7V26_C	0.0570720736347449
7D0C_B	0.0570720736347449
6XIW_A	0.0570720736347449
6U7G_B	0.0570720736347449
3A6P_A	0.0570720736347449
7THT_C	0.0570720736347449
6Q6H_A	0.0570720736347449
7UHG_A	0.0570720736347449
7R8M_A	0.0577426744115672
7L2E_C	0.0577426744115672
2JG4_B	0.0577426744115672
7ZR7_A	0.0577426744115672
7R8M_C	0.0577426744115672
7AY1_B	0.0577426744115672
7NI6_A	0.0577426744115672
6DJB_E	0.0577426744115672
4HB3_C	0.0577426744115672
2MSD_C	0.0577426744115672
6ACK_B	0.0577426744115672
7JL2_E	0.0577426744115672
6K7K_A	0.0577426744115672
6ACK_C	0.0577426744115672
7Q1U_B	0.0578990409817008
6UEL_A	0.0586691050610685
7TAT_B	0.0586691050610685
5HCE_B	0.0586691050610685
6R4G_A	0.0586691050610685
7MTQ_B	0.0586691050610685
6XCM_A	0.0586691050610685
3EI4_A	0.0586691050610685
7RLI_I	0.0586691050610685
6QFB_D	0.0586691050610685
7S0D_A	0.0586691050610685
7EGA_A	0.0586691050610685
6WPT_B	0.0586691050610685
7SOB_K	0.0586691050610685
7BPB_D	0.0586691050610685
7RLI_C	0.0586691050610685
6WML_B	0.0586691050610685
6DMO_A	0.0586691050610685
5IKV_B	0.0586691050610685
7LN0_D	0.0586691050610685
7JN7_D	0.0586691050610685
2NYY_A	0.0586691050610685
7AD6_A	0.0586691050610685
6BF8_B	0.0586691050610685
7RLC_F	0.0587261504406628
5NUG_B	0.0587261504406628
7DX9_C	0.0587261504406628
7TB8_C	0.0587261504406628
5NUG_A	0.0587261504406628
7D0D_B	0.0595534013336387
3PVM_D	0.0595534013336387
6Q82_A	0.0595534013336387
7RLC_C	0.0595534013336387
6B70_A	0.0595968523857786
7N78_A	0.0595968523857786
6R7N_O	0.0595968523857786
5OIK_B	0.0595968523857786
4EZL_A	0.0595968523857786
6RSR_A	0.0595968523857786
7FG3_A	0.0595968523857786
7MNJ_A	0.0595968523857786
4BOC_A	0.0595968523857786
2O8E_B	0.0595968523857786
7RLG_C	0.0595968523857786
6Q6G_N	0.0595968523857786
3QZ2_A	0.0595968523857786
7RLG_F	0.0595968523857786
7A5O_G	0.0595968523857786
5TSJ_A	0.0595968523857786
4X4N_C	0.0595968523857786
6GX9_B	0.0603802873530607
7WS3_B	0.0603802873530607
5IY8_A	0.0603802873530607
7V86_A	0.0603802873530607
4X4V_C	0.0605264241229863
7RLI_F	0.0605264241229863
6BSJ_A	0.0605264241229863
6S1N_A	0.0605264241229863
5DOU_A	0.0605264241229863
4FA6_A	0.0605264241229863
5A9J_A	0.0605264241229863
7SY3_C	0.0605264241229863
2WK3_A	0.0605264241229863
7CT5_B	0.0605264241229863
7L2F_A	0.0605264241229863
4GSF_A	0.0605264241229863
7TJ8_A	0.0605264241229863
7C2L_A	0.0605264241229863
6K7M_A	0.0605264241229863
6PTW_C	0.0605264241229863
7BCQ_B	0.0605264241229863
5ITD_A	0.0605264241229863
5Z14_B	0.0605264241229863
7LN4_F	0.0605264241229863
7PEA_E	0.0605264241229863
5IKP_A	0.0605264241229863
7RLI_L	0.0605264241229863
7KMZ_A	0.0612073126593617
7DPA_A	0.0612073126593617
7NVU_B	0.0612073126593617
6RFL_A	0.0612073126593617
7BP8_C	0.061457317504612
7K8X_B	0.061457317504612
4NXO_B	0.061457317504612
7W98_A	0.061457317504612
2G48_B	0.061457317504612
2O8F_B	0.061457317504612
2H4M_B	0.061457317504612
5ES4_A	0.061457317504612
7MNN_B	0.061457317504612
7TM0_C	0.061457317504612
6X48_A	0.061457317504612
4X4U_A	0.061457317504612
2P03_A	0.061457317504612
5NIE_C	0.061457317504612
1TR2_B	0.061457317504612
5IY7_A	0.0620344765721561
7A94_B	0.0620344765721561
7CM3_A	0.0620344765721561
6EN4_A	0.0620344765721561
7NI4_A	0.0620344765721561
7WLY_B	0.0620344765721561
7WVQ_B	0.0623900411658351
6C9M_C	0.0623900411658351
6X2U_C	0.0623900411658351
3E50_A	0.0623900411658351
3N57_B	0.0623900411658351
4LTE_A	0.0623900411658351
7RLI_K	0.0623900411658351
4JSV_A	0.0623900411658351
4XX5_A	0.0623900411658351
5HCD_B	0.0623900411658351
7RLI_H	0.0623900411658351
7ND8_B	0.0623900411658351
6B7Z_B	0.0623900411658351
6MQ3_B	0.0623900411658351
7RLI_B	0.0623900411658351
6FCV_A	0.0623900411658351
7BP8_F	0.0623900411658351
7RLG_D	0.0623900411658351
3W3N_B	0.0623900411658351
7RLG_A	0.0623900411658351
5G04_N	0.0623900411658351
7BPB_A	0.0623900411658351
7MW3_C	0.0623900411658351
3J0A_A	0.0623900411658351
7MNO_B	0.0623900411658351
4OL0_B	0.0628617784103293
7WS1_B	0.0628617784103293
7K8W_G	0.0628617784103293
7DPA_D	0.0628617784103293
6Q6G_A	0.0628617784103293
7PG0_A	0.0628617784103293
7LQV_C	0.0628617784103293
4C0P_C	0.0628617784103293
7NFY_F	0.0628617784103293
6GMH_A	0.0628617784103293
5TSJ_C	0.063324598494771
5IKV_A	0.063324598494771
7EG9_B	0.063324598494771
7EG8_B	0.063324598494771
7KXK_A	0.063324598494771
7STI_B	0.063324598494771
6XEY_C	0.063324598494771
7CRF_A	0.063324598494771
2NZ9_B	0.063324598494771
6MDZ_A	0.063324598494771
4A0L_A	0.063324598494771
5WVE_M	0.063324598494771
5IYB_B	0.063324598494771
7RLI_E	0.063324598494771
7DX5_C	0.0636887102856156
7BAM_B	0.0636887102856156
7RLB_B	0.0636887102856156
4YKN_A	0.0636887102856156
7CZP_B	0.0636887102856156
4WRN_A	0.0636887102856156
7BAM_A	0.0636887102856156
7LN5_F	0.064260485408695
4RPU_B	0.064260485408695
6UOA_A	0.064260485408695
6B3Q_A	0.064260485408695
5IXC_B	0.064260485408695
7TF0_C	0.064260485408695
6QS1_B	0.064260485408695
5TSJ_N	0.064260485408695
7A97_B	0.064260485408695
7SC1_B	0.064260485408695
7Q9K_A	0.064260485408695
6C02_B	0.064260485408695
6X2W_C	0.064260485408695
6NN7_G	0.064260485408695
2JBU_A	0.064260485408695
6ZPT_B	0.064260485408695
3HGZ_A	0.064260485408695
3J2T_A	0.064260485408695
7M6F_E	0.064260485408695
7VPI_A	0.064260485408695
5VZJ_K	0.064260485408695
7B51_A	0.0645157779328724
6VG4_A	0.0645157779328724
7RLB_E	0.0645157779328724
5Z58_1	0.0645157779328724
7CZR_B	0.0645157779328724
7A5O_E	0.0645157779328724
4GPT_C	0.0651982118967349
6UML_A	0.0651982118967349
7LMY_D	0.0651982118967349
3WSY_A	0.0651982118967349
6IIH_A	0.0651982118967349
7PE8_E	0.0651982118967349
6BM0_A	0.0651982118967349
6NIT_A	0.0651982118967349
5AZ5_B	0.0651982118967349
7A3J_C	0.0651982118967349
7VFU_B	0.0651982118967349
7ABI_u	0.0651982118967349
1U8C_A	0.0651982118967349
7Q9G_A	0.0651982118967349
7E7B_A	0.065342980668609
7MDM_E	0.065342980668609
6Y5Q_v	0.065342980668609
7BCS_A	0.066137781369111
7WK4_B	0.066137781369111
7E3K_C	0.066137781369111
5CWS_K	0.066137781369111
4E5Z_A	0.066137781369111
6C95_A	0.066137781369111
5WP6_D	0.066137781369111
7CWL_A	0.066137781369111
5WP6_B	0.066137781369111
3OFI_A	0.066137781369111
5UK8_A	0.066137781369111
4GS8_A	0.066137781369111
7PEA_F	0.066137781369111
6RQJ_B	0.066137781369111
7D00_B	0.0661703178086101
7FAE_C	0.0661703178086101
7K8S_B	0.0661703178086101
7TCA_C	0.0661703178086101
7CZY_B	0.0661703178086101
7CZW_B	0.0661703178086101
7AE3_B	0.0661703178086101
7V85_B	0.0661703178086101
6SB0_A	0.0661703178086101
7MW3_A	0.0661703178086101
7A96_A	0.0661703178086101
7B2Q_B	0.0669972798838651
6TNF_B	0.0669972798838651
3PRX_A	0.0669972798838651
6QNY_A	0.0669972798838651
7JY5_B	0.0670786884214349
7SII_C	0.0670786884214349
7K90_A	0.0670786884214349
5FTJ_A	0.0670786884214349
5O32_F	0.0670786884214349
4HAV_C	0.0670786884214349
7EGA_B	0.0670786884214349
6EOO_C	0.0670786884214349
6BF9_B	0.0670786884214349
6F1T_f	0.0670786884214349
5WP6_A	0.0670786884214349
6HXH_D	0.0670786884214349
5IKT_B	0.0670786884214349
7JY5_E	0.0670786884214349
4R08_B	0.0670786884214349
5C19_F	0.0670786884214349
5WP6_C	0.0670786884214349
7MQS_E	0.0670786884214349
7A65_A	0.0670786884214349
7Q3D_A	0.0670786884214349
6ERG_E	0.0670786884214349
6AH0_W	0.0670786884214349
7CZT_B	0.0678243742037618
6MIZ_A	0.0678243742037618
6XRL_A	0.0678243742037618
7W9T_A	0.0678243742037618
7L57_B	0.0680214444040752
7LMY_A	0.0680214444040752
7DTC_A	0.0680214444040752
7KTR_C	0.0680214444040752
6QS1_A	0.0680214444040752
3J2T_B	0.0680214444040752
6HXH_F	0.0680214444040752
7W99_D	0.0680214444040752
7JVC_A	0.0680214444040752
5UKJ_A	0.0680214444040752
7OP0_A	0.0680214444040752
5FWL_B	0.0680214444040752
5DOT_A	0.0680214444040752
6MFR_A	0.0680214444040752
7JPU_A	0.0680214444040752
5FTJ_D	0.0680214444040752
7SII_A	0.0680214444040752
4FXK_B	0.0680214444040752
7JV6_A	0.0680214444040752
5FWM_B	0.0680214444040752
6XTX_6	0.0680214444040752
6S1M_A	0.0680214444040752
5FWP_B	0.0680214444040752
3JBT_G	0.0680214444040752
3ZJY_B	0.0680214444040752
2Z5K_A	0.0680214444040752
7DU2_A	0.068651600081727
6MIZ_D	0.068651600081727
6MIZ_B	0.068651600081727
6MIZ_C	0.068651600081727
6SOF_C	0.068651600081727
7WVP_C	0.068651600081727
4C0Q_A	0.068651600081727
7A6H_B	0.068651600081727
7MJM_C	0.068651600081727
6BYZ_A	0.0689655430268945
5Z58_D	0.0689655430268945
5CJO_A	0.0689655430268945
7W9B_B	0.0689655430268945
7ZR9_A	0.0689655430268945
7E3L_B	0.0689655430268945
4NGE_A	0.0689655430268945
7VTP_A	0.0689655430268945
6KFT_C	0.0689655430268945
5DHA_C	0.0689655430268945
5ZYA_C	0.0689655430268945
7SN3_C	0.0689655430268945
6A3B_C	0.0689655430268945
6LR6_B	0.0689655430268945
7KXK_B	0.0689655430268945
6VXX_C	0.0689655430268945
7VZB_B	0.0689655430268945
7K8Y_B	0.0689655430268945
3J0K_B	0.0689655430268945
6MK0_A	0.0689655430268945
7JL3_A	0.0689655430268945
3OHX_D	0.0689655430268945
6XTX_3	0.0689655430268945
7S0C_C	0.0689655430268945
7FAF_C	0.0694789568304672
7EJ4_C	0.0694789568304672
7RLA_C	0.0694789568304672
6W2J_B	0.0699114965509424
7CWM_C	0.0699114965509424
6S7O_E	0.0699114965509424
7MNO_A	0.0699114965509424
7RKV_A	0.0699114965509424
6IEG_B	0.0699114965509424
6X2R_C	0.0699114965509424
7L3N_B	0.0699114965509424
2H4M_A	0.0699114965509424
6UIA_C	0.0699114965509424
4WVF_C	0.0699114965509424
7NG4_A	0.070305933400208
7V88_B	0.070305933400208
5IFE_A	0.070305933400208
6H0G_D	0.070305933400208
7RLA_F	0.070305933400208
7WHJ_A	0.070305933400208
6SB0_B	0.070305933400208
6ICZ_A	0.070305933400208
7CYP_C	0.0708593084227287
7VTP_D	0.0708593084227287
6X2Y_C	0.0708593084227287
7R7S_D	0.0708593084227287
5WVE_G	0.0708593084227287
5IYA_B	0.0708593084227287
4N7E_A	0.0708593084227287
6POE_D	0.0708593084227287
6S1O_A	0.0708593084227287
6I2X_C	0.0708593084227287
6B0T_E	0.0708593084227287
7JPU_C	0.0708593084227287
7PMX_A	0.0708593084227287
7MNM_A	0.0708593084227287
4XZ4_A	0.0708593084227287
7MW1_A	0.0708593084227287
3I7O_A	0.0708593084227287
6WPT_C	0.0708593084227287
7SHE_A	0.0708593084227287
6SOF_A	0.0711330386749458
7TRD_A	0.0711330386749458
7KNE_B	0.0711330386749458
3NC1_A	0.0711330386749458
7CZQ_B	0.0711330386749458
7V89_C	0.0711330386749458
6A3E_C	0.0718084710189059
5IY6_B	0.0718084710189059
6EHG_B	0.0718084710189059
7N70_A	0.0718084710189059
6ERH_D	0.0718084710189059
4A5W_B	0.0718084710189059
3JBT_M	0.0718084710189059
7VZB_A	0.0718084710189059
7EOR_D	0.0718084710189059
6ZHE_G	0.0718084710189059
3L3O_A	0.0718084710189059
6NIG_A	0.0718084710189059
7FDC_Q	0.0718084710189059
3L3O_D	0.0718084710189059
7Q9J_A	0.0718084710189059
6VP9_B	0.0718084710189059
3I8C_A	0.0718084710189059
7W9C_B	0.0718084710189059
6UDM_D	0.0718084710189059
3ZJY_G	0.0718084710189059
1TR2_A	0.0718084710189059
7TRE_A	0.0719602719650467
7B2M_B	0.0719602719650467
7SBX_B	0.0719602719650467
6WB0_A	0.0727594979737589
6G2D_F	0.0727594979737589
7PE9_E	0.0727594979737589
7VCT_E	0.0727594979737589
1E8Y_A	0.0727594979737589
7NDB_A	0.0727594979737589
7Q9G_B	0.0727594979737589
7VCT_B	0.0727594979737589
7K8Y_E	0.0727594979737589
6NIH_B	0.0727594979737589
6U7F_B	0.0727594979737589
5N9A_B	0.0727594979737589
2NZ9_A	0.0727594979737589
7LLA_C	0.0727594979737589
3OAW_A	0.0727594979737589
7W98_C	0.0727594979737589
7BCQ_A	0.0727594979737589
7NGL_C	0.0727871210352775
7TRF_A	0.0727871210352775
7DZY_B	0.0727871210352775
3PRX_C	0.0736146078897646
5N9E_B	0.0737123927562979
3PRZ_A	0.0737123927562979
7K56_F	0.0737123927562979
7K56_C	0.0737123927562979
7BCT_C	0.0737123927562979
7DTD_A	0.0737123927562979
6N7G_D	0.0737123927562979
7TW0_A	0.0737123927562979
7DF4_C	0.0737123927562979
5Y3R_A	0.0737123927562979
4Q5V_A	0.0737123927562979
5AWD_A	0.0737123927562979
5AWA_A	0.0737123927562979
6N7K_D	0.0737123927562979
7K56_I	0.0737123927562979
7JL0_A	0.0737123927562979
7K56_L	0.0737123927562979
5AZ5_A	0.0737123927562979
7KW7_A	0.0737123927562979
7NGQ_C	0.0744417083525081
4C0O_A	0.0744417083525081
7A6H_A	0.0744417083525081
7WK5_C	0.0744417083525081
7CZU_B	0.0744417083525081
4A0C_B	0.0744417083525081
7SBV_B	0.0744417083525081
7WS4_C	0.0744417083525081
7BDJ_B	0.0744417083525081
6UOA_B	0.074666646402848
5SYT_A	0.074666646402848
7CAI_A	0.074666646402848
4RAL_A	0.074666646402848
7MNM_B	0.074666646402848
7L3N_C	0.074666646402848
4X4T_F	0.074666646402848
[truncated: 159,633 more rows]
