# Supplementary material for: Identifying and profiling structural similarities between Spike of SARS-CoV-2 and other viral or host proteins with Machaon
Source: Commun Biol. 2023 Jul 19;6:752. doi: 10.1038/s42003-023-05076-7 (PMC10356814; doi:10.1038/s42003-023-05076-7)
Supplement: Supplementary file 8 — Supplementary Data 5 [file 42003_2023_5076_MOESM8_ESM.zip › 6VXX_A_whole_human_exp_dataset/go/6VXX_A_biologicalProcess-go-aggregate.csv]

propertyName	coverage
positive regulation of cell migration	3
positive regulation of myelination	3
positive regulation of cell population proliferation	3
viral entry into host cell	3
signal transduction	3
endocytosis involved in viral entry into host cell	2
positive regulation of protein kinase B signaling	2
amyloid-beta clearance	2
fatty acid biosynthetic process	2
dendritic spine maintenance	2
insulin receptor signaling pathway	2
peptidyl-tyrosine autophosphorylation	2
positive regulation of kinase activity	2
positive regulation of MAPK cascade	2
positive regulation of phosphatidylinositol 3-kinase signaling	2
protein autophosphorylation	2
positive regulation of protein-containing complex disassembly	2
aging	2
transmembrane receptor protein tyrosine kinase signaling pathway	2
negative regulation of transcription by RNA polymerase II	2
regulation of transcription, DNA-templated	2
fusion of virus membrane with host endosome membrane	2
cell-cell adhesion	2
heterophilic cell-cell adhesion via plasma membrane cell adhesion molecules	2
neuron development	2
nucleosome assembly	2
telomere organization	2
cellular response to transforming growth factor beta stimulus	2
glucose homeostasis	2
positive regulation of angiogenesis	2
fusion of virus membrane with host plasma membrane	2
inflammatory response	2
receptor-mediated virion attachment to host cell	2
G protein-coupled receptor signaling pathway	2
complement activation	2
mRNA splicing, via spliceosome	1
cell-matrix adhesion	1
defense response to virus	1
heterotypic cell-cell adhesion	1
positive regulation of protein phosphorylation	1
integrin-mediated signaling pathway	1
positive regulation of endothelial tube morphogenesis	1
positive regulation of gene expression	1
7-methylguanosine cap hypermethylation	1
spliceosomal snRNP assembly	1
spliceosomal complex assembly	1
positive regulation of nitric oxide biosynthetic process	1
cell adhesion	1
U2-type prespliceosome assembly	1
positive regulation of mitotic nuclear division	1
positive regulation of meiotic cell cycle	1
adult walking behavior	1
positive regulation of MAP kinase activity	1
autophagy	1
bile acid metabolic process	1
cell adhesion mediated by integrin	1
memory	1
cellular response to low-density lipoprotein particle stimulus	1
positive regulation of receptor internalization	1
gastrulation with mouth forming second	1
regulation of female gonad development	1
positive regulation of gastrulation	1
positive regulation of oligodendrocyte differentiation	1
regulation of embryonic development	1
receptor-mediated endocytosis	1
regulation of myelination	1
anaphase-promoting complex-dependent catabolic process	1
cell division	1
metaphase/anaphase transition of mitotic cell cycle	1
protein K11-linked ubiquitination	1
regulation of meiotic cell cycle	1
receptor internalization	1
regulation of mitotic cell cycle	1
negative regulation of megakaryocyte differentiation	1
protein phosphorylation	1
protein localization to CENP-A containing chromatin	1
DNA-templated transcription, termination	1
positive regulation of RNA splicing	1
positive regulation of respiratory burst	1
transcription by RNA polymerase II	1
animal organ morphogenesis	1
positive regulation of glycolytic process	1
male sex determination	1
activation of protein kinase activity	1
host-mediated regulation of intestinal microbiota composition	1
maintenance of gastrointestinal epithelium	1
acetyl-CoA biosynthetic process	1
cholesterol biosynthetic process	1
citrate metabolic process	1
peptidyl-tyrosine phosphorylation	1
coenzyme A metabolic process	1
lipid biosynthetic process	1
oxaloacetate metabolic process	1
tricarboxylic acid cycle	1
activation of protein kinase B activity	1
macrolide biosynthetic process	1
adrenal gland development	1
carbohydrate metabolic process	1
cellular response to growth factor stimulus	1
cellular response to insulin stimulus	1
epidermis development	1
exocrine pancreas development	1
heart morphogenesis	1
learning	1
neuron projection maintenance	1
male gonad development	1
detoxification of copper ion	1
positive regulation of developmental growth	1
cellular response to steroid hormone stimulus	1
intracellular cholesterol transport	1
cholesterol efflux	1
cholesterol homeostasis	1
positive regulation of glycogen biosynthetic process	1
cholesterol metabolic process	1
cholesterol transport	1
endocytosis	1
establishment of protein localization to membrane	1
gene expression	1
intestinal cholesterol absorption	1
positive regulation of glucose import	1
lysosomal transport	1
sterol transport	1
cardiac muscle cell proliferation	1
macroautophagy	1
membrane raft organization	1
positive regulation of transcription, DNA-templated	1
negative regulation of cell death	1
negative regulation of macroautophagy	1
negative regulation of TORC1 signaling	1
protein glycosylation	1
response to cadmium ion	1
response to xenobiotic stimulus	1
central nervous system myelin formation	1
small RNA loading onto RISC	1
cardiac cell fate specification	1
response to nutrient	1
kidney development	1
nervous system development	1
neural tube closure	1
neuron apoptotic process	1
positive regulation of apoptotic process	1
positive regulation of apoptotic signaling pathway	1
regulation of apoptotic DNA fragmentation	1
regulation of apoptotic process	1
response to G1 DNA damage checkpoint signaling	1
response to hypoxia	1
axonogenesis	1
positive regulation of cell growth	1
cardiac atrium development	1
cellular response to aldosterone	1
cellular response to amyloid-beta	1
cellular response to angiotensin	1
cellular response to dexamethasone stimulus	1
cellular response to estradiol stimulus	1
cellular response to glucose stimulus	1
cellular response to insulin-like growth factor stimulus	1
cellular response to mechanical stimulus	1
cellular response to progesterone stimulus	1
intrinsic apoptotic signaling pathway in response to endoplasmic reticulum stress	1
intrinsic apoptotic signaling pathway	1
forebrain development	1
cell differentiation	1
pathogenesis	1
membrane fusion	1
positive regulation of viral entry into host cell	1
receptor-mediated endocytosis of virus by host cell	1
suppression by virus of host tetherin activity	1
suppression by virus of host type I interferon-mediated signaling pathway	1
cell surface receptor signaling pathway	1
chemotaxis	1
complement activation, alternative pathway	1
complement activation, classical pathway	1
cytolysis	1
in utero embryonic development	1
negative regulation of macrophage chemotaxis	1
positive regulation of chemokine production	1
positive regulation of immune response	1
positive regulation of vascular endothelial growth factor production	1
activation of cysteine-type endopeptidase activity	1
activation of cysteine-type endopeptidase activity involved in apoptotic process	1
activation of cysteine-type endopeptidase activity involved in apoptotic process by cytochrome c	1
apoptotic process	1
cardiac muscle cell apoptotic process	1
cellular response to testosterone stimulus	1
cellular response to zinc ion starvation	1
cellular senescence	1
response to vitamin E	1
apoptotic DNA fragmentation	1
global gene silencing by mRNA cleavage	1
miRNA metabolic process	1
production of miRNAs involved in gene silencing by miRNA	1
negative regulation of gene expression	1
negative regulation of Schwann cell proliferation	1
negative regulation of tumor necrosis factor production	1
nerve development	1
neuron projection morphogenesis	1
NIK/NF-kappaB signaling	1
peripheral nervous system myelin formation	1
positive regulation of Schwann cell differentiation	1
pre-miRNA processing	1
RNA phosphodiester bond hydrolysis	1
RNA phosphodiester bond hydrolysis, endonucleolytic	1
production of siRNA involved in RNA interference	1
tRNA catabolic process	1
axon guidance	1
calcium-mediated signaling using intracellular calcium source	1
positive regulation of filopodium assembly	1
retrograde trans-synaptic signaling by trans-synaptic protein complex	1
transcytosis	1
response to nicotine	1
cerebellum development	1
response to L-glutamate	1
establishment of cell polarity	1
estrous cycle	1
hippocampus development	1
immune response	1
insulin-like growth factor receptor signaling pathway	1
negative regulation of apoptotic process	1
negative regulation of cholangiocyte apoptotic process	1
negative regulation of hepatocyte apoptotic process	1
negative regulation of MAPK cascade	1
negative regulation of muscle cell apoptotic process	1
phosphatidylinositol 3-kinase signaling	1
phosphatidylinositol-mediated signaling	1
positive regulation of axon regeneration	1
positive regulation of cold-induced thermogenesis	1
positive regulation of cytokinesis	1
positive regulation of DNA metabolic process	1
positive regulation of osteoblast proliferation	1
positive regulation of smooth muscle cell proliferation	1
positive regulation of steroid hormone biosynthetic process	1
regulation of JNK cascade	1
response to ethanol	1
transport across blood-brain barrier	1
