# Supplementary material for: Identifying and profiling structural similarities between Spike of SARS-CoV-2 and other viral or host proteins with Machaon
Source: Commun Biol. 2023 Jul 19;6:752. doi: 10.1038/s42003-023-05076-7 (PMC10356814; doi:10.1038/s42003-023-05076-7)
Supplement: Supplementary file 8 — Supplementary Data 5 [file 42003_2023_5076_MOESM8_ESM.zip › 6VXX_A_whole_human_exp_dataset/go/6VXX_A_cellularComponent-go-aggregate.csv]

propertyName	coverage
nucleus	9
extracellular exosome	8
membrane	7
plasma membrane	7
extracellular region	6
nucleoplasm	6
cytosol	5
cytoplasm	4
protein-containing complex	3
extracellular space	3
receptor complex	2
perinuclear region of cytoplasm	2
endoplasmic reticulum	2
Golgi apparatus	2
host cell endoplasmic reticulum-Golgi intermediate compartment membrane	2
neuron projection	2
host cell plasma membrane	2
external side of plasma membrane	2
lysosome	2
chromosome, telomeric region	2
nucleosome	2
viral envelope	2
insulin receptor complex	2
caveola	2
ficolin-1-rich granule lumen	2
axon	2
virion membrane	2
U2 snRNP	1
U4/U6 x U5 tri-snRNP complex	1
U4 snRNP	1
U2-type precatalytic spliceosome	1
U2-type catalytic step 2 spliceosome	1
intracellular membrane-bounded organelle	1
U12-type spliceosomal complex	1
U7 snRNP	1
U1 snRNP	1
telomerase holoenzyme complex	1
spliceosomal complex	1
SMN-Sm protein complex	1
small nuclear ribonucleoprotein complex	1
U5 snRNP	1
lysosomal membrane	1
late endosome membrane	1
pICln-Sm protein complex	1
integral component of membrane	1
membrane raft	1
nuclear envelope	1
collagen-containing extracellular matrix	1
extracellular matrix	1
Golgi lumen	1
inner mucus layer	1
outer mucus layer	1
azurophil granule lumen	1
dendrite membrane	1
endosome membrane	1
late endosome	1
precatalytic spliceosome	1
secretory granule membrane	1
methylosome	1
catalytic step 2 spliceosome	1
protein kinase complex	1
T-tubule	1
RISC complex	1
RISC-loading complex	1
cell junction	1
cell-cell junction	1
dendrite	1
dendritic spine	1
alphav-beta3 integrin-IGF-1-IGF1R complex	1
filopodium	1
secretory granule lumen	1
growth cone	1
PML body	1
postsynaptic membrane	1
synapse	1
apoptosome	1
membrane attack complex	1
anaphase-promoting complex	1
CENP-A containing nucleosome	1
chromosome	1
RNA polymerase II, core complex	1
cell surface	1
ficolin-1-rich granule membrane	1
integrin alphaX-beta2 complex	1
integrin complex	1
neuronal cell body	1
tertiary granule membrane	1
neuronal cell body membrane	1
