# Supplementary material for: Identifying and profiling structural similarities between Spike of SARS-CoV-2 and other viral or host proteins with Machaon
Source: Commun Biol. 2023 Jul 19;6:752. doi: 10.1038/s42003-023-05076-7 (PMC10356814; doi:10.1038/s42003-023-05076-7)
Supplement: Supplementary file 8 — Supplementary Data 5 [file 42003_2023_5076_MOESM8_ESM.zip › 6VXX_A_whole_human_exp_dataset/go/6VXX_A_molecularFunction-go-aggregate.csv]

propertyName	coverage
metal ion binding	5
ATP binding	5
RNA binding	4
protein heterodimerization activity	4
identical protein binding	4
protein domain specific binding	3
DNA binding	3
transmembrane receptor protein tyrosine kinase activity	2
structural molecule activity	2
protein tyrosine kinase activity	2
cell adhesion molecule binding	2
phosphatidylinositol 3-kinase binding	2
insulin-like growth factor I binding	2
protein homodimerization activity	2
insulin-activated receptor activity	2
insulin binding	2
signaling receptor activity	2
structural constituent of chromatin	2
signaling receptor binding	2
endopeptidase inhibitor activity	2
insulin receptor substrate binding	2
sterol binding	1
cholesterol binding	1
receptor tyrosine kinase binding	1
integrin binding	1
sterol transporter activity	1
transmembrane signaling receptor activity	1
ubiquitin protein ligase binding	1
virus receptor activity	1
cuprous ion binding	1
3-oxoacyl-[acyl-carrier-protein] synthase activity	1
erythronolide synthase activity	1
phosphopantetheine binding	1
cupric ion binding	1
protein C-terminus binding	1
ATP citrate synthase activity	1
1-phosphatidylinositol-3-kinase regulator activity	1
amyloid-beta binding	1
cargo receptor activity	1
GTP binding	1
insulin-like growth factor II binding	1
insulin-like growth factor receptor binding	1
protein serine/threonine kinase activator activity	1
protein tyrosine kinase activator activity	1
protein-containing complex binding	1
RNA-directed 5'-3' RNA polymerase activity	1
host cell surface receptor binding	1
promoter-specific chromatin binding	1
double-stranded RNA binding	1
chemokine activity	1
ADP binding	1
cysteine-type endopeptidase activator activity involved in apoptotic process	1
heat shock protein binding	1
nucleotide binding	1
G-protein alpha-subunit binding	1
insulin receptor binding	1
insulin-like growth factor binding	1
insulin-like growth factor-activated receptor activity	1
protein transporter activity	1
deoxyribonuclease I activity	1
endoribonuclease activity	1
kinase binding	1
helicase activity	1
pre-miRNA binding	1
ribonuclease III activity	1
siRNA binding	1
calcium ion binding	1
toxin activity	1
nucleosomal DNA binding	1
RNA polymerase II cis-regulatory region sequence-specific DNA binding	1
RNA polymerase II core promoter sequence-specific DNA binding	1
molecular adaptor activity	1
DNA-directed 5'-3' RNA polymerase activity	1
PTB domain binding	1
