# Supplementary material for: Identifying and profiling structural similarities between Spike of SARS-CoV-2 and other viral or host proteins with Machaon
Source: Commun Biol. 2023 Jul 19;6:752. doi: 10.1038/s42003-023-05076-7 (PMC10356814; doi:10.1038/s42003-023-05076-7)
Supplement: Supplementary file 9 — Supplementary Data 6 [file 42003_2023_5076_MOESM9_ESM.zip › 6VXX_A_whole_alphafold4_dataset/candidates/6VXX_A-merged-cluster.csv]

structureId	b-phipsi	w-rdist	t-alpha	cluster	originalLabels	outlierScores	probabilities
6VXX_B	5.894373919306382e-09	7.617386263618201e-05	0.0254452761871732	1	-1	0.7485323586489904	0.0
6VXX_C	2.204205180302208e-08	7.653592189866652e-05	0.0689655430268945	1	-1	0.7401588368279264	0.0
AF-Q9BZ76-F1-model-v4_A	0.0128986881964576	0.2630641160311902	0.0033195156791741	1	1	0.191694254829702	0.808305745170298
AF-P22897-F1-model-v4_A	0.0074002078230839	0.2318476018340813	0.0075000236060698	1	1	0.34594104587907504	0.654058954120925
AF-P01266-F8-model-v4_A	0.0060370436228148	0.2588650225464293	0.0193931278866674	1	1	0.1184462291549382	0.8815537708450618
AF-Q96NU0-F1-model-v4_A	0.0130645908653005	0.2735636332462324	0.0330849069147651	1	1	0.07203331578042815	0.9279666842195718
AF-Q99575-F1-model-v4_A	0.0135148609119822	0.4765704272041375	0.0024811957952362	1	1	0.1077858353262213	0.8922141646737787
AF-P14410-F1-model-v4_A	0.0015596343554912	0.5206094769287	0.0727871210352775	1	-1	0.21128188477577514	0.0
AF-Q9Y485-F4-model-v4_A	0.0092444607544551	0.3180826644451995	0.0280611759977658	1	1	0.07829159492290733	0.9217084050770927
AF-P17020-F1-model-v4_A	0.0283377408714307	0.3931799238931455	0.0008271775551371	1	1	0.0	1.0
AF-Q9Y485-F3-model-v4_A	0.010180955518257	0.6467256589500925	0.0016540840807526	1	1	0.1077858353262213	0.8922141646737787
AF-O75592-F2-model-v4_A	0.0043859520417955	0.6292645654035877	0.0033195156791741	1	1	0.1077858353262213	0.8922141646737787
AF-P20742-F1-model-v4_A	0.0069266262025374	0.3028358782324738	0.077540150779898	1	1	0.0	1.0
AF-P08F94-F12-model-v4_A	0.0199741444969198	0.2669733435690185	0.0605264241229863	1	1	0.04250232749719837	0.9574976725028016
AF-Q8NI77-F1-model-v4_A	0.0258205362135034	0.4199841488961673	0.0024811957952362	1	1	0.1077858353262213	0.8922141646737787
AF-P12111-F1-model-v4_A	0.0167106615295809	0.7415731685352024	0.0	1	1	0.1077858353262213	0.8922141646737787
AF-Q8NB90-F1-model-v4_A	0.0277978857313025	0.2426201923276998	0.0386600222545225	1	1	0.04250232749719837	0.9574976725028016
AF-Q6PJI9-F1-model-v4_A	0.0073493809499895	0.7003569145929152	0.0024878881015579	1	1	0.14367135332123118	0.8563286466787688
AF-A8K2U0-F1-model-v4_A	0.0107187282478843	0.3194601777679055	0.0504550203401277	1	1	0.007442042350269277	0.9925579576497308
AF-P24043-F10-model-v4_A	0.002912180216064	0.4330939207329795	0.0736146078897646	1	1	0.4615845376681814	0.5384154623318186
AF-O14727-F1-model-v4_A	0.008269411547982	0.9244646095723614	0.0008271775551371	1	1	0.13241637792177852	0.8675836220782215
AF-P01023-F1-model-v4_A	0.0089790634563145	0.2888758039135159	0.0990908911987924	1	1	0.0	1.0
AF-Q76MJ5-F1-model-v4_A	0.0093457400212479	0.9201996120726438	0.0008271775551371	1	1	0.13241637792177852	0.8675836220782215
AF-Q8NI36-F1-model-v4_A	0.0019992048879244	0.5082195573869013	0.1081575850073603	1	-1	0.2823678221733553	0.0
AF-Q16832-F1-model-v4_A	0.0036218160494508	1.0668868694094509	0.0033085120789013	1	1	0.36966995712340955	0.6303300428765904
AF-Q9UBG0-F1-model-v4_A	0.0088864282121855	0.6382517611760044	0.0041355535019986	1	1	0.1077858353262213	0.8922141646737787
AF-Q9H3P2-F1-model-v4_A	0.0347676334842491	0.5122998240292116	0.0008271775551371	1	1	0.1077858353262213	0.8922141646737787
AF-Q92598-F1-model-v4_A	0.009200338197898	0.7542687803720698	0.0024878881015579	1	1	0.1077858353262213	0.8922141646737787
AF-P0C0L5-F1-model-v4_A	0.0012404587503702	0.9058690347437244	0.0438375773921617	1	1	0.30035627222313077	0.6996437277768692
AF-Q9NQ66-F1-model-v4_A	0.021894092499219	0.2933403203265313	0.0694789568304672	1	1	0.0	1.0
AF-Q9NR09-F7-model-v4_A	0.0308871945124606	0.5567455779461193	0.0008281320187666	1	1	0.1077858353262213	0.8922141646737787
AF-O00499-F1-model-v4_A	0.0358075354831282	0.4260374721491091	0.0008281320187666	1	1	0.1256044833012487	0.8743955166987513
AF-Q6YHK3-F1-model-v4_A	0.0111769060421033	0.2893456619410336	0.1051191692070554	1	1	0.0	1.0
AF-Q15311-F1-model-v4_A	0.0357231537751166	0.4478029048804142	0.0008281320187666	1	1	0.1077858353262213	0.8922141646737787
AF-P0C0L4-F1-model-v4_A	0.0011838928030006	0.9131842813683676	0.0494792275614968	1	1	0.35335301265966595	0.6466469873403341
AF-Q9Y4D8-F8-model-v4_A	0.0161728030047133	0.2791306470394897	0.0931283345367748	1	1	0.0	1.0
AF-P63132-F1-model-v4_A	0.0098134070014597	0.4516810519195361	0.0057897637424946	1	1	0.1077858353262213	0.8922141646737787
AF-Q7Z5R6-F1-model-v4_A	0.01805598575724	0.703595477208572	0.0024811957952362	1	1	0.1077858353262213	0.8922141646737787
AF-Q6ZRI0-F1-model-v4_A	0.0081128077876909	0.3419492517614985	0.068651600081727	1	1	0.0	1.0
AF-Q9Y4C8-F1-model-v4_A	0.0319781405929951	0.6239888173088579	0.0008271775551371	1	1	0.1077858353262213	0.8922141646737787
AF-Q06732-F1-model-v4_A	0.0273294382966873	0.6407243515539173	0.0016540840807526	1	1	0.1077858353262213	0.8922141646737787
AF-Q9HDB9-F1-model-v4_A	0.036095432075401	0.3206520118890295	0.0058238157721357	1	1	0.07829159492290733	0.9217084050770927
AF-P22607-F1-model-v4_A	0.016824433019424	0.7657289250462624	0.0016569498401739	1	1	0.1077858353262213	0.8922141646737787
AF-Q96K21-F1-model-v4_A	0.0246497061027511	0.5754919101682674	0.0033085120789013	1	1	0.1077858353262213	0.8922141646737787
AF-Q53GL0-F1-model-v4_A	0.0217367148005146	0.2806283953542755	0.0921410228992365	1	1	0.0	1.0
AF-P08648-F1-model-v4_A	0.0247429531384978	0.313121848352471	0.0540540988034132	1	1	0.0	1.0
AF-Q9NR09-F15-model-v4_A	0.0391335891046547	0.4701504458663506	0.0008281320187666	1	1	0.1077858353262213	0.8922141646737787
AF-P08F94-F11-model-v4_A	0.0215423535118639	0.3511072950040151	0.0159666566861913	1	1	0.0	1.0
AF-Q9UHD8-F1-model-v4_A	0.0463493245040567	0.4495919453976698	0.0	1	1	0.1077858353262213	0.8922141646737787
AF-Q7Z5H3-F1-model-v4_A	0.0424970408772335	0.2612880979691155	0.0202533741750159	1	1	0.06264011956628185	0.9373598804337182
AF-Q9UGP8-F1-model-v4_A	0.0352520650130213	0.3129500257038799	0.0083406172007201	1	1	0.0937281449887372	0.9062718550112628
AF-O75592-F3-model-v4_A	0.003705236811139	0.6573592094022884	0.0165423471063261	1	1	0.1077858353262213	0.8922141646737787
AF-P08F94-F10-model-v4_A	0.0240880708236146	0.3415212112411531	0.0263160129948751	1	1	0.0	1.0
AF-P01031-F1-model-v4_A	0.0076500121859307	0.3436953726557255	0.082363784576418	1	1	0.0	1.0
AF-Q6IE37-F1-model-v4_A	0.0095827417049574	0.3588675568726708	0.0531362262599823	1	1	0.0	1.0
AF-P20701-F1-model-v4_A	0.007099131595458	0.4714976927266274	0.0066610907906692	1	1	0.1077858353262213	0.8922141646737787
AF-O43451-F1-model-v4_A	0.0015824492736229	0.7901280804608657	0.0951197353930601	1	-1	0.29168041186949334	0.0
AF-Q8TDJ6-F4-model-v4_A	0.0111326467069971	0.3715768529734896	0.0271879789729934	1	1	0.0	1.0
AF-Q9Y4L1-F1-model-v4_A	0.0120041183031168	0.2928167007682592	0.1472291561109899	1	1	0.28349419390670444	0.7165058060932955
AF-O95714-F16-model-v4_A	0.0087589972892165	0.3620938237740017	0.0645157779328724	1	1	0.0	1.0
AF-Q9Y6R7-F22-model-v4_A	0.0138684216446042	0.91543877882685	0.0024811957952362	1	1	0.13241637792177852	0.8675836220782215
AF-P55884-F1-model-v4_A	0.0212348607081577	0.3172898775688429	0.083540124827504	1	1	0.0	1.0
AF-Q9HCU4-F6-model-v4_A	0.0085538699389184	0.7471471072443138	0.0049627974633414	1	1	0.1077858353262213	0.8922141646737787
AF-O95071-F2-model-v4_A	0.0153010937588536	0.6395922852941501	0.0049627974633414	1	1	0.1077858353262213	0.8922141646737787
AF-O95714-F15-model-v4_A	0.0095668799946601	0.3858489610900717	0.0091819121329137	1	1	0.0	1.0
AF-Q76KP1-F1-model-v4_A	0.0312639189606043	0.294876459620073	0.0678243742037618	1	1	0.0	1.0
AF-O75976-F1-model-v4_A	0.0257594679110686	0.2938559201213908	0.0934656315674258	1	1	0.0	1.0
AF-Q13585-F1-model-v4_A	0.0470982411284897	0.2649874139927372	0.0237089470211593	1	1	0.11305442545066313	0.8869455745493369
AF-Q9UJY5-F1-model-v4_A	0.0356440069852946	0.7241635650585256	0.0	1	1	0.1077858353262213	0.8922141646737787
AF-P43354-F1-model-v4_A	0.054018607368821	0.4668956484917175	0.0	1	1	0.1077858353262213	0.8922141646737787
AF-Q6ZS81-F10-model-v4_A	0.0135581477895966	0.6158688209589748	0.0057897637424946	1	1	0.1077858353262213	0.8922141646737787
AF-Q92736-F7-model-v4_A	0.0294981585080987	0.828324955243523	0.0008271775551371	1	1	0.1077858353262213	0.8922141646737787
AF-P53708-F1-model-v4_A	0.025270374752751	0.3163175779027693	0.082363784576418	1	1	0.0	1.0
AF-P15918-F1-model-v4_A	0.0245165456239836	0.895356353522929	0.0016540840807526	1	1	0.13241637792177852	0.8675836220782215
AF-P35606-F1-model-v4_A	0.0035833563875058	0.6519663339986222	0.0651982118967349	1	1	0.497330393905057	0.502669606094943
AF-Q9Y485-F10-model-v4_A	0.0220783973454086	0.3071513840552214	0.1112133623477085	1	1	0.0	1.0
AF-P01024-F1-model-v4_A	0.0035767644886528	0.4442821330229915	0.1132600047230165	1	-1	0.09815613502638533	0.0
AF-O60486-F1-model-v4_A	0.0049767053005447	0.606514777678621	0.0066610907906692	1	1	0.1077858353262213	0.8922141646737787
AF-Q8IZQ1-F3-model-v4_A	0.0359349446816221	0.6620910103038253	0.0008281320187666	1	1	0.1077858353262213	0.8922141646737787
AF-A0A0G2JMS6-F1-model-v4_A	0.0143210586882208	0.3597615256225064	0.0628617784103293	1	1	0.0	1.0
AF-O43296-F1-model-v4_A	0.0275927455195377	0.6168777796354625	0.0041355535019986	1	1	0.1077858353262213	0.8922141646737787
AF-Q8TC27-F1-model-v4_A	0.0257220939782292	0.7331834048683609	0.0033085120789013	1	1	0.1077858353262213	0.8922141646737787
AF-Q9P2H5-F1-model-v4_A	0.0508859174903886	0.2564178591889064	0.0333332138395487	1	1	0.2240885914884273	0.7759114085115727
AF-Q15928-F1-model-v4_A	0.034463856665786	0.6717267913583621	0.0016569498401739	1	1	0.1077858353262213	0.8922141646737787
AF-Q8NEG5-F1-model-v4_A	0.0416148228295413	0.5566117069508817	0.0024811957952362	1	1	0.1077858353262213	0.8922141646737787
AF-Q6U841-F1-model-v4_A	0.0275278871116634	0.3466219420455617	0.0446646519250406	1	1	0.0	1.0
AF-Q86WI1-F15-model-v4_A	0.0151585034922566	0.3305520820611856	0.1132600047230165	1	1	0.0	1.0
AF-O75030-F1-model-v4_A	0.0366492172098593	0.7962808474677763	0.0	1	1	0.1077858353262213	0.8922141646737787
AF-Q6P996-F1-model-v4_A	0.032127934943809	0.6693616315650265	0.0024878881015579	1	1	0.1077858353262213	0.8922141646737787
AF-Q7L2R6-F1-model-v4_A	0.0322750882707468	0.8673642135326054	0.0008271775551371	1	1	0.13241637792177852	0.8675836220782215
AF-Q9Y2L9-F1-model-v4_A	0.0249399678441987	0.6049658536599348	0.0049877163597098	1	1	0.1077858353262213	0.8922141646737787
AF-Q92736-F2-model-v4_A	0.0030866165420115	0.7268633750598787	0.0885027242012517	1	-1	0.17563723722022564	0.0
AF-P0CJ89-F1-model-v4_A	0.0313542508214103	0.7695094922800007	0.0016569498401739	1	1	0.1077858353262213	0.8922141646737787
AF-Q9H6S3-F1-model-v4_A	0.0161573699047697	0.9608226806443692	0.0024878881015579	1	1	0.13241637792177852	0.8675836220782215
AF-Q4ADV7-F1-model-v4_A	0.0146440757556432	0.819849755601865	0.0041527907791232	1	1	0.1077858353262213	0.8922141646737787
AF-Q15751-F1-model-v4_A	0.0365055450984083	0.2869518259129966	0.076922726695275	1	1	0.0	1.0
AF-Q96PQ6-F1-model-v4_A	0.0174451133186787	0.3539474113832183	0.0777503200474987	1	1	0.0	1.0
AF-Q16787-F11-model-v4_A	0.0027576352355688	0.7583220475748009	0.1112133623477085	1	-1	0.3745383974255888	0.0
AF-Q6ZN44-F1-model-v4_A	0.0255064340221229	0.3262368099064757	0.0951197353930601	1	1	0.0	1.0
AF-Q99593-F1-model-v4_A	0.0872159701663811	0.3368265440860529	0.0024811957952362	1	1	0.0	1.0
AF-P0CJ85-F1-model-v4_A	0.0440100656056751	0.5650982099289734	0.0024878881015579	1	1	0.1077858353262213	0.8922141646737787
AF-Q86YV0-F1-model-v4_A	0.0218392785887321	0.4794925365188709	0.0066610907906692	1	1	0.1077858353262213	0.8922141646737787
AF-Q9HCG1-F1-model-v4_A	0.0228619234662153	1.0836160318288428	0.0008281320187666	1	1	0.3518634994712737	0.6481365005287263
AF-Q16625-F1-model-v4_A	0.0493115345354437	0.5253655975264151	0.0024811957952362	1	1	0.1077858353262213	0.8922141646737787
AF-Q9Y5B9-F1-model-v4_A	0.0077721852007063	0.361745273608913	0.1194444620618173	1	1	0.0	1.0
AF-Q53LP3-F1-model-v4_A	0.0863312878724029	0.2898271895063253	0.0049877163597098	1	1	0.29491371105231573	0.7050862889476842
AF-Q9NPF5-F1-model-v4_A	0.0287881544091671	0.3299583787406172	0.0901716732019928	1	1	0.0	1.0
AF-Q9H4H8-F1-model-v4_A	0.0150533642264815	0.772763060682599	0.0057897637424946	1	1	0.1077858353262213	0.8922141646737787
AF-Q9Y692-F1-model-v4_A	0.0408797563417883	0.3476959471543356	0.0132341605941959	1	1	0.0	1.0
AF-Q86UV5-F1-model-v4_A	0.0193396167880061	0.5920566506115279	0.0066610907906692	1	1	0.1077858353262213	0.8922141646737787
AF-Q6ZR08-F8-model-v4_A	0.066479305273992	0.4905553215743937	0.0008271775551371	1	1	0.1077858353262213	0.8922141646737787
AF-P26012-F1-model-v4_A	0.0137547976985173	0.3152037144095001	0.2077922859940879	1	1	0.19721919430654036	0.8027808056934597
AF-P32314-F1-model-v4_A	0.0505783658388147	0.4835367398638488	0.0033085120789013	1	1	0.1077858353262213	0.8922141646737787
AF-Q12849-F1-model-v4_A	0.0398137474836367	0.8230993755635947	0.0008281320187666	1	1	0.1077858353262213	0.8922141646737787
AF-O96013-F1-model-v4_A	0.0388072829456872	0.9065908264025212	0.0008271775551371	1	1	0.13241637792177852	0.8675836220782215
AF-Q86V59-F1-model-v4_A	0.054676724680589	0.3090528027889282	0.0272952510798727	1	1	0.0	1.0
AF-O60353-F1-model-v4_A	0.0351503610723197	0.3365316949648148	0.066137781369111	1	1	0.0	1.0
AF-Q8N9M1-F1-model-v4_A	0.0634959938237104	0.5697028917946396	0.0008271775551371	1	1	0.1077858353262213	0.8922141646737787
AF-P78509-F3-model-v4_A	0.0292964120721646	0.9581280163728376	0.0024811957952362	1	1	0.13241637792177852	0.8675836220782215
AF-P56730-F1-model-v4_A	0.0288357434130113	0.700722494290007	0.0049627974633414	1	1	0.1077858353262213	0.8922141646737787
AF-Q8IZ52-F1-model-v4_A	0.0243023679143861	0.8722049906925802	0.0041527907791232	1	1	0.13241637792177852	0.8675836220782215
AF-Q8TDJ6-F2-model-v4_A	0.0291578798775404	0.4984439427103395	0.0066169305252397	1	1	0.1077858353262213	0.8922141646737787
AF-Q9NRL3-F1-model-v4_A	0.0072177300147438	0.8691180653517001	0.0066169305252397	1	1	0.15182036865652285	0.8481796313434772
AF-Q5T4S7-F6-model-v4_A	0.0188451579303458	0.8329892273683652	0.0049877163597098	1	1	0.1077858353262213	0.8922141646737787
AF-Q9NT68-F7-model-v4_A	0.0083762062763749	0.7644682916847294	0.0074438168005386	1	1	0.1077858353262213	0.8922141646737787
AF-Q6IE36-F1-model-v4_A	0.013966124207162	0.3858501860792445	0.0678243742037618	1	1	0.0	1.0
AF-Q5TKA1-F1-model-v4_A	0.0291782028939856	0.9341860318782028	0.0024878881015579	1	1	0.13241637792177852	0.8675836220782215
AF-Q99457-F1-model-v4_A	0.0363276601256349	0.6265768452227467	0.0041527907791232	1	1	0.1077858353262213	0.8922141646737787
AF-O43309-F1-model-v4_A	0.0310553317318161	0.3804856108693507	0.0091819121329137	1	1	0.0	1.0
AF-Q6ZWH5-F1-model-v4_A	0.0435799667271972	0.324967205266481	0.0595534013336387	1	1	0.0	1.0
AF-P08621-F1-model-v4_A	0.0502430067883358	0.2716418385391683	0.0813954771139466	1	1	0.004194893288314393	0.9958051067116857
AF-Q96GD3-F1-model-v4_A	0.0637663731257583	0.5170208701383436	0.0016540840807526	1	1	0.1077858353262213	0.8922141646737787
AF-Q8N184-F1-model-v4_A	0.0313187344326802	0.3694213695578927	0.034739440546361	1	1	0.0	1.0
AF-Q96M86-F8-model-v4_A	0.040138825820451	0.3040073444671038	0.0941175821499755	1	1	0.0	1.0
AF-Q0VGE8-F1-model-v4_A	0.0207753193512944	0.3526071117434504	0.117375261057294	1	1	0.0	1.0
AF-Q9H6R4-F1-model-v4_A	0.0279804202173802	0.905970785703324	0.0033195156791741	1	1	0.13241637792177852	0.8675836220782215
AF-Q04206-F1-model-v4_A	0.0337186347974787	0.6557727613079884	0.0049627974633414	1	1	0.1077858353262213	0.8922141646737787
AF-Q99835-F1-model-v4_A	0.0300621009782494	0.3823259161485555	0.0185340926063368	1	1	0.0	1.0
AF-Q96RN1-F1-model-v4_A	0.0258969775657145	0.3686348372400443	0.0760957688434487	1	1	0.0	1.0
AF-P04275-F3-model-v4_A	0.0044143518596265	0.7823021407129234	0.0322581402352546	1	1	0.21737740398180966	0.7826225960181904
AF-P11362-F1-model-v4_A	0.0447557381597913	0.2397668180838327	0.1267475121071146	1	1	0.34590692330721	0.6540930766927899
AF-Q8NFF5-F1-model-v4_A	0.0156339556084307	1.199007094590475	0.0024811957952362	1	1	0.3518634994712737	0.6481365005287263
AF-P08514-F1-model-v4_A	0.0259407031305296	0.3667757398931032	0.0794645485926308	1	1	0.0	1.0
AF-A6NHJ4-F1-model-v4_A	0.0302658335709262	0.567093609805526	0.0066169305252397	1	1	0.1077858353262213	0.8922141646737787
AF-Q9Y4X4-F1-model-v4_A	0.0531636172044943	0.768707365951864	0.0008281320187666	1	1	0.1077858353262213	0.8922141646737787
AF-Q8WXG9-F13-model-v4_A	0.0224779590496765	1.2659190224483043	0.0	1	1	0.3518634994712737	0.6481365005287263
AF-O75925-F1-model-v4_A	0.0534164656822248	0.3540805703936062	0.0066610907906692	1	1	0.0	1.0
AF-Q9UQB8-F1-model-v4_A	0.0337502468977118	0.3792429343696762	0.0223323354003182	1	1	0.0	1.0
AF-Q96CP6-F1-model-v4_A	0.0366884076680553	0.358498679569155	0.0471463143139867	1	1	0.0	1.0
AF-Q8TBC5-F1-model-v4_A	0.0811766318298614	0.2638542802400018	0.0168211022886111	1	1	0.17203600548718462	0.8279639945128154
AF-Q02846-F1-model-v4_A	0.0233295773582529	0.7920170805111694	0.0058238157721357	1	1	0.1077858353262213	0.8922141646737787
AF-Q9HBA0-F1-model-v4_A	0.0484055202874076	0.2574873198597717	0.117375261057294	1	1	0.08210384909651768	0.9178961509034823
AF-Q6ZNJ1-F7-model-v4_A	0.0275904304880709	1.2244341537862955	0.0	1	1	0.3518634994712737	0.6481365005287263
AF-Q8TD17-F1-model-v4_A	0.0311374679801386	0.3779476051227446	0.039552885392045	1	1	0.0	1.0
AF-O14522-F1-model-v4_A	0.0016024778586173	1.3109522273308714	0.0488003627713593	1	1	0.4513735439001434	0.5486264560998566
AF-Q15262-F1-model-v4_A	0.0018237618574584	1.3270282610547093	0.0297764065873182	1	1	0.3518634994712737	0.6481365005287263
AF-O14936-F1-model-v4_A	0.0130774234810325	0.9384684349813726	0.0058238157721357	1	1	0.13241637792177852	0.8675836220782215
AF-Q9H7R0-F1-model-v4_A	0.0241083839209943	0.3727808620813482	0.084367115769673	1	1	0.0	1.0
AF-Q96PU4-F1-model-v4_A	0.0126537034357605	1.063534947503714	0.0049877163597098	1	1	0.3518634994712737	0.6481365005287263
AF-O95714-F19-model-v4_A	0.0116632708865024	0.9594588187596732	0.0058238157721357	1	1	0.13241637792177852	0.8675836220782215
AF-O75022-F1-model-v4_A	0.0323706939563352	0.6167836600818378	0.0058238157721357	1	1	0.1077858353262213	0.8922141646737787
AF-Q6ZR08-F10-model-v4_A	0.0518692747750412	0.3039579539989679	0.0813954771139466	1	1	0.0	1.0
AF-P09874-F1-model-v4_A	0.0099940048936372	1.0436875193239026	0.0057897637424946	1	1	0.3518634994712737	0.6481365005287263
AF-Q9P2D7-F9-model-v4_A	0.0628853288558954	0.2814371848711425	0.0651982118967349	1	1	0.0	1.0
AF-Q6P5Q4-F1-model-v4_A	0.0460263155544669	0.6704759147460249	0.0033195156791741	1	1	0.1077858353262213	0.8922141646737787
AF-P98164-F8-model-v4_A	0.0146424077273261	0.3708829192899338	0.1267475121071146	1	1	0.0	1.0
AF-Q63HM2-F1-model-v4_A	0.0562098962799436	0.8024185667806379	0.0008271775551371	1	1	0.1077858353262213	0.8922141646737787
AF-Q16666-F1-model-v4_A	0.0532182185471713	0.3347169716213123	0.045491883252869	1	1	0.0	1.0
AF-Q86WI1-F1-model-v4_A	0.0154271806381127	1.1166159443786716	0.0041527907791232	1	1	0.39388076236602027	0.6061192376339798
AF-A2A3N6-F1-model-v4_A	0.0263025178080162	0.8309159257676184	0.0057897637424946	1	1	0.1077858353262213	0.8922141646737787
AF-O43149-F2-model-v4_A	0.0274253736436436	0.3857842660015048	0.0545905224299128	1	1	0.0	1.0
AF-Q6N022-F4-model-v4_A	0.0148170467350264	0.8317488594957352	0.0066610907906692	1	1	0.1077858353262213	0.8922141646737787
AF-Q8IZQ1-F5-model-v4_A	0.0277877633063367	1.1145383567883185	0.0024878881015579	1	1	0.3518634994712737	0.6481365005287263
AF-P29317-F1-model-v4_A	0.0037587597302468	1.2645346999041032	0.0058238157721357	1	1	0.3518634994712737	0.6481365005287263
AF-Q9UK13-F1-model-v4_A	0.0375635000673447	0.3186931473965754	0.1163436922189591	1	1	0.0	1.0
AF-Q9P2D7-F6-model-v4_A	0.0683985969588791	0.2972202106177342	0.0422415493952179	1	1	0.19344278767911874	0.8065572123208813
AF-Q6NX49-F1-model-v4_A	0.0404477802624453	0.3144045963974531	0.1166253219249171	1	1	0.0	1.0
AF-Q13075-F1-model-v4_A	0.0480467225971429	0.3654909793492327	0.0142618534263445	1	1	0.0	1.0
AF-Q9Y6R7-F6-model-v4_A	0.010774405740333	0.3732691593037676	0.1536259748810304	1	1	0.07279792933856764	0.9272020706614323
AF-Q8TE73-F9-model-v4_A	0.0553659662361326	0.5521416173389201	0.0041355535019986	1	1	0.1077858353262213	0.8922141646737787
AF-Q86UW9-F1-model-v4_A	0.0288051065009446	0.9839059286779438	0.0041355535019986	1	1	0.13241637792177852	0.8675836220782215
AF-Q9Y4D8-F1-model-v4_A	0.0478722924375902	0.3441732491136102	0.0537631265310847	1	1	0.0	1.0
AF-Q63HN8-F13-model-v4_A	0.0451724717769773	0.793678586959579	0.0033085120789013	1	1	0.1077858353262213	0.8922141646737787
AF-Q9UQQ2-F1-model-v4_A	0.0480071177633897	0.3071300590196318	0.1091741848281244	1	1	0.0	1.0
AF-Q6PG37-F1-model-v4_A	0.0427217006324674	0.3666096590267295	0.0413563080873329	1	1	0.0	1.0
AF-O14503-F1-model-v4_A	0.0614395780714905	0.7486306697822966	0.0016540840807526	1	1	0.1077858353262213	0.8922141646737787
AF-Q8WXR4-F1-model-v4_A	0.02406992349948	0.377978698744832	0.1058724543546798	1	1	0.0	1.0
AF-Q8NER1-F1-model-v4_A	0.0457588709127311	0.2321422749274005	0.1795123039771107	1	1	0.4103550186569541	0.5896449813430459
AF-Q8IVF4-F10-model-v4_A	0.0624956619943081	0.3195011342455353	0.0503909076104127	1	1	0.0	1.0
AF-Q9NR09-F9-model-v4_A	0.0450904460416208	0.9645995861205148	0.0016569498401739	1	1	0.13241637792177852	0.8675836220782215
AF-Q96JS3-F1-model-v4_A	0.0141144562780006	0.928432265163665	0.0066610907906692	1	1	0.13241637792177852	0.8675836220782215
AF-Q13202-F1-model-v4_A	0.0690777718146669	0.3919436417936494	0.0041355535019986	1	1	0.18971455515802038	0.8102854448419796
AF-A6NCL1-F1-model-v4_A	0.0752085182134985	0.6407060143043376	0.0008281320187666	1	1	0.1077858353262213	0.8922141646737787
AF-O43897-F1-model-v4_A	0.0271905208995204	0.3798754883559828	0.0862534621133408	1	1	0.0	1.0
AF-Q9NZV8-F1-model-v4_A	0.0697957779915078	0.2977417016613315	0.0531362262599823	1	1	0.05337388563114881	0.9466261143688511
AF-Q70CQ2-F7-model-v4_A	0.0494713435575128	0.6288929564319865	0.0049627974633414	1	1	0.1077858353262213	0.8922141646737787
AF-Q9BQG1-F1-model-v4_A	0.054724069166553	0.503035622006045	0.0049877163597098	1	1	0.1077858353262213	0.8922141646737787
AF-Q9UN86-F1-model-v4_A	0.0951297413704216	0.2528484495984731	0.0368785736255408	1	1	0.3547667876452246	0.6452332123547754
AF-O95049-F1-model-v4_A	0.0306899523514365	0.3098515894464984	0.2415221382376902	1	1	0.25353566273144973	0.7464643372685503
AF-Q8NB14-F1-model-v4_A	0.0363901454956394	0.3420590184688334	0.1149711661434758	1	1	0.0	1.0
AF-O43149-F9-model-v4_A	0.0406147292611492	0.3443794259416308	0.0959466802142319	1	1	0.0	1.0
AF-Q2TAL5-F1-model-v4_A	0.0633592838404979	0.6122543247949392	0.0033195156791741	1	1	0.1077858353262213	0.8922141646737787
AF-Q9HCR9-F1-model-v4_A	0.0547613951291841	0.6750551064268614	0.0033195156791741	1	1	0.1077858353262213	0.8922141646737787
AF-Q08211-F1-model-v4_A	0.0159111680038275	0.9565716414514622	0.0066610907906692	1	1	0.13241637792177852	0.8675836220782215
AF-Q16787-F3-model-v4_A	0.0224571134139416	0.3740132850283472	0.1348220006399627	1	1	0.0	1.0
AF-P19634-F1-model-v4_A	0.0696065472448716	0.7328474997170961	0.0008281320187666	1	1	0.1077858353262213	0.8922141646737787
AF-Q2M3X9-F1-model-v4_A	0.0354436259914386	0.3178998232987378	0.1772153079970764	1	1	0.09465878479973254	0.9053412152002674
AF-Q02386-F1-model-v4_A	0.0321396794089021	0.3169096667263927	0.212637982875945	1	1	0.09465878479973254	0.9053412152002674
AF-Q8IY82-F1-model-v4_A	0.045583859561719	0.3074639187846928	0.1569378712838169	1	1	0.09700884954070743	0.9029911504592926
AF-O14628-F1-model-v4_A	0.0399355865203917	0.7709624192345453	0.0049877163597098	1	1	0.1077858353262213	0.8922141646737787
AF-A6PVC2-F1-model-v4_A	0.0225538489993672	0.902674678314001	0.0074438168005386	1	1	0.13241637792177852	0.8675836220782215
AF-Q9C009-F1-model-v4_A	0.10940409823997	0.5464375621214794	0.0008271775551371	1	1	0.2826116796047064	0.7173883203952937
AF-Q9C0I9-F1-model-v4_A	0.0419818712716039	0.317385324705187	0.1669885884326432	1	1	0.0	1.0
AF-Q06278-F1-model-v4_A	0.0091426516543397	1.1717934316445282	0.0058238157721357	1	1	0.3518634994712737	0.6481365005287263
AF-Q96T49-F1-model-v4_A	0.0517103476178799	0.3074615943834919	0.1320224305126105	1	1	0.11015598798076764	0.8898440120192324
AF-P25391-F8-model-v4_A	0.0088080116407543	1.2981576292715162	0.0041527907791232	1	1	0.3518634994712737	0.6481365005287263
AF-Q5T3U5-F1-model-v4_A	0.0884884201267201	0.2334867341458542	0.0699114965509424	1	1	0.4094524989578121	0.5905475010421879
AF-Q96M69-F1-model-v4_A	0.0332121705808368	0.3850428974358847	0.070305933400208	1	1	0.0	1.0
AF-Q96I24-F1-model-v4_A	0.0566401179724806	0.769898521994992	0.0033085120789013	1	1	0.1077858353262213	0.8922141646737787
AF-Q9UQ90-F1-model-v4_A	0.0337420186905668	0.7149094163609225	0.0066610907906692	1	1	0.1077858353262213	0.8922141646737787
AF-Q6UXK2-F1-model-v4_A	0.0812262841764514	0.3327004984319998	0.0115797655430185	1	1	0.0	1.0
AF-Q92560-F1-model-v4_A	0.0237023363775839	0.3820874760516023	0.1290321697790815	1	1	0.0	1.0
AF-P05423-F1-model-v4_A	0.069115242131767	0.2756127795328486	0.0980929580625606	1	1	0.04114900543173446	0.9588509945682655
AF-Q7Z6Z7-F1-model-v4_A	0.0838724717165843	0.4887846292810388	0.0033085120789013	1	1	0.1077858353262213	0.8922141646737787
AF-Q96C45-F1-model-v4_A	0.0826335396526795	0.3350962457445806	0.0100253538396266	1	1	0.0	1.0
AF-Q8N398-F1-model-v4_A	0.0300265087497315	0.3402846086915141	0.2109178108554219	1	1	0.10789129861610437	0.8921087013838956
AF-Q8NFZ4-F1-model-v4_A	0.0309878337169467	0.9613637617950684	0.0057897637424946	1	1	0.13241637792177852	0.8675836220782215
AF-Q8IX90-F1-model-v4_A	0.0422927556476348	0.7171476110073711	0.0058238157721357	1	1	0.1077858353262213	0.8922141646737787
AF-Q8TDW7-F14-model-v4_A	0.0243298020528436	1.3467344419132676	0.0016540840807526	1	1	0.3518634994712737	0.6481365005287263
AF-Q49AA0-F1-model-v4_A	0.0381391743585205	0.9747795939061812	0.0041527907791232	1	1	0.13241637792177852	0.8675836220782215
AF-Q9BUJ2-F1-model-v4_A	0.0621838784682572	0.2567917576668907	0.1695617260830908	1	1	0.2313293844458411	0.7686706155541588
AF-Q8IXW5-F1-model-v4_A	0.0608593768758301	0.3651544005295576	0.0359899834238583	1	1	0.0	1.0
AF-Q96BF6-F1-model-v4_A	0.0672369593575027	0.6734290943855078	0.0033195156791741	1	1	0.1077858353262213	0.8922141646737787
AF-Q15742-F1-model-v4_A	0.0817831681044421	0.3412521226771614	0.014888357714047	1	1	0.0	1.0
AF-Q8N8U3-F1-model-v4_A	0.0375345831191947	0.3123436710348204	0.2399998462757295	1	1	0.19721919430654036	0.8027808056934597
AF-Q9BXK5-F1-model-v4_A	0.0618360731199071	0.3485683692258532	0.0623900411658351	1	1	0.0	1.0
AF-Q5VYV7-F1-model-v4_A	0.0686318593143246	0.2699740378563165	0.1256987023072455	1	1	0.07308727410048473	0.9269127258995152
AF-Q15915-F1-model-v4_A	0.0724453712004048	0.3525462396215563	0.0223323354003182	1	1	0.0	1.0
AF-Q86VF2-F1-model-v4_A	0.0272583903531706	1.2195532435698315	0.0041355535019986	1	1	0.3518634994712737	0.6481365005287263
AF-Q16587-F1-model-v4_A	0.0333960277018335	0.3796638590661433	0.101093154311656	1	1	0.0	1.0
AF-Q9BRS8-F1-model-v4_A	0.0754996358870287	0.6437970864031776	0.0033085120789013	1	1	0.1077858353262213	0.8922141646737787
AF-Q8WU79-F1-model-v4_A	0.0866481061808175	0.603335435435654	0.0024878881015579	1	1	0.1612036025750293	0.8387963974249707
AF-Q8NEM1-F1-model-v4_A	0.0463374551221811	0.8189269327103891	0.0049877163597098	1	1	0.1077858353262213	0.8922141646737787
AF-O60494-F2-model-v4_A	0.0323015402275729	1.209670303797573	0.0033085120789013	1	1	0.3518634994712737	0.6481365005287263
AF-Q9NU22-F9-model-v4_A	0.0843444650956196	0.3309926981254287	0.0280611759977658	1	1	0.0	1.0
AF-Q8N365-F1-model-v4_A	0.0614352885425813	0.3402498277302257	0.0833334756581622	1	1	0.0	1.0
AF-Q9UBP5-F1-model-v4_A	0.0651472676904873	0.2364085806048867	0.1749272671970156	1	1	0.3853834445014975	0.6146165554985025
AF-P21127-F1-model-v4_A	0.0624189967140911	0.6551587764062623	0.0049627974633414	1	1	0.1077858353262213	0.8922141646737787
AF-Q9NY43-F1-model-v4_A	0.1084828186484679	0.5779294439192195	0.0016569498401739	1	1	0.29556115332091504	0.704438846679085
AF-Q63HQ2-F1-model-v4_A	0.0305100641905469	0.3641008861040751	0.1772153079970764	1	1	0.0	1.0
AF-P48165-F1-model-v4_A	0.081442976381264	0.2612708555722334	0.1061298169835074	1	1	0.10053121612256721	0.8994687838774328
AF-Q7Z572-F1-model-v4_A	0.054354651039538	0.3454085908084441	0.0970964541482639	1	1	0.0	1.0
AF-Q8TD57-F5-model-v4_A	0.0730540967274421	0.3413048393741548	0.0531362262599823	1	1	0.0	1.0
AF-Q8N3S3-F1-model-v4_A	0.0570801222170751	0.378253238521964	0.0289493438129448	1	1	0.0	1.0
AF-P53621-F1-model-v4_A	0.0042405592884209	1.222287415063216	0.0339123357766464	1	1	0.3518634994712737	0.6481365005287263
AF-Q9NW68-F1-model-v4_A	0.0691670708465966	0.7225043896696204	0.0033195156791741	1	1	0.1077858353262213	0.8922141646737787
AF-Q9NRH2-F1-model-v4_A	0.0748441560879999	0.2660406336472113	0.1306861591014545	1	1	0.19499420240853982	0.8050057975914602
AF-P20333-F1-model-v4_A	0.0494284427804645	0.3704673003097569	0.0794645485926308	1	1	0.0	1.0
AF-Q9UPZ9-F1-model-v4_A	0.0616794578628582	0.5244217410594092	0.0066169305252397	1	1	0.1077858353262213	0.8922141646737787
AF-Q2VWP7-F1-model-v4_A	0.0619889118449584	0.9411778025411772	0.0024878881015579	1	1	0.13241637792177852	0.8675836220782215
AF-Q8N4H0-F1-model-v4_A	0.099329616978502	0.2815319306312095	0.077540150779898	1	1	0.20544477944302147	0.7945552205569786
AF-Q9BYV6-F1-model-v4_A	0.0544227229305665	1.0412422584038057	0.0024878881015579	1	1	0.3518634994712737	0.6481365005287263
AF-Q9Y2J0-F1-model-v4_A	0.054692938725874	0.3874302199229951	0.0289493438129448	1	1	0.0	1.0
AF-P41212-F1-model-v4_A	0.0549621591169959	0.3782283218426196	0.0522196547392181	1	1	0.0	1.0
AF-Q8TE73-F8-model-v4_A	0.0767898958494012	0.2967755497062173	0.1051191692070554	1	1	0.07308727410048473	0.9269127258995152
AF-O00566-F1-model-v4_A	0.0357908345387154	1.219119458327352	0.0033085120789013	1	1	0.3518634994712737	0.6481365005287263
AF-Q8TE73-F11-model-v4_A	0.0673387875157331	0.6987885831207027	0.0049627974633414	1	1	0.1077858353262213	0.8922141646737787
AF-Q9Y222-F1-model-v4_A	0.065099797405085	0.3715622606592948	0.0380480467994648	1	1	0.0	1.0
AF-Q9NZJ4-F2-model-v4_A	0.0310401748168027	1.3132843946348685	0.0024878881015579	1	1	0.3518634994712737	0.6481365005287263
AF-Q99704-F1-model-v4_A	0.0268863054769772	0.3802122807704232	0.1864573740074866	1	1	0.10408747143555802	0.895912528564442
AF-P33527-F1-model-v4_A	0.0749977431932022	0.3205997792157542	0.0901716732019928	1	1	0.0	1.0
AF-P86452-F1-model-v4_A	0.0473928738235684	0.3452605260786196	0.1604628912780943	1	1	0.0	1.0
AF-Q8N264-F1-model-v4_A	0.0690070010106364	0.2805840926126036	0.1695617260830908	1	1	0.14502466396836008	0.8549753360316399
AF-Q03933-F1-model-v4_A	0.1043474754386342	0.6374286147154538	0.0024878881015579	1	1	0.1077858353262213	0.8922141646737787
AF-Q8TF68-F1-model-v4_A	0.0459109322974558	0.7982873700622969	0.0066169305252397	1	1	0.1077858353262213	0.8922141646737787
AF-Q15477-F1-model-v4_A	0.0359329106824994	0.3651405017541945	0.1761784085956881	1	1	0.0	1.0
AF-Q15751-F4-model-v4_A	0.053968781535505	0.875406479267659	0.0049877163597098	1	1	0.19756023995060243	0.8024397600493975
AF-Q7Z494-F1-model-v4_A	0.0773087771348871	0.3352517728679739	0.0711330386749458	1	1	0.0	1.0
AF-Q8N2C7-F6-model-v4_A	0.0540786198384452	0.7641726012450258	0.0058238157721357	1	1	0.1077858353262213	0.8922141646737787
AF-O60494-F5-model-v4_A	0.0268090229910779	1.1890740220357527	0.0058238157721357	1	1	0.3518634994712737	0.6481365005287263
AF-P41226-F1-model-v4_A	0.0283421304851463	1.1263612586417378	0.0066169305252397	1	1	0.3518634994712737	0.6481365005287263
AF-Q8NHW3-F1-model-v4_A	0.0855082735112745	0.6182744271908834	0.0041527907791232	1	1	0.1077858353262213	0.8922141646737787
AF-Q9ULK0-F1-model-v4_A	0.0208027942818804	1.2002853407688123	0.0066610907906692	1	1	0.3518634994712737	0.6481365005287263
AF-Q9UEW3-F1-model-v4_A	0.0521795288916114	1.0530988835376225	0.0041355535019986	1	1	0.3518634994712737	0.6481365005287263
AF-O94906-F1-model-v4_A	0.1233740015790687	0.8154689003922699	0.0008271775551371	1	1	0.4406970433078129	0.5593029566921871
AF-Q8IY67-F1-model-v4_A	0.085254194633641	0.319087165734884	0.083540124827504	1	1	0.12241243499128215	0.8775875650087178
AF-Q12796-F1-model-v4_A	0.099797347147152	0.7201121465025573	0.0024878881015579	1	1	0.1077858353262213	0.8922141646737787
AF-Q6ZUT9-F1-model-v4_A	0.0469077428295238	0.3671548800437539	0.1330836156472754	1	1	0.0	1.0
AF-A8MTY0-F1-model-v4_A	0.0505910989005765	0.3565725145313404	0.1513645667819287	1	1	0.0	1.0
AF-P98088-F3-model-v4_A	0.0161706475376137	0.3789136899598012	0.3515297598020153	1	1	0.4355694853365107	0.5644305146634894
AF-Q9NS91-F1-model-v4_A	0.0773787131323602	0.2604862335127247	0.1772153079970764	1	1	0.17156965710520392	0.8284303428947961
AF-O14709-F1-model-v4_A	0.0270088577881377	1.2812154531201343	0.0049877163597098	1	1	0.3518634994712737	0.6481365005287263
AF-Q96DT5-F10-model-v4_A	0.0688631584207134	0.3721196030013586	0.0558952654697204	1	1	0.0	1.0
AF-Q86YH2-F1-model-v4_A	0.0674510599630012	0.8156503036995131	0.0049627974633414	1	1	0.1077858353262213	0.8922141646737787
AF-Q92879-F1-model-v4_A	0.0642554507667077	1.0187490466434306	0.0033085120789013	1	1	0.3518634994712737	0.6481365005287263
AF-Q96N23-F2-model-v4_A	0.0851749587913519	0.5562931874239813	0.0057897637424946	1	1	0.1077858353262213	0.8922141646737787
AF-Q86VP3-F1-model-v4_A	0.0591286582575233	0.3205572772078959	0.2026464892168518	1	1	0.09465878479973254	0.9053412152002674
AF-D6RGH6-F1-model-v4_A	0.0395284489261036	0.3659686778957591	0.2053838882928957	1	1	0.04072464114470737	0.9592753588552926
AF-A0AV02-F1-model-v4_A	0.0760706421054629	0.8244823060640286	0.0041355535019986	1	1	0.1156187249481296	0.8843812750518704
AF-P0CJ86-F1-model-v4_A	0.0749445335397203	0.5138958973384268	0.0066610907906692	1	1	0.1077858353262213	0.8922141646737787
AF-Q8IU81-F1-model-v4_A	0.0857845357695359	0.3697001567860911	0.0272952510798727	1	1	0.0	1.0
AF-Q8WXX0-F4-model-v4_A	0.1052410266695568	0.7974669715381643	0.0024811957952362	1	1	0.3465340975488828	0.6534659024511172
AF-Q86VR2-F1-model-v4_A	0.0693534225898539	0.5351338667534058	0.0074438168005386	1	1	0.1077858353262213	0.8922141646737787
AF-O00408-F1-model-v4_A	0.0553289106969365	0.3754721431961095	0.0951087693785319	1	1	0.0	1.0
AF-Q9UHI6-F1-model-v4_A	0.0712858602187219	0.3177536508369842	0.163771663162388	1	1	0.11074571694645656	0.8892542830535435
AF-Q09428-F1-model-v4_A	0.0901574986906015	0.3643556298227621	0.0377684208359867	1	1	0.0	1.0
AF-Q5T953-F1-model-v4_A	0.0883545019024665	0.4582346642252015	0.0066169305252397	1	1	0.293192016264033	0.706807983735967
AF-Q9BQ39-F1-model-v4_A	0.0754398124806158	0.9240566119893916	0.0033195156791741	1	1	0.3197224364498777	0.6802775635501224
AF-Q05DH4-F1-model-v4_A	0.0519472125122347	0.3736277148202603	0.1248965096909142	1	1	0.0	1.0
AF-Q8TE82-F1-model-v4_A	0.0772389611248473	0.6592947690184605	0.0057897637424946	1	1	0.1077858353262213	0.8922141646737787
AF-P78314-F1-model-v4_A	0.0658058440533383	0.3353486899253522	0.1662531754750364	1	1	0.0	1.0
AF-Q6ZN84-F1-model-v4_A	0.0567783289426331	0.9410079552567716	0.0057897637424946	1	1	0.13241637792177852	0.8675836220782215
AF-Q8N612-F1-model-v4_A	0.0666995439462259	0.7159852487448138	0.0066169305252397	1	1	0.1077858353262213	0.8922141646737787
AF-Q9BVR0-F1-model-v4_A	0.0530433849251781	0.3625197892253897	0.169245558317908	1	1	0.0	1.0
AF-Q99501-F1-model-v4_A	0.0519141185714239	0.369196138198493	0.1563273326768577	1	1	0.0	1.0
AF-Q5TBA9-F5-model-v4_A	0.0584709952368344	1.0687669322171305	0.0041527907791232	1	1	0.3518634994712737	0.6481365005287263
AF-Q9NS37-F1-model-v4_A	0.0763783184858867	0.2921483559125469	0.2041832135621017	1	1	0.09465878479973254	0.9053412152002674
AF-Q8WZ42-F42-model-v4_A	0.0371802444357674	1.3836748156777092	0.0024811957952362	1	1	0.3518634994712737	0.6481365005287263
AF-Q9BXL6-F1-model-v4_A	0.03500042762767	1.2065782169340602	0.0058238157721357	1	1	0.3518634994712737	0.6481365005287263
AF-Q96MA1-F1-model-v4_A	0.0643341785351668	0.3131240385590096	0.2399998462757295	1	1	0.09465878479973254	0.9053412152002674
AF-Q14D04-F1-model-v4_A	0.0461556610603566	0.966133297994019	0.0066610907906692	1	1	0.13241637792177852	0.8675836220782215
AF-P21359-F9-model-v4_A	0.0392236848553044	0.3825572363630156	0.1761784085956881	1	1	0.0	1.0
AF-Q63HN8-F17-model-v4_A	0.0687676413148594	1.095120111461146	0.0033085120789013	1	1	0.3518634994712737	0.6481365005287263
AF-P78423-F1-model-v4_A	0.1035070629552051	0.719128379437984	0.0041527907791232	1	1	0.12970911173261168	0.8702908882673883
AF-Q5T4T6-F1-model-v4_A	0.078897293521134	0.5788818199221428	0.0066610907906692	1	1	0.1077858353262213	0.8922141646737787
AF-Q05925-F1-model-v4_A	0.1272619018116654	0.6546835934197436	0.0041527907791232	1	1	0.39091860185019495	0.6090813981498051
AF-Q9Y210-F1-model-v4_A	0.1006803060509453	0.2868365825364242	0.1703779119274109	1	1	0.23230434824048365	0.7676956517595164
AF-Q9NRP7-F1-model-v4_A	0.0760710743855098	0.3366778523257824	0.1414391590857324	1	1	0.09154851605461489	0.9084514839453851
AF-P22105-F3-model-v4_A	0.0679828875217731	1.1623228500058689	0.0024878881015579	1	1	0.4263126020352251	0.5736873979647749
AF-Q13283-F1-model-v4_A	0.0696792593396906	0.3201451384945373	0.2077922859940879	1	1	0.09465878479973254	0.9053412152002674
AF-Q8N9Z9-F1-model-v4_A	0.0454422461813886	0.3565243120215235	0.2902882543062948	1	1	0.16681719051405103	0.8331828094859489
AF-Q99558-F1-model-v4_A	0.0560473780812883	0.3465303729964361	0.2332499254674165	1	1	0.09465878479973254	0.9053412152002674
AF-O95155-F1-model-v4_A	0.0888361506618955	0.3375019805057514	0.1207610347074268	1	1	0.2269611447065898	0.7730388552934102
AF-P21817-F8-model-v4_A	0.0573094170871786	1.0678889841290409	0.0057897637424946	1	1	0.3518634994712737	0.6481365005287263
AF-Q5GH73-F1-model-v4_A	0.0615999846708485	1.1453549301262855	0.0041527907791232	1	1	0.40754669133334337	0.5924533086666567
AF-Q9UN30-F1-model-v4_A	0.0464944481681263	0.3485311107819599	0.3285715562805054	1	1	0.12663756887994848	0.8733624311200515
AF-Q13671-F1-model-v4_A	0.0664042628233532	0.8092005822125765	0.0066610907906692	1	1	0.1077858353262213	0.8922141646737787
AF-Q92738-F1-model-v4_A	0.0575100133147795	0.3271079250709838	0.3143097396357464	1	1	0.10845256417622372	0.8915474358237763
AF-Q9H2C1-F1-model-v4_A	0.0784882332627712	0.3108981409588898	0.2175228597157934	1	1	0.09465878479973254	0.9053412152002674
AF-Q9NZJ4-F5-model-v4_A	0.0412581559612182	1.2493308620446908	0.0057897637424946	1	1	0.3518634994712737	0.6481365005287263
AF-Q53FE4-F1-model-v4_A	0.1069502897733881	0.2787573767906491	0.1946640646099655	1	1	0.29233684816376143	0.7076631518362386
AF-P33981-F1-model-v4_A	0.0452193545700787	0.3747555281363712	0.2415221382376902	1	1	0.25132757538599965	0.7486724246140004
AF-Q9ULE3-F1-model-v4_A	0.0539935989490796	0.3471831746612487	0.2928034136839046	1	1	0.09465878479973254	0.9053412152002674
AF-Q9P232-F1-model-v4_A	0.035570608058533	1.2659420429509198	0.0058238157721357	1	1	0.3518634994712737	0.6481365005287263
AF-P35453-F1-model-v4_A	0.1255693366015176	0.5297441130278786	0.0066169305252397	1	1	0.4295074737432811	0.570492526256719
AF-Q96HA4-F1-model-v4_A	0.0953575839470928	0.372536681093666	0.0651982118967349	1	1	0.0	1.0
AF-Q96KN3-F1-model-v4_A	0.0949063258963917	0.3647767870172799	0.082363784576418	1	1	0.14874804906417155	0.8512519509358284
AF-O43186-F1-model-v4_A	0.1212875982653783	0.3284562567176031	0.1204821019187498	1	1	0.3856644286865599	0.6143355713134401
AF-P21359-F5-model-v4_A	0.1208708616871685	0.3871319678764483	0.0193931278866674	1	1	0.40559548474247725	0.5944045152575227
AF-Q0VDD8-F11-model-v4_A	0.0885944690618827	1.073050626300215	0.0033085120789013	1	1	0.3518634994712737	0.6481365005287263
AF-Q7KZI7-F1-model-v4_A	0.0695540364830912	0.3499445811762098	0.1803140466310127	1	1	0.039198161258524294	0.9608018387414757
AF-Q15050-F1-model-v4_A	0.0481585246551523	0.3672846717447562	0.2793653269832095	1	1	0.09465878479973254	0.9053412152002674
AF-Q96EP5-F1-model-v4_A	0.1196050092322652	0.3678527693048058	0.0699114965509424	1	1	0.27115327472329037	0.7288467252767096
AF-Q9UBD0-F1-model-v4_A	0.1012494159742148	0.310004233269775	0.1876228190312141	1	1	0.16979741045860608	0.8302025895413939
AF-Q8NC51-F1-model-v4_A	0.0930350577995497	0.9499929433101134	0.0041527907791232	1	1	0.35791627268312676	0.6420837273168732
AF-Q2M3G0-F1-model-v4_A	0.102819548649335	0.649349418812404	0.0066169305252397	1	1	0.1077858353262213	0.8922141646737787
AF-Q8N9T8-F1-model-v4_A	0.0627424031685514	1.0533500308845118	0.0058238157721357	1	1	0.3518634994712737	0.6481365005287263
AF-Q5T4S7-F19-model-v4_A	0.0756509613469371	1.0082780992507685	0.0049877163597098	1	1	0.3594042021109376	0.6405957978890624
AF-Q9C0G6-F4-model-v4_A	0.1207710845324876	1.143213095911	0.0008281320187666	1	1	0.45666811248257205	0.5433318875174279
AF-Q8NFJ8-F1-model-v4_A	0.1372228954798187	0.6484848628996668	0.0058238157721357	1	1	0.46595637418201163	0.5340436258179884
AF-A6NGY1-F1-model-v4_A	0.0757280279691294	0.3287649156153092	0.2515531018284478	1	1	0.13189015054306993	0.86810984945693
AF-Q504T8-F1-model-v4_A	0.061209732336061	0.3817630667154885	0.1737865940938503	1	1	0.006301310057427135	0.9936986899425728
AF-Q8WUQ7-F1-model-v4_A	0.0421594643536525	1.325674151289554	0.0057897637424946	1	1	0.3518634994712737	0.6481365005287263
AF-Q8TD57-F8-model-v4_A	0.0707808641362598	0.3829049155421711	0.1184088497246806	1	1	0.22034332485079125	0.7796566751492088
AF-Q64ET8-F1-model-v4_A	0.0756848831428486	0.3133875341667211	0.3373894058104945	1	1	0.19646411109169012	0.8035358889083098
AF-Q14106-F1-model-v4_A	0.1268258880115951	0.3404048115625168	0.1277983746314754	1	1	0.38844991558541936	0.6115500844145806
AF-A6NFA0-F1-model-v4_A	0.0639896262230951	0.3282725083544531	0.4009272814583038	1	1	0.287764212585274	0.7122357874147259
AF-Q9P0L2-F1-model-v4_A	0.0823882027387524	0.3357273600204238	0.2299418317226287	1	1	0.09465878479973254	0.9053412152002674
AF-E9PJI5-F1-model-v4_A	0.0695012194142338	0.3457189196707509	0.2620044642769714	1	1	0.09465878479973254	0.9053412152002674
AF-Q9H2E6-F1-model-v4_A	0.0721322264205129	0.3299537029924264	0.3242352879686216	1	1	0.09465878479973254	0.9053412152002674
AF-Q04724-F1-model-v4_A	0.0728124831454486	0.3214795726684198	0.3482212934945294	1	1	0.10505620995129367	0.8949437900487063
AF-O94851-F1-model-v4_A	0.059460557315089	0.3488667643917342	0.3631097586902247	1	1	0.10505620995129367	0.8949437900487063
AF-A0A1B0GV85-F1-model-v4_A	0.0925068841025771	0.3822091418474385	0.0921410228992365	1	1	0.1498303922894497	0.8501696077105503
AF-Q9Y6X4-F1-model-v4_A	0.0815752778636078	0.3568574230956411	0.1778329439666597	1	1	0.006301310057427135	0.9936986899425728
AF-Q7RTW8-F1-model-v4_A	0.1076609759919529	1.028378965600228	0.0041527907791232	1	1	0.41197233131796274	0.5880276686820373
AF-Q8WZ42-F74-model-v4_A	0.0428101614860389	1.3485129605128778	0.0057897637424946	1	1	0.3518634994712737	0.6481365005287263
AF-Q96Q15-F3-model-v4_A	0.1534824135331442	0.3452092805290229	0.1215212383717661	1	1	0.5051143206136832	0.4948856793863167
AF-Q96II8-F1-model-v4_A	0.0545678901696202	0.3822697761597838	0.2572378371925954	1	1	0.24851827426663148	0.7514817257333685
AF-Q9NQ60-F1-model-v4_A	0.0883704391629386	0.3129647316565612	0.3754269743943546	1	1	0.32467384473159827	0.6753261552684017
AF-Q9BW85-F1-model-v4_A	0.05414272601086	0.3717690243898914	0.3864677674458421	1	1	0.2785351856510668	0.7214648143489332
AF-Q8TF76-F1-model-v4_A	0.0769151618273478	0.353081606935222	0.2795697096973535	1	1	0.09465878479973254	0.9053412152002674
AF-Q96M86-F1-model-v4_A	0.0769952685889632	1.3565870747044313	0.0024811957952362	1	1	0.3518634994712737	0.6481365005287263
AF-Q9BZR9-F1-model-v4_A	0.0499590628105304	1.3411651705379497	0.0058238157721357	1	1	0.3518634994712737	0.6481365005287263
AF-Q8NC54-F1-model-v4_A	0.093051632619254	0.3305788201100362	0.3198691164988583	1	1	0.10845256417622372	0.8915474358237763
AF-Q66K74-F1-model-v4_A	0.0623015231503077	0.3708190327088517	0.352357499310703	1	1	0.11056973440883475	0.8894302655911652
AF-Q13761-F1-model-v4_A	0.1417038678830518	0.3784675608962691	0.106699602988707	1	1	0.40872713126242266	0.5912728687375773
AF-Q9HC52-F1-model-v4_A	0.0756968848291718	0.3830139655768608	0.2053838882928957	1	1	0.23191527528718814	0.7680847247128119
AF-Q8IV33-F1-model-v4_A	0.1303793913391732	0.342280840142777	0.2361966776299009	1	1	0.44783756866341823	0.5521624313365818
AF-A0A2U3TZM8-F1-model-v4_A	0.0786274219975468	0.3589663675919274	0.3098594904788534	1	1	0.09465878479973254	0.9053412152002674
AF-Q6IEG0-F1-model-v4_A	0.0679468372385674	0.3672356340662343	0.4190139578055414	1	1	0.2530702732090135	0.7469297267909866
AF-Q9P286-F1-model-v4_A	0.0724673814084918	0.3714292953584385	0.3457407678719879	1	1	0.1662981738582961	0.833701826141704
AF-Q32MK0-F1-model-v4_A	0.0950909109426533	0.383818217429919	0.1761784085956881	1	1	0.32366754435768247	0.6763324556423175
AF-P0DM63-F1-model-v4_A	0.0937188393364475	0.3749648109699327	0.2593750625806321	1	1	0.35994724111496373	0.6400527588850363
AF-Q69YZ2-F1-model-v4_A	0.0818291549491718	0.3701093052863921	0.3801368422924622	1	1	0.10505620995129367	0.8949437900487063
AF-O14836-F1-model-v4_A	0.0932998788799027	0.3607730626354259	0.412383552495942	1	1	0.4046025914577536	0.5953974085422464
AF-P48431-F1-model-v4_A	0.1267735525699477	0.3566084663979826	0.3478259790250211	1	1	0.4318831352735606	0.5681168647264394
AF-Q96BT1-F1-model-v4_A	0.0919749655375989	0.3803634785880536	0.3098594904788534	1	1	0.3657504730822011	0.6342495269177989
AF-Q6ZR08-F1-model-v4_A	0.1123361853135307	1.3477217084339104	0.0049627974633414	1	1	0.4981698764245813	0.5018301235754187
