# Supplementary material for: Identifying and profiling structural similarities between Spike of SARS-CoV-2 and other viral or host proteins with Machaon
Source: Commun Biol. 2023 Jul 19;6:752. doi: 10.1038/s42003-023-05076-7 (PMC10356814; doi:10.1038/s42003-023-05076-7)
Supplement: Supplementary file 9 — Supplementary Data 6 [file 42003_2023_5076_MOESM9_ESM.zip › 6VXX_A_whole_alphafold4_dataset/candidates/6VXX_A-merged-enriched_full.csv]

pdbId	chainId	chainLength	resolution	geneId	taxonomy	molecularFunction	cellularComponent	biologicalProcess	uniprotId	b-phipsi	w-rdist	t-alpha
6VXX	A	972.0	2.8	43740568	2697049	0046789#0042802	0044173#0020002#0005886#0019031#0055036	0039654#0019064#0061025#0046598#0019065#0046813#0039587#0039502#0046718#0019058	P0DTC2	-1.2160228416647206e-08	0.0	0.0
AF-Q9BZ76-F1-model-v4	A	1288.0	-1.0	728577	9606	#	0016020	0007155	Q9BZ76	0.0128986881964576	0.2630641160311902	0.0033195156791741
6VXX	B	972.0	2.8	43740568	2697049	0046789#0042802	0044173#0020002#0005886#0019031#0055036	0039654#0019064#0061025#0046598#0019065#0046813#0039587#0039502#0046718#0019058	P0DTC2	5.894373919306382e-09	7.617386263618201e-05	0.0254452761871732
AF-P22897-F1-model-v4	A	1456.0	-1.0	4360	9606	0038024#0005537#0038023#0004888#0001618	0009986#0010008#0005886	0071353#0071222#0071346#0006898	P22897	0.0074002078230839	0.2318476018340813	0.0075000236060698
AF-P01266-F8-model-v4	A	1368.0	-1.0	280706	9913	0042393#0005179	0005615	0042446#0006590	P01266	0.0060370436228148	0.2588650225464293	0.0193931278866674
6VXX	C	972.0	2.8	43740568	2697049	0046789#0042802	0044173#0020002#0005886#0019031#0055036	0039654#0019064#0061025#0046598#0019065#0046813#0039587#0039502#0046718#0019058	P0DTC2	2.204205180302208e-08	7.653592189866652e-05	0.0689655430268945
AF-Q96NU0-F1-model-v4	A	1288.0	-1.0	728577	9606	#	0016020	0007155	Q96NU0	0.0130645908653005	0.2735636332462324	0.0330849069147651
AF-Q9Y485-F4-model-v4	A	1400.0	-1.0	1657	9606	#	0043291	0007035	Q9Y485	0.0092444607544551	0.3180826644451995	0.0280611759977658
AF-Q99575-F1-model-v4	A	1024.0	-1.0	10940	9606	0004526#0033204#0003723	0005615#0030681#0005655#0005730#0005654#0000172	0090502#0001682#0016078#0008033	Q99575	0.0135148609119822	0.4765704272041375	0.0024811957952362
AF-P20742-F1-model-v4	A	1482.0	-1.0	#	9606	0004866#0002020#0004867	0072562#0070062#0005576	0007565#0010466	P20742	0.0069266262025374	0.3028358782324738	0.077540150779898
AF-Q9Y485-F3-model-v4	A	1400.0	-1.0	1657	9606	#	0043291	0007035	Q9Y485	0.010180955518257	0.6467256589500925	0.0016540840807526
AF-P17020-F1-model-v4	A	682.0	-1.0	101128383	9595	0001228#0046872#0000978	0005730#0005654#0005634	0007049#0051301#0072707#0043066#1901989#0051781#0008284#0045648#0033674#0045654#0006357	P17020	0.0283377408714307	0.3931799238931455	0.0008271775551371
AF-P08F94-F12-model-v4	A	1400.0	-1.0	474934	9615	#	0016324#0000775#0005929#0005783#0070062#0005794#0005634#0005819	0048754#0045216#0003382#0051660#0000132#1904036#0050679#0030155#0022407#0001952#1904054#0090175	P08F94	0.0199741444969198	0.2669733435690185	0.0605264241229863
AF-A8K2U0-F1-model-v4	A	1454.0	-1.0	144568	9606	0004866#0030414#0002020#0004867	0070062#0005615	0010466#0052548	A8K2U0	0.0107187282478843	0.3194601777679055	0.0504550203401277
AF-Q8NB90-F1-model-v4	A	893.0	-1.0	166378	9606	0005524#0016887#1990275	0005737#0005739#0005819	0007420#0030154#0042273#0007283	Q8NB90	0.0277978857313025	0.2426201923276998	0.0386600222545225
AF-O75592-F2-model-v4	A	1400.0	-1.0	368439	7955	0005085#0046872#0031267#0061630#0004842	0030424#0005737#0005856#0005634#0005886	0016198#0048677#0007411#0021952#0032922#0048066#0021986#0050905#1902667#0042068#0008582#0031290	O75592	0.0043859520417955	0.6292645654035877	0.0033195156791741
AF-Q8NI77-F1-model-v4	A	898.0	-1.0	81930	9606	0003779#0005524#0016887#0008017#0003777#0051010#0008574#0070463	0005901#0005737#0005829#0005871#0000776#0005828#0005874#0015630#0005815#0061673#1990023#0005634#0001726	0071392#0007140#0007019#0007018#0007080#0000070#0015031#0070507#0072520	Q8NI77	0.0258205362135034	0.4199841488961673	0.0024811957952362
AF-P01023-F1-model-v4	A	1474.0	-1.0	513856	9913	0004866#0002020#0004867	0005615	0010466	P01023	0.0089790634563145	0.2888758039135159	0.0990908911987924
AF-Q6PJI9-F1-model-v4	A	974.0	-1.0	79726	9606	0035591	0061700#0005765#0035859#0005774	0034198#1904262#0032008#1904263	Q6PJI9	0.0073493809499895	0.7003569145929152	0.0024878881015579
AF-P12111-F1-model-v4	A	1400.0	-1.0	#	9031	0004867	0005581#0062023#0005615	0007155#0010466	P12111	0.0167106615295809	0.7415731685352024	0.0
AF-O14727-F1-model-v4	A	1248.0	-1.0	#	9615	0005524	#	0006915	O14727	0.008269411547982	0.9244646095723614	0.0008271775551371
AF-Q6YHK3-F1-model-v4	A	1445.0	-1.0	135228	9606	0004867#0050431	0009986#0005829#0005576#0005615#0005886#0031092	0001942#0043616#0010839#0010466#0001933#2000647#0030512#0061045#0072675#0006468#0045616#0072089	Q6YHK3	0.0111769060421033	0.2893456619410336	0.1051191692070554
AF-Q9NQ66-F1-model-v4	A	1216.0	-1.0	23236	9606	0005246#0005509#0005516#0099103#0019899#0005096#0042802#0099107#0005521#0004435#0005546#0004629#0043539	0000785#0005737#0005829#0070062#0098982#0098978#0031965#0016607#0005634#0099524#0032991	0060466#1902618#1905631#1904637#1904117#0021987#0045444#0007213#0007186#0000086#0007215#0032957#0048009#0070498#0035722#0035723#0099105#0007612#1990806#0007613#0045892#2000438#0031161#0046488#0048015#0007207#2000344#2000560#0048639#0045893#0040019#1900087#0032024#0032735#0046330#0045663#0099170#1903140#0080154#0008277#0099178#0007165	Q9NQ66	0.021894092499219	0.2933403203265313	0.0694789568304672
AF-Q9Y4D8-F8-model-v4	A	1400.0	-1.0	#	9606	0004842	0016020	0042593#0006006	Q9Y4D8	0.0161728030047133	0.2791306470394897	0.0931283345367748
AF-Q9UBG0-F1-model-v4	A	1479.0	-1.0	9902	9606	0030246#0005518#0038023	0005925#0016020	0030574#0006897#0001649	Q9UBG0	0.0088864282121855	0.6382517611760044	0.0041355535019986
AF-Q76MJ5-F1-model-v4	A	926.0	-1.0	10595	9606	0005524#0004519#0004521#0000287#0106310#0004674#0051082	0005829#0005783#0044322#1990604	0030263#0070059#0036498#0006397#0045892#0043507#0006468#0034976#0016075	Q76MJ5	0.0093457400212479	0.9201996120726438	0.0008271775551371
AF-Q6ZRI0-F1-model-v4	A	1400.0	-1.0	340990	9606	0046556	0016324#0031012#0005615	0046373	Q6ZRI0	0.0081128077876909	0.3419492517614985	0.068651600081727
AF-P63132-F1-model-v4	A	956.0	-1.0	#	9606	0003677#0003964#0004523#0008270	#	0015074#0006310#0006281	P63132	0.0098134070014597	0.4516810519195361	0.0057897637424946
AF-Q92598-F1-model-v4	A	858.0	-1.0	507165	9913	0000774#0043014#0005524#0140662	0005829#0005874#0005654#0005634#0032991	0051085#0006457	Q92598	0.009200338197898	0.7542687803720698	0.0024878881015579
AF-Q9H3P2-F1-model-v4	A	528.0	-1.0	7469	9606	0003682#0060090	0005829#0032021#0016604#0005654#0005634	0034244#0051571#0045944	Q9H3P2	0.0347676334842491	0.5122998240292116	0.0008271775551371
AF-Q53GL0-F1-model-v4	A	409.0	-1.0	51177	9606	#	0005737#0036195#0005634#0032587	0072673#0007520#0051451#0008360#1901739	Q53GL0	0.0217367148005146	0.2806283953542755	0.0921410228992365
AF-Q9HDB9-F1-model-v4	A	667.0	-1.0	#	9606	0003676#0005198#0008270	0005886	0016032	Q9HDB9	0.036095432075401	0.3206520118890295	0.0058238157721357
AF-O00499-F1-model-v4	A	593.0	-1.0	274	9606	0051015#0019828#0051087#0030276#0051020#0042802#0005543#0002020#0070063#0048156	0015629#0030424#0043194#0043679#0044300#0005737#0005829#0030425#0005768#0098850#0098978#0031674#0060987#0016020#0033268#0005635#0005634#0005886#0090571#0008021#0030315#0043196#0031982#0030018	0007010#0006897#0008333#0060988#1902430#1902960#1904878#1901380#0000122#1903946#0051647#0006997#0030838#0043065#0048711#0045807#0043547#0010564#0086091#0045664#0048488#0033292	O00499	0.0358075354831282	0.4260374721491091	0.0008281320187666
AF-P08648-F1-model-v4	A	1049.0	-1.0	3678	9606	0005154#0005178#0046872#0005161#0043184#0001618	0071062#0009986#0031410#0005783#0009897#0005925#0098978#0005794#0034674#0008305#0005886#0045211#0001726	0001525#0023035#0007155#0033627#0098609#0033631#0007160#0031589#0007044#0035987#0007565#0007157#0034113#0007229#0007159#0007613#2000811#0030335#0010811#0050731#1903672#0030949#0035313	P08648	0.0247429531384978	0.313121848352471	0.0540540988034132
AF-Q15311-F1-model-v4	A	655.0	-1.0	10928	9606	0015431#0008559#0005524#0042626#0005096#0031267#0022857#0042910	0005829#0016020#0005739#0005634#0005886#0000922	0006935#1900753#0006897#0043547#0090141#0001934#0032489#0043087#0051056#0007264#0055085#1990961	Q15311	0.0357231537751166	0.4478029048804142	0.0008281320187666
AF-Q9NR09-F7-model-v4	A	1400.0	-1.0	57448	9606	0004869#0061631#0004842	0005829#0005768#0090543#0016020#0005815#0030496#0005634#0000922#0005802	0006915#0007049#0051301#0008283#0060711#0043066#2001237#0010466#0008284#0006468#0016567#0042127#0032465#0052548#0060712	Q9NR09	0.0308871945124606	0.5567455779461193	0.0008281320187666
AF-P08F94-F11-model-v4	A	1400.0	-1.0	474934	9615	#	0016324#0000775#0005929#0005783#0070062#0005794#0005634#0005819	0048754#0045216#0003382#0051660#0000132#1904036#0050679#0030155#0022407#0001952#1904054#0090175	P08F94	0.0215423535118639	0.3511072950040151	0.0159666566861913
AF-Q9UGP8-F1-model-v4	A	760.0	-1.0	11231	9606	0008320#0003723#0038023	0005783#0016020#0031207	0001889#0010259#0006807#0006620#0031204#0006612#0006614	Q9UGP8	0.0352520650130213	0.3129500257038799	0.0083406172007201
AF-Q7Z5R6-F1-model-v4	A	666.0	-1.0	54518	9606	#	0005856#0005829#0005925#0030027#0005886#0042101	0045785#0007165#0002291	Q7Z5R6	0.01805598575724	0.703595477208572	0.0024811957952362
AF-P08F94-F10-model-v4	A	1400.0	-1.0	474934	9615	#	0016324#0000775#0005929#0005783#0070062#0005794#0005634#0005819	0048754#0045216#0003382#0051660#0000132#1904036#0050679#0030155#0022407#0001952#1904054#0090175	P08F94	0.0240880708236146	0.3415212112411531	0.0263160129948751
AF-P01031-F1-model-v4	A	1676.0	-1.0	727	9606	0008009#0004866#0005102	0070062#0005576#0005615#0005579	0007166#0006935#0006956#0006957#0006958#0019835#0007186#0001701#0006954#0010760#0045766#0032722#0050778#0010575	P01031	0.0076500121859307	0.3436953726557255	0.082363784576418
AF-Q06732-F1-model-v4	A	778.0	-1.0	829143	3702	0003677#0042802#0046872#0035064	0005677#0031519#0009506	0032922#0040029#0009908#1900111#0048587#0009409#0010228#0010048	Q06732	0.0273294382966873	0.6407243515539173	0.0016540840807526
AF-Q7Z5H3-F1-model-v4	A	698.0	-1.0	58504	9606	0005096	0005829#0005925#0098978#0005634	0090630#0001525#0030154#0099175#0051056#0007165	Q7Z5H3	0.0424970408772335	0.2612880979691155	0.0202533741750159
AF-P20701-F1-model-v4	A	1170.0	-1.0	281874	9913	0030369#0005178#0046872	0009897#0034687#0008305	0033627#0098609#0007160#0007157#0007229#0007159#0035683#0006909#0043113#0002291	P20701	0.007099131595458	0.4714976927266274	0.0066610907906692
AF-Q9Y4C8-F1-model-v4	A	960.0	-1.0	9904	9606	0003723	0005694#0005737#0016020#0016607#0005730#0005654	0000398#0040019	Q9Y4C8	0.0319781405929951	0.6239888173088579	0.0008271775551371
AF-P22607-F1-model-v4	A	806.0	-1.0	2261	9606	0005524#0017134#0005007#0042802#0004713#0004714	0009986#0005783#0005576#0005794#0005634#0005886#0043235#0030133	0070977#0030282#0060349#0007267#0002062#0035988#0003416#0001958#1902178#0008543#0000165#0048640#0018108#0008284#0070374#0033674#0043410#0043552#0010518#0042531#0046777#0001501#0007169	P22607	0.016824433019424	0.7657289250462624	0.0016569498401739
AF-Q6IE37-F1-model-v4	A	1185.0	-1.0	#	9606	0004867	0005615	0010466	Q6IE37	0.0095827417049574	0.3588675568726708	0.0531362262599823
AF-Q96K21-F1-model-v4	A	471.0	-1.0	84936	9606	0046872#0032266	0005813#0032154#0005737#0090543#0030496	0009838#0051301#0044878#0032466	Q96K21	0.0246497061027511	0.5754919101682674	0.0033085120789013
AF-Q9Y4L1-F1-model-v4	A	999.0	-1.0	100689308	10029	0005524#0140662	0005788	#	Q9Y4L1	0.0120041183031168	0.2928167007682592	0.1472291561109899
AF-Q8TDJ6-F4-model-v4	A	1400.0	-1.0	23312	9606	0031267	0005615#0098992#0043291#0008021#0030672	0007035	Q8TDJ6	0.0111326467069971	0.3715768529734896	0.0271879789729934
AF-O95714-F16-model-v4	A	1400.0	-1.0	#	465817	0000287#0030145#0008973	0005737	0006015#0043094#0009264	O95714	0.0087589972892165	0.3620938237740017	0.0645157779328724
AF-Q9NR09-F15-model-v4	A	1400.0	-1.0	57448	9606	0004869#0061631#0004842	0005829#0005768#0090543#0016020#0005815#0030496#0005634#0000922#0005802	0006915#0007049#0051301#0008283#0060711#0043066#2001237#0010466#0008284#0006468#0016567#0042127#0032465#0052548#0060712	Q9NR09	0.0391335891046547	0.4701504458663506	0.0008281320187666
AF-P55884-F1-model-v4	A	814.0	-1.0	8662	9606	0060090#0003723#0003743#0031369	0010494#0005829#0016282#0033290#0005852#0071541#0070062#0045202	0001732#0075522#0006446#0006413#0075525	P55884	0.0212348607081577	0.3172898775688429	0.083540124827504
AF-Q9UHD8-F1-model-v4	A	586.0	-1.0	10801	9606	0045296#0005525#0003924#0060090	0015629#0005930#0032153#0005737#0005874#0015630#0097730#0048471#0031105#0005940#0001725	0061640#1902857	Q9UHD8	0.0463493245040567	0.4495919453976698	0.0
AF-O95714-F15-model-v4	A	1400.0	-1.0	#	465817	0000287#0030145#0008973	0005737	0006015#0043094#0009264	O95714	0.0095668799946601	0.3858489610900717	0.0091819121329137
AF-O75976-F1-model-v4	A	1380.0	-1.0	1362	9606	0004181#0004185#0008270	0070062#0005615#0016020#0005886	0006518#0016485	O75976	0.0257594679110686	0.2938559201213908	0.0934656315674258
AF-Q13585-F1-model-v4	A	617.0	-1.0	9248	9606	0004930#0008502	0005654#0005886	0007267#0007186	Q13585	0.0470982411284897	0.2649874139927372	0.0237089470211593
AF-Q76KP1-F1-model-v4	A	1039.0	-1.0	338707	9606	0008376#0033842	0032580	#	Q76KP1	0.0312639189606043	0.294876459620073	0.0678243742037618
AF-Q9HCU4-F6-model-v4	A	1400.0	-1.0	1952	9606	0005509#0004930	0005737#0016020#0005886	0098609#0033326#0060271#0003341#0048813#0007186#0007156#0097475#0021999#0022407#0006355#0032880#0021591#0016055#0060071	Q9HCU4	0.0085538699389184	0.7471471072443138	0.0049627974633414
AF-Q9Y6R7-F22-model-v4	A	1205.0	-1.0	8857	9606	#	0070062#0031012#0005615	#	Q9Y6R7	0.0138684216446042	0.91543877882685	0.0024811957952362
AF-Q9Y485-F10-model-v4	A	1227.0	-1.0	1657	9606	#	0043291	0007035	Q9Y485	0.0220783973454086	0.3071513840552214	0.1112133623477085
AF-O60486-F1-model-v4	A	1568.0	-1.0	10154	9606	0017154#0005102	0150053#0016020#0005886#0002116	0007155#0007162#0050772#0030334#0008360#0043087#1905806#1902287	O60486	0.0049767053005447	0.606514777678621	0.0066610907906692
AF-O95071-F2-model-v4	A	1400.0	-1.0	51366	9606	0003723#0043130#0061630#0034450#0008270	0005737#0005829#0016020#0005654#0005634#0048471#0032991	0006974#0006281#0140861#2000780#1901315#0090263#0010628#0042307#0050847#0070936#0000209#2000779	O95071	0.0153010937588536	0.6395922852941501	0.0049627974633414
AF-Q6ZS81-F10-model-v4	A	1384.0	-1.0	57705	9606	#	0005769#0005783	0019882#0006914#0036037#0098586	Q6ZS81	0.0135581477895966	0.6158688209589748	0.0057897637424946
AF-P53708-F1-model-v4	A	1063.0	-1.0	396225	9031	0005178#0046872	0009897#0008305	0033627#0030154#0098609#0007160#0007229#0007399	P53708	0.025270374752751	0.3163175779027693	0.082363784576418
AF-A0A0G2JMS6-F1-model-v4	A	1433.0	-1.0	#	#	#	#	#	A0A0G2JMS6	0.0143210586882208	0.3597615256225064	0.0628617784103293
AF-Q16832-F1-model-v4	A	855.0	-1.0	4921	9606	0005524#0005518#0038062#0004714	0015629#0016324#0005925#0005886#0043235	0031214#0007155#1904385#0071456#0071560#0035988#0030199#0038063#0003416#0043066#1901299#0033673#0060547#0001503#0018108#0032967#0051091#0070374#0090091#0010763#0048146#1900087#2000491#1904899#0033674#1901216#0045669#0045860#1904754#1904707#0090303#0046777#0030500#0010715#0034103#0035994#0007165#0007169	Q16832	0.0036218160494508	1.0668868694094509	0.0033085120789013
AF-Q9P2H5-F1-model-v4	A	1018.0	-1.0	57558	9606	0004843#0004197	0005829#0005634	0016579#0006511	Q9P2H5	0.0508859174903886	0.2564178591889064	0.0333332138395487
AF-Q9UJY5-F1-model-v4	A	639.0	-1.0	26088	9606	0035091#0031267#0043130	0005829#0005769#0031901#0010008#0005794#0043231#0016020#0005654#0032991#0005802	0043001#0006893#0006886#0045732#0030163#0008104#0034394#1903441#0042147#1901998	Q9UJY5	0.0356440069852946	0.7241635650585256	0.0
AF-P43354-F1-model-v4	A	598.0	-1.0	540245	9913	0001228#0000981#0035259#0004879#0046982#0000978#0008270	0005737#0016607#0005634#0005667	0008344#0071376#0031668#0034599#0021953#0021952#0006351#0042416#0071542#0045444#0051866#0021986#2001234#0043524#0000122#0051402#0042551#0001764#0043085#0045944#0009791#0042053#0043576#0006357#0001975#0001666#0006366	P43354	0.054018607368821	0.4668956484917175	0.0
AF-Q86WI1-F15-model-v4	A	1400.0	-1.0	93035	9606	0038023	0005829#0005615#0016020#0120234#0032426	0006955#0007605	Q86WI1	0.0151585034922566	0.3305520820611856	0.1132600047230165
AF-P15918-F1-model-v4	A	1043.0	-1.0	5896	9606	0003677#0004519#0042393#0046872#0042803#0043565#0061630#0004842#0008270	0097519#1905347#0005654#0005634	0002250#0030183#0006325#0006310#0010390#0006955#0043154#0070244#0045582#0002331#0051865#2000822#0033077#0043029#0048538#0033151#0008542	P15918	0.0245165456239836	0.895356353522929	0.0016540840807526
AF-Q6U841-F1-model-v4	A	1118.0	-1.0	57282	9606	0140892#0008510#0005452#0022857	0097440#0016324#0043679#0097441#0016323#0097442#0030425#0016020#0043025#0043204#0005886#0098794#0036477#0045202	0015701#0048854#0006821#0050801#0035641#0035264#0009791#1902600#0021860#0051453#0048172#0009416#0055085#0007601	Q6U841	0.0275278871116634	0.3466219420455617	0.0446646519250406
AF-O43296-F1-model-v4	A	627.0	-1.0	842851	3702	0030246#0050135#0061809	0005737#0012505#0005634	0002213#0009867#0032260#0009863	O43296	0.0275927455195377	0.6168777796354625	0.0041355535019986
AF-Q92736-F7-model-v4	A	1400.0	-1.0	6262	9606	0005262#0005509#0048763#0015278#0005516#0019899#0042802#0034236#0034237#0043621#0005219#0043924#0044325	0034704#0030659#0014701#0016020#0005886#0032991#0042383#0016529#0033017#0005790#0030018	0006816#0060402#0019722#0035584#0060048#0003300#0086064#0006874#0071313#0071872#0005513#0003143#0051649#0072599#0003220#1901896#0010460#0051284#0098735#0086029#0098910#0098904#0055117#0010882#0010881#0051480#0002027#0098907#0098911#0051209#0014808#0031000#0001666#0014850#0035994#0051775#0070296#0097050#0086005	Q92736	0.0294981585080987	0.828324955243523	0.0008271775551371
AF-Q8IZQ1-F3-model-v4	A	1400.0	-1.0	23001	9606	0005545#0046872	0005776#0000421#0030424#0005737#0005829#0016234#0016020#0005635#0031965#0005730#0005654#0043204#0005886#0016605	0035973	Q8IZQ1	0.0359349446816221	0.6620910103038253	0.0008281320187666
AF-Q8TC27-F1-model-v4	A	787.0	-1.0	203102	9606	0004222	0016020	0007339#0007155#0006508	Q8TC27	0.0257220939782292	0.7331834048683609	0.0033085120789013
AF-Q15751-F1-model-v4	A	1400.0	-1.0	8925	9606	0005085#0004842	0005737#0005829#0005794#0016020	0006914#0021702#0022038#0010507#0050885#0031175	Q15751	0.0365055450984083	0.2869518259129966	0.076922726695275
AF-Q96PQ6-F1-model-v4	A	595.0	-1.0	57693	9606	0000981#0046872#0000978	0005634	0006357	Q96PQ6	0.0174451133186787	0.3539474113832183	0.0777503200474987
AF-Q15928-F1-model-v4	A	474.0	-1.0	7700	9606	0000981#0046872#0000978	0005634	0009653#0035108#0000122#0006355#0006366	Q15928	0.034463856665786	0.6717267913583621	0.0016569498401739
AF-Q9Y2L9-F1-model-v4	A	728.0	-1.0	727691	9685	#	0005737	1990869#2000405	Q9Y2L9	0.0249399678441987	0.6049658536599348	0.0049877163597098
AF-Q6ZN44-F1-model-v4	A	842.0	-1.0	90249	9606	0005042	0045121#0032589#0032809#0005886	0033564#0006915#0007411#0038007#0031175	Q6ZN44	0.0255064340221229	0.3262368099064757	0.0951197353930601
AF-Q8NEG5-F1-model-v4	A	633.0	-1.0	151112	9606	0043621#0061630#0008270	#	0006915#1902043#0000209	Q8NEG5	0.0416148228295413	0.5566117069508817	0.0024811957952362
AF-Q8WXG9-F13-model-v4	A	1400.0	-1.0	84059	9606	0010855#0005509#0004930#0001965#0016787	0009986#0005737#0070062#0016020#1990075#0001917#0005886#0043235#0002141#0002142#0032420#0060171#0045202#1990696	0007166#0098609#0071277#0050910#0045184#0007186#0048839#0060113#0060122#0048496#0007194#0007399#0050877#0045494#0030501#0010739#0090037#0031647#0097264#0050953#0007605#0007601	Q8WXG9	0.0224779590496765	1.2659190224483043	0.0
AF-Q86YV0-F1-model-v4	A	1011.0	-1.0	540027	9913	0005096#0042802	0005938#0005737#0098562	0046580#0051142#0043087	Q86YV0	0.0218392785887321	0.4794925365188709	0.0066610907906692
AF-Q9H6S3-F1-model-v4	A	715.0	-1.0	64787	9606	0003779#0045296	0005829#0070062#0005886#0032991#0032587#0032421#0032426#0031982	1900029#0035023#0007266#0007605	Q9H6S3	0.0161573699047697	0.9608226806443692	0.0024878881015579
AF-O75592-F3-model-v4	A	1400.0	-1.0	368439	7955	0005085#0046872#0031267#0061630#0004842	0030424#0005737#0005856#0005634#0005886	0016198#0048677#0007411#0021952#0032922#0048066#0021986#0050905#1902667#0042068#0008582#0031290	O75592	0.003705236811139	0.6573592094022884	0.0165423471063261
AF-P24043-F10-model-v4	A	1322.0	-1.0	3908	9606	0005201#0005102#0005198	0005604#0062023#0005576#0031594#0098637#0042383#0043083	0009887#0007411#0007155#0035633#0007517#0045785#2001046#0051149#0032224#0110011#0030334#0045995#0009888	P24043	0.002912180216064	0.4330939207329795	0.0736146078897646
AF-P26012-F1-model-v4	A	769.0	-1.0	3696	9606	1990430#0005178	0009986#0070062#0005925#0034686#0008305#0005886	0051216#0007155#0033627#0016477#0007160#0001573#0060022#0006955#0007229#0061520#0010629#0060674#0045766#0010628#1901388#0009615#0007179#0001570	P26012	0.0137547976985173	0.3152037144095001	0.2077922859940879
AF-Q9Y5B9-F1-model-v4	A	1047.0	-1.0	11198	9606	0031491#0003723	0035101#0005654#0005634	0006281#0006260#0006334#0006337#0032786#0006366#0006368	Q9Y5B9	0.0077721852007063	0.361745273608913	0.1194444620618173
AF-Q6P996-F1-model-v4	A	788.0	-1.0	505868	9913	0016831#0030170	0005794#0043231	0019752	Q6P996	0.032127934943809	0.6693616315650265	0.0024878881015579
AF-Q9HCG1-F1-model-v4	A	818.0	-1.0	90338	9606	0000981#0046872#0000978	0005634	0030097#0006357	Q9HCG1	0.0228619234662153	1.0836160318288428	0.0008281320187666
AF-Q4ADV7-F1-model-v4	A	1423.0	-1.0	57589	9606	0005085#0031267	0005829#0000139#0016020#0032991#0034066#0032588	1904888#0006886#0042177#0043547#0003330#0042147	Q4ADV7	0.0146440757556432	0.819849755601865	0.0041527907791232
AF-P0CJ89-F1-model-v4	A	424.0	-1.0	#	9606	0000981#0000977	0000785#0005634	0006357	P0CJ89	0.0313542508214103	0.7695094922800007	0.0016569498401739
AF-Q7L2R6-F1-model-v4	A	523.0	-1.0	170958	9606	0000981#0046872#0000978	0005634	0006357	Q7L2R6	0.0322750882707468	0.8673642135326054	0.0008271775551371
AF-O75030-F1-model-v4	A	526.0	-1.0	4286	9606	0003682#0001228#0000981#0001227#0070888#0046983#0000978	0000785#0005737#0005654#0005634#0032991	0046849#0043010#0045165#1902362#0030318#0043066#0030336#0000122#0030316#0045893#2000144#0010628#0045944#0065003#0042127#0006355#0045670#2001141#0006357#0016055	O75030	0.0366492172098593	0.7962808474677763	0.0
AF-Q8NFF5-F1-model-v4	A	587.0	-1.0	80308	9606	0005524#0003919#0042802	0005829#0005759#0005886	0006747#0006771	Q8NFF5	0.0156339556084307	1.199007094590475	0.0024811957952362
AF-P14410-F1-model-v4	A	1827.0	-1.0	6476	9606	0004558#0030246#0004553#0004574#0004575	0016324#0005903#0070062#0005794#0005886	0044245#0005987	P14410	0.0015596343554912	0.5206094769287	0.0727871210352775
AF-Q9NPF5-F1-model-v4	A	467.0	-1.0	55929	9606	0061629#0003714	0005737#0005829#0035267#0005654#0000786#0005634#0005657#0000812	0006338#0006306#0006281#0016573#0043968#0043967#0045892#0000122#0045893#1905168#0042307#0042981#0051726#0006355#2000779#0045471	Q9NPF5	0.0287881544091671	0.3299583787406172	0.0901716732019928
AF-Q86UV5-F1-model-v4	A	1035.0	-1.0	84196	9606	0004843#0004197	0005829#0005739#0005654#0005634	0016579#0006511	Q86UV5	0.0193396167880061	0.5920566506115279	0.0066610907906692
AF-P0CJ85-F1-model-v4	A	424.0	-1.0	#	9606	0000981#0000977	0000785#0005634	0006357	P0CJ85	0.0440100656056751	0.5650982099289734	0.0024878881015579
AF-Q16625-F1-model-v4	A	522.0	-1.0	403844	9615	#	0016324#0005923#0031252#0009986#0005911#0031410	0070830#0010592#0031116#0090303#1902463	Q16625	0.0493115345354437	0.5253655975264151	0.0024811957952362
AF-Q99593-F1-model-v4	A	518.0	-1.0	21387	10090	0000981#0000978	0005634	0001525#0001708#0035116#0030326#1990401#0035108#0030324#0002009#0045893#0006357#0048705	Q99593	0.0872159701663811	0.3368265440860529	0.0024811957952362
AF-Q9Y692-F1-model-v4	A	573.0	-1.0	540374	9913	0001228#0046872#0000978	0005737#0005634	#	Q9Y692	0.0408797563417883	0.3476959471543356	0.0132341605941959
AF-Q9H4H8-F1-model-v4	A	585.0	-1.0	508561	9913	0008017#0019901	0005737#0005829#0097431	0051301#0016477#0008283#0001837#0051310#1902808#1902480#0070372#0042176#0032006#0007165	Q9H4H8	0.0150533642264815	0.772763060682599	0.0057897637424946
AF-Q6ZNJ1-F7-model-v4	A	1400.0	-1.0	23218	9606	0019901	0005829#0005783#0101003#0016020#0005886#0070821	0030220#0008104	Q6ZNJ1	0.0275904304880709	1.2244341537862955	0.0
AF-Q86V59-F1-model-v4	A	439.0	-1.0	532062	9913	#	#	#	Q86V59	0.054676724680589	0.3090528027889282	0.0272952510798727
AF-O60353-F1-model-v4	A	706.0	-1.0	403610	9615	0004930#0042813#0017147	0016324#0009986#0030659#0005789#0016020#0005886	0060070#0007399	O60353	0.0351503610723197	0.3365316949648148	0.066137781369111
AF-Q9NRL3-F1-model-v4	A	753.0	-1.0	29888	9606	0070016#0005516#0051721#0044877	0005737#0030425#0043197#0090443#0016020	#	Q9NRL3	0.0072177300147438	0.8691180653517001	0.0066169305252397
AF-Q9NT68-F7-model-v4	A	1400.0	-1.0	57451	9606	0005509#0050839#0046982#0042803#0005102	0030054#0005911#0030425#0043197#0005783#0030175#0005794#0030426#0043005#0005634#0005886#0016605#0045211#0045202	0007411#0035584#0098609#0007157#0000122#0048666#0051491#0098942#0007165	Q9NT68	0.0083762062763749	0.7644682916847294	0.0074438168005386
AF-Q6IE36-F1-model-v4	A	1432.0	-1.0	#	9606	0004867	0005615	0010466	Q6IE36	0.013966124207162	0.3858501860792445	0.0678243742037618
AF-Q53LP3-F1-model-v4	A	525.0	-1.0	65124	9606	#	#	#	Q53LP3	0.0863312878724029	0.2898271895063253	0.0049877163597098
AF-Q8TDJ6-F2-model-v4	A	1400.0	-1.0	23312	9606	0031267	0005615#0098992#0043291#0008021#0030672	0007035	Q8TDJ6	0.0291578798775404	0.4984439427103395	0.0066169305252397
AF-O43309-F1-model-v4	A	604.0	-1.0	#	9595	0000981#0046872#0000978	0005634	0006357	O43309	0.0310553317318161	0.3804856108693507	0.0091819121329137
AF-Q0VGE8-F1-model-v4	A	651.0	-1.0	125893	9606	0000981#0046872#0000978	0005634	0006357	Q0VGE8	0.0207753193512944	0.3526071117434504	0.117375261057294
AF-P08621-F1-model-v4	A	437.0	-1.0	535113	9913	0003729#0003723#0017069#0030619	0016607#0005634#0005681#0005685#0071004	0000398#0043484	P08621	0.0502430067883358	0.2716418385391683	0.0813954771139466
AF-P32314-F1-model-v4	A	431.0	-1.0	3344	9606	0000987#0003700#0000981#1990837	0000785#0043231#0005654#0005634	0006355#0035914	P32314	0.0505783658388147	0.4835367398638488	0.0033085120789013
AF-Q8N184-F1-model-v4	A	647.0	-1.0	163081	9606	0003700#0046872#0000978	0005634	0006357	Q8N184	0.0313187344326802	0.3694213695578927	0.034739440546361
AF-Q96M86-F8-model-v4	A	1400.0	-1.0	144132	9606	0005524#0045505#0051959#0008569	0030286#0070062#0036156#0036126	0003341#0030317#0007018#0120316	Q96M86	0.040138825820451	0.3040073444671038	0.0941175821499755
AF-Q6ZWH5-F1-model-v4	A	1172.0	-1.0	152110	9606	0005524#0046872#0004672#0106310#0004674	0005576#1902911	0120197#0043406#0031954#0006468#1902749#0070372	Q6ZWH5	0.0435799667271972	0.324967205266481	0.0595534013336387
AF-Q6ZR08-F8-model-v4	A	1400.0	-1.0	201625	9606	0005524#0045505#0051959#0008569	0005858#0005874	0007018	Q6ZR08	0.066479305273992	0.4905553215743937	0.0008271775551371
AF-P56730-F1-model-v4	A	875.0	-1.0	8492	9606	0005044#0004252#0008236	0030424#0031410#0030425#0005886#0043083#0043195	0006887#0031638	P56730	0.0288357434130113	0.700722494290007	0.0049627974633414
AF-P78509-F3-model-v4	A	1400.0	-1.0	5649	9606	0070325#0046872#0008236#0070326	0005737#0030425#0031012#0005576#0005615#0043005#0005886#0110157	0008306#0007411#0007420#0007155#0000904#0007417#0021800#0016358#0010001#0021766#1904936#0097477#0021819#0007626#0007616#0060291#0050804#0001764#0097114#0018108#2000969#0032793#0061003#2000463#1902078#1900273#0010976#0050731#0014068#0045860#0001934#0061098#0051057#0090129#0051968#0032008#0097119#0035418#0006508#0097120#0038026#0050795#0045664#2001222#2000310#0060025#0048265#0021511#0021517	P78509	0.0292964120721646	0.9581280163728376	0.0024811957952362
AF-Q99835-F1-model-v4	A	787.0	-1.0	#	374931	0008821#0000287#0003676	#	0006310#0006281	Q99835	0.0300621009782494	0.3823259161485555	0.0185340926063368
AF-P25391-F8-model-v4	A	1400.0	-1.0	284217	9606	0005201#0043208#0008022#0005102	0005604#0005911#0062023#0031012#0005576#0005615#0005606#0005608#0016020#0098637	0009887#0007411#0048514#0060445#0043010#0007155#0007166#0060441#0045198#0002011#0045785#2001046#0051149#0006468#0110011#0030334#0045995#0061304#0009888	P25391	0.0088080116407543	1.2981576292715162	0.0041527907791232
AF-Q5T4S7-F6-model-v4	A	1400.0	-1.0	23352	9606	0005516#0061630#0004842#0008270	0005813#0005829#0101003#0016020#0005654#0005886#0035579#0070821	0006511	Q5T4S7	0.0188451579303458	0.8329892273683652	0.0049877163597098
AF-P01024-F1-model-v4	A	1663.0	-1.0	100135462	10141	0031715#0004866	0005615	0006957#0006958#0006954#0045745#0010828#0010884#0001934#0010866	P01024	0.0035767644886528	0.4442821330229915	0.1132600047230165
AF-O96013-F1-model-v4	A	591.0	-1.0	10298	9606	0005524#0098641#0004672#0106310#0004674	0005912#0005737#0005829#0005925#0005794	0006915#0007049#0016477#0071407#0007010#0060996#0035556#2000352#0045766#0006468#0001558#0043408#0007165	O96013	0.0388072829456872	0.9065908264025212	0.0008271775551371
AF-Q8TDW7-F14-model-v4	A	1400.0	-1.0	120114	9606	0005509	0030425#0005886	0000904#0098609#0016358#0007156#1904936#2000171#0010842	Q8TDW7	0.0243298020528436	1.3467344419132676	0.0016540840807526
AF-P35606-F1-model-v4	A	906.0	-1.0	7807980	429572	0005524#0004088#0046872	#	0044205#0006526	P35606	0.0035833563875058	0.6519663339986222	0.0651982118967349
AF-P11362-F1-model-v4	A	822.0	-1.0	2260	9606	0005524#0017134#0005007#0008201#0042802#0042803#0004713#0090722#0004714	0031410#0005829#0005576#0016020#0005634#0005886#0043235	0016477#0043009#0001837#0008543#0000165#0001764#0018108#0048015#0043536#0045597#0008284#2000546#0033674#0043406#0043410#0045666#0014068#0010518#0010863#0051897#1905564#0046777#0006468#0045595#2001239#0001501#0048705#0007169	P11362	0.0447557381597913	0.2397668180838327	0.1267475121071146
AF-Q96RN1-F1-model-v4	A	970.0	-1.0	530509	9913	0015106#0015108#0019531#0015116	0005886	0030154#0051321#0007283	Q96RN1	0.0258969775657145	0.3686348372400443	0.0760957688434487
AF-Q8IZ52-F1-model-v4	A	775.0	-1.0	54480	9606	0008376#0047238#0050510	0032580#0000139#0016020	0030206	Q8IZ52	0.0243023679143861	0.8722049906925802	0.0041527907791232
AF-Q12849-F1-model-v4	A	480.0	-1.0	2926	9606	0003729#0003723	0005737#0042645#0005739#0005654#1990904#0035770	0009952#0016331#0006378#0000962#0043484#0008033	Q12849	0.0398137474836367	0.8230993755635947	0.0008281320187666
AF-P08514-F1-model-v4	A	1039.0	-1.0	#	226900	0019213#0016811#0046872	#	0071793	P08514	0.0259407031305296	0.3667757398931032	0.0794645485926308
AF-Q99457-F1-model-v4	A	506.0	-1.0	4675	9606	0003682#0042393	0000785#0005634	0006334	Q99457	0.0363276601256349	0.6265768452227467	0.0041527907791232
AF-Q5TKA1-F1-model-v4	A	542.0	-1.0	286826	9606	0003677	0005654#0017053	0007049#0071897#0006351#0051726#0006357#0000003	Q5TKA1	0.0291782028939856	0.9341860318782028	0.0024878881015579
AF-Q8NI36-F1-model-v4	A	951.0	-1.0	134430	9606	0003723	0005730#0005654#0034388#0032040	0050896#0006364#0007601	Q8NI36	0.0019992048879244	0.5082195573869013	0.1081575850073603
AF-Q8N9M1-F1-model-v4	A	422.0	-1.0	126526	9606	#	0005654#0005634	#	Q8N9M1	0.0634959938237104	0.5697028917946396	0.0008271775551371
AF-Q96PU4-F1-model-v4	A	802.0	-1.0	18140	10090	0000987#0044729#0042393#0042802#0008327#0035064#0003676#0061630#0004842#0008270	0000785#0031410#0000791#0000792#0016363#0005654#0005634#0005886#0005657	0007049#0006325#0006281#0010390#0016574#0010216#0000122#0051247#0051865#0016567#0050678#0006511	Q96PU4	0.0126537034357605	1.063534947503714	0.0049877163597098
AF-P09874-F1-model-v4	A	1014.0	-1.0	286764	9913	0003684#0051287#0003950#0140806#1990404#0140807#0140815#0140805#0140808#0031491#0016779#0042803#0008270	0000785#0005829#0005635#0043596#0005730#0005634#0090734#0035861	0006915#1990966#0006974#0046697#0030592#0006302#0045087#0045824#0000122#0010613#1905168#0060545#0070213#0070212#0045188#0071932	P09874	0.0099940048936372	1.0436875193239026	0.0057897637424946
AF-P04275-F3-model-v4	A	1400.0	-1.0	#	471472	0005524#0016887#0140664#0030983	0032300	0006298	P04275	0.0044143518596265	0.7823021407129234	0.0322581402352546
AF-A6NHJ4-F1-model-v4	A	632.0	-1.0	344787	9606	0000981#0046872#0000978	0005634	0006357	A6NHJ4	0.0302658335709262	0.567093609805526	0.0066169305252397
AF-Q04206-F1-model-v4	A	551.0	-1.0	5970	9606	0042805#0071532#0003682#0031490#0003677#0001228#0003700#0000981#0140297#0001227#0019899#0140296#0042826#0042802#0051059#0042277#0042301#0042803#0019901#0047485#0000978#0000979#0000977#0000976#0001223#0031625	0000785#0005737#0005829#0098978#0071159#0035525#0005654#0005634#0005667	0009887#0006968#1904385#0035729#0070301#0071347#0071354#0071222#0071223#0071316#0071224#0071356#0035924#0006325#0019221#0002357#0051607#0001942#0007249#0006954#0045087#0070498#0001889#0043066#0045892#2001237#1902894#1901223#0042177#0033234#0000122#0007218#0038061#0070431#1902004#0008284#0045893#0010628#0043123#0032735#0032757#1904996#2000630#1902895#0051092#1901224#0050862#0045944#1901522#0099527…	Q04206	0.0337186347974787	0.6557727613079884	0.0049627974633414
AF-Q86WI1-F1-model-v4	A	1400.0	-1.0	93035	9606	0038023	0005829#0005615#0016020#0120234#0032426	0006955#0007605	Q86WI1	0.0154271806381127	1.1166159443786716	0.0041527907791232
AF-Q9H6R4-F1-model-v4	A	1146.0	-1.0	65083	9606	0003723	0000794#0032545#0005739#0005730#0005654#0032040#0034456	0006364#0006409	Q9H6R4	0.0279804202173802	0.905970785703324	0.0033195156791741
AF-Q96GD3-F1-model-v4	A	660.0	-1.0	22955	9606	0003682#0042393	0005654#0005634	0031507#0045892	Q96GD3	0.0637663731257583	0.5170208701383436	0.0016540840807526
AF-Q96CP6-F1-model-v4	A	724.0	-1.0	57655	9606	0015485#0120020#0032934#0120015	0005776#0031410#0005829#0005789#0140268#0031234#0044232#0005886	0006914#0071397#0032366	Q96CP6	0.0366884076680553	0.358498679569155	0.0471463143139867
AF-Q9UQB8-F1-model-v4	A	552.0	-1.0	10458	9606	0098641#0008093#0042802#0030165#0070064#0008022#0097110#0001221	0005912#0005737#0005829#0043198#0061846#0060076#0070062#0030175#0098978#0005794#0030027#0005874#0061845#0044306#0043025#0005654#0005886#0099524#0099092#0099523#0005791#0001726#0098685#0030141#0097060	0051764#0051017#0007409#0007420#0071364#1905232#0016358#0008286#0007009#2000251#0030838#0061003#2000463#0035418#0032956#0008360#1905274#0048167#0009617	Q9UQB8	0.0337502468977118	0.3792429343696762	0.0223323354003182
AF-O75925-F1-model-v4	A	651.0	-1.0	8554	9606	0003677#0140297#0019899#0061665#0019789#0003712#0003714#0031625#0008270	0016607#0005654#0005634#0016605	0045444#0000122#0032436#0033235#0016925#0007259#0042127#0006357	O75925	0.0534164656822248	0.3540805703936062	0.0066610907906692
AF-Q9HBA0-F1-model-v4	A	871.0	-1.0	59341	9606	0003779#0051015#0043014#0005524#0048487#0005262#0005516#0005261#0042802#0005216#0008289#0046872#0008017#0005034#0019901#0005080#0042169#0015275	0005912#0016324#0009986#0005929#0030864#0005881#0031410#0005783#0030175#0005925#0030426#0030027#0016020#0005886#0032587	0031532#0007015#0097497#0070509#0098703#1902656#0070588#0006816#0060351#0006884#0007043#0006874#0071476#0071477#0034605#0071470#0043622#0002024#0097009#0042593#0042538#0046785#0050891#1903444#0010977#0000122#0007231#0071651#2000340#0007204#0070374#0050729#0032755#0046330#0010759#0071642#0031117#0071639#0045989#0043117#1903715#0047484#0032868#0009612#0030103	Q9HBA0	0.0484055202874076	0.2574873198597717	0.117375261057294
AF-Q8TD17-F1-model-v4	A	642.0	-1.0	57541	9606	0000981#0001227#0046872#0000977	0005634	0000122#0045893#0006355#0006357	Q8TD17	0.0311374679801386	0.3779476051227446	0.039552885392045
AF-O14936-F1-model-v4	A	926.0	-1.0	8573	9606	0005524#0005516#0004385#0042043#0106310#0004674#0005102	0015629#0005604#0016323#0005911#0060170#0005737#0005829#0005925#0005652#0016363#0005730#0005886#0042734#0098685#0031982	0070509#0007155#0051649#0001953#0090288#0010839#0061045#0090280#0045944#0006468#0046928#2000300	O14936	0.0130774234810325	0.9384684349813726	0.0058238157721357
AF-P98164-F8-model-v4	A	1400.0	-1.0	4036	9606	0005509#0038024#0051087#0042562#0031994#0005041#0140318#0017124	0016324#0030424#0031526#0030669#0005905#0030425#0005783#0031904#0009897#0070062#0005794#0005765#0005764#0005886#0043235	0097242#0035904#0008283#0071363#0015889#0060982#0034311#0006897#1904447#0030900#0001822#0006629#0008584#0030001#0043066#0030514#0001843#0140058#0003148#1905167#0050769#0070447#0051897#0015031#0061156#0006898#0044321#0001523#0003139#0007605#0045056#0150104#0060068#0003223#0003281#0042359	P98164	0.0146424077273261	0.3708829192899338	0.1267475121071146
AF-O95714-F19-model-v4	A	1234.0	-1.0	#	465817	0000287#0030145#0008973	0005737	0006015#0043094#0009264	O95714	0.0116632708865024	0.9594588187596732	0.0058238157721357
AF-Q9H7R0-F1-model-v4	A	627.0	-1.0	79973	9606	0000981#0046872#0000977	0005634	0006357	Q9H7R0	0.0241083839209943	0.3727808620813482	0.084367115769673
AF-Q9Y6R7-F6-model-v4	A	1400.0	-1.0	8857	9606	#	0070062#0031012#0005615	#	Q9Y6R7	0.010774405740333	0.3732691593037676	0.1536259748810304
AF-Q6ZR08-F10-model-v4	A	1292.0	-1.0	201625	9606	0005524#0045505#0051959#0008569	0005858#0005874	0007018	Q6ZR08	0.0518692747750412	0.3039579539989679	0.0813954771139466
AF-P29317-F1-model-v4	A	976.0	-1.0	1969	9606	0005524#0045296#0019838#0140677#0004714#0005005#0001618	0009986#0005925#0030027#0031258#0031256#0043005#0005886#0043235#0032587#0070160	0090630#0048320#0007411#0002043#0046849#0060444#0046058#0007155#0060326#0016477#0048870#0050830#0048013#0006954#0008630#0030216#0070309#0033598#0016525#0032682#1901491#0051898#0021915#0060035#0014028#0001649#0030316#1904238#1903348#0030335#0033674#1903078#0036342#0043491#0072659#0045765#0043535#0033628#0070372#0010591#0070848#0001501#0007169#0001570	P29317	0.0037587597302468	1.2645346999041032	0.0058238157721357
AF-Q8IZQ1-F5-model-v4	A	1400.0	-1.0	23001	9606	0005545#0046872	0005776#0000421#0030424#0005737#0005829#0016234#0016020#0005635#0031965#0005730#0005654#0043204#0005886#0016605	0035973	Q8IZQ1	0.0277877633063367	1.1145383567883185	0.0024878881015579
AF-Q02846-F1-model-v4	A	1103.0	-1.0	403863	9615	0005524#0005525#0004383#0001653#0042803#0004672	0005789#0001750#0005886	0006182#0035556#0006468#0007168#0007165#0007601	Q02846	0.0233295773582529	0.7920170805111694	0.0058238157721357
AF-Q8TBC5-F1-model-v4	A	510.0	-1.0	65982	9606	0000981#0046872#0000978	0005634	0006357	Q8TBC5	0.0811766318298614	0.2638542802400018	0.0168211022886111
AF-O75022-F1-model-v4	A	631.0	-1.0	102725035; 107987462; 11025	9606	0032396#0038023#0004888	0005886#0030667	0002250#0007166#0019221#0006952#0045671	O75022	0.0323706939563352	0.6167836600818378	0.0058238157721357
AF-Q9P2D7-F9-model-v4	A	1400.0	-1.0	25981	9606	0005524#0045505#0051959#0003777#0008569	0005858#0005930#0030286#0005576#0036156#0005874#0036126	0003341#0060285#0003351#0030317#0036159#0007018#0007288	Q9P2D7	0.0628853288558954	0.2814371848711425	0.0651982118967349
AF-Q16666-F1-model-v4	A	785.0	-1.0	3428	9606	0003690#0042802#0003723#0008134	0005829#0016020#0016607#0005730#0005654#0005634	0097202#0002218#0006914#0042149#0035458#0071479#0051607#0040029#0006954#0045087#0072332#0042771#0030224#0030099#2000117#0043392#0045892#0045824#0000122#0045071#0001819#0032731#0045944#0010506	Q16666	0.0532182185471713	0.3347169716213123	0.045491883252869
AF-O43149-F2-model-v4	A	1400.0	-1.0	23140	9606	0005509#0140566#0070577#0035064#0008270	#	#	O43149	0.0274253736436436	0.3857842660015048	0.0545905224299128
AF-Q9UK13-F1-model-v4	A	617.0	-1.0	7638	9606	0000981#0046872#0000978	0005634	0006355	Q9UK13	0.0375635000673447	0.3186931473965754	0.1163436922189591
AF-Q6NX49-F1-model-v4	A	715.0	-1.0	27300	9606	0001228#0046872#0000978	0005634	0006357	Q6NX49	0.0404477802624453	0.3144045963974531	0.1166253219249171
AF-P0C0L5-F1-model-v4	A	1744.0	-1.0	100293534; 721	9606	0030246#0001848#0004866	0030424#0072562#0005601#0030425#0070062#0005576#0005615#0005886#0106139#0045202	0006956#0006958#0032490#0006954#0045087#0008228#2000427#0050778#1903028	P0C0L5	0.0012404587503702	0.9058690347437244	0.0438375773921617
AF-Q06278-F1-model-v4	A	1338.0	-1.0	338074	9913	0051537#0004031#0071949#0050660#0005506#0043546#0051287#0016491#0042803	0005829	0006629#0006805	Q06278	0.0091426516543397	1.1717934316445282	0.0058238157721357
AF-Q13075-F1-model-v4	A	1403.0	-1.0	17948	10090	0005524#0043027#0046872#0120283	0005737#0072557#0043005#0043025#0043204	0071391#0042742#0016045#0006954#0045087#0043154#0010804#0046330#0070269#0042981	Q13075	0.0480467225971429	0.3654909793492327	0.0142618534263445
AF-Q6N022-F4-model-v4	A	1400.0	-1.0	26011	9606	0050839#0046982#0042803	0005737#0043005#0005634#0005886	0060912#0060038#0032289#0001702#0007157#0048666#2000543#0031643#0048714#0031641#0007165	Q6N022	0.0148170467350264	0.8317488594957352	0.0066610907906692
AF-O95049-F1-model-v4	A	919.0	-1.0	403852	9615	0050839	0005923#0009986#0005634#0005886#0070160	0098609#0045216#0090557#1905605#0150105	O95049	0.0306899523514365	0.3098515894464984	0.2415221382376902
AF-Q9Y4X4-F1-model-v4	A	402.0	-1.0	11278	9606	0003677#0003700#0000981#0001227#0046872#0000978#1990837	0000785#0005829#0005654	0000122#0006357	Q9Y4X4	0.0531636172044943	0.768707365951864	0.0008281320187666
AF-Q8NER1-F1-model-v4	A	839.0	-1.0	7442	9606	0005524#0005262#0015278#0005516#0017081#0005231#0005230#0042802#0005216#0046872#0035091#0051219#0097603#0004888#0005245	0005829#0032591#0009897#0016020#0005739#0043025#0005886#0045211	0048266#0098703#0070588#0007166#0071468#0071312#0071318#0034605#1990090#0071502#0071356#0007635#0050968#0050965#0050960#0002024#0001660#0014047#0006629#0001774#0090212#0010459#0010917#0003085#0000122#0002790#0043065#0007204#0060454#0045429#0051289#1901594#0043434#0050954#0060083#0050955	Q8NER1	0.0457588709127311	0.2321422749274005	0.1795123039771107
AF-Q9P2D7-F6-model-v4	A	1400.0	-1.0	25981	9606	0005524#0045505#0051959#0003777#0008569	0005858#0005930#0030286#0005576#0036156#0005874#0036126	0003341#0060285#0003351#0030317#0036159#0007018#0007288	Q9P2D7	0.0683985969588791	0.2972202106177342	0.0422415493952179
AF-P0C0L4-F1-model-v4	A	1744.0	-1.0	720; 721	9606	0001849#0004866	0030424#0072562#0005601#0030425#0005788#0070062#0005576#0005615#0043025#0005886#0045202	0006956#0006958#0006954#0045087#2000427#0050778#1903028	P0C0L4	0.0011838928030006	0.9131842813683676	0.0494792275614968
AF-Q9Y4D8-F1-model-v4	A	1400.0	-1.0	#	9606	0004842	0016020	0042593#0006006	Q9Y4D8	0.0478722924375902	0.3441732491136102	0.0537631265310847
AF-Q6P5Q4-F1-model-v4	A	547.0	-1.0	442721	9606	0003779#0003785#0005523	0005884#0005856#0031430#0030016#0030017#0005865	0007015#0030041#0045010#0006936#0030239#0051694#0030838#0045214	Q6P5Q4	0.0460263155544669	0.6704759147460249	0.0033195156791741
AF-A2A3N6-F1-model-v4	A	862.0	-1.0	#	9606	0016308	0005737#0005886	0046854	A2A3N6	0.0263025178080162	0.8309159257676184	0.0057897637424946
AF-Q9UQQ2-F1-model-v4	A	575.0	-1.0	10019	9606	1990782#0030159#0005173#0005068	0005829#0005886	1990869#0036016#0035162#0048821#0060218#0035556#0035855#0035702#0008285#0070100#1900235#0043407#0090331#0051898#0046426#0060761#0042532#0001780#0038163	Q9UQQ2	0.0480071177633897	0.3071300590196318	0.1091741848281244
AF-Q8WXR4-F1-model-v4	A	1341.0	-1.0	140469	9606	0003779#0005524#0000146#0106310#0004674	0005737#0032433#0016459#0001917#0032426	0090103#0018105#0051491#0030832#0050896#0007605#0007601	Q8WXR4	0.02406992349948	0.377978698744832	0.1058724543546798
AF-Q6PG37-F1-model-v4	A	636.0	-1.0	388536	9606	0000981#0046872#0000978	0005634	0006357	Q6PG37	0.0427217006324674	0.3666096590267295	0.0413563080873329
AF-Q96JS3-F1-model-v4	A	809.0	-1.0	84547	9606	0000981#0042802#0000978#0005044	0016020	0006357	Q96JS3	0.0141144562780006	0.928432265163665	0.0066610907906692
AF-Q86UW9-F1-model-v4	A	622.0	-1.0	113878	9606	0061630#0008270	0005737#0031965#0005654	0007219#0016567	Q86UW9	0.0288051065009446	0.9839059286779438	0.0041355535019986
AF-Q02386-F1-model-v4	A	682.0	-1.0	7596	9606	0000981#0046872#0000978	0005654#0005634	0006357	Q02386	0.0321396794089021	0.3169096667263927	0.212637982875945
AF-Q92736-F2-model-v4	A	1400.0	-1.0	6262	9606	0005262#0005509#0048763#0015278#0005516#0019899#0042802#0034236#0034237#0043621#0005219#0043924#0044325	0034704#0030659#0014701#0016020#0005886#0032991#0042383#0016529#0033017#0005790#0030018	0006816#0060402#0019722#0035584#0060048#0003300#0086064#0006874#0071313#0071872#0005513#0003143#0051649#0072599#0003220#1901896#0010460#0051284#0098735#0086029#0098910#0098904#0055117#0010882#0010881#0051480#0002027#0098907#0098911#0051209#0014808#0031000#0001666#0014850#0035994#0051775#0070296#0097050#0086005	Q92736	0.0030866165420115	0.7268633750598787	0.0885027242012517
AF-Q2M3X9-F1-model-v4	A	581.0	-1.0	641339	9606	0000981#0001227#0046872#0000977	0005634	0000122#0006357	Q2M3X9	0.0354436259914386	0.3178998232987378	0.1772153079970764
AF-O43897-F1-model-v4	A	1013.0	-1.0	7092	9606	0005509#0004222#0004252#0008270	0005576#0005615	0030154#0030199#0009953#0016485#0001501	O43897	0.0271905208995204	0.3798754883559828	0.0862534621133408
AF-Q63HM2-F1-model-v4	A	1172.0	-1.0	64430	9606	#	0016020	#	Q63HM2	0.0562098962799436	0.8024185667806379	0.0008271775551371
AF-Q8TE73-F9-model-v4	A	1400.0	-1.0	1767	9606	0005524#0045505#0051959#0008569	0097728#0097729#0005930#0005737#0030286#0005576#0005874#0031514#0036157	0060271#0003341#0007368#0003351#0051649#0030317#0007507#0021670#0007018#0036158	Q8TE73	0.0553659662361326	0.5521416173389201	0.0041355535019986
AF-Q8IVF4-F10-model-v4	A	1400.0	-1.0	196385	9606	0005524#0045505#0051959#0008569	0097729#0005930#0030286#0005874	0007018	Q8IVF4	0.0624956619943081	0.3195011342455353	0.0503909076104127
AF-Q63HN8-F13-model-v4	A	1400.0	-1.0	57674	9606	0005524#0016887#0046872#0061630#0004842	0005737#0005829#0005811#0016020#0005730	0001525#0042742#0002376#0140042#0120323#2000051#0051865#0070534#0016567#0019216#0002040#0006511#0098792	Q63HN8	0.0451724717769773	0.793678586959579	0.0033085120789013
AF-Q8NB14-F1-model-v4	A	1042.0	-1.0	84640	9606	0004843#0004197	0005829#0005634	0016579#0006511	Q8NB14	0.0363901454956394	0.3420590184688334	0.1149711661434758
AF-Q16787-F3-model-v4	A	1400.0	-1.0	3909	9606	0005201#0005178#0005198	0005912#0005604#0062023#0005783#0070062#0005576#0030056#0005608#0005610	0009887#0007411#0016477#0098609#0035987#0008544#0031581#0007229#0001738#0030155#0030334#0045995#0009888	Q16787	0.0224571134139416	0.3740132850283472	0.1348220006399627
AF-Q08211-F1-model-v4	A	1270.0	-1.0	1660	9606	0043138#0033679#0034458#0005524#0016887#0031490#0003677#0003678#0003688#0003690#0003725#0061676#0046872#0003729#0047429#1905538#1990841#0001069#0017111#1905172#0003723#0003724#0070063#0000978#0000993#0061629#0035613#1990825#1990518#0003697#0003727#0035197#0003713#0003712#0045142	0015629#0005813#0070937#0005737#0036464#0005829#0016020#0016604#0097165#0005730#0005654#0005634#0005726#0042788#0005844#0032991#1990904#0016442#0070578	0000380#0071360#0071356#0070934#0032508#0006260#0006353#0039695#0044806#0098795#0006954#0045087#0051028#1900152#0001649#2000767#0045739#0045740#2000373#0048146#0050729#0045089#0032727#0032728#0032741#0032755#2000637#0051092#1905698#0060760#0046833#0045944#0032760#0050434#1904973#1903608#0065003#0070269#2000765#0050691#0050684#0006357#0048511#0070922#0010501	Q08211	0.0159111680038275	0.9565716414514622	0.0066610907906692
AF-Q9NZV8-F1-model-v4	A	630.0	-1.0	3751	9606	0005250#0046872#1905030#0005249	0070161#0043197#0098982#0098978#0016020#0032809#0043204#0005886#0044853#0014069#0045211#0099634#0008076	0001508#0071456#0007268#0045475#0019228#0071805#0051260#0034765#0019233	Q9NZV8	0.0697957779915078	0.2977417016613315	0.0531362262599823
AF-Q8IY82-F1-model-v4	A	874.0	-1.0	84229	9606	#	0005737#0005856#0031514	0048870#0030317#0007288#0007283	Q8IY82	0.045583859561719	0.3074639187846928	0.1569378712838169
AF-Q86VF2-F1-model-v4	A	1251.0	-1.0	91156	9606	#	0005634#0045202#0030018	0007156#0010842#0007416	Q86VF2	0.0272583903531706	1.2195532435698315	0.0041355535019986
AF-Q9NR09-F9-model-v4	A	1400.0	-1.0	57448	9606	0004869#0061631#0004842	0005829#0005768#0090543#0016020#0005815#0030496#0005634#0000922#0005802	0006915#0007049#0051301#0008283#0060711#0043066#2001237#0010466#0008284#0006468#0016567#0042127#0032465#0052548#0060712	Q9NR09	0.0450904460416208	0.9645995861205148	0.0016569498401739
AF-Q9NZJ4-F2-model-v4	A	1400.0	-1.0	26278	9606	0051087#0030544#0042802#0070628	0030424#0070852#0005737#0030425#0005739#0005634	0090084#0006457	Q9NZJ4	0.0310401748168027	1.3132843946348685	0.0024878881015579
AF-O43149-F9-model-v4	A	1361.0	-1.0	23140	9606	0005509#0140566#0070577#0035064#0008270	#	#	O43149	0.0406147292611492	0.3443794259416308	0.0959466802142319
AF-Q70CQ2-F7-model-v4	A	1400.0	-1.0	9736	9606	0004843#0004197	0005829#0005634	0090263#0016579#0071108#0006511#0016055	Q70CQ2	0.0494713435575128	0.6288929564319865	0.0049627974633414
AF-O14503-F1-model-v4	A	412.0	-1.0	506945	9913	0000981#0001227#0070888#0043426#0019904#0046982#0042803#0000978#0061629	0005737#0016604#0005634	0009952#0032922#0007623#0043153#0043433#0045892#0042752#0050767#0006357	O14503	0.0614395780714905	0.7486306697822966	0.0016540840807526
AF-Q9C0I9-F1-model-v4	A	530.0	-1.0	80313	9606	#	#	#	Q9C0I9	0.0419818712716039	0.317385324705187	0.1669885884326432
AF-Q9BQG1-F1-model-v4	A	590.0	-1.0	#	1870830	0046872	0030672	#	Q9BQG1	0.054724069166553	0.503035622006045	0.0049877163597098
AF-Q8N398-F1-model-v4	A	1242.0	-1.0	90113	9606	#	#	#	Q8N398	0.0300265087497315	0.3402846086915141	0.2109178108554219
AF-Q13202-F1-model-v4	A	625.0	-1.0	1850	9606	0017017#0017018#0016791#0004721#0004725#0008330	0005737#0005829#0005634	0016311#0043409#0006470	Q13202	0.0690777718146669	0.3919436417936494	0.0041355535019986
AF-Q9UN86-F1-model-v4	A	482.0	-1.0	9908	9606	0003729#0003723#0030159	0005737#0010494#0005829#1990904	0007253#0045087#0051028#0062029#0051260#0007265	Q9UN86	0.0951297413704216	0.2528484495984731	0.0368785736255408
AF-O43451-F1-model-v4	A	1857.0	-1.0	8972	9606	0004558#0016160#0030246#0003824#0004339#0004553#0032450	0016324#0070062#0101003#0005886#0070821	1901027#0000025#0005983	O43451	0.0015824492736229	0.7901280804608657	0.0951197353930601
AF-Q8N8U3-F1-model-v4	A	475.0	-1.0	203430	9606	0003676#0008270	0005634	#	Q8N8U3	0.0375345831191947	0.3123436710348204	0.2399998462757295
AF-O60494-F2-model-v4	A	1400.0	-1.0	403767	9615	0005509#0031419	0016324#0031526#0005905#0005768#0005765#0043235	0008203#0015031	O60494	0.0323015402275729	1.209670303797573	0.0033085120789013
AF-A6PVC2-F1-model-v4	A	850.0	-1.0	#	9606	0005524#0046872#0070735#0070736	0005930#0005929#0005829#0005874#0015630#0036126	0060271#0003341#0030317#0018094	A6PVC2	0.0225538489993672	0.902674678314001	0.0074438168005386
AF-Q96T49-F1-model-v4	A	567.0	-1.0	282091	9913	0017020#0008157#0019888	0042995#0016607#0005634#0048471#0005886	0061028#1902309#1903589#0035307#0051489#0014066#0035304#1903670	Q96T49	0.0517103476178799	0.3074615943834919	0.1320224305126105
AF-A6NCL1-F1-model-v4	A	334.0	-1.0	647309	9606	0003682	0005634	0007049#0060271#0006260#0045786#0008156	A6NCL1	0.0752085182134985	0.6407060143043376	0.0008281320187666
AF-Q92560-F1-model-v4	A	729.0	-1.0	8314	9606	0003682#0031490#0004843#0008233	0005737#0005829#0005654#0005634#0035517	0006325#0035726#0043249#0010467#0061484#0001701#0070661#0061519#0000278#0035522#0035520#0033028#0008285#0045892#0070050#0030223#0043363#0036344#1903955#0016579#0071108#0036211#0051726#0001558#1900015#0050727#0010035#0002574#0001894#0006511	Q92560	0.0237023363775839	0.3820874760516023	0.1290321697790815
AF-Q16787-F11-model-v4	A	1333.0	-1.0	3909	9606	0005201#0005178#0005198	0005912#0005604#0062023#0005783#0070062#0005576#0030056#0005608#0005610	0009887#0007411#0016477#0098609#0035987#0008544#0031581#0007229#0001738#0030155#0030334#0045995#0009888	Q16787	0.0027576352355688	0.7583220475748009	0.1112133623477085
AF-Q96M69-F1-model-v4	A	825.0	-1.0	136332	9606	0005524#0004385	0001669#0042995#0005829#0002177	0035082#0030154#0016310#0007283	Q96M69	0.0332121705808368	0.3850428974358847	0.070305933400208
AF-Q2TAL5-F1-model-v4	A	461.0	-1.0	342527	9606	0008157#0005523	0031941#0031674#0031430#0005815	0030036#0045907	Q2TAL5	0.0633592838404979	0.6122543247949392	0.0033195156791741
AF-Q15262-F1-model-v4	A	1439.0	-1.0	5796	9606	0008013#0045295#0019901#0004725#0005001	0005912#0030054#0009986#0005911#0043231#0031256#0016020#0005886	0007155#0016477#0034614#0034644#0048041#0045786#0030336#0008285#0045892#0010839#0006470#0034394#0007165#0007179	Q15262	0.0018237618574584	1.3270282610547093	0.0297764065873182
AF-Q9HCR9-F1-model-v4	A	933.0	-1.0	50940	9606	0004115#0047555#0004114#0030553#0004118#0004112#0046872	0005829#0043204	0008152#0043951#0010754#0007165	Q9HCR9	0.0547613951291841	0.6750551064268614	0.0033195156791741
AF-Q9UQ90-F1-model-v4	A	795.0	-1.0	6687	9606	0005524#0016887#0004176#0004222#0008233#0051082#0008270	1904115#0005745#0005743#0005757#0005739	0008089#1902686#0034982#0007399#0006508#0046902	Q9UQ90	0.0337420186905668	0.7149094163609225	0.0066610907906692
AF-O14628-F1-model-v4	A	629.0	-1.0	7748	9606	0000981#0000978#0008270	0005634	0006355	O14628	0.0399355865203917	0.7709624192345453	0.0049877163597098
AF-P53621-F1-model-v4	A	1224.0	-1.0	#	451804	0004565	0005576	0000272	P53621	0.0042405592884209	1.222287415063216	0.0339123357766464
AF-P05423-F1-model-v4	A	398.0	-1.0	508049	9913	0003677	0005666	0051607#0045087#0045089#0032728#0006383	P05423	0.069115242131767	0.2756127795328486	0.0980929580625606
AF-Q5T3U5-F1-model-v4	A	1492.0	-1.0	89845	9606	0015431#0140359#0008559#0005524#0016887#0043225#0042626	0009925#0016323#0005765#0016020#0005886	0006691#0071716#0006869#0055085	Q5T3U5	0.0884884201267201	0.2334867341458542	0.0699114965509424
AF-Q6UXK2-F1-model-v4	A	745.0	-1.0	57611	9606	#	0009986#0005886	0007399#0045773	Q6UXK2	0.0812262841764514	0.3327004984319998	0.0115797655430185
AF-O00566-F1-model-v4	A	681.0	-1.0	10199	9606	0003723	0005694#0034457#0005730#0005654#0032040#0005732	0030490#0006396#0008380#0000375	O00566	0.0357908345387154	1.219119458327352	0.0033085120789013
AF-P19634-F1-model-v4	A	815.0	-1.0	317654	9913	0048306#0005516#0015386#0015385	0005737#0005783#0005789#0005886	0071468#0071805#0051259#0051453#0006885#0010447#0036376#0098719	P19634	0.0696065472448716	0.7328474997170961	0.0008281320187666
AF-Q9BUJ2-F1-model-v4	A	856.0	-1.0	11100	9606	0019899#0003723	0005654#0005634#1990904#0045202	0009615#0006396	Q9BUJ2	0.0621838784682572	0.2567917576668907	0.1695617260830908
AF-Q8WZ42-F42-model-v4	A	1400.0	-1.0	7273	9606	0051015#0042805#0005524#0005509#0005516#0019899#0042802#0051371#0002020#0019901#0043621#0106310#0004674#0004713#0008307#0097493#0031433	0000794#0005829#0070062#0005576#0031674#0031430#0005865#1990733#0030018	0055013#0060048#0003300#0055008#0055003#0035995#0007076#0006936#0010628#0050714#0010737#0050790#0045859#0051592#0045214#0048769#0030241#0030240#0006941	Q8WZ42	0.0371802444357674	1.3836748156777092	0.0024811957952362
AF-Q8NFZ4-F1-model-v4	A	835.0	-1.0	57555	9606	0050839#0042802#0042043#0038023	0009986#0005737#0043198#0098691#0060076#0098690#0060077#0016020#0005886#0045211#0099634#0042734#0097470#0098983#0045202	0007420#0098609#0045217#0007268#0097116#1904862#1901142#0007630#0035641#0050804#0050885#0007158#0072578#0008284#0060999#2000463#0097151#0032024#1902474#0051965#0032230#0051968#2000809#1904034#0097119#0097104#0099054#0097105#0034394#0035418#2000311#1905606#0002087#0019233#0035176#0007416#0050808#0051932#0048488#0072553#0001966	Q8NFZ4	0.0309878337169467	0.9613637617950684	0.0057897637424946
AF-O14522-F1-model-v4	A	1441.0	-1.0	105023529	8010	#	#	#	O14522	0.0016024778586173	1.3109522273308714	0.0488003627713593
AF-O14709-F1-model-v4	A	1029.0	-1.0	10168	9606	0001228#0046872#0000978	0005634	0006357	O14709	0.0270088577881377	1.2812154531201343	0.0049877163597098
AF-Q96C45-F1-model-v4	A	1275.0	-1.0	54986	9606	0005524#0106310#0004674	#	0000226#0006468#0046328#0043408#2001222#0010975#1900744#0090036	Q96C45	0.0826335396526795	0.3350962457445806	0.0100253538396266
AF-Q63HQ2-F1-model-v4	A	1017.0	-1.0	133584	9606	0005509#0005539	0005604#0042995#0005614#0048786#0043083	0009887#0030198#0019800#0010811#0009888	Q63HQ2	0.0305100641905469	0.3641008861040751	0.1772153079970764
AF-Q9C009-F1-model-v4	A	403.0	-1.0	94234	9606	0000981#0001227#0000978#1990837	0000785#0005634	0009653#0030154#0031069#0043524#0006357	Q9C009	0.10940409823997	0.5464375621214794	0.0008271775551371
AF-Q8IX90-F1-model-v4	A	412.0	-1.0	509921	9913	#	0005813#0005829#0000776#0072686#0000940#0005876	0051301#0007059#0000278#0031110	Q8IX90	0.0422927556476348	0.7171476110073711	0.0058238157721357
AF-Q8IXW5-F1-model-v4	A	612.0	-1.0	79871	9606	0046872#0017018#0043175#0008420	0005737#0005829#0005730#0005654#0005634#0016591	0070940#0009301	Q8IXW5	0.0608593768758301	0.3651544005295576	0.0359899834238583
AF-Q96I24-F1-model-v4	A	572.0	-1.0	8939	9606	0003729#0003723#0003697	0005737#0043198#0016020#0043025#0005654#0005634#0005844#0005840	0006351#0008298#0045893#0010628#0045944#0010468	Q96I24	0.0566401179724806	0.769898521994992	0.0033085120789013
AF-Q9ULK0-F1-model-v4	A	1009.0	-1.0	2894	9606	0008066#0042802#0004970#0015276#0038023#1904315	0070062#0098982#0098978#0005886#0098839#0045211	0050804#0099175#0035176#0035249	Q9ULK0	0.0208027942818804	1.2002853407688123	0.0066610907906692
AF-Q16587-F1-model-v4	A	644.0	-1.0	7625	9606	0000981#0046872#0003723#0000978	0015629#0005654#0005634	0006355#0006357	Q16587	0.0333960277018335	0.3796638590661433	0.101093154311656
AF-Q9UBP5-F1-model-v4	A	337.0	-1.0	493293	8364	0046982#0042803#0043565	0005634	0033504#0072013#0045892#0000122#0007219#0048793#0072082	Q9UBP5	0.0651472676904873	0.2364085806048867	0.1749272671970156
AF-Q49AA0-F1-model-v4	A	526.0	-1.0	339559	9606	0000981#0001227#0046872#0000977	0005634	0006629#0000122#0019216#0006357	Q49AA0	0.0381391743585205	0.9747795939061812	0.0041527907791232
AF-O60494-F5-model-v4	A	1400.0	-1.0	403767	9615	0005509#0031419	0016324#0031526#0005905#0005768#0005765#0043235	0008203#0015031	O60494	0.0268090229910779	1.1890740220357527	0.0058238157721357
AF-Q5VYV7-F1-model-v4	A	408.0	-1.0	128710	9606	#	#	#	Q5VYV7	0.0686318593143246	0.2699740378563165	0.1256987023072455
AF-Q9BXK5-F1-model-v4	A	485.0	-1.0	23786	9606	0008656	0016020#0031966#0005739#0005634	0006919#0006915#0042981	Q9BXK5	0.0618360731199071	0.3485683692258532	0.0623900411658351
AF-Q15742-F1-model-v4	A	525.0	-1.0	4665	9606	0042802#0003712#0003714	0005654#0005634	0001958#0042552#0016480#1902949#0006355#0045682#0014037	Q15742	0.0817831681044421	0.3412521226771614	0.014888357714047
AF-Q15915-F1-model-v4	A	447.0	-1.0	7545	9606	0001228#0003700#0000981#0046872#0000978#1990837	0005737#0005654#0005634	0007628#0007420#0030154#0007417#0021766#0042472#0098727#0021772#0007389#0045893#0042307#0008589#0006357#0021510	Q15915	0.0724453712004048	0.3525462396215563	0.0223323354003182
AF-Q7Z6Z7-F1-model-v4	A	1400.0	-1.0	10075	9606	0003677#0003723#0061630#0004842	0005737#0005829#0070062#0005576#1904813#0000139#0016020#0005739#0005654#0005634#0034774	0006284#0030154#0032922#0007030#0016574#0061025#0010637#0098779#1903955#0031398#0043161#0006513#0000209#0016567	Q7Z6Z7	0.0838724717165843	0.4887846292810388	0.0033085120789013
AF-Q8N365-F1-model-v4	A	385.0	-1.0	148523	9606	0070888#0000978	0005634#0016605	0032922#0045475#0045892	Q8N365	0.0614352885425813	0.3402498277302257	0.0833334756581622
AF-P98088-F3-model-v4	A	1400.0	-1.0	45050199	83558	0043842	0005886	0009244	P98088	0.0161706475376137	0.3789136899598012	0.3515297598020153
AF-Q9NU22-F9-model-v4	A	1400.0	-1.0	23195	9606	0005524#0016887	0005829#0045111#0016020#0005730#0005654#0005634#0030687	0000027#0000055	Q9NU22	0.0843444650956196	0.3309926981254287	0.0280611759977658
AF-Q8N3S3-F1-model-v4	A	785.0	-1.0	57157	9606	#	0005783#0016020	#	Q8N3S3	0.0570801222170751	0.378253238521964	0.0289493438129448
AF-Q7Z572-F1-model-v4	A	469.0	-1.0	374955	9606	0005509	#	#	Q7Z572	0.054354651039538	0.3454085908084441	0.0970964541482639
AF-Q99704-F1-model-v4	A	481.0	-1.0	#	374931	0004107	#	0008652#0009073#0009423	Q99704	0.0268863054769772	0.3802122807704232	0.1864573740074866
AF-Q96BF6-F1-model-v4	A	587.0	-1.0	138151	9606	0000981#0001227#0042826#0042803#0044877#0000978	0000785#0005739#0005730#0005634	0008285#0045892#1900477#0000122#1902231#0051260#0031503#0006357	Q96BF6	0.0672369593575027	0.6734290943855078	0.0033195156791741
AF-Q8NEM1-F1-model-v4	A	530.0	-1.0	340252	9606	0000981#0046872#0000978	0005634	0006355	Q8NEM1	0.0463374551221811	0.8189269327103891	0.0049877163597098
AF-P20333-F1-model-v4	A	461.0	-1.0	7133	9606	0043120#0005031#0031625	0005576#0016020#0045121#0043025#0005634#0048471#0005886#0035579#0002947#0043196	0007568#0003176#0071363#0071222#0097191#0150098#0006955#0006954#0008630#0010614#0060548#0003332#0150079#1901215#1902339#0051044#0031643#0048714#0003177#0002718#0031641#0150077#2001141#0002724#0042129#0050779#0033209	P20333	0.0494284427804645	0.3704673003097569	0.0794645485926308
AF-P48165-F1-model-v4	A	433.0	-1.0	2703	9606	0005243#0042802	0005922#0005886	0007267#1990349#0002088#1902551#1903282#0032645	P48165	0.081442976381264	0.2612708555722334	0.1061298169835074
AF-Q8TD57-F5-model-v4	A	1400.0	-1.0	55567	9606	0005524#0045505#0051959#0003777#0008569	0097729#0005858#0030286#0005874	0060285#0007018	Q8TD57	0.0730540967274421	0.3413048393741548	0.0531362262599823
AF-Q9BRS8-F1-model-v4	A	491.0	-1.0	55323	9606	0048027#0003729#0017022#0003723#0035613#1990825	0005737#0005634#0005844#1990904	0032967#1902416#0045727#0006396	Q9BRS8	0.0754996358870287	0.6437970864031776	0.0033085120789013
AF-P21127-F1-model-v4	A	795.0	-1.0	728642	9606	0005524#0004693#0004672#0106310#0004674	0000307#0005737#0005634	0006915#0000278#0006468#0042981#0051726#0001558#0046605#0006355#0007346#0050684#0043484	P21127	0.0624189967140911	0.6551587764062623	0.0049627974633414
AF-P41226-F1-model-v4	A	1012.0	-1.0	66842681	386656	0016655	0005886	0006814	P41226	0.0283421304851463	1.1263612586417378	0.0066169305252397
AF-Q8WU79-F1-model-v4	A	429.0	-1.0	514465	9913	0005096#0046872	0005737#0005829#0005654	#	Q8WU79	0.0866481061808175	0.603335435435654	0.0024878881015579
AF-Q15477-F1-model-v4	A	1246.0	-1.0	378722	7955	0052650#0016616	0005789#0005811	#	Q15477	0.0359329106824994	0.3651405017541945	0.1761784085956881
AF-Q9NRH2-F1-model-v4	A	765.0	-1.0	54861	9606	0005524#0000287#0106310#0004674	0005634	0035556#0030099#0006468	Q9NRH2	0.0748441560879999	0.2660406336472113	0.1306861591014545
AF-Q9UPZ9-F1-model-v4	A	632.0	-1.0	22858	9606	0005524#0000287#0004672#0106310#0004674	0036064#0097546#0097542#0005929#0005737#0005829#0001650#0005634	0060271#0035556#0035720#0035721#0042073#0006468#0007165	Q9UPZ9	0.0616794578628582	0.5244217410594092	0.0066169305252397
AF-Q9BYV6-F1-model-v4	A	548.0	-1.0	84675	9606	0042802#0061630#0008270	0005737#0005874#0005634	0050904#0002523#1905517#0016567#0007165	Q9BYV6	0.0544227229305665	1.0412422584038057	0.0024878881015579
AF-Q9NY43-F1-model-v4	A	387.0	-1.0	343472	9606	0001228#0000981#0000977#1990837	0000785#0005634	0035881#0001709#0001764#0045727#0030516#0006357	Q9NY43	0.1084828186484679	0.5779294439192195	0.0016569498401739
AF-Q9Y2J0-F1-model-v4	A	694.0	-1.0	22895	9606	0005509#0005544#0070679#0042301#1901981#0005546#0044877#0008430#0031267#0008270	0005829#0043197#0019898#0098850#0043005#0045211#0032991#0030141#0045202#0008021#0030672	0006887#0006886#0017158#0061669#0016082	Q9Y2J0	0.054692938725874	0.3874302199229951	0.0289493438129448
AF-P86452-F1-model-v4	A	979.0	-1.0	100381270	9606	0000981#0001227#0046872#0046983#0000976	0034451#0000785#0005737#0005730#0005654#0005634	0001835#0060548#0045892#0051148#0000122#0045787#0061178#0006357#0003309	P86452	0.0473928738235684	0.3452605260786196	0.1604628912780943
AF-P41212-F1-model-v4	A	452.0	-1.0	504512	9913	0001228#0000981#0001227#0019904#0000978	0005829#0005730#0005634	0030154#0071425#0097152#0022008#0006357#0007296	P41212	0.0549621591169959	0.3782283218426196	0.0522196547392181
AF-Q8N264-F1-model-v4	A	748.0	-1.0	83478	9606	0005096	0005912#0042995#0005737#0005856#0005925	0090630#0001525#0030154#0035021#1900028#0007165#0035313	Q8N264	0.0690070010106364	0.2805840926126036	0.1695617260830908
AF-Q8N4H0-F1-model-v4	A	392.0	-1.0	55064	9606	0032027	0097224	0007283	Q8N4H0	0.099329616978502	0.2815319306312095	0.077540150779898
AF-Q8TE73-F8-model-v4	A	1400.0	-1.0	1767	9606	0005524#0045505#0051959#0008569	0097728#0097729#0005930#0005737#0030286#0005576#0005874#0031514#0036157	0060271#0003341#0007368#0003351#0051649#0030317#0007507#0021670#0007018#0036158	Q8TE73	0.0767898958494012	0.2967755497062173	0.1051191692070554
AF-Q9Y222-F1-model-v4	A	760.0	-1.0	9988	9606	0001228#0003700#0000981#0000978#0000976	0005829#0005654#0005634	0007049#0006355#0006357	Q9Y222	0.065099797405085	0.3715622606592948	0.0380480467994648
AF-Q2VWP7-F1-model-v4	A	1150.0	-1.0	#	7955	#	0016020	0098609	Q2VWP7	0.0619889118449584	0.9411778025411772	0.0024878881015579
AF-Q9NW68-F1-model-v4	A	430.0	-1.0	443825	8355	#	#	#	Q9NW68	0.0691670708465966	0.7225043896696204	0.0033195156791741
AF-P33527-F1-model-v4	A	1531.0	-1.0	281588	9913	0015431#0140359#0008559#0005524#0016887#0034040#0042626#0046943#0015562#0034634#0042910	0016324#0016323#0016328#0016020	0140115#0034775#0071716#0045332#0050729#0009410#0099039#0070633#0055085#0042908#1990962	P33527	0.0749977431932022	0.3205997792157542	0.0901716732019928
AF-Q8TF68-F1-model-v4	A	577.0	-1.0	171017	9606	0001228#0046872#0000978#1990837	0005634	0006357	Q8TF68	0.0459109322974558	0.7982873700622969	0.0066169305252397
AF-Q8TE73-F11-model-v4	A	1400.0	-1.0	1767	9606	0005524#0045505#0051959#0008569	0097728#0097729#0005930#0005737#0030286#0005576#0005874#0031514#0036157	0060271#0003341#0007368#0003351#0051649#0030317#0007507#0021670#0007018#0036158	Q8TE73	0.0673387875157331	0.6987885831207027	0.0049627974633414
AF-Q9UEW3-F1-model-v4	A	520.0	-1.0	8685	9606	0001540#0038024#0001664#0038187#0005044#0004888	0005581#0005737#0030666#0005886	0007193#0097242#0043277#0007166#0006897#0045087#0006911#0070374#0001934#0006898	Q9UEW3	0.0521795288916114	1.0530988835376225	0.0041355535019986
AF-Q7Z494-F1-model-v4	A	1330.0	-1.0	562601	7955	#	0097546#0097543#0005929	0060271#0060026#0007368#0003146#0001822#0070121#0060972#0048793#0007601#0016055	Q7Z494	0.0773087771348871	0.3352517728679739	0.0711330386749458
AF-Q9BXL6-F1-model-v4	A	1004.0	-1.0	79092	9606	0050700	0016235#0005737#0005829#0005886	0007250#0006915#0043066#0051092#0001934#0033209	Q9BXL6	0.03500042762767	1.2065782169340602	0.0058238157721357
AF-Q8N2C7-F6-model-v4	A	1400.0	-1.0	285175	9606	0005261	0030424#0034703#0005886	0055080	Q8N2C7	0.0540786198384452	0.7641726012450258	0.0058238157721357
AF-A8MTY0-F1-model-v4	A	619.0	-1.0	#	9606	0000981#0046872#0000978	0005634	0006355	A8MTY0	0.0505910989005765	0.3565725145313404	0.1513645667819287
AF-Q15751-F4-model-v4	A	1400.0	-1.0	8925	9606	0005085#0004842	0005737#0005829#0005794#0016020	0006914#0021702#0022038#0010507#0050885#0031175	Q15751	0.053968781535505	0.875406479267659	0.0049877163597098
AF-D6RGH6-F1-model-v4	A	385.0	-1.0	345643	9606	0042802	0016604#0005634	0007049#0098534#0060271#0044458#1903251#0045786#0008156#0045944#1902017#0030174#0007346	D6RGH6	0.0395284489261036	0.3659686778957591	0.2053838882928957
AF-Q6ZUT9-F1-model-v4	A	1274.0	-1.0	160518	9606	0005085#0031267	0005829#0016020	1905885	Q6ZUT9	0.0469077428295238	0.3671548800437539	0.1330836156472754
AF-Q86VP3-F1-model-v4	A	889.0	-1.0	23241	9606	0044325	0005783#0005739	0006915#0000045#0032469#1990456#0034497#0072659	Q86VP3	0.0591286582575233	0.3205572772078959	0.2026464892168518
AF-Q03933-F1-model-v4	A	536.0	-1.0	3298	9606	0001228#0003700#0000981#0042802#0000978#0001162#0000977#1990837	0000785#0005737#0005654#0005634	0045944#0006357#0007283	Q03933	0.1043474754386342	0.6374286147154538	0.0024878881015579
AF-Q9NS91-F1-model-v4	A	495.0	-1.0	56852	9606	0003684#0042802#0046872#0140678#0031593#0044877#0003697#0061630#0031625#0000403	0005813#0005737#0016604#0042405#0005654#0005634#0097505#0005657#0035861	0006974#0006281#0060548#0051984#0006301#0051865#0006513	Q9NS91	0.0773787131323602	0.2604862335127247	0.1772153079970764
AF-Q8IY67-F1-model-v4	A	606.0	-1.0	125950	9606	0003729#0003723	0005737#0005634	0000381	Q8IY67	0.085254194633641	0.319087165734884	0.083540124827504
AF-Q9P232-F1-model-v4	A	1028.0	-1.0	5067	9606	#	0005576#0043005#0005886	0007155	Q9P232	0.035570608058533	1.2659420429509198	0.0058238157721357
AF-Q8NHW3-F1-model-v4	A	353.0	-1.0	100000492	7955	0000981#0000978#0043565	0005634	0006357	Q8NHW3	0.0855082735112745	0.6182744271908834	0.0041527907791232
AF-Q96DT5-F10-model-v4	A	1400.0	-1.0	8701	9606	0005524#0045505#0051959#0008569	0097728#0097729#0005930#0030286#0005576#0005874#0031514#0120134	0060411#0003341#0035545#0007368#0060287#0030317#0007611#0007018#0120229#0003356	Q96DT5	0.0688631584207134	0.3721196030013586	0.0558952654697204
AF-Q9NZJ4-F5-model-v4	A	1400.0	-1.0	26278	9606	0051087#0030544#0042802#0070628	0030424#0070852#0005737#0030425#0005739#0005634	0090084#0006457	Q9NZJ4	0.0412581559612182	1.2493308620446908	0.0057897637424946
AF-Q92879-F1-model-v4	A	486.0	-1.0	10658	9606	0042835#0003730#0003729#0000900#0036002#0003723	0005737#0010494#0016020#0005654#0005634#0097356#1990904	0009792#0007281#0061157#0006397#0006376#0008285#0010629#0010942#0010628#0016441#0000381#0050727#0043484#0035194	Q92879	0.0642554507667077	1.0187490466434306	0.0033085120789013
AF-Q96MA1-F1-model-v4	A	342.0	-1.0	63948	9606	0000981#0046872#0000978	0000785#0005634	0007281#0006357#0007548	Q96MA1	0.0643341785351668	0.3131240385590096	0.2399998462757295
AF-Q9UHI6-F1-model-v4	A	824.0	-1.0	11218	9606	0005524#0016887#0003677#0140297#0042826#0019904#0030674#0003723#0003724	0005737#0005856#0005829#0097504#0016020#0005654#0005634#0090571#0032797#0034719	0008285#0000122#0048477#0043065#0050810#0006396#0000387#0000244	Q9UHI6	0.0712858602187219	0.3177536508369842	0.163771663162388
AF-Q8N9Z9-F1-model-v4	A	388.0	-1.0	160492	9606	#	0005737#0005882#0005635	0008283	Q8N9Z9	0.0454422461813886	0.3565243120215235	0.2902882543062948
AF-Q9BVR0-F1-model-v4	A	1158.0	-1.0	#	9606	0046872#0004842	#	#	Q9BVR0	0.0530433849251781	0.3625197892253897	0.169245558317908
AF-O94906-F1-model-v4	A	941.0	-1.0	24148	9606	0042802#0043021#0003723	0071013#0016020#0016607#0005654#0005634#0005681#0071005#0046540#0005682	0000398#0045944#0006403#0008380#0000375#0000245#0000244	O94906	0.1233740015790687	0.8154689003922699	0.0008271775551371
AF-O00408-F1-model-v4	A	941.0	-1.0	5138	9606	0004115#0047555#0004114#0030552#0030553#0004118#0042802#0000287#0042301#0042803#0030911#0008270	0005737#0005829#0005783#0005794#0005743#0005759#0005741#0005634#0048471#0005886#0042734#0097060	0007193#0035904#0019933#1904613#0071320#0071321#0097011#0036006#0071260#0071560#0071466#0046069#0019934#0061028#0003170#0030224#0043951#0010754#0000122#0043116#0010628#0050729#0043117#0043949#0010752#0010821#0007165#0003281	O00408	0.0553289106969365	0.3754721431961095	0.0951087693785319
AF-P78314-F1-model-v4	A	561.0	-1.0	6452	9606	0001784#0017124	#	0007165	P78314	0.0658058440533383	0.3353486899253522	0.1662531754750364
AF-Q8IU81-F1-model-v4	A	584.0	-1.0	26145	9606	0046872#0003714#0061630	0005654#0005634	0000122#0000209#0006357	Q8IU81	0.0857845357695359	0.3697001567860911	0.0272952510798727
AF-P0CJ86-F1-model-v4	A	424.0	-1.0	#	9606	0000981#0000977	0000785#0005634	0006357	P0CJ86	0.0749445335397203	0.5138958973384268	0.0066610907906692
AF-Q86VR2-F1-model-v4	A	466.0	-1.0	162427	9606	0140506	0005789#0071782#0032991	0030574#0071786#0010976#0061709	Q86VR2	0.0693534225898539	0.5351338667534058	0.0074438168005386
AF-Q9UN30-F1-model-v4	A	329.0	-1.0	#	9595	0003682#0042393	0005634	0045892	Q9UN30	0.0464944481681263	0.3485311107819599	0.3285715562805054
AF-Q12796-F1-model-v4	A	327.0	-1.0	10957	9606	#	0005634	#	Q12796	0.099797347147152	0.7201121465025573	0.0024878881015579
AF-Q96N23-F2-model-v4	A	1400.0	-1.0	144535	9606	#	0005930#0005576	0090660#0060271#0060294#0051649#0120197#0120316#0007283	Q96N23	0.0851749587913519	0.5562931874239813	0.0057897637424946
AF-Q99501-F1-model-v4	A	681.0	-1.0	10634	9606	0051015#0008093#0008017#0046966	0005737#0005856	0051764#0009267#0097067#0001578#0030308#0045647#0010629#0007026#1904825#0051726#0031110	Q99501	0.0519141185714239	0.369196138198493	0.1563273326768577
AF-Q8WUQ7-F1-model-v4	A	758.0	-1.0	58509	9606	0003723	0071013#0005737#0005829#0016607#0005654#0005634#0005681	0071347#0071222#0071356#0045087#0045292#0000398#0043124#0045824#0032688#0032717#0031665#0032088#0001933#0034122#0032720#0060339	Q8WUQ7	0.0421594643536525	1.325674151289554	0.0057897637424946
AF-P21359-F9-model-v4	A	1239.0	-1.0	4763	9606	0005096#0031210#0008429	0030424#0005737#0005829#0030425#0098978#0016020#0005730#0005634#0005886#0098793	0030036#0030325#0021764#0001525#0048844#0007420#0048593#0007154#0034605#0021987#0050890#0030199#0001935#0030198#0097192#0008625#0048144#0021897#0048853#0061534#0061535#0048820#0007507#0001889#0000165#0033024#0070662#0001656#0022011#0097529#0016525#0048712#0030336#0001953#0001937#0048147#0002686#0043407#0043409#0070667#0007406#0046929#0048715#0045671#0042308#0006469#0035021#1900148#0010626#2000647…	P21359	0.0392236848553044	0.3825572363630156	0.1761784085956881
AF-Q9NS37-F1-model-v4	A	354.0	-1.0	58487	9606	0003677#0000981#0042802#0000976	0000785#0005739#0005654#0005634#0090575	0036500#0140467#0045892#0045814#0045944#0051090#0006357#0009615	Q9NS37	0.0763783184858867	0.2921483559125469	0.2041832135621017
AF-Q05DH4-F1-model-v4	A	1040.0	-1.0	729830	9606	#	#	1905719	Q05DH4	0.0519472125122347	0.3736277148202603	0.1248965096909142
AF-Q86YH2-F1-model-v4	A	543.0	-1.0	140883	9606	0000981#0046872#0000978	0005634	0006355	Q86YH2	0.0674510599630012	0.8156503036995131	0.0049627974633414
AF-Q92738-F1-model-v4	A	828.0	-1.0	9712	9606	0005096#0031267	0031410#0005829#0005886#0032588	0090630#0007030#0048227#0043547#1903358#0035526#0019068	Q92738	0.0575100133147795	0.3271079250709838	0.3143097396357464
AF-Q09428-F1-model-v4	A	1581.0	-1.0	#	10034	0140359#0005524#0016887#0005267#0008281	0005886	#	Q09428	0.0901574986906015	0.3643556298227621	0.0377684208359867
AF-P22105-F3-model-v4	A	1400.0	-1.0	#	98832	0005216	0020002#0016020#0055036	0039707#0051259#1902600	P22105	0.0679828875217731	1.1623228500058689	0.0024878881015579
AF-Q5TBA9-F5-model-v4	A	1400.0	-1.0	10129	9606	0004857	0005938#0005815#0030427#0000922	0000902#1904428#0031175	Q5TBA9	0.0584709952368344	1.0687669322171305	0.0041527907791232
AF-Q8WZ42-F74-model-v4	A	1400.0	-1.0	7273	9606	0051015#0042805#0005524#0005509#0005516#0019899#0042802#0051371#0002020#0019901#0043621#0106310#0004674#0004713#0008307#0097493#0031433	0000794#0005829#0070062#0005576#0031674#0031430#0005865#1990733#0030018	0055013#0060048#0003300#0055008#0055003#0035995#0007076#0006936#0010628#0050714#0010737#0050790#0045859#0051592#0045214#0048769#0030241#0030240#0006941	Q8WZ42	0.0428101614860389	1.3485129605128778	0.0057897637424946
AF-Q5T953-F1-model-v4	A	404.0	-1.0	326935	7955	#	#	#	Q5T953	0.0883545019024665	0.4582346642252015	0.0066169305252397
AF-Q6ZN84-F1-model-v4	A	652.0	-1.0	60494	9606	#	0005813#0005737	#	Q6ZN84	0.0567783289426331	0.9410079552567716	0.0057897637424946
AF-Q14D04-F1-model-v4	A	833.0	-1.0	79674	9606	0010314	0005886	0060392#0030512#0009966	Q14D04	0.0461556610603566	0.966133297994019	0.0066610907906692
AF-Q8N612-F1-model-v4	A	972.0	-1.0	84067	9606	#	0005829#0070695	0045022#0007032#0008333#0007040#1905719#0015031	Q8N612	0.0666995439462259	0.7159852487448138	0.0066169305252397
AF-Q8WXX0-F4-model-v4	A	1400.0	-1.0	56171	9606	0005524#0005509#0045505#0051959#0003777#0008569	0005858#0005929#0005829#0030286#0036156#0005874	0003341#0060285#0036159#0007018	Q8WXX0	0.1052410266695568	0.7974669715381643	0.0024811957952362
AF-Q99558-F1-model-v4	A	947.0	-1.0	9020	9606	0005524#0004709#0004704#0004672#0106310#0004674	0005737#0005829#0001650#0043231#0005654	0071260#0051607#0007249#0006955#0000165#0038061#0043123#0006468	Q99558	0.0560473780812883	0.3465303729964361	0.2332499254674165
AF-Q63HN8-F17-model-v4	A	1400.0	-1.0	57674	9606	0005524#0016887#0046872#0061630#0004842	0005737#0005829#0005811#0016020#0005730	0001525#0042742#0002376#0140042#0120323#2000051#0051865#0070534#0016567#0019216#0002040#0006511#0098792	Q63HN8	0.0687676413148594	1.095120111461146	0.0033085120789013
AF-Q9ULE3-F1-model-v4	A	1009.0	-1.0	27147	9606	0005085	0015629#0005829	0015031#0042147	Q9ULE3	0.0539935989490796	0.3471831746612487	0.2928034136839046
AF-A0AV02-F1-model-v4	A	714.0	-1.0	84561	9606	0015379	0016020	0006884#0055064#1902476#0055075#1990573	A0AV02	0.0760706421054629	0.8244823060640286	0.0041355535019986
AF-Q8TE82-F1-model-v4	A	1336.0	-1.0	54436	9606	#	#	#	Q8TE82	0.0772389611248473	0.6592947690184605	0.0057897637424946
AF-Q9BQ39-F1-model-v4	A	737.0	-1.0	79009	9606	0005524#0016887#0003723#0003724	0016020#0005730#0005886	#	Q9BQ39	0.0754398124806158	0.9240566119893916	0.0033195156791741
AF-Q13283-F1-model-v4	A	466.0	-1.0	534214	9913	0005524#0016887#0003677#0003678#0033677#0004519#0003729#0003724	0010494#0005829#0005634#0043204#1990904	0051607#0045087#0090090#0062029#0032481#0034063	Q13283	0.0696792593396906	0.3201451384945373	0.2077922859940879
AF-Q5GH73-F1-model-v4	A	641.0	-1.0	286046	9606	#	0016020#0005886	1902742#0043652#0070782	Q5GH73	0.0615999846708485	1.1453549301262855	0.0041527907791232
AF-Q9Y210-F1-model-v4	A	931.0	-1.0	7222	9606	0005262#0070679#0046872#0015279	0034703#0005886	0070588#0006816#0007602#0010524#1903244#0051480#0033198#0051592#0007338	Q9Y210	0.1006803060509453	0.2868365825364242	0.1703779119274109
AF-P33981-F1-model-v4	A	857.0	-1.0	7272	9606	0005524#0042802#0043515#0106310#0004674#0004712#0004713	0005737#0000776#0016020#0005634#0005819	0007059#0016321#0033316#0007094#0007052#0018105#0018107#0008284#0010862#0046777#0034501#1903096#0007051	P33981	0.0452193545700787	0.3747555281363712	0.2415221382376902
AF-Q15050-F1-model-v4	A	365.0	-1.0	407737	7955	0005104#0008083#0005105#0005111	0005737#0005615	0009887#0009952#0030154#0008543#0007498#0042664#0007399#0051781#0008284#0010628#0001934#0030334	Q15050	0.0481585246551523	0.3672846717447562	0.2793653269832095
AF-Q9NRP7-F1-model-v4	A	1315.0	-1.0	27148	9606	0005524#0046872#0106310#0004674#0001222	0042995#0005737#0005856#0005829#0005576#0005634	0035082#0007420#0060271#0003351#0007228#0045880#0009791#0006468#0051090#0007224	Q9NRP7	0.0760710743855098	0.3366778523257824	0.1414391590857324
AF-Q9H2C1-F1-model-v4	A	402.0	-1.0	64211	9606	0000981#0046872#0000977#1990837	0000785#0005634	0021846#0021702#0021937#0021879#0021766#0007405#0030182#0045893#1902692#0006357#0021527	Q9H2C1	0.0784882332627712	0.3108981409588898	0.2175228597157934
AF-Q5T4T6-F1-model-v4	A	812.0	-1.0	221711	9606	#	0000779#0001674#0000800#0005654	0140013#0060548	Q5T4T6	0.078897293521134	0.5788818199221428	0.0066610907906692
AF-P21817-F8-model-v4	A	1400.0	-1.0	6261	9606	0005524#0005262#0005509#0048763#0015278#0005516#0005219#0005245	0034704#0005938#0005737#0030659#0070062#0031674#0014701#0031090#0005886#1990425#0042383#0016529#0033017#0005790#0014802#0030018	0006816#0071313#0071277#0006936#0043931#0003151#0051289#0051480#0051209#0014808#0031000#0001666#0048741#0043588	P21817	0.0573094170871786	1.0678889841290409	0.0057897637424946
AF-Q53FE4-F1-model-v4	A	359.0	-1.0	84103	9606	#	#	#	Q53FE4	0.1069502897733881	0.2787573767906491	0.1946640646099655
AF-A6NFA0-F1-model-v4	A	338.0	-1.0	100129969	9606	#	0016020	#	A6NFA0	0.0639896262230951	0.3282725083544531	0.4009272814583038
AF-Q05925-F1-model-v4	A	392.0	-1.0	#	201239	0045158#0046872	0009535	0015979#0022904	Q05925	0.1272619018116654	0.6546835934197436	0.0041527907791232
AF-P78423-F1-model-v4	A	397.0	-1.0	6376	9606	0048020#0042056#0008009#0031737#0045237#0005178#0005102	0042995#0009986#0005576#0005615#0016020#0043005#0043025#0048471#0005886	0007568#0060055#0035425#0007155#0060326#0098609#0007267#0071347#0071356#0071346#0070098#0006935#0019221#0006952#0048245#0097192#0007186#0006955#0006954#0033622#0050902#0030595#0002523#0048247#0001774#0061518#0002548#0043066#2001234#0030336#0010812#2001240#1900450#0110091#0032690#0032691#0032715#1903979#2001223#0032720#0070050#0016322#0030593#0050918#0032233#0051041#0008284#0001954#0070374#0043547…	P78423	0.1035070629552051	0.719128379437984	0.0041527907791232
AF-Q9BZR9-F1-model-v4	A	551.0	-1.0	81603	9606	0042802#0042803#0003713#0016740#0008270	0005829#0005634#0016605	0045087#0046597#0032897#0010508#0051091#0043123#0051092#1900182#0016567#0019827#0044790	Q9BZR9	0.0499590628105304	1.3411651705379497	0.0058238157721357
AF-Q64ET8-F1-model-v4	A	278.0	-1.0	441581	9606	#	0005634	#	Q64ET8	0.0756848831428486	0.3133875341667211	0.3373894058104945
AF-O95155-F1-model-v4	A	1302.0	-1.0	10277	9606	0019899#0034450	0005737#0005634#0000151	0008626#0043161#0000209#0009411#0030433#0006511	O95155	0.0888361506618955	0.3375019805057514	0.1207610347074268
AF-Q13671-F1-model-v4	A	783.0	-1.0	58478	9606	0043715#0043716#0043874#0000287	0005829#0005634	0019509#0019284	Q13671	0.0664042628233532	0.8092005822125765	0.0066610907906692
AF-Q96M86-F1-model-v4	A	1400.0	-1.0	144132	9606	0005524#0045505#0051959#0008569	0030286#0070062#0036156#0036126	0003341#0030317#0007018#0120316	Q96M86	0.0769952685889632	1.3565870747044313	0.0024811957952362
AF-O94851-F1-model-v4	A	1124.0	-1.0	534041	9913	0003779#0071949#0046872#0016491#0016709	0005737#0005634	0030042#0007010#0007507#0001947#0045944#0019417	O94851	0.059460557315089	0.3488667643917342	0.3631097586902247
AF-Q9H2E6-F1-model-v4	A	1030.0	-1.0	57556	9606	0045499#0030215	0030424#0005615#0016020#0005886	0009887#0006915#0007411#0007166#0035924#0007010#0050919#0016525#0048843#0106089#0070373#1903671#1900747#0007399#0001755#0030335#2001224#0071526	Q9H2E6	0.0721322264205129	0.3299537029924264	0.3242352879686216
AF-Q9C0G6-F4-model-v4	A	1400.0	-1.0	1768	9606	0005524#0045505#0051959#0008569	0005930#0030286#0005874	0007018	Q9C0G6	0.1207710845324876	1.143213095911	0.0008281320187666
AF-Q7KZI7-F1-model-v4	A	788.0	-1.0	2011	9606	0005524#0045296#0008289#0000287#0030295#0106310#0004674#0003723#0048156#0050321	0005884#0005737#0030425#0016328#0016020#0097427#0005739#0005654#0005886	0032147#0000422#0061564#0030010#0071963#0045197#0035556#0000226#0051646#0001764#0018105#0018107#0010976#0046777#0006468#0050770#0051493#1904526#0070507#0016055	Q7KZI7	0.0695540364830912	0.3499445811762098	0.1803140466310127
AF-Q9UBD0-F1-model-v4	A	423.0	-1.0	100130086; 100506164	9606	0003700#0000981#0000978	0000785#0005737#0005634	0006357	Q9UBD0	0.1012494159742148	0.310004233269775	0.1876228190312141
AF-A6NGY1-F1-model-v4	A	282.0	-1.0	100288801	9606	#	0005634	#	A6NGY1	0.0757280279691294	0.3287649156153092	0.2515531018284478
AF-Q04724-F1-model-v4	A	770.0	-1.0	60603539	504474	0003862#0000287#0051287	0005737	0009098	Q04724	0.0728124831454486	0.3214795726684198	0.3482212934945294
AF-P35453-F1-model-v4	A	343.0	-1.0	#	40233	0003677#0001228#0003700	0005634	0045944	P35453	0.1255693366015176	0.5297441130278786	0.0066169305252397
AF-Q8N9T8-F1-model-v4	A	703.0	-1.0	511427	9913	#	0030686#0005730	0000447	Q8N9T8	0.0627424031685514	1.0533500308845118	0.0058238157721357
AF-Q96KN3-F1-model-v4	A	472.0	-1.0	18771	10090	0003682#0003677#0000981#0000978#0043565#1990837	0005737#0005654#0005634#0005667	0001525#0043010#0030218#0030097#0045893#0045944#0006357#0030217	Q96KN3	0.0949063258963917	0.3647767870172799	0.082363784576418
AF-O43186-F1-model-v4	A	299.0	-1.0	280756	9913	0001216#0003700#0000981#0016922#0000978#0000977#0061629	0000785#0005634#0090575	0030154#0007399#0045944#0006355#0006357#0050896#0007601	O43186	0.1212875982653783	0.3284562567176031	0.1204821019187498
AF-P21359-F5-model-v4	A	1400.0	-1.0	4763	9606	0005096#0031210#0008429	0030424#0005737#0005829#0030425#0098978#0016020#0005730#0005634#0005886#0098793	0030036#0030325#0021764#0001525#0048844#0007420#0048593#0007154#0034605#0021987#0050890#0030199#0001935#0030198#0097192#0008625#0048144#0021897#0048853#0061534#0061535#0048820#0007507#0001889#0000165#0033024#0070662#0001656#0022011#0097529#0016525#0048712#0030336#0001953#0001937#0048147#0002686#0043407#0043409#0070667#0007406#0046929#0048715#0045671#0042308#0006469#0035021#1900148#0010626#2000647…	P21359	0.1208708616871685	0.3871319678764483	0.0193931278866674
AF-Q96HA4-F1-model-v4	A	380.0	-1.0	54991	9606	#	0016020	#	Q96HA4	0.0953575839470928	0.372536681093666	0.0651982118967349
AF-E9PJI5-F1-model-v4	A	369.0	-1.0	101059938; 101059953	9606	#	0005654	#	E9PJI5	0.0695012194142338	0.3457189196707509	0.2620044642769714
AF-Q504T8-F1-model-v4	A	468.0	-1.0	90007	9606	0019900	0005737#0005829#0005730#0005634	0033132#0046676	Q504T8	0.061209732336061	0.3817630667154885	0.1737865940938503
AF-Q0VDD8-F11-model-v4	A	1400.0	-1.0	127602	9606	0005524#0045505#0051959#0008569	0005929#0005737#0030286#0005874	0007018	Q0VDD8	0.0885944690618827	1.073050626300215	0.0033085120789013
AF-Q96EP5-F1-model-v4	A	407.0	-1.0	26528	9606	0003730#0003729#0034046#0008266#0003723#0035613	0005737#0005829#0001673#0005654#0005634#0032991#1990904	0030154#0048144#0001893#0048026#0007283	Q96EP5	0.1196050092322652	0.3678527693048058	0.0699114965509424
AF-Q5T4S7-F19-model-v4	A	1400.0	-1.0	23352	9606	0005516#0061630#0004842#0008270	0005813#0005829#0101003#0016020#0005654#0005886#0035579#0070821	0006511	Q5T4S7	0.0756509613469371	1.0082780992507685	0.0049877163597098
AF-Q2M3G0-F1-model-v4	A	1257.0	-1.0	340273	9606	0008559#0005524#0016887#0042626#0015562	0016020#0005886	0030154#0001654#0042391#0055085	Q2M3G0	0.102819548649335	0.649349418812404	0.0066169305252397
AF-Q9P0L2-F1-model-v4	A	795.0	-1.0	4139	9606	0005524#0000287#0070300#0005546#0001786#0106310#0004674#0048156#0050321	0005737#0005856#0030425#0015630#0005886	0007010#0051654#0035556#0000226#0010719#0010629#0001764#0018105#0010628#0006468#0050773#0010975#0016055	Q9P0L2	0.0823882027387524	0.3357273600204238	0.2299418317226287
AF-Q9BW85-F1-model-v4	A	323.0	-1.0	393117	7955	0046872	0071006	0000349#0043518#0043524#0008380	Q9BW85	0.05414272601086	0.3717690243898914	0.3864677674458421
AF-Q9NQ60-F1-model-v4	A	294.0	-1.0	54586	9606	#	0002079#0002081#0005886	0060478#0006897#0007342	Q9NQ60	0.0883704391629386	0.3129647316565612	0.3754269743943546
AF-Q8NFJ8-F1-model-v4	A	381.0	-1.0	27319	9606	0000981#0046983#0000978#1990837	0000785#0005634	0030182#0006357	Q8NFJ8	0.1372228954798187	0.6484848628996668	0.0058238157721357
AF-Q8NC51-F1-model-v4	A	408.0	-1.0	26135	9606	0045296#0003730#0043022#0003723#0032183	0005737#0005829#0070062#0016020#0005634#0048471	0030578#0043488	Q8NC51	0.0930350577995497	0.9499929433101134	0.0041527907791232
AF-Q96II8-F1-model-v4	A	777.0	-1.0	84859	9606	#	0005737#0005829	0032185	Q96II8	0.0545678901696202	0.3822697761597838	0.2572378371925954
AF-Q14106-F1-model-v4	A	344.0	-1.0	2777415	2886926	#	0019028	0099018#0019069	Q14106	0.1268258880115951	0.3404048115625168	0.1277983746314754
AF-Q8TD57-F8-model-v4	A	1400.0	-1.0	55567	9606	0005524#0045505#0051959#0003777#0008569	0097729#0005858#0030286#0005874	0060285#0007018	Q8TD57	0.0707808641362598	0.3829049155421711	0.1184088497246806
AF-Q9Y6X4-F1-model-v4	A	670.0	-1.0	26049	9606	#	0005637	#	Q9Y6X4	0.0815752778636078	0.3568574230956411	0.1778329439666597
AF-Q66K74-F1-model-v4	A	1059.0	-1.0	527829	9913	0003779#0003677#0008017	0005829#0030425#0005874#0005875#0043025#0005634#0005819#0045202	0006915#0007409#0016358#0000226#0031114	Q66K74	0.0623015231503077	0.3708190327088517	0.352357499310703
AF-Q96Q15-F3-model-v4	A	1400.0	-1.0	23049	9606	0005524#0046872#0004672#0004697#0106310#0004674#0003723#0042162	0033391#0005737#0005829#0005654#0005634#0031931#0031932	0006281#0006406#0016242#0000184#0018105#0046854#0046777#0006468#2001020#0032204#0031929	Q96Q15	0.1534824135331442	0.3452092805290229	0.1215212383717661
AF-Q8TF76-F1-model-v4	A	798.0	-1.0	767819	9913	0005524#0072354#0106310	0005813#0005694#0005737#0005634#0005819	0006325#0035556#0000278#0007064#0007094#0071459#0006468	Q8TF76	0.0769151618273478	0.353081606935222	0.2795697096973535
AF-Q8NC54-F1-model-v4	A	265.0	-1.0	56951	9606	#	0016020	#	Q8NC54	0.093051632619254	0.3305788201100362	0.3198691164988583
AF-A0A1B0GV85-F1-model-v4	A	526.0	-1.0	#	9606	#	0016020	#	A0A1B0GV85	0.0925068841025771	0.3822091418474385	0.0921410228992365
AF-Q7RTW8-F1-model-v4	A	1153.0	-1.0	146183	9606	#	0016324#0009986#0005576#0005886	0007160#0007605#0019226	Q7RTW8	0.1076609759919529	1.028378965600228	0.0041527907791232
AF-Q6IEG0-F1-model-v4	A	339.0	-1.0	154007	9606	0046872	0005829#0005654#0005689	0006397#0008380	Q6IEG0	0.0679468372385674	0.3672356340662343	0.4190139578055414
AF-A0A2U3TZM8-F1-model-v4	A	278.0	-1.0	#	9606	#	0016020	#	A0A2U3TZM8	0.0786274219975468	0.3589663675919274	0.3098594904788534
AF-Q9P286-F1-model-v4	A	719.0	-1.0	57144	9606	0005524#0106310#0004674	0005737#0005829#0005739#0005654#0005886#0045202	0006915#0016477#0008283#0007010#0035556#0007612#0007626#0007613#2001237#0006468#0001558#0043408#0007165	Q9P286	0.0724673814084918	0.3714292953584385	0.3457407678719879
AF-Q8IV33-F1-model-v4	A	1275.0	-1.0	285600	9606	#	#	#	Q8IV33	0.1303793913391732	0.342280840142777	0.2361966776299009
AF-Q13761-F1-model-v4	A	415.0	-1.0	864	9606	0005524#0003700#0000981#0000978#0000977#1990837#0001222	0000785#0016513#0005737#0005829#0043231#0005730#0005654#0005634	0002062#0030097#0043371#0045786#0050680#0000122#0030182#0001503#0048935#0043378#0045893#0006468#0045595#0006355#0006357#0071559	Q13761	0.1417038678830518	0.3784675608962691	0.106699602988707
AF-Q9HC52-F1-model-v4	A	389.0	-1.0	57332	9606	0003682#0035064#0003727#0097027	0000785#0000792#0005654#0005634#0031519#0035102	0006325#0016574#0000122	Q9HC52	0.0756968848291718	0.3830139655768608	0.2053838882928957
AF-Q6ZR08-F1-model-v4	A	1400.0	-1.0	201625	9606	0005524#0045505#0051959#0008569	0005858#0005874	0007018	Q6ZR08	0.1123361853135307	1.3477217084339104	0.0049627974633414
AF-Q69YZ2-F1-model-v4	A	307.0	-1.0	399474	9606	#	0016020	#	Q69YZ2	0.0818291549491718	0.3701093052863921	0.3801368422924622
AF-O14836-F1-model-v4	A	293.0	-1.0	23495	9606	0038023	0005886	0002250#0001782#0007166#0002244#0030889	O14836	0.0932998788799027	0.3607730626354259	0.412383552495942
AF-Q32MK0-F1-model-v4	A	819.0	-1.0	91807	9606	0005524#0004683#0004687	0015629#0005737#0005829	0055003#0071347#0060298#0006468#0002528#0045214#0048769	Q32MK0	0.0950909109426533	0.383818217429919	0.1761784085956881
AF-P48431-F1-model-v4	A	317.0	-1.0	6657	9606	0003677#0001228#0003700#0000981#0035198#0000978#0043565#0000976	0000785#0005737#0005829#0016607#0005654#0005634#0005667	0021984#0009653#0030154#0045165#0006325#0001714#0001654#0030900#0021781#0048839#0090090#1902807#0050680#0045665#0000122#0097150#0001649#0021983#0045597#0022409#0045893#0043410#0045944#0043281#0006355#0010468#0070848#0009611#0035019#0042246	P48431	0.1267735525699477	0.3566084663979826	0.3478259790250211
AF-P0DM63-F1-model-v4	A	369.0	-1.0	101059938; 101059953	9606	#	0005654	#	P0DM63	0.0937188393364475	0.3749648109699327	0.2593750625806321
AF-Q96BT1-F1-model-v4	A	292.0	-1.0	#	9606	#	#	#	Q96BT1	0.0919749655375989	0.3803634785880536	0.3098594904788534
