# Supplementary material for: Identifying and profiling structural similarities between Spike of SARS-CoV-2 and other viral or host proteins with Machaon
Source: Commun Biol. 2023 Jul 19;6:752. doi: 10.1038/s42003-023-05076-7 (PMC10356814; doi:10.1038/s42003-023-05076-7)
Supplement: Supplementary file 9 — Supplementary Data 6 [file 42003_2023_5076_MOESM9_ESM.zip › 6VXX_A_whole_alphafold4_dataset/candidates/6VXX_A-merged-h-enriched.csv]

pdbId	chainId	chainLength	resolution	geneId	taxonomy	molecularFunction	cellularComponent	biologicalProcess	uniprotId	b-phipsi	w-rdist	t-alpha
AF-Q9BZ76-F1-model-v4	A	1288.0	-1.0	728577	9606	#	0016020	0007155	Q9BZ76	0.0128986881964576	0.2630641160311902	0.0033195156791741
AF-P22897-F1-model-v4	A	1456.0	-1.0	4360	9606	0038024#0005537#0038023#0004888#0001618	0009986#0010008#0005886	0071353#0071222#0071346#0006898	P22897	0.0074002078230839	0.2318476018340813	0.0075000236060698
AF-Q9Y485-F4-model-v4	A	1400.0	-1.0	1657	9606	#	0043291	0007035	Q9Y485	0.0092444607544551	0.3180826644451995	0.0280611759977658
AF-Q99575-F1-model-v4	A	1024.0	-1.0	10940	9606	0004526#0033204#0003723	0005615#0030681#0005655#0005730#0005654#0000172	0090502#0001682#0016078#0008033	Q99575	0.0135148609119822	0.4765704272041375	0.0024811957952362
AF-P20742-F1-model-v4	A	1482.0	-1.0	#	9606	0004866#0002020#0004867	0072562#0070062#0005576	0007565#0010466	P20742	0.0069266262025374	0.3028358782324738	0.077540150779898
AF-Q8NB90-F1-model-v4	A	893.0	-1.0	166378	9606	0005524#0016887#1990275	0005737#0005739#0005819	0007420#0030154#0042273#0007283	Q8NB90	0.0277978857313025	0.2426201923276998	0.0386600222545225
AF-A8K2U0-F1-model-v4	A	1454.0	-1.0	144568	9606	0004866#0030414#0002020#0004867	0070062#0005615	0010466#0052548	A8K2U0	0.0107187282478843	0.3194601777679055	0.0504550203401277
AF-Q8NI77-F1-model-v4	A	898.0	-1.0	81930	9606	0003779#0005524#0016887#0008017#0003777#0051010#0008574#0070463	0005901#0005737#0005829#0005871#0000776#0005828#0005874#0015630#0005815#0061673#1990023#0005634#0001726	0071392#0007140#0007019#0007018#0007080#0000070#0015031#0070507#0072520	Q8NI77	0.0258205362135034	0.4199841488961673	0.0024811957952362
AF-Q6PJI9-F1-model-v4	A	974.0	-1.0	79726	9606	0035591	0061700#0005765#0035859#0005774	0034198#1904262#0032008#1904263	Q6PJI9	0.0073493809499895	0.7003569145929152	0.0024878881015579
AF-Q6YHK3-F1-model-v4	A	1445.0	-1.0	135228	9606	0004867#0050431	0009986#0005829#0005576#0005615#0005886#0031092	0001942#0043616#0010839#0010466#0001933#2000647#0030512#0061045#0072675#0006468#0045616#0072089	Q6YHK3	0.0111769060421033	0.2893456619410336	0.1051191692070554
AF-Q9NQ66-F1-model-v4	A	1216.0	-1.0	23236	9606	0005246#0005509#0005516#0099103#0019899#0005096#0042802#0099107#0005521#0004435#0005546#0004629#0043539	0000785#0005737#0005829#0070062#0098982#0098978#0031965#0016607#0005634#0099524#0032991	0060466#1902618#1905631#1904637#1904117#0021987#0045444#0007213#0007186#0000086#0007215#0032957#0048009#0070498#0035722#0035723#0099105#0007612#1990806#0007613#0045892#2000438#0031161#0046488#0048015#0007207#2000344#2000560#0048639#0045893#0040019#1900087#0032024#0032735#0046330#0045663#0099170#1903140#0080154#0008277#0099178#0007165	Q9NQ66	0.021894092499219	0.2933403203265313	0.0694789568304672
AF-Q9Y4D8-F8-model-v4	A	1400.0	-1.0	#	9606	0004842	0016020	0042593#0006006	Q9Y4D8	0.0161728030047133	0.2791306470394897	0.0931283345367748
AF-Q6ZRI0-F1-model-v4	A	1400.0	-1.0	340990	9606	0046556	0016324#0031012#0005615	0046373	Q6ZRI0	0.0081128077876909	0.3419492517614985	0.068651600081727
AF-Q53GL0-F1-model-v4	A	409.0	-1.0	51177	9606	#	0005737#0036195#0005634#0032587	0072673#0007520#0051451#0008360#1901739	Q53GL0	0.0217367148005146	0.2806283953542755	0.0921410228992365
AF-P08648-F1-model-v4	A	1049.0	-1.0	3678	9606	0005154#0005178#0046872#0005161#0043184#0001618	0071062#0009986#0031410#0005783#0009897#0005925#0098978#0005794#0034674#0008305#0005886#0045211#0001726	0001525#0023035#0007155#0033627#0098609#0033631#0007160#0031589#0007044#0035987#0007565#0007157#0034113#0007229#0007159#0007613#2000811#0030335#0010811#0050731#1903672#0030949#0035313	P08648	0.0247429531384978	0.313121848352471	0.0540540988034132
AF-P63132-F1-model-v4	A	956.0	-1.0	#	9606	0003677#0003964#0004523#0008270	#	0015074#0006310#0006281	P63132	0.0098134070014597	0.4516810519195361	0.0057897637424946
AF-Q9UBG0-F1-model-v4	A	1479.0	-1.0	9902	9606	0030246#0005518#0038023	0005925#0016020	0030574#0006897#0001649	Q9UBG0	0.0088864282121855	0.6382517611760044	0.0041355535019986
AF-Q76MJ5-F1-model-v4	A	926.0	-1.0	10595	9606	0005524#0004519#0004521#0000287#0106310#0004674#0051082	0005829#0005783#0044322#1990604	0030263#0070059#0036498#0006397#0045892#0043507#0006468#0034976#0016075	Q76MJ5	0.0093457400212479	0.9201996120726438	0.0008271775551371
AF-Q9HDB9-F1-model-v4	A	667.0	-1.0	#	9606	0003676#0005198#0008270	0005886	0016032	Q9HDB9	0.036095432075401	0.3206520118890295	0.0058238157721357
AF-Q9H3P2-F1-model-v4	A	528.0	-1.0	7469	9606	0003682#0060090	0005829#0032021#0016604#0005654#0005634	0034244#0051571#0045944	Q9H3P2	0.0347676334842491	0.5122998240292116	0.0008271775551371
AF-Q9UGP8-F1-model-v4	A	760.0	-1.0	11231	9606	0008320#0003723#0038023	0005783#0016020#0031207	0001889#0010259#0006807#0006620#0031204#0006612#0006614	Q9UGP8	0.0352520650130213	0.3129500257038799	0.0083406172007201
AF-Q9NR09-F7-model-v4	A	1400.0	-1.0	57448	9606	0004869#0061631#0004842	0005829#0005768#0090543#0016020#0005815#0030496#0005634#0000922#0005802	0006915#0007049#0051301#0008283#0060711#0043066#2001237#0010466#0008284#0006468#0016567#0042127#0032465#0052548#0060712	Q9NR09	0.0308871945124606	0.5567455779461193	0.0008281320187666
AF-O00499-F1-model-v4	A	593.0	-1.0	274	9606	0051015#0019828#0051087#0030276#0051020#0042802#0005543#0002020#0070063#0048156	0015629#0030424#0043194#0043679#0044300#0005737#0005829#0030425#0005768#0098850#0098978#0031674#0060987#0016020#0033268#0005635#0005634#0005886#0090571#0008021#0030315#0043196#0031982#0030018	0007010#0006897#0008333#0060988#1902430#1902960#1904878#1901380#0000122#1903946#0051647#0006997#0030838#0043065#0048711#0045807#0043547#0010564#0086091#0045664#0048488#0033292	O00499	0.0358075354831282	0.4260374721491091	0.0008281320187666
AF-Q15311-F1-model-v4	A	655.0	-1.0	10928	9606	0015431#0008559#0005524#0042626#0005096#0031267#0022857#0042910	0005829#0016020#0005739#0005634#0005886#0000922	0006935#1900753#0006897#0043547#0090141#0001934#0032489#0043087#0051056#0007264#0055085#1990961	Q15311	0.0357231537751166	0.4478029048804142	0.0008281320187666
AF-P01031-F1-model-v4	A	1676.0	-1.0	727	9606	0008009#0004866#0005102	0070062#0005576#0005615#0005579	0007166#0006935#0006956#0006957#0006958#0019835#0007186#0001701#0006954#0010760#0045766#0032722#0050778#0010575	P01031	0.0076500121859307	0.3436953726557255	0.082363784576418
AF-Q7Z5R6-F1-model-v4	A	666.0	-1.0	54518	9606	#	0005856#0005829#0005925#0030027#0005886#0042101	0045785#0007165#0002291	Q7Z5R6	0.01805598575724	0.703595477208572	0.0024811957952362
AF-Q7Z5H3-F1-model-v4	A	698.0	-1.0	58504	9606	0005096	0005829#0005925#0098978#0005634	0090630#0001525#0030154#0099175#0051056#0007165	Q7Z5H3	0.0424970408772335	0.2612880979691155	0.0202533741750159
AF-Q6IE37-F1-model-v4	A	1185.0	-1.0	#	9606	0004867	0005615	0010466	Q6IE37	0.0095827417049574	0.3588675568726708	0.0531362262599823
AF-P22607-F1-model-v4	A	806.0	-1.0	2261	9606	0005524#0017134#0005007#0042802#0004713#0004714	0009986#0005783#0005576#0005794#0005634#0005886#0043235#0030133	0070977#0030282#0060349#0007267#0002062#0035988#0003416#0001958#1902178#0008543#0000165#0048640#0018108#0008284#0070374#0033674#0043410#0043552#0010518#0042531#0046777#0001501#0007169	P22607	0.016824433019424	0.7657289250462624	0.0016569498401739
AF-Q8TDJ6-F4-model-v4	A	1400.0	-1.0	23312	9606	0031267	0005615#0098992#0043291#0008021#0030672	0007035	Q8TDJ6	0.0111326467069971	0.3715768529734896	0.0271879789729934
AF-Q9Y4C8-F1-model-v4	A	960.0	-1.0	9904	9606	0003723	0005694#0005737#0016020#0016607#0005730#0005654	0000398#0040019	Q9Y4C8	0.0319781405929951	0.6239888173088579	0.0008271775551371
AF-Q96K21-F1-model-v4	A	471.0	-1.0	84936	9606	0046872#0032266	0005813#0032154#0005737#0090543#0030496	0009838#0051301#0044878#0032466	Q96K21	0.0246497061027511	0.5754919101682674	0.0033085120789013
AF-P55884-F1-model-v4	A	814.0	-1.0	8662	9606	0060090#0003723#0003743#0031369	0010494#0005829#0016282#0033290#0005852#0071541#0070062#0045202	0001732#0075522#0006446#0006413#0075525	P55884	0.0212348607081577	0.3172898775688429	0.083540124827504
AF-Q9UHD8-F1-model-v4	A	586.0	-1.0	10801	9606	0045296#0005525#0003924#0060090	0015629#0005930#0032153#0005737#0005874#0015630#0097730#0048471#0031105#0005940#0001725	0061640#1902857	Q9UHD8	0.0463493245040567	0.4495919453976698	0.0
AF-O75976-F1-model-v4	A	1380.0	-1.0	1362	9606	0004181#0004185#0008270	0070062#0005615#0016020#0005886	0006518#0016485	O75976	0.0257594679110686	0.2938559201213908	0.0934656315674258
AF-Q76KP1-F1-model-v4	A	1039.0	-1.0	338707	9606	0008376#0033842	0032580	#	Q76KP1	0.0312639189606043	0.294876459620073	0.0678243742037618
AF-Q13585-F1-model-v4	A	617.0	-1.0	9248	9606	0004930#0008502	0005654#0005886	0007267#0007186	Q13585	0.0470982411284897	0.2649874139927372	0.0237089470211593
AF-Q6ZS81-F10-model-v4	A	1384.0	-1.0	57705	9606	#	0005769#0005783	0019882#0006914#0036037#0098586	Q6ZS81	0.0135581477895966	0.6158688209589748	0.0057897637424946
AF-O60486-F1-model-v4	A	1568.0	-1.0	10154	9606	0017154#0005102	0150053#0016020#0005886#0002116	0007155#0007162#0050772#0030334#0008360#0043087#1905806#1902287	O60486	0.0049767053005447	0.606514777678621	0.0066610907906692
AF-Q9Y6R7-F22-model-v4	A	1205.0	-1.0	8857	9606	#	0070062#0031012#0005615	#	Q9Y6R7	0.0138684216446042	0.91543877882685	0.0024811957952362
AF-Q9HCU4-F6-model-v4	A	1400.0	-1.0	1952	9606	0005509#0004930	0005737#0016020#0005886	0098609#0033326#0060271#0003341#0048813#0007186#0007156#0097475#0021999#0022407#0006355#0032880#0021591#0016055#0060071	Q9HCU4	0.0085538699389184	0.7471471072443138	0.0049627974633414
AF-O95071-F2-model-v4	A	1400.0	-1.0	51366	9606	0003723#0043130#0061630#0034450#0008270	0005737#0005829#0016020#0005654#0005634#0048471#0032991	0006974#0006281#0140861#2000780#1901315#0090263#0010628#0042307#0050847#0070936#0000209#2000779	O95071	0.0153010937588536	0.6395922852941501	0.0049627974633414
AF-Q9P2H5-F1-model-v4	A	1018.0	-1.0	57558	9606	0004843#0004197	0005829#0005634	0016579#0006511	Q9P2H5	0.0508859174903886	0.2564178591889064	0.0333332138395487
AF-Q86WI1-F15-model-v4	A	1400.0	-1.0	93035	9606	0038023	0005829#0005615#0016020#0120234#0032426	0006955#0007605	Q86WI1	0.0151585034922566	0.3305520820611856	0.1132600047230165
AF-Q16832-F1-model-v4	A	855.0	-1.0	4921	9606	0005524#0005518#0038062#0004714	0015629#0016324#0005925#0005886#0043235	0031214#0007155#1904385#0071456#0071560#0035988#0030199#0038063#0003416#0043066#1901299#0033673#0060547#0001503#0018108#0032967#0051091#0070374#0090091#0010763#0048146#1900087#2000491#1904899#0033674#1901216#0045669#0045860#1904754#1904707#0090303#0046777#0030500#0010715#0034103#0035994#0007165#0007169	Q16832	0.0036218160494508	1.0668868694094509	0.0033085120789013
AF-Q6U841-F1-model-v4	A	1118.0	-1.0	57282	9606	0140892#0008510#0005452#0022857	0097440#0016324#0043679#0097441#0016323#0097442#0030425#0016020#0043025#0043204#0005886#0098794#0036477#0045202	0015701#0048854#0006821#0050801#0035641#0035264#0009791#1902600#0021860#0051453#0048172#0009416#0055085#0007601	Q6U841	0.0275278871116634	0.3466219420455617	0.0446646519250406
AF-Q9UJY5-F1-model-v4	A	639.0	-1.0	26088	9606	0035091#0031267#0043130	0005829#0005769#0031901#0010008#0005794#0043231#0016020#0005654#0032991#0005802	0043001#0006893#0006886#0045732#0030163#0008104#0034394#1903441#0042147#1901998	Q9UJY5	0.0356440069852946	0.7241635650585256	0.0
AF-P15918-F1-model-v4	A	1043.0	-1.0	5896	9606	0003677#0004519#0042393#0046872#0042803#0043565#0061630#0004842#0008270	0097519#1905347#0005654#0005634	0002250#0030183#0006325#0006310#0010390#0006955#0043154#0070244#0045582#0002331#0051865#2000822#0033077#0043029#0048538#0033151#0008542	P15918	0.0245165456239836	0.895356353522929	0.0016540840807526
AF-Q96PQ6-F1-model-v4	A	595.0	-1.0	57693	9606	0000981#0046872#0000978	0005634	0006357	Q96PQ6	0.0174451133186787	0.3539474113832183	0.0777503200474987
AF-Q15751-F1-model-v4	A	1400.0	-1.0	8925	9606	0005085#0004842	0005737#0005829#0005794#0016020	0006914#0021702#0022038#0010507#0050885#0031175	Q15751	0.0365055450984083	0.2869518259129966	0.076922726695275
AF-Q92736-F7-model-v4	A	1400.0	-1.0	6262	9606	0005262#0005509#0048763#0015278#0005516#0019899#0042802#0034236#0034237#0043621#0005219#0043924#0044325	0034704#0030659#0014701#0016020#0005886#0032991#0042383#0016529#0033017#0005790#0030018	0006816#0060402#0019722#0035584#0060048#0003300#0086064#0006874#0071313#0071872#0005513#0003143#0051649#0072599#0003220#1901896#0010460#0051284#0098735#0086029#0098910#0098904#0055117#0010882#0010881#0051480#0002027#0098907#0098911#0051209#0014808#0031000#0001666#0014850#0035994#0051775#0070296#0097050#0086005	Q92736	0.0294981585080987	0.828324955243523	0.0008271775551371
AF-Q6ZN44-F1-model-v4	A	842.0	-1.0	90249	9606	0005042	0045121#0032589#0032809#0005886	0033564#0006915#0007411#0038007#0031175	Q6ZN44	0.0255064340221229	0.3262368099064757	0.0951197353930601
AF-P26012-F1-model-v4	A	769.0	-1.0	3696	9606	1990430#0005178	0009986#0070062#0005925#0034686#0008305#0005886	0051216#0007155#0033627#0016477#0007160#0001573#0060022#0006955#0007229#0061520#0010629#0060674#0045766#0010628#1901388#0009615#0007179#0001570	P26012	0.0137547976985173	0.3152037144095001	0.2077922859940879
AF-Q8TC27-F1-model-v4	A	787.0	-1.0	203102	9606	0004222	0016020	0007339#0007155#0006508	Q8TC27	0.0257220939782292	0.7331834048683609	0.0033085120789013
AF-Q8IZQ1-F3-model-v4	A	1400.0	-1.0	23001	9606	0005545#0046872	0005776#0000421#0030424#0005737#0005829#0016234#0016020#0005635#0031965#0005730#0005654#0043204#0005886#0016605	0035973	Q8IZQ1	0.0359349446816221	0.6620910103038253	0.0008281320187666
AF-Q9Y5B9-F1-model-v4	A	1047.0	-1.0	11198	9606	0031491#0003723	0035101#0005654#0005634	0006281#0006260#0006334#0006337#0032786#0006366#0006368	Q9Y5B9	0.0077721852007063	0.361745273608913	0.1194444620618173
AF-Q15928-F1-model-v4	A	474.0	-1.0	7700	9606	0000981#0046872#0000978	0005634	0009653#0035108#0000122#0006355#0006366	Q15928	0.034463856665786	0.6717267913583621	0.0016569498401739
AF-Q8WXG9-F13-model-v4	A	1400.0	-1.0	84059	9606	0010855#0005509#0004930#0001965#0016787	0009986#0005737#0070062#0016020#1990075#0001917#0005886#0043235#0002141#0002142#0032420#0060171#0045202#1990696	0007166#0098609#0071277#0050910#0045184#0007186#0048839#0060113#0060122#0048496#0007194#0007399#0050877#0045494#0030501#0010739#0090037#0031647#0097264#0050953#0007605#0007601	Q8WXG9	0.0224779590496765	1.2659190224483043	0.0
AF-P24043-F10-model-v4	A	1322.0	-1.0	3908	9606	0005201#0005102#0005198	0005604#0062023#0005576#0031594#0098637#0042383#0043083	0009887#0007411#0007155#0035633#0007517#0045785#2001046#0051149#0032224#0110011#0030334#0045995#0009888	P24043	0.002912180216064	0.4330939207329795	0.0736146078897646
AF-Q8NEG5-F1-model-v4	A	633.0	-1.0	151112	9606	0043621#0061630#0008270	#	0006915#1902043#0000209	Q8NEG5	0.0416148228295413	0.5566117069508817	0.0024811957952362
AF-Q9H6S3-F1-model-v4	A	715.0	-1.0	64787	9606	0003779#0045296	0005829#0070062#0005886#0032991#0032587#0032421#0032426#0031982	1900029#0035023#0007266#0007605	Q9H6S3	0.0161573699047697	0.9608226806443692	0.0024878881015579
AF-Q9HCG1-F1-model-v4	A	818.0	-1.0	90338	9606	0000981#0046872#0000978	0005634	0030097#0006357	Q9HCG1	0.0228619234662153	1.0836160318288428	0.0008281320187666
AF-P0CJ89-F1-model-v4	A	424.0	-1.0	#	9606	0000981#0000977	0000785#0005634	0006357	P0CJ89	0.0313542508214103	0.7695094922800007	0.0016569498401739
AF-Q4ADV7-F1-model-v4	A	1423.0	-1.0	57589	9606	0005085#0031267	0005829#0000139#0016020#0032991#0034066#0032588	1904888#0006886#0042177#0043547#0003330#0042147	Q4ADV7	0.0146440757556432	0.819849755601865	0.0041527907791232
AF-Q9NPF5-F1-model-v4	A	467.0	-1.0	55929	9606	0061629#0003714	0005737#0005829#0035267#0005654#0000786#0005634#0005657#0000812	0006338#0006306#0006281#0016573#0043968#0043967#0045892#0000122#0045893#1905168#0042307#0042981#0051726#0006355#2000779#0045471	Q9NPF5	0.0287881544091671	0.3299583787406172	0.0901716732019928
AF-Q8NFF5-F1-model-v4	A	587.0	-1.0	80308	9606	0005524#0003919#0042802	0005829#0005759#0005886	0006747#0006771	Q8NFF5	0.0156339556084307	1.199007094590475	0.0024811957952362
AF-P14410-F1-model-v4	A	1827.0	-1.0	6476	9606	0004558#0030246#0004553#0004574#0004575	0016324#0005903#0070062#0005794#0005886	0044245#0005987	P14410	0.0015596343554912	0.5206094769287	0.0727871210352775
AF-O75030-F1-model-v4	A	526.0	-1.0	4286	9606	0003682#0001228#0000981#0001227#0070888#0046983#0000978	0000785#0005737#0005654#0005634#0032991	0046849#0043010#0045165#1902362#0030318#0043066#0030336#0000122#0030316#0045893#2000144#0010628#0045944#0065003#0042127#0006355#0045670#2001141#0006357#0016055	O75030	0.0366492172098593	0.7962808474677763	0.0
AF-Q7L2R6-F1-model-v4	A	523.0	-1.0	170958	9606	0000981#0046872#0000978	0005634	0006357	Q7L2R6	0.0322750882707468	0.8673642135326054	0.0008271775551371
AF-Q86UV5-F1-model-v4	A	1035.0	-1.0	84196	9606	0004843#0004197	0005829#0005739#0005654#0005634	0016579#0006511	Q86UV5	0.0193396167880061	0.5920566506115279	0.0066610907906692
AF-P0CJ85-F1-model-v4	A	424.0	-1.0	#	9606	0000981#0000977	0000785#0005634	0006357	P0CJ85	0.0440100656056751	0.5650982099289734	0.0024878881015579
AF-Q6ZNJ1-F7-model-v4	A	1400.0	-1.0	23218	9606	0019901	0005829#0005783#0101003#0016020#0005886#0070821	0030220#0008104	Q6ZNJ1	0.0275904304880709	1.2244341537862955	0.0
AF-Q6IE36-F1-model-v4	A	1432.0	-1.0	#	9606	0004867	0005615	0010466	Q6IE36	0.013966124207162	0.3858501860792445	0.0678243742037618
AF-Q0VGE8-F1-model-v4	A	651.0	-1.0	125893	9606	0000981#0046872#0000978	0005634	0006357	Q0VGE8	0.0207753193512944	0.3526071117434504	0.117375261057294
AF-Q9NT68-F7-model-v4	A	1400.0	-1.0	57451	9606	0005509#0050839#0046982#0042803#0005102	0030054#0005911#0030425#0043197#0005783#0030175#0005794#0030426#0043005#0005634#0005886#0016605#0045211#0045202	0007411#0035584#0098609#0007157#0000122#0048666#0051491#0098942#0007165	Q9NT68	0.0083762062763749	0.7644682916847294	0.0074438168005386
AF-Q9NRL3-F1-model-v4	A	753.0	-1.0	29888	9606	0070016#0005516#0051721#0044877	0005737#0030425#0043197#0090443#0016020	#	Q9NRL3	0.0072177300147438	0.8691180653517001	0.0066169305252397
AF-Q53LP3-F1-model-v4	A	525.0	-1.0	65124	9606	#	#	#	Q53LP3	0.0863312878724029	0.2898271895063253	0.0049877163597098
AF-Q96M86-F8-model-v4	A	1400.0	-1.0	144132	9606	0005524#0045505#0051959#0008569	0030286#0070062#0036156#0036126	0003341#0030317#0007018#0120316	Q96M86	0.040138825820451	0.3040073444671038	0.0941175821499755
AF-Q6ZWH5-F1-model-v4	A	1172.0	-1.0	152110	9606	0005524#0046872#0004672#0106310#0004674	0005576#1902911	0120197#0043406#0031954#0006468#1902749#0070372	Q6ZWH5	0.0435799667271972	0.324967205266481	0.0595534013336387
AF-Q8N184-F1-model-v4	A	647.0	-1.0	163081	9606	0003700#0046872#0000978	0005634	0006357	Q8N184	0.0313187344326802	0.3694213695578927	0.034739440546361
AF-P11362-F1-model-v4	A	822.0	-1.0	2260	9606	0005524#0017134#0005007#0008201#0042802#0042803#0004713#0090722#0004714	0031410#0005829#0005576#0016020#0005634#0005886#0043235	0016477#0043009#0001837#0008543#0000165#0001764#0018108#0048015#0043536#0045597#0008284#2000546#0033674#0043406#0043410#0045666#0014068#0010518#0010863#0051897#1905564#0046777#0006468#0045595#2001239#0001501#0048705#0007169	P11362	0.0447557381597913	0.2397668180838327	0.1267475121071146
AF-P32314-F1-model-v4	A	431.0	-1.0	3344	9606	0000987#0003700#0000981#1990837	0000785#0043231#0005654#0005634	0006355#0035914	P32314	0.0505783658388147	0.4835367398638488	0.0033085120789013
AF-P56730-F1-model-v4	A	875.0	-1.0	8492	9606	0005044#0004252#0008236	0030424#0031410#0030425#0005886#0043083#0043195	0006887#0031638	P56730	0.0288357434130113	0.700722494290007	0.0049627974633414
AF-Q8TDW7-F14-model-v4	A	1400.0	-1.0	120114	9606	0005509	0030425#0005886	0000904#0098609#0016358#0007156#1904936#2000171#0010842	Q8TDW7	0.0243298020528436	1.3467344419132676	0.0016540840807526
AF-Q6ZR08-F8-model-v4	A	1400.0	-1.0	201625	9606	0005524#0045505#0051959#0008569	0005858#0005874	0007018	Q6ZR08	0.066479305273992	0.4905553215743937	0.0008271775551371
AF-P78509-F3-model-v4	A	1400.0	-1.0	5649	9606	0070325#0046872#0008236#0070326	0005737#0030425#0031012#0005576#0005615#0043005#0005886#0110157	0008306#0007411#0007420#0007155#0000904#0007417#0021800#0016358#0010001#0021766#1904936#0097477#0021819#0007626#0007616#0060291#0050804#0001764#0097114#0018108#2000969#0032793#0061003#2000463#1902078#1900273#0010976#0050731#0014068#0045860#0001934#0061098#0051057#0090129#0051968#0032008#0097119#0035418#0006508#0097120#0038026#0050795#0045664#2001222#2000310#0060025#0048265#0021511#0021517	P78509	0.0292964120721646	0.9581280163728376	0.0024811957952362
AF-Q5T4S7-F6-model-v4	A	1400.0	-1.0	23352	9606	0005516#0061630#0004842#0008270	0005813#0005829#0101003#0016020#0005654#0005886#0035579#0070821	0006511	Q5T4S7	0.0188451579303458	0.8329892273683652	0.0049877163597098
AF-P25391-F8-model-v4	A	1400.0	-1.0	284217	9606	0005201#0043208#0008022#0005102	0005604#0005911#0062023#0031012#0005576#0005615#0005606#0005608#0016020#0098637	0009887#0007411#0048514#0060445#0043010#0007155#0007166#0060441#0045198#0002011#0045785#2001046#0051149#0006468#0110011#0030334#0045995#0061304#0009888	P25391	0.0088080116407543	1.2981576292715162	0.0041527907791232
AF-Q8NI36-F1-model-v4	A	951.0	-1.0	134430	9606	0003723	0005730#0005654#0034388#0032040	0050896#0006364#0007601	Q8NI36	0.0019992048879244	0.5082195573869013	0.1081575850073603
AF-Q8IZ52-F1-model-v4	A	775.0	-1.0	54480	9606	0008376#0047238#0050510	0032580#0000139#0016020	0030206	Q8IZ52	0.0243023679143861	0.8722049906925802	0.0041527907791232
AF-Q5TKA1-F1-model-v4	A	542.0	-1.0	286826	9606	0003677	0005654#0017053	0007049#0071897#0006351#0051726#0006357#0000003	Q5TKA1	0.0291782028939856	0.9341860318782028	0.0024878881015579
AF-O96013-F1-model-v4	A	591.0	-1.0	10298	9606	0005524#0098641#0004672#0106310#0004674	0005912#0005737#0005829#0005925#0005794	0006915#0007049#0016477#0071407#0007010#0060996#0035556#2000352#0045766#0006468#0001558#0043408#0007165	O96013	0.0388072829456872	0.9065908264025212	0.0008271775551371
AF-Q12849-F1-model-v4	A	480.0	-1.0	2926	9606	0003729#0003723	0005737#0042645#0005739#0005654#1990904#0035770	0009952#0016331#0006378#0000962#0043484#0008033	Q12849	0.0398137474836367	0.8230993755635947	0.0008281320187666
AF-Q9HBA0-F1-model-v4	A	871.0	-1.0	59341	9606	0003779#0051015#0043014#0005524#0048487#0005262#0005516#0005261#0042802#0005216#0008289#0046872#0008017#0005034#0019901#0005080#0042169#0015275	0005912#0016324#0009986#0005929#0030864#0005881#0031410#0005783#0030175#0005925#0030426#0030027#0016020#0005886#0032587	0031532#0007015#0097497#0070509#0098703#1902656#0070588#0006816#0060351#0006884#0007043#0006874#0071476#0071477#0034605#0071470#0043622#0002024#0097009#0042593#0042538#0046785#0050891#1903444#0010977#0000122#0007231#0071651#2000340#0007204#0070374#0050729#0032755#0046330#0010759#0071642#0031117#0071639#0045989#0043117#1903715#0047484#0032868#0009612#0030103	Q9HBA0	0.0484055202874076	0.2574873198597717	0.117375261057294
AF-A6NHJ4-F1-model-v4	A	632.0	-1.0	344787	9606	0000981#0046872#0000978	0005634	0006357	A6NHJ4	0.0302658335709262	0.567093609805526	0.0066169305252397
AF-Q99457-F1-model-v4	A	506.0	-1.0	4675	9606	0003682#0042393	0000785#0005634	0006334	Q99457	0.0363276601256349	0.6265768452227467	0.0041527907791232
AF-Q8N9M1-F1-model-v4	A	422.0	-1.0	126526	9606	#	0005654#0005634	#	Q8N9M1	0.0634959938237104	0.5697028917946396	0.0008271775551371
AF-Q96CP6-F1-model-v4	A	724.0	-1.0	57655	9606	0015485#0120020#0032934#0120015	0005776#0031410#0005829#0005789#0140268#0031234#0044232#0005886	0006914#0071397#0032366	Q96CP6	0.0366884076680553	0.358498679569155	0.0471463143139867
AF-P98164-F8-model-v4	A	1400.0	-1.0	4036	9606	0005509#0038024#0051087#0042562#0031994#0005041#0140318#0017124	0016324#0030424#0031526#0030669#0005905#0030425#0005783#0031904#0009897#0070062#0005794#0005765#0005764#0005886#0043235	0097242#0035904#0008283#0071363#0015889#0060982#0034311#0006897#1904447#0030900#0001822#0006629#0008584#0030001#0043066#0030514#0001843#0140058#0003148#1905167#0050769#0070447#0051897#0015031#0061156#0006898#0044321#0001523#0003139#0007605#0045056#0150104#0060068#0003223#0003281#0042359	P98164	0.0146424077273261	0.3708829192899338	0.1267475121071146
AF-Q8TD17-F1-model-v4	A	642.0	-1.0	57541	9606	0000981#0001227#0046872#0000977	0005634	0000122#0045893#0006355#0006357	Q8TD17	0.0311374679801386	0.3779476051227446	0.039552885392045
