# Supplementary material for: Identifying and profiling structural similarities between Spike of SARS-CoV-2 and other viral or host proteins with Machaon
Source: Commun Biol. 2023 Jul 19;6:752. doi: 10.1038/s42003-023-05076-7 (PMC10356814; doi:10.1038/s42003-023-05076-7)
Supplement: Supplementary file 9 — Supplementary Data 6 [file 42003_2023_5076_MOESM9_ESM.zip › 6VXX_A_whole_alphafold4_dataset/candidates/6VXX_A-merged-enriched_eval.csv]

pdbId	chainId	chainLength	resolution	geneId	taxonomy	molecularFunction	cellularComponent	biologicalProcess	uniprotId	b-phipsi	w-rdist	t-alpha	1D-score	1D-identity	1D-identity-ng	1D-identity-gaps	1D-content	1DPDB-score	1DPDB-identity	1DPDB-identity-ng	1DPDB-identity-gaps	1DPDB-content	2D-score	2D-identity	2D-identity-ng	2D-identity-gaps	2D-content	5UTR-score	5UTR-identity	5UTR-identity-ng	5UTR-identity-gaps	5UTR-content	CDS-score	CDS-identity	CDS-identity-ng	CDS-identity-gaps	CDS-content	3UTR-score	3UTR-identity	3UTR-identity-ng	3UTR-identity-gaps	3UTR-content	3D-score	3D-score-cand	length	chemSim	molecularFunctionSim	cellularComponentSim	biologicalProcessSim
6VXX	A	972.0	2.8	43740568	2697049	0046789#0042802	0044173#0020002#0005886#0019031#0055036	0039654#0019064#0061025#0046598#0019065#0046813#0039587#0039502#0046718#0019058	P0DTC2	-1.2160228416647206e-08	0.0	0.0
AF-P22897-F1-model-v4	A	1456.0	-1.0	4360	9606	0038024#0005537#0038023#0004888#0001618	0009986#0010008#0005886	0071353#0071222#0071346#0006898	P22897	0.0074002078230839	0.2318476018340813	0.0075000236060698	-220.0	0.1599763872491145	0.2618357487922705	659.0	{'M': 0.37, 'V': 5.9, 'F': 4.8, 'P': 8.12, 'L': 8.86, 'C': 4.06, 'A': 4.8, 'N': 8.86, 'K': 3.32, 'D': 6.64, 'G': 9.23, 'T': 7.38, 'W': 1.85, 'E': 5.17, 'Y': 4.06, 'S': 8.49, 'R': 1.85, 'Q': 1.85, 'I': 4.06, 'H': 0.37}	-1372.0	0.0412863972186006	0.6884057971014492	2163.0	{'S': 12.63, 'Q': 6.32, 'I': 5.26, 'L': 12.63, 'P': 2.11, 'K': 5.26, 'F': 4.21, 'E': 2.11, 'D': 4.21, 'N': 10.53, 'G': 7.37, 'T': 8.42, 'A': 11.58, 'Y': 3.16, 'R': 1.05, 'V': 3.16}	598.0	0.3129899216125419	0.8560490045941807	1133.0	{'.': 24.51, 'T': 11.45, 'E': 39.71, 'H': 22.54, 'G': 1.61, 'B': 0.18}	67.0	0.2678571428571428	0.7281553398058253	177.0	{'C': 26.67, 'A': 20.0, 'G': 25.33, 'T': 28.0}	2656.0	0.4570358691367757	0.743507534466175	1955.0	{'A': 31.61, 'T': 31.57, 'G': 19.28, 'C': 17.55}	-36.0	0.2631578947368421	0.8222222222222222	478.0	{'C': 14.59, 'A': 42.16, 'T': 23.78, 'G': 19.46}	0.2438	0.179	1456.0	0.860864040660737	0.0	0.2	0.0
AF-P01266-F8-model-v4	A	1368.0	-1.0	280706	9913	0042393#0005179	0005615	0042446#0006590	P01266	0.0060370436228148	0.2588650225464293	0.0193931278866674	-1010.0	0.1304974765681326	0.2857142857142857	1507.0	{'M': 0.28, 'L': 11.6, 'S': 9.12, 'C': 4.7, 'N': 4.42, 'P': 5.8, 'T': 7.46, 'D': 5.25, 'V': 6.35, 'Q': 5.52, 'W': 1.1, 'G': 11.05, 'F': 6.91, 'Y': 2.76, 'A': 6.35, 'H': 0.83, 'K': 2.21, 'E': 3.59, 'I': 2.49, 'R': 2.21}	-1270.0	0.0328742780986228	0.74	2151.0	{'I': 8.11, 'Q': 9.46, 'D': 4.05, 'S': 13.51, 'L': 16.22, 'A': 14.86, 'G': 4.05, 'K': 5.41, 'V': 4.05, 'N': 6.76, 'F': 1.35, 'R': 5.41, 'P': 2.7, 'E': 2.7, 'T': 1.35}	1157.0	0.3653381642512077	0.8705035971223022	961.0	{'E': 40.66, 'T': 10.58, '.': 19.5, 'H': 28.1, 'G': 1.16}	0.0	-1.0	-1.0	-1.0	'-'	0.0	-1.0	-1.0	-1.0	'-'	0.0	-1.0	-1.0	-1.0	'-'	0.2314	0.1774	1368.0	0.8624203821656051	0.0	0.0	0.0
AF-P20742-F1-model-v4	A	1482.0	-1.0	#	9606	0004866#0002020#0004867	0072562#0070062#0005576	0007565#0010466	P20742	0.0069266262025374	0.3028358782324738	0.077540150779898	-94.0	0.1808443604284814	0.2457191780821918	419.0	{'M': 1.05, 'L': 9.06, 'V': 10.45, 'S': 7.32, 'T': 8.36, 'Q': 5.92, 'P': 6.27, 'G': 10.1, 'F': 5.57, 'H': 0.7, 'E': 3.48, 'N': 8.01, 'I': 5.92, 'Y': 1.74, 'K': 4.18, 'R': 2.09, 'A': 5.57, 'C': 2.44, 'D': 1.39, 'W': 0.35}	-1383.0	0.0513383062746818	0.6290322580645161	2093.0	{'L': 14.53, 'Q': 6.84, 'Y': 1.71, 'S': 11.97, 'F': 5.98, 'T': 4.27, 'N': 8.55, 'R': 0.85, 'I': 9.4, 'A': 6.84, 'V': 5.98, 'E': 4.27, 'D': 1.71, 'K': 5.98, 'P': 3.42, 'G': 5.13, 'W': 0.85, 'M': 1.71}	1250.0	0.4056321150389455	0.8505025125628141	873.0	{'.': 18.76, 'T': 11.96, 'E': 44.9, 'H': 24.37}	0.0	-1.0	-1.0	-1.0	'-'	0.0	-1.0	-1.0	-1.0	'-'	0.0	-1.0	-1.0	-1.0	'-'	0.2242	0.1635	1482.0	0.8606870229007634	0.0	0.0	0.0
AF-Q9BZ76-F1-model-v4	A	1288.0	-1.0	728577	9606	#	0016020	0007155	Q9BZ76	0.0128986881964576	0.2630641160311902	0.0033195156791741	-184.0	0.1692103516921035	0.2419354838709677	453.0	{'M': 1.18, 'L': 10.98, 'P': 5.49, 'V': 5.88, 'R': 2.75, 'S': 10.2, 'N': 5.1, 'W': 1.18, 'A': 4.71, 'G': 13.73, 'F': 7.06, 'D': 5.88, 'I': 4.31, 'T': 5.1, 'E': 4.31, 'Y': 3.92, 'K': 2.75, 'C': 3.53, 'H': 0.39, 'Q': 1.57}	-1204.0	0.0260511882998171	0.6867469879518072	2105.0	{'P': 7.02, 'T': 10.53, 'E': 5.26, 'S': 12.28, 'I': 3.51, 'F': 8.77, 'N': 10.53, 'L': 5.26, 'V': 8.77, 'A': 8.77, 'W': 1.75, 'R': 3.51, 'C': 1.75, 'D': 7.02, 'K': 1.75, 'G': 3.51}	735.0	0.3165554881746513	0.8392282958199357	1027.0	{'.': 26.05, 'E': 48.66, 'T': 13.03, 'B': 0.19, 'H': 12.07}	59.0	0.2700729927007299	0.7872340425531915	180.0	{'G': 40.54, 'C': 32.43, 'A': 16.22, 'T': 10.81}	2089.0	0.4189795918367347	0.7361061312298315	2111.0	{'T': 29.96, 'G': 20.56, 'A': 27.62, 'C': 21.87}	-8238.0	0.0245098039215686	0.982532751091703	8951.0	{'C': 15.11, 'A': 41.33, 'T': 23.56, 'G': 20.0}	0.2315	0.1871	1288.0	0.8588684043229498	0.0	0.0	0.0
AF-P01023-F1-model-v4	A	1474.0	-1.0	513856	9913	0004866#0002020#0004867	0005615	0010466	P01023	0.0089790634563145	0.2888758039135159	0.0990908911987924	-125.0	0.1793580868470736	0.2461139896373056	431.0	{'M': 1.05, 'L': 12.28, 'V': 9.82, 'P': 8.42, 'S': 6.67, 'T': 8.42, 'G': 8.42, 'Y': 4.56, 'F': 6.32, 'H': 0.7, 'N': 5.96, 'K': 4.56, 'E': 4.56, 'Q': 2.46, 'R': 3.16, 'D': 2.46, 'A': 5.96, 'I': 2.81, 'C': 1.4}	-1380.0	0.0397751837440553	0.6388888888888888	2169.0	{'K': 6.52, 'N': 8.7, 'T': 7.61, 'Q': 10.87, 'E': 4.35, 'V': 3.26, 'F': 5.43, 'I': 6.52, 'Y': 2.17, 'P': 6.52, 'D': 3.26, 'G': 5.43, 'S': 8.7, 'L': 8.7, 'M': 2.17, 'A': 8.7, 'W': 1.09}	1337.0	0.4176829268292683	0.8384332925336597	823.0	{'.': 17.66, 'E': 44.82, 'T': 12.12, 'B': 0.29, 'G': 0.88, 'H': 24.23}	154.0	0.4025	0.7155555555555555	175.0	{'A': 21.12, 'G': 20.5, 'T': 31.68, 'C': 26.71}	2358.0	0.4518381597864038	0.7513661202185792	1941.0	{'A': 30.05, 'C': 21.36, 'T': 28.91, 'G': 19.68}	87.0	0.2880658436213992	0.693069306930693	142.0	{'A': 27.14, 'G': 28.57, 'C': 14.29, 'T': 30.0}	0.2082	0.1508	1474.0	0.8603316326530612	0.0	0.0	0.0
AF-Q6YHK3-F1-model-v4	A	1445.0	-1.0	135228	9606	0004867#0050431	0009986#0005829#0005576#0005615#0005886#0031092	0001942#0043616#0010839#0010466#0001933#2000647#0030512#0061045#0072675#0006468#0045616#0072089	Q6YHK3	0.0111769060421033	0.2893456619410336	0.1051191692070554	-175.0	0.1650913673597983	0.2316534040671971	456.0	{'P': 6.49, 'L': 9.16, 'G': 7.25, 'F': 5.73, 'T': 8.78, 'I': 4.96, 'A': 4.2, 'N': 7.25, 'V': 7.63, 'E': 3.82, 'Y': 6.49, 'S': 8.78, 'K': 5.34, 'D': 6.87, 'Q': 2.29, 'C': 2.67, 'W': 0.38, 'H': 0.76, 'R': 1.15}	-1340.0	0.0388137810728303	0.6592592592592592	2158.0	{'P': 4.49, 'L': 13.48, 'T': 8.99, 'D': 4.49, 'E': 3.37, 'I': 4.49, 'A': 10.11, 'Y': 2.25, 'S': 11.24, 'G': 5.62, 'W': 1.12, 'F': 4.49, 'Q': 8.99, 'R': 3.37, 'N': 5.62, 'V': 4.49, 'K': 3.37}	1376.0	0.4176904176904177	0.85	828.0	{'.': 18.24, 'T': 11.32, 'E': 44.56, 'H': 25.29, 'B': 0.15, 'G': 0.44}	0.0	-1.0	-1.0	-1.0	'-'	0.0	-1.0	-1.0	-1.0	'-'	0.0	-1.0	-1.0	-1.0	'-'	0.2543	0.1886	1445.0	0.8618714194780395	0.0	0.2	0.0
AF-Q9Y4L1-F1-model-v4	A	999.0	-1.0	100689308	10029	0005524#0140662	0005788	#	Q9Y4L1	0.0120041183031168	0.2928167007682592	0.1472291561109899	-117.0	0.1281497480201583	0.2015855039637599	506.0	{'R': 4.49, 'L': 10.11, 'D': 6.18, 'G': 10.67, 'V': 7.87, 'P': 7.3, 'K': 7.3, 'N': 3.93, 'E': 4.49, 'A': 7.3, 'T': 6.18, 'F': 6.18, 'Q': 4.49, 'S': 6.18, 'Y': 2.81, 'I': 3.37, 'C': 0.56, 'H': 0.56}	-936.0	0.0186431900569653	0.7058823529411765	1880.0	{'K': 16.67, 'T': 5.56, 'P': 13.89, 'I': 2.78, 'D': 8.33, 'G': 8.33, 'F': 11.11, 'N': 5.56, 'S': 5.56, 'Q': 2.78, 'L': 16.67, 'V': 2.78}	824.0	0.3230027548209366	0.8849056603773585	922.0	{'T': 9.59, '.': 11.3, 'E': 40.72, 'H': 38.38}	0.0	-1.0	-1.0	-1.0	'-'	0.0	-1.0	-1.0	-1.0	'-'	0.0	-1.0	-1.0	-1.0	'-'	0.2034	0.1992	999.0	0.8342714196372732	0.0	0.0	0.0
AF-Q9Y4D8-F8-model-v4	A	1400.0	-1.0	#	9606	0004842	0016020	0042593#0006006	Q9Y4D8	0.0161728030047133	0.2791306470394897	0.0931283345367748	-2054.0	0.1007984031936127	0.3203806502775575	2747.0	{'M': 0.5, 'V': 5.2, 'F': 5.45, 'L': 11.88, 'S': 7.67, 'N': 6.68, 'T': 6.93, 'P': 8.17, 'Y': 3.22, 'R': 2.48, 'D': 6.44, 'H': 1.49, 'I': 1.98, 'G': 8.66, 'K': 4.95, 'E': 4.7, 'Q': 2.23, 'A': 5.69, 'C': 4.21, 'W': 1.49}	-1299.0	0.036660777385159	0.6974789915966386	2145.0	{'L': 14.46, 'V': 7.23, 'S': 9.64, 'T': 9.64, 'K': 8.43, 'D': 6.02, 'I': 7.23, 'M': 1.2, 'Y': 1.2, 'G': 6.02, 'E': 3.61, 'Q': 6.02, 'F': 3.61, 'N': 3.61, 'R': 1.2, 'A': 4.82, 'P': 6.02}	682.0	0.3161849710982659	0.8376722817764165	1077.0	{'.': 24.68, 'E': 29.8, 'T': 14.63, 'H': 30.71, 'B': 0.18}	0.0	-1.0	-1.0	-1.0	'-'	0.0	-1.0	-1.0	-1.0	'-'	0.0	-1.0	-1.0	-1.0	'-'	0.2328	0.1761	1400.0	0.8408656906429026	0.0	0.0	0.0
AF-P08F94-F12-model-v4	A	1400.0	-1.0	474934	9615	#	0016324#0000775#0005929#0005783#0070062#0005794#0005634#0005819	0048754#0045216#0003382#0051660#0000132#1904036#0050679#0030155#0022407#0001952#1904054#0090175	P08F94	0.0199741444969198	0.2669733435690185	0.0605264241229863	-2040.0	0.1127690802348336	0.3661636219221604	2829.0	{'M': 0.43, 'L': 10.85, 'V': 6.51, 'P': 7.38, 'S': 6.72, 'Q': 3.04, 'C': 4.56, 'T': 7.38, 'R': 3.9, 'A': 4.77, 'F': 7.16, 'Y': 3.9, 'D': 3.9, 'K': 1.74, 'H': 1.08, 'N': 4.77, 'W': 1.3, 'G': 12.15, 'E': 2.6, 'I': 5.86}	-1305.0	0.0319754708716601	0.73	2183.0	{'L': 15.07, 'Q': 10.96, 'F': 1.37, 'N': 4.11, 'S': 13.7, 'A': 10.96, 'I': 9.59, 'T': 8.22, 'G': 2.74, 'V': 5.48, 'D': 2.74, 'R': 5.48, 'P': 1.37, 'E': 5.48, 'Y': 1.37, 'M': 1.37}	406.0	0.3188405797101449	0.8358662613981763	1067.0	{'E': 56.0, '.': 26.55, 'T': 14.91, 'G': 1.64, 'H': 0.91}	0.0	-1.0	-1.0	-1.0	'-'	0.0	-1.0	-1.0	-1.0	'-'	0.0	-1.0	-1.0	-1.0	'-'	0.2222	0.1674	1400.0	0.855625	0.0	0.0	0.0
AF-Q9Y485-F4-model-v4	A	1400.0	-1.0	1657	9606	#	0043291	0007035	Q9Y485	0.0092444607544551	0.3180826644451995	0.0280611759977658	-1182.0	0.1276595744680851	0.3132530120481928	1810.0	{'M': 0.26, 'V': 6.67, 'L': 10.77, 'C': 4.36, 'R': 2.56, 'Q': 3.85, 'P': 6.92, 'Y': 4.36, 'N': 5.38, 'S': 8.72, 'F': 6.67, 'H': 1.79, 'T': 5.9, 'D': 5.38, 'G': 7.18, 'A': 5.38, 'K': 4.36, 'W': 2.05, 'E': 3.85, 'I': 3.59}	-1310.0	0.0229040622299049	0.7681159420289855	2245.0	{'T': 5.66, 'Q': 9.43, 'N': 9.43, 'V': 5.66, 'L': 16.98, 'Y': 1.89, 'E': 1.89, 'K': 7.55, 'I': 5.66, 'S': 16.98, 'G': 5.66, 'D': 5.66, 'A': 5.66, 'F': 1.89}	900.0	0.3317729666471621	0.841246290801187	1035.0	{'.': 19.58, 'E': 36.33, 'T': 11.46, 'H': 31.22, 'B': 0.18, 'G': 1.23}	0.0	-1.0	-1.0	-1.0	'-'	0.0	-1.0	-1.0	-1.0	'-'	0.0	-1.0	-1.0	-1.0	'-'	0.2501	0.1875	1400.0	0.8405336721728082	0.0	0.0	0.0
AF-Q53GL0-F1-model-v4	A	409.0	-1.0	51177	9606	#	0005737#0036195#0005634#0032587	0072673#0007520#0051451#0008360#1901739	Q53GL0	0.0217367148005146	0.2806283953542755	0.0921410228992365	-32.0	0.0609756097560975	0.2162162162162162	942.0	{'K': 6.25, 'N': 5.0, 'G': 7.5, 'E': 5.0, 'V': 2.5, 'D': 6.25, 'C': 1.25, 'S': 12.5, 'A': 6.25, 'Q': 8.75, 'W': 2.5, 'L': 13.75, 'Y': 2.5, 'P': 10.0, 'R': 2.5, 'T': 3.75, 'F': 1.25, 'I': 2.5}	-373.0	0.0222057735011102	0.7317073170731707	1310.0	{'N': 10.0, 'Q': 13.33, 'A': 6.67, 'L': 26.67, 'T': 6.67, 'V': 6.67, 'S': 13.33, 'R': 6.67, 'P': 3.33, 'E': 6.67}	609.0	0.2255166217430368	0.899641577060932	834.0	{'.': 19.92, 'T': 9.96, 'E': 18.73, 'H': 51.39}	0.0	-1.0	-1.0	-1.0	'-'	0.0	-1.0	-1.0	-1.0	'-'	0.0	-1.0	-1.0	-1.0	'-'	0.1177	0.2362	409.0	0.8359821996185632	0.0	0.0	0.0
AF-P26012-F1-model-v4	A	769.0	-1.0	3696	9606	1990430#0005178	0009986#0070062#0005925#0034686#0008305#0005886	0051216#0007155#0033627#0016477#0007160#0001573#0060022#0006955#0007229#0061520#0010629#0060674#0045766#0010628#1901388#0009615#0007179#0001570	P26012	0.0137547976985173	0.3152037144095001	0.2077922859940879	-99.0	0.1004213483146067	0.2313915857605178	806.0	{'G': 11.19, 'L': 4.9, 'T': 6.29, 'N': 9.09, 'S': 10.49, 'R': 4.9, 'C': 5.59, 'V': 6.29, 'F': 5.59, 'K': 8.39, 'I': 4.2, 'P': 4.9, 'A': 4.2, 'Y': 3.5, 'E': 2.8, 'Q': 2.1, 'D': 2.8, 'W': 0.7, 'H': 2.1}	-725.0	0.0180863477246207	0.8157894736842105	1676.0	{'L': 16.13, 'V': 6.45, 'S': 19.35, 'N': 6.45, 'A': 6.45, 'D': 9.68, 'R': 9.68, 'P': 6.45, 'E': 6.45, 'I': 6.45, 'G': 3.23, 'Q': 3.23}	417.0	0.2586466165413534	0.8151658767772512	908.0	{'T': 15.7, '.': 26.74, 'E': 40.12, 'H': 15.12, 'G': 2.33}	0.0	-1.0	-1.0	-1.0	'-'	0.0	-1.0	-1.0	-1.0	'-'	0.0	-1.0	-1.0	-1.0	'-'	0.1856	0.2234	769.0	0.8569620253164557	0.0	0.2	0.0
AF-A8K2U0-F1-model-v4	A	1454.0	-1.0	144568	9606	0004866#0030414#0002020#0004867	0070062#0005615	0010466#0052548	A8K2U0	0.0107187282478843	0.3194601777679055	0.0504550203401277	-128.0	0.1791326209930861	0.2508802816901408	455.0	{'M': 0.7, 'L': 12.28, 'P': 9.82, 'V': 6.67, 'R': 1.4, 'Y': 4.21, 'F': 4.91, 'T': 5.61, 'D': 4.91, 'K': 4.56, 'H': 0.7, 'I': 4.21, 'S': 9.12, 'G': 11.23, 'N': 5.26, 'W': 0.35, 'C': 2.46, 'A': 4.91, 'E': 2.81, 'Q': 3.86}	-1338.0	0.0327445066781559	0.6551724137931034	2205.0	{'M': 1.32, 'A': 11.84, 'Q': 10.53, 'Y': 2.63, 'T': 6.58, 'S': 10.53, 'L': 13.16, 'G': 11.84, 'F': 3.95, 'P': 2.63, 'R': 1.32, 'N': 6.58, 'V': 3.95, 'E': 2.63, 'K': 3.95, 'I': 2.63, 'D': 3.95}	1265.0	0.4129110840438489	0.8528301886792453	847.0	{'E': 45.43, '.': 19.03, 'T': 10.91, 'H': 24.48, 'B': 0.15}	0.0	-1.0	-1.0	-1.0	'-'	0.0	-1.0	-1.0	-1.0	'-'	0.0	-1.0	-1.0	-1.0	'-'	0.2686	0.1971	1454.0	0.8606870229007634	0.0	0.0	0.0
AF-Q9NQ66-F1-model-v4	A	1216.0	-1.0	23236	9606	0005246#0005509#0005516#0099103#0019899#0005096#0042802#0099107#0005521#0004435#0005546#0004629#0043539	0000785#0005737#0005829#0070062#0098982#0098978#0031965#0016607#0005634#0099524#0032991	0060466#1902618#1905631#1904637#1904117#0021987#0045444#0007213#0007186#0000086#0007215#0032957#0048009#0070498#0035722#0035723#0099105#0007612#1990806#0007613#0045892#2000438#0031161#0046488#0048015#0007207#2000344#2000560#0048639#0045893#0040019#1900087#0032024#0032735#0046330#0045663#0099170#1903140#0080154#0008277#0099178#0007165	Q9NQ66	0.021894092499219	0.2933403203265313	0.0694789568304672	-134.0	0.1518324607329843	0.2414151925078043	567.0	{'H': 0.43, 'A': 3.88, 'S': 5.6, 'G': 7.76, 'T': 4.31, 'K': 6.03, 'D': 8.62, 'P': 9.48, 'F': 7.33, 'L': 10.34, 'V': 4.31, 'N': 6.9, 'Y': 5.6, 'R': 2.59, 'E': 6.03, 'Q': 3.88, 'I': 5.6, 'C': 1.29}	-1136.0	0.0294816928197812	0.6458333333333334	2007.0	{'G': 4.84, 'Q': 4.84, 'P': 9.68, 'T': 8.06, 'N': 8.06, 'V': 14.52, 'Y': 1.61, 'R': 1.61, 'L': 11.29, 'S': 4.84, 'F': 8.06, 'E': 3.23, 'K': 6.45, 'D': 4.84, 'I': 4.84, 'A': 3.23}	713.0	0.3075965130759651	0.8330522765598651	1013.0	{'T': 11.54, '.': 22.87, 'E': 29.96, 'H': 35.63}	26.0	0.3103448275862069	0.7700534759358288	277.0	{'A': 14.58, 'C': 33.33, 'T': 23.61, 'G': 28.47}	2301.0	0.4525483304042179	0.7378223495702005	1760.0	{'A': 33.79, 'T': 28.06, 'C': 18.54, 'G': 19.61}	-2462.0	0.0651712640193998	0.9429824561403508	3071.0	{'C': 15.81, 'A': 39.53, 'T': 24.65, 'G': 20.0}	0.2662	0.2245	1216.0	0.8408656906429026	0.5	0.0	0.0
AF-Q8NB90-F1-model-v4	A	893.0	-1.0	166378	9606	0005524#0016887#1990275	0005737#0005739#0005819	0007420#0030154#0042273#0007283	Q8NB90	0.0277978857313025	0.2426201923276998	0.0386600222545225	-70.0	0.1104972375690607	0.2228412256267409	730.0	{'R': 3.75, 'L': 15.62, 'E': 4.38, 'N': 8.12, 'G': 13.12, 'A': 8.75, 'F': 5.62, 'I': 5.0, 'Y': 2.5, 'V': 3.75, 'Q': 3.75, 'P': 6.88, 'D': 2.5, 'T': 5.62, 'C': 3.12, 'K': 3.12, 'S': 4.38}	-825.0	0.0389830508474576	0.6509433962264151	1664.0	{'N': 4.35, 'G': 11.59, 'L': 17.39, 'T': 10.14, 'V': 4.35, 'P': 2.9, 'D': 2.9, 'M': 1.45, 'I': 8.7, 'A': 14.49, 'Q': 10.14, 'S': 5.8, 'F': 1.45, 'R': 1.45, 'K': 2.9}	701.0	0.3123188405797101	0.8689516129032258	884.0	{'.': 27.15, 'E': 24.13, 'T': 7.19, 'H': 41.3, 'B': 0.23}	0.0	-1.0	-1.0	-1.0	'-'	0.0	-1.0	-1.0	-1.0	'-'	0.0	-1.0	-1.0	-1.0	'-'	0.1783	0.1902	893.0	0.8355222013758599	0.0	0.0	0.0
AF-Q6ZRI0-F1-model-v4	A	1400.0	-1.0	340990	9606	0046556	0016324#0031012#0005615	0046373	Q6ZRI0	0.0081128077876909	0.3419492517614985	0.068651600081727	-1198.0	0.1326079564773886	0.3102625298329355	1684.0	{'M': 0.26, 'V': 7.95, 'L': 8.46, 'P': 9.23, 'A': 8.46, 'T': 9.49, 'D': 6.67, 'S': 8.46, 'H': 1.54, 'F': 5.13, 'R': 3.33, 'N': 2.82, 'Y': 3.33, 'E': 3.33, 'I': 2.05, 'W': 1.03, 'G': 9.49, 'K': 1.54, 'Q': 2.31, 'C': 5.13}	-1323.0	0.0330542089026002	0.6578947368421053	2155.0	{'A': 8.0, 'S': 9.33, 'L': 20.0, 'G': 5.33, 'K': 4.0, 'D': 5.33, 'V': 10.67, 'N': 4.0, 'Q': 6.67, 'T': 6.67, 'F': 2.67, 'R': 5.33, 'P': 2.67, 'E': 4.0, 'I': 1.33, 'Y': 2.67, 'H': 1.33}	543.0	0.3014164305949008	0.86084142394822	1147.0	{'.': 19.55, 'E': 39.29, 'T': 16.35, 'H': 21.99, 'G': 2.63, 'B': 0.19}	0.0	-1.0	-1.0	-1.0	'-'	0.0	-1.0	-1.0	-1.0	'-'	0.0	-1.0	-1.0	-1.0	'-'	0.2148	0.1628	1400.0	0.8624203821656051	0.0	0.0	0.0
AF-P01031-F1-model-v4	A	1676.0	-1.0	727	9606	0008009#0004866#0005102	0070062#0005576#0005615#0005579	0007166#0006935#0006956#0006957#0006958#0019835#0007186#0001701#0006954#0010760#0045766#0032722#0050778#0010575	P01031	0.0076500121859307	0.3436953726557255	0.082363784576418	-209.0	0.1712962962962963	0.2424242424242424	507.0	{'M': 0.34, 'F': 6.42, 'L': 13.18, 'S': 7.77, 'N': 7.09, 'Y': 4.05, 'T': 8.45, 'P': 5.74, 'D': 5.07, 'K': 7.77, 'H': 1.01, 'V': 6.76, 'G': 6.76, 'I': 4.73, 'A': 3.38, 'E': 3.72, 'R': 2.36, 'C': 3.04, 'Q': 2.36}	-1553.0	0.0445425361155698	0.6646706586826348	2325.0	{'G': 8.11, 'F': 4.5, 'S': 9.91, 'I': 7.21, 'L': 16.22, 'P': 3.6, 'D': 3.6, 'K': 5.41, 'R': 2.7, 'E': 4.5, 'N': 5.41, 'V': 5.41, 'T': 6.31, 'A': 10.81, 'Y': 0.9, 'Q': 4.5, 'M': 0.9}	0.0	-1.0	-1.0	-1.0	'-'	41.0	0.0666666666666666	0.75	246.0	{'A': 27.78, 'T': 22.22, 'C': 44.44, 'G': 5.56}	2836.0	0.45004500450045	0.7580351728320194	2257.0	{'A': 31.68, 'T': 33.88, 'G': 17.64, 'C': 16.8}	72.0	0.3815165876777251	0.7630331753554502	211.0	{'A': 47.2, 'T': 19.25, 'C': 15.53, 'G': 18.01}	0.2827	0.1874	1676.0	0.8535825545171339	0.0	0.0	0.0
AF-O75976-F1-model-v4	A	1380.0	-1.0	1362	9606	0004181#0004185#0008270	0070062#0005615#0016020#0005886	0006518#0016485	O75976	0.0257594679110686	0.2938559201213908	0.0934656315674258
AF-P55884-F1-model-v4	A	814.0	-1.0	8662	9606	0060090#0003723#0003743#0031369	0010494#0005829#0016282#0033290#0005852#0071541#0070062#0045202	0001732#0075522#0006446#0006413#0075525	P55884	0.0212348607081577	0.3172898775688429	0.083540124827504	-127.0	0.1026372059871703	0.2105263157894736	719.0	{'E': 3.47, 'N': 4.17, 'A': 6.94, 'P': 7.64, 'G': 10.42, 'T': 7.64, 'I': 5.56, 'V': 9.03, 'S': 6.94, 'L': 5.56, 'R': 2.08, 'D': 6.25, 'F': 8.33, 'K': 4.17, 'Y': 2.78, 'Q': 4.86, 'C': 2.08, 'H': 0.69, 'W': 1.39}	-765.0	0.0241935483870967	0.6885245901639344	1675.0	{'R': 4.76, 'A': 4.76, 'L': 4.76, 'G': 7.14, 'I': 7.14, 'V': 7.14, 'K': 14.29, 'N': 4.76, 'T': 7.14, 'F': 11.9, 'Q': 7.14, 'Y': 2.38, 'P': 4.76, 'D': 4.76, 'S': 4.76, 'E': 2.38}	489.0	0.2872023809523809	0.8520971302428256	891.0	{'T': 13.47, '.': 14.25, 'E': 54.4, 'G': 0.78, 'H': 17.1}	0.0	-1.0	-1.0	-1.0	'-'	0.0	-1.0	-1.0	-1.0	'-'	0.0	-1.0	-1.0	-1.0	'-'	0.171	0.1976	814.0	0.8365139949109415	0.0	0.0	0.0
AF-Q86WI1-F15-model-v4	A	1400.0	-1.0	93035	9606	0038023	0005829#0005615#0016020#0120234#0032426	0006955#0007605	Q86WI1	0.0151585034922566	0.3305520820611856	0.1132600047230165	-2151.0	0.1028169014084507	0.3487261146496815	3004.0	{'M': 0.46, 'L': 8.68, 'P': 5.71, 'V': 5.94, 'N': 7.53, 'T': 7.99, 'R': 2.28, 'F': 6.62, 'G': 12.1, 'S': 7.53, 'H': 0.91, 'Q': 3.2, 'D': 5.71, 'W': 0.91, 'A': 3.65, 'Y': 4.57, 'I': 4.34, 'K': 4.11, 'E': 4.34, 'C': 3.42}	-1300.0	0.0310722100656455	0.7244897959183674	2187.0	{'G': 11.27, 'T': 4.23, 'S': 11.27, 'W': 1.41, 'F': 5.63, 'A': 11.27, 'L': 14.08, 'Q': 9.86, 'I': 7.04, 'P': 1.41, 'R': 1.41, 'V': 7.04, 'Y': 1.41, 'N': 7.04, 'D': 2.82, 'K': 2.82}	555.0	0.3168771526980482	0.8611544461778471	1101.0	{'.': 25.72, 'E': 53.26, 'T': 10.87, 'B': 0.18, 'G': 1.09, 'H': 8.88}	53.0	0.2394366197183098	0.6732673267326733	183.0	{'G': 20.59, 'T': 16.18, 'A': 26.47, 'C': 36.76}	-1139.0	0.2484971504410961	0.8499332443257677	9064.0	{'A': 29.85, 'T': 33.8, 'G': 18.32, 'C': 18.03}	-6190.0	0.0311885361056476	0.9736842105263158	6890.0	{'A': 40.54, 'T': 23.87, 'C': 14.86, 'G': 20.72}	0.2669	0.2006	1400.0	0.8617834394904459	0.0	0.0	0.0
AF-P08648-F1-model-v4	A	1049.0	-1.0	3678	9606	0005154#0005178#0046872#0005161#0043184#0001618	0071062#0009986#0031410#0005783#0009897#0005925#0098978#0005794#0034674#0008305#0005886#0045211#0001726	0001525#0023035#0007155#0033627#0098609#0033631#0007160#0031589#0007044#0035987#0007565#0007157#0034113#0007229#0007159#0007613#2000811#0030335#0010811#0050731#1903672#0030949#0035313	P08648	0.0247429531384978	0.313121848352471	0.0540540988034132	-105.0	0.1407967032967033	0.2367205542725173	590.0	{'G': 14.15, 'E': 1.95, 'P': 6.34, 'L': 10.73, 'R': 3.9, 'A': 7.8, 'V': 6.34, 'F': 5.85, 'T': 4.88, 'D': 3.41, 'S': 7.32, 'C': 3.41, 'Y': 4.88, 'W': 0.98, 'K': 2.93, 'Q': 4.39, 'I': 4.39, 'N': 4.88, 'H': 1.46}	-972.0	0.0386422976501305	0.6324786324786325	1798.0	{'P': 6.76, 'L': 16.22, 'F': 9.46, 'N': 8.11, 'D': 4.05, 'G': 6.76, 'V': 4.05, 'Y': 2.7, 'A': 6.76, 'S': 6.76, 'T': 4.05, 'E': 4.05, 'K': 5.41, 'I': 8.11, 'R': 4.05, 'Q': 2.7}	707.0	0.3030707610146863	0.850187265917603	964.0	{'.': 25.11, 'T': 13.22, 'E': 54.41, 'G': 0.66, 'H': 6.61}	59.0	0.1164383561643835	0.8292682926829268	251.0	{'A': 17.65, 'T': 26.47, 'C': 20.59, 'G': 35.29}	1548.0	0.4069662921348315	0.718080888183981	1928.0	{'T': 26.56, 'C': 24.68, 'A': 25.23, 'G': 23.52}	-394.0	0.1793635486981677	0.8303571428571429	813.0	{'C': 17.2, 'A': 39.78, 'T': 20.43, 'G': 22.58}	0.2191	0.2064	1049.0	0.8585858585858586	0.0	0.2	0.0
AF-P53708-F1-model-v4	A	1063.0	-1.0	396225	9031	0005178#0046872	0009897#0008305	0033627#0030154#0098609#0007160#0007229#0007399	P53708	0.025270374752751	0.3163175779027693	0.082363784576418	-109.0	0.1233985165205664	0.2145369284876905	630.0	{'P': 9.29, 'G': 10.93, 'S': 4.92, 'A': 5.46, 'L': 9.29, 'C': 2.73, 'K': 5.46, 'T': 7.65, 'Y': 4.37, 'V': 5.46, 'I': 4.37, 'F': 3.28, 'N': 6.56, 'R': 4.37, 'D': 7.65, 'Q': 3.28, 'W': 1.64, 'E': 1.64, 'M': 0.55, 'H': 1.09}	-992.0	0.0180451127819548	0.7058823529411765	1944.0	{'S': 16.67, 'A': 11.11, 'L': 16.67, 'G': 5.56, 'Q': 8.33, 'D': 5.56, 'V': 11.11, 'N': 5.56, 'T': 2.78, 'K': 2.78, 'F': 2.78, 'R': 2.78, 'P': 5.56, 'E': 2.78}	699.0	0.300132802124834	0.837037037037037	966.0	{'.': 25.0, 'T': 13.5, 'E': 54.2, 'G': 0.66, 'H': 6.64}	82.0	0.3415492957746479	0.7348484848484849	152.0	{'A': 16.49, 'C': 34.02, 'G': 37.11, 'T': 12.37}	2070.0	0.414791713076409	0.7374257425742574	1964.0	{'A': 30.45, 'T': 30.02, 'G': 19.76, 'C': 19.76}	-2334.0	0.0674157303370786	0.9432314410480348	2975.0	{'C': 15.74, 'A': 41.67, 'T': 22.69, 'G': 19.91}	0.2205	0.2056	1063.0	0.8603316326530612	0.0	0.0	0.0
AF-Q9Y5B9-F1-model-v4	A	1047.0	-1.0	11198	9606	0031491#0003723	0035101#0005654#0005634	0006281#0006260#0006334#0006337#0032786#0006366#0006368	Q9Y5B9	0.0077721852007063	0.361745273608913	0.1194444620618173	-93.0	0.146694214876033	0.2453917050691244	584.0	{'R': 3.76, 'Y': 4.23, 'S': 4.69, 'W': 0.94, 'G': 9.86, 'T': 3.76, 'L': 8.45, 'I': 7.51, 'D': 7.51, 'K': 7.51, 'N': 6.57, 'P': 4.23, 'F': 4.69, 'A': 6.1, 'C': 1.88, 'V': 6.57, 'E': 8.45, 'H': 0.47, 'Q': 2.35, 'M': 0.47}	-966.0	0.0325077399380804	0.6847826086956522	1846.0	{'M': 3.17, 'T': 7.94, 'K': 11.11, 'S': 9.52, 'V': 4.76, 'D': 7.94, 'I': 9.52, 'N': 7.94, 'L': 9.52, 'Q': 3.17, 'Y': 3.17, 'F': 7.94, 'R': 1.59, 'G': 4.76, 'A': 1.59, 'E': 3.17, 'P': 3.17}	418.0	0.2576726342710997	0.8648068669527897	1098.0	{'.': 18.36, 'E': 31.51, 'T': 14.89, 'H': 34.49, 'G': 0.74}	53.0	0.1908127208480565	0.7297297297297297	209.0	{'G': 42.59, 'A': 14.81, 'T': 18.52, 'C': 24.07}	2076.0	0.4291884519208911	0.7354888975457733	1832.0	{'A': 34.11, 'T': 28.23, 'G': 21.19, 'C': 16.47}	-473.0	0.1583747927031509	0.8681818181818182	986.0	{'C': 16.23, 'A': 39.27, 'T': 24.61, 'G': 19.9}	0.1862	0.1762	1047.0	0.8414012738853504	0.0	0.0	0.0
AF-O95714-F16-model-v4	A	1400.0	-1.0	#	465817	0000287#0030145#0008973	0005737	0006015#0043094#0009264	O95714	0.0087589972892165	0.3620938237740017	0.0645157779328724	-2795.0	0.0909465869251392	0.3505564387917329	3591.0	{'P': 7.03, 'S': 7.48, 'C': 4.76, 'Q': 2.72, 'L': 12.93, 'F': 3.17, 'R': 2.72, 'D': 7.48, 'T': 6.8, 'W': 1.81, 'V': 5.44, 'G': 11.56, 'N': 3.85, 'A': 7.48, 'E': 3.17, 'K': 3.17, 'I': 3.63, 'Y': 2.95, 'H': 0.91, 'M': 0.91}	-1308.0	0.0371681415929203	0.6829268292682927	2137.0	{'K': 3.57, 'N': 3.57, 'G': 8.33, 'L': 17.86, 'T': 8.33, 'V': 5.95, 'P': 3.57, 'D': 2.38, 'E': 2.38, 'A': 15.48, 'Q': 9.52, 'S': 11.9, 'W': 1.19, 'I': 3.57, 'M': 2.38}	748.0	0.3228211009174312	0.8810641627543035	1105.0	{'.': 21.49, 'E': 33.39, 'T': 13.85, 'G': 1.24, 'H': 29.84, 'B': 0.18}	62.0	0.2186495176848874	0.7555555555555555	221.0	{'G': 39.71, 'C': 30.88, 'A': 17.65, 'T': 11.76}	-3225.0	0.2178510127016821	0.8434343434343434	10803.0	{'A': 28.74, 'T': 32.21, 'G': 19.89, 'C': 19.16}	-96.0	0.2448700410396717	0.8099547511312217	510.0	{'A': 42.46, 'T': 23.46, 'C': 13.97, 'G': 20.11}	0.2164	0.1635	1400.0	0.8360759493670886	0.0	0.0	0.0
AF-Q6IE37-F1-model-v4	A	1185.0	-1.0	#	9606	0004867	0005615	0010466	Q6IE37	0.0095827417049574	0.3588675568726708	0.0531362262599823	-92.0	0.1355402873204247	0.2532088681446908	744.0	{'C': 4.15, 'V': 6.45, 'Y': 4.15, 'S': 10.6, 'D': 5.53, 'A': 4.15, 'F': 8.29, 'Q': 5.07, 'I': 5.99, 'K': 2.76, 'N': 7.83, 'G': 7.37, 'R': 2.76, 'P': 5.99, 'T': 5.53, 'E': 4.15, 'L': 8.29, 'H': 0.46, 'M': 0.46}	-1103.0	0.0248091603053435	0.7222222222222222	2024.0	{'Y': 5.77, 'T': 13.46, 'S': 19.23, 'L': 11.54, 'A': 3.85, 'E': 7.69, 'N': 7.69, 'V': 3.85, 'I': 7.69, 'P': 3.85, 'F': 1.92, 'K': 1.92, 'G': 3.85, 'D': 1.92, 'Q': 3.85, 'R': 1.92}	1195.0	0.4305849189570119	0.8157543391188251	670.0	{'.': 17.18, 'E': 45.66, 'T': 11.78, 'B': 0.16, 'H': 25.2}	0.0	-1.0	-1.0	-1.0	'-'	0.0	-1.0	-1.0	-1.0	'-'	0.0	-1.0	-1.0	-1.0	'-'	0.2442	0.2107	1185.0	0.8626827717736809	0.0	0.0	0.0
AF-Q76KP1-F1-model-v4	A	1039.0	-1.0	338707	9606	0008376#0033842	0032580	#	Q76KP1	0.0312639189606043	0.294876459620073	0.0678243742037618	-232.0	0.1389270976616231	0.2354312354312354	596.0	{'P': 10.89, 'V': 6.93, 'L': 10.89, 'R': 5.45, 'Y': 3.96, 'G': 12.87, 'T': 5.45, 'Q': 5.94, 'E': 5.94, 'D': 6.44, 'F': 5.94, 'C': 1.49, 'A': 8.42, 'K': 1.49, 'S': 4.46, 'N': 1.98, 'H': 1.49}	-988.0	0.031104199066874	0.6451612903225806	1836.0	{'T': 6.67, 'Y': 5.0, 'V': 10.0, 'L': 8.33, 'R': 3.33, 'A': 15.0, 'E': 6.67, 'K': 5.0, 'S': 5.0, 'G': 6.67, 'M': 1.67, 'P': 6.67, 'Q': 5.0, 'F': 6.67, 'H': 3.33, 'D': 1.67, 'N': 3.33}	162.0	0.2358133669609079	0.8577981651376146	1150.0	{'.': 33.96, 'T': 14.71, 'E': 34.22, 'G': 1.6, 'H': 15.51}	-24.0	0.3033419023136247	0.6519337016574586	208.0	{'G': 39.83, 'A': 14.41, 'T': 12.71, 'C': 33.05}	749.0	0.3807083983069726	0.6966979209131675	2036.0	{'A': 23.05, 'T': 22.76, 'C': 26.21, 'G': 27.97}	55.0	0.3494623655913978	0.7142857142857143	190.0	{'C': 20.77, 'T': 23.85, 'A': 26.15, 'G': 29.23}	0.1889	0.1796	1039.0	0.8585987261146497	0.0	0.0	0.0
AF-Q6ZN44-F1-model-v4	A	842.0	-1.0	90249	9606	0005042	0045121#0032589#0032809#0005886	0033564#0006915#0007411#0038007#0031175	Q6ZN44	0.0255064340221229	0.3262368099064757	0.0951197353930601	-105.0	0.1117478510028653	0.2169680111265646	677.0	{'P': 8.33, 'S': 11.54, 'G': 10.26, 'N': 2.56, 'V': 5.77, 'E': 3.85, 'I': 5.13, 'K': 6.41, 'L': 10.26, 'A': 5.13, 'T': 6.41, 'C': 5.13, 'H': 1.28, 'M': 0.64, 'F': 3.85, 'Y': 6.41, 'Q': 1.92, 'D': 3.21, 'R': 1.92}	-765.0	0.0296973158195316	0.7027027027027027	1677.0	{'M': 1.92, 'A': 11.54, 'R': 1.92, 'N': 7.69, 'G': 5.77, 'V': 7.69, 'Q': 7.69, 'L': 15.38, 'E': 5.77, 'K': 5.77, 'I': 7.69, 'F': 3.85, 'S': 11.54, 'D': 1.92, 'P': 3.85}	659.0	0.2940740740740741	0.8357894736842105	875.0	{'.': 17.88, 'E': 50.13, 'T': 13.85, 'H': 18.14}	28.0	0.3322033898305084	0.6049382716049383	133.0	{'G': 33.67, 'A': 12.24, 'C': 42.86, 'T': 11.22}	1064.0	0.34416337897424	0.7262487757100882	2267.0	{'A': 24.14, 'T': 24.21, 'G': 24.07, 'C': 27.58}	-392.0	0.1774509803921568	0.8190045248868778	799.0	{'C': 18.78, 'A': 34.81, 'T': 22.65, 'G': 23.76}	0.2055	0.2293	842.0	0.8588684043229498	0.0	0.2	0.0
AF-O95049-F1-model-v4	A	919.0	-1.0	403852	9615	0050839	0005923#0009986#0005634#0005886#0070160	0098609#0045216#0090557#1905605#0150105	O95049	0.0306899523514365	0.3098515894464984	0.2415221382376902	-138.0	0.126527677929547	0.2197253433208489	590.0	{'L': 7.95, 'E': 5.68, 'S': 13.07, 'G': 13.64, 'R': 6.82, 'P': 9.09, 'V': 4.55, 'D': 6.82, 'N': 2.27, 'T': 3.41, 'K': 3.98, 'A': 7.39, 'F': 3.41, 'Q': 5.68, 'I': 3.98, 'H': 0.57, 'Y': 1.7}	-866.0	0.0320619126589275	0.6236559139784946	1716.0	{'T': 5.17, 'A': 15.52, 'G': 1.72, 'L': 18.97, 'Q': 12.07, 'V': 6.9, 'N': 5.17, 'K': 1.72, 'S': 10.34, 'D': 3.45, 'I': 5.17, 'P': 3.45, 'E': 3.45, 'R': 6.9}	580.0	0.2821052631578947	0.8427672955974843	948.0	{'.': 21.89, 'E': 32.59, 'T': 11.69, 'H': 31.34, 'G': 2.49}	54.0	0.225	0.7128712871287128	219.0	{'A': 18.06, 'C': 33.33, 'T': 18.06, 'G': 30.56}	1048.0	0.3194140795802361	0.7179361179361179	2539.0	{'A': 26.21, 'T': 22.86, 'G': 26.15, 'C': 24.78}	47.0	0.2607003891050584	0.6633663366336634	156.0	{'C': 28.36, 'G': 19.4, 'A': 25.37, 'T': 26.87}	0.2249	0.2341	919.0	0.8376830044557607	0.0	0.2	0.0
AF-Q96PQ6-F1-model-v4	A	595.0	-1.0	57693	9606	0000981#0046872#0000978	0005634	0006357	Q96PQ6	0.0174451133186787	0.3539474113832183	0.0777503200474987	-58.0	0.0883233532934131	0.2218045112781954	804.0	{'F': 3.39, 'Q': 8.47, 'D': 6.78, 'V': 7.63, 'L': 8.47, 'C': 4.24, 'S': 5.93, 'G': 13.56, 'T': 8.47, 'P': 3.39, 'W': 0.85, 'E': 3.39, 'N': 5.08, 'R': 3.39, 'A': 6.78, 'M': 0.85, 'K': 4.24, 'Y': 2.54, 'H': 2.54}	-556.0	0.0243581303489137	0.6271186440677966	1460.0	{'A': 13.51, 'L': 16.22, 'F': 5.41, 'Q': 13.51, 'G': 8.11, 'V': 2.7, 'T': 2.7, 'Y': 2.7, 'E': 2.7, 'N': 8.11, 'K': 8.11, 'I': 2.7, 'S': 10.81, 'D': 2.7}	410.0	0.2118110236220472	0.8733766233766234	962.0	{'.': 29.37, 'H': 61.34, 'T': 7.43, 'E': 1.86}	117.0	0.3837837837837838	0.7759562841530054	187.0	{'A': 19.72, 'T': 28.87, 'G': 21.83, 'C': 29.58}	1019.0	0.2569377990430622	0.7510489510489511	2750.0	{'A': 30.63, 'T': 23.74, 'G': 21.6, 'C': 24.02}	-1191.0	0.1058467741935483	0.9333333333333332	1759.0	{'A': 42.38, 'T': 23.33, 'C': 15.24, 'G': 19.05}	0.1484	0.2145	595.0	0.8393881453154876	0.0	0.0	0.0
AF-P11362-F1-model-v4	A	822.0	-1.0	2260	9606	0005524#0017134#0005007#0008201#0042802#0042803#0004713#0090722#0004714	0031410#0005829#0005576#0016020#0005634#0005886#0043235	0016477#0043009#0001837#0008543#0000165#0001764#0018108#0048015#0043536#0045597#0008284#2000546#0033674#0043406#0043410#0045666#0014068#0010518#0010863#0051897#1905564#0046777#0006468#0045595#2001239#0001501#0048705#0007169	P11362	0.0447557381597913	0.2397668180838327	0.1267475121071146	-92.0	0.1028492008339124	0.2256097560975609	783.0	{'K': 4.05, 'C': 4.05, 'L': 12.84, 'T': 7.43, 'R': 2.7, 'P': 6.76, 'E': 4.05, 'S': 9.46, 'N': 6.08, 'I': 4.05, 'V': 5.41, 'A': 5.41, 'F': 3.38, 'D': 7.43, 'Y': 3.38, 'W': 1.35, 'G': 8.78, 'Q': 3.38}	-778.0	0.0169587337478801	0.8333333333333334	1733.0	{'D': 13.33, 'T': 13.33, 'A': 3.33, 'V': 3.33, 'R': 3.33, 'P': 6.67, 'Q': 6.67, 'L': 6.67, 'E': 3.33, 'I': 6.67, 'F': 6.67, 'S': 10.0, 'G': 10.0, 'N': 6.67}	750.0	0.2859248341930729	0.8660714285714286	909.0	{'.': 17.27, 'H': 36.6, 'T': 13.66, 'E': 31.44, 'B': 0.26, 'G': 0.77}	-204.0	0.2493472584856396	0.7892561983471075	524.0	{'A': 20.94, 'G': 26.7, 'T': 21.99, 'C': 30.37}	1309.0	0.330324074074074	0.723997970573313	2349.0	{'A': 28.03, 'T': 24.95, 'G': 22.92, 'C': 24.11}	-1687.0	0.0832997987927565	0.9039301310043668	2256.0	{'C': 15.46, 'A': 40.58, 'T': 21.74, 'G': 22.22}	0.1916	0.2163	822.0	0.8623326959847036	0.5	0.2	0.0
AF-Q0VGE8-F1-model-v4	A	651.0	-1.0	125893	9606	0000981#0046872#0000978	0005634	0006357	Q0VGE8	0.0207753193512944	0.3526071117434504	0.117375261057294	-81.0	0.0839971035481535	0.2136279926335175	838.0	{'L': 10.34, 'A': 3.45, 'T': 11.21, 'K': 10.34, 'F': 4.31, 'R': 4.31, 'S': 8.62, 'G': 8.62, 'V': 6.03, 'I': 6.03, 'D': 2.59, 'E': 3.45, 'H': 4.31, 'W': 0.86, 'P': 2.59, 'Q': 4.31, 'N': 1.72, 'M': 0.86, 'C': 5.17, 'Y': 0.86}	-617.0	0.0194601381042059	0.7560975609756098	1552.0	{'L': 9.68, 'N': 3.23, 'R': 6.45, 'A': 6.45, 'T': 6.45, 'G': 9.68, 'Q': 6.45, 'E': 3.23, 'V': 3.23, 'K': 12.9, 'P': 6.45, 'I': 6.45, 'D': 3.23, 'F': 9.68, 'S': 6.45}	408.0	0.2480252764612954	0.8532608695652174	898.0	{'.': 32.48, 'H': 55.73, 'T': 9.24, 'E': 2.55}	71.0	0.3310580204778157	0.6830985915492958	151.0	{'A': 18.56, 'C': 28.87, 'G': 30.93, 'T': 21.65}	1512.0	0.310856864654333	0.7646706586826347	2438.0	{'A': 34.77, 'T': 29.44, 'G': 18.79, 'C': 16.99}	139.0	0.3716814159292035	0.7962085308056872	241.0	{'C': 14.88, 'A': 47.02, 'T': 22.62, 'G': 15.48}	0.169	0.2283	651.0	0.831532104259377	0.0	0.0	0.0
AF-Q15751-F1-model-v4	A	1400.0	-1.0	8925	9606	0005085#0004842	0005737#0005829#0005794#0016020	0006914#0021702#0022038#0010507#0050885#0031175	Q15751	0.0365055450984083	0.2869518259129966	0.076922726695275	-2763.0	0.0905730129390018	0.3486166007905138	3604.0	{'M': 0.68, 'V': 7.03, 'L': 10.66, 'P': 7.03, 'S': 9.07, 'Q': 4.76, 'C': 4.31, 'F': 4.08, 'G': 9.98, 'D': 5.67, 'R': 3.63, 'H': 1.81, 'A': 6.58, 'T': 6.58, 'Y': 1.81, 'K': 2.72, 'I': 3.4, 'N': 4.99, 'W': 1.59, 'E': 3.63}	-1313.0	0.0297592997811816	0.6938775510204082	2187.0	{'S': 17.65, 'L': 14.71, 'A': 11.76, 'K': 4.41, 'Q': 10.29, 'V': 7.35, 'T': 2.94, 'G': 4.41, 'I': 5.88, 'D': 2.94, 'R': 7.35, 'P': 1.47, 'E': 4.41, 'Y': 1.47, 'N': 1.47, 'M': 1.47}	603.0	0.2857938718662953	0.8724489795918368	1207.0	{'.': 23.39, 'E': 25.73, 'T': 12.48, 'H': 35.67, 'G': 2.73}	80.0	0.328719723183391	0.7661290322580645	165.0	{'T': 21.05, 'C': 30.53, 'A': 21.05, 'G': 27.37}	-2844.0	0.2206745869179298	0.8591174906964381	10884.0	{'A': 28.71, 'T': 32.98, 'G': 19.31, 'C': 19.0}	28.0	0.324435318275154	0.7707317073170732	282.0	{'C': 14.56, 'T': 29.11, 'A': 39.24, 'G': 17.09}	0.2392	0.1809	1400.0	0.8384223918575063	0.0	0.0	0.0
AF-Q8NER1-F1-model-v4	A	839.0	-1.0	7442	9606	0005524#0005262#0015278#0005516#0017081#0005231#0005230#0042802#0005216#0046872#0035091#0051219#0097603#0004888#0005245	0005829#0032591#0009897#0016020#0005739#0043025#0005886#0045211	0048266#0098703#0070588#0007166#0071468#0071312#0071318#0034605#1990090#0071502#0071356#0007635#0050968#0050965#0050960#0002024#0001660#0014047#0006629#0001774#0090212#0010459#0010917#0003085#0000122#0002790#0043065#0007204#0060454#0045429#0051289#1901594#0043434#0050954#0060083#0050955	Q8NER1	0.0457588709127311	0.2321422749274005	0.1795123039771107	-104.0	0.1280575539568345	0.2465373961218836	668.0	{'K': 5.62, 'S': 3.93, 'L': 11.8, 'D': 7.87, 'P': 7.87, 'G': 7.3, 'T': 10.11, 'R': 5.06, 'F': 7.3, 'V': 6.74, 'Q': 5.62, 'E': 3.93, 'Y': 5.06, 'I': 2.25, 'A': 4.49, 'N': 2.25, 'C': 1.69, 'W': 0.56, 'M': 0.56}	-777.0	0.024390243902439	0.7288135593220338	1704.0	{'M': 6.98, 'L': 11.63, 'G': 6.98, 'A': 6.98, 'S': 11.63, 'V': 9.3, 'N': 6.98, 'I': 9.3, 'P': 2.33, 'T': 9.3, 'F': 4.65, 'E': 4.65, 'K': 2.33, 'D': 4.65, 'Q': 2.33}	409.0	0.2331460674157303	0.8341708542713567	1026.0	{'.': 28.92, 'T': 9.04, 'E': 12.35, 'H': 49.7}	7.0	0.3137254901960784	0.7619047619047619	330.0	{'C': 27.84, 'T': 25.57, 'G': 24.43, 'A': 22.16}	1329.0	0.3454123112659698	0.729995090819833	2268.0	{'A': 27.24, 'T': 25.69, 'G': 23.0, 'C': 24.08}	-611.0	0.1437768240343347	0.8854625550660793	1171.0	{'C': 15.42, 'A': 41.79, 'T': 21.39, 'G': 21.39}	0.1864	0.2084	839.0	0.8414012738853504	0.5	0.2	0.0
AF-Q7Z5H3-F1-model-v4	A	698.0	-1.0	58504	9606	0005096	0005829#0005925#0098978#0005634	0090630#0001525#0030154#0099175#0051056#0007165	Q7Z5H3	0.0424970408772335	0.2612880979691155	0.0202533741750159	-64.0	0.1125281320330082	0.2351097178683385	695.0	{'S': 10.67, 'I': 2.0, 'Q': 5.33, 'A': 6.0, 'V': 3.33, 'G': 10.67, 'P': 7.33, 'R': 5.33, 'K': 6.67, 'N': 4.67, 'L': 12.67, 'F': 2.67, 'D': 3.33, 'W': 0.67, 'H': 1.33, 'Y': 3.33, 'C': 2.0, 'T': 6.0, 'E': 6.0}	-642.0	0.0201342281879194	0.7857142857142857	1597.0	{'L': 18.18, 'S': 6.06, 'R': 12.12, 'P': 6.06, 'E': 9.09, 'A': 12.12, 'V': 6.06, 'Q': 6.06, 'I': 6.06, 'T': 9.09, 'G': 3.03, 'Y': 3.03, 'K': 3.03}	579.0	0.220817843866171	0.8839285714285714	1009.0	{'.': 21.21, 'T': 7.41, 'E': 14.48, 'H': 55.89, 'G': 1.01}	0.0	-1.0	-1.0	-1.0	'-'	0.0	-1.0	-1.0	-1.0	'-'	0.0	-1.0	-1.0	-1.0	'-'	0.1714	0.2208	698.0	0.8382165605095542	0.0	0.0	0.0
AF-Q02386-F1-model-v4	A	682.0	-1.0	7596	9606	0000981#0046872#0000978	0005654#0005634	0006357	Q02386	0.0321396794089021	0.3169096667263927	0.212637982875945	-93.0	0.0991253644314868	0.2332761578044597	789.0	{'S': 6.62, 'T': 7.35, 'F': 7.35, 'V': 5.88, 'L': 5.88, 'D': 2.94, 'K': 5.15, 'R': 5.88, 'N': 4.41, 'P': 3.68, 'G': 15.44, 'Y': 5.88, 'W': 1.47, 'Q': 3.68, 'C': 7.35, 'E': 2.21, 'I': 3.68, 'A': 4.41, 'H': 0.74}	-651.0	0.0134146341463414	0.88	1615.0	{'E': 9.09, 'A': 4.55, 'V': 9.09, 'Q': 22.73, 'I': 9.09, 'R': 13.64, 'L': 18.18, 'T': 4.55, 'G': 4.55, 'S': 4.55}	356.0	0.1957321559970566	0.869281045751634	1053.0	{'.': 18.05, 'H': 64.29, 'T': 12.41, 'E': 5.26}	0.0	-1.0	-1.0	-1.0	'-'	0.0	-1.0	-1.0	-1.0	'-'	0.0	-1.0	-1.0	-1.0	'-'	0.1796	0.2346	682.0	0.8368387507966858	0.0	0.0	0.0
AF-Q9NPF5-F1-model-v4	A	467.0	-1.0	55929	9606	0061629#0003714	0005737#0005829#0035267#0005654#0000786#0005634#0005657#0000812	0006338#0006306#0006281#0016573#0043968#0043967#0045892#0000122#0045893#1905168#0042307#0042981#0051726#0006355#2000779#0045471	Q9NPF5	0.0287881544091671	0.3299583787406172	0.0901716732019928	-49.0	0.0661337209302325	0.25	1012.0	{'A': 13.19, 'V': 8.79, 'I': 5.49, 'P': 9.89, 'D': 5.49, 'S': 4.4, 'K': 6.59, 'E': 4.4, 'L': 14.29, 'F': 4.4, 'G': 5.49, 'Y': 2.2, 'W': 1.1, 'R': 3.3, 'N': 1.1, 'Q': 5.49, 'C': 1.1, 'H': 1.1, 'T': 2.2}	-436.0	0.0220170454545454	0.7380952380952381	1366.0	{'M': 3.23, 'A': 16.13, 'R': 3.23, 'F': 6.45, 'N': 6.45, 'T': 6.45, 'V': 3.23, 'L': 12.9, 'Y': 3.23, 'Q': 6.45, 'K': 9.68, 'I': 6.45, 'S': 9.68, 'G': 6.45}	517.0	0.2145886344359626	0.933579335793358	908.0	{'.': 22.13, 'T': 7.91, 'E': 5.53, 'H': 62.85, 'G': 1.58}	0.0	-1.0	-1.0	-1.0	'-'	0.0	-1.0	-1.0	-1.0	'-'	0.0	-1.0	-1.0	-1.0	'-'	0.1323	0.2263	467.0	0.8397965670692944	0.0	0.0	0.0
AF-Q8TDJ6-F4-model-v4	A	1400.0	-1.0	23312	9606	0031267	0005615#0098992#0043291#0008021#0030672	0007035	Q8TDJ6	0.0111326467069971	0.3715768529734896	0.0271879789729934	-1215.0	0.1299379693111328	0.319422150882825	1817.0	{'M': 0.25, 'V': 7.29, 'L': 9.8, 'C': 4.27, 'P': 7.54, 'A': 6.03, 'Y': 3.27, 'N': 6.03, 'F': 6.78, 'S': 9.05, 'Q': 3.52, 'T': 6.53, 'I': 3.27, 'G': 7.79, 'D': 6.53, 'K': 4.77, 'W': 1.26, 'E': 3.52, 'R': 2.01, 'H': 0.5}	-1315.0	0.0310994305738063	0.71	2183.0	{'L': 15.49, 'N': 2.82, 'D': 5.63, 'S': 8.45, 'R': 4.23, 'P': 2.82, 'A': 11.27, 'E': 5.63, 'I': 2.82, 'T': 7.04, 'G': 4.23, 'V': 4.23, 'Q': 7.04, 'K': 7.04, 'F': 5.63, 'H': 4.23, 'M': 1.41}	886.0	0.3462669018224574	0.8636363636363636	1019.0	{'.': 19.35, 'E': 38.2, 'T': 12.22, 'H': 29.71, 'G': 0.51}	42.0	0.3690851735015772	0.6724137931034483	143.0	{'A': 19.66, 'T': 17.09, 'C': 29.06, 'G': 34.19}	1258.0	0.3210463733650416	0.8066268332428028	5569.0	{'A': 30.4, 'T': 34.48, 'G': 17.85, 'C': 17.27}	-461.0	0.1630434782608695	0.8628318584070797	970.0	{'C': 15.9, 'A': 41.03, 'T': 25.13, 'G': 17.95}	0.2248	0.1704	1400.0	0.8407643312101911	0.0	0.0	0.0
AF-Q9UGP8-F1-model-v4	A	760.0	-1.0	11231	9606	0008320#0003723#0038023	0005783#0016020#0031207	0001889#0010259#0006807#0006620#0031204#0006612#0006614	Q9UGP8	0.0352520650130213	0.3129500257038799	0.0083406172007201	-99.0	0.096938775510204	0.2012102874432677	711.0	{'G': 8.27, 'T': 5.26, 'Y': 7.52, 'L': 12.03, 'F': 8.27, 'W': 1.5, 'N': 4.51, 'R': 2.26, 'K': 7.52, 'P': 4.51, 'I': 4.51, 'A': 5.26, 'V': 7.52, 'E': 5.26, 'Q': 4.51, 'D': 4.51, 'S': 4.51, 'C': 1.5, 'H': 0.75}	-715.0	0.0152046783625731	0.7878787878787878	1677.0	{'A': 11.54, 'S': 3.85, 'F': 3.85, 'V': 7.69, 'I': 11.54, 'R': 7.69, 'G': 7.69, 'D': 15.38, 'E': 3.85, 'P': 3.85, 'T': 3.85, 'K': 7.69, 'N': 3.85, 'Y': 3.85, 'L': 3.85}	533.0	0.210263720598717	0.8676470588235294	1063.0	{'.': 16.27, 'E': 17.63, 'H': 56.27, 'T': 9.83}	32.0	0.3157894736842105	0.723404255319149	182.0	{'C': 25.49, 'T': 16.67, 'G': 42.16, 'A': 15.69}	1659.0	0.3741480038948393	0.7696544817225839	2111.0	{'A': 36.37, 'T': 27.13, 'C': 16.01, 'G': 20.49}	-3066.0	0.0552038490757153	0.956140350877193	3721.0	{'C': 15.14, 'A': 40.83, 'T': 23.85, 'G': 20.18}	0.1737	0.2094	760.0	0.8416030534351145	0.0	0.0	0.0
AF-P24043-F10-model-v4	A	1322.0	-1.0	3908	9606	0005201#0005102#0005198	0005604#0062023#0005576#0031594#0098637#0042383#0043083	0009887#0007411#0007155#0035633#0007517#0045785#2001046#0051149#0032224#0110011#0030334#0045995#0009888	P24043	0.002912180216064	0.4330939207329795	0.0736146078897646	-1248.0	0.1262722646310432	0.3173461231015188	1893.0	{'M': 0.25, 'V': 4.53, 'L': 10.33, 'P': 8.06, 'Q': 2.27, 'C': 5.29, 'N': 7.3, 'T': 7.3, 'S': 3.53, 'G': 11.34, 'Y': 4.03, 'F': 6.3, 'H': 0.5, 'D': 6.8, 'I': 3.78, 'A': 6.8, 'E': 4.28, 'R': 2.27, 'K': 3.78, 'W': 1.26}	-1240.0	0.0232662192393736	0.7428571428571429	2165.0	{'N': 9.62, 'R': 5.77, 'K': 9.62, 'I': 7.69, 'S': 9.62, 'A': 5.77, 'D': 11.54, 'V': 7.69, 'L': 5.77, 'F': 5.77, 'T': 3.85, 'Y': 5.77, 'G': 3.85, 'E': 3.85, 'Q': 1.92, 'P': 1.92}	399.0	0.2911318553092182	0.8443316412859561	1123.0	{'T': 16.43, '.': 24.25, 'E': 59.12, 'B': 0.2}	74.0	0.2327272727272727	0.6530612244897959	177.0	{'C': 34.38, 'T': 21.88, 'G': 26.56, 'A': 17.19}	872.0	0.3092588704597942	0.8064604434711197	5873.0	{'A': 30.41, 'T': 32.62, 'G': 18.7, 'C': 18.26}	136.0	0.4026845637583892	0.8	148.0	{'T': 30.83, 'A': 45.0, 'G': 11.67, 'C': 12.5}	0.2148	0.1704	1322.0	0.8611464968152867	0.0	0.0	0.0
AF-P01024-F1-model-v4	A	1663.0	-1.0	100135462	10141	0031715#0004866	0005615	0006957#0006958#0006954#0045745#0010828#0010884#0001934#0010866	P01024	0.0035767644886528	0.4442821330229915	0.1132600047230165	-217.0	0.1613265879707701	0.2480553154710458	622.0	{'S': 5.92, 'L': 9.76, 'T': 7.32, 'P': 7.32, 'Y': 3.48, 'R': 3.83, 'V': 7.67, 'D': 5.23, 'N': 3.48, 'F': 5.23, 'G': 13.24, 'K': 4.88, 'I': 3.14, 'E': 5.92, 'Q': 4.53, 'H': 1.05, 'A': 6.62, 'C': 1.39}	-1557.0	0.0445425361155698	0.7207792207792207	2338.0	{'G': 7.21, 'S': 10.81, 'V': 9.91, 'T': 13.51, 'P': 2.7, 'N': 7.21, 'Q': 5.41, 'L': 6.31, 'Y': 4.5, 'D': 3.6, 'E': 6.31, 'R': 0.9, 'A': 6.31, 'H': 0.9, 'I': 9.01, 'M': 0.9, 'K': 3.6, 'F': 0.9}	0.0	-1.0	-1.0	-1.0	'-'	57.0	0.1433823529411764	0.7222222222222222	218.0	{'A': 12.82, 'C': 43.59, 'T': 35.9, 'G': 7.69}	1885.0	0.4200677241133488	0.7358726194192944	2408.0	{'A': 28.81, 'T': 25.37, 'G': 23.12, 'C': 22.7}	67.0	0.3202846975088968	0.7142857142857143	155.0	{'C': 27.78, 'A': 24.44, 'T': 27.78, 'G': 20.0}	0.2559	0.1699	1663.0	0.8555347091932458	0.0	0.0	0.0
AF-P98164-F8-model-v4	A	1400.0	-1.0	4036	9606	0005509#0038024#0051087#0042562#0031994#0005041#0140318#0017124	0016324#0030424#0031526#0030669#0005905#0030425#0005783#0031904#0009897#0070062#0005794#0005765#0005764#0005886#0043235	0097242#0035904#0008283#0071363#0015889#0060982#0034311#0006897#1904447#0030900#0001822#0006629#0008584#0030001#0043066#0030514#0001843#0140058#0003148#1905167#0050769#0070447#0051897#0015031#0061156#0006898#0044321#0001523#0003139#0007605#0045056#0150104#0060068#0003223#0003281#0042359	P98164	0.0146424077273261	0.3708829192899338	0.1267475121071146	-2638.0	0.094412331406551	0.350835322195704	3414.0	{'M': 0.91, 'L': 6.58, 'V': 4.76, 'S': 5.22, 'C': 7.03, 'T': 7.26, 'P': 7.94, 'Y': 5.22, 'F': 6.12, 'R': 3.4, 'G': 10.66, 'H': 1.81, 'Q': 2.49, 'D': 7.71, 'N': 7.71, 'I': 3.85, 'W': 1.36, 'A': 3.17, 'E': 2.95, 'K': 3.85}	-1329.0	0.0261324041811846	0.6896551724137931	2209.0	{'S': 13.33, 'T': 10.0, 'A': 18.33, 'L': 13.33, 'G': 5.0, 'Q': 8.33, 'V': 8.33, 'N': 5.0, 'K': 1.67, 'I': 3.33, 'D': 3.33, 'P': 3.33, 'E': 1.67, 'Y': 1.67, 'R': 3.33}	194.0	0.2865264354747015	0.8076923076923077	1135.0	{'.': 16.87, 'E': 62.1, 'T': 17.86, 'G': 1.98, 'B': 0.2, 'H': 0.99}	82.0	0.3125	0.8035714285714286	176.0	{'A': 17.78, 'C': 27.78, 'T': 17.78, 'G': 36.67}	-2372.0	0.2268195413758723	0.8497865528281751	10294.0	{'A': 29.51, 'T': 32.9, 'G': 18.87, 'C': 18.71}	-785.0	0.1303789338471419	0.8982300884955752	1331.0	{'C': 14.29, 'A': 39.41, 'T': 24.14, 'G': 22.17}	0.282	0.2132	1400.0	0.8588684043229498	0.0	0.2	0.0
AF-Q9HBA0-F1-model-v4	A	871.0	-1.0	59341	9606	0003779#0051015#0043014#0005524#0048487#0005262#0005516#0005261#0042802#0005216#0008289#0046872#0008017#0005034#0019901#0005080#0042169#0015275	0005912#0016324#0009986#0005929#0030864#0005881#0031410#0005783#0030175#0005925#0030426#0030027#0016020#0005886#0032587	0031532#0007015#0097497#0070509#0098703#1902656#0070588#0006816#0060351#0006884#0007043#0006874#0071476#0071477#0034605#0071470#0043622#0002024#0097009#0042593#0042538#0046785#0050891#1903444#0010977#0000122#0007231#0071651#2000340#0007204#0070374#0050729#0032755#0046330#0010759#0071642#0031117#0071639#0045989#0043117#1903715#0047484#0032868#0009612#0030103	Q9HBA0	0.0484055202874076	0.2574873198597717	0.117375261057294	-116.0	0.1206171107994389	0.2395543175487465	708.0	{'A': 5.23, 'D': 4.65, 'S': 5.81, 'E': 3.49, 'P': 8.14, 'G': 8.14, 'L': 12.21, 'N': 7.56, 'F': 5.23, 'R': 2.91, 'K': 5.23, 'Y': 4.07, 'V': 6.4, 'T': 9.3, 'I': 4.07, 'Q': 2.91, 'C': 1.16, 'M': 1.16, 'H': 1.16, 'W': 1.16}	-815.0	0.0245810055865921	0.6875	1726.0	{'V': 6.82, 'L': 22.73, 'P': 6.82, 'Q': 4.55, 'G': 4.55, 'S': 2.27, 'E': 4.55, 'N': 6.82, 'T': 9.09, 'R': 4.55, 'A': 6.82, 'H': 2.27, 'Y': 9.09, 'F': 2.27, 'K': 2.27, 'D': 4.55}	423.0	0.250354609929078	0.795045045045045	966.0	{'.': 32.29, 'T': 11.61, 'H': 48.16, 'G': 1.98, 'B': 0.57, 'E': 5.38}	0.0	-1.0	-1.0	-1.0	'-'	0.0	-1.0	-1.0	-1.0	'-'	0.0	-1.0	-1.0	-1.0	'-'	0.1874	0.2036	871.0	0.8618714194780395	0.5	0.2	0.0
AF-Q2M3X9-F1-model-v4	A	581.0	-1.0	641339	9606	0000981#0001227#0046872#0000977	0005634	0000122#0006357	Q2M3X9	0.0354436259914386	0.3178998232987378	0.1772153079970764	-52.0	0.0970654627539503	0.2457142857142857	804.0	{'M': 1.55, 'F': 6.2, 'K': 8.53, 'V': 5.43, 'S': 7.75, 'N': 2.33, 'L': 5.43, 'R': 5.43, 'D': 1.55, 'G': 11.63, 'A': 3.88, 'C': 6.2, 'I': 4.65, 'Y': 4.65, 'Q': 2.33, 'T': 12.4, 'P': 4.65, 'E': 3.1, 'H': 1.55, 'W': 0.78}	-547.0	0.021066491112574	0.7111111111111111	1474.0	{'M': 3.12, 'A': 6.25, 'Y': 3.12, 'R': 3.12, 'F': 3.12, 'I': 9.38, 'G': 9.38, 'V': 3.12, 'Q': 12.5, 'N': 6.25, 'L': 12.5, 'K': 9.38, 'S': 15.62, 'T': 3.12}	455.0	0.2061611374407582	0.8758389261744967	968.0	{'.': 19.16, 'H': 65.52, 'E': 4.6, 'T': 10.73}	0.0	-1.0	-1.0	-1.0	'-'	0.0	-1.0	-1.0	-1.0	'-'	0.0	-1.0	-1.0	-1.0	'-'	0.1526	0.2235	581.0	0.8357733927434755	0.0	0.0	0.0
AF-Q8N8U3-F1-model-v4	A	475.0	-1.0	203430	9606	0003676#0008270	0005634	#	Q8N8U3	0.0375345831191947	0.3123436710348204	0.2399998462757295	-49.0	0.0614285714285714	0.2471264367816092	1052.0	{'A': 11.63, 'Y': 2.33, 'L': 15.12, 'I': 6.98, 'W': 3.49, 'Q': 12.79, 'P': 5.81, 'E': 4.65, 'K': 2.33, 'D': 4.65, 'T': 4.65, 'V': 4.65, 'S': 4.65, 'F': 4.65, 'G': 3.49, 'C': 3.49, 'N': 3.49, 'H': 1.16}	-436.0	0.0264663805436337	0.6166666666666667	1338.0	{'A': 10.81, 'L': 13.51, 'Q': 21.62, 'I': 10.81, 'P': 2.7, 'F': 8.11, 'G': 5.41, 'V': 2.7, 'N': 5.41, 'E': 2.7, 'K': 5.41, 'S': 5.41, 'D': 2.7, 'T': 2.7}	362.0	0.1451229183187946	0.9289340101522844	1064.0	{'H': 86.34, '.': 7.65, 'G': 1.64, 'T': 4.37}	155.0	0.4521739130434782	0.7222222222222222	129.0	{'A': 22.44, 'T': 33.33, 'C': 26.92, 'G': 17.31}	882.0	0.2126619408457589	0.7506471095772217	2932.0	{'A': 31.84, 'T': 23.56, 'G': 20.11, 'C': 24.48}	-240.0	0.2071197411003236	0.8458149779735683	700.0	{'C': 15.1, 'A': 43.75, 'T': 25.0, 'G': 16.15}	0.127	0.221	475.0	0.8413001912045889	0.0	0.0	0.0
AF-Q96M86-F8-model-v4	A	1400.0	-1.0	144132	9606	0005524#0045505#0051959#0008569	0030286#0070062#0036156#0036126	0003341#0030317#0007018#0120316	Q96M86	0.040138825820451	0.3040073444671038	0.0941175821499755	-2740.0	0.0924140821458508	0.3516746411483253	3518.0	{'M': 0.23, 'F': 6.58, 'V': 6.8, 'L': 14.51, 'P': 8.39, 'Q': 5.67, 'C': 3.85, 'T': 4.08, 'R': 4.08, 'Y': 2.49, 'D': 5.22, 'K': 3.17, 'H': 2.04, 'S': 5.67, 'W': 2.27, 'G': 9.3, 'N': 3.63, 'E': 4.08, 'A': 5.9, 'I': 2.04}	-1298.0	0.0438478747203579	0.6621621621621622	2087.0	{'T': 6.12, 'A': 10.2, 'L': 13.27, 'G': 7.14, 'K': 2.04, 'Q': 8.16, 'D': 3.06, 'V': 10.2, 'N': 4.08, 'S': 9.18, 'F': 5.1, 'I': 2.04, 'P': 5.1, 'E': 5.1, 'R': 4.08, 'M': 1.02, 'H': 4.08}	411.0	0.2678868552412645	0.8327586206896552	1223.0	{'.': 27.54, 'E': 22.57, 'T': 10.97, 'H': 37.68, 'G': 1.24}	-26.0	0.2886002886002886	0.7843137254901961	438.0	{'A': 21.0, 'T': 31.0, 'G': 21.5, 'C': 26.5}	1224.0	0.2453496585825288	0.7611395178962747	2878.0	{'A': 25.72, 'T': 28.79, 'G': 21.4, 'C': 24.09}	-114.0	0.2437417654808959	0.8447488584474886	540.0	{'A': 41.08, 'T': 22.16, 'C': 14.59, 'G': 22.16}	0.2055	0.1553	1400.0	0.8405336721728082	0.0	0.0	0.0
AF-Q13585-F1-model-v4	A	617.0	-1.0	9248	9606	0004930#0008502	0005654#0005886	0007267#0007186	Q13585	0.0470982411284897	0.2649874139927372	0.0237089470211593	-88.0	0.0896191187453323	0.2177858439201452	788.0	{'P': 6.67, 'T': 5.83, 'L': 7.5, 'G': 5.0, 'C': 2.5, 'V': 7.5, 'I': 5.0, 'D': 9.17, 'N': 7.5, 'A': 10.0, 'Y': 4.17, 'S': 8.33, 'F': 6.67, 'M': 2.5, 'E': 3.33, 'K': 2.5, 'R': 1.67, 'W': 0.83, 'Q': 0.83, 'H': 2.5}	-580.0	0.0179372197309417	0.717948717948718	1522.0	{'V': 10.71, 'D': 7.14, 'L': 17.86, 'I': 14.29, 'G': 7.14, 'N': 10.71, 'T': 7.14, 'A': 14.29, 'Y': 7.14, 'E': 3.57}	349.0	0.1524926686217008	0.8813559322033898	1128.0	{'.': 12.98, 'E': 2.88, 'T': 4.81, 'H': 77.4, 'G': 1.92}	116.0	0.301418439716312	0.7024793388429752	161.0	{'G': 23.53, 'C': 28.24, 'T': 28.24, 'A': 20.0}	1106.0	0.2556213017751479	0.7443142660234321	2774.0	{'A': 24.72, 'C': 26.2, 'T': 29.63, 'G': 19.44}	30.0	0.0732758620689655	0.68	207.0	{'A': 23.53, 'T': 17.65, 'C': 29.41, 'G': 29.41}	0.1497	0.2102	617.0	0.8589420654911839	0.0	0.2	0.0
AF-Q8NI36-F1-model-v4	A	951.0	-1.0	134430	9606	0003723	0005730#0005654#0034388#0032040	0050896#0006364#0007601	Q8NI36	0.0019992048879244	0.5082195573869013	0.1081575850073603	-106.0	0.1381818181818181	0.2237926972909305	526.0	{'L': 12.11, 'A': 3.68, 'V': 9.47, 'C': 3.16, 'P': 4.74, 'K': 5.79, 'S': 10.0, 'R': 3.68, 'T': 6.32, 'F': 5.26, 'Y': 1.58, 'D': 5.79, 'N': 5.79, 'E': 2.63, 'G': 8.95, 'I': 6.84, 'W': 1.05, 'Q': 2.63, 'M': 0.53}	-884.0	0.0324149108589951	0.7228915662650602	1768.0	{'M': 3.33, 'I': 8.33, 'A': 13.33, 'Q': 10.0, 'T': 5.0, 'S': 15.0, 'L': 15.0, 'G': 10.0, 'F': 5.0, 'N': 6.67, 'K': 1.67, 'D': 1.67, 'V': 5.0}	1019.0	0.3963691376701966	0.8562091503267973	710.0	{'.': 16.79, 'E': 47.14, 'T': 12.4, 'G': 1.72, 'H': 21.95}	86.0	0.2830882352941176	0.7549019607843137	170.0	{'G': 31.17, 'T': 23.38, 'C': 25.97, 'A': 19.48}	2106.0	0.3818097876269621	0.7594123048668503	2154.0	{'T': 33.86, 'G': 17.23, 'A': 31.26, 'C': 17.65}	-2776.0	0.059408676429953	0.9388646288209608	3390.0	{'A': 40.47, 'T': 24.19, 'C': 14.88, 'G': 20.47}	0.1868	0.1898	951.0	0.836272040302267	0.0	0.0	0.0
AF-P14410-F1-model-v4	A	1827.0	-1.0	6476	9606	0004558#0030246#0004553#0004574#0004575	0016324#0005903#0070062#0005794#0005886	0044245#0005987	P14410	0.0015596343554912	0.5206094769287	0.0727871210352775	-335.0	0.1703033528472591	0.2620802620802621	658.0	{'M': 0.94, 'F': 5.94, 'V': 4.69, 'L': 8.75, 'T': 8.75, 'P': 6.88, 'A': 6.25, 'R': 2.81, 'S': 6.88, 'W': 1.25, 'H': 1.56, 'N': 6.88, 'D': 7.19, 'I': 6.88, 'G': 9.06, 'Y': 4.69, 'K': 3.75, 'Q': 2.5, 'E': 2.5, 'C': 1.88}	-1706.0	0.0367729831144465	0.6758620689655173	2520.0	{'A': 5.1, 'L': 12.24, 'T': 9.18, 'I': 9.18, 'V': 5.1, 'E': 4.08, 'N': 4.08, 'Q': 8.16, 'K': 9.18, 'P': 5.1, 'F': 6.12, 'G': 8.16, 'S': 7.14, 'D': 1.02, 'R': 1.02, 'M': 2.04, 'Y': 3.06}	0.0	-1.0	-1.0	-1.0	'-'	43.0	0.1335740072202166	0.7115384615384616	225.0	{'A': 29.73, 'T': 27.03, 'G': 21.62, 'C': 21.62}	2865.0	0.4358369821488717	0.7684085510688836	2570.0	{'A': 31.72, 'T': 33.08, 'G': 18.2, 'C': 17.0}	119.0	0.3333333333333333	0.7990196078431373	285.0	{'A': 41.72, 'T': 30.06, 'C': 14.11, 'G': 14.11}	0.2908	0.1787	1827.0	0.8617834394904459	0.0	0.2	0.0
AF-Q6U841-F1-model-v4	A	1118.0	-1.0	57282	9606	0140892#0008510#0005452#0022857	0097440#0016324#0043679#0097441#0016323#0097442#0030425#0016020#0043025#0043204#0005886#0098794#0036477#0045202	0015701#0048854#0006821#0050801#0035641#0035264#0009791#1902600#0021860#0051453#0048172#0009416#0055085#0007601	Q6U841	0.0275278871116634	0.3466219420455617	0.0446646519250406	-149.0	0.14673157162726	0.2214060860440713	485.0	{'M': 0.95, 'L': 13.27, 'E': 6.64, 'G': 9.0, 'I': 5.69, 'H': 1.9, 'D': 6.16, 'V': 7.11, 'P': 8.53, 'S': 7.58, 'R': 2.37, 'F': 5.21, 'T': 5.69, 'C': 2.84, 'N': 4.27, 'A': 6.16, 'Q': 2.37, 'K': 2.84, 'Y': 0.95, 'W': 0.47}	-1042.0	0.0230505149583129	0.7580645161290323	1977.0	{'M': 2.13, 'S': 6.38, 'F': 6.38, 'P': 8.51, 'Q': 8.51, 'A': 8.51, 'V': 12.77, 'L': 2.13, 'H': 4.26, 'T': 10.64, 'E': 4.26, 'K': 4.26, 'N': 6.38, 'G': 6.38, 'W': 2.13, 'I': 4.26, 'D': 2.13}	476.0	0.2856234096692112	0.8487712665406427	1043.0	{'.': 30.29, 'T': 10.47, 'E': 15.81, 'H': 40.53, 'G': 2.9}	70.0	0.2152777777777778	0.775	208.0	{'A': 29.03, 'G': 25.81, 'C': 25.81, 'T': 19.35}	2273.0	0.428951452006207	0.7505818463925523	1933.0	{'T': 32.3, 'A': 30.39, 'G': 19.12, 'C': 18.19}	-1341.0	0.0957095709570957	0.8982300884955752	1895.0	{'C': 15.76, 'A': 41.38, 'T': 24.63, 'G': 18.23}	0.2161	0.1948	1118.0	0.8575031525851198	0.0	0.2	0.0
AF-Q8N398-F1-model-v4	A	1242.0	-1.0	90113	9606	#	#	#	Q8N398	0.0300265087497315	0.3402846086915141	0.2109178108554219	-238.0	0.1512553582363747	0.2800453514739229	751.0	{'G': 12.96, 'S': 7.69, 'L': 13.77, 'T': 6.88, 'C': 4.86, 'N': 2.02, 'P': 10.53, 'V': 6.48, 'Y': 2.43, 'F': 4.45, 'A': 8.1, 'E': 2.83, 'R': 4.86, 'D': 4.45, 'Q': 4.05, 'I': 0.81, 'H': 1.21, 'K': 0.81, 'W': 0.4, 'M': 0.4}	-1169.0	0.0197974217311233	0.8113207547169812	2119.0	{'P': 2.33, 'E': 9.3, 'A': 13.95, 'V': 9.3, 'Q': 11.63, 'R': 9.3, 'L': 13.95, 'T': 6.98, 'G': 4.65, 'S': 9.3, 'I': 4.65, 'K': 4.65}	592.0	0.3107520198881293	0.8116883116883117	993.0	{'.': 30.2, 'E': 30.6, 'T': 11.8, 'B': 0.2, 'H': 26.4, 'G': 0.8}	75.0	0.4064748201438849	0.6932515337423313	115.0	{'A': 7.08, 'C': 46.9, 'T': 17.7, 'G': 28.32}	1215.0	0.4207627118644068	0.7015188979159308	1889.0	{'T': 25.73, 'C': 27.14, 'G': 25.33, 'A': 21.8}	46.0	0.3135593220338983	0.6686746987951807	188.0	{'A': 25.23, 'G': 27.03, 'T': 23.42, 'C': 24.32}	0.2111	0.1754	1242.0	0.8409669211195929	0.0	0.0	0.0
AF-Q9P2H5-F1-model-v4	A	1018.0	-1.0	57558	9606	0004843#0004197	0005829#0005634	0016579#0006511	Q9P2H5	0.0508859174903886	0.2564178591889064	0.0333332138395487	-217.0	0.1129568106312292	0.2162849872773536	719.0	{'D': 6.47, 'P': 8.24, 'L': 13.53, 'A': 10.0, 'G': 10.59, 'V': 4.71, 'F': 5.29, 'E': 5.88, 'T': 5.88, 'R': 4.12, 'Q': 2.94, 'C': 4.12, 'I': 2.94, 'S': 6.47, 'N': 2.35, 'W': 1.18, 'Y': 1.76, 'H': 1.18, 'K': 2.35}	-958.0	0.0254942767950052	0.620253164556962	1843.0	{'D': 8.16, 'K': 8.16, 'E': 2.04, 'V': 8.16, 'F': 10.2, 'A': 6.12, 'Q': 4.08, 'I': 4.08, 'P': 10.2, 'G': 2.04, 'N': 4.08, 'S': 10.2, 'L': 12.24, 'R': 2.04, 'T': 4.08, 'M': 2.04, 'Y': 2.04}	313.0	0.1818727490996398	0.9044776119402984	1331.0	{'.': 13.2, 'H': 56.44, 'T': 11.88, 'G': 0.99, 'E': 17.49}	0.0	-1.0	-1.0	-1.0	'-'	0.0	-1.0	-1.0	-1.0	'-'	0.0	-1.0	-1.0	-1.0	'-'	0.2004	0.1936	1018.0	0.8360759493670886	0.0	0.0	0.0
AF-P20701-F1-model-v4	A	1170.0	-1.0	281874	9913	0030369#0005178#0046872	0009897#0034687#0008305	0033627#0098609#0007160#0007157#0007229#0007159#0035683#0006909#0043113#0002291	P20701	0.007099131595458	0.4714976927266274	0.0066610907906692	-114.0	0.1455399061032863	0.2279411764705882	539.0	{'D': 7.37, 'F': 7.83, 'A': 5.07, 'S': 8.29, 'V': 6.45, 'L': 11.98, 'G': 11.52, 'N': 4.61, 'T': 5.99, 'K': 2.76, 'P': 5.07, 'Y': 2.76, 'Q': 5.07, 'I': 4.15, 'R': 3.69, 'W': 0.46, 'E': 3.69, 'H': 0.92, 'C': 2.3}	-1093.0	0.0280464216634429	0.6823529411764706	1983.0	{'A': 13.79, 'L': 17.24, 'N': 3.45, 'T': 5.17, 'V': 5.17, 'K': 5.17, 'S': 8.62, 'F': 1.72, 'G': 5.17, 'I': 8.62, 'R': 6.9, 'D': 3.45, 'P': 1.72, 'E': 6.9, 'Q': 3.45, 'Y': 1.72, 'M': 1.72}	596.0	0.2761194029850746	0.8146788990825689	1063.0	{'.': 25.68, 'E': 55.41, 'T': 12.16, 'H': 6.76}	78.0	0.2318840579710145	0.7529411764705882	191.0	{'A': 15.62, 'T': 26.56, 'C': 28.12, 'G': 29.69}	1843.0	0.4096589705570854	0.7398622800306044	2107.0	{'A': 26.11, 'T': 28.23, 'G': 23.68, 'C': 21.98}	-772.0	0.1307490144546649	0.8766519823788547	1295.0	{'C': 17.09, 'A': 41.21, 'T': 22.11, 'G': 19.6}	0.2526	0.2186	1170.0	0.8625954198473282	0.0	0.0	0.0
AF-P08621-F1-model-v4	A	437.0	-1.0	535113	9913	0003729#0003723#0017069#0030619	0016607#0005634#0005681#0005685#0071004	0000398#0043484	P08621	0.0502430067883358	0.2716418385391683	0.0813954771139466	-120.0	0.0527097253155159	0.1955922865013774	984.0	{'Q': 2.82, 'F': 2.82, 'L': 2.82, 'E': 11.27, 'N': 7.04, 'P': 7.04, 'R': 14.08, 'K': 4.23, 'H': 1.41, 'G': 18.31, 'A': 4.23, 'T': 4.23, 'S': 7.04, 'Y': 4.23, 'D': 8.45}	-410.0	0.0099857346647646	0.7777777777777778	1384.0	{'Q': 7.14, 'L': 7.14, 'P': 14.29, 'D': 7.14, 'S': 21.43, 'K': 14.29, 'R': 7.14, 'F': 7.14, 'I': 7.14, 'E': 7.14}	374.0	0.172787979966611	0.9324324324324323	976.0	{'.': 19.32, 'T': 12.56, 'H': 67.15, 'E': 0.97}	92.0	0.3398692810457516	0.6709677419354839	151.0	{'A': 21.15, 'T': 13.46, 'C': 26.92, 'G': 38.46}	414.0	0.1633829889476213	0.6981519507186859	3188.0	{'A': 31.03, 'G': 26.62, 'C': 23.09, 'T': 19.26}	72.0	0.3284132841328413	0.7478991596638656	152.0	{'A': 21.35, 'T': 32.58, 'C': 22.47, 'G': 23.6}	0.1361	0.2566	437.0	0.8326972010178118	0.0	0.0	0.0
AF-Q6NX49-F1-model-v4	A	715.0	-1.0	27300	9606	0001228#0046872#0000978	0005634	0006357	Q6NX49	0.0404477802624453	0.3144045963974531	0.1166253219249171	-57.0	0.1058738216098622	0.2397372742200328	770.0	{'P': 5.48, 'V': 6.85, 'F': 2.74, 'W': 0.68, 'L': 10.27, 'D': 2.74, 'E': 6.85, 'G': 10.27, 'K': 4.11, 'S': 9.59, 'C': 10.27, 'N': 4.11, 'R': 2.74, 'Y': 4.79, 'Q': 4.79, 'T': 8.9, 'I': 2.74, 'H': 1.37, 'A': 0.68}	-682.0	0.0144057623049219	0.75	1634.0	{'G': 8.33, 'K': 8.33, 'Q': 12.5, 'D': 8.33, 'S': 20.83, 'L': 16.67, 'T': 4.17, 'V': 8.33, 'N': 12.5}	336.0	0.2356877323420074	0.8980169971671388	992.0	{'.': 26.5, 'H': 51.74, 'T': 16.09, 'E': 5.68}	83.0	0.4149253731343283	0.7164948453608248	141.0	{'A': 18.71, 'C': 29.5, 'T': 24.46, 'G': 27.34}	1508.0	0.3242085217805284	0.7699265121537592	2432.0	{'A': 31.57, 'T': 28.63, 'G': 20.12, 'C': 19.68}	-196.0	0.21875	0.8789237668161435	673.0	{'A': 42.35, 'C': 15.31, 'T': 23.47, 'G': 18.88}	0.1523	0.1892	715.0	0.8391608391608392	0.0	0.0	0.0
AF-Q9HDB9-F1-model-v4	A	667.0	-1.0	#	9606	0003676#0005198#0008270	0005886	0016032	Q9HDB9	0.036095432075401	0.3206520118890295	0.0058238157721357	-34.0	0.1061818181818181	0.2584070796460177	810.0	{'G': 10.27, 'Q': 10.96, 'T': 6.16, 'Y': 2.74, 'F': 1.37, 'K': 7.53, 'N': 7.53, 'L': 9.59, 'R': 4.79, 'I': 5.48, 'E': 3.42, 'A': 8.22, 'P': 7.53, 'S': 4.79, 'C': 1.37, 'V': 4.79, 'M': 2.05, 'D': 1.37}	-613.0	0.0269423558897243	0.7962962962962963	1542.0	{'G': 6.98, 'I': 9.3, 'T': 4.65, 'Q': 16.28, 'N': 18.6, 'V': 2.33, 'Y': 2.33, 'K': 9.3, 'L': 9.3, 'A': 11.63, 'D': 4.65, 'S': 4.65}	358.0	0.2427564604541895	0.8310991957104558	904.0	{'H': 56.45, '.': 30.97, 'T': 8.71, 'G': 0.97, 'E': 2.9}	0.0	-1.0	-1.0	-1.0	'-'	0.0	-1.0	-1.0	-1.0	'-'	0.0	-1.0	-1.0	-1.0	'-'	0.1552	0.2071	667.0	0.8413001912045889	0.0	0.2	0.0
AF-Q9UK13-F1-model-v4	A	617.0	-1.0	7638	9606	0000981#0046872#0000978	0005634	0006355	Q9UK13	0.0375635000673447	0.3186931473965754	0.1163436922189591	-81.0	0.0917293233082706	0.2178571428571428	770.0	{'P': 1.64, 'L': 10.66, 'E': 9.02, 'C': 5.74, 'F': 8.2, 'V': 4.1, 'G': 13.93, 'T': 5.74, 'A': 3.28, 'D': 2.46, 'R': 2.46, 'S': 9.84, 'I': 3.28, 'Q': 7.38, 'K': 6.56, 'N': 2.46, 'Y': 0.82, 'H': 1.64, 'W': 0.82}	-586.0	0.0185778347213324	0.7435897435897436	1522.0	{'I': 10.34, 'G': 10.34, 'K': 10.34, 'Q': 13.79, 'L': 13.79, 'S': 13.79, 'A': 13.79, 'N': 6.9, 'T': 3.45, 'F': 3.45}	406.0	0.2110591900311526	0.8575949367088608	968.0	{'.': 28.04, 'T': 9.59, 'H': 60.89, 'E': 1.48}	0.0	-1.0	-1.0	-1.0	'-'	0.0	-1.0	-1.0	-1.0	'-'	0.0	-1.0	-1.0	-1.0	'-'	0.1617	0.2274	617.0	0.8367217280813215	0.0	0.0	0.0
AF-Q8IY82-F1-model-v4	A	874.0	-1.0	84229	9606	#	0005737#0005856#0031514	0048870#0030317#0007288#0007283	Q8IY82	0.045583859561719	0.3074639187846928	0.1569378712838169	-113.0	0.1141266527487821	0.2309859154929577	727.0	{'L': 16.46, 'R': 4.27, 'E': 7.93, 'V': 7.32, 'P': 9.15, 'D': 6.71, 'S': 4.88, 'T': 7.93, 'A': 4.88, 'C': 4.27, 'F': 3.05, 'N': 3.66, 'K': 4.27, 'Y': 4.27, 'G': 3.66, 'H': 0.61, 'I': 4.27, 'Q': 2.44}	-829.0	0.0211111111111111	0.6666666666666666	1743.0	{'V': 7.89, 'L': 18.42, 'S': 5.26, 'E': 5.26, 'H': 2.63, 'P': 7.89, 'T': 13.16, 'K': 15.79, 'N': 10.53, 'G': 2.63, 'F': 5.26, 'Q': 5.26}	888.0	0.3172720533728688	0.84251968503937	841.0	{'.': 19.16, 'T': 13.08, 'H': 41.12, 'E': 26.64}	0.0	-1.0	-1.0	-1.0	'-'	0.0	-1.0	-1.0	-1.0	'-'	0.0	-1.0	-1.0	-1.0	'-'	0.1632	0.1769	874.0	0.8392857142857143	0.0	0.0	0.0
AF-P98088-F3-model-v4	A	1400.0	-1.0	45050199	83558	0043842	0005886	0009244	P98088	0.0161706475376137	0.3789136899598012	0.3515297598020153	-3599.0	0.0784832451499118	0.3540175019888624	4413.0	{'M': 0.45, 'V': 6.07, 'L': 7.42, 'P': 9.44, 'S': 7.87, 'T': 11.46, 'A': 4.04, 'Y': 3.15, 'G': 10.56, 'D': 4.04, 'F': 4.49, 'W': 1.12, 'H': 1.57, 'K': 3.15, 'N': 5.39, 'E': 3.37, 'Q': 3.15, 'C': 7.42, 'R': 2.25, 'I': 3.6}	-1312.0	0.0279232111692844	0.7032967032967034	2201.0	{'A': 6.25, 'T': 15.62, 'V': 10.94, 'G': 12.5, 'P': 4.69, 'S': 6.25, 'L': 6.25, 'K': 3.12, 'N': 6.25, 'F': 9.38, 'E': 4.69, 'R': 3.12, 'D': 6.25, 'I': 3.12, 'Q': 1.56}	387.0	0.2847533632286995	0.8480801335559266	1185.0	{'.': 17.72, 'E': 50.59, 'T': 15.16, 'B': 0.39, 'H': 13.19, 'G': 2.95}	56.0	0.1102941176470588	0.75	232.0	{'T': 20.0, 'C': 40.0, 'G': 26.67, 'A': 13.33}	-6348.0	0.1824268765417596	0.8258441903749003	13265.0	{'A': 28.82, 'T': 30.04, 'G': 19.25, 'C': 21.89}	-7.0	0.290983606557377	0.8022598870056498	311.0	{'C': 23.24, 'A': 28.17, 'T': 21.13, 'G': 27.46}	0.1861	0.1403	1400.0	0.8550905683947533	0.0	0.2	0.0
AF-P63132-F1-model-v4	A	956.0	-1.0	#	9606	0003677#0003964#0004523#0008270	#	0015074#0006310#0006281	P63132	0.0098134070014597	0.4516810519195361	0.0057897637424946	-67.0	0.1520295202952029	0.2356979405034324	481.0	{'K': 5.34, 'G': 6.31, 'E': 4.37, 'P': 9.22, 'N': 3.88, 'Q': 4.85, 'L': 11.65, 'A': 6.8, 'H': 0.97, 'S': 6.8, 'W': 1.46, 'I': 6.31, 'D': 5.83, 'C': 4.85, 'F': 5.34, 'T': 6.8, 'R': 2.91, 'V': 4.37, 'Y': 1.94}	-882.0	0.0245071923281832	0.7419354838709677	1815.0	{'N': 4.35, 'R': 4.35, 'L': 17.39, 'P': 6.52, 'Q': 4.35, 'G': 8.7, 'F': 6.52, 'S': 2.17, 'D': 4.35, 'I': 6.52, 'T': 8.7, 'A': 8.7, 'Y': 8.7, 'V': 4.35, 'K': 2.17, 'E': 2.17}	682.0	0.3304721030042918	0.8539741219963032	857.0	{'.': 23.16, 'E': 27.92, 'T': 11.26, 'H': 36.15, 'G': 1.52}	0.0	-1.0	-1.0	-1.0	'-'	0.0	-1.0	-1.0	-1.0	'-'	0.0	-1.0	-1.0	-1.0	'-'	0.1857	0.1881	956.0	0.8617834394904459	0.0	0.0	0.0
AF-Q9C0I9-F1-model-v4	A	530.0	-1.0	80313	9606	#	#	#	Q9C0I9	0.0419818712716039	0.317385324705187	0.1669885884326432	-62.0	0.0716417910447761	0.2073434125269978	877.0	{'G': 10.42, 'Y': 2.08, 'V': 2.08, 'L': 16.67, 'A': 8.33, 'S': 12.5, 'K': 5.21, 'R': 5.21, 'P': 11.46, 'F': 1.04, 'I': 3.12, 'Q': 5.21, 'T': 5.21, 'H': 1.04, 'E': 2.08, 'N': 4.17, 'D': 4.17}	-486.0	0.0231923601637107	0.723404255319149	1419.0	{'N': 8.82, 'A': 11.76, 'L': 23.53, 'V': 5.88, 'Q': 5.88, 'S': 17.65, 'G': 5.88, 'D': 5.88, 'P': 5.88, 'E': 2.94, 'I': 2.94, 'T': 2.94}	573.0	0.2470288624787776	0.8686567164179104	843.0	{'.': 29.21, 'T': 9.62, 'E': 5.15, 'H': 56.01}	0.0	-1.0	-1.0	-1.0	'-'	0.0	-1.0	-1.0	-1.0	'-'	0.0	-1.0	-1.0	-1.0	'-'	0.1256	0.1983	530.0	0.8406628425748884	0.0	0.0	0.0
AF-O60353-F1-model-v4	A	706.0	-1.0	403610	9615	0004930#0042813#0017147	0016324#0009986#0030659#0005789#0016020#0005886	0060070#0007399	O60353	0.0351503610723197	0.3365316949648148	0.066137781369111	-82.0	0.1037938439513242	0.2491408934707903	815.0	{'T': 8.28, 'F': 4.83, 'L': 13.79, 'P': 6.21, 'C': 6.21, 'G': 11.72, 'Y': 3.45, 'S': 8.28, 'V': 6.9, 'N': 4.14, 'I': 4.83, 'R': 2.76, 'K': 2.76, 'D': 4.83, 'Q': 4.14, 'E': 2.07, 'A': 3.45, 'H': 0.69, 'M': 0.69}	-670.0	0.0219512195121951	0.7346938775510204	1591.0	{'F': 13.89, 'L': 13.89, 'P': 2.78, 'N': 8.33, 'V': 8.33, 'T': 11.11, 'W': 2.78, 'H': 2.78, 'A': 5.56, 'G': 5.56, 'S': 5.56, 'E': 2.78, 'K': 5.56, 'R': 2.78, 'I': 2.78, 'D': 2.78, 'Q': 2.78}	314.0	0.2137067059690493	0.8734939759036144	1025.0	{'H': 58.97, '.': 19.31, 'E': 4.14, 'T': 17.24, 'B': 0.34}	98.0	0.4462540716612377	0.6586538461538461	99.0	{'T': 25.55, 'C': 22.63, 'G': 24.82, 'A': 27.01}	1598.0	0.3470039292730845	0.755211117049706	2201.0	{'A': 31.42, 'T': 32.13, 'G': 18.4, 'C': 18.05}	-618.0	0.1461086637298091	0.8883928571428571	1138.0	{'A': 42.21, 'T': 24.62, 'C': 12.06, 'G': 21.11}	0.1785	0.2286	706.0	0.863318499682136	0.0	0.2	0.0
AF-P08514-F1-model-v4	A	1039.0	-1.0	#	226900	0019213#0016811#0046872	#	0071793	P08514	0.0259407031305296	0.3667757398931032	0.0794645485926308	-69.0	0.1572637517630465	0.2494407158836689	524.0	{'P': 8.07, 'L': 11.21, 'N': 3.14, 'Q': 5.38, 'Y': 3.14, 'S': 5.83, 'G': 9.87, 'A': 8.52, 'V': 9.42, 'R': 3.14, 'T': 5.83, 'E': 4.04, 'C': 3.59, 'D': 8.97, 'F': 4.48, 'W': 0.9, 'I': 1.79, 'K': 0.9, 'H': 1.35, 'M': 0.45}	-951.0	0.0272633744855967	0.6794871794871795	1866.0	{'A': 15.09, 'L': 22.64, 'Q': 15.09, 'V': 9.43, 'N': 1.89, 'T': 1.89, 'F': 1.89, 'G': 3.77, 'I': 5.66, 'S': 5.66, 'D': 3.77, 'P': 1.89, 'E': 5.66, 'R': 5.66}	672.0	0.2908366533864542	0.8488372093023255	990.0	{'.': 23.97, 'T': 12.56, 'E': 56.62, 'H': 6.85}	0.0	-1.0	-1.0	-1.0	'-'	0.0	-1.0	-1.0	-1.0	'-'	0.0	-1.0	-1.0	-1.0	'-'	0.2295	0.2181	1039.0	0.8606870229007634	0.0	0.0	0.0
AF-Q6IE36-F1-model-v4	A	1432.0	-1.0	#	9606	0004867	0005615	0010466	Q6IE36	0.013966124207162	0.3858501860792445	0.0678243742037618	-144.0	0.174294670846395	0.2502250225022502	484.0	{'T': 5.76, 'L': 10.07, 'S': 8.27, 'P': 6.47, 'F': 8.99, 'N': 9.35, 'V': 7.55, 'G': 10.07, 'K': 6.47, 'A': 3.96, 'I': 4.32, 'Q': 4.32, 'D': 3.96, 'Y': 3.6, 'R': 2.16, 'E': 3.24, 'C': 1.08, 'H': 0.36}	-1328.0	0.032034632034632	0.7047619047619048	2205.0	{'T': 9.46, 'E': 4.05, 'S': 10.81, 'V': 10.81, 'F': 8.11, 'N': 13.51, 'I': 2.7, 'L': 4.05, 'P': 4.05, 'A': 8.11, 'R': 4.05, 'W': 1.35, 'K': 4.05, 'D': 4.05, 'Y': 4.05, 'G': 4.05, 'Q': 2.7}	1346.0	0.4224565756823821	0.8480697384806973	809.0	{'.': 17.47, 'E': 45.96, 'T': 11.89, 'B': 0.29, 'G': 0.44, 'H': 23.94}	0.0	-1.0	-1.0	-1.0	'-'	0.0	-1.0	-1.0	-1.0	'-'	0.0	-1.0	-1.0	-1.0	'-'	0.2285	0.1702	1432.0	0.8605095541401274	0.0	0.0	0.0
AF-Q16787-F3-model-v4	A	1400.0	-1.0	3909	9606	0005201#0005178#0005198	0005912#0005604#0062023#0005783#0070062#0005576#0030056#0005608#0005610	0009887#0007411#0016477#0098609#0035987#0008544#0031581#0007229#0001738#0030155#0030334#0045995#0009888	Q16787	0.0224571134139416	0.3740132850283472	0.1348220006399627	-1436.0	0.1221989841649238	0.3248610007942811	2088.0	{'M': 0.49, 'L': 10.76, 'T': 7.82, 'R': 2.93, 'P': 7.58, 'Y': 5.62, 'N': 7.82, 'G': 11.49, 'H': 1.96, 'Q': 4.16, 'F': 4.4, 'V': 5.13, 'W': 0.98, 'S': 5.38, 'A': 5.13, 'E': 3.42, 'I': 1.71, 'C': 4.4, 'K': 4.16, 'D': 4.65}	-1312.0	0.0310586176727909	0.7319587628865979	2189.0	{'N': 14.08, 'Y': 7.04, 'P': 7.04, 'D': 4.23, 'F': 9.86, 'G': 9.86, 'I': 1.41, 'S': 7.04, 'L': 7.04, 'K': 7.04, 'Q': 2.82, 'T': 4.23, 'V': 9.86, 'E': 4.23, 'H': 1.41, 'A': 2.82}	348.0	0.3	0.8293838862559242	1117.0	{'.': 22.1, 'E': 55.81, 'T': 14.67, 'H': 5.52, 'G': 1.71, 'B': 0.19}	59.0	0.3619631901840491	0.6941176470588235	156.0	{'A': 15.25, 'T': 16.95, 'C': 32.2, 'G': 35.59}	131.0	0.292735886300829	0.8033586132177681	6440.0	{'A': 29.5, 'T': 31.46, 'G': 19.55, 'C': 19.49}	113.0	0.3696145124716553	0.7912621359223301	235.0	{'C': 14.72, 'A': 47.24, 'G': 12.27, 'T': 25.77}	0.2141	0.1609	1400.0	0.863318499682136	0.0	0.0	0.0
AF-Q9UQQ2-F1-model-v4	A	575.0	-1.0	10019	9606	1990782#0030159#0005173#0005068	0005829#0005886	1990869#0036016#0035162#0048821#0060218#0035556#0035855#0035702#0008285#0070100#1900235#0043407#0090331#0051898#0046426#0060761#0042532#0001780#0038163	Q9UQQ2	0.0480071177633897	0.3071300590196318	0.1091741848281244	-75.0	0.0799711815561959	0.2413043478260869	928.0	{'N': 3.6, 'A': 10.81, 'S': 8.11, 'C': 2.7, 'E': 5.41, 'L': 12.61, 'Q': 5.41, 'Y': 1.8, 'F': 8.11, 'P': 9.01, 'K': 4.5, 'G': 7.21, 'R': 2.7, 'W': 0.9, 'V': 5.41, 'I': 2.7, 'D': 4.5, 'T': 1.8, 'H': 2.7}	-542.0	0.0110677083333333	0.7727272727272727	1514.0	{'N': 5.88, 'V': 11.76, 'R': 5.88, 'D': 5.88, 'L': 23.53, 'P': 17.65, 'Q': 5.88, 'F': 5.88, 'S': 5.88, 'A': 5.88, 'E': 5.88}	138.0	0.1395348837209302	0.8266666666666667	1108.0	{'.': 19.89, 'T': 11.29, 'H': 50.54, 'G': 1.61, 'E': 16.67}	-19.0	0.2808510638297872	0.7457627118644068	293.0	{'A': 15.15, 'C': 40.15, 'T': 18.18, 'G': 26.52}	571.0	0.2357625482625482	0.6948790896159317	2738.0	{'A': 21.8, 'G': 25.79, 'C': 29.48, 'T': 22.93}	-2483.0	0.0653024375564249	0.9559471365638766	3096.0	{'C': 14.75, 'A': 41.94, 'T': 23.5, 'G': 19.82}	0.1351	0.2031	575.0	0.8361475922451532	0.0	0.2	0.0
AF-Q96RN1-F1-model-v4	A	970.0	-1.0	530509	9913	0015106#0015108#0019531#0015116	0005886	0030154#0051321#0007283	Q96RN1	0.0258969775657145	0.3686348372400443	0.0760957688434487	-93.0	0.1222301644031451	0.20260663507109	555.0	{'L': 9.94, 'R': 2.34, 'S': 12.87, 'A': 4.68, 'T': 8.19, 'F': 7.02, 'N': 7.6, 'I': 4.68, 'V': 5.26, 'C': 4.09, 'Y': 4.09, 'P': 7.6, 'G': 5.85, 'K': 3.51, 'Q': 5.26, 'D': 2.34, 'E': 3.51, 'M': 0.58, 'H': 0.58}	-907.0	0.0172955974842767	0.7333333333333333	1863.0	{'A': 12.12, 'Y': 6.06, 'T': 15.15, 'S': 21.21, 'L': 6.06, 'E': 3.03, 'V': 9.09, 'N': 3.03, 'I': 12.12, 'P': 3.03, 'M': 3.03, 'K': 3.03, 'D': 3.03}	253.0	0.1753525444512569	0.8881987577639752	1309.0	{'.': 16.78, 'T': 8.39, 'E': 11.89, 'H': 58.39, 'G': 4.2, 'B': 0.35}	0.0	-1.0	-1.0	-1.0	'-'	0.0	-1.0	-1.0	-1.0	'-'	0.0	-1.0	-1.0	-1.0	'-'	0.1955	0.1958	970.0	0.8377862595419847	0.0	0.2	0.0
AF-Q9H7R0-F1-model-v4	A	627.0	-1.0	79973	9606	0000981#0046872#0000977	0005634	0006357	Q9H7R0	0.0241083839209943	0.3727808620813482	0.084367115769673	-72.0	0.0836311651179413	0.2335329341317365	898.0	{'G': 12.82, 'F': 4.27, 'L': 8.55, 'N': 5.13, 'E': 5.13, 'D': 4.27, 'V': 2.56, 'A': 4.27, 'Q': 3.42, 'S': 8.55, 'R': 4.27, 'I': 2.56, 'T': 5.98, 'C': 10.26, 'K': 7.69, 'P': 4.27, 'Y': 5.98}	-603.0	0.0094280326838466	0.7894736842105263	1572.0	{'I': 13.33, 'L': 13.33, 'P': 20.0, 'D': 13.33, 'S': 20.0, 'K': 6.67, 'R': 6.67, 'F': 6.67}	410.0	0.2109314857582755	0.8810289389067524	988.0	{'.': 22.63, 'T': 11.31, 'H': 61.68, 'E': 4.38}	0.0	-1.0	-1.0	-1.0	'-'	0.0	-1.0	-1.0	-1.0	'-'	0.0	-1.0	-1.0	-1.0	'-'	0.1739	0.2432	627.0	0.8330206378986866	0.0	0.0	0.0
AF-O60486-F1-model-v4	A	1568.0	-1.0	10154	9606	0017154#0005102	0150053#0016020#0005886#0002116	0007155#0007162#0050772#0030334#0008360#0043087#1905806#1902287	O60486	0.0049767053005447	0.606514777678621	0.0066610907906692	-197.0	0.1776982707215265	0.2560137457044673	513.0	{'R': 2.01, 'P': 5.7, 'A': 4.03, 'Y': 3.02, 'G': 8.72, 'D': 7.72, 'V': 8.05, 'F': 4.36, 'S': 6.71, 'H': 0.67, 'L': 13.09, 'N': 8.72, 'T': 6.38, 'W': 0.34, 'C': 2.68, 'Q': 3.69, 'E': 4.36, 'K': 6.04, 'I': 3.36, 'M': 0.34}	-1469.0	0.0375877736472532	0.7	2291.0	{'A': 10.99, 'I': 6.59, 'G': 6.59, 'S': 9.89, 'L': 12.09, 'T': 5.49, 'K': 7.69, 'V': 10.99, 'N': 5.49, 'Q': 4.4, 'D': 3.3, 'R': 3.3, 'P': 1.1, 'E': 4.4, 'Y': 1.1, 'M': 1.1, 'F': 2.2, 'H': 3.3}	0.0	-1.0	-1.0	-1.0	'-'	1.0	0.3215859030837004	0.7087378640776699	248.0	{'C': 34.93, 'A': 17.81, 'G': 30.82, 'T': 16.44}	2163.0	0.4343453157012479	0.7379746835443038	2209.0	{'A': 30.62, 'T': 29.07, 'G': 20.93, 'C': 19.38}	-1570.0	0.0877926421404682	0.9251101321585904	2165.0	{'C': 15.24, 'A': 40.95, 'T': 23.81, 'G': 20.0}	0.2623	0.1799	1568.0	0.8614113159567705	0.0	0.2	0.0
AF-Q99575-F1-model-v4	A	1024.0	-1.0	10940	9606	0004526#0033204#0003723	0005615#0030681#0005655#0005730#0005654#0000172	0090502#0001682#0016078#0008033	Q99575	0.0135148609119822	0.4765704272041375	0.0024811957952362	-147.0	0.1296928327645051	0.2283653846153846	633.0	{'N': 7.37, 'K': 6.32, 'P': 8.95, 'T': 7.89, 'V': 6.84, 'S': 7.89, 'G': 11.05, 'A': 5.79, 'L': 10.0, 'D': 4.74, 'E': 2.63, 'I': 5.26, 'Y': 0.53, 'Q': 2.63, 'R': 2.63, 'C': 4.21, 'F': 3.68, 'W': 1.05, 'H': 0.53}	-957.0	0.0258131130614352	0.7142857142857143	1867.0	{'L': 14.0, 'P': 8.0, 'D': 2.0, 'S': 6.0, 'K': 6.0, 'N': 4.0, 'T': 10.0, 'F': 6.0, 'G': 10.0, 'V': 4.0, 'E': 2.0, 'M': 2.0, 'I': 8.0, 'A': 10.0, 'W': 2.0, 'Q': 2.0, 'Y': 2.0, 'R': 2.0}	518.0	0.2698826597131681	0.8752642706131079	1061.0	{'.': 21.01, 'H': 40.34, 'T': 14.01, 'G': 2.17, 'E': 22.46}	28.0	0.0507246376811594	0.8235294117647058	259.0	{'G': 21.43, 'T': 35.71, 'A': 21.43, 'C': 21.43}	1920.0	0.4259977194982896	0.7436305732484076	1873.0	{'A': 30.94, 'G': 22.11, 'T': 26.45, 'C': 20.5}	-794.0	0.1276324186343331	0.8849557522123894	1341.0	{'A': 42.0, 'T': 24.0, 'C': 14.5, 'G': 19.5}	0.1757	0.1688	1024.0	0.835103060587133	0.0	0.0	0.0
AF-Q8WXR4-F1-model-v4	A	1341.0	-1.0	140469	9606	0003779#0005524#0000146#0106310#0004674	0005737#0032433#0016459#0001917#0032426	0090103#0018105#0051491#0030832#0050896#0007605#0007601	Q8WXR4	0.02406992349948	0.377978698744832	0.1058724543546798	-200.0	0.1531589023611997	0.2292263610315186	520.0	{'G': 10.42, 'N': 7.08, 'P': 8.75, 'K': 4.17, 'D': 5.42, 'I': 5.0, 'E': 2.92, 'Q': 3.75, 'F': 5.0, 'Y': 5.42, 'W': 0.83, 'R': 4.58, 'L': 9.58, 'V': 6.67, 'S': 4.58, 'A': 8.75, 'T': 5.0, 'C': 1.67, 'H': 0.42}	-1238.0	0.0347943967464979	0.6936936936936937	2102.0	{'I': 7.79, 'G': 7.79, 'K': 7.79, 'D': 3.9, 'S': 12.99, 'L': 11.69, 'T': 6.49, 'A': 9.09, 'Q': 9.09, 'N': 3.9, 'F': 2.6, 'V': 5.19, 'E': 5.19, 'R': 6.49}	425.0	0.2603049124788255	0.833634719710669	1218.0	{'.': 22.78, 'E': 24.3, 'T': 13.23, 'H': 39.05, 'G': 0.65}	0.0	-1.0	-1.0	-1.0	'-'	0.0	-1.0	-1.0	-1.0	'-'	0.0	-1.0	-1.0	-1.0	'-'	0.2158	0.1679	1341.0	0.8315658140985652	0.0	0.0	0.0
AF-O75592-F2-model-v4	A	1400.0	-1.0	368439	7955	0005085#0046872#0031267#0061630#0004842	0030424#0005737#0005856#0005634#0005886	0016198#0048677#0007411#0021952#0032922#0048066#0021986#0050905#1902667#0042068#0008582#0031290	O75592	0.0043859520417955	0.6292645654035877	0.0033195156791741	-2621.0	0.0931372549019607	0.3471008737092931	3433.0	{'M': 0.69, 'F': 5.26, 'L': 10.98, 'P': 6.64, 'S': 6.41, 'T': 6.64, 'R': 3.2, 'A': 5.26, 'N': 7.32, 'G': 10.98, 'V': 5.95, 'W': 1.37, 'I': 3.89, 'H': 2.06, 'K': 4.12, 'D': 4.58, 'Y': 2.29, 'Q': 3.2, 'C': 5.95, 'E': 3.2}	-1318.0	0.0429722470904207	0.6442953020134228	2085.0	{'E': 4.17, 'Q': 8.33, 'L': 14.58, 'A': 10.42, 'S': 11.46, 'I': 5.21, 'G': 8.33, 'K': 5.21, 'D': 4.17, 'T': 6.25, 'V': 7.29, 'N': 3.12, 'F': 3.12, 'R': 4.17, 'Y': 1.04, 'H': 2.08, 'P': 1.04}	857.0	0.3311990686845169	0.8556390977443609	1053.0	{'.': 17.4, 'E': 41.12, 'T': 12.83, 'B': 0.18, 'G': 1.05, 'H': 27.42}	51.0	0.3657894736842105	0.6813725490196079	176.0	{'A': 15.83, 'C': 30.94, 'T': 20.14, 'G': 33.09}	-2336.0	0.2297863278199758	0.8581654294803818	10315.0	{'A': 29.94, 'T': 32.93, 'G': 18.63, 'C': 18.5}	-110.0	0.2415196743554952	0.8356807511737089	524.0	{'A': 37.08, 'T': 25.84, 'C': 14.61, 'G': 22.47}	0.2264	0.1713	1400.0	0.861323155216285	0.0	0.2	0.0
AF-Q96T49-F1-model-v4	A	567.0	-1.0	282091	9913	0017020#0008157#0019888	0042995#0016607#0005634#0048471#0005886	0061028#1902309#1903589#0035307#0051489#0014066#0035304#1903670	Q96T49	0.0517103476178799	0.3074615943834919	0.1320224305126105	-47.0	0.0827178729689808	0.2304526748971193	868.0	{'D': 5.36, 'T': 10.71, 'L': 10.71, 'Y': 4.46, 'R': 6.25, 'S': 7.14, 'F': 2.68, 'E': 4.46, 'N': 6.25, 'V': 5.36, 'K': 2.68, 'P': 7.14, 'G': 10.71, 'A': 6.25, 'H': 1.79, 'W': 1.79, 'C': 1.79, 'I': 4.46}	-525.0	0.0171844018506278	0.7027027027027027	1476.0	{'L': 15.38, 'Q': 15.38, 'R': 7.69, 'A': 19.23, 'E': 7.69, 'S': 7.69, 'N': 3.85, 'T': 3.85, 'K': 7.69, 'M': 3.85, 'V': 3.85, 'G': 3.85}	401.0	0.1617312072892938	0.9141630901287554	1084.0	{'.': 15.02, 'H': 77.93, 'T': 7.04}	55.0	0.308411214953271	0.7021276595744681	180.0	{'A': 15.15, 'C': 36.36, 'T': 14.14, 'G': 34.34}	851.0	0.2293512090016758	0.7101556708673091	2828.0	{'A': 28.91, 'T': 22.44, 'G': 24.53, 'C': 24.11}	-3461.0	0.0502524093620927	0.9563318777292577	4129.0	{'C': 16.44, 'A': 40.64, 'T': 21.92, 'G': 21.0}	0.1329	0.1984	567.0	0.8375796178343949	0.0	0.2	0.0
AF-Q63HQ2-F1-model-v4	A	1017.0	-1.0	133584	9606	0005509#0005539	0005604#0042995#0005614#0048786#0043083	0009887#0030198#0019800#0010811#0009888	Q63HQ2	0.0305100641905469	0.3641008861040751	0.1772153079970764	-93.0	0.1443442054129077	0.2449941107184923	592.0	{'I': 5.77, 'R': 3.85, 'G': 13.94, 'L': 9.13, 'D': 3.37, 'K': 4.81, 'N': 4.81, 'T': 6.25, 'P': 9.62, 'V': 7.21, 'Y': 3.85, 'S': 7.69, 'E': 2.4, 'A': 3.85, 'F': 4.81, 'C': 5.29, 'Q': 3.37}	-942.0	0.0274469186949766	0.7681159420289855	1862.0	{'Y': 1.89, 'R': 5.66, 'V': 11.32, 'L': 13.21, 'S': 3.77, 'F': 9.43, 'E': 1.89, 'P': 3.77, 'A': 3.77, 'T': 13.21, 'G': 9.43, 'K': 7.55, 'N': 5.66, 'Q': 3.77, 'D': 3.77, 'I': 1.89}	543.0	0.3512931034482758	0.8042763157894737	784.0	{'T': 15.95, '.': 25.15, 'E': 56.65, 'G': 0.82, 'H': 1.43}	157.0	0.4294294294294294	0.7295918367346939	137.0	{'C': 27.97, 'T': 26.57, 'G': 20.98, 'A': 24.48}	344.0	0.0705341170457449	0.75	3545.0	{'T': 30.43, 'G': 23.91, 'A': 26.81, 'C': 18.84}	-783.0	0.1351170568561873	0.8859649122807017	1267.0	{'C': 15.35, 'A': 40.59, 'T': 23.76, 'G': 20.3}	0.2301	0.2223	1017.0	0.8624203821656051	0.0	0.0	0.0
AF-Q6ZWH5-F1-model-v4	A	1172.0	-1.0	152110	9606	0005524#0046872#0004672#0106310#0004674	0005576#1902911	0120197#0043406#0031954#0006468#1902749#0070372	Q6ZWH5	0.0435799667271972	0.324967205266481	0.0595534013336387	-127.0	0.1607761607761607	0.2315369261477046	441.0	{'Q': 2.59, 'T': 9.91, 'Y': 4.31, 'K': 3.88, 'R': 3.02, 'V': 6.9, 'S': 9.48, 'L': 15.09, 'F': 4.31, 'A': 3.88, 'I': 4.74, 'G': 7.33, 'N': 6.47, 'C': 2.16, 'D': 4.31, 'P': 4.74, 'H': 1.72, 'M': 0.86, 'E': 4.31}	-1095.0	0.0427435387673956	0.6013986013986014	1869.0	{'R': 2.33, 'A': 6.98, 'G': 5.81, 'L': 8.14, 'I': 16.28, 'E': 4.65, 'V': 5.81, 'N': 5.81, 'Y': 2.33, 'D': 2.33, 'H': 1.16, 'S': 13.95, 'T': 6.98, 'P': 6.98, 'K': 4.65, 'Q': 3.49, 'F': 2.33}	116.0	0.1836962590731435	0.903846153846154	1427.0	{'.': 24.01, 'T': 12.16, 'E': 13.68, 'H': 48.94, 'B': 0.3, 'G': 0.91}	0.0	-1.0	-1.0	-1.0	'-'	0.0	-1.0	-1.0	-1.0	'-'	0.0	-1.0	-1.0	-1.0	'-'	0.2142	0.1857	1172.0	0.8413001912045889	0.0	0.0	0.0
AF-P35606-F1-model-v4	A	906.0	-1.0	7807980	429572	0005524#0004088#0046872	#	0044205#0006526	P35606	0.0035833563875058	0.6519663339986222	0.0651982118967349	-73.0	0.1278248587570621	0.237221494102228	653.0	{'I': 4.97, 'R': 4.42, 'S': 7.18, 'P': 4.42, 'T': 8.29, 'N': 7.18, 'V': 9.39, 'W': 1.1, 'A': 7.18, 'F': 2.76, 'K': 4.97, 'D': 7.18, 'G': 8.29, 'Y': 3.87, 'Q': 3.31, 'E': 5.52, 'C': 2.76, 'L': 6.63, 'H': 0.55}	-832.0	0.0390843104410943	0.7142857142857143	1693.0	{'L': 17.14, 'Y': 2.86, 'E': 5.71, 'Q': 5.71, 'I': 5.71, 'A': 15.71, 'N': 8.57, 'F': 2.86, 'S': 12.86, 'T': 5.71, 'G': 2.86, 'K': 2.86, 'V': 4.29, 'D': 2.86, 'P': 1.43, 'R': 2.86}	1211.0	0.41875	0.8801313628899836	671.0	{'.': 12.69, 'T': 11.75, 'E': 44.4, 'G': 1.12, 'H': 30.04}	0.0	-1.0	-1.0	-1.0	'-'	0.0	-1.0	-1.0	-1.0	'-'	0.0	-1.0	-1.0	-1.0	'-'	0.2209	0.233	906.0	0.8377862595419847	0.0	0.0	0.0
AF-Q9BUJ2-F1-model-v4	A	856.0	-1.0	11100	9606	0019899#0003723	0005654#0005634#1990904#0045202	0009615#0006396	Q9BUJ2	0.0621838784682572	0.2567917576668907	0.1695617260830908	-131.0	0.1115082201572551	0.2136986301369863	669.0	{'K': 3.21, 'N': 8.97, 'R': 5.77, 'L': 3.85, 'D': 5.13, 'A': 1.92, 'E': 5.13, 'G': 12.82, 'H': 0.64, 'S': 6.41, 'P': 11.54, 'M': 0.64, 'Q': 6.41, 'F': 5.13, 'Y': 7.69, 'T': 6.41, 'C': 2.56, 'V': 3.85, 'W': 0.64, 'I': 1.28}	-788.0	0.0314645308924485	0.6043956043956044	1657.0	{'E': 5.45, 'L': 10.91, 'H': 1.82, 'P': 5.45, 'T': 10.91, 'G': 10.91, 'K': 7.27, 'S': 9.09, 'N': 9.09, 'V': 5.45, 'F': 9.09, 'R': 1.82, 'D': 9.09, 'I': 1.82, 'Q': 1.82}	388.0	0.2373949579831932	0.8248175182481752	1017.0	{'.': 24.48, 'T': 13.57, 'H': 34.81, 'E': 26.25, 'G': 0.88}	36.0	0.0716981132075471	0.6129032258064516	234.0	{'G': 31.58, 'T': 21.05, 'C': 36.84, 'A': 10.53}	1069.0	0.3259943181818182	0.7367576243980738	2355.0	{'T': 23.82, 'G': 22.22, 'A': 30.65, 'C': 23.31}	-562.0	0.1448220064724919	0.8325581395348837	1021.0	{'C': 13.41, 'A': 39.66, 'G': 22.91, 'T': 24.02}	0.1644	0.1816	856.0	0.8360450563204005	0.0	0.0	0.0
AF-Q8NB14-F1-model-v4	A	1042.0	-1.0	84640	9606	0004843#0004197	0005829#0005634	0016579#0006511	Q8NB14	0.0363901454956394	0.3420590184688334	0.1149711661434758	-133.0	0.1479076479076479	0.2206673842841765	457.0	{'L': 16.59, 'V': 6.83, 'S': 8.78, 'D': 6.34, 'T': 6.83, 'P': 8.78, 'F': 10.24, 'H': 0.49, 'R': 1.95, 'G': 4.88, 'K': 2.93, 'N': 3.9, 'C': 3.41, 'E': 5.37, 'Q': 2.93, 'A': 5.37, 'Y': 1.95, 'I': 2.44}	-975.0	0.0239795918367346	0.7230769230769231	1895.0	{'K': 6.38, 'I': 8.51, 'Q': 6.38, 'D': 8.51, 'S': 19.15, 'T': 4.26, 'A': 10.64, 'L': 14.89, 'V': 2.13, 'N': 6.38, 'F': 2.13, 'R': 4.26, 'P': 4.26, 'G': 2.13}	272.0	0.1800834824090638	0.867816091954023	1329.0	{'.': 14.57, 'H': 55.63, 'T': 11.26, 'G': 1.66, 'E': 16.89}	14.0	0.3272727272727272	0.7228915662650602	301.0	{'A': 18.89, 'T': 25.56, 'G': 27.22, 'C': 28.33}	2209.0	0.4153261840929401	0.7511111111111111	2001.0	{'A': 29.75, 'T': 32.71, 'G': 19.31, 'C': 18.24}	-2580.0	0.0628654970760233	0.947136563876652	3193.0	{'C': 15.81, 'A': 41.4, 'T': 24.65, 'G': 18.14}	0.2163	0.2053	1042.0	0.8321939092604101	0.0	0.0	0.0
AF-Q92560-F1-model-v4	A	729.0	-1.0	8314	9606	0003682#0031490#0004843#0008233	0005737#0005829#0005654#0005634#0035517	0006325#0035726#0043249#0010467#0061484#0001701#0070661#0061519#0000278#0035522#0035520#0033028#0008285#0045892#0070050#0030223#0043363#0036344#1903955#0016579#0071108#0036211#0051726#0001558#1900015#0050727#0010035#0002574#0001894#0006511	Q92560	0.0237023363775839	0.3820874760516023	0.1290321697790815	-81.0	0.1091997008227374	0.2195488721804511	672.0	{'L': 10.96, 'S': 8.9, 'G': 10.96, 'F': 4.11, 'V': 6.85, 'C': 2.05, 'W': 0.68, 'R': 2.74, 'D': 4.79, 'P': 8.9, 'T': 3.42, 'I': 4.11, 'N': 6.16, 'Q': 4.79, 'E': 2.05, 'Y': 3.42, 'H': 2.05, 'K': 4.11, 'A': 8.9}	-660.0	0.0305064063453325	0.684931506849315	1566.0	{'N': 6.0, 'T': 8.0, 'L': 20.0, 'V': 6.0, 'Q': 8.0, 'A': 10.0, 'S': 12.0, 'R': 10.0, 'P': 2.0, 'E': 2.0, 'I': 6.0, 'G': 4.0, 'K': 6.0}	344.0	0.1652777777777777	0.875	1168.0	{'.': 15.55, 'T': 9.24, 'E': 6.72, 'H': 68.49}	36.0	0.217391304347826	0.6770833333333334	203.0	{'G': 36.92, 'T': 18.46, 'A': 13.85, 'C': 30.77}	1164.0	0.2969483568075117	0.7220319634703196	2508.0	{'A': 29.33, 'T': 23.64, 'G': 23.4, 'C': 23.64}	-590.0	0.147310989867498	0.8362831858407079	1057.0	{'C': 17.46, 'A': 38.1, 'T': 21.16, 'G': 23.28}	0.1535	0.1934	729.0	0.8381134480560867	0.0	0.0	0.0
AF-Q9UBP5-F1-model-v4	A	337.0	-1.0	493293	8364	0046982#0042803#0043565	0005634	0033504#0072013#0045892#0000122#0007219#0048793#0072082	Q9UBP5	0.0651472676904873	0.2364085806048867	0.1749272671970156	-8.0	0.0476556495003843	0.2006472491909385	992.0	{'D': 1.61, 'I': 4.84, 'G': 9.68, 'N': 6.45, 'Y': 3.23, 'T': 8.06, 'V': 8.06, 'S': 14.52, 'R': 3.23, 'L': 4.84, 'E': 3.23, 'Q': 1.61, 'F': 1.61, 'C': 3.23, 'P': 14.52, 'A': 11.29}	-307.0	0.016266460108443	0.7241379310344828	1262.0	{'M': 4.76, 'S': 19.05, 'E': 4.76, 'G': 14.29, 'Q': 4.76, 'K': 9.52, 'R': 4.76, 'V': 4.76, 'D': 4.76, 'Y': 4.76, 'H': 4.76, 'L': 4.76, 'F': 4.76, 'P': 4.76, 'A': 4.76}	320.0	0.1241379310344827	0.9	1000.0	{'.': 13.19, 'T': 6.94, 'H': 79.86}	69.0	0.3176895306859206	0.6616541353383458	144.0	{'G': 37.5, 'A': 9.09, 'C': 38.64, 'T': 14.77}	536.0	0.150722471350274	0.7360097323600974	3192.0	{'A': 29.59, 'T': 23.31, 'G': 21.16, 'C': 25.95}	-705.0	0.1373215499660095	0.8977777777777778	1246.0	{'A': 42.57, 'T': 25.74, 'C': 13.37, 'G': 18.32}	0.1019	0.2394	337.0	0.8335443037974684	0.0	0.0	0.0
AF-Q86V59-F1-model-v4	A	439.0	-1.0	532062	9913	#	#	#	Q86V59	0.054676724680589	0.3090528027889282	0.0272952510798727	-34.0	0.0742157612853863	0.2395061728395061	902.0	{'M': 2.06, 'K': 9.28, 'T': 4.12, 'C': 3.09, 'G': 10.31, 'L': 10.31, 'Q': 3.09, 'F': 3.09, 'I': 5.15, 'N': 6.19, 'S': 6.19, 'P': 10.31, 'R': 3.09, 'D': 5.15, 'A': 10.31, 'E': 4.12, 'V': 3.09, 'W': 1.03}	-395.0	0.024	0.7021276595744681	1328.0	{'S': 9.09, 'V': 9.09, 'L': 15.15, 'N': 6.06, 'I': 9.09, 'R': 9.09, 'P': 6.06, 'E': 6.06, 'A': 18.18, 'Q': 3.03, 'D': 3.03, 'T': 3.03, 'K': 3.03}	103.0	0.0825057295645531	0.9557522123893806	1196.0	{'.': 5.56, 'H': 86.11, 'G': 2.78, 'T': 5.56}	90.0	0.3756613756613756	0.7357512953367875	185.0	{'T': 26.76, 'C': 29.58, 'A': 18.31, 'G': 25.35}	722.0	0.2057285180572851	0.7329192546583851	2888.0	{'A': 30.99, 'T': 20.58, 'G': 26.15, 'C': 22.28}	-1265.0	0.1053398058252427	0.9559471365638766	1833.0	{'C': 15.67, 'A': 41.01, 'T': 22.58, 'G': 20.74}	0.1065	0.2033	439.0	0.8371501272264631	0.0	0.0	0.0
AF-Q9UBG0-F1-model-v4	A	1479.0	-1.0	9902	9606	0030246#0005518#0038023	0005925#0016020	0030574#0006897#0001649	Q9UBG0	0.0088864282121855	0.6382517611760044	0.0041355535019986	-312.0	0.143502824858757	0.2586558044806517	788.0	{'M': 0.39, 'V': 2.76, 'F': 6.3, 'L': 9.45, 'Q': 5.51, 'T': 7.48, 'P': 7.09, 'G': 11.42, 'Y': 4.33, 'D': 6.3, 'R': 4.33, 'S': 7.48, 'W': 2.76, 'H': 0.79, 'N': 5.12, 'I': 1.97, 'A': 6.3, 'C': 5.12, 'E': 3.94, 'K': 1.18}	-1394.0	0.0297113752122241	0.660377358490566	2250.0	{'A': 11.43, 'Q': 8.57, 'L': 15.71, 'N': 2.86, 'T': 7.14, 'S': 11.43, 'G': 5.71, 'D': 4.29, 'P': 5.71, 'E': 5.71, 'V': 7.14, 'I': 2.86, 'R': 2.86, 'M': 2.86, 'Y': 2.86, 'H': 2.86}	563.0	0.2829983704508419	0.8389694041867954	1220.0	{'.': 25.53, 'E': 42.23, 'T': 11.9, 'H': 19.77, 'G': 0.58}	73.0	0.2154340836012861	0.7701149425287356	224.0	{'A': 13.43, 'T': 19.4, 'C': 32.84, 'G': 34.33}	1400.0	0.4170979490128426	0.7146141215106733	2172.0	{'A': 25.51, 'T': 24.59, 'G': 23.94, 'C': 25.97}	-463.0	0.1685490877497828	0.8660714285714286	927.0	{'C': 17.53, 'A': 38.14, 'T': 22.16, 'G': 22.16}	0.2342	0.1697	1479.0	0.8606870229007634	0.0	0.0	0.0
AF-Q99704-F1-model-v4	A	481.0	-1.0	#	374931	0004107	#	0008652#0009073#0009423	Q99704	0.0268863054769772	0.3802122807704232	0.1864573740074866
AF-O43897-F1-model-v4	A	1013.0	-1.0	7092	9606	0005509#0004222#0004252#0008270	0005576#0005615	0030154#0030199#0009953#0016485#0001501	O43897	0.0271905208995204	0.3798754883559828	0.0862534621133408	-123.0	0.1449375866851595	0.2476303317535545	598.0	{'G': 11.48, 'L': 7.18, 'S': 5.74, 'W': 2.39, 'Y': 3.35, 'T': 8.61, 'A': 3.83, 'V': 7.18, 'D': 5.26, 'F': 7.18, 'I': 6.22, 'N': 4.78, 'P': 6.22, 'K': 3.83, 'R': 3.83, 'Q': 3.35, 'E': 5.26, 'C': 3.83, 'H': 0.48}	-957.0	0.0211667527103768	0.6949152542372882	1878.0	{'G': 12.2, 'A': 14.63, 'Q': 7.32, 'P': 2.44, 'F': 7.32, 'M': 2.44, 'Y': 4.88, 'R': 2.44, 'I': 7.32, 'V': 2.44, 'T': 4.88, 'L': 9.76, 'E': 2.44, 'N': 7.32, 'S': 4.88, 'K': 4.88, 'D': 2.44}	431.0	0.252925877763329	0.8493449781659389	1080.0	{'.': 23.39, 'E': 64.78, 'T': 10.54, 'G': 1.29}	-37.0	0.2632331902718169	0.7863247863247863	465.0	{'A': 17.39, 'C': 29.89, 'T': 28.26, 'G': 24.46}	2148.0	0.4213393870601589	0.7547783651891012	1946.0	{'A': 32.27, 'T': 30.39, 'G': 20.47, 'C': 16.86}	-2720.0	0.0596931659693166	0.9511111111111112	3360.0	{'C': 15.89, 'A': 41.12, 'T': 23.83, 'G': 19.16}	0.217	0.2104	1013.0	0.8624203821656051	0.0	0.0	0.0
AF-Q8N184-F1-model-v4	A	647.0	-1.0	163081	9606	0003700#0046872#0000978	0005634	0006357	Q8N184	0.0313187344326802	0.3694213695578927	0.034739440546361	-87.0	0.0970802919708029	0.2418181818181818	820.0	{'Q': 3.01, 'G': 10.53, 'F': 6.77, 'D': 1.5, 'H': 2.26, 'L': 9.02, 'E': 5.26, 'T': 11.28, 'R': 4.51, 'P': 4.51, 'S': 9.02, 'K': 9.77, 'V': 3.01, 'N': 6.77, 'A': 0.75, 'Y': 3.76, 'I': 2.26, 'C': 6.02}	-620.0	0.0150093808630394	0.7741935483870968	1568.0	{'N': 12.5, 'V': 16.67, 'L': 8.33, 'Y': 8.33, 'D': 4.17, 'G': 12.5, 'T': 8.33, 'E': 8.33, 'A': 8.33, 'I': 4.17, 'H': 4.17, 'S': 4.17}	439.0	0.2583732057416268	0.8617021276595744	878.0	{'.': 30.56, 'H': 56.48, 'T': 11.73, 'E': 1.23}	0.0	-1.0	-1.0	-1.0	'-'	0.0	-1.0	-1.0	-1.0	'-'	0.0	-1.0	-1.0	-1.0	'-'	0.1682	0.2287	647.0	0.8393881453154876	0.0	0.0	0.0
AF-Q86YV0-F1-model-v4	A	1011.0	-1.0	540027	9913	0005096#0042802	0005938#0005737#0098562	0046580#0051142#0043087	Q86YV0	0.0218392785887321	0.4794925365188709	0.0066610907906692	-170.0	0.1243953006219765	0.2150537634408602	610.0	{'M': 1.67, 'S': 8.89, 'T': 5.56, 'G': 10.56, 'K': 1.67, 'F': 3.89, 'P': 10.56, 'V': 7.22, 'R': 7.78, 'A': 6.11, 'L': 14.44, 'E': 5.56, 'N': 2.22, 'C': 2.78, 'D': 1.67, 'Q': 5.56, 'W': 1.11, 'I': 1.67, 'H': 0.56, 'Y': 0.56}	-946.0	0.0238095238095238	0.7419354838709677	1870.0	{'D': 4.35, 'S': 19.57, 'T': 6.52, 'A': 10.87, 'L': 17.39, 'G': 6.52, 'Q': 13.04, 'V': 8.7, 'F': 2.17, 'I': 4.35, 'R': 6.52}	610.0	0.2466019417475728	0.8485523385300668	1096.0	{'G': 4.2, 'T': 11.02, '.': 18.11, 'E': 23.36, 'H': 43.31}	37.0	0.1305970149253731	0.625	212.0	{'G': 28.57, 'C': 34.29, 'A': 17.14, 'T': 20.0}	946.0	0.3665026833631485	0.6869237217099748	2086.0	{'A': 24.28, 'G': 26.54, 'C': 27.39, 'T': 21.78}	105.0	0.3251748251748251	0.8157894736842105	172.0	{'C': 19.35, 'A': 27.96, 'T': 25.81, 'G': 26.88}	0.1869	0.1815	1011.0	0.8423394787031151	0.5	0.0	0.0
AF-Q6ZS81-F10-model-v4	A	1384.0	-1.0	57705	9606	#	0005769#0005783	0019882#0006914#0036037#0098586	Q6ZS81	0.0135581477895966	0.6158688209589748	0.0057897637424946	-1364.0	0.1146674953387197	0.297820823244552	1979.0	{'P': 7.32, 'N': 3.52, 'D': 5.42, 'S': 8.94, 'L': 10.84, 'F': 5.42, 'W': 1.9, 'H': 1.9, 'R': 3.25, 'E': 5.15, 'G': 10.3, 'T': 5.42, 'C': 6.78, 'A': 4.88, 'Y': 1.36, 'V': 5.69, 'K': 4.61, 'Q': 3.25, 'I': 3.25, 'M': 0.81}	-1286.0	0.0314298362107127	0.6574074074074074	2151.0	{'F': 2.82, 'S': 15.49, 'A': 11.27, 'I': 7.04, 'K': 5.63, 'Q': 8.45, 'L': 16.9, 'G': 5.63, 'D': 4.23, 'V': 7.04, 'N': 4.23, 'T': 5.63, 'E': 4.23, 'M': 1.41}	239.0	0.2686066032456631	0.8275862068965517	1207.0	{'.': 27.29, 'T': 16.67, 'H': 30.42, 'E': 23.54, 'G': 1.88, 'B': 0.21}	0.0	-1.0	-1.0	-1.0	'-'	0.0	-1.0	-1.0	-1.0	'-'	0.0	-1.0	-1.0	-1.0	'-'	0.2054	0.1573	1384.0	0.8607918263090677	0.0	0.0	0.0
AF-Q6PJI9-F1-model-v4	A	974.0	-1.0	79726	9606	0035591	0061700#0005765#0035859#0005774	0034198#1904262#0032008#1904263	Q6PJI9	0.0073493809499895	0.7003569145929152	0.0024878881015579	-101.0	0.131597466572836	0.2263922518159806	595.0	{'N': 3.21, 'V': 2.67, 'R': 6.95, 'D': 6.95, 'L': 12.83, 'F': 6.42, 'H': 1.6, 'S': 8.56, 'W': 2.14, 'G': 6.42, 'A': 8.02, 'Y': 2.67, 'K': 5.35, 'E': 2.14, 'T': 10.16, 'I': 2.67, 'C': 3.21, 'Q': 1.6, 'P': 6.42}	-904.0	0.0343531937734836	0.6808510638297872	1769.0	{'V': 7.81, 'N': 4.69, 'Q': 6.25, 'A': 7.81, 'L': 17.19, 'T': 6.25, 'S': 12.5, 'G': 6.25, 'D': 4.69, 'I': 6.25, 'P': 1.56, 'E': 3.12, 'R': 6.25, 'Y': 1.56, 'K': 3.12, 'F': 3.12, 'H': 1.56}	936.0	0.3462922966162707	0.846830985915493	821.0	{'.': 17.88, 'E': 37.42, 'T': 11.85, 'H': 32.22, 'G': 0.62}	68.0	0.2536231884057971	0.7368421052631579	181.0	{'G': 42.86, 'T': 18.57, 'C': 30.0, 'A': 8.57}	1730.0	0.3760607414024118	0.742177170559718	2209.0	{'A': 26.6, 'T': 28.86, 'C': 21.5, 'G': 23.04}	-2007.0	0.0744120744120744	0.933920704845815	2622.0	{'A': 40.09, 'T': 22.17, 'C': 16.04, 'G': 21.7}	0.1912	0.1909	974.0	0.8367088607594937	0.0	0.0	0.0
AF-Q9P2D7-F9-model-v4	A	1400.0	-1.0	25981	9606	0005524#0045505#0051959#0003777#0008569	0005858#0005930#0030286#0005576#0036156#0005874#0036126	0003341#0060285#0003351#0030317#0036159#0007018#0007288	Q9P2D7	0.0628853288558954	0.2814371848711425	0.0651982118967349	-2219.0	0.1006789978927651	0.3393843725335438	3004.0	{'M': 1.16, 'F': 5.58, 'L': 10.47, 'P': 6.74, 'Q': 4.65, 'C': 3.49, 'T': 7.44, 'R': 2.33, 'A': 4.65, 'Y': 5.12, 'G': 7.21, 'K': 4.42, 'V': 6.05, 'H': 1.4, 'W': 1.63, 'N': 6.98, 'D': 4.88, 'S': 6.98, 'I': 4.42, 'E': 4.42}	-1316.0	0.0293988591487494	0.6442307692307693	2175.0	{'V': 11.94, 'F': 11.94, 'N': 5.97, 'G': 8.96, 'L': 10.45, 'T': 8.96, 'E': 5.97, 'S': 7.46, 'K': 1.49, 'R': 2.99, 'A': 7.46, 'D': 2.99, 'P': 4.48, 'I': 4.48, 'Q': 4.48}	481.0	0.2810931399888455	0.8542372881355932	1203.0	{'.': 21.43, 'E': 31.15, 'T': 10.71, 'H': 36.11, 'G': 0.6}	0.0	-1.0	-1.0	-1.0	'-'	0.0	-1.0	-1.0	-1.0	'-'	0.0	-1.0	-1.0	-1.0	'-'	0.205	0.1555	1400.0	0.8416030534351145	0.0	0.0	0.0
AF-Q9Y692-F1-model-v4	A	573.0	-1.0	540374	9913	0001228#0046872#0000978	0005737#0005634	#	Q9Y692	0.0408797563417883	0.3476959471543356	0.0132341605941959	-28.0	0.0735615440640932	0.2135306553911205	900.0	{'N': 4.95, 'P': 6.93, 'V': 9.9, 'T': 5.94, 'E': 4.95, 'I': 4.95, 'G': 11.88, 'S': 3.96, 'A': 5.94, 'D': 8.91, 'Y': 0.99, 'K': 6.93, 'F': 4.95, 'L': 9.9, 'C': 0.99, 'Q': 5.94, 'R': 1.98}	-530.0	0.0211640211640211	0.7272727272727273	1468.0	{'M': 3.12, 'A': 6.25, 'R': 3.12, 'G': 12.5, 'I': 12.5, 'V': 6.25, 'Q': 9.38, 'N': 3.12, 'L': 12.5, 'Y': 3.12, 'E': 3.12, 'K': 3.12, 'S': 15.62, 'T': 3.12, 'D': 3.12}	412.0	0.1957547169811321	0.8767605633802817	988.0	{'.': 27.31, 'T': 7.63, 'E': 10.04, 'H': 55.02}	0.0	-1.0	-1.0	-1.0	'-'	0.0	-1.0	-1.0	-1.0	'-'	0.0	-1.0	-1.0	-1.0	'-'	0.1408	0.2126	573.0	0.8416030534351145	0.0	0.0	0.0
AF-Q8NI77-F1-model-v4	A	898.0	-1.0	81930	9606	0003779#0005524#0016887#0008017#0003777#0051010#0008574#0070463	0005901#0005737#0005829#0005871#0000776#0005828#0005874#0015630#0005815#0061673#1990023#0005634#0001726	0071392#0007140#0007019#0007018#0007080#0000070#0015031#0070507#0072520	Q8NI77	0.0258205362135034	0.4199841488961673	0.0024811957952362	-96.0	0.1141456582633053	0.2193808882907133	685.0	{'C': 4.91, 'P': 7.98, 'T': 7.36, 'G': 5.52, 'V': 5.52, 'L': 11.66, 'F': 6.75, 'H': 1.23, 'N': 9.2, 'K': 7.36, 'D': 4.29, 'S': 6.75, 'I': 7.36, 'R': 4.91, 'E': 3.68, 'Q': 4.29, 'Y': 0.61, 'M': 0.61}	-809.0	0.0229885057471264	0.7777777777777778	1773.0	{'G': 4.76, 'K': 7.14, 'I': 7.14, 'D': 7.14, 'L': 19.05, 'S': 16.67, 'T': 4.76, 'A': 9.52, 'Q': 7.14, 'V': 2.38, 'N': 7.14, 'F': 2.38, 'R': 2.38, 'P': 2.38}	552.0	0.2309250506414584	0.855	1081.0	{'.': 15.79, 'T': 8.48, 'E': 27.19, 'H': 48.54}	0.0	-1.0	-1.0	-1.0	'-'	0.0	-1.0	-1.0	-1.0	'-'	0.0	-1.0	-1.0	-1.0	'-'	0.2162	0.23	898.0	0.8381134480560867	0.0	0.0	0.0
AF-Q96CP6-F1-model-v4	A	724.0	-1.0	57655	9606	0015485#0120020#0032934#0120015	0005776#0031410#0005829#0005789#0140268#0031234#0044232#0005886	0006914#0071397#0032366	Q96CP6	0.0366884076680553	0.358498679569155	0.0471463143139867	-69.0	0.118140243902439	0.2262773722627737	627.0	{'F': 3.23, 'T': 9.68, 'H': 0.65, 'P': 7.74, 'S': 11.61, 'L': 12.26, 'R': 4.52, 'E': 5.16, 'G': 9.68, 'V': 6.45, 'D': 3.87, 'N': 4.52, 'Y': 2.58, 'C': 1.94, 'I': 1.94, 'K': 5.16, 'Q': 3.87, 'A': 5.16}	-666.0	0.0267477203647416	0.7096774193548387	1583.0	{'F': 6.82, 'Q': 4.55, 'L': 18.18, 'P': 9.09, 'S': 9.09, 'R': 2.27, 'I': 2.27, 'E': 2.27, 'D': 4.55, 'K': 2.27, 'V': 4.55, 'T': 11.36, 'N': 2.27, 'G': 11.36, 'A': 9.09}	804.0	0.3279220779220779	0.8505263157894737	757.0	{'.': 24.75, 'E': 30.2, 'T': 8.17, 'H': 36.39, 'G': 0.5}	30.0	0.2592592592592592	0.6209677419354839	173.0	{'C': 41.56, 'T': 20.78, 'G': 31.17, 'A': 6.49}	918.0	0.303030303030303	0.7219402143260011	2451.0	{'A': 23.91, 'T': 23.91, 'C': 27.5, 'G': 24.69}	77.0	0.3562005277044855	0.7584269662921348	201.0	{'G': 26.67, 'T': 23.7, 'A': 28.89, 'C': 20.74}	0.1473	0.1842	724.0	0.8585987261146497	0.0	0.2	0.0
AF-O43451-F1-model-v4	A	1857.0	-1.0	8972	9606	0004558#0016160#0030246#0003824#0004339#0004553#0032450	0016324#0070062#0101003#0005886#0070821	1901027#0000025#0005983	O43451	0.0015824492736229	0.7901280804608657	0.0951197353930601	-329.0	0.1725025746652935	0.281986531986532	754.0	{'M': 0.3, 'V': 8.96, 'L': 8.36, 'T': 8.06, 'R': 2.69, 'P': 8.06, 'N': 9.25, 'D': 5.67, 'W': 1.49, 'H': 2.69, 'G': 9.85, 'F': 7.76, 'S': 5.97, 'K': 2.99, 'Y': 3.88, 'Q': 3.58, 'E': 2.69, 'I': 2.99, 'A': 3.88, 'C': 0.9}	-1742.0	0.0299598100109609	0.7961165048543689	2634.0	{'S': 15.85, 'L': 14.63, 'T': 4.88, 'A': 10.98, 'G': 7.32, 'V': 7.32, 'N': 4.88, 'Q': 7.32, 'F': 3.66, 'I': 6.1, 'R': 4.88, 'D': 2.44, 'P': 1.22, 'E': 2.44, 'Y': 2.44, 'K': 3.66}	0.0	-1.0	-1.0	-1.0	'-'	59.0	0.1318681318681318	0.782608695652174	227.0	{'T': 16.67, 'G': 33.33, 'C': 22.22, 'A': 27.78}	2421.0	0.4249541895718807	0.7518420277040967	2610.0	{'A': 28.69, 'T': 31.63, 'G': 19.4, 'C': 20.27}	-190.0	0.2148664343786295	0.8258928571428571	637.0	{'A': 44.32, 'T': 22.7, 'G': 20.54, 'C': 12.43}	0.2917	0.1791	1857.0	0.8601134215500945	0.0	0.2	0.0
AF-Q15477-F1-model-v4	A	1246.0	-1.0	378722	7955	0052650#0016616	0005789#0005811	#	Q15477	0.0359329106824994	0.3651405017541945	0.1761784085956881	-202.0	0.147615937295885	0.228744939271255	543.0	{'M': 0.44, 'L': 12.39, 'V': 7.52, 'P': 7.96, 'C': 0.44, 'A': 9.73, 'S': 8.41, 'G': 8.85, 'D': 7.52, 'F': 4.42, 'W': 0.88, 'H': 0.44, 'Q': 3.54, 'T': 7.08, 'E': 5.31, 'N': 3.1, 'I': 2.21, 'K': 3.1, 'R': 4.87, 'Y': 1.77}	-1149.0	0.0312645823611759	0.7790697674418605	2057.0	{'A': 8.96, 'V': 5.97, 'E': 5.97, 'D': 7.46, 'N': 1.49, 'T': 4.48, 'F': 8.96, 'K': 7.46, 'Q': 4.48, 'I': 5.97, 'Y': 2.99, 'P': 8.96, 'G': 5.97, 'S': 5.97, 'L': 13.43, 'R': 1.49}	552.0	0.2947240751970891	0.8379310344827586	1069.0	{'.': 21.81, 'E': 29.01, 'T': 13.17, 'H': 35.39, 'G': 0.62}	35.0	0.0526315789473684	0.8235294117647058	249.0	{'A': 7.14, 'C': 21.43, 'T': 28.57, 'G': 42.86}	1799.0	0.4326659641728135	0.7285308729595458	1927.0	{'A': 24.5, 'T': 27.72, 'G': 24.26, 'C': 23.53}	61.0	0.117391304347826	0.7714285714285715	195.0	{'A': 59.26, 'T': 14.81, 'C': 18.52, 'G': 7.41}	0.2036	0.1667	1246.0	0.8397476340694007	0.0	0.0	0.0
AF-O43149-F2-model-v4	A	1400.0	-1.0	23140	9606	0005509#0140566#0070577#0035064#0008270	#	#	O43149	0.0274253736436436	0.3857842660015048	0.0545905224299128	-1204.0	0.1202680067001675	0.2874299439551641	1736.0	{'P': 5.57, 'S': 7.8, 'V': 5.01, 'T': 6.96, 'L': 13.65, 'A': 5.57, 'F': 5.85, 'G': 9.19, 'D': 5.57, 'E': 4.18, 'I': 5.29, 'R': 3.06, 'N': 4.46, 'C': 5.85, 'K': 4.74, 'Y': 2.51, 'Q': 2.23, 'H': 1.67, 'W': 0.84}	-1315.0	0.0302498903989478	0.6764705882352942	2179.0	{'V': 8.7, 'T': 5.8, 'L': 18.84, 'E': 4.35, 'N': 5.8, 'A': 8.7, 'Q': 11.59, 'S': 11.59, 'I': 4.35, 'K': 4.35, 'G': 4.35, 'D': 5.8, 'P': 1.45, 'R': 2.9, 'Y': 1.45}	570.0	0.278270509977827	0.8670120898100173	1225.0	{'.': 16.14, 'T': 11.95, 'E': 35.66, 'H': 35.06, 'G': 1.2}	55.0	0.3065693430656934	0.6666666666666666	148.0	{'A': 15.48, 'G': 38.1, 'C': 34.52, 'T': 11.9}	719.0	0.3199031263760458	0.8018763796909493	5460.0	{'A': 28.87, 'T': 31.18, 'G': 19.89, 'C': 20.06}	-1629.0	0.0867075664621676	0.925764192139738	2216.0	{'C': 16.51, 'A': 38.21, 'T': 23.58, 'G': 21.7}	0.2399	0.1794	1400.0	0.8396946564885496	0.0	0.0	0.0
AF-Q5VYV7-F1-model-v4	A	408.0	-1.0	128710	9606	#	#	#	Q5VYV7	0.0686318593143246	0.2699740378563165	0.1256987023072455	-15.0	0.061074319352465	0.2577639751552795	1037.0	{'F': 7.23, 'K': 7.23, 'G': 7.23, 'V': 3.61, 'D': 6.02, 'P': 10.84, 'S': 6.02, 'E': 3.61, 'C': 6.02, 'L': 13.25, 'T': 7.23, 'R': 4.82, 'Q': 9.64, 'Y': 2.41, 'N': 1.2, 'I': 1.2, 'A': 2.41}	-378.0	0.0109409190371991	0.75	1351.0	{'L': 20.0, 'V': 6.67, 'D': 6.67, 'I': 13.33, 'G': 6.67, 'T': 13.33, 'R': 6.67, 'F': 6.67, 'Q': 6.67, 'A': 6.67, 'H': 6.67}	93.0	0.1053484602917342	0.8280254777070064	1077.0	{'.': 30.0, 'E': 31.54, 'T': 12.31, 'H': 25.38, 'B': 0.77}	95.0	0.3410596026490066	0.7304964539007093	161.0	{'G': 21.36, 'A': 24.27, 'T': 28.16, 'C': 26.21}	935.0	0.2055036606917445	0.7481617647058824	2873.0	{'A': 34.52, 'T': 25.92, 'C': 19.41, 'G': 20.15}	-3763.0	0.0462266179316276	0.9388646288209608	4422.0	{'C': 15.35, 'A': 40.0, 'T': 23.72, 'G': 20.93}	0.0955	0.1956	408.0	0.8568726355611601	0.0	0.0	0.0
AF-Q8TD17-F1-model-v4	A	642.0	-1.0	57541	9606	0000981#0001227#0046872#0000977	0005634	0000122#0045893#0006355#0006357	Q8TD17	0.0311374679801386	0.3779476051227446	0.039552885392045	-71.0	0.1035740335521517	0.2610294117647059	827.0	{'A': 4.23, 'P': 10.56, 'S': 9.86, 'E': 3.52, 'C': 4.93, 'L': 9.15, 'Q': 3.52, 'T': 9.86, 'V': 3.52, 'G': 13.38, 'K': 4.23, 'N': 4.23, 'Y': 2.11, 'R': 4.93, 'I': 2.82, 'F': 3.52, 'W': 1.41, 'D': 2.82, 'H': 0.7, 'M': 0.7}	-603.0	0.0190114068441064	0.6382978723404256	1531.0	{'A': 10.0, 'L': 16.67, 'T': 6.67, 'V': 6.67, 'K': 3.33, 'S': 6.67, 'N': 3.33, 'F': 3.33, 'G': 6.67, 'I': 10.0, 'D': 10.0, 'P': 3.33, 'E': 6.67, 'Q': 3.33, 'R': 3.33}	249.0	0.1675201170446232	0.8875968992248062	1109.0	{'.': 13.1, 'T': 8.73, 'H': 73.8, 'E': 4.37}	0.0	-1.0	-1.0	-1.0	'-'	0.0	-1.0	-1.0	-1.0	'-'	0.0	-1.0	-1.0	-1.0	'-'	0.1339	0.1835	642.0	0.8408656906429026	0.0	0.0	0.0
AF-Q86UV5-F1-model-v4	A	1035.0	-1.0	84196	9606	0004843#0004197	0005829#0005739#0005654#0005634	0016579#0006511	Q86UV5	0.0193396167880061	0.5920566506115279	0.0066610907906692	-146.0	0.1513157894736842	0.2202127659574468	428.0	{'A': 2.9, 'V': 5.31, 'E': 5.8, 'R': 3.86, 'C': 2.9, 'P': 7.73, 'G': 10.63, 'F': 4.35, 'N': 6.76, 'I': 3.38, 'D': 5.8, 'L': 14.01, 'Y': 4.83, 'S': 6.76, 'T': 4.35, 'K': 5.8, 'Q': 4.35, 'W': 0.48}	-973.0	0.0309437854564208	0.759493670886076	1860.0	{'V': 8.33, 'R': 8.33, 'F': 8.33, 'N': 6.67, 'I': 8.33, 'T': 8.33, 'L': 3.33, 'C': 1.67, 'P': 1.67, 'G': 1.67, 'E': 3.33, 'A': 10.0, 'S': 10.0, 'Y': 6.67, 'K': 5.0, 'D': 5.0, 'Q': 3.33}	660.0	0.2988582941571524	0.8412098298676749	960.0	{'.': 16.63, 'H': 37.08, 'G': 2.02, 'T': 14.61, 'E': 29.44, 'B': 0.22}	80.0	0.3333333333333333	0.6558441558441559	149.0	{'G': 39.6, 'C': 28.71, 'T': 18.81, 'A': 12.87}	2143.0	0.4397260273972603	0.7552941176470588	1830.0	{'A': 33.8, 'T': 30.06, 'G': 20.51, 'C': 15.63}	-405.0	0.1715555555555555	0.8654708520179372	902.0	{'T': 21.76, 'C': 11.92, 'A': 45.08, 'G': 21.24}	0.1847	0.176	1035.0	0.8562421185372006	0.0	0.0	0.0
AF-P04275-F3-model-v4	A	1400.0	-1.0	#	471472	0005524#0016887#0140664#0030983	0032300	0006298	P04275	0.0044143518596265	0.7823021407129234	0.0322581402352546	-1071.0	0.1387526278906797	0.3214285714285714	1622.0	{'M': 0.51, 'V': 6.31, 'L': 8.08, 'C': 6.06, 'T': 5.81, 'R': 4.8, 'N': 5.05, 'F': 5.3, 'Y': 4.29, 'S': 7.58, 'Q': 4.29, 'G': 11.36, 'P': 6.82, 'D': 5.81, 'E': 4.29, 'W': 0.76, 'K': 3.54, 'I': 2.53, 'A': 6.31, 'H': 0.51}	-1321.0	0.031263760457948	0.6339285714285714	2159.0	{'L': 16.9, 'K': 2.82, 'Q': 8.45, 'D': 5.63, 'V': 12.68, 'N': 7.04, 'A': 5.63, 'T': 2.82, 'S': 9.86, 'I': 7.04, 'R': 5.63, 'E': 5.63, 'Y': 1.41, 'G': 4.23, 'F': 2.82, 'P': 1.41}	746.0	0.3259860788863109	0.8528072837632777	1065.0	{'.': 17.79, 'E': 35.77, 'T': 14.23, 'H': 30.43, 'G': 1.6, 'B': 0.18}	118.0	0.4097859327217125	0.7127659574468085	139.0	{'A': 23.88, 'C': 24.63, 'T': 23.88, 'G': 27.61}	597.0	0.3224612537589637	0.7705914870093975	5028.0	{'A': 27.4, 'T': 29.95, 'G': 20.84, 'C': 21.81}	60.0	0.2923076923076923	0.7102803738317757	153.0	{'G': 34.21, 'T': 23.68, 'A': 18.42, 'C': 23.68}	0.251	0.1881	1400.0	0.861323155216285	0.0	0.0	0.0
AF-P05423-F1-model-v4	A	398.0	-1.0	508049	9913	0003677	0005666	0051607#0045087#0045089#0032728#0006383	P05423	0.069115242131767	0.2756127795328486	0.0980929580625606	-53.0	0.0597127739984882	0.2270114942528735	975.0	{'N': 2.53, 'E': 8.86, 'P': 6.33, 'G': 15.19, 'R': 3.8, 'S': 3.8, 'L': 15.19, 'I': 2.53, 'V': 7.59, 'K': 8.86, 'D': 7.59, 'Q': 6.33, 'F': 1.27, 'A': 5.06, 'T': 3.8, 'C': 1.27}	-368.0	0.0194029850746268	0.6341463414634146	1299.0	{'S': 7.69, 'L': 19.23, 'I': 7.69, 'R': 15.38, 'D': 7.69, 'P': 3.85, 'E': 7.69, 'A': 3.85, 'V': 7.69, 'Q': 11.54, 'G': 3.85, 'T': 3.85}	164.0	0.1990950226244343	0.7971014492753623	829.0	{'.': 54.09, 'T': 14.55, 'H': 6.82, 'G': 1.36, 'E': 23.18}	47.0	0.1028368794326241	0.7435897435897436	243.0	{'A': 13.79, 'C': 27.59, 'T': 20.69, 'G': 37.93}	664.0	0.1835616438356164	0.7340637450199203	3011.0	{'A': 32.7, 'T': 20.22, 'G': 23.88, 'C': 23.2}	-3216.0	0.05140758873929	0.9251101321585904	3858.0	{'A': 41.43, 'T': 22.38, 'C': 15.24, 'G': 20.95}	0.1114	0.2196	398.0	0.8260038240917782	0.0	0.0	0.0
AF-Q8N264-F1-model-v4	A	748.0	-1.0	83478	9606	0005096	0005912#0042995#0005737#0005856#0005925	0090630#0001525#0030154#0035021#1900028#0007165#0035313	Q8N264	0.0690070010106364	0.2805840926126036	0.1695617260830908	-64.0	0.1062631949331456	0.2516666666666666	821.0	{'N': 6.62, 'E': 4.64, 'Q': 5.96, 'K': 6.62, 'G': 5.3, 'F': 7.95, 'R': 3.97, 'V': 6.62, 'Y': 2.65, 'P': 8.61, 'L': 10.6, 'A': 4.64, 'H': 0.66, 'S': 11.92, 'W': 0.66, 'C': 3.31, 'I': 2.65, 'D': 1.32, 'T': 4.64, 'M': 0.66}	-705.0	0.0177619893428063	0.7142857142857143	1647.0	{'Y': 3.33, 'F': 6.67, 'A': 3.33, 'S': 13.33, 'T': 10.0, 'K': 6.67, 'I': 13.33, 'R': 3.33, 'G': 6.67, 'L': 10.0, 'D': 3.33, 'V': 6.67, 'N': 6.67, 'E': 3.33, 'Q': 3.33}	426.0	0.1956368754398311	0.896774193548387	1111.0	{'.': 13.31, 'T': 11.15, 'E': 14.75, 'H': 59.71, 'G': 1.08}	0.0	-1.0	-1.0	-1.0	'-'	0.0	-1.0	-1.0	-1.0	'-'	0.0	-1.0	-1.0	-1.0	'-'	0.1678	0.206	748.0	0.8413001912045889	0.0	0.0	0.0
[truncated: 2 more columns]
