# Supplementary material for: Identifying and profiling structural similarities between Spike of SARS-CoV-2 and other viral or host proteins with Machaon
Source: Commun Biol. 2023 Jul 19;6:752. doi: 10.1038/s42003-023-05076-7 (PMC10356814; doi:10.1038/s42003-023-05076-7)
Supplement: Supplementary file 9 — Supplementary Data 6 [file 42003_2023_5076_MOESM9_ESM.zip › 6VXX_A_whole_alphafold4_dataset/metrics/6VXX_A_b-phipsi.csv]

structureId	b-phipsi
6VXX_A	-1.2160228416647206e-08
6VXX_B	5.894373919306382e-09
6VXX_C	2.204205180302208e-08
AF-P08236-F1-model-v4_A	0.0010302540896018
AF-P28827-F1-model-v4_A	0.0011432758354059
AF-P0C0L4-F1-model-v4_A	0.0011838928030006
AF-P0C0L5-F1-model-v4_A	0.0012404587503702
AF-P54315-F1-model-v4_A	0.0012486305348157
AF-P17213-F1-model-v4_A	0.0013545452889778
AF-Q8N608-F1-model-v4_A	0.001357321177025
AF-Q06033-F1-model-v4_A	0.0014439509641182
AF-P14410-F1-model-v4_A	0.0015596343554912
AF-O43451-F1-model-v4_A	0.0015824492736229
AF-Q8IWT1-F1-model-v4_A	0.0015928435241979
AF-O14522-F1-model-v4_A	0.0016024778586173
AF-O00115-F1-model-v4_A	0.0017398511232054
AF-Q9NR22-F1-model-v4_A	0.0017510482121846
AF-P48147-F1-model-v4_A	0.0017856748320921
AF-Q9NRX4-F1-model-v4_A	0.0017880867425701
AF-P02753-F1-model-v4_A	0.0018151744394479
AF-Q9HAT2-F1-model-v4_A	0.0018155448758259
AF-Q15262-F1-model-v4_A	0.0018237618574584
AF-Q92729-F1-model-v4_A	0.001846461143506
AF-O14775-F1-model-v4_A	0.0018712342418294
AF-P04439-F1-model-v4_A	0.0018874032711266
AF-P27487-F1-model-v4_A	0.001896887626397
AF-Q9NSY2-F1-model-v4_A	0.0019245127075541
AF-Q96Q07-F1-model-v4_A	0.0019700000722182
AF-Q13228-F1-model-v4_A	0.0019914241473627
AF-Q96BP3-F1-model-v4_A	0.0019924186051051
AF-Q8NI36-F1-model-v4_A	0.0019992048879244
AF-P32754-F1-model-v4_A	0.0020099235255862
AF-Q96G61-F1-model-v4_A	0.0020322768001467
AF-P14091-F1-model-v4_A	0.0020740549566537
AF-P31944-F1-model-v4_A	0.0021239244682072
AF-Q9UMS4-F1-model-v4_A	0.0021472538136221
AF-Q8WXI4-F1-model-v4_A	0.0022078523836057
AF-Q9P2G3-F1-model-v4_A	0.0022511434245453
AF-Q9H3S4-F1-model-v4_A	0.0022663690005013
AF-P01009-F1-model-v4_A	0.0022695923470057
AF-Q96NY8-F1-model-v4_A	0.0023106252732809
AF-P01893-F1-model-v4_A	0.0023260859486152
AF-Q9Y6M0-F1-model-v4_A	0.0023277592316586
AF-P03952-F1-model-v4_A	0.0023820623417262
AF-O75051-F1-model-v4_A	0.0024170680629928
AF-Q14563-F1-model-v4_A	0.0024300681960987
AF-P68104-F1-model-v4_A	0.0024476084658469
AF-Q12788-F1-model-v4_A	0.0024524720795932
AF-Q9ULZ2-F1-model-v4_A	0.0024537290996972
AF-P16233-F1-model-v4_A	0.0024600398699413
AF-Q9NRN5-F1-model-v4_A	0.0025035872038431
AF-Q8N3Y1-F1-model-v4_A	0.0025348924034901
AF-P42574-F1-model-v4_A	0.0025459522665515
AF-P32969-F1-model-v4_A	0.0025654177810151
AF-P43034-F1-model-v4_A	0.0025883029572128
AF-A6NHR9-F1-model-v4_A	0.0026117187457439
AF-Q05639-F1-model-v4_A	0.0026233965758063
AF-Q9BQ87-F1-model-v4_A	0.0026377413069494
AF-Q9HCM2-F1-model-v4_A	0.0026515535282635
AF-Q9BVA0-F1-model-v4_A	0.0026791813646576
AF-P25391-F10-model-v4_A	0.0026922919927271
AF-O15484-F1-model-v4_A	0.0027185021648218
AF-Q8NI37-F1-model-v4_A	0.0027476081005872
AF-Q9ULC6-F1-model-v4_A	0.0027550934144359
AF-Q16787-F11-model-v4_A	0.0027576352355688
AF-Q96GK7-F1-model-v4_A	0.0027993854709255
AF-Q6ZVK8-F1-model-v4_A	0.0028054494109416
AF-Q99873-F1-model-v4_A	0.0028065253075946
AF-Q9Y4D7-F1-model-v4_A	0.0028073522532575
AF-Q53GT1-F1-model-v4_A	0.0028330289558394
AF-Q96PF1-F1-model-v4_A	0.0028691523538178
AF-Q9ULW8-F1-model-v4_A	0.0028838161607644
AF-P05154-F1-model-v4_A	0.0028979457094779
AF-Q9Y2J8-F1-model-v4_A	0.0029062837921728
AF-P24043-F10-model-v4_A	0.002912180216064
AF-Q7L1T6-F1-model-v4_A	0.002932597556069
AF-Q9UK55-F1-model-v4_A	0.0029371683767858
AF-Q6V1X1-F1-model-v4_A	0.0029461963419262
AF-Q12884-F1-model-v4_A	0.0029483511565275
AF-P11597-F1-model-v4_A	0.002987199486739
AF-P55345-F1-model-v4_A	0.0030034390117668
AF-P05165-F1-model-v4_A	0.0030143954840514
AF-Q8N9V3-F1-model-v4_A	0.0030392486718576
AF-Q96EM0-F1-model-v4_A	0.003048048928935
AF-O00754-F1-model-v4_A	0.0030626777036128
AF-P30511-F1-model-v4_A	0.0030759788906374
AF-Q9H8W4-F1-model-v4_A	0.0030764405387181
AF-P29016-F1-model-v4_A	0.0030858938608625
AF-Q92736-F2-model-v4_A	0.0030866165420115
AF-Q6NSJ0-F1-model-v4_A	0.0030914945096878
AF-Q86T26-F1-model-v4_A	0.0031034794877235
AF-P27797-F1-model-v4_A	0.0031068318404428
AF-P62873-F1-model-v4_A	0.0031195929697709
AF-Q96RP9-F1-model-v4_A	0.0031224875541204
AF-O43548-F1-model-v4_A	0.0031247234708679
AF-O95433-F1-model-v4_A	0.0031325759437581
AF-Q6BCY4-F1-model-v4_A	0.0031502062244283
AF-Q92636-F1-model-v4_A	0.0031576987404161
AF-Q8TET4-F1-model-v4_A	0.003189100523259
AF-Q9BV38-F1-model-v4_A	0.0031997204101428
AF-A6NEC2-F1-model-v4_A	0.0032515030885277
AF-Q9BVX2-F1-model-v4_A	0.00327491412071
AF-P0DJD7-F1-model-v4_A	0.0032888643504708
AF-P06126-F1-model-v4_A	0.0033171076460501
AF-P06681-F1-model-v4_A	0.0033448399809067
AF-O00462-F1-model-v4_A	0.0033464335538229
AF-P13686-F1-model-v4_A	0.0033492976409759
AF-O75131-F1-model-v4_A	0.0033540146037671
AF-Q9UKB1-F1-model-v4_A	0.0033663543052896
AF-Q14697-F1-model-v4_A	0.0033791628771369
AF-P00387-F1-model-v4_A	0.0034241007181848
AF-Q4J6C6-F1-model-v4_A	0.003439475972313
AF-O95025-F1-model-v4_A	0.0034465957030801
AF-O14618-F1-model-v4_A	0.0034575116179738
AF-Q6P2I3-F1-model-v4_A	0.0034667147519756
AF-Q9ULX7-F1-model-v4_A	0.0034704150788475
AF-Q9NZQ7-F1-model-v4_A	0.0034859715613746
AF-P29320-F1-model-v4_A	0.003486663928592
AF-Q6Q0C0-F1-model-v4_A	0.0035123187938765
AF-Q86WV5-F1-model-v4_A	0.0035279664969303
AF-P20618-F1-model-v4_A	0.003547558478414
AF-O60294-F1-model-v4_A	0.0035479795711728
AF-Q8NFP7-F1-model-v4_A	0.0035549689357931
AF-P14222-F1-model-v4_A	0.0035664062671231
AF-Q9UM07-F1-model-v4_A	0.0035721840233783
AF-P01024-F1-model-v4_A	0.0035767644886528
AF-P35606-F1-model-v4_A	0.0035833563875058
AF-Q96PM5-F1-model-v4_A	0.0035835384189693
AF-O75106-F1-model-v4_A	0.0035918803287663
AF-P38570-F1-model-v4_A	0.0035956546539112
AF-Q9GZV7-F1-model-v4_A	0.0035986349347342
AF-Q5VTE0-F1-model-v4_A	0.003607371894831
AF-Q53H76-F1-model-v4_A	0.0036146316578146
AF-Q16832-F1-model-v4_A	0.0036218160494508
AF-O75592-F5-model-v4_A	0.0036242896704497
AF-Q2M385-F1-model-v4_A	0.0036303713131804
AF-O76036-F1-model-v4_A	0.0036429571201252
AF-P68106-F1-model-v4_A	0.0036612124471276
AF-Q6PK18-F1-model-v4_A	0.0036739048742369
AF-Q86W42-F1-model-v4_A	0.0036992276215477
AF-A4D2B0-F1-model-v4_A	0.0036998195449914
AF-Q5VVH5-F1-model-v4_A	0.0037039222610954
AF-O75592-F3-model-v4_A	0.003705236811139
AF-O95199-F1-model-v4_A	0.0037095609435545
AF-Q99715-F1-model-v4_A	0.0037272332917837
AF-Q96LD1-F1-model-v4_A	0.0037353324506837
AF-P83110-F1-model-v4_A	0.003739230120436
AF-P29317-F1-model-v4_A	0.0037587597302468
AF-P57775-F1-model-v4_A	0.0038048255781688
AF-P28347-F1-model-v4_A	0.0038090104395728
AF-Q3SYG4-F1-model-v4_A	0.0038144048007408
AF-P13747-F1-model-v4_A	0.0038177003884104
AF-P55212-F1-model-v4_A	0.0038228609900524
AF-Q14690-F1-model-v4_A	0.0038328026797355
AF-P24723-F1-model-v4_A	0.0038331097632987
AF-Q99985-F1-model-v4_A	0.0038412695797558
AF-O60235-F1-model-v4_A	0.0038440943984167
AF-Q8TCT0-F1-model-v4_A	0.0038443212315952
AF-Q8TAF3-F1-model-v4_A	0.0038463845001237
AF-Q9UFC0-F1-model-v4_A	0.0038542582047062
AF-Q5VVH2-F1-model-v4_A	0.0038548525650384
AF-Q96DR4-F1-model-v4_A	0.0038610412000404
AF-P49720-F1-model-v4_A	0.0039073869559513
AF-Q9NZS2-F1-model-v4_A	0.0039183706465866
AF-O60907-F1-model-v4_A	0.0039254924601191
AF-P24071-F1-model-v4_A	0.003930296249802
AF-P10253-F1-model-v4_A	0.0039336147247286
AF-Q9P0G3-F1-model-v4_A	0.0039423169962065
AF-P29322-F1-model-v4_A	0.0039565182232462
AF-Q9HDC9-F1-model-v4_A	0.0039766118746229
AF-Q9BZK7-F1-model-v4_A	0.0039768396046384
AF-P54764-F1-model-v4_A	0.0039785049691599
AF-Q8NEZ5-F1-model-v4_A	0.0039808441909084
AF-P0DJD9-F1-model-v4_A	0.003983336437201
AF-P28070-F1-model-v4_A	0.0039860773479763
AF-P05981-F1-model-v4_A	0.0039886356287974
AF-Q495A1-F1-model-v4_A	0.0040180116982001
AF-P13798-F1-model-v4_A	0.0040504321501261
AF-P29350-F1-model-v4_A	0.0040545684849083
AF-Q9H7C9-F1-model-v4_A	0.0040887163648637
AF-Q15166-F1-model-v4_A	0.0041038320978357
AF-Q13409-F1-model-v4_A	0.0041251746217324
AF-Q8NCI6-F1-model-v4_A	0.0041329033039625
AF-Q9UGT4-F1-model-v4_A	0.0041342728781937
AF-Q8N3J5-F1-model-v4_A	0.0041368288834574
AF-Q9BX51-F1-model-v4_A	0.0041486777382377
AF-Q96C86-F1-model-v4_A	0.0041522348945462
AF-Q7RTY9-F1-model-v4_A	0.0041531765320896
AF-Q86YQ8-F1-model-v4_A	0.0041685592299777
AF-P04275-F1-model-v4_A	0.0041742656876118
AF-Q96RQ3-F1-model-v4_A	0.0041833899707327
AF-P35475-F1-model-v4_A	0.0041948794012781
AF-O15382-F1-model-v4_A	0.0042230093291392
AF-P14778-F1-model-v4_A	0.0042319760506069
AF-Q9BQS7-F1-model-v4_A	0.0042330280627032
AF-Q9BXM9-F1-model-v4_A	0.0042388491540235
AF-P53621-F1-model-v4_A	0.0042405592884209
AF-Q14032-F1-model-v4_A	0.0042454334271649
AF-Q96J94-F1-model-v4_A	0.0042506971114892
AF-Q6VVB1-F1-model-v4_A	0.0042522240550264
AF-Q9UL52-F1-model-v4_A	0.0042592390849871
AF-Q6ICL3-F1-model-v4_A	0.0042618109225264
AF-P29017-F1-model-v4_A	0.0042634295733679
AF-P49773-F1-model-v4_A	0.0042696524809834
AF-Q6MZM0-F1-model-v4_A	0.0042795091912752
AF-O60939-F1-model-v4_A	0.0042842392354319
AF-P11182-F1-model-v4_A	0.0042851844559413
AF-P62699-F1-model-v4_A	0.0042943052453714
AF-Q92629-F1-model-v4_A	0.0042951822174625
AF-P54762-F1-model-v4_A	0.0043031603826877
AF-O43172-F1-model-v4_A	0.0043058882938689
AF-Q7RTY5-F1-model-v4_A	0.0043130868069584
AF-P0DJD8-F1-model-v4_A	0.0043290429359522
AF-Q9UKL6-F1-model-v4_A	0.0043419709456378
AF-Q9Y6Q1-F1-model-v4_A	0.0043640862644209
AF-O75426-F1-model-v4_A	0.004382143837718
AF-O75592-F2-model-v4_A	0.0043859520417955
AF-P05121-F1-model-v4_A	0.0043941320184834
AF-P04275-F3-model-v4_A	0.0044143518596265
AF-Q86XM0-F1-model-v4_A	0.0044259057521711
AF-Q16613-F1-model-v4_A	0.0044408882759709
AF-Q92520-F1-model-v4_A	0.0044453281415437
AF-Q8N543-F1-model-v4_A	0.0044490058518558
AF-P19823-F1-model-v4_A	0.0044505415774258
AF-P62942-F1-model-v4_A	0.0044528430357986
AF-P16442-F1-model-v4_A	0.0044594443088552
AF-P84022-F1-model-v4_A	0.0044883066254761
AF-Q9NSN8-F1-model-v4_A	0.0045026460541816
AF-Q8N436-F1-model-v4_A	0.0045096534253336
AF-P05156-F1-model-v4_A	0.0045232050345112
AF-Q9H0W9-F1-model-v4_A	0.0045287206441795
AF-P54317-F1-model-v4_A	0.0045299896754972
AF-P13726-F1-model-v4_A	0.0045312379937763
AF-Q93086-F1-model-v4_A	0.0045381627856194
AF-P04275-F4-model-v4_A	0.0045720590242685
AF-Q6UWY5-F1-model-v4_A	0.0045916333169136
AF-P16520-F1-model-v4_A	0.0046119795360558
AF-Q9ULL4-F1-model-v4_A	0.0046211243422667
AF-Q8WWY8-F1-model-v4_A	0.0046231026786676
AF-P45452-F1-model-v4_A	0.0046320575721988
AF-Q86X55-F1-model-v4_A	0.0046327072425846
AF-P55210-F1-model-v4_A	0.0046498418692504
AF-Q6ZWK6-F1-model-v4_A	0.0046514094493563
AF-P07327-F1-model-v4_A	0.0046550251955023
AF-Q9Y5P6-F1-model-v4_A	0.00466123637157
AF-Q9BV79-F1-model-v4_A	0.0046785381589009
AF-Q01968-F1-model-v4_A	0.0046817079478418
AF-Q9HCU4-F7-model-v4_A	0.0046866815830437
AF-P62879-F1-model-v4_A	0.0046953006135754
AF-P06331-F1-model-v4_A	0.0047017497277552
AF-P09238-F1-model-v4_A	0.0047045889673875
AF-Q9P2H3-F1-model-v4_A	0.0047204444844957
AF-P00325-F1-model-v4_A	0.0047240741500551
AF-P21817-F2-model-v4_A	0.004728894959353
AF-Q8TDX9-F4-model-v4_A	0.0047309099918479
AF-Q6UW60-F1-model-v4_A	0.0047334191175616
AF-P19827-F1-model-v4_A	0.0047381231971501
AF-Q99829-F1-model-v4_A	0.0047421727749253
AF-Q96FN4-F1-model-v4_A	0.0047506962499614
AF-Q15751-F17-model-v4_A	0.0047531387953979
AF-Q05655-F1-model-v4_A	0.0047677169595516
AF-Q9UKT8-F1-model-v4_A	0.0047774545694779
AF-Q8IZ69-F1-model-v4_A	0.0047872822008775
AF-Q8WXG9-F26-model-v4_A	0.0047901736311568
AF-Q86U17-F1-model-v4_A	0.0047930728070468
AF-Q9UL12-F1-model-v4_A	0.0048022688978478
AF-Q6ZNF0-F1-model-v4_A	0.0048083543923588
AF-Q92736-F3-model-v4_A	0.0048167276450478
AF-Q06124-F1-model-v4_A	0.0048349064350351
AF-P00326-F1-model-v4_A	0.0048403775064213
AF-Q6PJ21-F1-model-v4_A	0.0048420071370188
AF-P0DP57-F1-model-v4_A	0.004844274146863
AF-Q9C040-F1-model-v4_A	0.0048449747872328
AF-P05543-F1-model-v4_A	0.0048511417682869
AF-Q9UNX4-F1-model-v4_A	0.0048585035511828
AF-P03956-F1-model-v4_A	0.0048645320702286
AF-Q15751-F18-model-v4_A	0.0048692694867202
AF-Q8WU10-F1-model-v4_A	0.0048771928408891
AF-Q8N7P1-F1-model-v4_A	0.0048805964449237
AF-Q9Y4P3-F1-model-v4_A	0.004886335026576
AF-P00450-F1-model-v4_A	0.0048970784104162
AF-P20933-F1-model-v4_A	0.0049002411962088
AF-Q17RR3-F1-model-v4_A	0.0049177214642799
AF-Q2T9J0-F1-model-v4_A	0.0049269489899885
AF-P25391-F9-model-v4_A	0.0049298247214765
AF-Q96A23-F1-model-v4_A	0.0049402594070776
AF-P06396-F1-model-v4_A	0.0049485886305026
AF-Q8WWH5-F1-model-v4_A	0.0049555195987947
AF-O15213-F1-model-v4_A	0.0049627727652856
AF-O60486-F1-model-v4_A	0.0049767053005447
AF-Q9NTJ4-F1-model-v4_A	0.0049797504006205
AF-Q969S2-F1-model-v4_A	0.0049845519696205
AF-P19801-F1-model-v4_A	0.0050031035686137
AF-A8K855-F1-model-v4_A	0.0050075301972355
AF-Q8IUH3-F1-model-v4_A	0.0050076368417172
AF-O60542-F1-model-v4_A	0.0050108863798573
AF-Q9H1X1-F1-model-v4_A	0.0050190117615434
AF-Q8N9L9-F1-model-v4_A	0.0050192480852267
AF-P57727-F1-model-v4_A	0.005021248363165
AF-Q4L235-F1-model-v4_A	0.0050246135005857
AF-Q02817-F1-model-v4_A	0.0050393481033411
AF-Q9NR71-F1-model-v4_A	0.0050454642121984
AF-Q96BD6-F1-model-v4_A	0.0050483806896565
AF-Q49MI3-F1-model-v4_A	0.005050730722438
AF-Q8IVN8-F1-model-v4_A	0.0050526209271114
AF-Q92989-F1-model-v4_A	0.005054857567157
AF-P22891-F1-model-v4_A	0.0050630991731715
AF-Q6IPR3-F1-model-v4_A	0.0050820607389312
AF-Q92736-F1-model-v4_A	0.0050826847961496
AF-Q8NAB2-F1-model-v4_A	0.0050870939064712
AF-Q8NCN5-F1-model-v4_A	0.0050871455638302
AF-Q8IYJ1-F1-model-v4_A	0.0050929506865184
AF-Q6IQ20-F1-model-v4_A	0.0050967759481676
AF-Q16595-F1-model-v4_A	0.0051043537506237
AF-P11766-F1-model-v4_A	0.0051111333328362
AF-P98161-F12-model-v4_A	0.0051255945644506
AF-P08311-F1-model-v4_A	0.0051315895640617
AF-Q9UHQ9-F1-model-v4_A	0.0051332812312502
AF-Q16853-F1-model-v4_A	0.0051490581616723
AF-P18564-F1-model-v4_A	0.0051568543066305
AF-P58499-F1-model-v4_A	0.005157611888832
AF-Q32M88-F1-model-v4_A	0.0051584366658451
AF-Q7Z3Z3-F1-model-v4_A	0.0051676637401055
AF-Q9UKJ8-F1-model-v4_A	0.0051732217893919
AF-P25791-F1-model-v4_A	0.0051822935943479
AF-Q99594-F1-model-v4_A	0.0051829696582015
AF-Q15751-F16-model-v4_A	0.005193220101777
AF-O95198-F1-model-v4_A	0.0051939271460408
AF-P40394-F1-model-v4_A	0.005198311738482
AF-P00751-F1-model-v4_A	0.0051988583276693
AF-Q86U44-F1-model-v4_A	0.0052044925408462
AF-P05106-F1-model-v4_A	0.0052251462932586
AF-P04275-F2-model-v4_A	0.0052317670908701
AF-Q969Z3-F1-model-v4_A	0.0052327569505515
AF-Q9Y297-F1-model-v4_A	0.0052436950950091
AF-Q96NN9-F1-model-v4_A	0.0052672189698074
AF-O15146-F1-model-v4_A	0.005276602751023
AF-Q6ZN28-F1-model-v4_A	0.0052782279428176
AF-Q9UKX5-F1-model-v4_A	0.0052949495665202
AF-Q15814-F1-model-v4_A	0.0052996813004752
AF-Q9UIW2-F1-model-v4_A	0.0053000763428408
AF-Q96I51-F1-model-v4_A	0.0053071150230102
AF-Q9Y263-F1-model-v4_A	0.0053086736239557
AF-Q8NCQ5-F1-model-v4_A	0.0053093737307753
AF-P54687-F1-model-v4_A	0.0053428217160742
AF-Q9P0Z9-F1-model-v4_A	0.0053444528732616
AF-Q8NDN9-F1-model-v4_A	0.0053597951110205
AF-Q5SY16-F1-model-v4_A	0.0053630374472196
AF-Q96BQ1-F1-model-v4_A	0.005374347898782
AF-Q7KYR7-F1-model-v4_A	0.005378324970829
AF-Q96HL8-F1-model-v4_A	0.0053826219158346
AF-P08697-F1-model-v4_A	0.0053869599711799
AF-O15230-F12-model-v4_A	0.0053908403178711
AF-P04275-F5-model-v4_A	0.0054013174661742
AF-Q9BYV7-F1-model-v4_A	0.0054053618886366
AF-Q52LC2-F1-model-v4_A	0.0054102022467774
AF-P21589-F1-model-v4_A	0.0054105977193485
AF-P14174-F1-model-v4_A	0.0054110154401384
AF-P52758-F1-model-v4_A	0.0054187598018552
AF-Q9NPB8-F1-model-v4_A	0.005430179162383
AF-Q9H4M3-F1-model-v4_A	0.0054310858456881
AF-Q6TFL4-F1-model-v4_A	0.0054359361782905
AF-O43506-F1-model-v4_A	0.0054440774076422
AF-Q09028-F1-model-v4_A	0.0054453915311567
AF-Q9H2H8-F1-model-v4_A	0.0054496381159826
AF-P23468-F1-model-v4_A	0.0054696358753606
AF-O15230-F13-model-v4_A	0.0054730025489397
AF-O95363-F1-model-v4_A	0.0054943820403375
AF-Q9UJV3-F1-model-v4_A	0.0055003097751348
AF-Q9UKN8-F1-model-v4_A	0.005511138356974
AF-P16930-F1-model-v4_A	0.0055534456274247
AF-Q86UX2-F1-model-v4_A	0.0055658508272693
AF-Q7Z3Z4-F1-model-v4_A	0.0055726476128583
AF-Q9UJJ7-F1-model-v4_A	0.0055840082204781
AF-Q00973-F1-model-v4_A	0.0055971181385496
AF-Q9NVX7-F1-model-v4_A	0.0055974518673809
AF-Q9HC38-F1-model-v4_A	0.0056069256038301
AF-Q8TCS8-F1-model-v4_A	0.0056079748189966
AF-P34059-F1-model-v4_A	0.0056123065523379
AF-Q9UKF2-F1-model-v4_A	0.0056175863840185
AF-Q9HB75-F1-model-v4_A	0.0056199341539151
AF-O95831-F1-model-v4_A	0.0056203326420826
AF-P27169-F1-model-v4_A	0.0056225758187754
AF-Q96IJ6-F1-model-v4_A	0.0056246832975461
AF-Q9HBG6-F1-model-v4_A	0.0056254468834319
AF-P21817-F3-model-v4_A	0.0056270763845124
AF-P98173-F1-model-v4_A	0.0056307200317705
AF-A6NED2-F1-model-v4_A	0.0056328244476909
AF-Q6L8Q7-F1-model-v4_A	0.0056353267697841
AF-O00469-F1-model-v4_A	0.005639539481629
AF-Q08188-F1-model-v4_A	0.0056408778909954
AF-P03951-F1-model-v4_A	0.0056441734311699
AF-Q8IW92-F1-model-v4_A	0.0056499200737905
AF-Q96EK6-F1-model-v4_A	0.0056517694475701
AF-Q9Y2P8-F1-model-v4_A	0.0056520234862494
AF-O43692-F1-model-v4_A	0.0056572171302291
AF-Q9H7T0-F1-model-v4_A	0.0056574885898398
AF-P05107-F1-model-v4_A	0.0056586029253417
AF-Q9HB29-F1-model-v4_A	0.0056673820152798
AF-Q15413-F1-model-v4_A	0.0056674142609515
AF-P15169-F1-model-v4_A	0.0056706376822048
AF-P16035-F1-model-v4_A	0.0056776975408924
AF-P04216-F1-model-v4_A	0.0056777710178664
AF-Q15797-F1-model-v4_A	0.005684104188859
AF-P14384-F1-model-v4_A	0.0056856573381042
AF-P04275-F7-model-v4_A	0.0056963170456663
AF-Q5R372-F1-model-v4_A	0.0056997811718852
AF-Q96SM3-F1-model-v4_A	0.0057011865671412
AF-Q9H0C5-F1-model-v4_A	0.005702020229374
AF-Q9BYC2-F1-model-v4_A	0.0057059769371011
AF-Q9NTG1-F1-model-v4_A	0.0057082343734641
AF-P48307-F1-model-v4_A	0.005711836741494
AF-P54760-F1-model-v4_A	0.0057173801114578
AF-Q9BTV5-F1-model-v4_A	0.0057301786843511
AF-Q9BSU1-F1-model-v4_A	0.0057339531768768
AF-Q8TC59-F1-model-v4_A	0.0057368870118627
AF-Q8N7X8-F1-model-v4_A	0.0057379834818131
AF-Q92503-F1-model-v4_A	0.0057418926412895
AF-Q99972-F1-model-v4_A	0.0057490705281333
AF-P11245-F1-model-v4_A	0.005755796102481
AF-P21709-F1-model-v4_A	0.0057612329322854
AF-Q8IWZ6-F1-model-v4_A	0.0057636057759274
AF-P23284-F1-model-v4_A	0.0057681411496418
AF-Q9BU02-F1-model-v4_A	0.0057943059465878
AF-Q92736-F4-model-v4_A	0.005798199537123
AF-Q16820-F1-model-v4_A	0.0058025640909935
AF-Q99715-F2-model-v4_A	0.0058104897563421
AF-Q86TX2-F1-model-v4_A	0.0058226654934543
AF-Q9Y2M5-F1-model-v4_A	0.0058279853972077
AF-P23280-F1-model-v4_A	0.005829864941231
AF-P10586-F1-model-v4_A	0.0058316887098332
AF-Q7L3T8-F1-model-v4_A	0.0058343128271638
AF-A8MV23-F1-model-v4_A	0.0058404111838259
AF-Q8NHU2-F1-model-v4_A	0.0058454477878801
AF-P35558-F1-model-v4_A	0.0058587530907667
AF-Q9NRD1-F1-model-v4_A	0.0058757812921989
AF-Q5T6F0-F1-model-v4_A	0.0058913157229623
AF-Q9UMR7-F1-model-v4_A	0.0058915998158613
AF-Q9NPH3-F1-model-v4_A	0.0058950780641656
AF-O00154-F1-model-v4_A	0.0058956276041246
AF-O95498-F1-model-v4_A	0.0059096677230013
AF-Q9P2G9-F1-model-v4_A	0.0059232673057724
AF-Q9H1P3-F1-model-v4_A	0.005929296781268
AF-P10321-F1-model-v4_A	0.0059424809147011
AF-Q96S99-F1-model-v4_A	0.0059464919871717
AF-Q9NQE9-F1-model-v4_A	0.0059575351606707
AF-Q13526-F1-model-v4_A	0.0059668001782042
AF-P30046-F1-model-v4_A	0.0059763821562926
AF-Q96QV1-F1-model-v4_A	0.0059847812237793
AF-Q5XUX0-F1-model-v4_A	0.0059853622384114
AF-O15031-F1-model-v4_A	0.0059863522499392
AF-Q9UMQ6-F1-model-v4_A	0.0059864614688835
AF-Q53HC5-F1-model-v4_A	0.0059930622900711
AF-Q96E14-F1-model-v4_A	0.005993132991728
AF-A0A5S8K742-F1-model-v4_A	0.0059942424329568
AF-Q14249-F1-model-v4_A	0.0060033085965339
AF-O95932-F1-model-v4_A	0.0060051143242299
AF-Q13393-F1-model-v4_A	0.0060071613554143
AF-O95571-F1-model-v4_A	0.0060105382727002
AF-Q05048-F1-model-v4_A	0.0060105930016335
AF-Q9NYQ6-F7-model-v4_A	0.0060163522769875
AF-P17301-F1-model-v4_A	0.0060271857407727
AF-Q02817-F2-model-v4_A	0.0060361728798669
AF-Q9BX10-F1-model-v4_A	0.0060368081420032
AF-P01266-F8-model-v4_A	0.0060370436228148
AF-O14939-F1-model-v4_A	0.0060413020316279
AF-P08254-F1-model-v4_A	0.0060579500208035
AF-P08319-F1-model-v4_A	0.0060753160845788
AF-P20807-F1-model-v4_A	0.0060840798470428
AF-Q99426-F1-model-v4_A	0.0060885530293511
AF-Q9H239-F1-model-v4_A	0.0060887013655266
AF-Q8IUF8-F1-model-v4_A	0.0060893621038797
AF-O75326-F1-model-v4_A	0.0060932843599003
AF-P50747-F1-model-v4_A	0.006104505682093
AF-Q14108-F1-model-v4_A	0.0061060221840185
AF-Q9P2N7-F1-model-v4_A	0.0061067345519472
AF-Q9Y296-F1-model-v4_A	0.0061090817184193
AF-Q96PL5-F1-model-v4_A	0.0061176992381641
AF-P30048-F1-model-v4_A	0.0061353235444257
AF-O00478-F1-model-v4_A	0.0061392723810676
AF-O95848-F1-model-v4_A	0.0061420218733085
AF-Q86TI2-F1-model-v4_A	0.0061521093793704
AF-Q9HAV0-F1-model-v4_A	0.0061609956180462
AF-Q16787-F5-model-v4_A	0.0061651156667044
AF-P62312-F1-model-v4_A	0.0061724582775873
AF-Q9HC84-F1-model-v4_A	0.0061768149650331
AF-Q9Y6U3-F1-model-v4_A	0.0061792461412241
AF-Q9UH77-F1-model-v4_A	0.0061804012012485
AF-Q9NT68-F8-model-v4_A	0.0061805977451742
AF-Q86X67-F1-model-v4_A	0.0061806637091038
AF-Q00266-F1-model-v4_A	0.0061840098039316
AF-Q96MI6-F1-model-v4_A	0.0061850452946701
AF-O14862-F1-model-v4_A	0.0061853756153233
AF-P55083-F1-model-v4_A	0.0061914380033559
AF-Q96IR7-F1-model-v4_A	0.0061952173153669
AF-P05556-F1-model-v4_A	0.0062091450050158
AF-Q9UJG1-F1-model-v4_A	0.0062130859020727
AF-Q8NFY9-F1-model-v4_A	0.0062264522378794
AF-Q96LA8-F1-model-v4_A	0.0062267145332634
AF-Q9NPZ5-F1-model-v4_A	0.0062306221444517
AF-P31153-F1-model-v4_A	0.0062315469990822
AF-Q6ZMR5-F1-model-v4_A	0.0062322583499488
AF-P49753-F1-model-v4_A	0.0062377168026978
AF-Q9C0H6-F1-model-v4_A	0.0062407591323789
AF-P51805-F1-model-v4_A	0.006253203644877
AF-P11215-F1-model-v4_A	0.006264572667743
AF-O43396-F1-model-v4_A	0.0062744305192696
AF-Q8WV74-F1-model-v4_A	0.0062766580189768
AF-Q16585-F1-model-v4_A	0.0062784020917036
AF-Q8N136-F1-model-v4_A	0.0062823940820463
AF-Q96I59-F1-model-v4_A	0.0062849123951435
AF-P13861-F1-model-v4_A	0.0062933719876899
AF-P24043-F9-model-v4_A	0.0062978773044009
AF-P05129-F1-model-v4_A	0.0062993552303756
AF-P39656-F1-model-v4_A	0.0063072665500827
AF-Q9ULR3-F1-model-v4_A	0.0063074546666944
AF-O60568-F1-model-v4_A	0.006311933519668
AF-Q8WZA1-F1-model-v4_A	0.006314548993005
AF-P28072-F1-model-v4_A	0.0063164100248029
AF-Q3MIT2-F1-model-v4_A	0.0063182879046174
AF-P08567-F1-model-v4_A	0.0063348617177418
AF-P46199-F1-model-v4_A	0.0063406523056978
AF-O14841-F1-model-v4_A	0.006348229199491
AF-Q96DE0-F1-model-v4_A	0.0063633269111431
AF-O75592-F7-model-v4_A	0.0063697954268253
AF-A8MY62-F1-model-v4_A	0.006370220329778
AF-P19174-F1-model-v4_A	0.0063704332748079
AF-Q8NBT0-F1-model-v4_A	0.0063730364514821
AF-O75592-F8-model-v4_A	0.0063733698730674
AF-P07339-F1-model-v4_A	0.0063785195230606
AF-Q6UX06-F1-model-v4_A	0.0063791762968561
AF-Q8NAA4-F1-model-v4_A	0.0063798533795676
AF-Q9P2R7-F1-model-v4_A	0.0063840530438469
AF-P07737-F1-model-v4_A	0.0063925505582676
AF-Q14451-F1-model-v4_A	0.0063944640843488
AF-Q8N239-F1-model-v4_A	0.0063957043381397
AF-P59095-F1-model-v4_A	0.0064003100807197
AF-O95631-F1-model-v4_A	0.0064020021666323
AF-Q14624-F1-model-v4_A	0.0064034013179712
AF-Q8NI32-F1-model-v4_A	0.0064204714227431
AF-P35080-F1-model-v4_A	0.0064221415581801
AF-Q6MZZ7-F1-model-v4_A	0.0064248654472363
AF-Q16822-F1-model-v4_A	0.0064348167946527
AF-Q02763-F1-model-v4_A	0.0064400665366357
AF-Q08881-F1-model-v4_A	0.0064446284099104
AF-B5MD39-F1-model-v4_A	0.0064456914073654
AF-Q7Z442-F1-model-v4_A	0.0064632505158228
AF-Q9P2J3-F1-model-v4_A	0.0064674879684886
AF-Q53H54-F1-model-v4_A	0.0064735296115314
AF-O15442-F1-model-v4_A	0.0064752973659427
AF-P62502-F1-model-v4_A	0.0064757138434112
AF-O95944-F1-model-v4_A	0.0064807295608108
AF-Q86V86-F1-model-v4_A	0.0064956404640045
AF-P53634-F1-model-v4_A	0.0064962147279654
AF-Q14145-F1-model-v4_A	0.0064966948047521
AF-Q99795-F1-model-v4_A	0.0065041226623647
AF-O75695-F1-model-v4_A	0.0065288746196594
AF-P16870-F1-model-v4_A	0.0065479905605803
AF-Q7KZF4-F1-model-v4_A	0.006552523223013
AF-Q5SY80-F1-model-v4_A	0.006558931226411
AF-P51153-F1-model-v4_A	0.0065609815209908
AF-P62701-F1-model-v4_A	0.0065613964073597
AF-Q9UJP4-F1-model-v4_A	0.0065624492046524
AF-Q14568-F1-model-v4_A	0.006574606519779
AF-Q9Y3B3-F1-model-v4_A	0.0065821144572707
AF-P51575-F1-model-v4_A	0.0065889223615381
AF-Q96KE9-F1-model-v4_A	0.0065921288260166
AF-Q8WVZ9-F1-model-v4_A	0.0065954542353431
AF-P01008-F1-model-v4_A	0.0065971199722272
AF-P05546-F1-model-v4_A	0.0066017123587756
AF-Q13326-F1-model-v4_A	0.0066020463932351
AF-O75323-F1-model-v4_A	0.0066052741052306
AF-Q9Y5Z0-F1-model-v4_A	0.0066135120006888
AF-Q6UB28-F1-model-v4_A	0.0066257852277427
AF-P00915-F1-model-v4_A	0.0066309051974658
AF-Q7Z2E3-F1-model-v4_A	0.0066311524925335
AF-O43463-F1-model-v4_A	0.0066365043410879
AF-Q9BXR3-F1-model-v4_A	0.0066387430749521
AF-P98088-F1-model-v4_A	0.0066426039058639
AF-P57772-F1-model-v4_A	0.0066462013424346
AF-Q9Y6X5-F1-model-v4_A	0.0066474271090855
AF-P61599-F1-model-v4_A	0.0066498682685736
AF-Q9BSC4-F1-model-v4_A	0.0066541920403018
AF-A5LHX3-F1-model-v4_A	0.0066569888620267
AF-A0AVI2-F1-model-v4_A	0.006658584716113
AF-Q8TD47-F1-model-v4_A	0.0066663934730405
AF-P56199-F1-model-v4_A	0.0066717133859953
AF-Q9BY76-F1-model-v4_A	0.0066788429572878
AF-Q6NXG1-F1-model-v4_A	0.0066861734547309
AF-P21953-F1-model-v4_A	0.0066900028711667
AF-Q8N812-F1-model-v4_A	0.0067018714483126
AF-Q9BR76-F1-model-v4_A	0.0067089831301731
AF-Q8IXY8-F1-model-v4_A	0.0067150445032643
AF-Q15375-F1-model-v4_A	0.0067223616704769
AF-P32971-F1-model-v4_A	0.0067251237732776
AF-Q8TC44-F1-model-v4_A	0.0067285008610249
AF-O15041-F1-model-v4_A	0.0067330365494524
AF-Q8WVJ2-F1-model-v4_A	0.0067360253869603
AF-Q86SQ4-F1-model-v4_A	0.0067374221580882
AF-Q9Y365-F1-model-v4_A	0.0067398178070287
AF-P63133-F1-model-v4_A	0.0067413344064831
AF-Q8N5D0-F1-model-v4_A	0.0067425959616464
AF-P31327-F1-model-v4_A	0.0067453789481108
AF-Q9HCN3-F1-model-v4_A	0.0067537370377967
AF-Q9HAY6-F1-model-v4_A	0.0067543475871724
AF-P18433-F1-model-v4_A	0.0067559637699702
AF-Q96MP8-F1-model-v4_A	0.0067571902478388
AF-P22090-F1-model-v4_A	0.0067650681593818
AF-Q92765-F1-model-v4_A	0.0067733292644439
AF-Q16706-F1-model-v4_A	0.0067749955734166
AF-E7ETH6-F1-model-v4_A	0.0067816436685374
AF-P15289-F1-model-v4_A	0.0067820832457575
AF-A8K7I4-F1-model-v4_A	0.0067848224353466
AF-Q0D2K2-F1-model-v4_A	0.0067849447182398
AF-P98161-F11-model-v4_A	0.0067953183277124
AF-O14788-F1-model-v4_A	0.0067991789316125
AF-Q9BZQ2-F1-model-v4_A	0.0068009560882568
AF-Q2TBA0-F1-model-v4_A	0.0068304490968284
AF-Q7Z7H3-F1-model-v4_A	0.0068391875702849
AF-Q86XF0-F1-model-v4_A	0.0068397582354587
AF-Q9UKZ4-F8-model-v4_A	0.0068417667692403
AF-P43897-F1-model-v4_A	0.0068420941125717
AF-Q96JB6-F1-model-v4_A	0.0068559246498871
AF-P02760-F1-model-v4_A	0.0068665538842888
AF-Q9NVX2-F1-model-v4_A	0.0068741766945675
AF-Q96AB6-F1-model-v4_A	0.0068743630140252
AF-P07225-F1-model-v4_A	0.006882499946854
AF-Q9Y279-F1-model-v4_A	0.0068844545582351
AF-Q9Y6Y0-F1-model-v4_A	0.0068846615385355
AF-A0A0B4J2E5-F1-model-v4_A	0.0068878705152108
AF-Q6UXG8-F1-model-v4_A	0.006891766787909
AF-P43681-F1-model-v4_A	0.0068919164789543
AF-P80188-F1-model-v4_A	0.0069019135104537
AF-O15067-F1-model-v4_A	0.0069023160419751
AF-P05771-F1-model-v4_A	0.0069045282685634
AF-Q15661-F1-model-v4_A	0.0069067683399674
AF-P29120-F1-model-v4_A	0.0069132695167746
AF-Q9UJW2-F1-model-v4_A	0.006915079812826
AF-A0A0K0K1A3-F1-model-v4_A	0.006922534632003
AF-Q6NVU6-F1-model-v4_A	0.0069238262215835
AF-Q15269-F1-model-v4_A	0.0069260384216857
AF-P20742-F1-model-v4_A	0.0069266262025374
AF-P29144-F1-model-v4_A	0.0069290939685137
AF-Q9UI17-F1-model-v4_A	0.0069363201657885
AF-P17252-F1-model-v4_A	0.0069449590939422
AF-Q86SG6-F1-model-v4_A	0.006947495457634
AF-Q6JEL2-F1-model-v4_A	0.0069566460527027
AF-Q13724-F1-model-v4_A	0.0069608266364923
AF-Q15762-F1-model-v4_A	0.0069665629326027
AF-Q6N022-F8-model-v4_A	0.0069716140594525
AF-Q8TAT6-F1-model-v4_A	0.0069723578009095
AF-Q6ZRH7-F1-model-v4_A	0.0069862244160817
AF-P16519-F1-model-v4_A	0.006986991359115
AF-O60739-F1-model-v4_A	0.0070044803388447
AF-P05120-F1-model-v4_A	0.0070068867432675
AF-Q9BXJ7-F1-model-v4_A	0.0070108190652764
AF-P42685-F1-model-v4_A	0.0070147128375873
AF-P28068-F1-model-v4_A	0.0070156121238714
AF-Q9UHN6-F1-model-v4_A	0.0070163022534729
AF-P24046-F1-model-v4_A	0.0070167710663305
AF-Q96AY3-F1-model-v4_A	0.0070218477381393
AF-Q9NQT4-F1-model-v4_A	0.0070218906550045
AF-Q5JZY3-F1-model-v4_A	0.0070260540591105
AF-Q9Y6N5-F1-model-v4_A	0.0070330355518653
AF-Q9UKY3-F1-model-v4_A	0.0070371937816147
AF-Q8NBF2-F1-model-v4_A	0.0070414489607907
AF-Q5JR12-F1-model-v4_A	0.0070572086927678
AF-Q02083-F1-model-v4_A	0.0070601379013744
AF-O77932-F1-model-v4_A	0.0070647967489476
AF-Q10471-F1-model-v4_A	0.0070712498901585
AF-P42658-F1-model-v4_A	0.0070722387135714
AF-P26715-F1-model-v4_A	0.0070758810447007
AF-Q9UGM5-F1-model-v4_A	0.0070883613480868
AF-O95741-F1-model-v4_A	0.0070920789456894
AF-Q9NVH6-F1-model-v4_A	0.00709398918134
AF-P20701-F1-model-v4_A	0.007099131595458
AF-Q96KR4-F1-model-v4_A	0.0071015236327788
AF-P42680-F1-model-v4_A	0.0071062934234654
AF-P60484-F1-model-v4_A	0.0071088339389749
AF-Q8TDE3-F1-model-v4_A	0.0071126924050936
AF-Q9NUW8-F1-model-v4_A	0.007117276426046
AF-Q6P4A8-F1-model-v4_A	0.0071176709272051
AF-Q9UFN0-F1-model-v4_A	0.0071221614570761
AF-P53370-F1-model-v4_A	0.0071238301389762
AF-P04080-F1-model-v4_A	0.007123961524703
AF-Q9HCH3-F1-model-v4_A	0.0071278118937456
AF-P51965-F1-model-v4_A	0.0071317739567293
AF-Q9NQR4-F1-model-v4_A	0.0071457680701516
AF-Q99717-F1-model-v4_A	0.0071481746999611
AF-P15848-F1-model-v4_A	0.0071561768554398
AF-Q86TN4-F1-model-v4_A	0.0071605937934964
AF-Q15165-F1-model-v4_A	0.0071616111431079
AF-Q9NUB1-F1-model-v4_A	0.007169700051567
AF-O43278-F1-model-v4_A	0.0071790725076955
AF-Q9C0C4-F1-model-v4_A	0.0071846178062902
AF-P29622-F1-model-v4_A	0.0071906186590886
AF-Q14390-F1-model-v4_A	0.0071954558911758
AF-Q8WWA0-F1-model-v4_A	0.0071979634892667
AF-Q5VU57-F1-model-v4_A	0.0072015039030708
AF-P17540-F1-model-v4_A	0.0072075322499243
AF-P09668-F1-model-v4_A	0.0072095884133242
AF-Q96LU5-F1-model-v4_A	0.0072106274543366
AF-Q9BV57-F1-model-v4_A	0.0072138433562246
AF-Q12834-F1-model-v4_A	0.0072159975951998
AF-Q9NRL3-F1-model-v4_A	0.0072177300147438
AF-Q8N3I7-F1-model-v4_A	0.0072271250696792
AF-O94923-F1-model-v4_A	0.0072311628945647
AF-Q3KRA9-F1-model-v4_A	0.007232747512794
AF-O43323-F1-model-v4_A	0.007240342343791
AF-P42681-F1-model-v4_A	0.0072424852116279
AF-Q8N6M5-F1-model-v4_A	0.0072428577126987
AF-P21980-F1-model-v4_A	0.0072460803171999
AF-P80108-F1-model-v4_A	0.0072535399370048
AF-Q96FX7-F1-model-v4_A	0.0072578909534827
AF-P39023-F1-model-v4_A	0.0072609262236367
AF-A2VEC9-F1-model-v4_A	0.0072679356065409
AF-P07478-F1-model-v4_A	0.0072899034113143
AF-Q8NAC3-F1-model-v4_A	0.0072900482710897
AF-Q9BQ65-F1-model-v4_A	0.0073160475107679
AF-P12532-F1-model-v4_A	0.0073169050335246
AF-Q8WWV3-F1-model-v4_A	0.0073192380112837
AF-Q96T60-F1-model-v4_A	0.007321036856366
AF-A0A1B0GUV8-F1-model-v4_A	0.0073217020424713
AF-Q9BS92-F1-model-v4_A	0.0073334599838301
AF-Q8N442-F1-model-v4_A	0.0073416245492947
AF-Q9H6P5-F1-model-v4_A	0.0073418615474415
AF-P24387-F1-model-v4_A	0.0073418663147834
AF-Q96E93-F1-model-v4_A	0.0073439760514835
AF-P14151-F1-model-v4_A	0.0073478487463144
AF-Q6PJI9-F1-model-v4_A	0.0073493809499895
AF-P51659-F1-model-v4_A	0.0073536554595976
AF-P00488-F1-model-v4_A	0.0073539211370442
AF-Q12756-F1-model-v4_A	0.0073607955899909
AF-Q9UM13-F1-model-v4_A	0.0073703330790006
AF-A6NMX2-F1-model-v4_A	0.0073704915287999
AF-Q06187-F1-model-v4_A	0.0073784373634612
AF-Q96EG1-F1-model-v4_A	0.0073802804594582
AF-P18754-F1-model-v4_A	0.0073813166787569
AF-Q14117-F1-model-v4_A	0.0073845207311288
AF-O75529-F1-model-v4_A	0.0073864361582727
AF-Q8NHY0-F1-model-v4_A	0.0073948668551271
AF-P22897-F1-model-v4_A	0.0074002078230839
AF-P56817-F1-model-v4_A	0.0074046944960499
AF-P50851-F9-model-v4_A	0.0074071777383601
AF-P07384-F1-model-v4_A	0.007407869965504
AF-P07476-F1-model-v4_A	0.0074120628149125
AF-Q16576-F1-model-v4_A	0.0074146617586137
AF-Q9Y3V2-F1-model-v4_A	0.0074151809378498
AF-P61565-F1-model-v4_A	0.0074274835876756
AF-Q9BX68-F1-model-v4_A	0.0074334130944873
AF-P19883-F1-model-v4_A	0.0074342357618952
AF-Q13275-F1-model-v4_A	0.007442089157666
AF-Q9Y6W8-F1-model-v4_A	0.0074441065559873
AF-Q8WZ42-F159-model-v4_A	0.0074453051178856
AF-Q9Y5X9-F1-model-v4_A	0.0074493769212008
AF-O95170-F1-model-v4_A	0.0074541565962825
AF-Q6X784-F1-model-v4_A	0.0074568538239575
AF-P27708-F1-model-v4_A	0.0074673246616354
AF-Q8N8Q3-F1-model-v4_A	0.0074712502904756
AF-A1KZ92-F1-model-v4_A	0.0074789237811943
AF-Q9BTE6-F1-model-v4_A	0.0074845199855739
AF-Q6TDP4-F1-model-v4_A	0.007484915185428
AF-P50053-F1-model-v4_A	0.0074860024625333
AF-Q9UBS0-F1-model-v4_A	0.0074920813139035
AF-P15104-F1-model-v4_A	0.0074963454355646
AF-P17538-F1-model-v4_A	0.0074975624340315
AF-Q6PF15-F1-model-v4_A	0.0075037215600078
AF-Q86SR1-F1-model-v4_A	0.0075046995063107
AF-Q13156-F1-model-v4_A	0.007505493327539
AF-P63136-F1-model-v4_A	0.0075111269004516
AF-Q6PII5-F1-model-v4_A	0.0075225860422977
AF-Q6NVV7-F1-model-v4_A	0.0075254257360052
AF-O00339-F1-model-v4_A	0.0075272727318646
AF-Q9NY72-F1-model-v4_A	0.00753209380446
AF-Q8NI29-F1-model-v4_A	0.0075361840642064
AF-Q9H4B4-F1-model-v4_A	0.007540813759679
AF-O14757-F1-model-v4_A	0.0075417065414252
AF-P01266-F4-model-v4_A	0.0075428953823055
AF-Q6GPI1-F1-model-v4_A	0.0075431841990461
AF-P20848-F1-model-v4_A	0.0075471719524785
AF-Q6PI48-F1-model-v4_A	0.0075477157532
AF-Q4V339-F1-model-v4_A	0.0075547536874929
AF-P20142-F1-model-v4_A	0.0075562941947937
AF-Q9HC84-F2-model-v4_A	0.007560939079041
AF-P13762-F1-model-v4_A	0.0075622530821755
AF-P28065-F1-model-v4_A	0.007564799718916
AF-Q9UL63-F1-model-v4_A	0.0075760063633415
AF-P0C7M7-F1-model-v4_A	0.0075779415327388
AF-Q8NCR0-F1-model-v4_A	0.007580830199428
AF-P49257-F1-model-v4_A	0.0075839001151276
AF-Q0ZLH3-F1-model-v4_A	0.0075884047907535
AF-P20783-F1-model-v4_A	0.0075944158603662
AF-O95150-F1-model-v4_A	0.0075961346892375
AF-Q8N1Q1-F1-model-v4_A	0.007598963420161
AF-O75578-F1-model-v4_A	0.0076003167395107
AF-O15547-F1-model-v4_A	0.0076014373644698
AF-P10266-F1-model-v4_A	0.0076097223935675
AF-P28332-F1-model-v4_A	0.0076118301248235
AF-P61236-F1-model-v4_A	0.0076196059966682
AF-P16278-F1-model-v4_A	0.0076231255529894
AF-Q6PCB0-F1-model-v4_A	0.0076327188092262
AF-P13804-F1-model-v4_A	0.0076338524192618
AF-Q9NPJ8-F1-model-v4_A	0.0076368598120145
AF-P49221-F1-model-v4_A	0.0076378823764101
AF-P29373-F1-model-v4_A	0.0076379456910554
AF-O60882-F1-model-v4_A	0.007646297580866
AF-P01031-F1-model-v4_A	0.0076500121859307
AF-Q8WZ60-F1-model-v4_A	0.007653035781184
AF-Q13822-F1-model-v4_A	0.0076547907008147
AF-Q96RU8-F1-model-v4_A	0.0076620538986314
AF-Q9UM11-F1-model-v4_A	0.0076683965130601
AF-Q9H6R3-F1-model-v4_A	0.0076710152564735
AF-Q693B1-F1-model-v4_A	0.0076754027068215
AF-Q9P2K6-F1-model-v4_A	0.0076784501859844
AF-P00797-F1-model-v4_A	0.0076809521111644
AF-Q02156-F1-model-v4_A	0.0076830768892273
AF-Q719H9-F1-model-v4_A	0.0076838592727485
AF-Q08AH1-F1-model-v4_A	0.0076844067015813
AF-Q5XUX1-F1-model-v4_A	0.0076886128402448
AF-Q96I99-F1-model-v4_A	0.0077001808082941
AF-Q9ULV4-F1-model-v4_A	0.0077099174774849
AF-C9JR72-F1-model-v4_A	0.0077110201153937
AF-Q8N7B1-F1-model-v4_A	0.0077186335154085
AF-P26010-F1-model-v4_A	0.0077191839493884
AF-Q6UXX9-F1-model-v4_A	0.0077223325267131
AF-Q902F9-F1-model-v4_A	0.0077259217477018
AF-Q460N3-F1-model-v4_A	0.0077322189489756
AF-Q7Z6K5-F1-model-v4_A	0.0077331179398804
AF-P32970-F1-model-v4_A	0.0077337225684436
AF-Q9NYQ7-F8-model-v4_A	0.0077363513228253
AF-Q0VDF9-F1-model-v4_A	0.0077368298100893
AF-Q9Y2F9-F1-model-v4_A	0.0077455909305294
AF-Q96Q42-F1-model-v4_A	0.0077495799722304
AF-Q16787-F4-model-v4_A	0.0077519246190854
AF-P54803-F1-model-v4_A	0.0077571715695077
AF-Q9Y5B9-F1-model-v4_A	0.0077721852007063
AF-P37173-F1-model-v4_A	0.0077744122104036
AF-P00918-F1-model-v4_A	0.0077788769741847
AF-Q12918-F1-model-v4_A	0.007779082529815
AF-Q96EK7-F1-model-v4_A	0.0077867232865961
AF-Q96EF6-F1-model-v4_A	0.0077893014264896
AF-Q676U5-F1-model-v4_A	0.0077905260940839
AF-Q99988-F1-model-v4_A	0.0077985906774639
AF-P04062-F1-model-v4_A	0.0078021016219334
AF-Q9UJQ1-F1-model-v4_A	0.0078156241184359
AF-O75648-F1-model-v4_A	0.0078186308759628
AF-Q6JVE5-F1-model-v4_A	0.0078194572954926
AF-Q9C026-F1-model-v4_A	0.0078195968312925
AF-O75923-F1-model-v4_A	0.0078220868234302
AF-P10915-F1-model-v4_A	0.0078229015759336
AF-Q9UK97-F1-model-v4_A	0.0078264457008935
AF-Q16819-F1-model-v4_A	0.0078297140109069
AF-Q9Y234-F1-model-v4_A	0.0078310972356628
AF-Q4G176-F1-model-v4_A	0.0078345767559618
AF-P47972-F1-model-v4_A	0.0078379724761746
AF-A6NDA9-F1-model-v4_A	0.0078390033391808
AF-Q9Y2X0-F1-model-v4_A	0.0078464189818331
AF-Q9Y235-F1-model-v4_A	0.0078474856239686
AF-Q8IZF2-F1-model-v4_A	0.0078590601801731
AF-P48444-F1-model-v4_A	0.0078613322318808
AF-P21817-F4-model-v4_A	0.0078660629197654
AF-P17655-F1-model-v4_A	0.0078661024804642
AF-O75900-F1-model-v4_A	0.0078724174233187
AF-Q86V97-F1-model-v4_A	0.0078731428731738
AF-Q9P2X3-F1-model-v4_A	0.0078752534672681
AF-Q13557-F1-model-v4_A	0.0078889297643886
AF-Q16363-F1-model-v4_A	0.0078906862934951
AF-Q13410-F1-model-v4_A	0.007891336409955
AF-O60942-F1-model-v4_A	0.0078919708499988
AF-P04066-F1-model-v4_A	0.0079084160191114
AF-Q8WXG9-F24-model-v4_A	0.0079110115498378
AF-Q9NRS4-F1-model-v4_A	0.0079152110723086
AF-Q7Z5A8-F1-model-v4_A	0.0079227813022808
AF-Q53FA7-F1-model-v4_A	0.0079241958752434
AF-Q9P2W7-F1-model-v4_A	0.007928364947199
AF-P61247-F1-model-v4_A	0.0079300587874658
AF-Q6UWM5-F1-model-v4_A	0.0079347955957767
AF-P35443-F1-model-v4_A	0.0079374555699268
AF-P01266-F3-model-v4_A	0.0079392554428993
AF-Q9BXB4-F1-model-v4_A	0.0079413703700633
AF-Q14703-F1-model-v4_A	0.0079417271450477
AF-Q8IV45-F1-model-v4_A	0.0079436269685345
AF-Q9BZE1-F1-model-v4_A	0.0079462720852101
AF-Q4G0N4-F1-model-v4_A	0.0079490151367618
AF-Q8WWB7-F1-model-v4_A	0.007950224652814
AF-P15586-F1-model-v4_A	0.0079505567927588
AF-P01266-F7-model-v4_A	0.0079519601617002
AF-Q9BXC9-F1-model-v4_A	0.0079548022672538
AF-O14815-F1-model-v4_A	0.0079593337619648
AF-P31150-F1-model-v4_A	0.0079608238546233
AF-O14682-F1-model-v4_A	0.0079728149739608
AF-P40121-F1-model-v4_A	0.0079782647537863
AF-O14672-F1-model-v4_A	0.0079784061390967
AF-O95497-F1-model-v4_A	0.0079789785476854
AF-Q6UWN5-F1-model-v4_A	0.0079824134603041
AF-P42679-F1-model-v4_A	0.0079861231602467
AF-Q9H611-F1-model-v4_A	0.0079960871715931
AF-Q9UJ68-F1-model-v4_A	0.0079963914782468
AF-O43930-F1-model-v4_A	0.0079968687492882
AF-Q15777-F1-model-v4_A	0.0080087810185865
AF-Q9H8H0-F1-model-v4_A	0.0080100893754681
AF-Q96LR4-F1-model-v4_A	0.0080120725912084
AF-P01266-F6-model-v4_A	0.0080173748360573
AF-Q8IU80-F1-model-v4_A	0.0080184763085183
AF-Q6ZSI9-F1-model-v4_A	0.0080195347560295
AF-O95714-F11-model-v4_A	0.0080340809964637
AF-P51687-F1-model-v4_A	0.0080457460987777
AF-Q9H0J9-F1-model-v4_A	0.008049803730254
AF-P41091-F1-model-v4_A	0.0080569833073303
AF-P49641-F1-model-v4_A	0.008061646134123
AF-Q9UKR0-F1-model-v4_A	0.008061977825271
AF-P01266-F5-model-v4_A	0.008075394887986
AF-Q08708-F1-model-v4_A	0.0080823168241836
AF-Q9H3Y6-F1-model-v4_A	0.0080913283686175
AF-Q9BVM4-F1-model-v4_A	0.0080916794068877
AF-Q3MJ16-F1-model-v4_A	0.0080930718842595
AF-P51159-F1-model-v4_A	0.0080986213870976
AF-Q9NWM8-F1-model-v4_A	0.008100964238622
AF-Q14623-F1-model-v4_A	0.0081020117549306
AF-Q6UWU2-F1-model-v4_A	0.0081027536520042
AF-P52566-F1-model-v4_A	0.008106062846337
AF-Q13572-F1-model-v4_A	0.0081108033448596
AF-Q6ZRI0-F1-model-v4_A	0.0081128077876909
AF-Q13185-F1-model-v4_A	0.0081146058510806
AF-P26022-F1-model-v4_A	0.0081204788263555
AF-O00194-F1-model-v4_A	0.0081232847310338
AF-P18084-F1-model-v4_A	0.0081249057217281
AF-Q13049-F1-model-v4_A	0.0081267980624262
AF-P17693-F1-model-v4_A	0.0081275789922465
AF-Q8IZS6-F1-model-v4_A	0.0081276467841836
AF-Q8WW22-F1-model-v4_A	0.0081319027618717
AF-Q8N159-F1-model-v4_A	0.0081417437020697
AF-P62140-F1-model-v4_A	0.0081471432673174
AF-Q8N1G2-F1-model-v4_A	0.0081507425846118
AF-Q92901-F1-model-v4_A	0.0081515302641943
AF-Q5JTY5-F1-model-v4_A	0.0081583080944453
AF-O94768-F1-model-v4_A	0.0081649791725031
AF-Q8N3H0-F1-model-v4_A	0.0081669944935597
AF-P0CG21-F1-model-v4_A	0.0081687497537094
AF-P0DMS9-F1-model-v4_A	0.0081687700216965
AF-Q9NVM4-F1-model-v4_A	0.0081694562247976
AF-Q08257-F1-model-v4_A	0.0081694785263793
AF-P04118-F1-model-v4_A	0.0081778796837923
AF-O43301-F1-model-v4_A	0.0081784482416682
AF-Q8N4N3-F1-model-v4_A	0.0081806015827543
AF-Q9BRQ8-F1-model-v4_A	0.0081815887195293
AF-Q6P587-F1-model-v4_A	0.0081931909871055
AF-Q13045-F1-model-v4_A	0.008207312291227
AF-Q496F6-F1-model-v4_A	0.0082093212995403
AF-O15230-F6-model-v4_A	0.0082120273513841
AF-Q9UNI1-F1-model-v4_A	0.0082243823309597
AF-Q8WWQ2-F1-model-v4_A	0.0082271495344667
AF-P00739-F1-model-v4_A	0.0082316205516611
AF-Q9BW91-F1-model-v4_A	0.0082326635808414
AF-P30086-F1-model-v4_A	0.0082349333776425
AF-Q8IUI8-F1-model-v4_A	0.0082406475348501
AF-Q6N022-F7-model-v4_A	0.0082408886807332
AF-Q9H777-F1-model-v4_A	0.008242975444813
AF-Q8IUA0-F1-model-v4_A	0.0082521275290251
AF-Q9H1B5-F1-model-v4_A	0.0082547527510381
AF-P25391-F7-model-v4_A	0.0082577473803093
AF-P21246-F1-model-v4_A	0.0082671669325239
AF-P08185-F1-model-v4_A	0.0082691523318978
AF-O14727-F1-model-v4_A	0.008269411547982
AF-A6NHC0-F1-model-v4_A	0.0082729653235519
AF-P26639-F1-model-v4_A	0.0082781039804563
AF-Q16831-F1-model-v4_A	0.0082794563108083
AF-Q9BS86-F1-model-v4_A	0.0082896740224342
AF-O43405-F1-model-v4_A	0.0082922330961667
AF-P0DPI2-F1-model-v4_A	0.0083014712746731
AF-Q02556-F1-model-v4_A	0.0083053968582055
AF-P22894-F1-model-v4_A	0.0083063337907087
AF-Q6UWZ7-F1-model-v4_A	0.0083118804093327
AF-P62136-F1-model-v4_A	0.008312788736129
AF-Q96DU9-F1-model-v4_A	0.0083146040928436
AF-Q13018-F1-model-v4_A	0.0083146602827239
AF-P54578-F1-model-v4_A	0.0083148875194027
AF-P22102-F1-model-v4_A	0.0083169054202996
AF-O95302-F1-model-v4_A	0.0083176967063066
AF-Q9NWS0-F1-model-v4_A	0.0083254788943428
AF-Q8NHY2-F1-model-v4_A	0.0083264367078003
AF-P62241-F1-model-v4_A	0.0083276735856189
AF-Q13643-F1-model-v4_A	0.0083479229457499
AF-Q92637-F1-model-v4_A	0.0083520660621714
AF-P57075-F1-model-v4_A	0.0083520711159282
AF-Q969U6-F1-model-v4_A	0.008353212994759
AF-Q8WZ79-F1-model-v4_A	0.0083616058593715
AF-Q9UKJ0-F1-model-v4_A	0.0083620879999918
AF-Q96IV0-F1-model-v4_A	0.0083643384636145
AF-P61587-F1-model-v4_A	0.0083648869969368
AF-O43557-F1-model-v4_A	0.00836498996699
AF-Q96DP5-F1-model-v4_A	0.0083679167930632
AF-P08476-F1-model-v4_A	0.0083761155430527
AF-Q9NT68-F7-model-v4_A	0.0083762062763749
AF-P11926-F1-model-v4_A	0.0083863825908415
AF-Q5T1C6-F1-model-v4_A	0.0083881731854117
AF-P50454-F1-model-v4_A	0.0083884489538057
AF-O95897-F1-model-v4_A	0.0083923226745712
AF-Q8NBE8-F1-model-v4_A	0.0083986910330445
AF-E5RQL4-F1-model-v4_A	0.0083998668952924
AF-P13667-F1-model-v4_A	0.0084018580986571
AF-Q9BZP6-F1-model-v4_A	0.0084052090868243
AF-O95551-F1-model-v4_A	0.008407305730879
AF-Q9Y493-F7-model-v4_A	0.0084132149967929
AF-Q9UBL9-F1-model-v4_A	0.0084135516701151
AF-Q86V21-F1-model-v4_A	0.0084168332008544
AF-P14920-F1-model-v4_A	0.0084243137817955
AF-P41240-F1-model-v4_A	0.0084245290314691
AF-Q8IUK5-F1-model-v4_A	0.0084292239677569
AF-Q3KPI0-F1-model-v4_A	0.0084422879602538
AF-P20339-F1-model-v4_A	0.008446272881307
AF-P28074-F1-model-v4_A	0.0084544675845494
AF-Q00796-F1-model-v4_A	0.0084618982361784
AF-A1L453-F1-model-v4_A	0.0084622016054432
AF-Q8WZ42-F158-model-v4_A	0.0084639458411166
AF-Q5VUG0-F1-model-v4_A	0.0084677381993269
AF-P30041-F1-model-v4_A	0.0084699559116044
AF-Q9P2L0-F1-model-v4_A	0.0084706957231403
AF-P82675-F1-model-v4_A	0.0084709513477138
AF-Q15751-F19-model-v4_A	0.0084788105578614
AF-Q504Q3-F1-model-v4_A	0.0084789687395826
AF-Q8N957-F1-model-v4_A	0.0084809181396539
AF-O95865-F1-model-v4_A	0.0084839953393465
AF-Q13332-F1-model-v4_A	0.0084871612364399
AF-Q8WYN0-F1-model-v4_A	0.008496347927097
AF-Q8N1Q8-F1-model-v4_A	0.0085002431147981
AF-P39900-F1-model-v4_A	0.0085028701267979
AF-Q8N653-F1-model-v4_A	0.0085030887379687
AF-Q9BTY2-F1-model-v4_A	0.0085072772986513
AF-Q14667-F1-model-v4_A	0.008509947047566
AF-Q8IUF1-F1-model-v4_A	0.0085102628725388
AF-Q8NAU1-F1-model-v4_A	0.0085103672381936
AF-Q8NAT1-F1-model-v4_A	0.0085128847967358
AF-Q9P2I0-F1-model-v4_A	0.0085184982885117
AF-Q8N7A1-F1-model-v4_A	0.008532049831216
AF-P51124-F1-model-v4_A	0.0085352975074352
AF-Q8IV01-F1-model-v4_A	0.0085358233044389
AF-Q96PZ2-F1-model-v4_A	0.0085426577433787
AF-P55103-F1-model-v4_A	0.0085478226147153
AF-P43166-F1-model-v4_A	0.0085503213146479
AF-Q6UX41-F1-model-v4_A	0.0085519956401988
AF-Q9HCU4-F6-model-v4_A	0.0085538699389184
AF-P35813-F1-model-v4_A	0.0085582371375784
AF-Q9UNI6-F1-model-v4_A	0.0085585192268574
AF-Q8WYR1-F1-model-v4_A	0.0085594732310382
AF-Q5VYS4-F1-model-v4_A	0.0085744028224957
AF-Q66K79-F1-model-v4_A	0.0085766484539146
AF-P24043-F7-model-v4_A	0.0085774064100509
AF-Q9NYA1-F1-model-v4_A	0.0085779852727448
AF-P24043-F8-model-v4_A	0.0085823108292721
AF-P28062-F1-model-v4_A	0.0085866705509284
AF-Q7Z3D6-F1-model-v4_A	0.0085974619620394
AF-P50440-F1-model-v4_A	0.0086024817343319
AF-Q6ZTN6-F1-model-v4_A	0.0086131089258021
AF-Q5SZK8-F8-model-v4_A	0.0086209027354023
AF-Q9Y3Q7-F1-model-v4_A	0.0086219733448897
AF-Q9NVS9-F1-model-v4_A	0.0086333455557778
AF-Q13216-F1-model-v4_A	0.0086350793160534
AF-Q53FZ2-F1-model-v4_A	0.0086456011504417
AF-P29218-F1-model-v4_A	0.008651030952002
AF-O43482-F1-model-v4_A	0.0086572503494646
AF-Q8NE62-F1-model-v4_A	0.0086600690758661
AF-Q9HC96-F1-model-v4_A	0.0086684331748098
AF-Q96SZ6-F1-model-v4_A	0.0086773905405773
AF-P30047-F1-model-v4_A	0.008679280111839
AF-P00441-F1-model-v4_A	0.0086812047920427
AF-P20702-F1-model-v4_A	0.0086826885164743
AF-P32119-F1-model-v4_A	0.0086922108295396
AF-Q14914-F1-model-v4_A	0.0086930430528598
AF-P12544-F1-model-v4_A	0.008693423168805
AF-Q86U90-F1-model-v4_A	0.0086955039869945
AF-O75678-F1-model-v4_A	0.0086958361787531
AF-Q9NYY3-F1-model-v4_A	0.0086964463796172
AF-O75366-F1-model-v4_A	0.0086999977151136
AF-Q5VWZ2-F1-model-v4_A	0.0087053127639294
AF-Q9NX62-F1-model-v4_A	0.0087055553680873
AF-P09327-F1-model-v4_A	0.0087124230358345
AF-Q49AR2-F1-model-v4_A	0.0087164880081673
AF-Q96M93-F1-model-v4_A	0.0087179688881679
AF-P53582-F1-model-v4_A	0.008718224882531
AF-Q9GZZ1-F1-model-v4_A	0.0087271319186698
AF-O95149-F1-model-v4_A	0.0087303808982817
AF-O15143-F1-model-v4_A	0.0087317880011891
AF-Q9Y2E4-F1-model-v4_A	0.0087352079175498
AF-Q9NQ25-F1-model-v4_A	0.0087382689844114
AF-P0CB38-F1-model-v4_A	0.0087384343240419
AF-Q12965-F1-model-v4_A	0.0087439142704331
AF-O14907-F1-model-v4_A	0.0087450889740234
AF-Q96QA6-F1-model-v4_A	0.0087466994889175
AF-Q8N474-F1-model-v4_A	0.0087563311302573
AF-O95714-F16-model-v4_A	0.0087589972892165
AF-P08631-F1-model-v4_A	0.0087615955799184
AF-P22061-F1-model-v4_A	0.0087616631693444
AF-A5YM72-F1-model-v4_A	0.0087640943505448
AF-Q8IYK4-F1-model-v4_A	0.0087802669678211
AF-Q4W4Y0-F1-model-v4_A	0.0087817679676298
AF-Q9Y573-F1-model-v4_A	0.0087834368541683
AF-Q15413-F2-model-v4_A	0.0087895926984743
AF-Q9BYK8-F1-model-v4_A	0.0087966402598145
AF-Q9NRA0-F1-model-v4_A	0.008797584366998
AF-P25391-F8-model-v4_A	0.0088080116407543
AF-P36873-F1-model-v4_A	0.008815426578306
AF-Q5TA45-F1-model-v4_A	0.0088163103068828
AF-Q9HBH1-F1-model-v4_A	0.0088195397053027
AF-Q96A28-F1-model-v4_A	0.0088235340856233
AF-Q99784-F1-model-v4_A	0.0088264873334337
AF-P14867-F1-model-v4_A	0.0088292895940269
AF-Q96DZ1-F1-model-v4_A	0.0088321718395344
AF-P07288-F1-model-v4_A	0.0088345707417282
AF-O43504-F1-model-v4_A	0.0088426021194058
AF-P04275-F8-model-v4_A	0.0088442222329189
AF-Q53H47-F1-model-v4_A	0.0088502490016627
AF-P09093-F1-model-v4_A	0.0088566513307665
AF-O94889-F1-model-v4_A	0.0088601221004823
AF-Q15306-F1-model-v4_A	0.0088606996919315
AF-P28476-F1-model-v4_A	0.0088615468891158
AF-Q9UBZ4-F1-model-v4_A	0.0088638823553697
AF-Q16740-F1-model-v4_A	0.0088857768193598
AF-Q9UBG0-F1-model-v4_A	0.0088864282121855
AF-Q9H2C0-F1-model-v4_A	0.0088984840256801
AF-Q6UXR4-F1-model-v4_A	0.0089014268110749
AF-O60508-F1-model-v4_A	0.0089021921897903
AF-Q96AZ1-F1-model-v4_A	0.0089024999288581
AF-Q9NXW9-F1-model-v4_A	0.0089050974348485
AF-P48728-F1-model-v4_A	0.0089096067130797
AF-Q9GZL7-F1-model-v4_A	0.0089143747454431
AF-O00445-F1-model-v4_A	0.0089154075357015
AF-Q92876-F1-model-v4_A	0.0089157179202605
AF-Q8WVV5-F1-model-v4_A	0.0089178042447356
AF-O15198-F1-model-v4_A	0.0089233353677771
AF-P45973-F1-model-v4_A	0.0089239708013036
AF-Q9Y570-F1-model-v4_A	0.0089239926294589
AF-Q6P2C0-F1-model-v4_A	0.0089278622874782
AF-P40313-F1-model-v4_A	0.0089304279347421
AF-P23396-F1-model-v4_A	0.0089317213112279
AF-O15226-F1-model-v4_A	0.0089378779528663
AF-Q9NV35-F1-model-v4_A	0.0089405508162484
AF-Q8WZ42-F157-model-v4_A	0.0089414316599872
AF-O00244-F1-model-v4_A	0.0089427978122397
AF-Q9Y236-F1-model-v4_A	0.0089435299650308
AF-P48304-F1-model-v4_A	0.0089526884578074
AF-Q9H3S3-F1-model-v4_A	0.0089575993703088
AF-Q08AH3-F1-model-v4_A	0.0089577939392016
AF-Q13153-F1-model-v4_A	0.0089592898690386
AF-O14773-F1-model-v4_A	0.0089596328112709
AF-P53350-F1-model-v4_A	0.0089731307850254
AF-Q2VIR3-F1-model-v4_A	0.0089739486684684
AF-P01023-F1-model-v4_A	0.0089790634563145
AF-Q9NRG1-F1-model-v4_A	0.0089837245890787
AF-Q5VTT5-F1-model-v4_A	0.0089839855159257
AF-Q9UJQ7-F1-model-v4_A	0.0089842885277434
AF-P01011-F1-model-v4_A	0.0089877467111544
AF-Q9NZJ9-F1-model-v4_A	0.008990204936895
AF-Q08830-F1-model-v4_A	0.0089962095815702
AF-Q9NVE5-F1-model-v4_A	0.0089969298007168
AF-P49903-F1-model-v4_A	0.0090103335569048
AF-Q8N8N7-F1-model-v4_A	0.009024848952809
AF-P18075-F1-model-v4_A	0.0090254139919103
AF-O75382-F1-model-v4_A	0.0090283461455028
AF-Q6SJ93-F1-model-v4_A	0.0090284980972707
AF-P98073-F1-model-v4_A	0.0090332278568838
AF-Q13939-F1-model-v4_A	0.0090386046532173
AF-Q7L266-F1-model-v4_A	0.0090392189445421
AF-P07357-F1-model-v4_A	0.0090430412321538
AF-O15530-F1-model-v4_A	0.0090444212084328
AF-A6NEY8-F1-model-v4_A	0.0090454517754007
AF-O95057-F1-model-v4_A	0.009046949567857
AF-Q14954-F1-model-v4_A	0.0090497349633741
AF-P63272-F1-model-v4_A	0.0090508005025526
AF-P61970-F1-model-v4_A	0.0090508153942937
AF-O96009-F1-model-v4_A	0.0090582217731412
AF-O95747-F1-model-v4_A	0.0090601631895514
AF-Q96CM3-F1-model-v4_A	0.0090620489733339
AF-Q8N119-F1-model-v4_A	0.0090643145147894
AF-O95071-F3-model-v4_A	0.009064822976595
AF-Q96L92-F1-model-v4_A	0.0090649170891504
AF-Q9BTM9-F1-model-v4_A	0.0090688719203333
AF-Q9P0J1-F1-model-v4_A	0.0090764459697976
AF-O00442-F1-model-v4_A	0.0090792187200287
AF-P54709-F1-model-v4_A	0.0090794356335149
AF-Q16518-F1-model-v4_A	0.0090846225160338
AF-Q13231-F1-model-v4_A	0.0090942062538961
AF-Q8N8M0-F1-model-v4_A	0.0090951361214382
AF-P51813-F1-model-v4_A	0.0090987640967167
AF-Q5RIA9-F1-model-v4_A	0.0091103746287835
AF-Q86SF2-F1-model-v4_A	0.009111543293862
AF-Q4G0P3-F6-model-v4_A	0.0091203492570468
AF-P53667-F1-model-v4_A	0.0091215554036967
AF-Q15063-F1-model-v4_A	0.0091226198900993
AF-Q5GAN4-F1-model-v4_A	0.0091232650575612
AF-O14986-F1-model-v4_A	0.0091327659008938
AF-Q9BRT8-F1-model-v4_A	0.0091387749386438
AF-P50395-F1-model-v4_A	0.0091410193265422
AF-Q06278-F1-model-v4_A	0.0091426516543397
AF-O43304-F1-model-v4_A	0.0091493846785279
AF-P52429-F1-model-v4_A	0.0091531634353158
AF-Q9NRV9-F1-model-v4_A	0.0091531823405119
AF-Q9UHP7-F1-model-v4_A	0.0091534748330718
AF-Q6IPT4-F1-model-v4_A	0.0091612299120147
AF-P07948-F1-model-v4_A	0.0091640231050425
AF-Q9UKF7-F1-model-v4_A	0.0091640690340247
AF-O60911-F1-model-v4_A	0.0091644303732354
AF-Q9NWL6-F1-model-v4_A	0.0091884652710725
AF-Q92598-F1-model-v4_A	0.009200338197898
AF-Q96MM6-F1-model-v4_A	0.0092030403138028
AF-Q96M94-F1-model-v4_A	0.0092058181559598
AF-A0A087WSZ9-F1-model-v4_A	0.009213405559755
AF-Q9Y6I4-F1-model-v4_A	0.0092209688405828
AF-P36888-F1-model-v4_A	0.0092209743607376
AF-Q8NBH2-F1-model-v4_A	0.0092266276652321
AF-Q8IXQ6-F1-model-v4_A	0.0092289216413033
AF-Q2TAY7-F1-model-v4_A	0.0092316016148044
AF-Q2NL82-F1-model-v4_A	0.0092366366469788
AF-Q14CN2-F1-model-v4_A	0.0092398980113198
AF-O75663-F1-model-v4_A	0.0092435787066814
AF-Q9Y485-F4-model-v4_A	0.0092444607544551
AF-P07711-F1-model-v4_A	0.0092452813027835
AF-Q9Y282-F1-model-v4_A	0.009254993593116
AF-Q68CK6-F1-model-v4_A	0.0092589694049045
AF-Q9BT04-F1-model-v4_A	0.0092620386050434
AF-Q53H82-F1-model-v4_A	0.0092625130650069
AF-O00481-F1-model-v4_A	0.0092780182137112
AF-Q9UBL6-F1-model-v4_A	0.0092817309103259
AF-P01040-F1-model-v4_A	0.0092847011445845
AF-Q53G59-F1-model-v4_A	0.0092918581256128
AF-P52657-F1-model-v4_A	0.0092929513528294
AF-Q8NHM4-F1-model-v4_A	0.0092962646992866
AF-P49184-F1-model-v4_A	0.0093093341671363
AF-P0C6S8-F1-model-v4_A	0.0093103498730767
AF-Q9HCK5-F1-model-v4_A	0.0093129296926677
AF-Q9H772-F1-model-v4_A	0.0093171736402543
AF-Q9C0B6-F1-model-v4_A	0.0093180662465369
AF-Q13253-F1-model-v4_A	0.0093212091479553
AF-Q13424-F1-model-v4_A	0.0093220218763104
AF-Q5VT66-F1-model-v4_A	0.0093309755544375
AF-Q5THJ4-F2-model-v4_A	0.0093345604971931
AF-Q92828-F1-model-v4_A	0.0093399114044586
AF-Q9UKZ4-F7-model-v4_A	0.0093421522860743
AF-Q76MJ5-F1-model-v4_A	0.0093457400212479
AF-Q9UQC9-F1-model-v4_A	0.0093491667384365
AF-Q8N3F0-F1-model-v4_A	0.0093540389735314
AF-P11309-F1-model-v4_A	0.0093566940338027
AF-P07858-F1-model-v4_A	0.0093642480398567
AF-Q9UKK6-F1-model-v4_A	0.0093664431933301
AF-Q99895-F1-model-v4_A	0.0093738659170489
AF-Q6UXN9-F1-model-v4_A	0.0093815654731634
AF-Q9H2K0-F1-model-v4_A	0.0093873939978637
AF-P82912-F1-model-v4_A	0.0093973662371478
AF-P52824-F1-model-v4_A	0.0093999393002677
AF-P0DUB6-F1-model-v4_A	0.0094066831850476
AF-Q9NP92-F1-model-v4_A	0.0094070350718323
AF-Q8WW62-F1-model-v4_A	0.0094180719026896
AF-Q9Y6I7-F1-model-v4_A	0.0094190761337548
AF-P18440-F1-model-v4_A	0.0094264880846375
AF-Q9HCE6-F1-model-v4_A	0.009428446880154
AF-Q14331-F1-model-v4_A	0.0094299763661733
AF-P52565-F1-model-v4_A	0.0094322945715091
AF-Q96A44-F1-model-v4_A	0.0094330398114757
AF-O14531-F1-model-v4_A	0.0094342270869698
AF-Q92485-F1-model-v4_A	0.0094420105937948
AF-Q96HA8-F1-model-v4_A	0.0094432668960661
AF-Q07444-F1-model-v4_A	0.0094448369340448
AF-Q9UDY4-F1-model-v4_A	0.0094680761817267
AF-O15195-F1-model-v4_A	0.0094709545578994
AF-Q9H9Y6-F1-model-v4_A	0.0094795412024761
AF-Q9H7M9-F1-model-v4_A	0.0094838601033761
AF-Q9BV44-F1-model-v4_A	0.0094928656242657
AF-Q9Y4E6-F1-model-v4_A	0.0095114830741324
AF-Q9ULA0-F1-model-v4_A	0.0095239721287029
AF-Q6P461-F1-model-v4_A	0.0095243078802377
AF-P43308-F1-model-v4_A	0.0095248513067297
AF-Q9NW82-F1-model-v4_A	0.0095278558632714
AF-Q9Y333-F1-model-v4_A	0.0095336153182196
AF-Q96CM8-F1-model-v4_A	0.0095399300739237
AF-O14926-F1-model-v4_A	0.0095399905543308
AF-A4D0V7-F1-model-v4_A	0.0095406595289513
AF-P23510-F1-model-v4_A	0.0095439346504192
AF-P33991-F1-model-v4_A	0.0095568479280592
AF-P00742-F1-model-v4_A	0.0095578389569375
AF-Q9Y334-F1-model-v4_A	0.0095647821848972
AF-O95714-F15-model-v4_A	0.0095668799946601
AF-Q9NR23-F1-model-v4_A	0.0095708419368265
AF-P49005-F1-model-v4_A	0.009572016518153
AF-Q9GZS0-F1-model-v4_A	0.009572835557076
AF-Q9NS98-F1-model-v4_A	0.0095743231203056
AF-O00743-F1-model-v4_A	0.0095770936454585
AF-Q6IE37-F1-model-v4_A	0.0095827417049574
AF-P08217-F1-model-v4_A	0.0095870187383233
AF-Q13087-F1-model-v4_A	0.0095876049428907
AF-Q14264-F1-model-v4_A	0.009587849521355
AF-P0DP06-F1-model-v4_A	0.0095983748813151
AF-Q6UWR7-F1-model-v4_A	0.0096015621489911
AF-Q9NX77-F1-model-v4_A	0.0096055507067309
AF-Q6QEF8-F1-model-v4_A	0.0096139817385308
AF-P54753-F1-model-v4_A	0.0096149800007382
AF-Q13349-F1-model-v4_A	0.0096174395468549
AF-P14210-F1-model-v4_A	0.0096189846793558
AF-P22792-F1-model-v4_A	0.0096208493838543
AF-P43235-F1-model-v4_A	0.0096233079626588
AF-Q30154-F1-model-v4_A	0.0096257315403821
AF-Q6UXZ0-F1-model-v4_A	0.009627733718614
AF-Q06830-F1-model-v4_A	0.00963261123525
AF-Q9BY44-F1-model-v4_A	0.0096368516704173
AF-Q13882-F1-model-v4_A	0.0096373306645412
AF-P25774-F1-model-v4_A	0.0096380472342629
AF-P51451-F1-model-v4_A	0.0096482622671081
AF-Q9H306-F1-model-v4_A	0.009651909470974
AF-Q07837-F1-model-v4_A	0.0096704805448454
AF-Q14314-F1-model-v4_A	0.0096766107607262
AF-Q9H3H3-F1-model-v4_A	0.0096806425988547
AF-O95453-F1-model-v4_A	0.0096837924365076
AF-P23434-F1-model-v4_A	0.0096840839223742
AF-Q460N5-F1-model-v4_A	0.0096858380345489
AF-Q8TBX8-F1-model-v4_A	0.0096901976024233
AF-Q8IY47-F1-model-v4_A	0.0096903741437114
AF-Q8TAP6-F1-model-v4_A	0.0096912853689827
AF-O75953-F1-model-v4_A	0.0097032715390271
AF-Q13868-F1-model-v4_A	0.009709183496389
AF-P09769-F1-model-v4_A	0.0097181582718206
AF-Q8NB91-F1-model-v4_A	0.0097197295525042
AF-P55809-F1-model-v4_A	0.0097203892170353
AF-P02750-F1-model-v4_A	0.0097230551895493
AF-Q96T52-F1-model-v4_A	0.0097231772989754
AF-Q6UQ28-F1-model-v4_A	0.0097247957898151
AF-Q6ICB0-F1-model-v4_A	0.0097282318645666
AF-Q9UGN5-F1-model-v4_A	0.0097291211042055
AF-Q8IXK2-F1-model-v4_A	0.0097297600793812
AF-Q9HCE7-F1-model-v4_A	0.0097319442841709
AF-P09619-F1-model-v4_A	0.0097366575394617
AF-O75711-F1-model-v4_A	0.0097375407254083
AF-Q9UDX4-F1-model-v4_A	0.0097396723597366
AF-P06340-F1-model-v4_A	0.0097398278766809
AF-P62244-F1-model-v4_A	0.0097427790093053
AF-A5D8T8-F1-model-v4_A	0.0097472338666619
AF-O75888-F1-model-v4_A	0.0097479065268157
AF-P83105-F1-model-v4_A	0.0097518664701415
AF-Q92519-F1-model-v4_A	0.0097568957494196
AF-Q9Y493-F9-model-v4_A	0.0097572682774654
AF-Q96L12-F1-model-v4_A	0.0097603717517955
AF-Q5T440-F1-model-v4_A	0.0097718628572738
AF-Q9H0X4-F1-model-v4_A	0.0097797103878752
AF-Q9BRQ3-F1-model-v4_A	0.0097832483068667
AF-Q15046-F1-model-v4_A	0.0097871036640173
AF-O43240-F1-model-v4_A	0.0097893518471065
AF-O43815-F1-model-v4_A	0.0097931193095784
AF-P01889-F1-model-v4_A	0.0097936590170004
AF-P22304-F1-model-v4_A	0.0097984341727372
AF-P30419-F1-model-v4_A	0.0098051005659562
AF-Q9BRK3-F1-model-v4_A	0.0098061148173279
AF-P24158-F1-model-v4_A	0.0098070589515609
AF-Q9Y5J1-F1-model-v4_A	0.0098072782577266
AF-Q92747-F1-model-v4_A	0.0098100772061751
AF-P63132-F1-model-v4_A	0.0098134070014597
AF-O75629-F1-model-v4_A	0.0098220334019087
AF-Q99965-F1-model-v4_A	0.0098243843005688
AF-Q8IWF2-F1-model-v4_A	0.0098248286527942
AF-Q92730-F1-model-v4_A	0.0098274122855192
AF-Q63ZY6-F1-model-v4_A	0.0098386296124388
AF-Q9UKD2-F1-model-v4_A	0.0098387843239093
AF-Q9H9G7-F1-model-v4_A	0.0098412468166585
AF-Q00013-F1-model-v4_A	0.0098432108987749
AF-Q14654-F1-model-v4_A	0.0098452652640015
AF-P04275-F6-model-v4_A	0.0098541974555148
AF-Q9UKP5-F1-model-v4_A	0.0098616004877982
AF-P00374-F1-model-v4_A	0.0098628713050739
AF-Q8NA75-F1-model-v4_A	0.0098742125890958
AF-P03986-F1-model-v4_A	0.0098766004355526
AF-Q9NR50-F1-model-v4_A	0.0098774543247949
AF-P16671-F1-model-v4_A	0.0098805441295633
AF-Q6ZV29-F1-model-v4_A	0.0098809420988528
AF-Q8WWU7-F1-model-v4_A	0.0098838504278036
AF-P16455-F1-model-v4_A	0.0098888736467409
AF-Q8IYX4-F1-model-v4_A	0.0098900384485302
AF-P24043-F4-model-v4_A	0.00989045648939
AF-Q5VYX0-F1-model-v4_A	0.0098967004911319
AF-P09172-F1-model-v4_A	0.0098968453544564
AF-Q9UI09-F1-model-v4_A	0.0098981222741585
AF-P21128-F1-model-v4_A	0.0098997239730005
AF-Q5JS37-F1-model-v4_A	0.0099003617643211
AF-P0DTE8-F1-model-v4_A	0.0099039174158515
AF-Q8IXN7-F1-model-v4_A	0.0099047187066262
AF-P52798-F1-model-v4_A	0.0099066057777862
AF-Q8N4Q0-F1-model-v4_A	0.0099179012909422
AF-Q96PB7-F1-model-v4_A	0.0099192679976525
AF-P13671-F1-model-v4_A	0.0099194071750027
AF-Q9UJX0-F1-model-v4_A	0.0099301302453511
AF-Q8IYS2-F1-model-v4_A	0.0099354801235797
AF-Q05513-F1-model-v4_A	0.0099425004484366
AF-O76054-F1-model-v4_A	0.0099450432076537
AF-P31689-F1-model-v4_A	0.0099474383055961
AF-Q9Y471-F1-model-v4_A	0.0099508325028053
AF-Q96FK6-F1-model-v4_A	0.0099560010715848
AF-Q8IZF5-F1-model-v4_A	0.009958305622342
AF-Q9H3Y0-F1-model-v4_A	0.0099584496392154
AF-P31146-F1-model-v4_A	0.0099607756838728
AF-P49675-F1-model-v4_A	0.0099645004434202
AF-Q9H2P9-F1-model-v4_A	0.0099667865470084
AF-Q92561-F1-model-v4_A	0.0099670069304193
AF-Q3ZCN5-F1-model-v4_A	0.0099687725540767
AF-Q9H9P8-F1-model-v4_A	0.0099703871000196
AF-P42575-F1-model-v4_A	0.0099731819530757
AF-Q96S15-F1-model-v4_A	0.0099738413490092
AF-Q92562-F1-model-v4_A	0.0099796464574479
AF-Q9NY25-F1-model-v4_A	0.0099813396739461
AF-Q9UHG3-F1-model-v4_A	0.0099820306827353
AF-Q96EH8-F1-model-v4_A	0.0099823065772172
AF-P31323-F1-model-v4_A	0.0099897679176381
AF-P09874-F1-model-v4_A	0.0099940048936372
AF-Q93070-F1-model-v4_A	0.0099955728044463
AF-O43776-F1-model-v4_A	0.0099980862837383
AF-Q9NYT0-F1-model-v4_A	0.009998089059845
AF-Q96GX9-F1-model-v4_A	0.0100074627402225
AF-Q7L1V2-F1-model-v4_A	0.010008976005279
AF-P19961-F1-model-v4_A	0.0100128651722812
AF-Q6P1M3-F1-model-v4_A	0.0100142524569712
AF-P55084-F1-model-v4_A	0.0100143602919333
AF-Q8NFW8-F1-model-v4_A	0.0100170716362485
AF-Q9HCG7-F1-model-v4_A	0.0100173397715456
AF-Q8NBS9-F1-model-v4_A	0.0100240235817429
AF-P0DN79-F1-model-v4_A	0.0100285396330639
AF-P51817-F1-model-v4_A	0.0100301044069759
AF-Q9BTE3-F1-model-v4_A	0.0100321544250786
AF-Q8IXQ9-F1-model-v4_A	0.0100349455061546
AF-P47989-F1-model-v4_A	0.010044651023286
AF-Q9P265-F1-model-v4_A	0.0100453879817424
AF-Q9BPU6-F1-model-v4_A	0.0100471304776814
AF-Q9HCJ6-F1-model-v4_A	0.0100498414006563
AF-Q86UP6-F1-model-v4_A	0.0100514876786936
AF-P17050-F1-model-v4_A	0.0100560825647841
AF-Q9Y485-F2-model-v4_A	0.0100630578887177
AF-Q58FF7-F1-model-v4_A	0.0100682642019823
AF-P31749-F1-model-v4_A	0.0100695014843263
AF-Q9H3S1-F1-model-v4_A	0.0100722488038339
AF-O60333-F1-model-v4_A	0.0100784017351179
AF-Q14680-F1-model-v4_A	0.0100790718250598
AF-Q13308-F1-model-v4_A	0.0100815247004223
AF-Q16787-F10-model-v4_A	0.0100855298260647
AF-Q9P299-F1-model-v4_A	0.0100890153180748
AF-O14772-F1-model-v4_A	0.0100915266498719
AF-P07477-F1-model-v4_A	0.0100952956646255
AF-Q969S9-F1-model-v4_A	0.0100986857788039
AF-Q14195-F1-model-v4_A	0.0101182026093176
AF-O60449-F1-model-v4_A	0.0101185266817575
AF-Q5VTH2-F1-model-v4_A	0.0101217414894687
AF-P58335-F1-model-v4_A	0.0101305406747746
AF-P28067-F1-model-v4_A	0.0101329100352399
AF-Q9UKK9-F1-model-v4_A	0.0101371044104327
AF-P07451-F1-model-v4_A	0.0101388824095087
AF-Q5TEU4-F1-model-v4_A	0.0101403640582027
AF-Q32P41-F1-model-v4_A	0.0101403774461808
AF-Q9BWD1-F1-model-v4_A	0.0101440474676476
AF-O95861-F1-model-v4_A	0.010147046587659
AF-Q9NXS3-F1-model-v4_A	0.0101480977101239
AF-Q9HBW1-F1-model-v4_A	0.0101490815745291
AF-Q9NZM1-F1-model-v4_A	0.0101547915570611
AF-Q9HAT8-F1-model-v4_A	0.0101589270634533
AF-Q8IZ07-F1-model-v4_A	0.0101652804448862
AF-Q9NXC5-F1-model-v4_A	0.0101674400554575
AF-Q15818-F1-model-v4_A	0.0101684522256349
AF-O60688-F1-model-v4_A	0.010169563426422
AF-Q9Y485-F3-model-v4_A	0.010180955518257
AF-Q2NKJ3-F1-model-v4_A	0.0101889088192554
AF-P36959-F1-model-v4_A	0.0101956830157983
AF-O15393-F1-model-v4_A	0.0101957203613097
AF-P29323-F1-model-v4_A	0.0102008777967385
AF-Q9UKV8-F1-model-v4_A	0.0102009877299012
AF-Q96PU5-F1-model-v4_A	0.0102038157076833
AF-P49746-F1-model-v4_A	0.0102067733142703
AF-O95714-F13-model-v4_A	0.0102102394111382
AF-Q9BZ67-F1-model-v4_A	0.0102162514883554
AF-Q96S86-F1-model-v4_A	0.0102185248816944
AF-Q86YV9-F1-model-v4_A	0.0102204037221543
AF-Q13214-F1-model-v4_A	0.0102251397060722
AF-Q8N999-F1-model-v4_A	0.0102266268948268
AF-Q9NPF8-F1-model-v4_A	0.010231642348443
AF-Q9Y664-F1-model-v4_A	0.0102332859897414
AF-P49411-F1-model-v4_A	0.0102402796610019
AF-O15230-F11-model-v4_A	0.0102456552902109
AF-Q9Y4P1-F1-model-v4_A	0.0102463815006236
AF-Q7RTY3-F1-model-v4_A	0.0102506194124154
AF-Q9C0A0-F1-model-v4_A	0.0102580868881504
AF-Q9H251-F7-model-v4_A	0.0102610961882726
AF-A0A075B7F0-F1-model-v4_A	0.0102671027025643
AF-O95989-F1-model-v4_A	0.0102688861873592
AF-P26196-F1-model-v4_A	0.0102718981667409
AF-P17081-F1-model-v4_A	0.0102768199672281
AF-Q8WTU0-F1-model-v4_A	0.0102809587944014
AF-O95714-F10-model-v4_A	0.0102813816571232
AF-Q96S16-F1-model-v4_A	0.0102815764706609
AF-Q6ZRI0-F2-model-v4_A	0.0102822398538769
AF-O14732-F1-model-v4_A	0.0102839115589088
AF-Q16134-F1-model-v4_A	0.0102868834752552
AF-Q9GZY0-F1-model-v4_A	0.0102877337081904
AF-Q6UWV6-F1-model-v4_A	0.0102898220992284
AF-P30793-F1-model-v4_A	0.010290780395318
AF-P22003-F1-model-v4_A	0.0102924212997952
AF-Q15413-F4-model-v4_A	0.0102927814072294
AF-Q9C0B2-F1-model-v4_A	0.0102944998124916
AF-P62820-F1-model-v4_A	0.0102972902732735
AF-Q9H867-F1-model-v4_A	0.0102980142532101
AF-Q9NZ20-F1-model-v4_A	0.0102996610414933
AF-O00238-F1-model-v4_A	0.0103014629544488
AF-Q9BUH6-F1-model-v4_A	0.0103074376878121
AF-Q6ZTR5-F8-model-v4_A	0.0103086271346461
AF-Q13131-F1-model-v4_A	0.0103120818976379
AF-A0A1B0GTW7-F1-model-v4_A	0.0103149233420088
AF-A6NHX0-F1-model-v4_A	0.0103157224443199
AF-Q15413-F3-model-v4_A	0.0103181337728841
AF-Q96GD4-F1-model-v4_A	0.0103215850002532
AF-P55157-F1-model-v4_A	0.0103248276715318
AF-Q2M296-F1-model-v4_A	0.0103301528599215
AF-Q9UK22-F1-model-v4_A	0.0103307045176175
AF-Q8N6N6-F1-model-v4_A	0.010334999934446
AF-Q15124-F1-model-v4_A	0.0103365698908181
AF-P10767-F1-model-v4_A	0.0103375448443132
AF-Q6VN20-F1-model-v4_A	0.0103435581289888
AF-Q9NRW1-F1-model-v4_A	0.0103493054911941
AF-Q9BSH4-F1-model-v4_A	0.0103514725954943
AF-Q86TL0-F1-model-v4_A	0.010351757276731
AF-Q8NFQ5-F1-model-v4_A	0.0103534986318153
AF-B7ZC32-F1-model-v4_A	0.0103547991891931
AF-Q8TDX9-F7-model-v4_A	0.0103598262295962
AF-Q9H0Y0-F1-model-v4_A	0.0103608127926032
AF-Q9BWV7-F1-model-v4_A	0.0103665438967226
AF-Q15036-F1-model-v4_A	0.0103700122429306
AF-O43895-F1-model-v4_A	0.010371582130266
AF-Q9Y646-F1-model-v4_A	0.0103782502537648
AF-P50591-F1-model-v4_A	0.0103812840933214
AF-O43175-F1-model-v4_A	0.0103822094106727
AF-Q8NC01-F1-model-v4_A	0.0103871697859835
AF-P55211-F1-model-v4_A	0.0103920290160155
AF-Q9NPA2-F1-model-v4_A	0.0103923009689945
AF-P12644-F1-model-v4_A	0.0103952490717406
AF-Q8N3T1-F1-model-v4_A	0.0104020952650672
AF-Q9UGK8-F1-model-v4_A	0.0104027504597867
AF-Q13705-F1-model-v4_A	0.0104031231950012
AF-O75354-F1-model-v4_A	0.0104074259511011
AF-Q92930-F1-model-v4_A	0.0104099789263916
AF-P24043-F3-model-v4_A	0.0104123442604499
AF-Q3SY69-F1-model-v4_A	0.0104145081884431
AF-Q13838-F1-model-v4_A	0.0104166824820113
AF-Q9GZT8-F1-model-v4_A	0.0104305287648581
AF-P14868-F1-model-v4_A	0.0104334657245638
AF-A9Z1Z3-F1-model-v4_A	0.0104342057936465
AF-P20718-F1-model-v4_A	0.0104370723384866
AF-Q86YS6-F1-model-v4_A	0.010439258840354
AF-Q9ULI2-F1-model-v4_A	0.0104431765740962
AF-A0A0B4J234-F1-model-v4_A	0.0104432861986779
AF-Q9NZB8-F1-model-v4_A	0.0104459457247634
AF-Q6IA17-F1-model-v4_A	0.0104462968425605
AF-P59827-F1-model-v4_A	0.0104467028607317
AF-P43405-F1-model-v4_A	0.0104506864735177
AF-Q07954-F7-model-v4_A	0.0104658737636704
AF-Q8NFI3-F1-model-v4_A	0.0104670351427695
AF-Q9Y4K3-F1-model-v4_A	0.0104720607302305
AF-Q9Y243-F1-model-v4_A	0.0104732790160594
AF-P54296-F1-model-v4_A	0.0104778764817157
AF-Q15813-F1-model-v4_A	0.010481276180611
AF-P15170-F1-model-v4_A	0.0104817066359359
AF-Q2WGJ6-F1-model-v4_A	0.0104868086332963
AF-O94776-F1-model-v4_A	0.0104980523055423
AF-P53816-F1-model-v4_A	0.0104982821632748
AF-A6NC86-F1-model-v4_A	0.0105037834033261
AF-Q9NWD8-F1-model-v4_A	0.0105050338960432
AF-Q9H3W5-F1-model-v4_A	0.0105079625758791
AF-B1ANS9-F1-model-v4_A	0.0105129695436625
AF-P20231-F1-model-v4_A	0.0105132019025287
AF-Q9HAD4-F1-model-v4_A	0.0105238485776861
AF-Q99675-F1-model-v4_A	0.0105247850387214
AF-P09884-F1-model-v4_A	0.0105282263777715
AF-Q6BDS2-F1-model-v4_A	0.0105288388598475
AF-Q9UBP9-F1-model-v4_A	0.0105290365883583
AF-P48553-F1-model-v4_A	0.0105327703498301
AF-Q9NUX5-F1-model-v4_A	0.0105330692427846
AF-P06127-F1-model-v4_A	0.0105470555363616
AF-Q6ICG6-F1-model-v4_A	0.0105478879095525
AF-O15197-F1-model-v4_A	0.0105500882381031
AF-Q9BS40-F1-model-v4_A	0.0105557099280152
AF-Q13126-F1-model-v4_A	0.0105579404623407
AF-P21817-F5-model-v4_A	0.0105731026023618
AF-Q14194-F1-model-v4_A	0.0105765782845411
AF-P09958-F1-model-v4_A	0.0105788251718151
AF-P29597-F1-model-v4_A	0.0105850953558096
AF-Q8WXG9-F25-model-v4_A	0.0105880478593014
AF-Q5VVQ6-F1-model-v4_A	0.0105888437241365
AF-Q96FV2-F1-model-v4_A	0.0105912897368194
AF-P22413-F1-model-v4_A	0.0105962816432689
AF-Q13287-F1-model-v4_A	0.0105964795856646
AF-P38117-F1-model-v4_A	0.0105990213934272
AF-O00763-F1-model-v4_A	0.0105996239997054
AF-Q92484-F1-model-v4_A	0.0106027649936629
AF-Q9UBI4-F1-model-v4_A	0.01061357374446
AF-P04746-F1-model-v4_A	0.0106156335954361
AF-Q8TE56-F1-model-v4_A	0.0106209986718361
AF-O75592-F6-model-v4_A	0.010623470621319
AF-O75879-F1-model-v4_A	0.0106239041409109
AF-Q8TB45-F1-model-v4_A	0.0106258711734192
AF-O95716-F1-model-v4_A	0.010629266690652
AF-Q9BRP7-F1-model-v4_A	0.0106361714112966
AF-O95925-F1-model-v4_A	0.0106402987004382
AF-Q5FYB0-F1-model-v4_A	0.0106436582845017
AF-Q04759-F1-model-v4_A	0.0106453696779355
AF-Q9NTN9-F1-model-v4_A	0.0106467044066394
AF-Q5T4B2-F1-model-v4_A	0.0106574837291603
AF-Q9UGI9-F1-model-v4_A	0.0106596295963625
AF-Q7Z3S7-F1-model-v4_A	0.0106604096490997
AF-Q9Y2K6-F1-model-v4_A	0.0106769292179711
AF-Q8IZ73-F1-model-v4_A	0.0106769942323832
AF-P49863-F1-model-v4_A	0.0106798124526792
AF-P35236-F1-model-v4_A	0.0106818010111995
AF-Q68D91-F1-model-v4_A	0.0106824318342628
AF-P40259-F1-model-v4_A	0.010686112770361
AF-Q9NQH7-F1-model-v4_A	0.0106883932153101
AF-P00390-F1-model-v4_A	0.010700899524918
AF-Q9Y2E5-F1-model-v4_A	0.0107014096047455
AF-Q5THJ4-F1-model-v4_A	0.0107053615286222
AF-Q86WI1-F16-model-v4_A	0.0107062410068792
AF-Q9NW08-F1-model-v4_A	0.0107151959682691
AF-A8K2U0-F1-model-v4_A	0.0107187282478843
AF-Q9NPD3-F1-model-v4_A	0.010718776030248
AF-Q9NQT5-F1-model-v4_A	0.0107283047104395
AF-P21741-F1-model-v4_A	0.0107396910321607
AF-Q14689-F1-model-v4_A	0.0107502630889155
AF-Q9H0H3-F1-model-v4_A	0.0107587134721462
AF-P57081-F1-model-v4_A	0.0107589915474144
AF-Q9Y6R7-F6-model-v4_A	0.010774405740333
AF-Q96EN8-F1-model-v4_A	0.0107775440324631
AF-A8K4G0-F1-model-v4_A	0.0107838317474328
AF-P25391-F3-model-v4_A	0.0107874159295974
AF-Q8WX39-F1-model-v4_A	0.0107885951295209
AF-Q96A99-F1-model-v4_A	0.0107979266415573
AF-B6A8C7-F1-model-v4_A	0.0108009566893517
AF-Q8TEB1-F1-model-v4_A	0.0108020096867979
AF-Q6P087-F1-model-v4_A	0.0108027537414469
AF-Q9UNN5-F1-model-v4_A	0.0108036707321563
AF-Q9NY84-F1-model-v4_A	0.0108057326795852
AF-Q8N6T7-F1-model-v4_A	0.0108095074376994
AF-Q16878-F1-model-v4_A	0.0108135652499153
AF-O95714-F14-model-v4_A	0.0108144253218009
AF-Q3SXM0-F1-model-v4_A	0.01081500501793
AF-Q9HAU4-F1-model-v4_A	0.0108190282660374
AF-Q92966-F1-model-v4_A	0.0108210092644735
AF-P0DTE7-F1-model-v4_A	0.0108257724844242
AF-Q96P53-F1-model-v4_A	0.0108351103889053
AF-Q96LB8-F1-model-v4_A	0.0108400973330339
AF-Q6ZMU1-F1-model-v4_A	0.0108423049267629
AF-Q9NY47-F1-model-v4_A	0.0108524024358033
AF-Q58FG1-F1-model-v4_A	0.0108565849710541
AF-P26927-F1-model-v4_A	0.0108587201541074
AF-O95985-F1-model-v4_A	0.010865237080633
AF-Q07954-F1-model-v4_A	0.0108756472710263
AF-Q07020-F1-model-v4_A	0.0108767080556783
AF-O00560-F1-model-v4_A	0.0108788968816957
AF-P20936-F1-model-v4_A	0.0108844947632142
AF-Q07954-F9-model-v4_A	0.0108854416932388
AF-Q9UBQ0-F1-model-v4_A	0.0108861235316331
AF-P05186-F1-model-v4_A	0.0108918952781771
AF-Q9Y3C6-F1-model-v4_A	0.0108922104653658
AF-Q9P2J9-F1-model-v4_A	0.0108965895593686
AF-P25391-F4-model-v4_A	0.0109046880952134
AF-P00403-F1-model-v4_A	0.0109095722748151
AF-Q92499-F1-model-v4_A	0.0109286735976034
AF-Q9UL03-F1-model-v4_A	0.0109349069623624
AF-Q6UVY6-F1-model-v4_A	0.0109412590964143
AF-P30740-F1-model-v4_A	0.0109413021339219
AF-Q16769-F1-model-v4_A	0.0109420494230211
AF-Q13443-F1-model-v4_A	0.0109479796704837
AF-Q01581-F1-model-v4_A	0.010959552619004
AF-Q99715-F7-model-v4_A	0.010959710523416
AF-O14508-F1-model-v4_A	0.0109611186989247
AF-Q6P4H8-F1-model-v4_A	0.0109675426131567
AF-P01178-F1-model-v4_A	0.0109686561090728
AF-Q9Y6R7-F8-model-v4_A	0.0109716286287543
AF-Q3ZCT8-F1-model-v4_A	0.0109719119814504
AF-A6NLU0-F1-model-v4_A	0.0109750292211968
AF-Q05BV3-F1-model-v4_A	0.0109755197417481
AF-Q9Y6W3-F1-model-v4_A	0.0109828615239012
AF-Q9Y4K0-F1-model-v4_A	0.0109831250411181
AF-P05026-F1-model-v4_A	0.0109976718985219
AF-O95460-F1-model-v4_A	0.0109981844903864
AF-P02675-F1-model-v4_A	0.0109985083863725
AF-Q15393-F1-model-v4_A	0.0109988447986071
AF-Q9UBR1-F1-model-v4_A	0.0109994614421937
AF-Q8N539-F1-model-v4_A	0.0110008911090362
AF-Q03154-F1-model-v4_A	0.0110027874323912
AF-Q15825-F1-model-v4_A	0.011005093355675
AF-P27695-F1-model-v4_A	0.0110055424962237
AF-Q0VG06-F1-model-v4_A	0.0110113161329438
AF-O15204-F1-model-v4_A	0.0110135495911791
AF-O60909-F1-model-v4_A	0.0110163938929525
AF-P06870-F1-model-v4_A	0.0110199708011664
AF-Q9Y6R7-F4-model-v4_A	0.0110378268404191
AF-Q9Y6R7-F16-model-v4_A	0.0110382624113762
AF-O75936-F1-model-v4_A	0.0110481168934083
AF-Q9UGV2-F1-model-v4_A	0.0110501995212275
AF-Q9H6Z9-F1-model-v4_A	0.0110518919790448
AF-Q9NQX3-F1-model-v4_A	0.0110547099992638
AF-O15230-F10-model-v4_A	0.0110578458812172
AF-P01824-F1-model-v4_A	0.0110602066751214
AF-P51164-F1-model-v4_A	0.0110632785804287
AF-Q9UF33-F1-model-v4_A	0.011075021304738
AF-P02763-F1-model-v4_A	0.0110764795503293
AF-O00534-F1-model-v4_A	0.0110780975200262
AF-Q5K4L6-F1-model-v4_A	0.0110847932741865
AF-Q8IZU2-F1-model-v4_A	0.0110868655038029
AF-Q6ZV89-F1-model-v4_A	0.0110871922882084
AF-Q587J7-F1-model-v4_A	0.0110884513149977
AF-P21802-F1-model-v4_A	0.0110922794477623
AF-Q53G44-F1-model-v4_A	0.0110995819150626
AF-P29122-F1-model-v4_A	0.0110996628855091
AF-Q7RTY8-F1-model-v4_A	0.011105926062846
AF-Q06643-F1-model-v4_A	0.0111089095844702
AF-Q8NFJ9-F1-model-v4_A	0.0111092283543202
AF-P31644-F1-model-v4_A	0.0111114544408891
AF-Q3LFD5-F1-model-v4_A	0.0111124849292935
AF-P60510-F1-model-v4_A	0.0111168167269677
AF-Q9BQQ7-F1-model-v4_A	0.0111177712706751
AF-Q7Z5A9-F1-model-v4_A	0.011118437080244
AF-P59910-F1-model-v4_A	0.0111188636221963
AF-Q8TDJ6-F3-model-v4_A	0.0111216924778765
AF-Q08380-F1-model-v4_A	0.0111225503732795
AF-P08861-F1-model-v4_A	0.0111238178039063
AF-Q16787-F9-model-v4_A	0.0111286851661
AF-Q8TDJ6-F4-model-v4_A	0.0111326467069971
AF-Q9HBF4-F1-model-v4_A	0.0111355497462855
AF-O14832-F1-model-v4_A	0.0111383826644721
AF-Q9P0L0-F1-model-v4_A	0.0111433196215408
AF-Q14642-F1-model-v4_A	0.0111523797734567
AF-Q30KQ5-F1-model-v4_A	0.0111527907994125
AF-Q5T4S7-F8-model-v4_A	0.0111530879870896
AF-Q6UX27-F1-model-v4_A	0.0111576267920823
AF-Q9HC23-F1-model-v4_A	0.0111594486235198
AF-Q9Y5Y6-F1-model-v4_A	0.0111709251957409
AF-Q6YHK3-F1-model-v4_A	0.0111769060421033
AF-Q6Q759-F1-model-v4_A	0.0111863033649162
AF-Q6UW56-F1-model-v4_A	0.0112001090489876
AF-Q9H251-F5-model-v4_A	0.0112059121801148
AF-Q96IC2-F1-model-v4_A	0.0112066780994873
AF-Q8N819-F1-model-v4_A	0.011207380995741
AF-Q92928-F1-model-v4_A	0.0112155422351799
AF-Q9Y303-F1-model-v4_A	0.0112191233048565
AF-Q9BQ75-F1-model-v4_A	0.0112200313414417
AF-Q9Y4E8-F1-model-v4_A	0.0112225347254171
AF-Q49A17-F1-model-v4_A	0.0112388914356603
AF-Q9NQ86-F1-model-v4_A	0.0112607833042316
AF-H3BPM6-F1-model-v4_A	0.0112611772187821
AF-Q8IYP2-F1-model-v4_A	0.0112628203336876
AF-Q5RKV6-F1-model-v4_A	0.0112722195457108
AF-A0A087WW49-F1-model-v4_A	0.0112848430705837
AF-P17707-F1-model-v4_A	0.0112850309423545
AF-Q93091-F1-model-v4_A	0.0112864200435131
AF-P16410-F1-model-v4_A	0.011288640228875
AF-A6PVI3-F1-model-v4_A	0.0112921941103329
AF-Q7L8W6-F1-model-v4_A	0.0112937112387418
AF-P36222-F1-model-v4_A	0.0112988218424384
AF-P54646-F1-model-v4_A	0.0113064339028079
AF-Q13907-F1-model-v4_A	0.0113068209942132
AF-P07333-F1-model-v4_A	0.0113091853892665
AF-P25391-F6-model-v4_A	0.0113120219738076
AF-P05090-F1-model-v4_A	0.0113127607056189
AF-Q9HCQ5-F1-model-v4_A	0.011314446880563
AF-Q9NYQ7-F7-model-v4_A	0.011316608080287
AF-Q8N0X2-F1-model-v4_A	0.011318244244422
AF-Q0VDG4-F1-model-v4_A	0.0113214888392757
AF-Q95460-F1-model-v4_A	0.0113230196623804
AF-Q9Y3I0-F1-model-v4_A	0.0113237382002582
AF-Q8TE69-F1-model-v4_A	0.0113248087621305
AF-Q9H336-F1-model-v4_A	0.0113250011824013
AF-Q9NXB0-F1-model-v4_A	0.0113262938828073
AF-Q96MR6-F1-model-v4_A	0.0113424993176526
AF-P01833-F1-model-v4_A	0.0113462061857016
AF-Q96BY7-F1-model-v4_A	0.0113503609977549
AF-Q5T5C0-F1-model-v4_A	0.0113529954701189
AF-Q9UMX1-F1-model-v4_A	0.0113576904221251
AF-Q9BZJ3-F1-model-v4_A	0.0113619576691871
AF-Q8N8R5-F1-model-v4_A	0.0113622712646143
AF-Q96E17-F1-model-v4_A	0.0113665523364069
AF-Q9HAU6-F1-model-v4_A	0.0113685170277919
AF-Q7L592-F1-model-v4_A	0.011370439995613
AF-P00747-F1-model-v4_A	0.0113710996927009
AF-P62714-F1-model-v4_A	0.011379920025718
AF-O75173-F1-model-v4_A	0.0113881739377532
AF-Q9BY79-F1-model-v4_A	0.0113882541807355
AF-P58166-F1-model-v4_A	0.0113882986256949
AF-P57729-F1-model-v4_A	0.011392459457141
AF-Q8WUA8-F1-model-v4_A	0.0113994233579335
AF-Q9UJJ9-F1-model-v4_A	0.0114040425915303
AF-P25311-F1-model-v4_A	0.0114056208107942
AF-Q9Y450-F1-model-v4_A	0.0114071313004142
AF-Q86XX4-F9-model-v4_A	0.0114079163847224
AF-Q6ZMW3-F1-model-v4_A	0.0114107732317993
AF-Q92820-F1-model-v4_A	0.0114119047747119
AF-O75891-F1-model-v4_A	0.0114137857206013
AF-Q96CW9-F1-model-v4_A	0.0114211199235905
AF-Q9UQ03-F1-model-v4_A	0.0114326915793107
AF-Q86Y78-F1-model-v4_A	0.011437638434164
AF-Q9NWZ5-F1-model-v4_A	0.0114377641540348
AF-O00391-F1-model-v4_A	0.0114418446292028
AF-Q9Y2U9-F1-model-v4_A	0.0114506613654131
AF-Q8TF64-F1-model-v4_A	0.011453203816357
AF-B7Z8K6-F1-model-v4_A	0.0114559570456952
AF-Q9NY99-F1-model-v4_A	0.0114580912567627
AF-P01266-F2-model-v4_A	0.0114592916103522
AF-P07947-F1-model-v4_A	0.0114690844609507
AF-Q9HCU5-F1-model-v4_A	0.0114707148887807
AF-O60729-F1-model-v4_A	0.0114722751372696
AF-P11142-F1-model-v4_A	0.0114734588426557
AF-P20839-F1-model-v4_A	0.0114938634822735
AF-P35520-F1-model-v4_A	0.011494976179742
AF-Q9P1W9-F1-model-v4_A	0.0114974259632821
AF-Q6ZU45-F1-model-v4_A	0.0115015371344098
AF-Q7Z444-F1-model-v4_A	0.0115017576230048
AF-Q8N766-F1-model-v4_A	0.0115024787430402
AF-O75443-F1-model-v4_A	0.0115067572750232
AF-O43684-F1-model-v4_A	0.0115205326787568
AF-Q9NX38-F1-model-v4_A	0.0115227876857455
AF-Q96NJ5-F1-model-v4_A	0.0115308011794432
AF-Q8IVH8-F1-model-v4_A	0.0115346084169788
AF-Q9UJA3-F1-model-v4_A	0.0115388920742029
AF-Q99619-F1-model-v4_A	0.011542830370294
AF-P34949-F1-model-v4_A	0.0115479363124651
AF-Q04446-F1-model-v4_A	0.0115532000012111
AF-P12955-F1-model-v4_A	0.0115544995322789
AF-P36871-F1-model-v4_A	0.0115549787790811
AF-A0A5B0-F1-model-v4_A	0.0115559297039135
AF-Q9Y6R7-F14-model-v4_A	0.0115594887970081
AF-Q02809-F1-model-v4_A	0.0115681640608181
AF-P62834-F1-model-v4_A	0.0115712038184552
AF-P07949-F1-model-v4_A	0.0115712684383265
AF-Q15181-F1-model-v4_A	0.0115773070454826
AF-Q92995-F1-model-v4_A	0.01157920022593
AF-Q68D85-F1-model-v4_A	0.0115870835395913
AF-Q5GFL6-F1-model-v4_A	0.0115893627516051
AF-Q8NA66-F1-model-v4_A	0.0115899309739439
AF-Q9NYG5-F1-model-v4_A	0.0115908718879481
AF-Q6PCB8-F1-model-v4_A	0.0115930518662884
AF-O15230-F7-model-v4_A	0.0115931366253553
AF-A0A0B4J237-F1-model-v4_A	0.0115937075466099
AF-O75569-F1-model-v4_A	0.0115985804730125
AF-Q9BT73-F1-model-v4_A	0.0116018792047016
AF-O95755-F1-model-v4_A	0.0116019471206113
AF-Q96HM7-F1-model-v4_A	0.0116049710333706
AF-Q9BZE2-F1-model-v4_A	0.0116162933300902
AF-Q5JT25-F1-model-v4_A	0.0116179741145903
AF-Q9Y6R7-F10-model-v4_A	0.0116230483423393
AF-Q9H190-F1-model-v4_A	0.0116308490525373
AF-O95714-F17-model-v4_A	0.0116391731589376
AF-Q13555-F1-model-v4_A	0.0116394682417257
AF-Q96KP4-F1-model-v4_A	0.011641446859902
AF-Q9BPW8-F1-model-v4_A	0.0116465273686923
AF-Q9BYD6-F1-model-v4_A	0.0116467516659694
AF-Q58FF6-F1-model-v4_A	0.0116472386860929
AF-Q9BSE5-F1-model-v4_A	0.0116480451923478
AF-Q9UMW8-F1-model-v4_A	0.011651188083991
AF-Q8IWG1-F1-model-v4_A	0.0116545865561559
AF-P0DJR0-F1-model-v4_A	0.0116586210144863
AF-A6NCF5-F1-model-v4_A	0.0116586489681168
AF-O14896-F1-model-v4_A	0.0116614041336306
AF-O95714-F19-model-v4_A	0.0116632708865024
AF-Q9BQ24-F1-model-v4_A	0.0116827353113849
AF-Q9NYP3-F1-model-v4_A	0.0116901206006444
AF-Q15582-F1-model-v4_A	0.0116957711593247
AF-P01906-F1-model-v4_A	0.011695931295491
AF-Q9UKF6-F1-model-v4_A	0.0117000554237658
AF-P14625-F1-model-v4_A	0.0117036018656161
AF-Q6N022-F5-model-v4_A	0.0117040790531533
AF-P79483-F1-model-v4_A	0.0117096726771456
AF-P54652-F1-model-v4_A	0.0117128007176443
AF-Q96E35-F1-model-v4_A	0.0117138684170368
AF-P01375-F1-model-v4_A	0.0117165916123918
AF-P04070-F1-model-v4_A	0.0117198456145545
AF-Q13588-F1-model-v4_A	0.011724163130835
AF-O43827-F1-model-v4_A	0.0117258830336473
AF-Q96DE9-F1-model-v4_A	0.0117267798440019
AF-P20336-F1-model-v4_A	0.0117496991795456
AF-Q8N9F0-F1-model-v4_A	0.0117543675409855
AF-Q9Y6R7-F18-model-v4_A	0.0117550426860802
AF-Q8NCW6-F1-model-v4_A	0.0117584051240146
AF-P25189-F1-model-v4_A	0.0117622044410434
AF-Q6NVH7-F1-model-v4_A	0.011766085655619
AF-Q9BRJ7-F1-model-v4_A	0.0117745915010096
AF-P62847-F1-model-v4_A	0.0117799616411546
AF-Q13085-F1-model-v4_A	0.0117833700691254
AF-Q6GTS8-F1-model-v4_A	0.0117863167915673
AF-P62266-F1-model-v4_A	0.0117960670299689
AF-P78348-F1-model-v4_A	0.0117965994178967
AF-Q8N635-F1-model-v4_A	0.0118011454420537
AF-P0C7M8-F1-model-v4_A	0.0118151437183143
AF-Q96RL7-F1-model-v4_A	0.0118186010987777
AF-Q13608-F1-model-v4_A	0.0118230152090526
AF-Q53GS9-F1-model-v4_A	0.011824347640885
AF-Q7Z2X4-F1-model-v4_A	0.0118249899705111
AF-Q6UXK5-F1-model-v4_A	0.0118283486894618
AF-A8MVU1-F1-model-v4_A	0.0118309946008831
AF-A8MXV4-F1-model-v4_A	0.0118374106658814
AF-P98161-F10-model-v4_A	0.0118481217662117
AF-B5MCN3-F1-model-v4_A	0.0118530756316967
AF-Q9UJ14-F1-model-v4_A	0.0118579060089845
AF-Q149M9-F1-model-v4_A	0.0118588055355077
AF-Q96CN7-F1-model-v4_A	0.0118617675209196
AF-Q6P2P2-F1-model-v4_A	0.0118622004117587
AF-P55058-F1-model-v4_A	0.0118632125467353
AF-O75077-F1-model-v4_A	0.0118671334576271
AF-P61224-F1-model-v4_A	0.0118688010685554
AF-P35625-F1-model-v4_A	0.011870746460354
AF-O75317-F1-model-v4_A	0.0118724584498861
AF-P51649-F1-model-v4_A	0.0118779599237641
AF-P49841-F1-model-v4_A	0.011878161651483
AF-Q30KP8-F1-model-v4_A	0.0118786005101668
AF-Q16555-F1-model-v4_A	0.0118795675875093
AF-P00491-F1-model-v4_A	0.0118797083673307
AF-P41567-F1-model-v4_A	0.0118821526607398
AF-Q9NZR2-F10-model-v4_A	0.0118908392569055
AF-P08238-F1-model-v4_A	0.0118935960496641
AF-Q9UQB9-F1-model-v4_A	0.011894323231139
AF-A6NE52-F1-model-v4_A	0.0118979213503081
AF-P36896-F1-model-v4_A	0.0118997491718675
AF-O00116-F1-model-v4_A	0.0119052374652215
AF-P61026-F1-model-v4_A	0.0119074071629002
AF-Q86X24-F1-model-v4_A	0.0119093425589183
AF-P63252-F1-model-v4_A	0.0119097687756114
AF-Q9UKQ2-F1-model-v4_A	0.0119181200343612
AF-Q969Y0-F1-model-v4_A	0.0119269586718607
AF-Q01638-F1-model-v4_A	0.0119274564344966
AF-P05452-F1-model-v4_A	0.0119298339840556
AF-Q8IVD9-F1-model-v4_A	0.0119299740998112
AF-Q9NRJ5-F1-model-v4_A	0.0119492641060917
AF-Q9H251-F6-model-v4_A	0.0119504198521739
AF-Q9Y624-F1-model-v4_A	0.0119521001162485
AF-Q8WV16-F1-model-v4_A	0.0119540196810212
AF-A0A0B4J276-F1-model-v4_A	0.0119540487437694
AF-P31040-F1-model-v4_A	0.0119603279685858
AF-P26006-F1-model-v4_A	0.0119626879860674
AF-Q12988-F1-model-v4_A	0.0119630039263305
AF-Q8N4Z0-F1-model-v4_A	0.0119637751370154
AF-O75563-F1-model-v4_A	0.011970792249301
AF-Q93009-F1-model-v4_A	0.0119730503777952
AF-Q38SD2-F1-model-v4_A	0.0119756021883052
AF-Q9UBS4-F1-model-v4_A	0.0119782835775353
AF-Q58FF3-F1-model-v4_A	0.0119811462154411
AF-O43570-F1-model-v4_A	0.0119815605040641
AF-P48960-F1-model-v4_A	0.0119844489985198
AF-P08253-F1-model-v4_A	0.011984544413109
AF-Q8WXD5-F1-model-v4_A	0.0119847615392259
AF-Q9BXS1-F1-model-v4_A	0.0119849463089313
AF-P30039-F1-model-v4_A	0.0119857119146261
AF-Q99928-F1-model-v4_A	0.0119895238916669
AF-O60477-F1-model-v4_A	0.011993058701025
AF-Q6ZVD8-F1-model-v4_A	0.0119937780269984
AF-Q6NYC1-F1-model-v4_A	0.0119938849068226
AF-Q6TGC4-F1-model-v4_A	0.0119978617463387
AF-Q96S79-F1-model-v4_A	0.0119991052459473
AF-Q2L4Q9-F1-model-v4_A	0.0119993680260151
AF-P57735-F1-model-v4_A	0.0119997647083541
AF-Q9Y4L1-F1-model-v4_A	0.0120041183031168
AF-Q99715-F3-model-v4_A	0.0120072966366752
AF-Q9UNN8-F1-model-v4_A	0.012014554211204
AF-Q9WJR5-F1-model-v4_A	0.0120146313879003
AF-Q16787-F8-model-v4_A	0.0120156762844292
AF-Q9H0U4-F1-model-v4_A	0.0120206035908607
AF-Q96AH8-F1-model-v4_A	0.0120272424081134
AF-Q8N9N2-F1-model-v4_A	0.0120325518807701
AF-Q9Y6R7-F20-model-v4_A	0.0120337286337567
AF-P35858-F1-model-v4_A	0.0120337726688616
AF-A4D1E9-F1-model-v4_A	0.0120340338000427
AF-Q6ZNX1-F1-model-v4_A	0.0120361233738028
AF-Q9H251-F2-model-v4_A	0.0120453724568292
AF-P04234-F1-model-v4_A	0.0120465983056523
AF-P01763-F1-model-v4_A	0.012063467176344
AF-P10643-F1-model-v4_A	0.0120638510876268
AF-P09923-F1-model-v4_A	0.012066685902096
AF-Q7L5Y6-F1-model-v4_A	0.0120690570396552
AF-P04406-F1-model-v4_A	0.0120842946335938
AF-Q9NRG9-F1-model-v4_A	0.0120894511798113
AF-P03950-F1-model-v4_A	0.0120909225287862
AF-Q9BRJ2-F1-model-v4_A	0.0120957621600659
AF-P62913-F1-model-v4_A	0.0121032425458173
AF-Q99798-F1-model-v4_A	0.0121056457296859
AF-P20036-F1-model-v4_A	0.0121163487288707
AF-Q6ZNA5-F1-model-v4_A	0.0121339506247645
AF-Q9Y2D0-F1-model-v4_A	0.0121345233744391
AF-P34931-F1-model-v4_A	0.0121365278184678
AF-Q9UIQ6-F1-model-v4_A	0.0121405437641684
AF-P47895-F1-model-v4_A	0.0121409609034597
AF-Q8TCH9-F1-model-v4_A	0.0121446099834047
AF-A0A024RBG1-F1-model-v4_A	0.0121470374320873
AF-Q9Y615-F1-model-v4_A	0.012155894771974
AF-P05451-F1-model-v4_A	0.0121587138493379
AF-P58658-F1-model-v4_A	0.0121642562118066
AF-Q99536-F1-model-v4_A	0.0121645250904489
AF-Q86VX9-F1-model-v4_A	0.0121684157904143
AF-Q6P1X5-F1-model-v4_A	0.0121709682616497
AF-Q9NRM6-F1-model-v4_A	0.0121759189118106
AF-Q99572-F1-model-v4_A	0.0121768937960572
AF-P14621-F1-model-v4_A	0.0121784756886956
AF-Q9UL26-F1-model-v4_A	0.0121851315752387
AF-Q9UL18-F1-model-v4_A	0.0121856256276522
AF-P23415-F1-model-v4_A	0.0121873752117067
AF-A6NIZ1-F1-model-v4_A	0.0121877599157111
[truncated: 21,395 more rows]
