# Supplementary material for: Identifying and profiling structural similarities between Spike of SARS-CoV-2 and other viral or host proteins with Machaon
Source: Commun Biol. 2023 Jul 19;6:752. doi: 10.1038/s42003-023-05076-7 (PMC10356814; doi:10.1038/s42003-023-05076-7)
Supplement: Supplementary file 9 — Supplementary Data 6 [file 42003_2023_5076_MOESM9_ESM.zip › 6VXX_A_whole_alphafold4_dataset/metrics/6VXX_A_w-rdist.csv]

structureId	w-rdist
6VXX_A	0.0
6VXX_B	7.617386263618201e-05
6VXX_C	7.653592189866652e-05
AF-Q3B7T3-F1-model-v4_A	0.2151909393605114
AF-P22897-F1-model-v4_A	0.2318476018340813
AF-Q8NER1-F1-model-v4_A	0.2321422749274005
AF-Q5T3U5-F1-model-v4_A	0.2334867341458542
AF-Q9UBP5-F1-model-v4_A	0.2364085806048867
AF-P11362-F1-model-v4_A	0.2397668180838327
AF-Q8NB90-F1-model-v4_A	0.2426201923276998
AF-Q9UN86-F1-model-v4_A	0.2528484495984731
AF-Q9P2H5-F1-model-v4_A	0.2564178591889064
AF-Q9BUJ2-F1-model-v4_A	0.2567917576668907
AF-Q9HBA0-F1-model-v4_A	0.2574873198597717
AF-P01266-F8-model-v4_A	0.2588650225464293
AF-Q9NS91-F1-model-v4_A	0.2604862335127247
AF-P48165-F1-model-v4_A	0.2612708555722334
AF-Q7Z5H3-F1-model-v4_A	0.2612880979691155
AF-Q9NVI1-F1-model-v4_A	0.2626549356622527
AF-Q9BZ76-F1-model-v4_A	0.2630641160311902
AF-Q8TBC5-F1-model-v4_A	0.2638542802400018
AF-Q13585-F1-model-v4_A	0.2649874139927372
AF-Q9NRH2-F1-model-v4_A	0.2660406336472113
AF-P08F94-F12-model-v4_A	0.2669733435690185
AF-Q5VYV7-F1-model-v4_A	0.2699740378563165
AF-P78527-F1-model-v4_A	0.2713541317697245
AF-P08621-F1-model-v4_A	0.2716418385391683
AF-Q96NU0-F1-model-v4_A	0.2735636332462324
AF-Q6KC79-F9-model-v4_A	0.2741874235832333
AF-P05423-F1-model-v4_A	0.2756127795328486
AF-Q53FE4-F1-model-v4_A	0.2787573767906491
AF-Q9Y4D8-F8-model-v4_A	0.2791306470394897
AF-Q8N264-F1-model-v4_A	0.2805840926126036
AF-Q53GL0-F1-model-v4_A	0.2806283953542755
AF-Q9P2D7-F9-model-v4_A	0.2814371848711425
AF-Q8N4H0-F1-model-v4_A	0.2815319306312095
AF-Q9Y5J3-F1-model-v4_A	0.2835411937508347
AF-P49006-F1-model-v4_A	0.2846673296204761
AF-Q9Y210-F1-model-v4_A	0.2868365825364242
AF-Q15751-F1-model-v4_A	0.2869518259129966
AF-P01023-F1-model-v4_A	0.2888758039135159
AF-Q6YHK3-F1-model-v4_A	0.2893456619410336
AF-Q53LP3-F1-model-v4_A	0.2898271895063253
AF-Q9NS37-F1-model-v4_A	0.2921483559125469
AF-Q9Y4L1-F1-model-v4_A	0.2928167007682592
AF-Q9NQ66-F1-model-v4_A	0.2933403203265313
AF-O75976-F1-model-v4_A	0.2938559201213908
AF-Q76KP1-F1-model-v4_A	0.294876459620073
AF-Q6PIZ9-F1-model-v4_A	0.2950465288772945
AF-O60763-F1-model-v4_A	0.2955801156126438
AF-Q8TE73-F8-model-v4_A	0.2967755497062173
AF-Q9P2D7-F6-model-v4_A	0.2972202106177342
AF-Q9NZV8-F1-model-v4_A	0.2977417016613315
AF-P20742-F1-model-v4_A	0.3028358782324738
AF-Q6ZR08-F10-model-v4_A	0.3039579539989679
AF-Q96M86-F8-model-v4_A	0.3040073444671038
AF-Q9UQQ2-F1-model-v4_A	0.3071300590196318
AF-Q9Y485-F10-model-v4_A	0.3071513840552214
AF-Q96T49-F1-model-v4_A	0.3074615943834919
AF-Q8IY82-F1-model-v4_A	0.3074639187846928
AF-Q13261-F1-model-v4_A	0.3075423411346021
AF-Q86V59-F1-model-v4_A	0.3090528027889282
AF-P17677-F1-model-v4_A	0.3094358098793378
AF-O95049-F1-model-v4_A	0.3098515894464984
AF-Q9UBD0-F1-model-v4_A	0.310004233269775
AF-Q9H2C1-F1-model-v4_A	0.3108981409588898
AF-Q8N8U3-F1-model-v4_A	0.3123436710348204
AF-Q9UGP8-F1-model-v4_A	0.3129500257038799
AF-Q9NQ60-F1-model-v4_A	0.3129647316565612
AF-P08648-F1-model-v4_A	0.313121848352471
AF-Q96MA1-F1-model-v4_A	0.3131240385590096
AF-Q64ET8-F1-model-v4_A	0.3133875341667211
AF-Q6NX49-F1-model-v4_A	0.3144045963974531
AF-P26012-F1-model-v4_A	0.3152037144095001
AF-P53708-F1-model-v4_A	0.3163175779027693
AF-Q02386-F1-model-v4_A	0.3169096667263927
AF-P55884-F1-model-v4_A	0.3172898775688429
AF-Q9C0I9-F1-model-v4_A	0.317385324705187
AF-Q9UHI6-F1-model-v4_A	0.3177536508369842
AF-Q2M3X9-F1-model-v4_A	0.3178998232987378
AF-Q9Y485-F4-model-v4_A	0.3180826644451995
AF-Q9UK13-F1-model-v4_A	0.3186931473965754
AF-Q8IY67-F1-model-v4_A	0.319087165734884
AF-A8K2U0-F1-model-v4_A	0.3194601777679055
AF-Q8IVF4-F10-model-v4_A	0.3195011342455353
AF-Q13315-F7-model-v4_A	0.3200592907372588
AF-Q13283-F1-model-v4_A	0.3201451384945373
AF-Q86VP3-F1-model-v4_A	0.3205572772078959
AF-P33527-F1-model-v4_A	0.3205997792157542
AF-Q9HDB9-F1-model-v4_A	0.3206520118890295
AF-Q04724-F1-model-v4_A	0.3214795726684198
AF-Q6ZWH5-F1-model-v4_A	0.324967205266481
AF-Q6ZN44-F1-model-v4_A	0.3262368099064757
AF-Q6ZRG5-F1-model-v4_A	0.3263487588293553
AF-Q92738-F1-model-v4_A	0.3271079250709838
AF-A6NFA0-F1-model-v4_A	0.3282725083544531
AF-O43186-F1-model-v4_A	0.3284562567176031
AF-A6NGY1-F1-model-v4_A	0.3287649156153092
AF-Q9H2E6-F1-model-v4_A	0.3299537029924264
AF-Q9NPF5-F1-model-v4_A	0.3299583787406172
AF-Q86WI1-F15-model-v4_A	0.3305520820611856
AF-Q8NC54-F1-model-v4_A	0.3305788201100362
AF-Q9NU22-F9-model-v4_A	0.3309926981254287
AF-P0DMQ5-F1-model-v4_A	0.3320802337110991
AF-Q6UXK2-F1-model-v4_A	0.3327004984319998
AF-Q16666-F1-model-v4_A	0.3347169716213123
AF-Q96C45-F1-model-v4_A	0.3350962457445806
AF-Q7Z494-F1-model-v4_A	0.3352517728679739
AF-P78314-F1-model-v4_A	0.3353486899253522
AF-Q9P0L2-F1-model-v4_A	0.3357273600204238
AF-Q8NDD1-F1-model-v4_A	0.3358420942433251
AF-O60353-F1-model-v4_A	0.3365316949648148
AF-Q9NRP7-F1-model-v4_A	0.3366778523257824
AF-Q99593-F1-model-v4_A	0.3368265440860529
AF-O95155-F1-model-v4_A	0.3375019805057514
AF-Q8NDC0-F1-model-v4_A	0.3378209626735091
AF-Q8N365-F1-model-v4_A	0.3402498277302257
AF-Q8N398-F1-model-v4_A	0.3402846086915141
AF-Q14106-F1-model-v4_A	0.3404048115625168
AF-Q15742-F1-model-v4_A	0.3412521226771614
AF-Q8TD57-F5-model-v4_A	0.3413048393741548
AF-P08F94-F10-model-v4_A	0.3415212112411531
AF-Q6ZRI0-F1-model-v4_A	0.3419492517614985
AF-Q8NB14-F1-model-v4_A	0.3420590184688334
AF-Q8IV33-F1-model-v4_A	0.342280840142777
AF-P01031-F1-model-v4_A	0.3436953726557255
AF-Q9Y4D8-F1-model-v4_A	0.3441732491136102
AF-O43149-F9-model-v4_A	0.3443794259416308
AF-Q96Q15-F3-model-v4_A	0.3452092805290229
AF-P86452-F1-model-v4_A	0.3452605260786196
AF-Q7Z572-F1-model-v4_A	0.3454085908084441
AF-E9PJI5-F1-model-v4_A	0.3457189196707509
AF-Q99558-F1-model-v4_A	0.3465303729964361
AF-Q6U841-F1-model-v4_A	0.3466219420455617
AF-Q75QN2-F1-model-v4_A	0.347014363658302
AF-Q9ULE3-F1-model-v4_A	0.3471831746612487
AF-Q9Y692-F1-model-v4_A	0.3476959471543356
AF-Q9UN30-F1-model-v4_A	0.3485311107819599
AF-Q9BXK5-F1-model-v4_A	0.3485683692258532
AF-O94851-F1-model-v4_A	0.3488667643917342
AF-Q685J3-F12-model-v4_A	0.3493058434639159
AF-Q7KZI7-F1-model-v4_A	0.3499445811762098
AF-Q8N9E0-F1-model-v4_A	0.3502296361497318
AF-P08F94-F11-model-v4_A	0.3511072950040151
AF-Q15915-F1-model-v4_A	0.3525462396215563
AF-Q0VGE8-F1-model-v4_A	0.3526071117434504
AF-Q8TF76-F1-model-v4_A	0.353081606935222
AF-Q7L8J4-F1-model-v4_A	0.3536664917220279
AF-Q96PQ6-F1-model-v4_A	0.3539474113832183
AF-O75925-F1-model-v4_A	0.3540805703936062
AF-Q6P5X7-F1-model-v4_A	0.3543066478186448
AF-Q8N9Z9-F1-model-v4_A	0.3565243120215235
AF-A8MTY0-F1-model-v4_A	0.3565725145313404
AF-P48431-F1-model-v4_A	0.3566084663979826
AF-O14627-F1-model-v4_A	0.3567414703174787
AF-Q9Y6X4-F1-model-v4_A	0.3568574230956411
AF-Q685J3-F13-model-v4_A	0.3582647286175082
AF-Q96CP6-F1-model-v4_A	0.358498679569155
AF-Q6IE37-F1-model-v4_A	0.3588675568726708
AF-A0A2U3TZM8-F1-model-v4_A	0.3589663675919274
AF-A0A0G2JMS6-F1-model-v4_A	0.3597615256225064
AF-O14836-F1-model-v4_A	0.3607730626354259
AF-Q9Y5B9-F1-model-v4_A	0.361745273608913
AF-P57679-F1-model-v4_A	0.3620112833873558
AF-O95714-F16-model-v4_A	0.3620938237740017
AF-Q9BVR0-F1-model-v4_A	0.3625197892253897
AF-Q63HQ2-F1-model-v4_A	0.3641008861040751
AF-Q09428-F1-model-v4_A	0.3643556298227621
AF-Q96KN3-F1-model-v4_A	0.3647767870172799
AF-Q15477-F1-model-v4_A	0.3651405017541945
AF-Q8IXW5-F1-model-v4_A	0.3651544005295576
AF-Q13075-F1-model-v4_A	0.3654909793492327
AF-D6RGH6-F1-model-v4_A	0.3659686778957591
AF-Q6PG37-F1-model-v4_A	0.3666096590267295
AF-P08514-F1-model-v4_A	0.3667757398931032
AF-Q6ZUT9-F1-model-v4_A	0.3671548800437539
AF-Q6IEG0-F1-model-v4_A	0.3672356340662343
AF-Q15050-F1-model-v4_A	0.3672846717447562
AF-Q96EP5-F1-model-v4_A	0.3678527693048058
AF-Q96RN1-F1-model-v4_A	0.3686348372400443
AF-Q9HCQ7-F1-model-v4_A	0.3689891557647886
AF-Q99501-F1-model-v4_A	0.369196138198493
AF-Q8N184-F1-model-v4_A	0.3694213695578927
AF-Q685J3-F3-model-v4_A	0.3694635865781198
AF-Q8IU81-F1-model-v4_A	0.3697001567860911
AF-Q69YZ2-F1-model-v4_A	0.3701093052863921
AF-P20333-F1-model-v4_A	0.3704673003097569
AF-Q66K74-F1-model-v4_A	0.3708190327088517
AF-P98164-F8-model-v4_A	0.3708829192899338
AF-Q9P286-F1-model-v4_A	0.3714292953584385
AF-Q9Y222-F1-model-v4_A	0.3715622606592948
AF-Q8TDJ6-F4-model-v4_A	0.3715768529734896
AF-Q9BW85-F1-model-v4_A	0.3717690243898914
AF-Q96DT5-F10-model-v4_A	0.3721196030013586
AF-Q96HA4-F1-model-v4_A	0.372536681093666
AF-Q9H7R0-F1-model-v4_A	0.3727808620813482
AF-Q9Y6R7-F6-model-v4_A	0.3732691593037676
AF-Q05DH4-F1-model-v4_A	0.3736277148202603
AF-Q16787-F3-model-v4_A	0.3740132850283472
AF-Q685J3-F11-model-v4_A	0.3741123720735524
AF-P33981-F1-model-v4_A	0.3747555281363712
AF-P0DM63-F1-model-v4_A	0.3749648109699327
AF-O00408-F1-model-v4_A	0.3754721431961095
AF-Q9H3H9-F1-model-v4_A	0.3762084795688928
AF-Q8TD17-F1-model-v4_A	0.3779476051227446
AF-Q8WXR4-F1-model-v4_A	0.377978698744832
AF-P41212-F1-model-v4_A	0.3782283218426196
AF-Q8N3S3-F1-model-v4_A	0.378253238521964
AF-Q13761-F1-model-v4_A	0.3784675608962691
AF-P98088-F3-model-v4_A	0.3789136899598012
AF-Q685J3-F2-model-v4_A	0.3789280816466087
AF-Q9UQB8-F1-model-v4_A	0.3792429343696762
AF-Q16587-F1-model-v4_A	0.3796638590661433
AF-O43897-F1-model-v4_A	0.3798754883559828
AF-Q99704-F1-model-v4_A	0.3802122807704232
AF-Q96BT1-F1-model-v4_A	0.3803634785880536
AF-O43309-F1-model-v4_A	0.3804856108693507
AF-A6NEH6-F1-model-v4_A	0.3807115939062946
AF-Q504T8-F1-model-v4_A	0.3817630667154885
AF-Q92560-F1-model-v4_A	0.3820874760516023
AF-A0A1B0GV85-F1-model-v4_A	0.3822091418474385
AF-Q96II8-F1-model-v4_A	0.3822697761597838
AF-Q99835-F1-model-v4_A	0.3823259161485555
AF-P21359-F9-model-v4_A	0.3825572363630156
AF-Q8TD57-F8-model-v4_A	0.3829049155421711
AF-Q9HC52-F1-model-v4_A	0.3830139655768608
AF-Q32MK0-F1-model-v4_A	0.383818217429919
AF-Q96M69-F1-model-v4_A	0.3850428974358847
AF-O43149-F2-model-v4_A	0.3857842660015048
AF-O95714-F15-model-v4_A	0.3858489610900717
AF-Q6IE36-F1-model-v4_A	0.3858501860792445
AF-P21359-F5-model-v4_A	0.3871319678764483
AF-Q9Y2J0-F1-model-v4_A	0.3874302199229951
AF-A8MX34-F1-model-v4_A	0.3874894321065734
AF-Q7L2J0-F1-model-v4_A	0.3885368426586019
AF-P08F94-F13-model-v4_A	0.3888481608203852
AF-O75121-F1-model-v4_A	0.3889625682308031
AF-Q9Y2B4-F1-model-v4_A	0.3892091561542157
AF-Q9NU22-F1-model-v4_A	0.3894371124322401
AF-Q9UI08-F1-model-v4_A	0.3896089915622625
AF-P16415-F1-model-v4_A	0.3898779832105571
AF-Q6ZVH7-F1-model-v4_A	0.3902563559101701
AF-Q9Y6R7-F13-model-v4_A	0.3903726440272078
AF-Q86UD0-F1-model-v4_A	0.3904639179676438
AF-Q7Z7M0-F2-model-v4_A	0.3908246271217676
AF-Q8N5Z5-F1-model-v4_A	0.3913130493693142
AF-Q9Y485-F7-model-v4_A	0.3918136232500666
AF-Q5XG87-F1-model-v4_A	0.3918843842743829
AF-Q13202-F1-model-v4_A	0.3919436417936494
AF-Q9GZU8-F1-model-v4_A	0.3929236363264076
AF-P17020-F1-model-v4_A	0.3931799238931455
AF-Q96C34-F1-model-v4_A	0.3931920591986163
AF-Q9Y6H8-F1-model-v4_A	0.3934709383810843
AF-Q4KMP7-F1-model-v4_A	0.3939281957974148
AF-Q8IZP6-F1-model-v4_A	0.3945855060501885
AF-Q3SXY7-F1-model-v4_A	0.3946216222982605
AF-Q96DF8-F1-model-v4_A	0.3946483432721232
AF-Q9UL17-F1-model-v4_A	0.3954161176779946
AF-O60494-F10-model-v4_A	0.3954240070771945
AF-Q9Y493-F5-model-v4_A	0.3959933665908627
AF-P35713-F1-model-v4_A	0.3962986981098468
AF-Q9UNF1-F1-model-v4_A	0.3966549471377304
AF-Q9P2J5-F1-model-v4_A	0.3967238679502985
AF-Q5VWQ0-F1-model-v4_A	0.3967823112716399
AF-Q5SSJ5-F1-model-v4_A	0.397521235688927
AF-Q9Y2I9-F1-model-v4_A	0.3975213785273969
AF-Q8N841-F1-model-v4_A	0.3975443780960763
AF-A0A1B0GWB2-F1-model-v4_A	0.3976372945856531
AF-Q5T442-F1-model-v4_A	0.3988357395148111
AF-Q8NDZ2-F1-model-v4_A	0.3992201065501505
AF-Q9NU22-F18-model-v4_A	0.399806679295948
AF-Q9NXL2-F1-model-v4_A	0.3999002119157299
AF-O43167-F1-model-v4_A	0.4000173139884027
AF-Q68BL8-F1-model-v4_A	0.4002930168280688
AF-Q32M78-F1-model-v4_A	0.4005313004181263
AF-Q96N22-F1-model-v4_A	0.4010561243146042
AF-Q8IYU4-F1-model-v4_A	0.4012831694182399
AF-A8K979-F1-model-v4_A	0.4016640692326619
AF-P35612-F1-model-v4_A	0.4019674980165934
AF-Q9NQ87-F1-model-v4_A	0.4020911185893074
AF-Q9NR09-F19-model-v4_A	0.4031566331696169
AF-Q6ZT07-F1-model-v4_A	0.4032788209772577
AF-Q7Z5P9-F2-model-v4_A	0.40336819293881
AF-P11308-F1-model-v4_A	0.4042714603574045
AF-P48742-F1-model-v4_A	0.4043341637817566
AF-Q8TAB5-F1-model-v4_A	0.4044189124309972
AF-Q9H4G0-F1-model-v4_A	0.4044592108337447
AF-Q96PN6-F1-model-v4_A	0.4045871276476475
AF-Q8N5R6-F1-model-v4_A	0.404822943089358
AF-P47914-F1-model-v4_A	0.4048867598788797
AF-Q96K58-F1-model-v4_A	0.4049499445294134
AF-Q8N7H5-F1-model-v4_A	0.4054327943280979
AF-Q9C0G6-F8-model-v4_A	0.4055285269160652
AF-Q5SVZ6-F1-model-v4_A	0.4055368697362244
AF-Q96N23-F1-model-v4_A	0.4060213064967033
AF-Q9NP62-F1-model-v4_A	0.406035926430709
AF-O95997-F1-model-v4_A	0.4064868237007536
AF-Q9UPG8-F1-model-v4_A	0.4065370001812624
AF-O60347-F1-model-v4_A	0.4068291639133567
AF-Q68DY1-F1-model-v4_A	0.4069481252004942
AF-Q9HCX4-F1-model-v4_A	0.4076779356681441
AF-Q8N4B5-F1-model-v4_A	0.4076975288150711
AF-Q8TAP8-F1-model-v4_A	0.4083378451542919
AF-F5H4A9-F1-model-v4_A	0.4084636577639998
AF-Q6JQN1-F1-model-v4_A	0.4088644468295172
AF-Q9NU22-F8-model-v4_A	0.4089173566324825
AF-A6NKF2-F1-model-v4_A	0.4090861130856716
AF-P58304-F1-model-v4_A	0.409143288931013
AF-Q8N3T6-F1-model-v4_A	0.4092768415964373
AF-Q8TE49-F1-model-v4_A	0.409298167069642
AF-Q9UH92-F1-model-v4_A	0.4093515241901412
AF-Q8TDB6-F1-model-v4_A	0.4094786609176359
AF-Q0VDD8-F5-model-v4_A	0.4097624104388365
AF-Q9P0U3-F1-model-v4_A	0.4102169513186301
AF-O95487-F1-model-v4_A	0.4102518617027185
AF-Q92837-F1-model-v4_A	0.4108280735602527
AF-Q9BU19-F1-model-v4_A	0.4108429652952944
AF-Q9Y6R7-F14-model-v4_A	0.4113203250918564
AF-Q6P3W7-F1-model-v4_A	0.4121122171129286
AF-O75747-F1-model-v4_A	0.4121938709177826
AF-P10515-F1-model-v4_A	0.4124103620581753
AF-Q00839-F1-model-v4_A	0.4125632510780722
AF-Q9HC35-F1-model-v4_A	0.4136085954787368
AF-Q685J3-F7-model-v4_A	0.4136689717240105
AF-O43815-F1-model-v4_A	0.4137340210418787
AF-Q9Y5B0-F1-model-v4_A	0.4140948029947062
AF-Q9Y485-F2-model-v4_A	0.4145380147949015
AF-Q14C87-F1-model-v4_A	0.4146762137151806
AF-Q9UBT6-F1-model-v4_A	0.4146993030429355
AF-Q16281-F1-model-v4_A	0.4147725508335863
AF-Q685J3-F6-model-v4_A	0.4149145451864007
AF-Q8N7R1-F1-model-v4_A	0.4151178943968644
AF-Q9H324-F1-model-v4_A	0.4152825225241469
AF-Q6QNK2-F1-model-v4_A	0.4156221313959465
AF-Q86UZ6-F1-model-v4_A	0.4157543092114901
AF-P98164-F17-model-v4_A	0.41631476040666
AF-Q8N309-F1-model-v4_A	0.4165447057555106
AF-P0C7U0-F1-model-v4_A	0.4166423200204194
AF-Q6UXB8-F1-model-v4_A	0.4167512400126894
AF-Q9NYL2-F1-model-v4_A	0.4173850615937731
AF-Q12951-F1-model-v4_A	0.4174875013984186
AF-Q9P2S6-F1-model-v4_A	0.4182422174261872
AF-A0A087WX78-F1-model-v4_A	0.4183748163455044
AF-Q8WWN9-F1-model-v4_A	0.4184060808112722
AF-O75459-F1-model-v4_A	0.4187253407766478
AF-Q96N23-F9-model-v4_A	0.4191286386759069
AF-Q8IUY3-F1-model-v4_A	0.4196213936019916
AF-Q12768-F1-model-v4_A	0.4197872005492389
AF-Q6UXY1-F1-model-v4_A	0.4198297527118466
AF-Q8NI77-F1-model-v4_A	0.4199841488961673
AF-Q6L9W6-F1-model-v4_A	0.4205375607394527
AF-Q12837-F1-model-v4_A	0.4211603541459399
AF-Q8N813-F1-model-v4_A	0.421781275263608
AF-O15504-F1-model-v4_A	0.4219750892250696
AF-Q9NX65-F1-model-v4_A	0.422937455187965
AF-O15146-F1-model-v4_A	0.4231416577159886
AF-Q7Z5V6-F1-model-v4_A	0.4233339248134513
AF-Q8NCQ2-F1-model-v4_A	0.4236223628855988
AF-A6NDX5-F1-model-v4_A	0.4237072060261919
AF-P21817-F4-model-v4_A	0.4241715473420104
AF-P98164-F16-model-v4_A	0.4241949916258374
AF-Q9Y6R7-F20-model-v4_A	0.424235661085896
AF-P17014-F1-model-v4_A	0.4245821650587974
AF-Q6ZRI0-F2-model-v4_A	0.4246773786499233
AF-Q6ZMT4-F1-model-v4_A	0.4247471889534723
AF-O60240-F1-model-v4_A	0.4250100820986486
AF-Q16280-F1-model-v4_A	0.4253522266481966
AF-Q15413-F4-model-v4_A	0.4255899728107993
AF-O15438-F1-model-v4_A	0.4256714705924829
AF-C9JA33-F1-model-v4_A	0.425722159911166
AF-Q96KC9-F1-model-v4_A	0.4257533608204132
AF-O75603-F1-model-v4_A	0.4259618794190999
AF-P57059-F1-model-v4_A	0.4259742088292281
AF-O00499-F1-model-v4_A	0.4260374721491091
AF-Q8IX15-F1-model-v4_A	0.4262336691180322
AF-Q07954-F15-model-v4_A	0.4262824951453396
AF-Q9NQC1-F1-model-v4_A	0.4273725182404507
AF-Q92570-F1-model-v4_A	0.4273757418367248
AF-Q86V20-F1-model-v4_A	0.4275724046801209
AF-Q8WUB8-F1-model-v4_A	0.4275915673154204
AF-Q96P44-F1-model-v4_A	0.4276828227786229
AF-Q9UKD1-F1-model-v4_A	0.4279170310761218
AF-Q8NHS4-F1-model-v4_A	0.4285601948433402
AF-Q9UHR4-F1-model-v4_A	0.429358393510005
AF-Q9UBN4-F1-model-v4_A	0.4294245664250034
AF-Q99502-F1-model-v4_A	0.4295819905567662
AF-P12111-F4-model-v4_A	0.4303407457700333
AF-Q8WUI4-F1-model-v4_A	0.4303828716987289
AF-Q9Y6R7-F19-model-v4_A	0.4304823622424284
AF-Q969H4-F1-model-v4_A	0.4308347615862313
AF-Q13206-F1-model-v4_A	0.4312614233668924
AF-Q96S94-F1-model-v4_A	0.4315232658321688
AF-P15407-F1-model-v4_A	0.4316882923949175
AF-Q8HWS3-F1-model-v4_A	0.4319706095016336
AF-Q92502-F1-model-v4_A	0.4319908622223433
AF-P35573-F1-model-v4_A	0.4320207090080138
AF-Q6ZMT1-F1-model-v4_A	0.4320789765049917
AF-Q5TD94-F1-model-v4_A	0.4321356958388348
AF-Q86TG7-F1-model-v4_A	0.4325004247497895
AF-Q8WUU4-F1-model-v4_A	0.4326525640784212
AF-Q9BQK8-F1-model-v4_A	0.4326751941795926
AF-A6NCI4-F1-model-v4_A	0.4327645363198849
AF-Q92567-F1-model-v4_A	0.4329933743440139
AF-P24043-F10-model-v4_A	0.4330939207329795
AF-P98164-F6-model-v4_A	0.433157039295764
AF-Q8WXT5-F1-model-v4_A	0.4357307150258797
AF-Q12767-F1-model-v4_A	0.4357368034188006
AF-Q68DL7-F1-model-v4_A	0.4358663628872183
AF-Q8NHV4-F1-model-v4_A	0.436270784218055
AF-Q07954-F8-model-v4_A	0.4369327176863737
AF-Q6ZUT1-F1-model-v4_A	0.4376129065875943
AF-Q9Y2T7-F1-model-v4_A	0.4376644762354106
AF-Q99626-F1-model-v4_A	0.4385508179973564
AF-Q8N4S9-F1-model-v4_A	0.4388952567411531
AF-Q9H5J0-F1-model-v4_A	0.4393765817561929
AF-Q3C1V0-F1-model-v4_A	0.4395426843195991
AF-Q9UHC6-F1-model-v4_A	0.4395473880944341
AF-P40200-F1-model-v4_A	0.4399743153794996
AF-Q2M218-F1-model-v4_A	0.4400056639438757
AF-Q8WWL2-F1-model-v4_A	0.4400339743039491
AF-Q9UQG0-F1-model-v4_A	0.4401995569990822
AF-Q149M9-F1-model-v4_A	0.4402968913308263
AF-Q8IV53-F1-model-v4_A	0.4407583186402336
AF-Q9C0A0-F1-model-v4_A	0.4415120402848759
AF-Q92835-F1-model-v4_A	0.4417521863629954
AF-O15230-F4-model-v4_A	0.441806160835471
AF-Q15052-F1-model-v4_A	0.4420042120201446
AF-Q6PK04-F1-model-v4_A	0.4424149564461881
AF-Q8WXD2-F1-model-v4_A	0.4427637068254481
AF-Q9Y4D8-F13-model-v4_A	0.4428015800959731
AF-P42331-F1-model-v4_A	0.4429892239715902
AF-Q6ZMT9-F1-model-v4_A	0.4430243973444452
AF-O75143-F1-model-v4_A	0.443131827435874
AF-Q8NA61-F1-model-v4_A	0.4431751243734732
AF-O75815-F1-model-v4_A	0.4432107470375742
AF-A6NP11-F1-model-v4_A	0.4432711001499244
AF-Q99750-F1-model-v4_A	0.4436904934183444
AF-P20794-F1-model-v4_A	0.4441303964045702
AF-Q96P56-F1-model-v4_A	0.4441526583799566
AF-Q99967-F1-model-v4_A	0.4442413572268883
AF-P01024-F1-model-v4_A	0.4442821330229915
AF-Q99674-F1-model-v4_A	0.4446077072093968
AF-Q5T230-F1-model-v4_A	0.4450402844945222
AF-Q96AE7-F1-model-v4_A	0.4451260419995534
AF-Q8TE56-F1-model-v4_A	0.4457249203845412
AF-Q9HCX3-F1-model-v4_A	0.4458958725584125
AF-P51693-F1-model-v4_A	0.4460868054195091
AF-Q8N1N2-F1-model-v4_A	0.4464648216772408
AF-Q8NFM7-F1-model-v4_A	0.4466206318520223
AF-Q13114-F1-model-v4_A	0.4467054961986203
AF-Q9P265-F1-model-v4_A	0.4467186491513319
AF-P63145-F1-model-v4_A	0.4467282082835941
AF-Q01970-F1-model-v4_A	0.4473283156876918
AF-P35222-F1-model-v4_A	0.4473753439220607
AF-Q01543-F1-model-v4_A	0.447600640862624
AF-Q5VUJ6-F1-model-v4_A	0.4476275134408823
AF-Q15311-F1-model-v4_A	0.4478029048804142
AF-Q9HC84-F2-model-v4_A	0.448366726538607
AF-Q9P2F9-F1-model-v4_A	0.4485067341619738
AF-Q6UVM3-F1-model-v4_A	0.4486722656289016
AF-Q07666-F1-model-v4_A	0.4487665344619748
AF-Q8WU90-F1-model-v4_A	0.4488733796157236
AF-Q9NZR2-F5-model-v4_A	0.4489138009288274
AF-Q7Z5P9-F3-model-v4_A	0.4493133620946377
AF-P60413-F1-model-v4_A	0.4493151478742982
AF-Q9BYH8-F1-model-v4_A	0.4494428309529678
AF-A0A0G2JN53-F1-model-v4_A	0.4495555176227079
AF-Q9Y4G2-F1-model-v4_A	0.4495661556554533
AF-Q9UHD8-F1-model-v4_A	0.4495919453976698
AF-Q96EI5-F1-model-v4_A	0.4497066707180166
AF-O15357-F1-model-v4_A	0.4498341693212484
AF-O95677-F1-model-v4_A	0.4499012073696947
AF-P14625-F1-model-v4_A	0.4506215748996754
AF-Q5K651-F1-model-v4_A	0.4508057618016636
AF-Q685J3-F10-model-v4_A	0.4510980648547087
AF-O76090-F1-model-v4_A	0.451142284659735
AF-O94892-F1-model-v4_A	0.451282420626581
AF-Q08945-F1-model-v4_A	0.4512876087681275
AF-P63132-F1-model-v4_A	0.4516810519195361
AF-Q86XG9-F1-model-v4_A	0.4520369318621567
AF-Q5CZA5-F1-model-v4_A	0.4522925724171122
AF-Q8N4S0-F1-model-v4_A	0.4524254272158911
AF-Q9NZR2-F7-model-v4_A	0.4525704835424163
AF-Q9UQR0-F1-model-v4_A	0.4531149669694122
AF-Q8NAT2-F1-model-v4_A	0.4534971537571015
AF-O95255-F1-model-v4_A	0.4541834838547091
AF-Q9Y232-F1-model-v4_A	0.45455629142139
AF-O43559-F1-model-v4_A	0.454595840571955
AF-Q14571-F4-model-v4_A	0.4547216392594144
AF-P18887-F1-model-v4_A	0.4547545182697255
AF-Q96FT7-F1-model-v4_A	0.4553849454195665
AF-Q685J3-F14-model-v4_A	0.4554150420743265
AF-Q9HC84-F1-model-v4_A	0.455459921150344
AF-Q96AY2-F1-model-v4_A	0.4555204061098013
AF-Q86XP1-F1-model-v4_A	0.4560116145944182
AF-O15541-F1-model-v4_A	0.4565724242337472
AF-Q86U42-F1-model-v4_A	0.4568953100748253
AF-Q9NP66-F1-model-v4_A	0.4569493944594663
AF-Q96M86-F18-model-v4_A	0.4572613055134171
AF-P05160-F1-model-v4_A	0.4573008622780508
AF-Q9H3C7-F1-model-v4_A	0.4574085877660344
AF-A8K830-F1-model-v4_A	0.4574548546351552
AF-P0C881-F1-model-v4_A	0.4576221112269208
AF-Q5T953-F1-model-v4_A	0.4582346642252015
AF-Q9NP58-F1-model-v4_A	0.458435767596289
AF-Q9BSF8-F1-model-v4_A	0.4586952171187836
AF-Q6PCB5-F1-model-v4_A	0.4589782920966813
AF-Q9Y6J9-F1-model-v4_A	0.4596157748045837
AF-Q86SH2-F1-model-v4_A	0.4597865441779504
AF-Q9Y6L7-F1-model-v4_A	0.4602815715476365
AF-Q9UBC1-F1-model-v4_A	0.4605402251494366
AF-P22415-F1-model-v4_A	0.4605910472305849
AF-Q96Q45-F1-model-v4_A	0.4607403751396282
AF-Q6STE5-F1-model-v4_A	0.4609052178666201
AF-P04150-F1-model-v4_A	0.4610475493216098
AF-Q16254-F1-model-v4_A	0.4611941311226272
AF-Q7L804-F1-model-v4_A	0.4616487358673643
AF-Q8NAF0-F1-model-v4_A	0.462013057195063
AF-A2VEC9-F3-model-v4_A	0.4623874199219053
AF-Q96MX3-F1-model-v4_A	0.4624593817172024
AF-Q86VV4-F1-model-v4_A	0.4627253771070195
AF-Q7L591-F1-model-v4_A	0.4629426424455051
AF-Q96L14-F1-model-v4_A	0.4630074980941098
AF-Q9NZN8-F1-model-v4_A	0.4630453423240389
AF-Q8IWY9-F1-model-v4_A	0.4632431608953067
AF-P35611-F1-model-v4_A	0.4632961226936955
AF-Q9UFH2-F10-model-v4_A	0.4634611039616731
AF-Q9ULM2-F1-model-v4_A	0.4636390167600906
AF-Q96A56-F1-model-v4_A	0.4641871225095649
AF-P11171-F1-model-v4_A	0.4642533927122328
AF-P58012-F1-model-v4_A	0.4644292843974423
AF-Q9NTW7-F1-model-v4_A	0.4651474579623516
AF-Q6ZR08-F6-model-v4_A	0.4656471288896385
AF-Q9NQ32-F1-model-v4_A	0.4659996628919201
AF-Q9H5J8-F1-model-v4_A	0.4660013074838116
AF-Q96M86-F6-model-v4_A	0.4660096039295064
AF-Q13099-F1-model-v4_A	0.4665772614819465
AF-Q9P1Z3-F1-model-v4_A	0.466633680236688
AF-P43354-F1-model-v4_A	0.4668956484917175
AF-Q9BYJ9-F1-model-v4_A	0.4669362580490102
AF-Q7RTX7-F1-model-v4_A	0.4669472585088342
AF-Q9UJW8-F1-model-v4_A	0.4671487396517858
AF-Q5BKY9-F1-model-v4_A	0.4674615095099109
AF-O95714-F1-model-v4_A	0.467646919250672
AF-Q6PI77-F1-model-v4_A	0.4680203708882419
AF-Q5D1E8-F1-model-v4_A	0.4680673395593976
AF-Q92802-F1-model-v4_A	0.4684093395312666
AF-P27918-F1-model-v4_A	0.4684215574118698
AF-Q14940-F1-model-v4_A	0.4686293686876928
AF-Q86T82-F1-model-v4_A	0.4687001528430224
AF-Q12952-F1-model-v4_A	0.4687458361594604
AF-Q86WI1-F16-model-v4_A	0.4691027617323525
AF-O00321-F1-model-v4_A	0.4695283076087453
AF-Q0VAK6-F1-model-v4_A	0.4696546402635923
AF-Q9NR09-F15-model-v4_A	0.4701504458663506
AF-Q96NL0-F1-model-v4_A	0.4704693595417421
AF-P49918-F1-model-v4_A	0.4705826946354438
AF-P98164-F7-model-v4_A	0.4706294807065393
AF-Q8IVF4-F8-model-v4_A	0.4706474701270449
AF-O75928-F1-model-v4_A	0.470765255290593
AF-Q7Z7L9-F1-model-v4_A	0.470941783685016
AF-Q92858-F1-model-v4_A	0.4710220885741512
AF-Q6PEX7-F1-model-v4_A	0.4711258758057514
AF-Q92736-F4-model-v4_A	0.4714522537204479
AF-P98164-F5-model-v4_A	0.4714735504705281
AF-P20701-F1-model-v4_A	0.4714976927266274
AF-Q5T7W0-F1-model-v4_A	0.4720096420930425
AF-Q9BRB3-F1-model-v4_A	0.472257858172144
AF-Q8NFY4-F1-model-v4_A	0.4724622644485473
AF-Q8WXE9-F1-model-v4_A	0.4724996022937259
AF-Q6UX68-F1-model-v4_A	0.4725385307948372
AF-P98164-F15-model-v4_A	0.4727332277509919
AF-O15151-F1-model-v4_A	0.4730144856017276
AF-Q4VC44-F1-model-v4_A	0.4730658470191843
AF-Q96QU4-F1-model-v4_A	0.4731032196987275
AF-Q9UKL0-F1-model-v4_A	0.4735856838094083
AF-Q13595-F1-model-v4_A	0.4738147909645128
AF-Q8NB42-F1-model-v4_A	0.4738241431073705
AF-Q04726-F1-model-v4_A	0.4738551377227679
AF-Q9NYA4-F1-model-v4_A	0.4739153478455061
AF-Q3KQV3-F1-model-v4_A	0.4739443518824549
AF-Q9HCI7-F1-model-v4_A	0.4739589559385127
AF-P11161-F1-model-v4_A	0.4741064127715768
AF-A0A1B0GUS0-F1-model-v4_A	0.4741094674071837
AF-Q16621-F1-model-v4_A	0.4742383916899714
AF-Q8TAD8-F1-model-v4_A	0.4744122001736159
AF-Q659A1-F1-model-v4_A	0.4745266898553609
AF-Q93050-F1-model-v4_A	0.4752033535578686
AF-Q9NPY3-F1-model-v4_A	0.4752953486973911
AF-P01266-F5-model-v4_A	0.4754517281916715
AF-Q9H714-F1-model-v4_A	0.4756523319928729
AF-P10266-F1-model-v4_A	0.4757934444293366
AF-Q9Y2E4-F1-model-v4_A	0.4759182372234511
AF-Q7M4L6-F1-model-v4_A	0.476100039670731
AF-Q86UF4-F1-model-v4_A	0.4761099356187965
AF-P04233-F1-model-v4_A	0.4761129169913904
AF-Q9UBU6-F1-model-v4_A	0.4761968943049072
AF-Q9BZE0-F1-model-v4_A	0.4763214215814098
AF-O15013-F1-model-v4_A	0.4764562271783574
AF-Q99575-F1-model-v4_A	0.4765704272041375
AF-Q15057-F1-model-v4_A	0.4766722959222507
AF-Q14DG7-F1-model-v4_A	0.477165325200559
AF-P48764-F1-model-v4_A	0.4772216866510402
AF-Q9HC84-F3-model-v4_A	0.4777591321709276
AF-Q9BX63-F1-model-v4_A	0.4779691912027576
AF-Q53TS8-F1-model-v4_A	0.4782153819150805
AF-Q9Y252-F1-model-v4_A	0.4783085341219467
AF-O75952-F1-model-v4_A	0.478610454844151
AF-O95210-F1-model-v4_A	0.4791183053209039
AF-Q86YV0-F1-model-v4_A	0.4794925365188709
AF-O14979-F1-model-v4_A	0.4797843375667179
AF-O00192-F1-model-v4_A	0.479962760362949
AF-Q96P20-F1-model-v4_A	0.4801406089183703
AF-P36402-F1-model-v4_A	0.4802060121851985
AF-Q9NR30-F1-model-v4_A	0.4805603509149592
AF-Q5VV16-F1-model-v4_A	0.4807363333716991
AF-O43734-F1-model-v4_A	0.4807737916201944
AF-O75140-F1-model-v4_A	0.4810567118595701
AF-Q9H869-F1-model-v4_A	0.4811487953995094
AF-Q9HBJ7-F1-model-v4_A	0.4813785845338942
AF-Q14643-F4-model-v4_A	0.4816558034015157
AF-Q99848-F1-model-v4_A	0.4817025940568812
AF-Q685J3-F1-model-v4_A	0.4818094295218922
AF-Q14149-F1-model-v4_A	0.4819077073609467
AF-Q96IT1-F1-model-v4_A	0.4820157334027015
AF-Q86SP6-F1-model-v4_A	0.4824163192775561
AF-Q8TE12-F1-model-v4_A	0.4832578332016822
AF-Q96QP1-F1-model-v4_A	0.4833478740153141
AF-P32314-F1-model-v4_A	0.4835367398638488
AF-G9CGD6-F1-model-v4_A	0.4836830137848901
AF-P35442-F1-model-v4_A	0.4838126941014248
AF-Q8WYK1-F1-model-v4_A	0.4838340419717193
AF-Q9BPX3-F1-model-v4_A	0.4839268922830677
AF-O95071-F1-model-v4_A	0.4842109766292504
AF-Q08AE8-F1-model-v4_A	0.4844134993642065
AF-P16989-F1-model-v4_A	0.4849668793358627
AF-Q05397-F1-model-v4_A	0.4855177449251603
AF-Q99946-F1-model-v4_A	0.4858273964578755
AF-Q9NVP4-F1-model-v4_A	0.4858433053665348
AF-Q13315-F4-model-v4_A	0.4860059524283676
AF-Q9Y6R7-F10-model-v4_A	0.4868781107118495
AF-Q86TB9-F1-model-v4_A	0.4869321337824192
AF-Q8TD23-F1-model-v4_A	0.4869622540737294
AF-Q92736-F12-model-v4_A	0.4876765596423172
AF-O76021-F1-model-v4_A	0.4877864360447345
AF-Q05209-F1-model-v4_A	0.4879396920934776
AF-Q15751-F18-model-v4_A	0.4879461794616427
AF-Q6IQ26-F1-model-v4_A	0.4879614558676473
AF-P20936-F1-model-v4_A	0.4880063356109148
AF-Q01780-F1-model-v4_A	0.4880601614430679
AF-P17542-F1-model-v4_A	0.4882249653566365
AF-O94818-F1-model-v4_A	0.4883256574611986
AF-Q7Z6Z7-F1-model-v4_A	0.4887846292810388
AF-O76024-F1-model-v4_A	0.489137943032831
AF-Q6PEV8-F1-model-v4_A	0.4893982980116885
AF-P29973-F1-model-v4_A	0.4895205179809371
AF-Q8N6H7-F1-model-v4_A	0.4901634391843109
AF-Q01826-F1-model-v4_A	0.4902219724592651
AF-H7C350-F1-model-v4_A	0.4902895782559771
AF-Q6ZR08-F8-model-v4_A	0.4905553215743937
AF-Q9Y2G9-F1-model-v4_A	0.4905865655518404
AF-Q9UPU7-F1-model-v4_A	0.4906816180516472
AF-O75061-F1-model-v4_A	0.4908544088438231
AF-O95714-F14-model-v4_A	0.4914568052453042
AF-Q9HB58-F1-model-v4_A	0.4916263805294446
AF-Q5PRF9-F1-model-v4_A	0.4916603572670218
AF-Q9NVU0-F1-model-v4_A	0.4917799453825444
AF-Q9NP98-F1-model-v4_A	0.4918436949183139
AF-Q6ZV29-F1-model-v4_A	0.4920893788433832
AF-O60706-F1-model-v4_A	0.492233730048444
AF-P17029-F1-model-v4_A	0.4924398906326438
AF-Q08AG5-F1-model-v4_A	0.4927805307330527
AF-Q5JTV8-F1-model-v4_A	0.4930231213889977
AF-Q9BY84-F1-model-v4_A	0.4934090119771986
AF-Q9HDC5-F1-model-v4_A	0.4936200096420448
AF-P98088-F1-model-v4_A	0.4937191643279349
AF-Q24JP5-F1-model-v4_A	0.4938456643972888
AF-Q8IY37-F1-model-v4_A	0.4939609324156272
AF-Q96GW7-F1-model-v4_A	0.4939723946608297
AF-Q5HYK9-F1-model-v4_A	0.4941261515117031
AF-Q9Y4R8-F1-model-v4_A	0.4942035450851326
AF-Q9P1T7-F1-model-v4_A	0.4943355358948904
AF-B2RC85-F1-model-v4_A	0.4944187584678344
AF-Q14264-F1-model-v4_A	0.4945540940907476
AF-O14967-F1-model-v4_A	0.494689788075199
AF-Q8N0U2-F1-model-v4_A	0.4947120435889549
AF-A0A1W2PQ73-F1-model-v4_A	0.4952408147208265
AF-Q96FS4-F1-model-v4_A	0.4953188014005436
AF-Q15751-F17-model-v4_A	0.4953962214519327
AF-Q16676-F1-model-v4_A	0.495789708055833
AF-Q96TA2-F1-model-v4_A	0.4958314186731281
AF-Q92968-F1-model-v4_A	0.4959121434300199
AF-Q9UKZ4-F2-model-v4_A	0.4963536695551158
AF-Q7Z6Z7-F5-model-v4_A	0.4963946223045266
AF-Q9Y4A5-F2-model-v4_A	0.496446899932932
AF-P81133-F1-model-v4_A	0.4964559794289414
AF-Q15020-F1-model-v4_A	0.4966646669599722
AF-P12757-F1-model-v4_A	0.4968195800444175
AF-A6NNP5-F1-model-v4_A	0.4968858306041135
AF-Q6S8J3-F1-model-v4_A	0.4969404185320671
AF-O60563-F1-model-v4_A	0.4971520588467475
AF-Q92783-F1-model-v4_A	0.4978456009471175
AF-Q8N9F8-F1-model-v4_A	0.4978662314763963
AF-Q9UMX0-F1-model-v4_A	0.497890406370943
AF-Q8TDN4-F1-model-v4_A	0.4981421790750724
AF-P20396-F1-model-v4_A	0.4982662950785009
AF-Q8IYW2-F6-model-v4_A	0.498282484661276
AF-Q9UPU3-F1-model-v4_A	0.4983392545767136
AF-Q8TDJ6-F2-model-v4_A	0.4984439427103395
AF-Q9BSJ8-F1-model-v4_A	0.4985056281304246
AF-P49848-F1-model-v4_A	0.4985660752122612
AF-Q70Z35-F1-model-v4_A	0.499070618548418
AF-P07949-F1-model-v4_A	0.4990713079646457
AF-Q9HAQ2-F1-model-v4_A	0.499415182289871
AF-Q99767-F1-model-v4_A	0.4996698320303711
AF-Q9UHD9-F1-model-v4_A	0.499719964638505
AF-Q13477-F1-model-v4_A	0.5002412691717999
AF-O94762-F1-model-v4_A	0.5002716361478293
AF-Q8TDJ6-F7-model-v4_A	0.5003510892151375
AF-Q9NQW5-F1-model-v4_A	0.5004328232894459
AF-Q9UPW6-F1-model-v4_A	0.5005563444108498
AF-Q15853-F1-model-v4_A	0.500639890193933
AF-P07996-F1-model-v4_A	0.5006612179451344
AF-Q12906-F1-model-v4_A	0.5012044507570983
AF-Q6ZW49-F1-model-v4_A	0.5016238207343663
AF-Q6ZR08-F9-model-v4_A	0.501759162691667
AF-Q14571-F3-model-v4_A	0.5018944692143694
AF-P50539-F1-model-v4_A	0.5021867941826267
AF-Q9BXR3-F1-model-v4_A	0.5022763516438934
AF-Q13615-F1-model-v4_A	0.5023055449544124
AF-O60716-F1-model-v4_A	0.5026136575965778
AF-Q9Y2H8-F1-model-v4_A	0.5028052937814224
AF-O60496-F1-model-v4_A	0.5028205018839207
AF-Q9BQG1-F1-model-v4_A	0.503035622006045
AF-Q96S07-F1-model-v4_A	0.5034924547687416
AF-Q6Q0C0-F1-model-v4_A	0.5036528192116587
AF-Q2KHT3-F1-model-v4_A	0.5042298313316436
AF-Q96AQ1-F1-model-v4_A	0.5042429639426732
AF-P52952-F1-model-v4_A	0.5046758167527865
AF-A0A286YF58-F1-model-v4_A	0.5047559281601435
AF-A2VEC9-F1-model-v4_A	0.5054231093141826
AF-Q15751-F9-model-v4_A	0.5054891301750757
AF-Q9UBN6-F1-model-v4_A	0.5055081767385667
AF-E9PQR5-F1-model-v4_A	0.5061160098133491
AF-Q9Y493-F8-model-v4_A	0.5061277527238599
AF-Q92665-F1-model-v4_A	0.5061450560515904
AF-Q9Y6R7-F8-model-v4_A	0.5062101381015778
AF-Q01113-F1-model-v4_A	0.5063988348376235
AF-Q8IWA6-F1-model-v4_A	0.5065668901247944
AF-Q9NZR2-F8-model-v4_A	0.5065923147914349
AF-Q92887-F1-model-v4_A	0.5066590397883155
AF-Q6UXI9-F1-model-v4_A	0.507056060486472
AF-Q9NQW8-F1-model-v4_A	0.5070667943174103
AF-Q15428-F1-model-v4_A	0.5073613575791973
AF-Q9NXL9-F1-model-v4_A	0.507427298029765
AF-Q9NWB1-F1-model-v4_A	0.5075257915241282
AF-Q8N319-F1-model-v4_A	0.5075730242175244
AF-Q7L5A3-F1-model-v4_A	0.5080032925684819
AF-Q9Y4D8-F9-model-v4_A	0.5080087949588268
AF-Q96GX5-F1-model-v4_A	0.5080368765325014
AF-Q8N1M1-F1-model-v4_A	0.5080578110465579
AF-Q08ER8-F1-model-v4_A	0.5081868922539449
AF-Q8NI36-F1-model-v4_A	0.5082195573869013
AF-Q9Y2K1-F1-model-v4_A	0.5082428997270338
AF-Q9UL41-F1-model-v4_A	0.5082883492977988
AF-Q7Z6Z7-F4-model-v4_A	0.5084997640324098
AF-Q9Y493-F9-model-v4_A	0.5085077521576843
AF-Q02548-F1-model-v4_A	0.5086027495234965
AF-Q96NH3-F1-model-v4_A	0.5089605182201749
AF-Q9NZ52-F1-model-v4_A	0.5092281394653683
AF-Q14CZ0-F1-model-v4_A	0.5094496169040298
AF-Q685J3-F5-model-v4_A	0.5097196520840436
AF-Q8ND82-F1-model-v4_A	0.5097794877602362
AF-Q15751-F2-model-v4_A	0.5099575828684655
AF-Q7Z7M0-F1-model-v4_A	0.5100107744716003
AF-Q8IUW5-F1-model-v4_A	0.510292059996965
AF-Q9HCB6-F1-model-v4_A	0.5104044538867392
AF-Q96ND8-F1-model-v4_A	0.5105731462507705
AF-A0A494C086-F1-model-v4_A	0.5108366053269097
AF-Q9NQ36-F1-model-v4_A	0.5112014230251505
AF-O75882-F1-model-v4_A	0.5112050066414545
AF-Q02641-F1-model-v4_A	0.5112587956351531
AF-Q63HN8-F18-model-v4_A	0.5116315140710054
AF-Q0JRZ9-F1-model-v4_A	0.5119609037331478
AF-O95125-F1-model-v4_A	0.5120392064080657
AF-Q9P241-F1-model-v4_A	0.5121893188229847
AF-Q9UL62-F1-model-v4_A	0.512218804361984
AF-Q9H3P2-F1-model-v4_A	0.5122998240292116
AF-Q504Y0-F1-model-v4_A	0.51265733102553
AF-Q6ZR08-F7-model-v4_A	0.5126726758637031
AF-Q9NX05-F1-model-v4_A	0.512676588351316
AF-O43149-F8-model-v4_A	0.5127020136802924
AF-O75509-F1-model-v4_A	0.5130754569256559
AF-O14901-F1-model-v4_A	0.5133249087494783
AF-Q99218-F1-model-v4_A	0.5133530535323045
AF-Q8WXF0-F1-model-v4_A	0.5134977336468287
AF-Q9HCJ3-F1-model-v4_A	0.5136313160802621
AF-A2VEC9-F2-model-v4_A	0.5136834087829086
AF-Q8IZQ1-F10-model-v4_A	0.5136876120830342
AF-Q6IC98-F1-model-v4_A	0.5137639692536311
AF-Q13330-F1-model-v4_A	0.513881530135261
AF-P0CJ86-F1-model-v4_A	0.5138958973384268
AF-A7MBM2-F1-model-v4_A	0.5139487010523993
AF-A6NHT5-F1-model-v4_A	0.5139887904134636
AF-O14617-F1-model-v4_A	0.5139986234218701
AF-C9JN71-F1-model-v4_A	0.5140859989642721
AF-Q7Z7G8-F12-model-v4_A	0.5141913885147071
AF-P78344-F1-model-v4_A	0.514278581866078
AF-Q13621-F1-model-v4_A	0.5145433279242575
AF-Q9NP61-F1-model-v4_A	0.5145706624190582
AF-Q685J3-F15-model-v4_A	0.5146269160242282
AF-Q5C9Z4-F1-model-v4_A	0.5146519869289979
AF-Q68CR1-F1-model-v4_A	0.5147958751562101
AF-Q70CQ2-F5-model-v4_A	0.5148117496244325
AF-P07498-F1-model-v4_A	0.5150959716717347
AF-Q8TAU3-F1-model-v4_A	0.515139217928027
AF-A6NMT0-F1-model-v4_A	0.5151598740324922
AF-Q07954-F5-model-v4_A	0.5152934501281551
AF-Q8WXX0-F5-model-v4_A	0.5154855558319685
AF-Q2LD37-F3-model-v4_A	0.5155928577371252
AF-P14543-F1-model-v4_A	0.5158314884947327
AF-Q8WWZ4-F1-model-v4_A	0.5158820049154997
AF-A4D1S0-F1-model-v4_A	0.5159143050270942
AF-Q12874-F1-model-v4_A	0.515967166804085
AF-Q96PU5-F1-model-v4_A	0.5159921789362752
AF-O94989-F1-model-v4_A	0.516212335754735
AF-Q9Y4W2-F1-model-v4_A	0.5162240950414045
AF-Q9UK58-F1-model-v4_A	0.516288783785727
AF-Q9BSJ6-F1-model-v4_A	0.5164627081116488
AF-Q7L014-F1-model-v4_A	0.516567434776941
AF-P60411-F1-model-v4_A	0.5169933113194227
AF-Q96GD3-F1-model-v4_A	0.5170208701383436
AF-Q13219-F1-model-v4_A	0.5172961812257882
AF-Q3KR37-F1-model-v4_A	0.5178159966585658
AF-Q9NUC0-F1-model-v4_A	0.5181116523291182
AF-Q8WV24-F1-model-v4_A	0.5184750851332163
AF-P20264-F1-model-v4_A	0.5185198119403666
AF-Q96IQ9-F1-model-v4_A	0.5185396410335805
AF-A2PYH4-F1-model-v4_A	0.518543273397676
AF-Q3SYB3-F1-model-v4_A	0.5187480035561662
AF-Q9HCC9-F1-model-v4_A	0.5187820827603389
AF-Q15413-F2-model-v4_A	0.5187965121310685
AF-P07204-F1-model-v4_A	0.5191826239066759
AF-Q9P225-F7-model-v4_A	0.5192853729060374
AF-Q07954-F9-model-v4_A	0.5197078047810912
AF-Q68D20-F1-model-v4_A	0.5197608807488352
AF-O60239-F1-model-v4_A	0.5198013508368798
AF-Q01851-F1-model-v4_A	0.5201180520212522
AF-Q99698-F4-model-v4_A	0.5203886967298909
AF-Q8WY91-F1-model-v4_A	0.5205704462557408
AF-P40145-F1-model-v4_A	0.5206090735506432
AF-P14410-F1-model-v4_A	0.5206094769287
AF-Q6MZM9-F1-model-v4_A	0.520692683905212
AF-O75717-F1-model-v4_A	0.5207125004912435
AF-Q7Z3B4-F1-model-v4_A	0.5209658033888608
AF-Q6ZV65-F1-model-v4_A	0.5213610600950269
AF-Q16665-F1-model-v4_A	0.5216246187379946
AF-P52740-F1-model-v4_A	0.5217100657237435
AF-Q01664-F1-model-v4_A	0.5217473694040728
AF-Q00987-F1-model-v4_A	0.5218247778783103
AF-Q6U949-F1-model-v4_A	0.5220365574193448
AF-Q9NR09-F1-model-v4_A	0.5224925150838999
AF-Q2TAL6-F1-model-v4_A	0.5228648023200926
AF-O60494-F13-model-v4_A	0.5230495040359605
AF-Q8TC76-F1-model-v4_A	0.523086661058806
AF-P42858-F1-model-v4_A	0.5231297931161843
AF-Q7Z7M9-F1-model-v4_A	0.5234982178445826
AF-Q969M2-F1-model-v4_A	0.5235811884267478
AF-Q9NR09-F5-model-v4_A	0.5238019239752241
AF-P55199-F1-model-v4_A	0.5239468587109204
AF-Q9UPZ9-F1-model-v4_A	0.5244217410594092
AF-Q9BQN1-F1-model-v4_A	0.524551377109061
AF-Q8N5S3-F1-model-v4_A	0.5247054769880419
AF-Q07352-F1-model-v4_A	0.5249626380325041
AF-Q13315-F5-model-v4_A	0.5251208010487913
AF-O75161-F1-model-v4_A	0.5253170677965716
AF-Q96M96-F1-model-v4_A	0.5253502544414301
AF-Q16625-F1-model-v4_A	0.5253655975264151
AF-O14523-F1-model-v4_A	0.5255173120636376
AF-P23634-F1-model-v4_A	0.5258053367685258
AF-O00472-F1-model-v4_A	0.5259592001925822
AF-Q15776-F1-model-v4_A	0.5260534733576061
AF-Q01814-F1-model-v4_A	0.5261176296048182
AF-Q9Y4D8-F7-model-v4_A	0.5262994795800235
AF-O60494-F8-model-v4_A	0.526893086707118
AF-A0A0B4J1W7-F1-model-v4_A	0.5273011077674457
AF-A6NDE8-F1-model-v4_A	0.5274667822937824
AF-P55318-F1-model-v4_A	0.5274694611733698
AF-O75444-F1-model-v4_A	0.5274835415609203
AF-Q9Y6M7-F1-model-v4_A	0.5275418043184639
AF-Q8IWE5-F1-model-v4_A	0.5276916812473678
AF-Q6PIJ6-F1-model-v4_A	0.5277642967063878
AF-Q96NA8-F1-model-v4_A	0.5277648924400191
AF-Q9NR09-F2-model-v4_A	0.5278339521201606
AF-O43281-F1-model-v4_A	0.5282966731553354
AF-Q14112-F1-model-v4_A	0.5283123033138833
AF-Q9Y6R7-F5-model-v4_A	0.5283441444815788
AF-O94823-F1-model-v4_A	0.5283675057372397
AF-O15230-F13-model-v4_A	0.5285389811262112
AF-Q8IYL3-F1-model-v4_A	0.528843865131739
AF-Q96FF7-F1-model-v4_A	0.5291307007126346
AF-Q14643-F5-model-v4_A	0.5292557068793596
AF-P35453-F1-model-v4_A	0.5297441130278786
AF-Q9UKI9-F1-model-v4_A	0.5298303448279433
AF-Q9ULH4-F1-model-v4_A	0.5302228259650879
AF-Q9Y5Q3-F1-model-v4_A	0.5302501501047214
AF-A9Z1Z3-F1-model-v4_A	0.5302983441519623
AF-O15049-F1-model-v4_A	0.5305001171171536
AF-Q6QNY0-F1-model-v4_A	0.5306931494758858
AF-Q5VV63-F1-model-v4_A	0.53071471491863
AF-Q9UND3-F1-model-v4_A	0.5308097620971967
AF-P60368-F1-model-v4_A	0.5308430535488851
AF-Q15650-F1-model-v4_A	0.5311612948407095
AF-A5D8V6-F1-model-v4_A	0.5313917875013052
AF-Q12955-F1-model-v4_A	0.5314156468120389
AF-P17022-F1-model-v4_A	0.5314177808384313
AF-Q07889-F1-model-v4_A	0.5315302021905867
AF-Q8TDW5-F1-model-v4_A	0.5316276149037692
AF-O75909-F1-model-v4_A	0.5318858966236732
AF-Q8N7E2-F1-model-v4_A	0.5323939926680668
AF-Q8IZM8-F1-model-v4_A	0.5324502799908141
AF-Q96DU7-F1-model-v4_A	0.5326717218219799
AF-Q8WXE1-F1-model-v4_A	0.5329218575421355
AF-Q6UXX5-F1-model-v4_A	0.5332448456692749
AF-Q5T011-F1-model-v4_A	0.5334931524983089
AF-P31276-F1-model-v4_A	0.5337110610774107
AF-Q6VB84-F1-model-v4_A	0.5337222069832213
AF-Q9H4I0-F1-model-v4_A	0.5338039232402798
AF-Q6S5L8-F1-model-v4_A	0.5338763865945246
AF-Q9BV36-F1-model-v4_A	0.5339236417878288
AF-Q15413-F19-model-v4_A	0.5339455741736753
AF-Q3T906-F1-model-v4_A	0.5345706395155739
AF-O94901-F1-model-v4_A	0.5347646505934436
AF-O75886-F1-model-v4_A	0.5348811601634292
AF-Q9NSI8-F1-model-v4_A	0.5349879553457321
AF-P21817-F12-model-v4_A	0.5350877206660686
AF-Q86VR2-F1-model-v4_A	0.5351338667534058
AF-Q9Y6R7-F12-model-v4_A	0.5352892180891166
AF-O75038-F1-model-v4_A	0.5355513220584356
AF-P98164-F14-model-v4_A	0.5356212110380623
AF-O95072-F1-model-v4_A	0.5357611201045868
AF-Q6UXI7-F1-model-v4_A	0.5357779607999668
AF-Q9P0W2-F1-model-v4_A	0.5358581249075778
AF-Q9BWG4-F1-model-v4_A	0.5359158254787149
AF-O60290-F1-model-v4_A	0.5360178979025663
AF-O14607-F1-model-v4_A	0.5362039184815448
AF-O75822-F1-model-v4_A	0.5362736392113437
AF-Q9UJU5-F1-model-v4_A	0.5362803376283729
AF-Q8IVF2-F12-model-v4_A	0.5370803493034286
AF-Q6P444-F1-model-v4_A	0.5371858327331092
AF-Q6XPR3-F1-model-v4_A	0.5373042657827436
AF-Q16787-F4-model-v4_A	0.5373654959934888
AF-Q9Y4C1-F1-model-v4_A	0.538266667317792
AF-Q8NBR0-F1-model-v4_A	0.5383922838307678
AF-Q86X45-F1-model-v4_A	0.5384387428959505
AF-Q9H9L4-F1-model-v4_A	0.5386364845733345
AF-Q8IUM7-F1-model-v4_A	0.5387138662960436
AF-Q5KSL6-F1-model-v4_A	0.5387145754385382
AF-O75170-F1-model-v4_A	0.5387506923687712
AF-Q7Z7M1-F1-model-v4_A	0.5388122761086166
AF-P17031-F1-model-v4_A	0.5388491727852083
AF-Q14114-F1-model-v4_A	0.5389301135261091
AF-Q9NW07-F1-model-v4_A	0.5390244297389394
AF-P81877-F1-model-v4_A	0.5393122232309469
AF-Q9Y2H2-F1-model-v4_A	0.5396328802875838
AF-Q05996-F1-model-v4_A	0.5397943554506127
AF-A2RRD8-F1-model-v4_A	0.5400063417490015
AF-Q9NP78-F1-model-v4_A	0.5402736867126304
AF-Q14498-F1-model-v4_A	0.5402829533109258
AF-P98174-F1-model-v4_A	0.5403069160870262
AF-Q86UQ4-F19-model-v4_A	0.5404802172518481
AF-Q9H116-F1-model-v4_A	0.5405875399318351
AF-Q07954-F12-model-v4_A	0.5408398794310552
AF-Q7Z2W7-F1-model-v4_A	0.5409635541267191
AF-Q8N1F7-F1-model-v4_A	0.541039753172146
AF-Q8IVG5-F1-model-v4_A	0.5412640213710835
AF-Q96PQ0-F1-model-v4_A	0.5413682279790983
AF-Q8TAG6-F1-model-v4_A	0.5414117996106477
AF-Q8IYJ0-F1-model-v4_A	0.5414446825976091
AF-P50222-F1-model-v4_A	0.54176274763417
AF-Q96EG3-F1-model-v4_A	0.5418822339390393
AF-Q92734-F1-model-v4_A	0.5422901395321046
AF-Q9NVV2-F1-model-v4_A	0.5423973622012828
AF-Q8TEV9-F1-model-v4_A	0.5423984234104915
AF-Q9P0L9-F1-model-v4_A	0.5425623563893093
AF-P51784-F1-model-v4_A	0.5427094632218674
AF-O60494-F11-model-v4_A	0.5429066499688059
AF-Q15413-F11-model-v4_A	0.5429612003324865
AF-P04626-F1-model-v4_A	0.543386833945514
AF-Q6NTE8-F1-model-v4_A	0.5437860074499639
AF-Q8TC92-F1-model-v4_A	0.5438327876261395
AF-Q04727-F1-model-v4_A	0.5443344203772461
AF-O60312-F1-model-v4_A	0.5443919558674142
AF-P56178-F1-model-v4_A	0.5444196992728751
AF-Q9HBZ2-F1-model-v4_A	0.54447790905286
AF-Q5FWF6-F1-model-v4_A	0.5446905244559337
AF-P23760-F1-model-v4_A	0.5452206877728416
AF-Q14571-F5-model-v4_A	0.5456063060071902
AF-Q8TDY4-F1-model-v4_A	0.5457013613826102
AF-O43889-F1-model-v4_A	0.5457148759007014
AF-Q8TF50-F1-model-v4_A	0.5458473213626898
AF-Q9NVR5-F1-model-v4_A	0.5459650351075456
AF-O14994-F1-model-v4_A	0.5461248138703759
AF-Q15554-F1-model-v4_A	0.5462285784082531
AF-Q9Y468-F1-model-v4_A	0.5462286539337794
AF-Q92917-F1-model-v4_A	0.5462330223532245
AF-Q2NKX8-F1-model-v4_A	0.5462724937242103
AF-Q9C009-F1-model-v4_A	0.5464375621214794
AF-Q99698-F5-model-v4_A	0.5466905697698835
AF-Q8IXT2-F1-model-v4_A	0.5467831705868708
AF-Q8TB24-F1-model-v4_A	0.5469628347246998
AF-Q96JB1-F10-model-v4_A	0.5470582552195933
AF-Q8TCU6-F1-model-v4_A	0.5470944646254007
AF-Q9NWM3-F1-model-v4_A	0.5472232050719127
AF-O75592-F1-model-v4_A	0.5472331581301234
AF-A6NHQ4-F1-model-v4_A	0.547361588605386
AF-P26010-F1-model-v4_A	0.547375172733466
AF-Q96JH7-F1-model-v4_A	0.5475226638956535
AF-P55082-F1-model-v4_A	0.5475933855600184
AF-Q9C0E8-F1-model-v4_A	0.5475947448963525
AF-Q92736-F19-model-v4_A	0.5477260859658888
AF-Q8N8E1-F1-model-v4_A	0.5479282752498305
AF-Q14562-F1-model-v4_A	0.548027729327856
AF-Q9NWS9-F1-model-v4_A	0.5481005870388811
AF-Q99814-F1-model-v4_A	0.5481457246006639
AF-Q8N3U4-F1-model-v4_A	0.548413736722287
AF-Q9NP85-F1-model-v4_A	0.5487503290026066
AF-P52739-F1-model-v4_A	0.5487969276545115
AF-P46087-F1-model-v4_A	0.548929924108299
AF-Q9H8V3-F1-model-v4_A	0.5490719655214022
AF-Q9UL03-F1-model-v4_A	0.5492075483305573
AF-Q96NI8-F1-model-v4_A	0.5492381795549065
AF-Q15751-F6-model-v4_A	0.5493369015839161
AF-Q96QF0-F1-model-v4_A	0.5493916270212013
AF-Q9BWH6-F1-model-v4_A	0.5496038954246525
AF-Q9BWX5-F1-model-v4_A	0.5496658172134874
AF-Q14135-F1-model-v4_A	0.5497362312508454
AF-Q9H8M2-F1-model-v4_A	0.5501216624644993
AF-Q9Y6I3-F1-model-v4_A	0.5502043790271445
AF-Q5VZ18-F1-model-v4_A	0.5502106798041789
AF-Q9Y4D8-F14-model-v4_A	0.5504825654825016
AF-Q8NAX2-F1-model-v4_A	0.5509446185177769
AF-Q9NZR2-F4-model-v4_A	0.550948545583986
AF-P62684-F1-model-v4_A	0.5510453414926475
AF-Q969S3-F1-model-v4_A	0.5511474517849684
AF-Q6FIF0-F1-model-v4_A	0.551507570582241
AF-Q86VE0-F1-model-v4_A	0.5515790059604299
AF-P52701-F1-model-v4_A	0.5516710012939297
AF-Q9NT68-F2-model-v4_A	0.5516744237308674
AF-P26358-F1-model-v4_A	0.5516916530856603
AF-Q9Y6C5-F1-model-v4_A	0.5521404425646328
AF-Q8TE73-F9-model-v4_A	0.5521416173389201
AF-Q9H1I8-F1-model-v4_A	0.5525078726337682
AF-Q9Y4D2-F1-model-v4_A	0.5528771964119148
AF-Q8IZF0-F1-model-v4_A	0.5529068660169567
AF-Q8IYU2-F1-model-v4_A	0.5529936224577698
AF-Q8IWZ8-F1-model-v4_A	0.5530129826927523
AF-O15550-F1-model-v4_A	0.5531697942834135
AF-Q9NU22-F15-model-v4_A	0.5531789151322839
AF-Q96GM5-F1-model-v4_A	0.5532740170706256
AF-O43474-F1-model-v4_A	0.5536818621860216
AF-Q14526-F1-model-v4_A	0.5540639887726184
AF-Q9BR10-F1-model-v4_A	0.5542631807608958
AF-P20719-F1-model-v4_A	0.554435006761894
AF-Q8TDJ6-F10-model-v4_A	0.5544453626508176
AF-Q96CT7-F1-model-v4_A	0.5544767267273871
AF-Q9C0C9-F1-model-v4_A	0.5544823401874382
AF-Q9GZV5-F1-model-v4_A	0.5546327234723152
AF-Q9UPU9-F1-model-v4_A	0.5546545877059821
AF-P67809-F1-model-v4_A	0.5549464642528017
AF-Q6NV75-F1-model-v4_A	0.5550396568047347
AF-O15318-F1-model-v4_A	0.5550573346299635
AF-Q5FWF4-F1-model-v4_A	0.555178701748166
AF-Q9WJR5-F1-model-v4_A	0.5551864994174572
AF-Q9P2D7-F7-model-v4_A	0.5556528656664509
AF-P0CL82-F1-model-v4_A	0.5557821991959493
AF-Q8IV35-F1-model-v4_A	0.5558380340473403
AF-P46937-F1-model-v4_A	0.5559856909012266
AF-Q12967-F1-model-v4_A	0.5560125037156207
AF-P35247-F1-model-v4_A	0.5561966800601669
AF-Q96N23-F2-model-v4_A	0.5562931874239813
AF-Q5VTJ3-F1-model-v4_A	0.556540607911916
AF-Q8NEG5-F1-model-v4_A	0.5566117069508817
AF-Q9UNY4-F1-model-v4_A	0.5567226592126601
AF-Q9NR09-F7-model-v4_A	0.5567455779461193
AF-Q2NKJ3-F1-model-v4_A	0.5569612892665867
AF-O00443-F1-model-v4_A	0.5569740932862494
AF-Q8IXS6-F1-model-v4_A	0.5569787649907885
AF-P04275-F2-model-v4_A	0.5570512999976273
AF-Q2VY69-F1-model-v4_A	0.5571616871803184
AF-Q8NHY2-F1-model-v4_A	0.5573233552499445
AF-P07910-F1-model-v4_A	0.5574645302302033
AF-Q14118-F1-model-v4_A	0.557482564826109
AF-P11274-F1-model-v4_A	0.5575579253667478
AF-Q56NI9-F1-model-v4_A	0.5577607892049401
AF-P78367-F1-model-v4_A	0.5579212651202277
AF-Q15027-F1-model-v4_A	0.5579703231505287
AF-A0A2R8Y7Y5-F1-model-v4_A	0.5580100566143199
AF-O15118-F1-model-v4_A	0.5582319967964822
AF-Q9UPM6-F1-model-v4_A	0.5582940967440021
AF-Q5JTW2-F1-model-v4_A	0.5583232839162833
AF-Q13507-F1-model-v4_A	0.559015755810024
AF-Q96DY7-F1-model-v4_A	0.5590413756738122
AF-Q9BY77-F1-model-v4_A	0.5591691411470607
AF-Q14191-F1-model-v4_A	0.5593550741010956
AF-Q7Z7G1-F1-model-v4_A	0.5593805536080888
AF-P0CAP2-F1-model-v4_A	0.5595035772822085
AF-P63136-F1-model-v4_A	0.5595874815978188
AF-O14978-F1-model-v4_A	0.5596118419647993
AF-A6NFE2-F1-model-v4_A	0.5596804515635276
AF-P13612-F1-model-v4_A	0.5597651292446708
AF-P25092-F1-model-v4_A	0.5600579529330241
AF-Q9Y6Y8-F1-model-v4_A	0.5600621221693236
AF-Q8TDI7-F1-model-v4_A	0.5601827484245143
AF-Q01196-F1-model-v4_A	0.5601906946153022
AF-Q15751-F10-model-v4_A	0.5603518611901851
AF-Q99618-F1-model-v4_A	0.5605078323153168
AF-P17032-F1-model-v4_A	0.5605776351661524
AF-Q8N4L4-F1-model-v4_A	0.560730972082649
AF-Q6ZW76-F1-model-v4_A	0.5607356832803396
AF-P30305-F1-model-v4_A	0.5608166019580001
AF-Q32Q52-F1-model-v4_A	0.5608808636169992
AF-Q92556-F1-model-v4_A	0.5609413919500953
AF-A0PK05-F1-model-v4_A	0.5613803383163153
AF-Q8N307-F1-model-v4_A	0.5615238563474181
AF-Q6IEE7-F1-model-v4_A	0.5617134525623428
AF-Q7Z3K6-F1-model-v4_A	0.561740771448398
AF-Q14643-F6-model-v4_A	0.5618802430803607
AF-Q8IY17-F1-model-v4_A	0.562033345861747
AF-Q5JXC2-F1-model-v4_A	0.5620636145465041
AF-Q8NDQ6-F1-model-v4_A	0.56208297033423
AF-Q4KMG0-F1-model-v4_A	0.5622586236322014
AF-P98164-F18-model-v4_A	0.562375825482248
AF-Q14188-F1-model-v4_A	0.5625137616643829
AF-Q9NR09-F8-model-v4_A	0.5626425799647949
AF-Q7Z3D4-F1-model-v4_A	0.5627109969688866
AF-Q5T5X7-F1-model-v4_A	0.5628504024952632
AF-O60902-F1-model-v4_A	0.5628518873183709
AF-P15976-F1-model-v4_A	0.5631054911467683
AF-Q9Y487-F1-model-v4_A	0.5631691735519553
AF-A1KZ92-F1-model-v4_A	0.5632618769939222
AF-Q15654-F1-model-v4_A	0.5635289853892952
AF-Q6NUJ5-F1-model-v4_A	0.5635644464968058
AF-P13497-F1-model-v4_A	0.5636060958016915
AF-P29353-F1-model-v4_A	0.5637127905272767
AF-O00203-F1-model-v4_A	0.5637858606002708
AF-A8MXQ7-F1-model-v4_A	0.5638635015258922
AF-Q07912-F1-model-v4_A	0.564023560097688
AF-Q8IYI8-F1-model-v4_A	0.5644149254641202
AF-P15621-F1-model-v4_A	0.5644413858316681
AF-Q5T7R7-F1-model-v4_A	0.5646444532391528
AF-Q8N488-F1-model-v4_A	0.5649119554731878
AF-A6QL63-F1-model-v4_A	0.5650304359928494
AF-P0CJ85-F1-model-v4_A	0.5650982099289734
AF-P42858-F5-model-v4_A	0.5651907507311544
AF-Q8TAM6-F1-model-v4_A	0.5652750864356475
AF-Q6X4W1-F1-model-v4_A	0.5654115338067603
AF-A1L020-F1-model-v4_A	0.5654347050182722
AF-Q5T6M2-F1-model-v4_A	0.5657406883696364
AF-Q6UW49-F1-model-v4_A	0.5658012109168782
AF-Q8IZL8-F1-model-v4_A	0.5658532784115078
AF-Q86T24-F1-model-v4_A	0.5658543943022547
AF-Q9HCZ1-F1-model-v4_A	0.5660363584182558
AF-Q8N5F7-F1-model-v4_A	0.5663313119819311
AF-A5PLL1-F1-model-v4_A	0.566421919092905
AF-Q15034-F1-model-v4_A	0.5665431064186404
AF-Q17R60-F1-model-v4_A	0.5665497121556006
AF-Q96N23-F6-model-v4_A	0.5667990678943452
AF-A6NHJ4-F1-model-v4_A	0.567093609805526
AF-A6NKC9-F1-model-v4_A	0.5672288324520491
AF-P51861-F1-model-v4_A	0.5673789409177494
AF-P58505-F1-model-v4_A	0.5674059105889687
AF-O43147-F1-model-v4_A	0.5675180524608887
AF-Q6ZNH5-F1-model-v4_A	0.5676811423578156
AF-Q9P203-F1-model-v4_A	0.5678192054290067
AF-Q5F1R6-F1-model-v4_A	0.5679416033120351
AF-Q9NSI5-F1-model-v4_A	0.567963572266066
AF-Q13107-F1-model-v4_A	0.5679856392308751
AF-O94911-F1-model-v4_A	0.5682273099475617
AF-Q6ZMS4-F1-model-v4_A	0.568426815154186
AF-O94991-F1-model-v4_A	0.5684573623364435
AF-Q07890-F1-model-v4_A	0.5684897155094739
AF-P35869-F1-model-v4_A	0.5687375781032535
AF-Q8NEB9-F1-model-v4_A	0.569141461771012
AF-Q8TE73-F10-model-v4_A	0.5692590299953191
AF-P12524-F1-model-v4_A	0.5696029268902207
AF-Q8N9M1-F1-model-v4_A	0.5697028917946396
AF-Q14582-F1-model-v4_A	0.5698573902271817
AF-E9PJ23-F1-model-v4_A	0.5698762971894156
AF-Q96S65-F1-model-v4_A	0.5700260046665427
AF-Q92949-F1-model-v4_A	0.5700918042485466
AF-Q00653-F1-model-v4_A	0.5706777125712337
AF-Q4V321-F1-model-v4_A	0.5707306624685338
AF-Q92539-F1-model-v4_A	0.5707847943369181
AF-Q6ZRM9-F1-model-v4_A	0.5708044846050315
AF-Q8IVF4-F9-model-v4_A	0.5708050272114198
AF-Q96NJ3-F1-model-v4_A	0.5708092988824258
AF-A0A0J9YX94-F1-model-v4_A	0.5710992898382402
AF-Q8WU20-F1-model-v4_A	0.5711225211525033
AF-Q58A45-F1-model-v4_A	0.5711344518223755
AF-O00570-F1-model-v4_A	0.5712008774198507
AF-P0C6C1-F1-model-v4_A	0.5712457976541315
AF-Q8NFH5-F1-model-v4_A	0.5713223629168755
AF-Q9H8N7-F1-model-v4_A	0.5713600721760039
AF-O75200-F1-model-v4_A	0.5715253516984549
AF-Q9Y5U2-F1-model-v4_A	0.5715834393816093
AF-P02671-F1-model-v4_A	0.5717598881525203
AF-Q8IYW2-F7-model-v4_A	0.571796039703035
AF-Q96HC4-F1-model-v4_A	0.5720758629221695
AF-P0DSO3-F1-model-v4_A	0.5720839225301744
AF-Q6P5W5-F1-model-v4_A	0.5721056072691746
AF-Q6XE24-F1-model-v4_A	0.5721236966019068
AF-Q9H2Z4-F1-model-v4_A	0.5723881659702896
AF-Q96CC6-F1-model-v4_A	0.5728848572499564
AF-Q9NZR2-F15-model-v4_A	0.5731307834819629
AF-Q86YI8-F1-model-v4_A	0.5732488830007321
AF-Q9UNS1-F1-model-v4_A	0.5733097890451703
AF-Q8WUM4-F1-model-v4_A	0.5734486490473276
AF-O15350-F1-model-v4_A	0.5734648001548104
AF-P30304-F1-model-v4_A	0.5735067091832486
AF-P35659-F1-model-v4_A	0.5735448302150291
AF-Q14689-F1-model-v4_A	0.5736395350806706
AF-O14492-F1-model-v4_A	0.5736421537112053
AF-Q8TE59-F1-model-v4_A	0.5736991566875617
AF-Q7Z6Z7-F8-model-v4_A	0.5737123324489022
AF-Q16760-F1-model-v4_A	0.5737933908958119
AF-Q63HN8-F8-model-v4_A	0.5738585116910119
AF-Q6ZR08-F5-model-v4_A	0.5739390403970334
AF-Q14643-F1-model-v4_A	0.5740218859422368
AF-Q9NZ63-F1-model-v4_A	0.5743383631737171
AF-Q86XP3-F1-model-v4_A	0.5747278485743336
AF-P56270-F1-model-v4_A	0.5747966287662694
AF-Q16720-F1-model-v4_A	0.5748494878458601
AF-Q9HBE1-F1-model-v4_A	0.5751271672727263
AF-Q9C000-F1-model-v4_A	0.5751773818882212
AF-Q8IVT5-F1-model-v4_A	0.575222494967639
AF-P15056-F1-model-v4_A	0.575239781440744
AF-Q96K21-F1-model-v4_A	0.5754919101682674
AF-P32780-F1-model-v4_A	0.5755283256927629
AF-Q96K80-F1-model-v4_A	0.5756230369904201
AF-Q8WXH2-F1-model-v4_A	0.575631328732744
AF-Q86XD5-F1-model-v4_A	0.5759954709178183
AF-Q8IZ20-F1-model-v4_A	0.576053865292371
AF-Q17RS7-F1-model-v4_A	0.5760666318003045
AF-Q01484-F2-model-v4_A	0.5761757157130535
AF-Q9H2S9-F1-model-v4_A	0.5762209140824811
AF-Q8IVU3-F1-model-v4_A	0.5763348356286238
AF-Q9UJ98-F1-model-v4_A	0.5763369622746115
AF-Q2TB10-F1-model-v4_A	0.5763850883980223
AF-Q15386-F1-model-v4_A	0.5765016563812855
AF-P35523-F1-model-v4_A	0.5765793944343021
AF-Q495Z4-F1-model-v4_A	0.5766537444648587
AF-Q6ZMZ0-F1-model-v4_A	0.5767087123946136
AF-P51617-F1-model-v4_A	0.5768232875224901
AF-P0DP75-F1-model-v4_A	0.5768613088009139
AF-P28356-F1-model-v4_A	0.5768743135816452
AF-Q13164-F1-model-v4_A	0.5771285424603569
AF-Q75WM6-F1-model-v4_A	0.5771776948301857
AF-O43149-F7-model-v4_A	0.5772310845411045
AF-Q3L8U1-F3-model-v4_A	0.5772844885660207
AF-Q6ZNG2-F1-model-v4_A	0.5773067465240787
AF-Q09666-F15-model-v4_A	0.5775689344947226
AF-Q09666-F6-model-v4_A	0.5776429149804361
AF-Q9NY43-F1-model-v4_A	0.5779294439192195
AF-P60369-F1-model-v4_A	0.578061002684314
AF-Q96P50-F1-model-v4_A	0.578068904073536
AF-Q8N556-F1-model-v4_A	0.5782115562795795
AF-Q8IZW8-F1-model-v4_A	0.5783612489334602
AF-Q9NYC9-F8-model-v4_A	0.5784028935902787
AF-Q7Z2W4-F1-model-v4_A	0.578582277555759
AF-Q9UHW9-F1-model-v4_A	0.5785982391728847
AF-Q9H3U1-F1-model-v4_A	0.5786719715343273
AF-Q15054-F1-model-v4_A	0.5787740465184246
AF-P17535-F1-model-v4_A	0.5788353739379666
AF-Q5T4T6-F1-model-v4_A	0.5788818199221428
AF-A0A0B4J2F2-F1-model-v4_A	0.5788899703505954
AF-P13056-F1-model-v4_A	0.5790274766830368
AF-Q8TED9-F1-model-v4_A	0.5791263593689433
AF-Q8NEL9-F1-model-v4_A	0.5791495986736496
AF-Q9Y6X9-F1-model-v4_A	0.5791789795975514
AF-Q7Z6J9-F1-model-v4_A	0.579229793097972
AF-Q9GZY8-F1-model-v4_A	0.5793422987954095
AF-O75683-F1-model-v4_A	0.5794495589622075
AF-O00305-F1-model-v4_A	0.579459265312392
AF-Q6ZUJ4-F1-model-v4_A	0.5796431578194596
AF-P36776-F1-model-v4_A	0.579655105335052
AF-Q8N7W2-F1-model-v4_A	0.5797368194718783
AF-Q8IZH2-F1-model-v4_A	0.5797567558860401
AF-P36888-F1-model-v4_A	0.5798044842240564
AF-Q07954-F7-model-v4_A	0.5798222234220107
AF-Q86XL3-F1-model-v4_A	0.5799159354719757
AF-Q9H9K5-F1-model-v4_A	0.5801088717672357
AF-Q6VY07-F1-model-v4_A	0.5801838561557606
AF-A6NK89-F1-model-v4_A	0.5802779777484213
AF-Q6PI97-F1-model-v4_A	0.5803638578410975
AF-P51508-F1-model-v4_A	0.5805960201810085
AF-Q96LY2-F1-model-v4_A	0.5807399321238927
AF-Q9H361-F1-model-v4_A	0.5808329831387777
AF-Q6ZTI6-F1-model-v4_A	0.5809630257088807
AF-Q13367-F1-model-v4_A	0.5809965772168268
AF-Q9C0B7-F1-model-v4_A	0.5811616924173009
AF-P18848-F1-model-v4_A	0.5812337462341637
AF-Q6UXY8-F1-model-v4_A	0.581259623358158
AF-Q9NT68-F3-model-v4_A	0.5813259770888188
AF-Q9HBG4-F1-model-v4_A	0.5813649286291651
AF-P23470-F1-model-v4_A	0.581545015211842
AF-Q9NU22-F14-model-v4_A	0.5816841028055649
AF-Q8IUI4-F1-model-v4_A	0.5818551111629684
AF-Q8N0U7-F1-model-v4_A	0.5818792054906616
AF-P22670-F1-model-v4_A	0.5820305767256679
AF-Q9P244-F1-model-v4_A	0.5820560631241044
AF-Q9NZR2-F17-model-v4_A	0.5820911775792572
AF-Q8N205-F1-model-v4_A	0.5821386891362534
AF-O95081-F1-model-v4_A	0.5824884093946912
AF-Q9NTI7-F1-model-v4_A	0.582699221205156
AF-Q9P225-F8-model-v4_A	0.5827711239902161
AF-Q8WUU8-F1-model-v4_A	0.5829153146145326
AF-Q02962-F1-model-v4_A	0.5830427941905907
AF-O95684-F1-model-v4_A	0.5830752214142556
AF-Q9UP95-F1-model-v4_A	0.5831070694800633
AF-Q9Y4E6-F1-model-v4_A	0.5833256340301418
AF-Q6ZWB6-F1-model-v4_A	0.5834804337299416
AF-O95714-F12-model-v4_A	0.5838588549661778
AF-Q9BR39-F1-model-v4_A	0.5838782291366365
AF-Q5VVJ2-F1-model-v4_A	0.5839914835203568
AF-Q15751-F5-model-v4_A	0.584007346036138
AF-Q8N187-F1-model-v4_A	0.5842580568605262
AF-Q14315-F8-model-v4_A	0.5846055919492986
AF-O60481-F1-model-v4_A	0.5846135412407499
AF-Q7Z7G8-F13-model-v4_A	0.5846417247399185
AF-Q9C0G6-F6-model-v4_A	0.5846842545736803
AF-Q8TD26-F3-model-v4_A	0.5847319110514498
AF-Q9UJ04-F1-model-v4_A	0.5849255477453583
AF-A5PLK6-F1-model-v4_A	0.5850222528822788
AF-Q8WV28-F1-model-v4_A	0.5850497445478104
AF-Q5VYV0-F1-model-v4_A	0.5851151253616325
AF-P21359-F4-model-v4_A	0.5854707389966507
AF-Q68D51-F1-model-v4_A	0.5858174907008727
AF-A0A0G2JNQ3-F1-model-v4_A	0.586051806306419
AF-Q99758-F1-model-v4_A	0.5861748440354586
AF-Q86UQ4-F10-model-v4_A	0.5863041924909425
AF-Q8WWF3-F1-model-v4_A	0.58643809288319
AF-Q0VG99-F1-model-v4_A	0.5866632305649213
AF-Q8WTT2-F1-model-v4_A	0.5866694264556891
AF-Q8WVM7-F1-model-v4_A	0.5867231302481051
AF-P13569-F1-model-v4_A	0.5867704498067415
AF-Q8N6Q1-F1-model-v4_A	0.5868882018901771
AF-Q70EL4-F1-model-v4_A	0.5869682629153004
AF-Q9Y5V3-F1-model-v4_A	0.5870232321676963
AF-Q92626-F1-model-v4_A	0.5871175844423766
AF-A8MZF0-F1-model-v4_A	0.5873088366448563
AF-Q86T96-F1-model-v4_A	0.5873787745976004
AF-P98160-F15-model-v4_A	0.587571134688493
AF-P21506-F1-model-v4_A	0.5876352893976766
AF-Q9NZR2-F1-model-v4_A	0.5877226398371134
AF-Q86XI2-F1-model-v4_A	0.5878677315252097
AF-P17027-F1-model-v4_A	0.5879369146665745
AF-Q9BZ72-F1-model-v4_A	0.5880951120312584
AF-Q09666-F12-model-v4_A	0.5881231700519031
AF-O43896-F1-model-v4_A	0.5882934445203774
AF-Q9NR09-F4-model-v4_A	0.5883048029473876
AF-Q9Y458-F1-model-v4_A	0.5885725256094978
AF-Q9UKN7-F12-model-v4_A	0.5886126092081594
AF-P0CG40-F1-model-v4_A	0.5886840987325955
AF-O14544-F1-model-v4_A	0.5888156454798684
AF-Q9UL51-F1-model-v4_A	0.5888179311997113
AF-Q53GI3-F1-model-v4_A	0.5888961151914704
AF-Q96FE7-F1-model-v4_A	0.5889606335588229
AF-P55011-F1-model-v4_A	0.5889695906936558
AF-P14316-F1-model-v4_A	0.5891302253232895
AF-Q14119-F1-model-v4_A	0.5891394980260529
AF-Q6ZU67-F1-model-v4_A	0.5892727695766076
AF-Q8NEN9-F1-model-v4_A	0.5893584739181061
AF-Q7L311-F1-model-v4_A	0.58939957123431
AF-Q96JB3-F1-model-v4_A	0.5897744386580793
AF-Q9Y2D9-F1-model-v4_A	0.589846144503025
AF-Q05195-F1-model-v4_A	0.5898816052546246
AF-Q9Y6R7-F3-model-v4_A	0.5898881225818593
AF-O00470-F1-model-v4_A	0.5899135376850981
AF-Q9Y4A5-F3-model-v4_A	0.5899229823270296
AF-Q96JB1-F8-model-v4_A	0.5901010995255858
AF-Q9P2T0-F1-model-v4_A	0.5901158044898345
AF-Q8NEM7-F1-model-v4_A	0.5902129581796878
AF-Q99853-F1-model-v4_A	0.5902302263962511
AF-Q86WI1-F12-model-v4_A	0.5906607067070866
AF-Q8N5C6-F1-model-v4_A	0.5907015353126188
AF-Q16206-F1-model-v4_A	0.5908945348520993
AF-Q3SXZ3-F1-model-v4_A	0.5910432487044599
AF-Q6AI08-F1-model-v4_A	0.5911142900666158
AF-P19438-F1-model-v4_A	0.5911232004206514
AF-Q96LW1-F1-model-v4_A	0.5911647531849806
AF-Q8WVB6-F1-model-v4_A	0.5912324707926693
AF-Q8TE77-F1-model-v4_A	0.591252649938746
AF-P17024-F1-model-v4_A	0.5912845739039604
AF-O00444-F1-model-v4_A	0.5914002635833655
AF-Q8IYT8-F1-model-v4_A	0.5915222237794707
AF-Q9UGY1-F1-model-v4_A	0.5915415924372016
AF-O43149-F6-model-v4_A	0.5916031409584789
AF-Q9NVL8-F1-model-v4_A	0.591878415800758
AF-Q9Y388-F1-model-v4_A	0.5920351088544729
AF-Q96BJ8-F1-model-v4_A	0.5920368692967923
AF-Q86UV5-F1-model-v4_A	0.5920566506115279
AF-Q13797-F1-model-v4_A	0.5921217095607345
AF-Q6N022-F3-model-v4_A	0.5922219710330257
AF-Q9UJU2-F1-model-v4_A	0.5923477035560674
AF-Q9UKX7-F1-model-v4_A	0.5924089764933598
AF-O75159-F1-model-v4_A	0.5925020167745436
AF-P13010-F1-model-v4_A	0.5927266078593918
AF-Q96N23-F7-model-v4_A	0.5930390585249858
AF-Q2LD37-F20-model-v4_A	0.5931697835697197
AF-Q96BU1-F1-model-v4_A	0.5933802074845933
AF-P78527-F4-model-v4_A	0.5937192958246247
AF-P51522-F1-model-v4_A	0.5939063273464278
AF-P53355-F1-model-v4_A	0.5939367268886983
AF-P0C875-F1-model-v4_A	0.5939948699896208
AF-A5A3E0-F1-model-v4_A	0.5942479613555098
AF-Q7Z7M0-F4-model-v4_A	0.5942682318481898
AF-Q15464-F1-model-v4_A	0.5942812536903941
AF-B4DU55-F1-model-v4_A	0.5942844722694851
AF-O15040-F1-model-v4_A	0.594411932050386
AF-Q8N1W2-F1-model-v4_A	0.594425790718121
AF-Q49AM3-F1-model-v4_A	0.5944823997534479
AF-Q9UIS9-F1-model-v4_A	0.5944828380427754
AF-Q5SZB4-F1-model-v4_A	0.5944909634554482
AF-P57103-F1-model-v4_A	0.5947130751334357
AF-Q86TJ2-F1-model-v4_A	0.5947966505311546
AF-Q8NHU6-F1-model-v4_A	0.5948418702203502
AF-P34932-F1-model-v4_A	0.5948437433897371
AF-P31431-F1-model-v4_A	0.5949573308721491
AF-Q8NE09-F1-model-v4_A	0.5950851804015282
AF-Q14586-F1-model-v4_A	0.5951251222960455
AF-O75164-F1-model-v4_A	0.5953343269686703
AF-P0DTW1-F1-model-v4_A	0.5954667324584384
AF-Q8IUC6-F1-model-v4_A	0.5954891367158147
AF-Q9H013-F1-model-v4_A	0.5956146299931092
AF-Q9P0L1-F1-model-v4_A	0.5956224169597748
AF-Q9BTW9-F1-model-v4_A	0.595689622118794
AF-Q5T1H1-F10-model-v4_A	0.5962210331463402
AF-Q9BUY5-F1-model-v4_A	0.5964081139781499
AF-Q9NU39-F1-model-v4_A	0.596472593622873
AF-P31689-F1-model-v4_A	0.5965390352735933
AF-Q07954-F14-model-v4_A	0.5967190547616048
AF-Q9UKN7-F11-model-v4_A	0.5967744203530164
AF-P30291-F1-model-v4_A	0.5968600724797241
AF-O95409-F1-model-v4_A	0.5968658669747713
AF-Q14693-F1-model-v4_A	0.5969396607337114
AF-Q9BQB4-F1-model-v4_A	0.5969515095660427
AF-Q9Y5W7-F1-model-v4_A	0.597000412590784
AF-Q9H8Y5-F1-model-v4_A	0.597043039491866
AF-Q86W56-F1-model-v4_A	0.5970983465445036
AF-Q9Y580-F1-model-v4_A	0.5971810156632025
AF-P04275-F1-model-v4_A	0.5972136760114364
AF-Q8N386-F1-model-v4_A	0.5972487372429254
AF-Q5SQQ9-F1-model-v4_A	0.5973121145157589
AF-P22681-F1-model-v4_A	0.5973581558294561
AF-P15172-F1-model-v4_A	0.597486113022502
AF-Q8N122-F1-model-v4_A	0.5976995883184889
AF-Q96NY7-F1-model-v4_A	0.5976996048543235
AF-O15050-F2-model-v4_A	0.5978699382405709
AF-Q9H444-F1-model-v4_A	0.5978985029300201
AF-Q9P0K8-F1-model-v4_A	0.5979338834346585
AF-Q9UM82-F1-model-v4_A	0.5980251670905121
AF-Q8N1L9-F1-model-v4_A	0.5980289681746334
AF-Q6PDB4-F1-model-v4_A	0.5980611700347277
AF-Q8N139-F1-model-v4_A	0.5983317293137795
AF-P27824-F1-model-v4_A	0.5983921484902389
AF-P49757-F1-model-v4_A	0.5983958462998036
AF-O95714-F17-model-v4_A	0.5984462622692281
AF-Q9NYC9-F10-model-v4_A	0.598586989478902
AF-O95071-F3-model-v4_A	0.5985897153211899
AF-P23025-F1-model-v4_A	0.5987326907346497
AF-P19838-F1-model-v4_A	0.5988023342381841
AF-Q96JB1-F9-model-v4_A	0.5988608634863676
AF-Q9Y6R7-F9-model-v4_A	0.5989143831204129
AF-A2A288-F1-model-v4_A	0.5991437660735784
AF-Q14721-F1-model-v4_A	0.5991502308767351
AF-Q07954-F11-model-v4_A	0.5991540710521505
AF-Q9P013-F1-model-v4_A	0.5991617169190879
AF-Q96BK5-F1-model-v4_A	0.5991959225344694
AF-Q8WUY9-F1-model-v4_A	0.5993601108662439
AF-Q03014-F1-model-v4_A	0.599373738300518
AF-Q2VPB7-F1-model-v4_A	0.5995714386131565
AF-Q7Z7M0-F5-model-v4_A	0.5996376303306412
AF-Q96CT2-F1-model-v4_A	0.5997241724726807
AF-P49746-F1-model-v4_A	0.5997801781989032
AF-P23458-F1-model-v4_A	0.5998810893326126
AF-Q9GZZ0-F1-model-v4_A	0.5999698836453302
AF-Q9NVE5-F1-model-v4_A	0.6004049528293033
AF-P14923-F1-model-v4_A	0.6004274354127064
AF-Q6ZMW2-F1-model-v4_A	0.6005552607687497
AF-Q14159-F1-model-v4_A	0.600629025037358
AF-Q9Y3I1-F1-model-v4_A	0.6006460291063307
AF-Q8TDD2-F1-model-v4_A	0.6009183720828739
AF-Q9P202-F1-model-v4_A	0.601027451035416
AF-Q03052-F1-model-v4_A	0.6012030890111183
AF-Q9NU22-F7-model-v4_A	0.6013522133549696
AF-Q9Y2R2-F1-model-v4_A	0.6014203997938754
AF-O14802-F1-model-v4_A	0.6016252026484008
AF-Q6ZT62-F1-model-v4_A	0.6016922717346291
AF-A8MTJ6-F1-model-v4_A	0.6016967298315616
AF-Q9H8Y8-F1-model-v4_A	0.6017501368637785
AF-P32243-F1-model-v4_A	0.6017729083565274
AF-P34741-F1-model-v4_A	0.6018456450657954
AF-O43149-F1-model-v4_A	0.6019681700917838
AF-Q96Q15-F5-model-v4_A	0.6022199102153928
AF-Q7Z6Z7-F6-model-v4_A	0.6023908694384501
AF-Q9NZR4-F1-model-v4_A	0.6024036614862952
AF-Q9Y4J8-F1-model-v4_A	0.6024108168448111
AF-P49639-F1-model-v4_A	0.6024109155460278
AF-Q9Y6R1-F1-model-v4_A	0.6028781131100422
AF-P78527-F11-model-v4_A	0.6028808852651605
AF-Q68EA5-F1-model-v4_A	0.6030397446152123
AF-O94953-F1-model-v4_A	0.6031252739674566
AF-Q8WU79-F1-model-v4_A	0.603335435435654
AF-Q9NPI7-F1-model-v4_A	0.6037006912284999
AF-P20585-F1-model-v4_A	0.6037745845943544
AF-O00409-F1-model-v4_A	0.6039625776245867
AF-P15408-F1-model-v4_A	0.6040432174921919
AF-Q9BT81-F1-model-v4_A	0.6041802595934005
AF-Q5GLZ8-F1-model-v4_A	0.6042850448144993
AF-P17021-F1-model-v4_A	0.6043071042090513
AF-Q7Z6K1-F1-model-v4_A	0.6043588617035629
AF-Q15303-F1-model-v4_A	0.6044217673947201
AF-P51786-F1-model-v4_A	0.6044550702411472
AF-Q8IY85-F1-model-v4_A	0.6045624738860383
AF-Q8IVF2-F11-model-v4_A	0.6046177175946695
AF-P52333-F1-model-v4_A	0.6047633782098307
AF-Q96HA7-F1-model-v4_A	0.6048719090448545
AF-P57073-F1-model-v4_A	0.60491590022552
AF-Q9Y2L9-F1-model-v4_A	0.6049658536599348
AF-O14770-F1-model-v4_A	0.6051532005950938
AF-Q99469-F1-model-v4_A	0.6052336844968815
AF-Q9Y2K7-F1-model-v4_A	0.6052354981961281
AF-Q9UC07-F1-model-v4_A	0.6053545067482575
AF-Q9BXU7-F1-model-v4_A	0.6056535068236006
AF-P09086-F1-model-v4_A	0.6058545816768857
AF-A0FGR9-F1-model-v4_A	0.6060184205992714
AF-P98164-F1-model-v4_A	0.6062323688280217
AF-Q8N344-F1-model-v4_A	0.6063180486637995
AF-P02647-F1-model-v4_A	0.6063392426338277
AF-O60486-F1-model-v4_A	0.606514777678621
AF-O60673-F10-model-v4_A	0.6065355038672178
AF-Q9NZI5-F1-model-v4_A	0.6065689435822262
AF-Q4G0A6-F1-model-v4_A	0.6066812160377808
AF-Q5MJ09-F1-model-v4_A	0.6068167762625118
AF-Q5T601-F1-model-v4_A	0.6068218462213301
AF-P52951-F1-model-v4_A	0.6069151805885011
AF-O76080-F1-model-v4_A	0.6071004556873894
AF-O75592-F6-model-v4_A	0.6071216750085409
AF-P07359-F1-model-v4_A	0.6071667119896638
AF-Q15047-F1-model-v4_A	0.6071844665157837
AF-Q5TIE3-F1-model-v4_A	0.6072794837249972
AF-Q7LFL8-F1-model-v4_A	0.6074473733451927
AF-Q9UKP5-F1-model-v4_A	0.6075635730975971
AF-Q96SQ5-F1-model-v4_A	0.6077486227349934
AF-P45379-F1-model-v4_A	0.6077924184519845
AF-Q8N3Z6-F1-model-v4_A	0.6079953378876773
AF-Q96DR7-F1-model-v4_A	0.6080253221341293
AF-Q96JP5-F1-model-v4_A	0.6080314059842724
AF-Q8NBI3-F1-model-v4_A	0.6081750239380302
AF-P20594-F1-model-v4_A	0.6082486302058567
AF-O95170-F1-model-v4_A	0.6084566618708831
AF-Q8TD26-F2-model-v4_A	0.6085809208987549
AF-Q5W0A0-F1-model-v4_A	0.6087494043545024
AF-P0DPB3-F1-model-v4_A	0.6089280302849833
AF-Q63HN8-F11-model-v4_A	0.6089571858433036
AF-P09067-F1-model-v4_A	0.6091341363125445
AF-Q70CQ2-F4-model-v4_A	0.609276036493584
AF-Q96MH2-F1-model-v4_A	0.6093343080719593
AF-Q96DT5-F8-model-v4_A	0.6094148953227921
AF-Q8N5H7-F1-model-v4_A	0.6101714660869143
AF-Q96HD1-F1-model-v4_A	0.6102719660753986
AF-P01266-F7-model-v4_A	0.6102744733413883
AF-Q93009-F1-model-v4_A	0.6102823213921467
AF-Q13415-F1-model-v4_A	0.610340189429946
AF-Q16629-F1-model-v4_A	0.6104513374795117
AF-Q13069-F1-model-v4_A	0.6104820709592068
AF-P57078-F1-model-v4_A	0.6108071609220822
AF-Q8NFW5-F1-model-v4_A	0.6108936870982856
AF-P11498-F1-model-v4_A	0.6109403698437981
AF-Q4G0J3-F1-model-v4_A	0.6109940611699292
AF-Q499Z4-F1-model-v4_A	0.6111653932184372
AF-Q8NFT6-F1-model-v4_A	0.6111668879143181
AF-Q8N7X2-F1-model-v4_A	0.6114431228077558
AF-O00562-F1-model-v4_A	0.6115958793105503
AF-P56693-F1-model-v4_A	0.6116445775557791
AF-A6NFN3-F1-model-v4_A	0.6116763571671211
AF-Q8IXZ3-F1-model-v4_A	0.6116784899147437
AF-Q92609-F1-model-v4_A	0.6117160285665997
AF-Q9UKM9-F1-model-v4_A	0.6117310865196862
AF-Q9P2E8-F1-model-v4_A	0.6117344113927675
AF-I0J062-F1-model-v4_A	0.6117490021662901
AF-Q9H9D4-F1-model-v4_A	0.6118963846082622
AF-O75461-F1-model-v4_A	0.6121050004203402
AF-Q9NQU5-F1-model-v4_A	0.6121510111013391
AF-Q8IYN0-F1-model-v4_A	0.6121782619155858
AF-Q2TAL5-F1-model-v4_A	0.6122543247949392
AF-Q8NHJ6-F1-model-v4_A	0.6124912347258056
AF-Q8N3X6-F1-model-v4_A	0.6126194029763911
AF-Q5T4S7-F9-model-v4_A	0.6127605951632737
AF-P78527-F13-model-v4_A	0.6128223332224001
AF-O15230-F3-model-v4_A	0.6128593991741503
AF-Q6NT89-F1-model-v4_A	0.6128705657483825
AF-Q9H3R0-F1-model-v4_A	0.6128839609368952
AF-Q14590-F1-model-v4_A	0.6129480052984833
AF-Q685J3-F9-model-v4_A	0.6129888566030317
AF-P29122-F1-model-v4_A	0.6130350555525549
AF-O60285-F1-model-v4_A	0.6130473746178602
AF-O75626-F1-model-v4_A	0.6130544377698449
AF-Q9BRL6-F1-model-v4_A	0.6132513288597217
AF-Q9H8U3-F1-model-v4_A	0.6134520728531242
AF-O60890-F1-model-v4_A	0.613925408208376
AF-Q9UNF0-F1-model-v4_A	0.6141037965855141
AF-Q8NEN0-F1-model-v4_A	0.6141334937098091
AF-P16066-F1-model-v4_A	0.6142192645191543
AF-A9YTQ3-F1-model-v4_A	0.6142336178951453
AF-Q9P2K5-F1-model-v4_A	0.6142391334351602
AF-Q9BYM8-F1-model-v4_A	0.6142596436133204
AF-Q9NRR4-F1-model-v4_A	0.6143885905845045
AF-Q13561-F1-model-v4_A	0.6144077102657375
AF-P23759-F1-model-v4_A	0.6145708357153514
AF-Q8N1F8-F1-model-v4_A	0.6146054455881714
AF-Q15517-F1-model-v4_A	0.6147148658864826
AF-Q13627-F1-model-v4_A	0.6147513420664392
AF-A0A1W2PPK0-F1-model-v4_A	0.6149045504177963
AF-Q13488-F1-model-v4_A	0.6150758714348574
AF-Q6ZUM4-F1-model-v4_A	0.6153434097029168
AF-Q6ZS81-F10-model-v4_A	0.6158688209589748
AF-P14653-F1-model-v4_A	0.6158742383525831
AF-Q8IWW6-F1-model-v4_A	0.6158909016406926
AF-Q07954-F17-model-v4_A	0.6159024804613157
AF-O95714-F13-model-v4_A	0.6159688368440197
AF-Q8WXI7-F64-model-v4_A	0.615975445783318
AF-Q9NR09-F18-model-v4_A	0.6160237070342143
AF-Q14139-F1-model-v4_A	0.6160325270910779
AF-Q9NQZ2-F1-model-v4_A	0.6163004031577795
AF-Q9H9P5-F1-model-v4_A	0.6163233037208176
AF-Q8NEK5-F1-model-v4_A	0.6164527150934693
AF-O00287-F1-model-v4_A	0.6165491933796993
AF-Q5JUK3-F1-model-v4_A	0.616561675271033
AF-O75022-F1-model-v4_A	0.6167836600818378
AF-O43296-F1-model-v4_A	0.6168777796354625
AF-Q3L8U1-F4-model-v4_A	0.6168978185711155
AF-Q8WXS5-F1-model-v4_A	0.6169188401165788
AF-Q8IUA7-F1-model-v4_A	0.6170880033292735
AF-P01210-F1-model-v4_A	0.6171003404080397
AF-Q9ULK4-F1-model-v4_A	0.6172319697255533
AF-O14512-F1-model-v4_A	0.6172340097369093
AF-O60548-F1-model-v4_A	0.6174297763747332
AF-Q9Y4E5-F1-model-v4_A	0.6174385448869298
AF-Q96RU2-F1-model-v4_A	0.6175715795583657
AF-O94933-F1-model-v4_A	0.6175875110222119
AF-Q8N123-F1-model-v4_A	0.617600659129086
AF-Q9Y666-F1-model-v4_A	0.617748329647718
AF-Q8TBZ8-F1-model-v4_A	0.6177874700503948
AF-Q7Z3J2-F1-model-v4_A	0.6180446588333611
AF-Q8NHW3-F1-model-v4_A	0.6182744271908834
AF-Q14571-F1-model-v4_A	0.618288907267975
AF-Q9NR09-F16-model-v4_A	0.6185954380089178
AF-P55265-F1-model-v4_A	0.6185998787301306
AF-Q92994-F1-model-v4_A	0.6187839391493647
AF-Q8TCY5-F1-model-v4_A	0.6188206698693973
AF-Q9GZR2-F1-model-v4_A	0.6188336526144697
AF-Q92529-F1-model-v4_A	0.6189098515574301
AF-P43699-F1-model-v4_A	0.6192751696310234
AF-Q07954-F13-model-v4_A	0.6193587240122786
AF-Q2TAC6-F1-model-v4_A	0.619360213192116
AF-Q15413-F13-model-v4_A	0.6196600596444631
AF-Q9BTD8-F1-model-v4_A	0.6198513407601983
AF-Q9NR09-F17-model-v4_A	0.6200229183771392
AF-Q8NC44-F1-model-v4_A	0.620107276362845
AF-P78527-F5-model-v4_A	0.6202011530287459
AF-Q9H347-F1-model-v4_A	0.62034899821486
AF-O60741-F1-model-v4_A	0.6204541643562435
AF-Q9UEU5-F1-model-v4_A	0.6204832945888257
AF-Q15935-F1-model-v4_A	0.6205062971670333
AF-Q9Y4F9-F1-model-v4_A	0.6206313912872868
AF-Q9Y6R7-F15-model-v4_A	0.6206937258696247
AF-Q9NQC8-F1-model-v4_A	0.6207795089876714
AF-Q9UHC9-F1-model-v4_A	0.620793363651534
AF-P54278-F1-model-v4_A	0.6208395659093071
AF-Q8IW35-F1-model-v4_A	0.6210351320334911
AF-P0DPD5-F1-model-v4_A	0.6210363967806025
AF-Q09666-F11-model-v4_A	0.6210375960382326
AF-P50458-F1-model-v4_A	0.6211358744671815
AF-Q96EK4-F1-model-v4_A	0.6212345766037299
AF-O14782-F1-model-v4_A	0.6212435662032
AF-Q8N554-F1-model-v4_A	0.6213240511303145
AF-Q8WYA1-F1-model-v4_A	0.6216721587822788
AF-Q9NVI7-F1-model-v4_A	0.62182160723098
AF-Q8WUA2-F1-model-v4_A	0.6218396275516015
AF-Q9C086-F1-model-v4_A	0.6218555070118333
AF-Q9BXU3-F1-model-v4_A	0.6219962320300901
AF-P62995-F1-model-v4_A	0.6219997792454937
AF-Q8TBE0-F1-model-v4_A	0.6221590330741555
AF-P22460-F1-model-v4_A	0.6223716993257208
AF-Q9NSI2-F1-model-v4_A	0.6224986941370972
AF-Q5T4S7-F7-model-v4_A	0.6225442317668025
AF-A6NJB7-F1-model-v4_A	0.6226145827329481
AF-Q8NCP5-F1-model-v4_A	0.6227343466743488
AF-Q6ZSS7-F1-model-v4_A	0.6231119719087909
AF-Q01118-F1-model-v4_A	0.6231169573358804
AF-Q9NU22-F4-model-v4_A	0.6231995976122437
AF-Q5R3F8-F1-model-v4_A	0.6233351767134158
AF-Q6ZQX7-F1-model-v4_A	0.6233374038582794
AF-Q6N022-F2-model-v4_A	0.6234625524686818
AF-Q86UQ4-F9-model-v4_A	0.6236733608576882
AF-P41182-F1-model-v4_A	0.6237043726521116
AF-Q9Y4C8-F1-model-v4_A	0.6239888173088579
AF-P98160-F11-model-v4_A	0.6241583810922746
AF-P51957-F1-model-v4_A	0.624314999703334
AF-Q96H12-F1-model-v4_A	0.6245478909499663
AF-Q8WWF5-F1-model-v4_A	0.6247438086928756
AF-Q8NBR6-F1-model-v4_A	0.6248989757596389
AF-Q08495-F1-model-v4_A	0.624967739649601
AF-Q5M9Q1-F1-model-v4_A	0.625069649242178
AF-Q6H8Q1-F1-model-v4_A	0.6251158940840025
AF-Q9UBU9-F1-model-v4_A	0.6251754307963228
AF-Q9Y6R7-F21-model-v4_A	0.6252824879489385
AF-O95931-F1-model-v4_A	0.6254254209263993
AF-Q9ULV5-F1-model-v4_A	0.6254815544529015
AF-Q9NR83-F1-model-v4_A	0.6256651412448426
AF-Q96G28-F1-model-v4_A	0.6257129584192602
AF-O95071-F6-model-v4_A	0.6257678125710305
AF-Q13106-F1-model-v4_A	0.6260471510031377
AF-Q9H7Z3-F1-model-v4_A	0.6261715572236587
AF-Q9NU22-F5-model-v4_A	0.6262533368224568
AF-O60674-F1-model-v4_A	0.6263242858293172
AF-Q13950-F1-model-v4_A	0.6265209826579895
AF-Q99457-F1-model-v4_A	0.6265768452227467
AF-Q4G0T1-F1-model-v4_A	0.6265914271750838
AF-P46695-F1-model-v4_A	0.6266255891898644
AF-Q96Q15-F4-model-v4_A	0.6266854336326383
AF-Q8NAP8-F1-model-v4_A	0.627074803738743
AF-Q8IY33-F1-model-v4_A	0.6270858427110441
AF-O75581-F1-model-v4_A	0.627347301737955
AF-Q8N8G2-F1-model-v4_A	0.6274348398798201
AF-Q6P280-F1-model-v4_A	0.6276020429578538
AF-Q9C0E4-F1-model-v4_A	0.6277768134020767
AF-Q9UII4-F1-model-v4_A	0.6280355624248639
AF-Q9NZR2-F16-model-v4_A	0.628050868871459
AF-O95342-F1-model-v4_A	0.6281653557271109
AF-P0C7V0-F1-model-v4_A	0.6282552388913252
AF-Q9UHI8-F1-model-v4_A	0.628297650006344
AF-Q8WXX0-F6-model-v4_A	0.6283844688708342
AF-Q99504-F1-model-v4_A	0.6285813000975828
AF-Q70CQ2-F7-model-v4_A	0.6288929564319865
AF-Q8IZE3-F1-model-v4_A	0.6289438652325265
AF-Q6NT46-F1-model-v4_A	0.629155704025646
AF-O75592-F2-model-v4_A	0.6292645654035877
AF-Q15751-F3-model-v4_A	0.6292749420085919
AF-Q96M86-F9-model-v4_A	0.6293690891233082
AF-P19338-F1-model-v4_A	0.6294521115890591
AF-A6NJ64-F1-model-v4_A	0.6294688175085489
AF-Q96JL9-F1-model-v4_A	0.6295315209110568
AF-P49715-F1-model-v4_A	0.6297671606304566
AF-Q9P2N6-F1-model-v4_A	0.6300369565992743
AF-Q8N8H1-F1-model-v4_A	0.630248325591853
AF-Q8WXX0-F7-model-v4_A	0.6302720985319916
AF-Q9H8E8-F1-model-v4_A	0.6303086802697186
AF-Q3L8U1-F2-model-v4_A	0.6306093859809974
AF-Q9NU22-F3-model-v4_A	0.630631434215964
AF-P50570-F1-model-v4_A	0.6308536923516672
AF-Q008S8-F1-model-v4_A	0.631039871165038
AF-Q5T036-F1-model-v4_A	0.6310685663397746
AF-Q14204-F9-model-v4_A	0.6311340424550332
AF-Q07687-F1-model-v4_A	0.6311663880649233
AF-Q8NFH8-F1-model-v4_A	0.6311833928519189
AF-Q92620-F1-model-v4_A	0.6312334044182505
AF-Q15061-F1-model-v4_A	0.6314123994969566
AF-P55771-F1-model-v4_A	0.6315404083390971
AF-O95714-F3-model-v4_A	0.6316499576029395
AF-Q15583-F1-model-v4_A	0.6316621879061366
AF-Q13118-F1-model-v4_A	0.6317421912922269
AF-P63128-F1-model-v4_A	0.6317884617892735
AF-Q9Y2X3-F1-model-v4_A	0.6318284468273633
AF-O95714-F5-model-v4_A	0.6318339409322876
AF-A0FGR8-F1-model-v4_A	0.6318800289317034
AF-P25067-F1-model-v4_A	0.6319306330087665
AF-P06756-F1-model-v4_A	0.631960614491551
AF-Q8NEQ5-F1-model-v4_A	0.6319751556815252
AF-Q12950-F1-model-v4_A	0.6320681156128741
AF-A6NF34-F1-model-v4_A	0.6320800043263479
AF-O43247-F1-model-v4_A	0.6322948371164991
AF-Q92823-F1-model-v4_A	0.6323288417909443
AF-Q9BQY9-F1-model-v4_A	0.6323495396903261
AF-Q969W3-F1-model-v4_A	0.6323827656333133
AF-P19622-F1-model-v4_A	0.6324698960737979
AF-P0CG39-F1-model-v4_A	0.6325493369360528
AF-B2CW77-F1-model-v4_A	0.6328121553274731
AF-Q96EY1-F1-model-v4_A	0.6329154675340023
AF-Q9UK17-F1-model-v4_A	0.6329289275346437
AF-Q6VAB6-F1-model-v4_A	0.633022989898666
AF-Q6ZN06-F1-model-v4_A	0.6330723457988472
AF-Q9Y3T6-F1-model-v4_A	0.6331092987453114
AF-Q8N5U6-F1-model-v4_A	0.6332521864562719
AF-P08183-F1-model-v4_A	0.6333567644716214
AF-O60934-F1-model-v4_A	0.633604144497809
AF-P07900-F1-model-v4_A	0.6336990036695033
AF-Q6PF04-F1-model-v4_A	0.6337033922814671
AF-P49069-F1-model-v4_A	0.6337232965961481
AF-Q685J3-F8-model-v4_A	0.6338061532481198
AF-Q9NU22-F17-model-v4_A	0.6338163001301355
AF-P15529-F1-model-v4_A	0.6338287663437481
AF-Q5T0N1-F1-model-v4_A	0.6339905743554649
AF-Q12901-F1-model-v4_A	0.6339910017035789
AF-P35125-F1-model-v4_A	0.6341595307132271
AF-Q9UP79-F1-model-v4_A	0.6344902556247033
AF-Q92932-F1-model-v4_A	0.6345301737076423
AF-Q5JNZ3-F1-model-v4_A	0.6345708830863238
AF-Q15772-F3-model-v4_A	0.6346048010390488
AF-Q9UKI8-F1-model-v4_A	0.6346813381807951
AF-A1A4S6-F1-model-v4_A	0.6348816687516347
AF-Q9UHF1-F1-model-v4_A	0.6350143235849394
AF-Q05BV3-F1-model-v4_A	0.6350635497395967
AF-P12111-F3-model-v4_A	0.6350907804840015
AF-O75995-F1-model-v4_A	0.635260459674158
AF-Q13066-F1-model-v4_A	0.6353028935591419
AF-Q9Y6R7-F18-model-v4_A	0.6353030614963493
AF-Q8NCA5-F1-model-v4_A	0.635327632289286
AF-A6NHR8-F1-model-v4_A	0.6355887737602113
AF-Q9ULI1-F1-model-v4_A	0.6356326758408086
AF-O43561-F1-model-v4_A	0.6356866855028688
AF-Q5T124-F1-model-v4_A	0.6357314818271658
AF-Q92543-F1-model-v4_A	0.6357600993496716
AF-Q96N23-F3-model-v4_A	0.6359404099038601
AF-P42858-F6-model-v4_A	0.6360010245304157
AF-Q9C098-F1-model-v4_A	0.636063754585382
AF-Q96MY1-F1-model-v4_A	0.6361971405541874
AF-Q5HYW3-F1-model-v4_A	0.6361971837826328
AF-P12821-F1-model-v4_A	0.6363252286347386
AF-Q14997-F1-model-v4_A	0.6364336371656728
AF-Q9HBT8-F1-model-v4_A	0.6364897833583958
AF-Q6R2W3-F1-model-v4_A	0.6365790960498355
AF-Q08289-F1-model-v4_A	0.6366305924825784
AF-Q6T4P5-F1-model-v4_A	0.636824231858342
AF-P83369-F1-model-v4_A	0.6368496778655549
AF-Q8TE85-F1-model-v4_A	0.636932897003137
AF-A0A1W2PQ72-F1-model-v4_A	0.6371119780617305
AF-Q9H321-F1-model-v4_A	0.6372191700787028
AF-Q8IWV8-F1-model-v4_A	0.6372504380175926
AF-A0A5F9ZHI8-F1-model-v4_A	0.6373723025384693
AF-Q8N693-F1-model-v4_A	0.6374014240943633
AF-P21439-F1-model-v4_A	0.6374222702326074
AF-Q03933-F1-model-v4_A	0.6374286147154538
AF-Q6ZUX3-F1-model-v4_A	0.6375660990365539
AF-P53539-F1-model-v4_A	0.6376135033931231
AF-Q8TF44-F1-model-v4_A	0.6376885108800027
AF-Q9Y4A5-F4-model-v4_A	0.6378747445965777
AF-Q6NXP0-F1-model-v4_A	0.6378920348833562
AF-P20393-F1-model-v4_A	0.6379076133727214
AF-Q8N9V6-F1-model-v4_A	0.6380257075859072
AF-Q86VY4-F1-model-v4_A	0.6380589666148169
AF-Q9UQ88-F1-model-v4_A	0.6382143398609683
AF-Q9UBG0-F1-model-v4_A	0.6382517611760044
AF-Q8NC24-F1-model-v4_A	0.6383223303195918
AF-A0A1W2PPM1-F1-model-v4_A	0.6383510874991323
AF-Q96MT1-F1-model-v4_A	0.6383926394863451
AF-Q96M86-F10-model-v4_A	0.6383957647297295
AF-O95382-F1-model-v4_A	0.638532698520895
AF-Q13506-F1-model-v4_A	0.638701074732845
AF-Q96PP4-F1-model-v4_A	0.638814990447112
AF-Q8IYI6-F1-model-v4_A	0.6388503727543411
AF-Q8IVW6-F1-model-v4_A	0.6388886065143136
AF-Q6P1R3-F1-model-v4_A	0.6389031899802334
AF-Q8TDJ6-F3-model-v4_A	0.6389240822627713
AF-P35670-F1-model-v4_A	0.6389387209968517
AF-P98164-F3-model-v4_A	0.6393110199895637
AF-Q9Y4B4-F1-model-v4_A	0.6394482976166268
AF-Q8NE35-F1-model-v4_A	0.6395202768687279
AF-O95071-F2-model-v4_A	0.6395922852941501
AF-Q9H3R2-F1-model-v4_A	0.6395946911320969
AF-O75962-F6-model-v4_A	0.6396428981387079
AF-Q14204-F10-model-v4_A	0.6396944553745956
AF-P21817-F2-model-v4_A	0.6397884686157277
AF-P12755-F1-model-v4_A	0.6398856034944641
AF-Q96LT9-F1-model-v4_A	0.6400920046821633
AF-Q9H6I2-F1-model-v4_A	0.6401847358815023
AF-Q86YW5-F1-model-v4_A	0.6402650556410737
AF-P04275-F5-model-v4_A	0.6404704895863603
AF-Q9UKV5-F1-model-v4_A	0.6405675562406683
AF-A6NCL1-F1-model-v4_A	0.6407060143043376
AF-Q06732-F1-model-v4_A	0.6407243515539173
AF-Q2TBE0-F1-model-v4_A	0.6407589247484284
AF-Q96RJ3-F1-model-v4_A	0.6408509412484015
AF-Q9H2X9-F1-model-v4_A	0.6408561974014803
AF-Q9NU22-F16-model-v4_A	0.6410555815053521
AF-Q8N7U7-F1-model-v4_A	0.6411148775469846
AF-Q9NXF1-F1-model-v4_A	0.6411298674006145
AF-Q12836-F1-model-v4_A	0.6414746987671881
AF-P98164-F13-model-v4_A	0.6415597938160893
AF-P78347-F1-model-v4_A	0.641589541494541
AF-Q4VXU2-F1-model-v4_A	0.6416538842757571
AF-Q96NI6-F1-model-v4_A	0.6417858570533646
AF-Q8N8Z8-F1-model-v4_A	0.6417968242945123
AF-Q9BRQ0-F1-model-v4_A	0.6420063507486387
AF-O60524-F1-model-v4_A	0.6421677570004802
AF-Q9H9A7-F1-model-v4_A	0.6423405312842989
AF-Q9P2K3-F1-model-v4_A	0.6423742094719538
AF-Q9BWV1-F1-model-v4_A	0.6425402251020057
AF-Q5TBA9-F10-model-v4_A	0.6426616459587345
AF-Q99816-F1-model-v4_A	0.6427066974555515
AF-P14616-F1-model-v4_A	0.6427330477144712
AF-Q9BZE3-F1-model-v4_A	0.6427498614041612
AF-O60732-F1-model-v4_A	0.6428514465839821
AF-Q96JG8-F1-model-v4_A	0.6429472966993418
AF-Q15784-F1-model-v4_A	0.6429648994071777
AF-Q5JVG2-F1-model-v4_A	0.6434022242819677
AF-Q9UBV2-F1-model-v4_A	0.6434067695114337
AF-Q9UNN4-F1-model-v4_A	0.6435165250762094
AF-Q5W041-F1-model-v4_A	0.6436176841950471
AF-Q9BRS8-F1-model-v4_A	0.6437970864031776
AF-A6NE52-F1-model-v4_A	0.6440055044895697
AF-Q9NRJ2-F1-model-v4_A	0.6442000509656856
AF-Q8WWZ7-F1-model-v4_A	0.644204897702691
AF-Q5TEA3-F1-model-v4_A	0.644213286672222
AF-A6NHN6-F1-model-v4_A	0.6445819222140609
AF-P78412-F1-model-v4_A	0.6446151416108314
AF-Q6NSJ2-F1-model-v4_A	0.6447466083664365
AF-Q13562-F1-model-v4_A	0.6448632844466252
AF-O00327-F1-model-v4_A	0.6449160623159562
AF-P58107-F2-model-v4_A	0.6450591862785815
AF-P0CG48-F1-model-v4_A	0.645145990600256
AF-Q66K14-F1-model-v4_A	0.645166573172724
AF-Q9P2D1-F5-model-v4_A	0.6451926879821592
AF-P22059-F1-model-v4_A	0.6452081852856292
AF-Q96KN9-F1-model-v4_A	0.6452339629918767
AF-Q7Z6Z7-F3-model-v4_A	0.6454667946350822
AF-Q9NZR2-F14-model-v4_A	0.6456975447064064
AF-Q8IWD4-F1-model-v4_A	0.645754097752674
AF-Q07617-F1-model-v4_A	0.6458943283501416
AF-Q3SY89-F1-model-v4_A	0.6462152032090238
AF-O75339-F1-model-v4_A	0.6464081616672239
AF-Q9UJU6-F1-model-v4_A	0.6464152605308158
AF-P0DKX0-F1-model-v4_A	0.6465549093600618
AF-Q9Y3Y2-F1-model-v4_A	0.6465986292271872
AF-P00533-F1-model-v4_A	0.6466157137928754
AF-P01189-F1-model-v4_A	0.6466463353941541
AF-Q9UKT4-F1-model-v4_A	0.6466466740129198
AF-Q9BZL6-F1-model-v4_A	0.6466762628241343
AF-Q9Y6X2-F1-model-v4_A	0.6466841981165385
AF-Q04864-F1-model-v4_A	0.646697651077824
AF-Q9Y485-F3-model-v4_A	0.6467256589500925
AF-P01133-F1-model-v4_A	0.6469079925897273
AF-P98155-F1-model-v4_A	0.6469173592734014
AF-Q07954-F4-model-v4_A	0.64695167963782
AF-Q71SY5-F1-model-v4_A	0.6469698075910693
AF-P52736-F1-model-v4_A	0.6470994427145685
AF-Q13315-F6-model-v4_A	0.6471487829377459
AF-P23945-F1-model-v4_A	0.6472940593698815
AF-Q685J3-F16-model-v4_A	0.647305872051483
AF-O95400-F1-model-v4_A	0.6473759548709568
AF-Q4G0N8-F1-model-v4_A	0.6474894745591089
AF-O75197-F1-model-v4_A	0.6475264877628096
AF-Q96PU9-F1-model-v4_A	0.6476107155408329
AF-Q5XPI4-F1-model-v4_A	0.647616042863426
AF-Q96JN8-F1-model-v4_A	0.647868532239035
AF-Q13045-F1-model-v4_A	0.647953219613279
AF-Q8N0X2-F1-model-v4_A	0.6483606990230907
AF-Q8WXI7-F63-model-v4_A	0.6484045902266956
AF-Q8TAU0-F1-model-v4_A	0.6484612878527726
AF-Q8NFJ8-F1-model-v4_A	0.6484848628996668
AF-Q15042-F1-model-v4_A	0.64850344643446
AF-Q6ZSG2-F1-model-v4_A	0.6486115526538451
AF-O95602-F1-model-v4_A	0.6487459262745676
AF-P17600-F1-model-v4_A	0.6487847171406284
AF-Q12929-F1-model-v4_A	0.6490816768291142
AF-Q15772-F4-model-v4_A	0.6491359042420729
AF-Q9H8G2-F1-model-v4_A	0.6491782694372077
AF-O75554-F1-model-v4_A	0.6491869290129199
AF-Q2M3G0-F1-model-v4_A	0.649349418812404
AF-Q9Y6W5-F1-model-v4_A	0.6494308620053685
AF-O60346-F1-model-v4_A	0.6495387918750225
AF-Q9BXT6-F1-model-v4_A	0.6496915281561967
AF-Q8TBP5-F1-model-v4_A	0.6497461497755791
AF-O76087-F1-model-v4_A	0.6498516799481894
AF-Q70CQ2-F6-model-v4_A	0.650040155507278
AF-Q5T4S7-F10-model-v4_A	0.6501737229929577
AF-Q76KX8-F1-model-v4_A	0.6503710461775645
AF-Q96BH1-F1-model-v4_A	0.6504016091019815
AF-Q9UHR5-F1-model-v4_A	0.6506545064943463
AF-Q96B01-F1-model-v4_A	0.6507013412844349
AF-Q02446-F1-model-v4_A	0.6507145050587818
AF-Q00056-F1-model-v4_A	0.6507293974623694
AF-P57740-F1-model-v4_A	0.6508646658749787
AF-P33241-F1-model-v4_A	0.6508886944652994
AF-Q9NZR2-F13-model-v4_A	0.6509509184973875
AF-Q9H8H0-F1-model-v4_A	0.6511624304678449
AF-Q9Y5Z7-F1-model-v4_A	0.6511740837174239
AF-O95185-F1-model-v4_A	0.6512451428892789
AF-Q8N9Y4-F1-model-v4_A	0.6514344025244044
AF-O15354-F1-model-v4_A	0.6515502584937579
AF-O43638-F1-model-v4_A	0.6517679646162596
AF-Q8N2I2-F1-model-v4_A	0.6518112604192573
AF-Q9NQA3-F1-model-v4_A	0.6518824784428869
AF-Q9NZR2-F6-model-v4_A	0.6519554705620864
AF-P35606-F1-model-v4_A	0.6519663339986222
AF-Q13972-F1-model-v4_A	0.6519799041011058
AF-Q8IX29-F1-model-v4_A	0.6520801708212955
[truncated: 21,395 more rows]
