# Supplementary material for: Identifying and profiling structural similarities between Spike of SARS-CoV-2 and other viral or host proteins with Machaon
Source: Commun Biol. 2023 Jul 19;6:752. doi: 10.1038/s42003-023-05076-7 (PMC10356814; doi:10.1038/s42003-023-05076-7)
Supplement: Supplementary file 9 — Supplementary Data 6 [file 42003_2023_5076_MOESM9_ESM.zip › 6VXX_A_whole_alphafold4_dataset/metrics/6VXX_A_t-alpha.csv]

structureId	t-alpha
6VXX_A	0.0
AF-O75030-F1-model-v4_A	0.0
AF-Q9UHD8-F1-model-v4_A	0.0
AF-P12111-F1-model-v4_A	0.0
AF-P43354-F1-model-v4_A	0.0
AF-Q8WXG9-F9-model-v4_A	0.0
AF-Q9UJY5-F1-model-v4_A	0.0
AF-Q6ZNJ1-F7-model-v4_A	0.0
AF-Q8WXG9-F13-model-v4_A	0.0
AF-O94906-F1-model-v4_A	0.0008271775551371
AF-Q6ZR08-F8-model-v4_A	0.0008271775551371
AF-Q92736-F7-model-v4_A	0.0008271775551371
AF-Q15413-F12-model-v4_A	0.0008271775551371
AF-Q9C009-F1-model-v4_A	0.0008271775551371
AF-Q9Y4C8-F1-model-v4_A	0.0008271775551371
AF-Q8N9M1-F1-model-v4_A	0.0008271775551371
AF-Q7L2R6-F1-model-v4_A	0.0008271775551371
AF-Q63HM2-F1-model-v4_A	0.0008271775551371
AF-O14727-F1-model-v4_A	0.0008271775551371
AF-Q8WXH0-F18-model-v4_A	0.0008271775551371
AF-O96013-F1-model-v4_A	0.0008271775551371
AF-Q9H3P2-F1-model-v4_A	0.0008271775551371
AF-P17020-F1-model-v4_A	0.0008271775551371
AF-Q8WZ42-F124-model-v4_A	0.0008271775551371
AF-Q76MJ5-F1-model-v4_A	0.0008271775551371
AF-P19634-F1-model-v4_A	0.0008281320187666
AF-Q8IZQ1-F3-model-v4_A	0.0008281320187666
AF-A6NCL1-F1-model-v4_A	0.0008281320187666
AF-Q12849-F1-model-v4_A	0.0008281320187666
AF-Q96DT5-F2-model-v4_A	0.0008281320187666
AF-Q9NR09-F7-model-v4_A	0.0008281320187666
AF-O00499-F1-model-v4_A	0.0008281320187666
AF-Q9Y4X4-F1-model-v4_A	0.0008281320187666
AF-Q9HCG1-F1-model-v4_A	0.0008281320187666
AF-Q9C0G6-F4-model-v4_A	0.0008281320187666
AF-Q9NR09-F15-model-v4_A	0.0008281320187666
AF-Q658T7-F1-model-v4_A	0.0008281320187666
AF-Q15311-F1-model-v4_A	0.0008281320187666
AF-P15918-F1-model-v4_A	0.0016540840807526
AF-Q96RW7-F2-model-v4_A	0.0016540840807526
AF-Q06732-F1-model-v4_A	0.0016540840807526
AF-Q96GD3-F1-model-v4_A	0.0016540840807526
AF-Q9Y485-F3-model-v4_A	0.0016540840807526
AF-Q8TDW7-F14-model-v4_A	0.0016540840807526
AF-P0CG41-F1-model-v4_A	0.0016540840807526
AF-O14503-F1-model-v4_A	0.0016540840807526
AF-P0CJ89-F1-model-v4_A	0.0016569498401739
AF-P46939-F11-model-v4_A	0.0016569498401739
AF-P22607-F1-model-v4_A	0.0016569498401739
AF-Q9NR09-F9-model-v4_A	0.0016569498401739
AF-Q7Z794-F1-model-v4_A	0.0016569498401739
AF-Q86UC2-F1-model-v4_A	0.0016569498401739
AF-Q8IYX7-F1-model-v4_A	0.0016569498401739
AF-Q9NY43-F1-model-v4_A	0.0016569498401739
AF-Q15928-F1-model-v4_A	0.0016569498401739
AF-Q99575-F1-model-v4_A	0.0024811957952362
AF-Q685J3-F10-model-v4_A	0.0024811957952362
AF-Q16625-F1-model-v4_A	0.0024811957952362
AF-Q99593-F1-model-v4_A	0.0024811957952362
AF-Q7Z5R6-F1-model-v4_A	0.0024811957952362
AF-Q96M86-F1-model-v4_A	0.0024811957952362
AF-Q8NEG5-F1-model-v4_A	0.0024811957952362
AF-Q8WZ42-F42-model-v4_A	0.0024811957952362
AF-Q8NFF5-F1-model-v4_A	0.0024811957952362
AF-Q9Y6R7-F22-model-v4_A	0.0024811957952362
AF-P78509-F3-model-v4_A	0.0024811957952362
AF-Q8NI77-F1-model-v4_A	0.0024811957952362
AF-Q8WXX0-F4-model-v4_A	0.0024811957952362
AF-Q03933-F1-model-v4_A	0.0024878881015579
AF-Q9NZJ4-F2-model-v4_A	0.0024878881015579
AF-Q6P996-F1-model-v4_A	0.0024878881015579
AF-P22105-F3-model-v4_A	0.0024878881015579
AF-Q9BYV6-F1-model-v4_A	0.0024878881015579
AF-Q8WU79-F1-model-v4_A	0.0024878881015579
AF-Q92598-F1-model-v4_A	0.0024878881015579
AF-Q5TKA1-F1-model-v4_A	0.0024878881015579
AF-Q6PJI9-F1-model-v4_A	0.0024878881015579
AF-Q2VWP7-F1-model-v4_A	0.0024878881015579
AF-P0CJ85-F1-model-v4_A	0.0024878881015579
AF-Q12796-F1-model-v4_A	0.0024878881015579
AF-Q9H6S3-F1-model-v4_A	0.0024878881015579
AF-Q8IZQ1-F5-model-v4_A	0.0024878881015579
AF-P32314-F1-model-v4_A	0.0033085120789013
AF-O00566-F1-model-v4_A	0.0033085120789013
AF-Q7Z6Z7-F1-model-v4_A	0.0033085120789013
AF-Q8TC27-F1-model-v4_A	0.0033085120789013
AF-Q9BRS8-F1-model-v4_A	0.0033085120789013
AF-Q0VDD8-F11-model-v4_A	0.0033085120789013
AF-Q63HN8-F13-model-v4_A	0.0033085120789013
AF-Q96K21-F1-model-v4_A	0.0033085120789013
AF-Q6NSI3-F1-model-v4_A	0.0033085120789013
AF-O60494-F2-model-v4_A	0.0033085120789013
AF-Q96I24-F1-model-v4_A	0.0033085120789013
AF-Q9NYQ8-F10-model-v4_A	0.0033085120789013
AF-Q63HN8-F17-model-v4_A	0.0033085120789013
AF-Q92879-F1-model-v4_A	0.0033085120789013
AF-Q16832-F1-model-v4_A	0.0033085120789013
AF-Q92858-F1-model-v4_A	0.0033195156791741
AF-Q9BZ76-F1-model-v4_A	0.0033195156791741
AF-Q6P5Q4-F1-model-v4_A	0.0033195156791741
AF-Q9NW68-F1-model-v4_A	0.0033195156791741
AF-Q2TAL5-F1-model-v4_A	0.0033195156791741
AF-Q96BF6-F1-model-v4_A	0.0033195156791741
AF-Q9H6R4-F1-model-v4_A	0.0033195156791741
AF-O75592-F2-model-v4_A	0.0033195156791741
AF-Q9BQ39-F1-model-v4_A	0.0033195156791741
AF-Q8WZ42-F93-model-v4_A	0.0033195156791741
AF-Q9HCR9-F1-model-v4_A	0.0033195156791741
AF-Q86UW9-F1-model-v4_A	0.0041355535019986
AF-Q8TE73-F9-model-v4_A	0.0041355535019986
AF-Q86VF2-F1-model-v4_A	0.0041355535019986
AF-Q9Y6D5-F1-model-v4_A	0.0041355535019986
AF-Q9UBG0-F1-model-v4_A	0.0041355535019986
AF-Q9UEW3-F1-model-v4_A	0.0041355535019986
AF-Q13202-F1-model-v4_A	0.0041355535019986
AF-O75445-F20-model-v4_A	0.0041355535019986
AF-O43296-F1-model-v4_A	0.0041355535019986
AF-A0AV02-F1-model-v4_A	0.0041355535019986
AF-Q49AA0-F1-model-v4_A	0.0041527907791232
AF-Q5GH73-F1-model-v4_A	0.0041527907791232
AF-Q4ADV7-F1-model-v4_A	0.0041527907791232
AF-Q5TBA9-F5-model-v4_A	0.0041527907791232
AF-Q8IZ52-F1-model-v4_A	0.0041527907791232
AF-Q99457-F1-model-v4_A	0.0041527907791232
AF-Q86WI1-F1-model-v4_A	0.0041527907791232
AF-P25391-F8-model-v4_A	0.0041527907791232
AF-Q7RTW8-F1-model-v4_A	0.0041527907791232
AF-Q05925-F1-model-v4_A	0.0041527907791232
AF-Q8NC51-F1-model-v4_A	0.0041527907791232
AF-Q8WXG9-F3-model-v4_A	0.0041527907791232
AF-Q4LDE5-F3-model-v4_A	0.0041527907791232
AF-Q14242-F1-model-v4_A	0.0041527907791232
AF-Q03001-F2-model-v4_A	0.0041527907791232
AF-Q8NHW3-F1-model-v4_A	0.0041527907791232
AF-P78423-F1-model-v4_A	0.0041527907791232
AF-Q8NCM8-F13-model-v4_A	0.0041527907791232
AF-Q04206-F1-model-v4_A	0.0049627974633414
AF-P21127-F1-model-v4_A	0.0049627974633414
AF-Q9UKB5-F1-model-v4_A	0.0049627974633414
AF-P56730-F1-model-v4_A	0.0049627974633414
AF-Q9HCU4-F6-model-v4_A	0.0049627974633414
AF-Q9UFH2-F5-model-v4_A	0.0049627974633414
AF-Q70CQ2-F7-model-v4_A	0.0049627974633414
AF-Q5SZK8-F5-model-v4_A	0.0049627974633414
AF-Q96RW7-F11-model-v4_A	0.0049627974633414
AF-Q86YH2-F1-model-v4_A	0.0049627974633414
AF-Q6ZR08-F1-model-v4_A	0.0049627974633414
AF-Q8TE73-F11-model-v4_A	0.0049627974633414
AF-O95071-F2-model-v4_A	0.0049627974633414
AF-Q53LP3-F1-model-v4_A	0.0049877163597098
AF-Q9BQG1-F1-model-v4_A	0.0049877163597098
AF-Q9Y5G8-F1-model-v4_A	0.0049877163597098
AF-Q8NEM1-F1-model-v4_A	0.0049877163597098
AF-Q9Y2L9-F1-model-v4_A	0.0049877163597098
AF-Q15751-F4-model-v4_A	0.0049877163597098
AF-Q96PU4-F1-model-v4_A	0.0049877163597098
AF-O14628-F1-model-v4_A	0.0049877163597098
AF-O14709-F1-model-v4_A	0.0049877163597098
AF-Q5T4S7-F6-model-v4_A	0.0049877163597098
AF-Q5T4S7-F19-model-v4_A	0.0049877163597098
AF-Q9C099-F1-model-v4_A	0.0049877163597098
AF-A2A3N6-F1-model-v4_A	0.0057897637424946
AF-Q8NFZ4-F1-model-v4_A	0.0057897637424946
AF-P78527-F4-model-v4_A	0.0057897637424946
AF-Q9Y5H1-F1-model-v4_A	0.0057897637424946
AF-Q8TE82-F1-model-v4_A	0.0057897637424946
AF-Q96N23-F2-model-v4_A	0.0057897637424946
AF-P63132-F1-model-v4_A	0.0057897637424946
AF-Q8WUQ7-F1-model-v4_A	0.0057897637424946
AF-Q8WZ42-F74-model-v4_A	0.0057897637424946
AF-Q9NZJ4-F5-model-v4_A	0.0057897637424946
AF-Q6P387-F1-model-v4_A	0.0057897637424946
AF-Q6ZS81-F10-model-v4_A	0.0057897637424946
AF-Q14517-F11-model-v4_A	0.0057897637424946
AF-Q9ULB4-F1-model-v4_A	0.0057897637424946
AF-Q9H4H8-F1-model-v4_A	0.0057897637424946
AF-Q9UN74-F1-model-v4_A	0.0057897637424946
AF-P21817-F8-model-v4_A	0.0057897637424946
AF-Q6ZN84-F1-model-v4_A	0.0057897637424946
AF-P09874-F1-model-v4_A	0.0057897637424946
AF-Q8NFJ8-F1-model-v4_A	0.0058238157721357
AF-Q8WZ42-F132-model-v4_A	0.0058238157721357
AF-O75445-F2-model-v4_A	0.0058238157721357
AF-O75762-F1-model-v4_A	0.0058238157721357
AF-Q9P232-F1-model-v4_A	0.0058238157721357
AF-Q02846-F1-model-v4_A	0.0058238157721357
AF-Q9HDB9-F1-model-v4_A	0.0058238157721357
AF-Q9BZR9-F1-model-v4_A	0.0058238157721357
AF-O14936-F1-model-v4_A	0.0058238157721357
AF-Q9BXL6-F1-model-v4_A	0.0058238157721357
AF-Q14571-F7-model-v4_A	0.0058238157721357
AF-Q8IX90-F1-model-v4_A	0.0058238157721357
AF-O60494-F5-model-v4_A	0.0058238157721357
AF-O43364-F1-model-v4_A	0.0058238157721357
AF-P29317-F1-model-v4_A	0.0058238157721357
AF-Q8N2C7-F6-model-v4_A	0.0058238157721357
AF-O95714-F19-model-v4_A	0.0058238157721357
AF-Q06278-F1-model-v4_A	0.0058238157721357
AF-Q8N9T8-F1-model-v4_A	0.0058238157721357
AF-O75022-F1-model-v4_A	0.0058238157721357
AF-Q5T953-F1-model-v4_A	0.0066169305252397
AF-Q8TDJ6-F2-model-v4_A	0.0066169305252397
AF-Q2M3G0-F1-model-v4_A	0.0066169305252397
AF-Q9H3Q1-F1-model-v4_A	0.0066169305252397
AF-Q8TF68-F1-model-v4_A	0.0066169305252397
AF-Q8N612-F1-model-v4_A	0.0066169305252397
AF-Q9NRL3-F1-model-v4_A	0.0066169305252397
AF-A6NHJ4-F1-model-v4_A	0.0066169305252397
AF-P35453-F1-model-v4_A	0.0066169305252397
AF-Q9Y6N8-F1-model-v4_A	0.0066169305252397
AF-P41226-F1-model-v4_A	0.0066169305252397
AF-Q9UPZ9-F1-model-v4_A	0.0066169305252397
AF-P0CJ86-F1-model-v4_A	0.0066610907906692
AF-Q9ULK0-F1-model-v4_A	0.0066610907906692
AF-Q08211-F1-model-v4_A	0.0066610907906692
AF-Q8TDW7-F4-model-v4_A	0.0066610907906692
AF-Q8N3L3-F1-model-v4_A	0.0066610907906692
AF-Q9Y5G2-F1-model-v4_A	0.0066610907906692
AF-Q9UQ90-F1-model-v4_A	0.0066610907906692
AF-O60486-F1-model-v4_A	0.0066610907906692
AF-Q14D04-F1-model-v4_A	0.0066610907906692
AF-Q86YV0-F1-model-v4_A	0.0066610907906692
AF-Q6N022-F4-model-v4_A	0.0066610907906692
AF-O75925-F1-model-v4_A	0.0066610907906692
AF-Q8WXX0-F12-model-v4_A	0.0066610907906692
AF-Q5T4T6-F1-model-v4_A	0.0066610907906692
AF-Q13671-F1-model-v4_A	0.0066610907906692
AF-Q86UV5-F1-model-v4_A	0.0066610907906692
AF-Q96JS3-F1-model-v4_A	0.0066610907906692
AF-P20701-F1-model-v4_A	0.0066610907906692
AF-Q9BWT3-F1-model-v4_A	0.0074438168005386
AF-Q86VR2-F1-model-v4_A	0.0074438168005386
AF-Q9NT68-F4-model-v4_A	0.0074438168005386
AF-Q9NT68-F7-model-v4_A	0.0074438168005386
AF-Q9NWM3-F1-model-v4_A	0.0074438168005386
AF-Q9UKZ4-F7-model-v4_A	0.0074438168005386
AF-Q8WZ42-F157-model-v4_A	0.0074438168005386
AF-Q14204-F4-model-v4_A	0.0074438168005386
AF-A6PVC2-F1-model-v4_A	0.0074438168005386
AF-Q9UKZ4-F6-model-v4_A	0.0074438168005386
AF-Q14139-F1-model-v4_A	0.0074438168005386
AF-Q7Z6Z7-F3-model-v4_A	0.0074438168005386
AF-Q12955-F1-model-v4_A	0.0074438168005386
AF-Q8TD57-F3-model-v4_A	0.0074438168005386
AF-O95714-F3-model-v4_A	0.0075000236060698
AF-Q96MU6-F1-model-v4_A	0.0075000236060698
AF-Q9BT25-F1-model-v4_A	0.0075000236060698
AF-Q6ZW76-F1-model-v4_A	0.0075000236060698
AF-Q5VWK5-F1-model-v4_A	0.0075000236060698
AF-Q09666-F18-model-v4_A	0.0075000236060698
AF-Q9Y2N7-F1-model-v4_A	0.0075000236060698
AF-P22897-F1-model-v4_A	0.0075000236060698
AF-Q86XX4-F15-model-v4_A	0.0075000236060698
AF-A8MTJ6-F1-model-v4_A	0.0075000236060698
AF-P24043-F5-model-v4_A	0.0075000236060698
AF-Q9UBU9-F1-model-v4_A	0.0075000236060698
AF-Q3SY89-F1-model-v4_A	0.0082713823222237
AF-A6NHQ4-F1-model-v4_A	0.0082713823222237
AF-P46939-F7-model-v4_A	0.0082713823222237
AF-O75074-F1-model-v4_A	0.0082713823222237
AF-O00716-F1-model-v4_A	0.0082713823222237
AF-Q8IW93-F1-model-v4_A	0.0082713823222237
AF-Q9H461-F1-model-v4_A	0.0082713823222237
AF-Q86X95-F1-model-v4_A	0.0082713823222237
AF-Q9NR09-F18-model-v4_A	0.0082713823222237
AF-Q8NF91-F1-model-v4_A	0.0082713823222237
AF-Q6PJ61-F1-model-v4_A	0.0082713823222237
AF-Q96MY7-F1-model-v4_A	0.0082713823222237
AF-Q9BWX5-F1-model-v4_A	0.0082713823222237
AF-Q08499-F1-model-v4_A	0.0082713823222237
AF-A6NNJ1-F1-model-v4_A	0.0082713823222237
AF-Q3SYB3-F1-model-v4_A	0.0083406172007201
AF-Q9NYQ8-F13-model-v4_A	0.0083406172007201
AF-Q96NW4-F1-model-v4_A	0.0083406172007201
AF-Q9NZJ0-F1-model-v4_A	0.0083406172007201
AF-Q86WI1-F3-model-v4_A	0.0083406172007201
AF-Q8N2C7-F9-model-v4_A	0.0083406172007201
AF-Q96N58-F1-model-v4_A	0.0083406172007201
AF-Q8TDZ2-F1-model-v4_A	0.0083406172007201
AF-Q96N23-F5-model-v4_A	0.0083406172007201
AF-Q9H9Y6-F1-model-v4_A	0.0083406172007201
AF-Q8NB25-F1-model-v4_A	0.0083406172007201
AF-A2VEC9-F2-model-v4_A	0.0083406172007201
AF-Q9P2J8-F1-model-v4_A	0.0083406172007201
AF-Q16676-F1-model-v4_A	0.0083406172007201
AF-P98161-F2-model-v4_A	0.0083406172007201
AF-Q92736-F10-model-v4_A	0.0083406172007201
AF-A6NP61-F1-model-v4_A	0.0083406172007201
AF-Q99062-F1-model-v4_A	0.0083406172007201
AF-F8WBI6-F1-model-v4_A	0.0083406172007201
AF-Q8IXT2-F1-model-v4_A	0.0083406172007201
AF-Q2M3C6-F1-model-v4_A	0.0083406172007201
AF-Q9UGP8-F1-model-v4_A	0.0083406172007201
AF-Q96RW7-F21-model-v4_A	0.0090981841206985
AF-Q9P0K8-F1-model-v4_A	0.0090981841206985
AF-Q14643-F6-model-v4_A	0.0090981841206985
AF-P15924-F2-model-v4_A	0.0090981841206985
AF-Q96SZ4-F1-model-v4_A	0.0090981841206985
AF-P15924-F5-model-v4_A	0.0090981841206985
AF-Q7Z408-F11-model-v4_A	0.0090981841206985
AF-Q9UQR0-F1-model-v4_A	0.0090981841206985
AF-Q9BUL5-F1-model-v4_A	0.0090981841206985
AF-Q969H4-F1-model-v4_A	0.0090981841206985
AF-Q9Y4D8-F3-model-v4_A	0.0090981841206985
AF-O43309-F1-model-v4_A	0.0091819121329137
AF-P01266-F3-model-v4_A	0.0091819121329137
AF-Q8N9F8-F1-model-v4_A	0.0091819121329137
AF-P54753-F1-model-v4_A	0.0091819121329137
AF-Q14149-F1-model-v4_A	0.0091819121329137
AF-P48668-F1-model-v4_A	0.0091819121329137
AF-A8MXY4-F1-model-v4_A	0.0091819121329137
AF-Q6PI77-F1-model-v4_A	0.0091819121329137
AF-Q7Z7G8-F13-model-v4_A	0.0091819121329137
AF-Q8WWL2-F1-model-v4_A	0.0091819121329137
AF-Q9UFH2-F8-model-v4_A	0.0091819121329137
AF-Q03052-F1-model-v4_A	0.0091819121329137
AF-Q8WXX0-F6-model-v4_A	0.0091819121329137
AF-Q9ULN7-F1-model-v4_A	0.0091819121329137
AF-O15504-F1-model-v4_A	0.0091819121329137
AF-Q9NZR2-F10-model-v4_A	0.0091819121329137
AF-Q9BU19-F1-model-v4_A	0.0091819121329137
AF-O95714-F15-model-v4_A	0.0091819121329137
AF-P41180-F1-model-v4_A	0.0099256639124456
AF-O75052-F1-model-v4_A	0.0099256639124456
AF-Q96PU5-F1-model-v4_A	0.0099256639124456
AF-Q96Q15-F4-model-v4_A	0.0099256639124456
AF-Q09666-F10-model-v4_A	0.0099256639124456
AF-O14786-F1-model-v4_A	0.0099256639124456
AF-Q6ZNJ1-F2-model-v4_A	0.0099256639124456
AF-Q99856-F1-model-v4_A	0.0099256639124456
AF-Q8IXQ4-F1-model-v4_A	0.0099256639124456
AF-Q9UF33-F1-model-v4_A	0.0099256639124456
AF-Q8N9W4-F1-model-v4_A	0.0099256639124456
AF-Q6IQ21-F1-model-v4_A	0.0099256639124456
AF-Q8NF91-F34-model-v4_A	0.0099256639124456
AF-O95613-F11-model-v4_A	0.0099256639124456
AF-Q86SP6-F1-model-v4_A	0.0099256639124456
AF-Q8TE73-F13-model-v4_A	0.0099256639124456
AF-P46939-F8-model-v4_A	0.0099256639124456
AF-Q96S66-F1-model-v4_A	0.0099256639124456
AF-P12111-F4-model-v4_A	0.0100253538396266
AF-Q96M96-F1-model-v4_A	0.0100253538396266
AF-Q8TDW7-F3-model-v4_A	0.0100253538396266
AF-Q460N5-F1-model-v4_A	0.0100253538396266
AF-Q5T4S7-F4-model-v4_A	0.0100253538396266
AF-O14979-F1-model-v4_A	0.0100253538396266
AF-P51659-F1-model-v4_A	0.0100253538396266
AF-P0CG33-F1-model-v4_A	0.0100253538396266
AF-Q14571-F4-model-v4_A	0.0100253538396266
AF-P08195-F1-model-v4_A	0.0100253538396266
AF-Q96C45-F1-model-v4_A	0.0100253538396266
AF-Q96SU4-F1-model-v4_A	0.0100253538396266
AF-Q8NCM8-F8-model-v4_A	0.0100253538396266
AF-Q6UB35-F1-model-v4_A	0.0100253538396266
AF-P30876-F1-model-v4_A	0.010752376359526
AF-Q8N9Y4-F1-model-v4_A	0.010752376359526
AF-Q5SSJ5-F1-model-v4_A	0.010752376359526
AF-Q01970-F1-model-v4_A	0.010752376359526
AF-Q14643-F5-model-v4_A	0.010752376359526
AF-Q02218-F1-model-v4_A	0.010752376359526
AF-Q9C0E8-F1-model-v4_A	0.0108695004677259
AF-Q5TD94-F1-model-v4_A	0.0108695004677259
AF-Q9H799-F1-model-v4_A	0.0108695004677259
AF-Q4V328-F1-model-v4_A	0.0108695004677259
AF-P17021-F1-model-v4_A	0.0108695004677259
AF-O75153-F1-model-v4_A	0.0108695004677259
AF-O60494-F8-model-v4_A	0.0108695004677259
AF-Q13444-F1-model-v4_A	0.0108695004677259
AF-P0CJ90-F1-model-v4_A	0.0108695004677259
AF-Q6ZS27-F1-model-v4_A	0.0108695004677259
AF-Q9Y4E8-F1-model-v4_A	0.0115797655430185
AF-Q86Z20-F1-model-v4_A	0.0115797655430185
AF-Q96PQ7-F1-model-v4_A	0.0115797655430185
AF-Q16478-F1-model-v4_A	0.0115797655430185
AF-Q86XX4-F11-model-v4_A	0.0115797655430185
AF-O00308-F1-model-v4_A	0.0115797655430185
AF-Q9NR09-F14-model-v4_A	0.0115797655430185
AF-Q9NRC6-F9-model-v4_A	0.0115797655430185
AF-Q8WZ42-F119-model-v4_A	0.0115797655430185
AF-Q5TBA9-F2-model-v4_A	0.0115797655430185
AF-P46939-F10-model-v4_A	0.0115797655430185
AF-Q96JB1-F1-model-v4_A	0.0115797655430185
AF-Q03001-F22-model-v4_A	0.0115797655430185
AF-Q6UXK2-F1-model-v4_A	0.0115797655430185
AF-P12814-F1-model-v4_A	0.0115797655430185
AF-Q7Z407-F10-model-v4_A	0.0115797655430185
AF-Q08945-F1-model-v4_A	0.0115797655430185
AF-Q5TH74-F1-model-v4_A	0.0117157998763879
AF-Q86VP1-F1-model-v4_A	0.0117157998763879
AF-Q9Y5F9-F1-model-v4_A	0.0117157998763879
AF-P78509-F11-model-v4_A	0.0117157998763879
AF-Q8WZ42-F69-model-v4_A	0.0117157998763879
AF-P38935-F1-model-v4_A	0.0117157998763879
AF-Q9Y5H6-F1-model-v4_A	0.0117157998763879
AF-Q9C0A0-F1-model-v4_A	0.0117157998763879
AF-Q9ULV5-F1-model-v4_A	0.0117157998763879
AF-O95235-F1-model-v4_A	0.0117157998763879
AF-A8MYU2-F1-model-v4_A	0.0117157998763879
AF-Q8WZ42-F152-model-v4_A	0.0117157998763879
AF-A6NC57-F1-model-v4_A	0.0117157998763879
AF-Q8N8Z8-F1-model-v4_A	0.0124068665100041
AF-Q9NQS1-F1-model-v4_A	0.0124068665100041
AF-Q9H8Y5-F1-model-v4_A	0.0124068665100041
AF-P42768-F1-model-v4_A	0.0124068665100041
AF-Q12889-F1-model-v4_A	0.0124068665100041
AF-Q8NF91-F36-model-v4_A	0.0124068665100041
AF-Q5TBA9-F6-model-v4_A	0.0124068665100041
AF-Q8WXH0-F7-model-v4_A	0.0124068665100041
AF-Q9P2Y5-F1-model-v4_A	0.0124068665100041
AF-Q8TE76-F1-model-v4_A	0.0124068665100041
AF-P55283-F1-model-v4_A	0.0124068665100041
AF-P10072-F1-model-v4_A	0.0124068665100041
AF-O43298-F1-model-v4_A	0.0124068665100041
AF-Q96F46-F1-model-v4_A	0.0124068665100041
AF-Q6V1P9-F1-model-v4_A	0.0124068665100041
AF-P50219-F1-model-v4_A	0.012562807806465
AF-Q9UFH2-F10-model-v4_A	0.012562807806465
AF-P21817-F6-model-v4_A	0.012562807806465
AF-Q86XX4-F1-model-v4_A	0.012562807806465
AF-Q15149-F6-model-v4_A	0.012562807806465
AF-Q8N587-F1-model-v4_A	0.012562807806465
AF-Q8NF50-F1-model-v4_A	0.012562807806465
AF-Q86YT6-F1-model-v4_A	0.012562807806465
AF-Q9HCI7-F1-model-v4_A	0.0132341605941959
AF-Q9NS39-F1-model-v4_A	0.0132341605941959
AF-P55199-F1-model-v4_A	0.0132341605941959
AF-Q9BWE0-F1-model-v4_A	0.0132341605941959
AF-Q9NUC0-F1-model-v4_A	0.0132341605941959
AF-P04275-F2-model-v4_A	0.0132341605941959
AF-Q3KNS1-F1-model-v4_A	0.0132341605941959
AF-Q9Y2L5-F1-model-v4_A	0.0132341605941959
AF-Q9Y692-F1-model-v4_A	0.0132341605941959
AF-Q14533-F1-model-v4_A	0.0132341605941959
AF-Q6NXP0-F1-model-v4_A	0.0132341605941959
AF-Q9P225-F5-model-v4_A	0.0132341605941959
AF-Q9Y3L3-F1-model-v4_A	0.0132341605941959
AF-Q9HC62-F1-model-v4_A	0.0132341605941959
AF-Q8IVU1-F1-model-v4_A	0.0132341605941959
AF-P20020-F1-model-v4_A	0.0134114913151814
AF-Q15413-F14-model-v4_A	0.0134114913151814
AF-Q709C8-F13-model-v4_A	0.0134114913151814
AF-Q8IZD0-F1-model-v4_A	0.0134114913151814
AF-Q9NYC9-F5-model-v4_A	0.0134114913151814
AF-Q9NYC9-F6-model-v4_A	0.0134114913151814
AF-Q495T6-F1-model-v4_A	0.0134114913151814
AF-Q96RL7-F4-model-v4_A	0.0134114913151814
AF-Q9Y5H0-F1-model-v4_A	0.0134114913151814
AF-Q3SYA9-F1-model-v4_A	0.0134114913151814
AF-Q96JQ0-F4-model-v4_A	0.0134114913151814
AF-Q9NYA3-F1-model-v4_A	0.0134114913151814
AF-Q14204-F13-model-v4_A	0.0140611636219507
AF-M0QZD8-F9-model-v4_A	0.0140611636219507
AF-Q8TEQ6-F1-model-v4_A	0.0140611636219507
AF-Q76KX8-F1-model-v4_A	0.0140611636219507
AF-Q9UKS7-F1-model-v4_A	0.0140611636219507
AF-A1KZ92-F1-model-v4_A	0.0140611636219507
AF-Q14997-F1-model-v4_A	0.0140611636219507
AF-Q9UK53-F1-model-v4_A	0.0140611636219507
AF-P35916-F1-model-v4_A	0.0140611636219507
AF-O94759-F1-model-v4_A	0.0140611636219507
AF-Q92736-F15-model-v4_A	0.0140611636219507
AF-Q7RTY7-F1-model-v4_A	0.0140611636219507
AF-Q6XE24-F1-model-v4_A	0.0140611636219507
AF-Q9NWH7-F1-model-v4_A	0.0140611636219507
AF-A6NN73-F1-model-v4_A	0.0140611636219507
AF-Q9UBB9-F1-model-v4_A	0.0140611636219507
AF-Q8IYU4-F1-model-v4_A	0.0140611636219507
AF-Q6P9F0-F1-model-v4_A	0.0140611636219507
AF-Q8IX06-F1-model-v4_A	0.0142618534263445
AF-Q9UPN3-F29-model-v4_A	0.0142618534263445
AF-Q9Y253-F1-model-v4_A	0.0142618534263445
AF-Q96ED9-F1-model-v4_A	0.0142618534263445
AF-O75445-F5-model-v4_A	0.0142618534263445
AF-O60264-F1-model-v4_A	0.0142618534263445
AF-Q13075-F1-model-v4_A	0.0142618534263445
AF-P51787-F1-model-v4_A	0.0142618534263445
AF-Q08AN1-F1-model-v4_A	0.0142618534263445
AF-Q9ULI1-F1-model-v4_A	0.0142618534263445
AF-Q8TEY7-F1-model-v4_A	0.014888357714047
AF-Q86WI1-F9-model-v4_A	0.014888357714047
AF-Q15742-F1-model-v4_A	0.014888357714047
AF-Q9Y6K1-F1-model-v4_A	0.014888357714047
AF-Q10567-F1-model-v4_A	0.014888357714047
AF-Q6Q4G3-F1-model-v4_A	0.014888357714047
AF-Q03518-F1-model-v4_A	0.014888357714047
AF-Q9HCU4-F4-model-v4_A	0.014888357714047
AF-P98161-F4-model-v4_A	0.014888357714047
AF-P98160-F13-model-v4_A	0.014888357714047
AF-P02538-F1-model-v4_A	0.014888357714047
AF-Q9Y6R6-F1-model-v4_A	0.014888357714047
AF-Q86UB2-F1-model-v4_A	0.014888357714047
AF-Q96RL7-F1-model-v4_A	0.014888357714047
AF-P59047-F1-model-v4_A	0.014888357714047
AF-Q8WZ42-F113-model-v4_A	0.014888357714047
AF-Q96Q15-F6-model-v4_A	0.014888357714047
AF-Q9HC84-F2-model-v4_A	0.014888357714047
AF-Q9NR83-F1-model-v4_A	0.0151134131271917
AF-Q9C0G6-F6-model-v4_A	0.0151134131271917
AF-Q9NRD8-F1-model-v4_A	0.0151134131271917
AF-Q8N0X7-F1-model-v4_A	0.0151134131271917
AF-Q6P9H4-F1-model-v4_A	0.0151134131271917
AF-Q9UKZ4-F3-model-v4_A	0.0151134131271917
AF-Q07954-F6-model-v4_A	0.0151134131271917
AF-Q15910-F1-model-v4_A	0.0151134131271917
AF-Q24JP5-F1-model-v4_A	0.0151134131271917
AF-O60658-F1-model-v4_A	0.0151134131271917
AF-P55287-F1-model-v4_A	0.0151134131271917
AF-Q92665-F1-model-v4_A	0.0151134131271917
AF-Q9P244-F1-model-v4_A	0.0151134131271917
AF-Q6V0I7-F16-model-v4_A	0.0151134131271917
AF-Q14643-F2-model-v4_A	0.0157152579062525
AF-P15336-F1-model-v4_A	0.0157152579062525
AF-Q86XP1-F1-model-v4_A	0.0157152579062525
AF-Q13506-F1-model-v4_A	0.0157152579062525
AF-Q9NZJ4-F13-model-v4_A	0.0157152579062525
AF-A8MUI8-F1-model-v4_A	0.0157152579062525
AF-P48551-F1-model-v4_A	0.0157152579062525
AF-Q6P1J9-F1-model-v4_A	0.0157152579062525
AF-Q8WY21-F1-model-v4_A	0.0157152579062525
AF-Q9P2N2-F1-model-v4_A	0.0157152579062525
AF-P35555-F5-model-v4_A	0.0157152579062525
AF-P24043-F2-model-v4_A	0.0157152579062525
AF-Q15149-F4-model-v4_A	0.0157152579062525
AF-A6NKU9-F1-model-v4_A	0.0157152579062525
AF-Q9HCS5-F1-model-v4_A	0.0157152579062525
AF-Q5H9R7-F1-model-v4_A	0.0157152579062525
AF-A8K0Z3-F1-model-v4_A	0.0157152579062525
AF-Q2VY69-F1-model-v4_A	0.0157152579062525
AF-O75923-F1-model-v4_A	0.0157152579062525
AF-Q12946-F1-model-v4_A	0.0159666566861913
AF-Q13395-F1-model-v4_A	0.0159666566861913
AF-P78527-F8-model-v4_A	0.0159666566861913
AF-Q96JB1-F6-model-v4_A	0.0159666566861913
AF-Q9UKT4-F1-model-v4_A	0.0159666566861913
AF-Q6ZT12-F1-model-v4_A	0.0159666566861913
AF-Q6ZT98-F1-model-v4_A	0.0159666566861913
AF-P08F94-F9-model-v4_A	0.0159666566861913
AF-Q02962-F1-model-v4_A	0.0159666566861913
AF-P08F94-F11-model-v4_A	0.0159666566861913
AF-Q92754-F1-model-v4_A	0.0159666566861913
AF-P08603-F1-model-v4_A	0.0159666566861913
AF-O95202-F1-model-v4_A	0.0159666566861913
AF-Q9H1D0-F1-model-v4_A	0.0159666566861913
AF-Q92771-F1-model-v4_A	0.0165423471063261
AF-Q86W28-F1-model-v4_A	0.0165423471063261
AF-Q15413-F6-model-v4_A	0.0165423471063261
AF-Q8NDA2-F1-model-v4_A	0.0165423471063261
AF-Q9Y4A5-F1-model-v4_A	0.0165423471063261
AF-O60423-F1-model-v4_A	0.0165423471063261
AF-Q6ZS81-F3-model-v4_A	0.0165423471063261
AF-Q8WZ42-F39-model-v4_A	0.0165423471063261
AF-Q9NS68-F1-model-v4_A	0.0165423471063261
AF-Q8TDW7-F16-model-v4_A	0.0165423471063261
AF-Q9BY77-F1-model-v4_A	0.0165423471063261
AF-Q9P2D7-F10-model-v4_A	0.0165423471063261
AF-O75592-F3-model-v4_A	0.0165423471063261
AF-P57679-F1-model-v4_A	0.0165423471063261
AF-Q674R7-F1-model-v4_A	0.0165423471063261
AF-Q9NR30-F1-model-v4_A	0.0168211022886111
AF-Q8NAG6-F1-model-v4_A	0.0168211022886111
AF-Q9Y2V3-F1-model-v4_A	0.0168211022886111
AF-O94892-F1-model-v4_A	0.0168211022886111
AF-Q9H9P5-F1-model-v4_A	0.0168211022886111
AF-P46937-F1-model-v4_A	0.0168211022886111
AF-A6NN14-F1-model-v4_A	0.0168211022886111
AF-O43248-F1-model-v4_A	0.0168211022886111
AF-Q0VDD8-F10-model-v4_A	0.0168211022886111
AF-Q9NXE4-F1-model-v4_A	0.0168211022886111
AF-Q6N022-F5-model-v4_A	0.0168211022886111
AF-Q5T0N5-F1-model-v4_A	0.0168211022886111
AF-A6NJ88-F1-model-v4_A	0.0168211022886111
AF-Q8TBC5-F1-model-v4_A	0.0168211022886111
AF-Q93009-F1-model-v4_A	0.0168211022886111
AF-Q8WXG9-F5-model-v4_A	0.0168211022886111
AF-Q9Y6C5-F1-model-v4_A	0.0168211022886111
AF-Q9C0J9-F1-model-v4_A	0.0168211022886111
AF-Q6ZRP7-F1-model-v4_A	0.0168211022886111
AF-Q53FD0-F1-model-v4_A	0.0168211022886111
AF-Q7L945-F1-model-v4_A	0.0168211022886111
AF-Q9UNN4-F1-model-v4_A	0.017369624679081
AF-Q14584-F1-model-v4_A	0.017369624679081
AF-P78509-F2-model-v4_A	0.017369624679081
AF-Q9H078-F1-model-v4_A	0.017369624679081
AF-Q9NQR7-F1-model-v4_A	0.017369624679081
AF-Q4LDE5-F4-model-v4_A	0.017369624679081
AF-Q9NZJ4-F1-model-v4_A	0.017369624679081
AF-P19484-F1-model-v4_A	0.017369624679081
AF-Q8NAN2-F1-model-v4_A	0.017369624679081
AF-Q7Z3J2-F1-model-v4_A	0.017676751760596
AF-P29474-F1-model-v4_A	0.017676751760596
AF-Q8NA31-F1-model-v4_A	0.017676751760596
AF-Q9UPN3-F1-model-v4_A	0.017676751760596
AF-Q8N9K5-F1-model-v4_A	0.017676751760596
AF-P28749-F1-model-v4_A	0.017676751760596
AF-Q9NZV7-F1-model-v4_A	0.017676751760596
AF-Q4G0J3-F1-model-v4_A	0.017676751760596
AF-Q18PE1-F1-model-v4_A	0.017676751760596
AF-Q9NRC6-F7-model-v4_A	0.017676751760596
AF-Q8TE73-F3-model-v4_A	0.017676751760596
AF-Q15884-F1-model-v4_A	0.017676751760596
AF-Q9Y228-F1-model-v4_A	0.017676751760596
AF-P23760-F1-model-v4_A	0.017676751760596
AF-Q12770-F1-model-v4_A	0.017676751760596
AF-O15230-F10-model-v4_A	0.017676751760596
AF-Q15276-F1-model-v4_A	0.017676751760596
AF-Q5SZB4-F1-model-v4_A	0.017676751760596
AF-Q8NDA2-F18-model-v4_A	0.0181966044744523
AF-P98164-F10-model-v4_A	0.0181966044744523
AF-Q8NHY2-F1-model-v4_A	0.0181966044744523
AF-Q9P2K3-F1-model-v4_A	0.0181966044744523
AF-O60299-F1-model-v4_A	0.0181966044744523
AF-P13645-F1-model-v4_A	0.0181966044744523
AF-Q6ZTR5-F10-model-v4_A	0.0181966044744523
AF-Q9BZJ0-F1-model-v4_A	0.0181966044744523
AF-Q96RW7-F19-model-v4_A	0.0181966044744523
AF-Q8WYK1-F1-model-v4_A	0.0181966044744523
AF-Q9UBX2-F1-model-v4_A	0.0181966044744523
AF-Q7Z3S7-F1-model-v4_A	0.0181966044744523
AF-Q14999-F1-model-v4_A	0.0181966044744523
AF-Q9NR09-F19-model-v4_A	0.0181966044744523
AF-P22102-F1-model-v4_A	0.0181966044744523
AF-Q9NQG7-F1-model-v4_A	0.0185340926063368
AF-Q8IVF4-F8-model-v4_A	0.0185340926063368
AF-Q8N4W9-F1-model-v4_A	0.0185340926063368
AF-Q8NCM8-F3-model-v4_A	0.0185340926063368
AF-Q9NXR8-F1-model-v4_A	0.0185340926063368
AF-Q9UK58-F1-model-v4_A	0.0185340926063368
AF-Q96EY7-F1-model-v4_A	0.0185340926063368
AF-P08F94-F7-model-v4_A	0.0185340926063368
AF-P42858-F8-model-v4_A	0.0185340926063368
AF-Q99835-F1-model-v4_A	0.0185340926063368
AF-Q14571-F2-model-v4_A	0.0185340926063368
AF-Q9NTW7-F1-model-v4_A	0.0185340926063368
AF-P42858-F7-model-v4_A	0.0185340926063368
AF-O43592-F1-model-v4_A	0.0185340926063368
AF-Q96RY7-F1-model-v4_A	0.0185340926063368
AF-O00339-F1-model-v4_A	0.0185340926063368
AF-P21359-F1-model-v4_A	0.0185340926063368
AF-Q8TE73-F1-model-v4_A	0.0185340926063368
AF-Q99932-F1-model-v4_A	0.0185340926063368
AF-Q6SJ93-F1-model-v4_A	0.0185340926063368
AF-Q8TBY9-F1-model-v4_A	0.0190237705806923
AF-P22314-F1-model-v4_A	0.0190237705806923
AF-Q8TDW7-F9-model-v4_A	0.0190237705806923
AF-P08651-F1-model-v4_A	0.0190237705806923
AF-Q8WXH0-F15-model-v4_A	0.0190237705806923
AF-Q96ME7-F1-model-v4_A	0.0190237705806923
AF-Q9NT68-F8-model-v4_A	0.0190237705806923
AF-Q9NZR2-F3-model-v4_A	0.0190237705806923
AF-Q6ZNB6-F1-model-v4_A	0.0190237705806923
AF-Q8TDG4-F1-model-v4_A	0.0190237705806923
AF-Q96JB1-F5-model-v4_A	0.0190237705806923
AF-Q96G74-F1-model-v4_A	0.0190237705806923
AF-P11161-F1-model-v4_A	0.0190237705806923
AF-O76024-F1-model-v4_A	0.0190237705806923
AF-Q99650-F1-model-v4_A	0.0190237705806923
AF-Q96IT1-F1-model-v4_A	0.0190237705806923
AF-Q9UF56-F1-model-v4_A	0.0193931278866674
AF-Q96RL7-F9-model-v4_A	0.0193931278866674
AF-Q5VST9-F11-model-v4_A	0.0193931278866674
AF-Q5T4S7-F3-model-v4_A	0.0193931278866674
AF-Q9Y5L0-F1-model-v4_A	0.0193931278866674
AF-Q9UN66-F1-model-v4_A	0.0193931278866674
AF-P01266-F8-model-v4_A	0.0193931278866674
AF-P21359-F5-model-v4_A	0.0193931278866674
AF-Q13576-F1-model-v4_A	0.0193931278866674
AF-Q8IYG6-F1-model-v4_A	0.0193931278866674
AF-Q66GS9-F1-model-v4_A	0.0193931278866674
AF-Q7Z553-F1-model-v4_A	0.0193931278866674
AF-P35573-F1-model-v4_A	0.0193931278866674
AF-Q6ZWE6-F1-model-v4_A	0.0193931278866674
AF-Q09666-F5-model-v4_A	0.0198511223599899
AF-Q14938-F1-model-v4_A	0.0198511223599899
AF-Q6ZW13-F1-model-v4_A	0.0198511223599899
AF-Q16659-F1-model-v4_A	0.0198511223599899
AF-Q92736-F12-model-v4_A	0.0198511223599899
AF-P18887-F1-model-v4_A	0.0198511223599899
AF-O95391-F1-model-v4_A	0.0198511223599899
AF-P12111-F2-model-v4_A	0.0198511223599899
AF-Q96PR1-F1-model-v4_A	0.0198511223599899
AF-Q9Y5Q5-F1-model-v4_A	0.0198511223599899
AF-O75094-F1-model-v4_A	0.0198511223599899
AF-Q8ND04-F1-model-v4_A	0.0202533741750159
AF-Q8N2W9-F1-model-v4_A	0.0202533741750159
AF-Q9Y5I1-F1-model-v4_A	0.0202533741750159
AF-Q8NDA2-F10-model-v4_A	0.0202533741750159
AF-Q8IZF5-F1-model-v4_A	0.0202533741750159
AF-P16383-F1-model-v4_A	0.0202533741750159
AF-Q7Z5H3-F1-model-v4_A	0.0202533741750159
AF-Q7Z408-F9-model-v4_A	0.0202533741750159
AF-P15924-F3-model-v4_A	0.0202533741750159
AF-P31948-F1-model-v4_A	0.0202533741750159
AF-Q5R372-F1-model-v4_A	0.0202533741750159
AF-Q06730-F1-model-v4_A	0.0202533741750159
AF-P20265-F1-model-v4_A	0.0202533741750159
AF-Q14974-F1-model-v4_A	0.0202533741750159
AF-Q6PDB4-F1-model-v4_A	0.0206781724763542
AF-A6NL46-F1-model-v4_A	0.0206781724763542
AF-B7ZC32-F1-model-v4_A	0.0206781724763542
AF-Q9NP61-F1-model-v4_A	0.0206781724763542
AF-Q9BQG0-F1-model-v4_A	0.0206781724763542
AF-Q9Y493-F9-model-v4_A	0.0206781724763542
AF-Q92888-F1-model-v4_A	0.0206781724763542
AF-O15230-F13-model-v4_A	0.0206781724763542
AF-Q9NYQ8-F8-model-v4_A	0.0206781724763542
AF-P29144-F1-model-v4_A	0.0206781724763542
AF-Q12965-F1-model-v4_A	0.0206781724763542
AF-Q9NQA3-F1-model-v4_A	0.0206781724763542
AF-Q9P0L9-F1-model-v4_A	0.0211148333140693
AF-P18206-F1-model-v4_A	0.0211148333140693
AF-O95714-F4-model-v4_A	0.0211148333140693
AF-Q9NQ90-F1-model-v4_A	0.0211148333140693
AF-Q8IYW2-F6-model-v4_A	0.0211148333140693
AF-Q14643-F7-model-v4_A	0.0211148333140693
AF-P22059-F1-model-v4_A	0.0211148333140693
AF-Q15751-F17-model-v4_A	0.0211148333140693
AF-Q8IZP0-F1-model-v4_A	0.0211148333140693
AF-Q63HN8-F16-model-v4_A	0.0211148333140693
AF-O15440-F1-model-v4_A	0.0211148333140693
AF-P21439-F1-model-v4_A	0.0211148333140693
AF-Q2VYF4-F1-model-v4_A	0.0211148333140693
AF-Q6ZW31-F1-model-v4_A	0.0211148333140693
AF-Q86WI1-F11-model-v4_A	0.0211148333140693
AF-Q7L591-F1-model-v4_A	0.0211148333140693
AF-Q6P3S6-F1-model-v4_A	0.0211148333140693
AF-Q8TCU5-F1-model-v4_A	0.0215054061986588
AF-Q8IYX3-F1-model-v4_A	0.0215054061986588
AF-Q8WXX0-F5-model-v4_A	0.0215054061986588
AF-Q9NZQ3-F1-model-v4_A	0.0215054061986588
AF-O95251-F1-model-v4_A	0.0215054061986588
AF-O60229-F5-model-v4_A	0.0215054061986588
AF-Q9BSJ8-F1-model-v4_A	0.0215054061986588
AF-Q96T76-F1-model-v4_A	0.0215054061986588
AF-Q8N6Y0-F1-model-v4_A	0.0215054061986588
AF-Q7Z7G8-F10-model-v4_A	0.0215054061986588
AF-Q9HBW1-F1-model-v4_A	0.0219779944667735
AF-Q9NYC9-F2-model-v4_A	0.0219779944667735
AF-Q8WZ42-F73-model-v4_A	0.0219779944667735
AF-Q9Y592-F1-model-v4_A	0.0219779944667735
AF-Q13554-F1-model-v4_A	0.0219779944667735
AF-Q7Z5P9-F27-model-v4_A	0.0219779944667735
AF-Q6UXZ4-F1-model-v4_A	0.0219779944667735
AF-O75674-F1-model-v4_A	0.0219779944667735
AF-Q9NQX0-F1-model-v4_A	0.0219779944667735
AF-Q13107-F1-model-v4_A	0.0219779944667735
AF-Q9Y463-F1-model-v4_A	0.0219779944667735
AF-Q9BXQ6-F1-model-v4_A	0.0219779944667735
AF-P12830-F1-model-v4_A	0.0219779944667735
AF-Q5VYV0-F1-model-v4_A	0.0219779944667735
AF-Q5K651-F1-model-v4_A	0.0219779944667735
AF-Q9UPN3-F5-model-v4_A	0.0223323354003182
AF-Q96JB1-F3-model-v4_A	0.0223323354003182
AF-Q9Y6R7-F7-model-v4_A	0.0223323354003182
AF-O75916-F1-model-v4_A	0.0223323354003182
AF-Q8WXB4-F1-model-v4_A	0.0223323354003182
AF-P0C7W9-F1-model-v4_A	0.0223323354003182
AF-Q9P2M4-F1-model-v4_A	0.0223323354003182
AF-O95163-F1-model-v4_A	0.0223323354003182
AF-Q9UQB8-F1-model-v4_A	0.0223323354003182
AF-Q7Z407-F4-model-v4_A	0.0223323354003182
AF-O00401-F1-model-v4_A	0.0223323354003182
AF-P21817-F11-model-v4_A	0.0223323354003182
AF-Q15915-F1-model-v4_A	0.0223323354003182
AF-Q9H799-F2-model-v4_A	0.0223323354003182
AF-Q7Z407-F9-model-v4_A	0.0223323354003182
AF-Q8IVG5-F1-model-v4_A	0.0223323354003182
AF-Q8IZ40-F1-model-v4_A	0.0223323354003182
AF-Q5JVS0-F1-model-v4_A	0.0223323354003182
AF-Q9BWT1-F1-model-v4_A	0.0228428607189075
AF-Q8IWV8-F1-model-v4_A	0.0228428607189075
AF-Q8IXS8-F1-model-v4_A	0.0228428607189075
AF-P12821-F1-model-v4_A	0.0228428607189075
AF-Q01543-F1-model-v4_A	0.0228428607189075
AF-O75534-F1-model-v4_A	0.0228428607189075
AF-Q8N7H5-F1-model-v4_A	0.0228428607189075
AF-Q02246-F1-model-v4_A	0.0228428607189075
AF-Q9H6S0-F1-model-v4_A	0.0228428607189075
AF-O75150-F1-model-v4_A	0.0228428607189075
AF-Q63HN8-F9-model-v4_A	0.0228428607189075
AF-P58107-F7-model-v4_A	0.0228428607189075
AF-Q03001-F30-model-v4_A	0.0228428607189075
AF-Q15256-F1-model-v4_A	0.0228428607189075
AF-Q5VYK3-F1-model-v4_A	0.0228428607189075
AF-P01106-F1-model-v4_A	0.0228428607189075
AF-Q86WI1-F8-model-v4_A	0.0228428607189075
AF-Q9P2D7-F7-model-v4_A	0.0231594461372635
AF-Q9NYC9-F10-model-v4_A	0.0231594461372635
AF-Q9UHI8-F1-model-v4_A	0.0231594461372635
AF-Q6L9W6-F1-model-v4_A	0.0231594461372635
AF-O95602-F1-model-v4_A	0.0231594461372635
AF-Q9Y2G3-F1-model-v4_A	0.0231594461372635
AF-Q5THJ4-F9-model-v4_A	0.0231594461372635
AF-P01266-F5-model-v4_A	0.0231594461372635
AF-O94806-F1-model-v4_A	0.0231594461372635
AF-Q6P3V2-F1-model-v4_A	0.0231594461372635
AF-Q6UVM3-F1-model-v4_A	0.0231594461372635
AF-Q2M243-F1-model-v4_A	0.0231594461372635
AF-Q2KHT3-F1-model-v4_A	0.0231594461372635
AF-Q8TF27-F1-model-v4_A	0.0231594461372635
AF-Q13315-F4-model-v4_A	0.0231594461372635
AF-Q9Y485-F9-model-v4_A	0.0231594461372635
AF-Q96PY5-F1-model-v4_A	0.0231594461372635
AF-P07942-F1-model-v4_A	0.0231594461372635
AF-Q6ZTR5-F9-model-v4_A	0.0231594461372635
AF-P23634-F1-model-v4_A	0.0231594461372635
AF-Q6ZR08-F9-model-v4_A	0.0237089470211593
AF-Q8WZ42-F128-model-v4_A	0.0237089470211593
AF-Q13585-F1-model-v4_A	0.0237089470211593
AF-P57773-F1-model-v4_A	0.0237089470211593
AF-Q14571-F1-model-v4_A	0.0237089470211593
AF-O43734-F1-model-v4_A	0.0237089470211593
AF-Q14586-F1-model-v4_A	0.0237089470211593
AF-Q5M9Q1-F1-model-v4_A	0.0237089470211593
AF-Q8NF91-F16-model-v4_A	0.0237089470211593
AF-Q07617-F1-model-v4_A	0.0237089470211593
AF-Q8WXH0-F29-model-v4_A	0.0237089470211593
AF-O95754-F1-model-v4_A	0.0237089470211593
AF-P0C881-F1-model-v4_A	0.0237089470211593
AF-A6NDK9-F1-model-v4_A	0.0239867377672513
AF-Q9UH73-F1-model-v4_A	0.0239867377672513
AF-Q9BZ23-F1-model-v4_A	0.0239867377672513
AF-P78563-F1-model-v4_A	0.0239867377672513
AF-Q9NZJ4-F4-model-v4_A	0.0239867377672513
AF-Q96PZ7-F11-model-v4_A	0.0239867377672513
AF-Q6V1P9-F9-model-v4_A	0.0239867377672513
AF-P30304-F1-model-v4_A	0.0239867377672513
AF-P16234-F1-model-v4_A	0.0239867377672513
AF-Q7Z5V6-F1-model-v4_A	0.0239867377672513
AF-Q8IZ63-F1-model-v4_A	0.0239867377672513
AF-Q96RL7-F3-model-v4_A	0.0239867377672513
AF-Q9H4W6-F1-model-v4_A	0.0239867377672513
AF-Q8N2Q7-F1-model-v4_A	0.0239867377672513
AF-Q13835-F1-model-v4_A	0.0239867377672513
AF-Q2NL68-F1-model-v4_A	0.0239867377672513
AF-Q9NYC9-F14-model-v4_A	0.0245762552329136
AF-Q92736-F4-model-v4_A	0.0245762552329136
AF-Q9Y5H8-F1-model-v4_A	0.0245762552329136
AF-O14967-F1-model-v4_A	0.0245762552329136
AF-Q9Y6D9-F1-model-v4_A	0.0245762552329136
AF-Q685J3-F11-model-v4_A	0.0245762552329136
AF-Q05996-F1-model-v4_A	0.0245762552329136
AF-P21817-F9-model-v4_A	0.0245762552329136
AF-O15151-F1-model-v4_A	0.0245762552329136
AF-Q09019-F1-model-v4_A	0.0245762552329136
AF-Q9H4D0-F1-model-v4_A	0.0245762552329136
AF-O95622-F1-model-v4_A	0.0245762552329136
AF-P42858-F9-model-v4_A	0.0245762552329136
AF-O60240-F1-model-v4_A	0.0245762552329136
AF-A6NDX5-F1-model-v4_A	0.0245762552329136
AF-Q96JQ0-F3-model-v4_A	0.0245762552329136
AF-O95714-F7-model-v4_A	0.0245762552329136
AF-Q7Z410-F1-model-v4_A	0.0245762552329136
AF-Q5TIA1-F1-model-v4_A	0.0248137209778811
AF-Q15057-F1-model-v4_A	0.0248137209778811
AF-Q9Y6R7-F18-model-v4_A	0.0248137209778811
AF-Q9NT68-F3-model-v4_A	0.0248137209778811
AF-Q13474-F1-model-v4_A	0.0248137209778811
AF-Q5JXC2-F1-model-v4_A	0.0248137209778811
AF-Q8IZY2-F1-model-v4_A	0.0248137209778811
AF-P50542-F1-model-v4_A	0.0248137209778811
AF-P52740-F1-model-v4_A	0.0248137209778811
AF-Q14674-F1-model-v4_A	0.0248137209778811
AF-Q7Z7M0-F6-model-v4_A	0.0248137209778811
AF-Q9NZJ4-F15-model-v4_A	0.0248137209778811
AF-P10645-F1-model-v4_A	0.0248137209778811
AF-P04275-F9-model-v4_A	0.0248137209778811
AF-Q6DN14-F1-model-v4_A	0.0248137209778811
AF-Q9NYC9-F8-model-v4_A	0.0254452761871732
AF-Q86X10-F1-model-v4_A	0.0254452761871732
AF-Q8WU17-F1-model-v4_A	0.0254452761871732
AF-Q9HCU4-F3-model-v4_A	0.0254452761871732
AF-Q9NYD6-F1-model-v4_A	0.0254452761871732
AF-Q5U651-F1-model-v4_A	0.0254452761871732
AF-Q9Y334-F1-model-v4_A	0.0254452761871732
AF-B4DXR9-F1-model-v4_A	0.0254452761871732
AF-Q9H8Y1-F1-model-v4_A	0.0254452761871732
AF-Q8IZJ1-F1-model-v4_A	0.0254452761871732
6VXX_B	0.0254452761871732
AF-Q8TDW5-F1-model-v4_A	0.025640883005656
AF-Q99676-F1-model-v4_A	0.025640883005656
AF-A0A1W2PR80-F1-model-v4_A	0.025640883005656
AF-P42356-F1-model-v4_A	0.025640883005656
AF-Q8N5C6-F1-model-v4_A	0.025640883005656
AF-A0AVT1-F1-model-v4_A	0.025640883005656
AF-Q9NYQ8-F14-model-v4_A	0.025640883005656
AF-O75691-F1-model-v4_A	0.025640883005656
AF-P78527-F6-model-v4_A	0.025640883005656
AF-Q685J3-F13-model-v4_A	0.025640883005656
AF-Q5T0N1-F1-model-v4_A	0.025640883005656
AF-P51003-F1-model-v4_A	0.025640883005656
AF-Q9GZY0-F1-model-v4_A	0.025640883005656
AF-P27824-F1-model-v4_A	0.025640883005656
AF-Q63HN8-F20-model-v4_A	0.025640883005656
AF-Q685J3-F12-model-v4_A	0.025640883005656
AF-Q8TDD2-F1-model-v4_A	0.025640883005656
AF-Q96BY6-F1-model-v4_A	0.025640883005656
AF-Q14517-F1-model-v4_A	0.0263160129948751
AF-Q05C16-F1-model-v4_A	0.0263160129948751
AF-Q6AI14-F1-model-v4_A	0.0263160129948751
AF-Q3KQV3-F1-model-v4_A	0.0263160129948751
AF-Q86UQ4-F15-model-v4_A	0.0263160129948751
AF-A4D1P6-F1-model-v4_A	0.0263160129948751
AF-Q92949-F1-model-v4_A	0.0263160129948751
AF-A0A5F9ZHI8-F1-model-v4_A	0.0263160129948751
AF-O75309-F1-model-v4_A	0.0263160129948751
AF-Q8NDA2-F20-model-v4_A	0.0263160129948751
AF-Q9UPN3-F26-model-v4_A	0.0263160129948751
AF-O14980-F1-model-v4_A	0.0263160129948751
AF-A6H8M9-F1-model-v4_A	0.0263160129948751
AF-P08F94-F10-model-v4_A	0.0263160129948751
AF-P46939-F6-model-v4_A	0.026468223205744
AF-Q8NF91-F28-model-v4_A	0.026468223205744
AF-P98161-F3-model-v4_A	0.026468223205744
AF-Q9Y5I3-F1-model-v4_A	0.026468223205744
AF-Q8N8Z6-F1-model-v4_A	0.026468223205744
AF-Q7L5A3-F1-model-v4_A	0.026468223205744
AF-P11308-F1-model-v4_A	0.026468223205744
AF-Q68E01-F1-model-v4_A	0.026468223205744
AF-P18433-F1-model-v4_A	0.026468223205744
AF-Q09666-F19-model-v4_A	0.026468223205744
AF-Q5JNZ3-F1-model-v4_A	0.026468223205744
AF-Q569K6-F1-model-v4_A	0.026468223205744
AF-Q9Y4A5-F8-model-v4_A	0.026468223205744
AF-Q5T4S7-F17-model-v4_A	0.026468223205744
AF-Q14BN4-F1-model-v4_A	0.0271879789729934
AF-Q8TDJ6-F4-model-v4_A	0.0271879789729934
AF-Q5VST9-F13-model-v4_A	0.0271879789729934
AF-Q5T601-F1-model-v4_A	0.0271879789729934
AF-Q8TE73-F4-model-v4_A	0.0271879789729934
AF-O75509-F1-model-v4_A	0.0271879789729934
AF-Q9NR09-F12-model-v4_A	0.0271879789729934
AF-Q9P225-F8-model-v4_A	0.0271879789729934
AF-Q96JQ0-F1-model-v4_A	0.0271879789729934
AF-Q9NPC7-F1-model-v4_A	0.0271879789729934
AF-Q9Y5F8-F1-model-v4_A	0.0271879789729934
AF-Q8WXG9-F8-model-v4_A	0.0272952510798727
AF-P21817-F10-model-v4_A	0.0272952510798727
AF-Q8NF91-F11-model-v4_A	0.0272952510798727
AF-Q96E39-F1-model-v4_A	0.0272952510798727
AF-Q00613-F1-model-v4_A	0.0272952510798727
AF-Q9NZR2-F11-model-v4_A	0.0272952510798727
AF-Q9NZJ4-F3-model-v4_A	0.0272952510798727
AF-Q8WZ42-F141-model-v4_A	0.0272952510798727
AF-Q15751-F18-model-v4_A	0.0272952510798727
AF-Q16363-F1-model-v4_A	0.0272952510798727
AF-O15084-F1-model-v4_A	0.0272952510798727
AF-Q8IZF2-F1-model-v4_A	0.0272952510798727
AF-Q8IU81-F1-model-v4_A	0.0272952510798727
AF-Q96NI6-F1-model-v4_A	0.0272952510798727
AF-Q86V59-F1-model-v4_A	0.0272952510798727
AF-Q14527-F1-model-v4_A	0.0272952510798727
AF-O95185-F1-model-v4_A	0.0272952510798727
AF-Q7Z408-F10-model-v4_A	0.0272952510798727
AF-Q8WZ42-F115-model-v4_A	0.0272952510798727
AF-Q8WZ42-F134-model-v4_A	0.0272952510798727
AF-P98155-F1-model-v4_A	0.0280611759977658
AF-Q9HAV4-F1-model-v4_A	0.0280611759977658
AF-Q9Y485-F4-model-v4_A	0.0280611759977658
AF-Q96N23-F9-model-v4_A	0.0280611759977658
AF-P56696-F1-model-v4_A	0.0280611759977658
AF-Q9NR97-F1-model-v4_A	0.0280611759977658
AF-Q8WZ42-F143-model-v4_A	0.0280611759977658
AF-Q7Z408-F1-model-v4_A	0.0280611759977658
AF-P08F94-F13-model-v4_A	0.0280611759977658
AF-Q13562-F1-model-v4_A	0.0280611759977658
AF-Q8TD57-F6-model-v4_A	0.0280611759977658
AF-O60313-F1-model-v4_A	0.0280611759977658
AF-Q9NU22-F9-model-v4_A	0.0280611759977658
AF-Q8IZU9-F1-model-v4_A	0.0281224550452081
AF-Q6PF04-F1-model-v4_A	0.0281224550452081
AF-Q08495-F1-model-v4_A	0.0281224550452081
AF-Q8WY91-F1-model-v4_A	0.0281224550452081
AF-P56270-F1-model-v4_A	0.0281224550452081
AF-Q6N022-F8-model-v4_A	0.0281224550452081
AF-Q8NAX2-F1-model-v4_A	0.0281224550452081
AF-Q9H251-F3-model-v4_A	0.0281224550452081
AF-Q32P44-F1-model-v4_A	0.0281224550452081
AF-O75592-F6-model-v4_A	0.0289360965836333
AF-O14512-F1-model-v4_A	0.0289360965836333
AF-Q9NYQ7-F3-model-v4_A	0.0289360965836333
AF-Q3SY84-F1-model-v4_A	0.0289360965836333
AF-Q7Z6Z7-F4-model-v4_A	0.0289360965836333
AF-Q9Y5F7-F1-model-v4_A	0.0289360965836333
AF-Q96GE4-F1-model-v4_A	0.0289360965836333
AF-Q6P1M9-F1-model-v4_A	0.0289360965836333
AF-Q9UJY4-F1-model-v4_A	0.0289360965836333
AF-A9Z1Z3-F1-model-v4_A	0.0289360965836333
AF-P17676-F1-model-v4_A	0.0289360965836333
AF-Q8WXX0-F8-model-v4_A	0.0289360965836333
AF-Q86VE0-F1-model-v4_A	0.0289360965836333
AF-Q5VV41-F1-model-v4_A	0.0289360965836333
AF-Q5VST9-F19-model-v4_A	0.0289360965836333
AF-Q16512-F1-model-v4_A	0.0289360965836333
AF-Q14571-F3-model-v4_A	0.0289360965836333
AF-Q8N3S3-F1-model-v4_A	0.0289493438129448
AF-Q9Y485-F6-model-v4_A	0.0289493438129448
AF-P42331-F1-model-v4_A	0.0289493438129448
AF-P24043-F8-model-v4_A	0.0289493438129448
AF-Q9Y4A5-F2-model-v4_A	0.0289493438129448
AF-Q9Y2J0-F1-model-v4_A	0.0289493438129448
AF-Q6VB84-F1-model-v4_A	0.0289493438129448
AF-Q6P2S7-F1-model-v4_A	0.0289493438129448
AF-Q7Z3V5-F1-model-v4_A	0.0289493438129448
AF-Q5T4S7-F20-model-v4_A	0.0289493438129448
AF-O94973-F1-model-v4_A	0.0289493438129448
AF-Q4G0P3-F15-model-v4_A	0.0289493438129448
AF-Q7L0X0-F1-model-v4_A	0.0289493438129448
AF-Q86UQ4-F9-model-v4_A	0.0289493438129448
AF-Q5FBB7-F1-model-v4_A	0.0289493438129448
AF-Q9UKD1-F1-model-v4_A	0.0297764065873182
AF-Q86WI1-F5-model-v4_A	0.0297764065873182
AF-Q6ZTR5-F3-model-v4_A	0.0297764065873182
AF-Q9H6U6-F1-model-v4_A	0.0297764065873182
AF-O75592-F18-model-v4_A	0.0297764065873182
AF-O15211-F1-model-v4_A	0.0297764065873182
AF-Q9Y2G7-F1-model-v4_A	0.0297764065873182
AF-P52742-F1-model-v4_A	0.0297764065873182
AF-Q15262-F1-model-v4_A	0.0297764065873182
AF-O75093-F1-model-v4_A	0.0297764065873182
AF-Q96J02-F1-model-v4_A	0.0297764065873182
AF-P98164-F11-model-v4_A	0.0297764065873182
AF-Q9NZR2-F6-model-v4_A	0.0297764065873182
AF-P08F94-F4-model-v4_A	0.0297764065873182
AF-P49715-F1-model-v4_A	0.0298127438669044
AF-Q8N4S0-F1-model-v4_A	0.0298127438669044
AF-P29376-F1-model-v4_A	0.0298127438669044
AF-Q6PGP7-F1-model-v4_A	0.0298127438669044
AF-Q63HN8-F8-model-v4_A	0.0298127438669044
AF-O14617-F1-model-v4_A	0.0298127438669044
AF-Q9UK17-F1-model-v4_A	0.0298127438669044
AF-Q9P225-F9-model-v4_A	0.0298127438669044
AF-Q96S94-F1-model-v4_A	0.0298127438669044
AF-Q86UQ4-F12-model-v4_A	0.0298127438669044
AF-Q9BXU1-F1-model-v4_A	0.0298127438669044
AF-Q9BX82-F1-model-v4_A	0.0298127438669044
AF-P0CG00-F1-model-v4_A	0.0298127438669044
AF-Q9H707-F1-model-v4_A	0.0298127438669044
AF-Q9UKZ4-F8-model-v4_A	0.0298127438669044
AF-Q8NHU2-F1-model-v4_A	0.0298127438669044
AF-Q86XN6-F1-model-v4_A	0.030603642719128
AF-Q92841-F1-model-v4_A	0.030603642719128
AF-Q0VDD8-F7-model-v4_A	0.030603642719128
AF-Q8IVW6-F1-model-v4_A	0.030603642719128
AF-Q14159-F1-model-v4_A	0.030603642719128
AF-Q8WZ42-F40-model-v4_A	0.030603642719128
AF-Q8NA57-F1-model-v4_A	0.030603642719128
AF-Q9Y6X2-F1-model-v4_A	0.030603642719128
AF-P78363-F1-model-v4_A	0.030603642719128
AF-Q03001-F28-model-v4_A	0.030603642719128
AF-Q9NYC9-F9-model-v4_A	0.030603642719128
AF-P08F94-F3-model-v4_A	0.030603642719128
AF-P49761-F1-model-v4_A	0.030603642719128
AF-O15049-F1-model-v4_A	0.030603642719128
AF-Q86UQ4-F3-model-v4_A	0.030603642719128
AF-Q6KC79-F6-model-v4_A	0.030603642719128
AF-Q5T3I0-F1-model-v4_A	0.030603642719128
AF-Q07954-F10-model-v4_A	0.030603642719128
AF-P16150-F1-model-v4_A	0.030603642719128
AF-Q685J3-F6-model-v4_A	0.030603642719128
AF-Q8TE73-F16-model-v4_A	0.0306906295197915
AF-Q8WZ42-F33-model-v4_A	0.0306906295197915
AF-O60231-F1-model-v4_A	0.0306906295197915
AF-Q96NK8-F1-model-v4_A	0.0306906295197915
AF-P23142-F1-model-v4_A	0.0306906295197915
AF-Q9BXB1-F1-model-v4_A	0.0306906295197915
AF-O43559-F1-model-v4_A	0.031431051558405
AF-Q13464-F1-model-v4_A	0.031431051558405
AF-P21506-F1-model-v4_A	0.031431051558405
AF-Q08379-F1-model-v4_A	0.031431051558405
AF-Q8NCU4-F1-model-v4_A	0.031431051558405
AF-Q9NT99-F1-model-v4_A	0.031431051558405
AF-Q96RW7-F20-model-v4_A	0.031431051558405
AF-P11532-F2-model-v4_A	0.031431051558405
AF-Q9UNA0-F1-model-v4_A	0.031431051558405
AF-Q9P2E9-F1-model-v4_A	0.031431051558405
AF-Q9NRC6-F5-model-v4_A	0.031431051558405
AF-Q16538-F1-model-v4_A	0.031431051558405
AF-Q00987-F1-model-v4_A	0.031431051558405
AF-Q9H8N7-F1-model-v4_A	0.031431051558405
AF-P22105-F6-model-v4_A	0.031431051558405
AF-Q96JB1-F8-model-v4_A	0.0315702473264509
AF-Q96M86-F10-model-v4_A	0.0315702473264509
AF-Q96RE9-F1-model-v4_A	0.0315702473264509
AF-O43310-F1-model-v4_A	0.0315702473264509
AF-P26367-F1-model-v4_A	0.0315702473264509
AF-Q9UPU7-F1-model-v4_A	0.0315702473264509
AF-O95319-F1-model-v4_A	0.0315702473264509
AF-P13569-F1-model-v4_A	0.0315702473264509
AF-Q9UQ88-F1-model-v4_A	0.0315702473264509
AF-O75445-F4-model-v4_A	0.0315702473264509
AF-Q9Y608-F1-model-v4_A	0.0315702473264509
AF-O75604-F1-model-v4_A	0.0315702473264509
AF-Q03001-F1-model-v4_A	0.0322581402352546
AF-Q9NWB1-F1-model-v4_A	0.0322581402352546
AF-Q9H0D6-F1-model-v4_A	0.0322581402352546
AF-Q6P2Q9-F1-model-v4_A	0.0322581402352546
AF-Q17RG1-F1-model-v4_A	0.0322581402352546
AF-Q9Y3Q8-F1-model-v4_A	0.0322581402352546
AF-Q9Y426-F1-model-v4_A	0.0322581402352546
AF-Q8WUA4-F1-model-v4_A	0.0322581402352546
AF-Q5BJF6-F1-model-v4_A	0.0322581402352546
AF-Q9NSB2-F1-model-v4_A	0.0322581402352546
AF-Q9UKI9-F1-model-v4_A	0.0322581402352546
AF-Q9Y261-F1-model-v4_A	0.0322581402352546
AF-P04275-F3-model-v4_A	0.0322581402352546
AF-Q5CZC0-F21-model-v4_A	0.0322581402352546
AF-O43149-F3-model-v4_A	0.0322581402352546
AF-Q5JVG2-F1-model-v4_A	0.0322581402352546
AF-Q5VW22-F1-model-v4_A	0.0322581402352546
AF-O95678-F1-model-v4_A	0.0322581402352546
AF-Q8WZ42-F37-model-v4_A	0.0322581402352546
AF-O14523-F1-model-v4_A	0.0322581402352546
AF-O75928-F1-model-v4_A	0.0322581402352546
AF-A1L020-F1-model-v4_A	0.0322581402352546
AF-Q96F07-F1-model-v4_A	0.0324511081324321
AF-Q9Y4E6-F1-model-v4_A	0.0324511081324321
AF-P31271-F1-model-v4_A	0.0324511081324321
AF-Q8N6L0-F1-model-v4_A	0.0324511081324321
AF-Q86SH2-F1-model-v4_A	0.0324511081324321
AF-Q9NU22-F18-model-v4_A	0.0324511081324321
AF-Q9UID6-F1-model-v4_A	0.0324511081324321
AF-Q9UIA9-F1-model-v4_A	0.0324511081324321
AF-Q6UXC1-F1-model-v4_A	0.0324511081324321
AF-Q6V0I7-F9-model-v4_A	0.0324511081324321
AF-Q96DT5-F1-model-v4_A	0.0330849069147651
AF-Q9Y5Z7-F1-model-v4_A	0.0330849069147651
AF-Q63HN8-F4-model-v4_A	0.0330849069147651
AF-A8MX19-F1-model-v4_A	0.0330849069147651
AF-P04275-F7-model-v4_A	0.0330849069147651
AF-O94967-F1-model-v4_A	0.0330849069147651
AF-Q9H175-F1-model-v4_A	0.0330849069147651
AF-Q9BQW3-F1-model-v4_A	0.0330849069147651
AF-Q8TDC3-F1-model-v4_A	0.0330849069147651
AF-Q96NU0-F1-model-v4_A	0.0330849069147651
AF-Q9NRR5-F1-model-v4_A	0.0330849069147651
AF-Q5THJ4-F3-model-v4_A	0.0330849069147651
AF-O60285-F1-model-v4_A	0.0333332138395487
AF-Q6AZY7-F1-model-v4_A	0.0333332138395487
AF-Q5VIY5-F1-model-v4_A	0.0333332138395487
AF-Q96DT5-F6-model-v4_A	0.0333332138395487
AF-Q9P2H5-F1-model-v4_A	0.0333332138395487
AF-Q8WZ42-F31-model-v4_A	0.0333332138395487
AF-Q96SK3-F1-model-v4_A	0.0333332138395487
AF-Q13118-F1-model-v4_A	0.0333332138395487
AF-P13497-F1-model-v4_A	0.0333332138395487
AF-Q8WXX0-F3-model-v4_A	0.0333332138395487
AF-P17038-F1-model-v4_A	0.0333332138395487
AF-Q8IYW2-F7-model-v4_A	0.0333332138395487
AF-Q9BZE9-F1-model-v4_A	0.0339123357766464
AF-Q8IVF4-F11-model-v4_A	0.0339123357766464
AF-Q96EK7-F1-model-v4_A	0.0339123357766464
AF-Q14D33-F1-model-v4_A	0.0339123357766464
AF-Q4VC44-F1-model-v4_A	0.0339123357766464
AF-Q8IYY4-F1-model-v4_A	0.0339123357766464
AF-Q9BZZ2-F1-model-v4_A	0.0339123357766464
AF-Q13887-F1-model-v4_A	0.0339123357766464
AF-P98164-F17-model-v4_A	0.0339123357766464
AF-O14901-F1-model-v4_A	0.0339123357766464
AF-P58107-F19-model-v4_A	0.0339123357766464
AF-P43681-F1-model-v4_A	0.0339123357766464
AF-Q92736-F3-model-v4_A	0.0339123357766464
AF-Q8TDJ6-F1-model-v4_A	0.0339123357766464
AF-Q7Z7G8-F9-model-v4_A	0.0339123357766464
AF-O60381-F1-model-v4_A	0.0339123357766464
AF-P28324-F1-model-v4_A	0.0339123357766464
AF-P42858-F4-model-v4_A	0.0339123357766464
AF-P17029-F1-model-v4_A	0.0339123357766464
AF-P53621-F1-model-v4_A	0.0339123357766464
AF-Q9Y6K5-F1-model-v4_A	0.0339123357766464
AF-Q9UJW8-F1-model-v4_A	0.0342175526592682
AF-O75691-F5-model-v4_A	0.0342175526592682
AF-Q63HN8-F6-model-v4_A	0.0342175526592682
AF-Q9NY27-F1-model-v4_A	0.0342175526592682
AF-O60503-F1-model-v4_A	0.0342175526592682
AF-Q5VVW2-F1-model-v4_A	0.0342175526592682
AF-P17097-F1-model-v4_A	0.0342175526592682
AF-P35612-F1-model-v4_A	0.0342175526592682
AF-O60229-F4-model-v4_A	0.0342175526592682
AF-Q5THJ4-F16-model-v4_A	0.0342175526592682
AF-Q9HBT8-F1-model-v4_A	0.0342175526592682
AF-O95757-F1-model-v4_A	0.0342175526592682
AF-O43572-F1-model-v4_A	0.0342175526592682
AF-Q8IZQ1-F8-model-v4_A	0.0342175526592682
AF-P45974-F1-model-v4_A	0.0342175526592682
AF-Q9Y4F1-F1-model-v4_A	0.034739440546361
AF-Q8IYM0-F1-model-v4_A	0.034739440546361
AF-Q92878-F1-model-v4_A	0.034739440546361
AF-Q5T655-F1-model-v4_A	0.034739440546361
AF-Q8N184-F1-model-v4_A	0.034739440546361
AF-P98164-F9-model-v4_A	0.034739440546361
AF-Q96N46-F1-model-v4_A	0.034739440546361
AF-Q05519-F1-model-v4_A	0.034739440546361
AF-Q6ZRI0-F2-model-v4_A	0.034739440546361
AF-Q9Y493-F7-model-v4_A	0.034739440546361
AF-O15230-F2-model-v4_A	0.034739440546361
AF-Q8WYR1-F1-model-v4_A	0.0351026483066376
AF-Q2TV78-F1-model-v4_A	0.0351026483066376
AF-Q9Y4D8-F9-model-v4_A	0.0351026483066376
AF-P17301-F1-model-v4_A	0.0351026483066376
AF-Q9NQZ2-F1-model-v4_A	0.0351026483066376
AF-Q86U44-F1-model-v4_A	0.0351026483066376
AF-Q8WXG9-F10-model-v4_A	0.0351026483066376
AF-Q3SY56-F1-model-v4_A	0.0351026483066376
AF-Q96NI8-F1-model-v4_A	0.0351026483066376
AF-Q9Y4D8-F2-model-v4_A	0.0351026483066376
AF-Q14161-F1-model-v4_A	0.0351026483066376
AF-Q9Y4D1-F1-model-v4_A	0.0351026483066376
AF-Q9P225-F12-model-v4_A	0.0351026483066376
AF-Q9UJL9-F1-model-v4_A	0.0351026483066376
AF-O75864-F1-model-v4_A	0.0351026483066376
AF-Q86XX4-F6-model-v4_A	0.0351026483066376
AF-Q5TF58-F1-model-v4_A	0.0351026483066376
AF-Q9BTX1-F1-model-v4_A	0.0351026483066376
AF-Q5T2S8-F1-model-v4_A	0.0351026483066376
AF-Q10570-F1-model-v4_A	0.0351026483066376
AF-Q86VS3-F1-model-v4_A	0.0351026483066376
AF-Q6P6B1-F1-model-v4_A	0.0351026483066376
AF-Q7Z5J8-F1-model-v4_A	0.0351026483066376
AF-Q9Y6Q3-F1-model-v4_A	0.0355667131830064
AF-O75460-F1-model-v4_A	0.0355667131830064
AF-P17544-F1-model-v4_A	0.0355667131830064
AF-Q7Z407-F11-model-v4_A	0.0355667131830064
AF-A0A2R8YE69-F1-model-v4_A	0.0355667131830064
AF-Q96RT6-F1-model-v4_A	0.0355667131830064
AF-P42702-F1-model-v4_A	0.0355667131830064
AF-Q7Z5P9-F24-model-v4_A	0.0355667131830064
AF-O60494-F6-model-v4_A	0.0355667131830064
AF-Q2M3V2-F1-model-v4_A	0.0355667131830064
AF-Q8IW19-F1-model-v4_A	0.0355667131830064
AF-Q96MY1-F1-model-v4_A	0.0355667131830064
AF-Q96JQ0-F9-model-v4_A	0.0355667131830064
AF-Q9UHX1-F1-model-v4_A	0.0355667131830064
AF-P15036-F1-model-v4_A	0.0359899834238583
AF-Q8WUM9-F1-model-v4_A	0.0359899834238583
AF-Q8N108-F1-model-v4_A	0.0359899834238583
AF-Q96LK8-F1-model-v4_A	0.0359899834238583
AF-Q9H211-F1-model-v4_A	0.0359899834238583
AF-Q9BXR3-F1-model-v4_A	0.0359899834238583
AF-O43747-F1-model-v4_A	0.0359899834238583
AF-Q8TE73-F2-model-v4_A	0.0359899834238583
AF-Q96MR6-F1-model-v4_A	0.0359899834238583
AF-O43909-F1-model-v4_A	0.0359899834238583
AF-Q9HCL3-F1-model-v4_A	0.0359899834238583
AF-Q8IY18-F1-model-v4_A	0.0359899834238583
AF-Q70CQ2-F8-model-v4_A	0.0359899834238583
AF-Q96AP4-F1-model-v4_A	0.0359899834238583
AF-Q96T68-F1-model-v4_A	0.0359899834238583
AF-Q6VUC0-F1-model-v4_A	0.0359899834238583
AF-Q8IXW5-F1-model-v4_A	0.0359899834238583
AF-Q9NSC7-F1-model-v4_A	0.0359899834238583
AF-Q9Y5W8-F1-model-v4_A	0.0359899834238583
AF-Q9UHC6-F1-model-v4_A	0.0359899834238583
AF-O75127-F1-model-v4_A	0.0359899834238583
AF-Q9BPX3-F1-model-v4_A	0.0359899834238583
AF-Q8NC26-F1-model-v4_A	0.0363936588404032
AF-Q86VD1-F1-model-v4_A	0.0363936588404032
AF-Q12950-F1-model-v4_A	0.0363936588404032
AF-O60447-F1-model-v4_A	0.0363936588404032
AF-P48736-F1-model-v4_A	0.0363936588404032
AF-O14981-F1-model-v4_A	0.0363936588404032
AF-P50570-F1-model-v4_A	0.0363936588404032
AF-O00203-F1-model-v4_A	0.0363936588404032
AF-Q8TAW3-F1-model-v4_A	0.0363936588404032
AF-O75592-F17-model-v4_A	0.0363936588404032
AF-P21580-F1-model-v4_A	0.0363936588404032
AF-Q86UQ4-F1-model-v4_A	0.0363936588404032
AF-P42858-F6-model-v4_A	0.0363936588404032
AF-P17014-F1-model-v4_A	0.0363936588404032
AF-Q5SRE5-F1-model-v4_A	0.0363936588404032
AF-Q709C8-F4-model-v4_A	0.0363936588404032
AF-Q9Y5G4-F1-model-v4_A	0.0368785736255408
AF-Q5THJ4-F8-model-v4_A	0.0368785736255408
AF-Q6ZTR5-F1-model-v4_A	0.0368785736255408
AF-A1A4S6-F1-model-v4_A	0.0368785736255408
AF-Q96EZ8-F1-model-v4_A	0.0368785736255408
AF-Q6ZS81-F4-model-v4_A	0.0368785736255408
AF-O15259-F1-model-v4_A	0.0368785736255408
AF-Q9UN86-F1-model-v4_A	0.0368785736255408
AF-Q9UBP0-F1-model-v4_A	0.0368785736255408
AF-Q15699-F1-model-v4_A	0.0368785736255408
AF-Q9UK80-F1-model-v4_A	0.0368785736255408
AF-Q674X7-F1-model-v4_A	0.0368785736255408
AF-Q9UKU6-F1-model-v4_A	0.0368785736255408
AF-Q9UJT2-F1-model-v4_A	0.0368785736255408
AF-Q9Y6R7-F8-model-v4_A	0.0368785736255408
AF-Q8N823-F1-model-v4_A	0.0368785736255408
AF-O43566-F1-model-v4_A	0.0368785736255408
AF-Q13123-F1-model-v4_A	0.0368785736255408
AF-Q9Y4D8-F6-model-v4_A	0.0372207702648281
AF-A2VEC9-F17-model-v4_A	0.0372207702648281
AF-Q86WZ6-F1-model-v4_A	0.0372207702648281
AF-Q8TDW7-F2-model-v4_A	0.0372207702648281
AF-O15230-F4-model-v4_A	0.0372207702648281
AF-Q8NF91-F19-model-v4_A	0.0372207702648281
AF-C9JL84-F1-model-v4_A	0.0372207702648281
AF-P58107-F16-model-v4_A	0.0372207702648281
AF-O75952-F1-model-v4_A	0.0372207702648281
AF-P58107-F8-model-v4_A	0.0372207702648281
AF-Q6NSI8-F1-model-v4_A	0.0377684208359867
AF-Q8WXH0-F11-model-v4_A	0.0377684208359867
AF-Q9UI08-F1-model-v4_A	0.0377684208359867
AF-Q9UBJ2-F1-model-v4_A	0.0377684208359867
AF-Q0VAK6-F1-model-v4_A	0.0377684208359867
AF-Q9BS31-F1-model-v4_A	0.0377684208359867
AF-Q09428-F1-model-v4_A	0.0377684208359867
AF-Q7M4L6-F1-model-v4_A	0.0377684208359867
AF-O15079-F1-model-v4_A	0.0377684208359867
AF-P19878-F1-model-v4_A	0.0377684208359867
AF-Q6ZMV9-F1-model-v4_A	0.0377684208359867
AF-Q9HD90-F1-model-v4_A	0.0377684208359867
AF-Q1KMD3-F1-model-v4_A	0.0377684208359867
AF-Q16281-F1-model-v4_A	0.0377684208359867
AF-Q7Z6R9-F1-model-v4_A	0.0377684208359867
AF-Q14204-F9-model-v4_A	0.0377684208359867
AF-Q9UPN3-F17-model-v4_A	0.0377684208359867
AF-P15976-F1-model-v4_A	0.0377684208359867
AF-Q15572-F1-model-v4_A	0.0377684208359867
AF-Q9Y222-F1-model-v4_A	0.0380480467994648
AF-A0FGR8-F1-model-v4_A	0.0380480467994648
AF-P51172-F1-model-v4_A	0.0380480467994648
AF-Q9Y485-F7-model-v4_A	0.0380480467994648
AF-Q05516-F1-model-v4_A	0.0380480467994648
AF-Q9UPN3-F28-model-v4_A	0.0380480467994648
AF-Q96RD6-F1-model-v4_A	0.0380480467994648
AF-Q8NG08-F1-model-v4_A	0.0380480467994648
AF-Q9BY31-F1-model-v4_A	0.0380480467994648
AF-P40200-F1-model-v4_A	0.0380480467994648
AF-Q96N21-F1-model-v4_A	0.0380480467994648
AF-Q5JTV8-F1-model-v4_A	0.0380480467994648
AF-Q92736-F11-model-v4_A	0.0380480467994648
AF-Q6P3S1-F1-model-v4_A	0.0380480467994648
AF-Q96S15-F1-model-v4_A	0.0386600222545225
AF-Q9BZF2-F1-model-v4_A	0.0386600222545225
AF-Q70CQ2-F9-model-v4_A	0.0386600222545225
AF-A2A3K4-F1-model-v4_A	0.0386600222545225
AF-Q63HN8-F10-model-v4_A	0.0386600222545225
AF-Q9BXT6-F1-model-v4_A	0.0386600222545225
AF-Q8NAV2-F1-model-v4_A	0.0386600222545225
AF-P17480-F1-model-v4_A	0.0386600222545225
AF-Q5T4S7-F7-model-v4_A	0.0386600222545225
AF-P31943-F1-model-v4_A	0.0386600222545225
AF-A8MWX3-F1-model-v4_A	0.0386600222545225
AF-Q8NB90-F1-model-v4_A	0.0386600222545225
AF-O75691-F2-model-v4_A	0.0386600222545225
AF-Q8TC07-F1-model-v4_A	0.0386600222545225
AF-Q53GS7-F1-model-v4_A	0.0386600222545225
AF-Q9UFH2-F4-model-v4_A	0.0388749924124196
AF-Q15413-F11-model-v4_A	0.0388749924124196
AF-P21359-F6-model-v4_A	0.0388749924124196
AF-P09619-F1-model-v4_A	0.0388749924124196
AF-Q8WZ42-F130-model-v4_A	0.0388749924124196
AF-O75592-F16-model-v4_A	0.0388749924124196
AF-Q96FC9-F1-model-v4_A	0.0388749924124196
AF-Q70Z35-F1-model-v4_A	0.0388749924124196
AF-Q7L2E3-F1-model-v4_A	0.0388749924124196
AF-O95714-F1-model-v4_A	0.0388749924124196
AF-Q5MCW4-F1-model-v4_A	0.0388749924124196
AF-Q96B01-F1-model-v4_A	0.0388749924124196
AF-Q96DT5-F4-model-v4_A	0.0388749924124196
AF-Q9UBY0-F1-model-v4_A	0.0388749924124196
AF-Q86T29-F1-model-v4_A	0.039552885392045
AF-Q92736-F1-model-v4_A	0.039552885392045
AF-Q96H55-F1-model-v4_A	0.039552885392045
AF-P52747-F1-model-v4_A	0.039552885392045
AF-Q8IVW4-F1-model-v4_A	0.039552885392045
AF-Q8TD17-F1-model-v4_A	0.039552885392045
AF-Q96SQ7-F1-model-v4_A	0.039552885392045
AF-Q13608-F1-model-v4_A	0.039552885392045
AF-Q8WWZ7-F1-model-v4_A	0.039552885392045
AF-Q96SB3-F1-model-v4_A	0.039552885392045
AF-O75473-F1-model-v4_A	0.039552885392045
AF-Q96MT8-F1-model-v4_A	0.039552885392045
AF-Q5SZK8-F4-model-v4_A	0.039552885392045
AF-P11532-F9-model-v4_A	0.0397021010306442
AF-Q5VV63-F1-model-v4_A	0.0397021010306442
AF-Q6PIW4-F1-model-v4_A	0.0397021010306442
AF-Q6ZNC4-F1-model-v4_A	0.0397021010306442
AF-Q4G0P3-F2-model-v4_A	0.0397021010306442
AF-Q7Z6Z7-F2-model-v4_A	0.0397021010306442
AF-Q9NUL3-F1-model-v4_A	0.0397021010306442
AF-Q9NYU2-F1-model-v4_A	0.0397021010306442
AF-P98164-F12-model-v4_A	0.0397021010306442
AF-P98160-F15-model-v4_A	0.0397021010306442
AF-Q9UPN3-F14-model-v4_A	0.0397021010306442
AF-Q9UFH2-F2-model-v4_A	0.0397021010306442
AF-Q68D51-F1-model-v4_A	0.0397021010306442
AF-Q8TD55-F1-model-v4_A	0.0397021010306442
AF-Q8NFU1-F1-model-v4_A	0.040447508308947
AF-P31260-F1-model-v4_A	0.040447508308947
AF-Q9BR39-F1-model-v4_A	0.040447508308947
AF-Q6IV72-F1-model-v4_A	0.040447508308947
AF-Q8TD91-F1-model-v4_A	0.040447508308947
AF-Q86WI1-F2-model-v4_A	0.040447508308947
AF-P09603-F1-model-v4_A	0.040447508308947
AF-Q15654-F1-model-v4_A	0.040447508308947
AF-Q9NUQ8-F1-model-v4_A	0.040447508308947
AF-Q86UQ4-F16-model-v4_A	0.040447508308947
AF-Q9Y666-F1-model-v4_A	0.0405293719948107
AF-Q9Y5R6-F1-model-v4_A	0.0405293719948107
AF-Q709C8-F12-model-v4_A	0.0405293719948107
AF-Q8WXG9-F22-model-v4_A	0.0405293719948107
AF-Q9Y4A5-F9-model-v4_A	0.0405293719948107
AF-Q6ZQQ6-F3-model-v4_A	0.0405293719948107
AF-Q8WXH0-F16-model-v4_A	0.0405293719948107
AF-Q8IWY9-F1-model-v4_A	0.0405293719948107
AF-Q8NF91-F9-model-v4_A	0.0405293719948107
AF-P98077-F1-model-v4_A	0.0405293719948107
AF-Q9BYX4-F1-model-v4_A	0.0405293719948107
AF-Q5HYW3-F1-model-v4_A	0.0405293719948107
AF-Q00587-F1-model-v4_A	0.0405293719948107
AF-Q68DI1-F1-model-v4_A	0.0405293719948107
AF-Q15139-F1-model-v4_A	0.0405293719948107
AF-Q8ND30-F1-model-v4_A	0.0405293719948107
AF-Q6A163-F1-model-v4_A	0.0413438942267598
AF-Q9UPR3-F1-model-v4_A	0.0413438942267598
AF-O75445-F7-model-v4_A	0.0413438942267598
AF-O60941-F1-model-v4_A	0.0413438942267598
AF-Q9UPN3-F24-model-v4_A	0.0413438942267598
AF-Q15849-F1-model-v4_A	0.0413438942267598
AF-A2VEC9-F1-model-v4_A	0.0413438942267598
AF-Q63HN8-F7-model-v4_A	0.0413438942267598
AF-Q9UIQ6-F1-model-v4_A	0.0413438942267598
AF-Q6ZMT9-F1-model-v4_A	0.0413438942267598
AF-Q99698-F11-model-v4_A	0.0413438942267598
AF-Q92609-F1-model-v4_A	0.0413563080873329
AF-Q53TS8-F1-model-v4_A	0.0413563080873329
AF-Q69YU3-F1-model-v4_A	0.0413563080873329
AF-Q8WZ42-F25-model-v4_A	0.0413563080873329
AF-H3BV12-F1-model-v4_A	0.0413563080873329
AF-Q6PG37-F1-model-v4_A	0.0413563080873329
AF-Q8WZ42-F133-model-v4_A	0.0413563080873329
AF-Q96HP0-F1-model-v4_A	0.0413563080873329
AF-Q96BU1-F1-model-v4_A	0.0413563080873329
AF-O75592-F1-model-v4_A	0.0413563080873329
AF-P21817-F13-model-v4_A	0.0413563080873329
AF-Q01196-F1-model-v4_A	0.0413563080873329
AF-Q9NT68-F5-model-v4_A	0.0413563080873329
AF-Q8IX15-F1-model-v4_A	0.0421834044158524
AF-Q15942-F1-model-v4_A	0.0421834044158524
AF-Q8WZ42-F13-model-v4_A	0.0421834044158524
AF-P08069-F1-model-v4_A	0.0421834044158524
AF-Q07666-F1-model-v4_A	0.0421834044158524
AF-Q8IVF4-F5-model-v4_A	0.0421834044158524
AF-Q8WZ42-F95-model-v4_A	0.0421834044158524
AF-Q12912-F1-model-v4_A	0.0421834044158524
AF-Q92736-F13-model-v4_A	0.0421834044158524
AF-Q9P225-F6-model-v4_A	0.0421834044158524
AF-H0YM25-F1-model-v4_A	0.0421834044158524
AF-Q8WXG9-F15-model-v4_A	0.0421834044158524
AF-O75444-F1-model-v4_A	0.0422415493952179
AF-Q6P2D8-F1-model-v4_A	0.0422415493952179
AF-Q9P2D7-F6-model-v4_A	0.0422415493952179
AF-Q8WXT5-F1-model-v4_A	0.0422415493952179
AF-Q15751-F5-model-v4_A	0.0422415493952179
AF-P26045-F1-model-v4_A	0.0422415493952179
AF-O43318-F1-model-v4_A	0.0422415493952179
AF-Q08999-F1-model-v4_A	0.0422415493952179
AF-Q13470-F1-model-v4_A	0.0422415493952179
AF-P16473-F1-model-v4_A	0.0422415493952179
AF-Q9NRC6-F8-model-v4_A	0.0422415493952179
AF-Q8WZ42-F28-model-v4_A	0.0422415493952179
AF-O75445-F1-model-v4_A	0.0430106603185429
AF-Q6ZSR9-F1-model-v4_A	0.0430106603185429
AF-Q9Y4I1-F1-model-v4_A	0.0430106603185429
AF-Q5HYK9-F1-model-v4_A	0.0430106603185429
AF-O60494-F3-model-v4_A	0.0430106603185429
AF-Q9H4L7-F1-model-v4_A	0.0430106603185429
AF-Q2TAZ0-F1-model-v4_A	0.0430106603185429
AF-Q9H8V3-F1-model-v4_A	0.0430106603185429
AF-B2RC85-F1-model-v4_A	0.0430106603185429
AF-Q8NEM7-F1-model-v4_A	0.0430106603185429
AF-Q8N7X2-F1-model-v4_A	0.0430106603185429
AF-Q8TDJ6-F3-model-v4_A	0.0430106603185429
AF-Q8IXR5-F1-model-v4_A	0.0430106603185429
AF-Q5VST9-F6-model-v4_A	0.0431409731731342
AF-Q9NR09-F6-model-v4_A	0.0431409731731342
AF-Q86WI1-F14-model-v4_A	0.0431409731731342
AF-Q8TAU0-F1-model-v4_A	0.0431409731731342
AF-P52951-F1-model-v4_A	0.0431409731731342
AF-P78385-F1-model-v4_A	0.0431409731731342
AF-Q8IW36-F1-model-v4_A	0.0431409731731342
AF-Q86SQ6-F1-model-v4_A	0.0431409731731342
AF-Q9H6L5-F1-model-v4_A	0.0431409731731342
AF-Q8WZ42-F29-model-v4_A	0.0431409731731342
AF-Q96L34-F1-model-v4_A	0.0431409731731342
AF-P47989-F1-model-v4_A	0.0431409731731342
AF-Q9HCM4-F1-model-v4_A	0.0438375773921617
AF-Q15751-F6-model-v4_A	0.0438375773921617
AF-P21802-F1-model-v4_A	0.0438375773921617
AF-Q9NRC6-F10-model-v4_A	0.0438375773921617
AF-Q7Z6Z7-F6-model-v4_A	0.0438375773921617
AF-Q96M86-F3-model-v4_A	0.0438375773921617
AF-Q8TF61-F1-model-v4_A	0.0438375773921617
AF-P0C0L5-F1-model-v4_A	0.0438375773921617
AF-Q9NW07-F1-model-v4_A	0.0438375773921617
AF-Q14689-F1-model-v4_A	0.0438375773921617
AF-P0C7X0-F1-model-v4_A	0.0438375773921617
AF-Q13438-F1-model-v4_A	0.0438375773921617
AF-Q8IZT6-F5-model-v4_A	0.0438375773921617
AF-Q7Z407-F7-model-v4_A	0.0438375773921617
AF-P04198-F1-model-v4_A	0.0440416709650406
AF-Q9UFH2-F14-model-v4_A	0.0440416709650406
AF-C9JLR9-F1-model-v4_A	0.0440416709650406
AF-Q8N6H7-F1-model-v4_A	0.0440416709650406
AF-Q9P0K1-F1-model-v4_A	0.0440416709650406
AF-P10515-F1-model-v4_A	0.0440416709650406
AF-Q5VTR2-F1-model-v4_A	0.0440416709650406
AF-Q9Y4D8-F5-model-v4_A	0.0440416709650406
AF-P41235-F1-model-v4_A	0.0440416709650406
AF-Q14517-F5-model-v4_A	0.0440416709650406
AF-Q96DT5-F7-model-v4_A	0.0440416709650406
AF-Q9HBE5-F1-model-v4_A	0.0440416709650406
AF-Q8TAL5-F1-model-v4_A	0.0440416709650406
AF-Q8WXG9-F16-model-v4_A	0.0440416709650406
AF-Q9H2Y9-F1-model-v4_A	0.0440416709650406
AF-Q9P2E5-F1-model-v4_A	0.0440416709650406
AF-Q8TBB1-F1-model-v4_A	0.0440416709650406
AF-Q6V1P9-F4-model-v4_A	0.0440416709650406
AF-Q8IYS0-F1-model-v4_A	0.0440416709650406
AF-Q13621-F1-model-v4_A	0.0446646519250406
AF-Q96G01-F1-model-v4_A	0.0446646519250406
AF-P11387-F1-model-v4_A	0.0446646519250406
AF-Q07954-F2-model-v4_A	0.0446646519250406
AF-P0C7T7-F1-model-v4_A	0.0446646519250406
AF-Q9H8L6-F1-model-v4_A	0.0446646519250406
AF-Q96DN5-F1-model-v4_A	0.0446646519250406
AF-P32019-F1-model-v4_A	0.0446646519250406
AF-Q86UQ4-F14-model-v4_A	0.0446646519250406
AF-Q9NZR2-F15-model-v4_A	0.0446646519250406
AF-Q9UGI6-F1-model-v4_A	0.0446646519250406
AF-O60306-F1-model-v4_A	0.0446646519250406
AF-O75912-F1-model-v4_A	0.0446646519250406
AF-Q6U841-F1-model-v4_A	0.0446646519250406
AF-Q9NR09-F10-model-v4_A	0.0449441429984014
AF-Q6ZS81-F5-model-v4_A	0.0449441429984014
AF-Q9NUQ3-F1-model-v4_A	0.0449441429984014
AF-Q0VDD8-F12-model-v4_A	0.0449441429984014
AF-P49335-F1-model-v4_A	0.0449441429984014
AF-Q9UHC9-F1-model-v4_A	0.0449441429984014
AF-Q6JQN1-F1-model-v4_A	0.0449441429984014
AF-Q9BT81-F1-model-v4_A	0.0449441429984014
AF-O94992-F1-model-v4_A	0.0449441429984014
AF-Q96LX7-F1-model-v4_A	0.0449441429984014
AF-Q9H324-F1-model-v4_A	0.0449441429984014
AF-Q6NXG1-F1-model-v4_A	0.0449441429984014
AF-Q96AE7-F1-model-v4_A	0.0449441429984014
AF-Q13952-F1-model-v4_A	0.0449441429984014
AF-Q8IYE1-F1-model-v4_A	0.0449441429984014
AF-Q8TE58-F1-model-v4_A	0.0449441429984014
AF-Q8TDX9-F9-model-v4_A	0.0449441429984014
AF-P31152-F1-model-v4_A	0.0449441429984014
AF-P21817-F2-model-v4_A	0.0449441429984014
AF-P35716-F1-model-v4_A	0.045491883252869
AF-D6RF30-F1-model-v4_A	0.045491883252869
AF-Q9H6I2-F1-model-v4_A	0.045491883252869
AF-Q66K14-F1-model-v4_A	0.045491883252869
AF-Q8NF91-F8-model-v4_A	0.045491883252869
AF-Q15149-F14-model-v4_A	0.045491883252869
AF-Q14789-F2-model-v4_A	0.045491883252869
AF-Q16666-F1-model-v4_A	0.045491883252869
AF-Q15054-F1-model-v4_A	0.045491883252869
AF-Q8WZ42-F71-model-v4_A	0.045491883252869
AF-P04275-F6-model-v4_A	0.0458478938296924
AF-Q96DT5-F9-model-v4_A	0.0458478938296924
AF-Q8NCM8-F7-model-v4_A	0.0458478938296924
AF-Q9NX31-F1-model-v4_A	0.0458478938296924
AF-Q6ZTR5-F2-model-v4_A	0.0458478938296924
AF-Q6IQ49-F1-model-v4_A	0.0458478938296924
AF-Q7Z736-F1-model-v4_A	0.0458478938296924
AF-O15075-F1-model-v4_A	0.0458478938296924
AF-Q6NSI4-F1-model-v4_A	0.0458478938296924
AF-Q8N8E3-F1-model-v4_A	0.0458478938296924
AF-Q9UBV2-F1-model-v4_A	0.0458478938296924
AF-Q96JL9-F1-model-v4_A	0.0458478938296924
AF-Q9H4B6-F1-model-v4_A	0.0458478938296924
AF-P33991-F1-model-v4_A	0.0458478938296924
AF-A8MV65-F1-model-v4_A	0.0463192707105852
AF-P49848-F1-model-v4_A	0.0463192707105852
AF-P21359-F8-model-v4_A	0.0463192707105852
AF-Q86WI3-F1-model-v4_A	0.0463192707105852
AF-Q96RU2-F1-model-v4_A	0.0463192707105852
AF-O95347-F1-model-v4_A	0.0463192707105852
AF-Q5JUK3-F1-model-v4_A	0.0463192707105852
AF-Q16827-F1-model-v4_A	0.0463192707105852
AF-O60287-F1-model-v4_A	0.0463192707105852
AF-Q6ZNJ1-F6-model-v4_A	0.0463192707105852
AF-P78527-F5-model-v4_A	0.0463192707105852
AF-Q8WXG9-F11-model-v4_A	0.0463192707105852
AF-O00370-F1-model-v4_A	0.0467534245579859
AF-Q96EP1-F1-model-v4_A	0.0467534245579859
AF-Q8NF91-F32-model-v4_A	0.0467534245579859
AF-Q02241-F1-model-v4_A	0.0467534245579859
AF-Q5GH76-F1-model-v4_A	0.0467534245579859
AF-Q9UQ16-F1-model-v4_A	0.0467534245579859
AF-Q8TF62-F1-model-v4_A	0.0467534245579859
AF-P78527-F3-model-v4_A	0.0467534245579859
AF-Q15751-F19-model-v4_A	0.0467534245579859
AF-Q5THJ4-F6-model-v4_A	0.0467534245579859
AF-Q66K41-F1-model-v4_A	0.0467534245579859
AF-Q9NVU0-F1-model-v4_A	0.0467534245579859
AF-Q0VDD8-F6-model-v4_A	0.0467534245579859
AF-Q8NC44-F1-model-v4_A	0.0467534245579859
AF-P21817-F3-model-v4_A	0.0471463143139867
AF-Q9Y6R7-F11-model-v4_A	0.0471463143139867
AF-P25391-F6-model-v4_A	0.0471463143139867
AF-Q9NQC7-F1-model-v4_A	0.0471463143139867
AF-Q8NDA2-F11-model-v4_A	0.0471463143139867
AF-P56192-F1-model-v4_A	0.0471463143139867
AF-Q8TDW7-F10-model-v4_A	0.0471463143139867
AF-Q9UL03-F1-model-v4_A	0.0471463143139867
AF-Q9BXW9-F1-model-v4_A	0.0471463143139867
AF-Q8NDW4-F1-model-v4_A	0.0471463143139867
AF-Q7L0R7-F1-model-v4_A	0.0471463143139867
AF-A8MUX0-F1-model-v4_A	0.0471463143139867
AF-Q5T5X7-F1-model-v4_A	0.0471463143139867
AF-Q13535-F1-model-v4_A	0.0471463143139867
AF-Q96CP6-F1-model-v4_A	0.0471463143139867
AF-Q96K80-F1-model-v4_A	0.0471463143139867
AF-Q7Z408-F8-model-v4_A	0.0471463143139867
AF-Q8IYW2-F8-model-v4_A	0.0471463143139867
AF-Q9H7T9-F1-model-v4_A	0.0476602388888385
AF-Q07954-F7-model-v4_A	0.0476602388888385
AF-Q6AI08-F1-model-v4_A	0.0476602388888385
AF-Q5TBA9-F1-model-v4_A	0.0476602388888385
AF-Q9NSD4-F1-model-v4_A	0.0476602388888385
AF-Q9NRJ7-F1-model-v4_A	0.0476602388888385
AF-Q96NG8-F1-model-v4_A	0.0476602388888385
AF-Q9Y4D8-F7-model-v4_A	0.0476602388888385
AF-Q9Y485-F8-model-v4_A	0.0476602388888385
AF-Q9HBM0-F1-model-v4_A	0.0476602388888385
AF-Q8NF91-F35-model-v4_A	0.0476602388888385
AF-Q96CK0-F1-model-v4_A	0.0476602388888385
AF-Q8WXH0-F28-model-v4_A	0.0476602388888385
AF-Q9UPN3-F20-model-v4_A	0.0476602388888385
AF-P49959-F1-model-v4_A	0.0476602388888385
AF-O75143-F1-model-v4_A	0.0479735119257889
AF-Q14517-F4-model-v4_A	0.0479735119257889
AF-P58107-F3-model-v4_A	0.0479735119257889
AF-O75155-F1-model-v4_A	0.0479735119257889
AF-A6NK53-F1-model-v4_A	0.0479735119257889
AF-P03372-F1-model-v4_A	0.0479735119257889
AF-Q9Y6R7-F12-model-v4_A	0.0479735119257889
AF-Q9NYQ6-F2-model-v4_A	0.0479735119257889
AF-Q9Y5E6-F1-model-v4_A	0.048568838795896
AF-O94804-F1-model-v4_A	0.048568838795896
AF-Q7L0X2-F1-model-v4_A	0.048568838795896
AF-Q9NR09-F4-model-v4_A	0.048568838795896
AF-Q8IYW2-F4-model-v4_A	0.048568838795896
AF-P43699-F1-model-v4_A	0.048568838795896
AF-O00160-F1-model-v4_A	0.048568838795896
AF-O15067-F1-model-v4_A	0.048568838795896
AF-Q14204-F3-model-v4_A	0.048568838795896
AF-P14866-F1-model-v4_A	0.048568838795896
AF-Q9HCU4-F2-model-v4_A	0.048568838795896
AF-P34932-F1-model-v4_A	0.048568838795896
AF-Q9BSK1-F1-model-v4_A	0.048568838795896
AF-P57740-F1-model-v4_A	0.048568838795896
AF-P0C7V4-F1-model-v4_A	0.0488003627713593
AF-Q8TC59-F1-model-v4_A	0.0488003627713593
AF-Q494X3-F1-model-v4_A	0.0488003627713593
AF-O14522-F1-model-v4_A	0.0488003627713593
AF-Q9Y6R7-F17-model-v4_A	0.0488003627713593
AF-Q96RW7-F18-model-v4_A	0.0488003627713593
AF-P20936-F1-model-v4_A	0.0488003627713593
AF-Q9BRR9-F1-model-v4_A	0.0488003627713593
AF-P49736-F1-model-v4_A	0.0488003627713593
AF-Q8N5A5-F1-model-v4_A	0.0494792275614968
AF-Q86Y46-F1-model-v4_A	0.0494792275614968
AF-Q7Z4T9-F1-model-v4_A	0.0494792275614968
AF-Q96RU3-F1-model-v4_A	0.0494792275614968
AF-O94915-F4-model-v4_A	0.0494792275614968
AF-P54760-F1-model-v4_A	0.0494792275614968
AF-Q9H5V7-F1-model-v4_A	0.0494792275614968
AF-Q13315-F1-model-v4_A	0.0494792275614968
AF-P0C0L4-F1-model-v4_A	0.0494792275614968
AF-Q13416-F1-model-v4_A	0.0494792275614968
AF-P10827-F1-model-v4_A	0.0494792275614968
AF-P78527-F10-model-v4_A	0.0494792275614968
AF-A0A1W2PQL4-F1-model-v4_A	0.0494792275614968
AF-Q9NYQ7-F4-model-v4_A	0.0494792275614968
AF-Q8NE18-F1-model-v4_A	0.0494792275614968
AF-Q9ULK4-F1-model-v4_A	0.0494792275614968
AF-Q9NR64-F1-model-v4_A	0.0496278660020452
AF-O75882-F1-model-v4_A	0.0496278660020452
AF-Q8N163-F1-model-v4_A	0.0496278660020452
AF-Q96Q15-F12-model-v4_A	0.0496278660020452
AF-Q15413-F18-model-v4_A	0.0496278660020452
AF-Q3MIS6-F1-model-v4_A	0.0496278660020452
AF-Q5VZ18-F1-model-v4_A	0.0496278660020452
AF-O75578-F1-model-v4_A	0.0496278660020452
AF-Q02080-F1-model-v4_A	0.0496278660020452
AF-Q8TDJ6-F10-model-v4_A	0.0496278660020452
AF-Q9NSA2-F1-model-v4_A	0.0496278660020452
AF-Q13315-F5-model-v4_A	0.0496278660020452
AF-Q9ULV0-F1-model-v4_A	0.0496278660020452
AF-Q14517-F2-model-v4_A	0.0496278660020452
AF-Q8TBZ0-F1-model-v4_A	0.0496278660020452
AF-Q8N412-F1-model-v4_A	0.0496278660020452
AF-Q6P1J6-F1-model-v4_A	0.0496278660020452
AF-Q96AE4-F1-model-v4_A	0.0496278660020452
AF-Q8NF91-F10-model-v4_A	0.0503909076104127
AF-Q86VZ4-F1-model-v4_A	0.0503909076104127
AF-Q9Y4A5-F10-model-v4_A	0.0503909076104127
AF-Q9NU22-F10-model-v4_A	0.0503909076104127
AF-Q9Y2Q1-F1-model-v4_A	0.0503909076104127
AF-Q49AM3-F1-model-v4_A	0.0503909076104127
AF-Q8IVF4-F10-model-v4_A	0.0503909076104127
AF-Q14289-F1-model-v4_A	0.0503909076104127
AF-Q6V1P9-F3-model-v4_A	0.0503909076104127
AF-Q15021-F1-model-v4_A	0.0503909076104127
AF-Q8N684-F1-model-v4_A	0.0503909076104127
AF-Q6H8Q1-F1-model-v4_A	0.0503909076104127
AF-P17035-F1-model-v4_A	0.0503909076104127
AF-Q86UQ4-F17-model-v4_A	0.0503909076104127
AF-Q13753-F1-model-v4_A	0.0503909076104127
AF-O60341-F1-model-v4_A	0.0503909076104127
AF-Q92736-F9-model-v4_A	0.0503909076104127
AF-Q96NY7-F1-model-v4_A	0.0503909076104127
AF-Q70CQ2-F10-model-v4_A	0.0503909076104127
AF-O15068-F1-model-v4_A	0.0504550203401277
AF-Q15696-F1-model-v4_A	0.0504550203401277
AF-Q8IZT6-F6-model-v4_A	0.0504550203401277
AF-P78527-F12-model-v4_A	0.0504550203401277
AF-Q8IY37-F1-model-v4_A	0.0504550203401277
AF-A8K2U0-F1-model-v4_A	0.0504550203401277
AF-Q9NZI5-F1-model-v4_A	0.0504550203401277
AF-Q9NR09-F16-model-v4_A	0.0504550203401277
AF-Q9NQZ3-F1-model-v4_A	0.0504550203401277
AF-Q9Y4A5-F6-model-v4_A	0.0504550203401277
AF-Q96N23-F3-model-v4_A	0.0504550203401277
AF-Q9BTW9-F1-model-v4_A	0.0504550203401277
AF-P22223-F1-model-v4_A	0.0504550203401277
AF-Q8WXG9-F26-model-v4_A	0.0504550203401277
AF-Q9Y4A5-F4-model-v4_A	0.0504550203401277
AF-O95076-F1-model-v4_A	0.0504550203401277
AF-O60347-F1-model-v4_A	0.0512818239323704
AF-Q7Z7M0-F2-model-v4_A	0.0512818239323704
AF-Q8NF91-F17-model-v4_A	0.0512818239323704
AF-Q99715-F8-model-v4_A	0.0512818239323704
AF-Q6X4W1-F1-model-v4_A	0.0512818239323704
AF-Q685J3-F8-model-v4_A	0.0512818239323704
AF-Q9Y5G6-F1-model-v4_A	0.0512818239323704
AF-Q9Y2E4-F1-model-v4_A	0.0512818239323704
AF-P28908-F1-model-v4_A	0.0512818239323704
AF-Q9BZ71-F1-model-v4_A	0.0512818239323704
AF-Q6ZS81-F7-model-v4_A	0.0512818239323704
AF-Q8TDJ6-F6-model-v4_A	0.0512818239323704
AF-O95447-F1-model-v4_A	0.0512818239323704
AF-Q63HN8-F3-model-v4_A	0.0512818239323704
AF-Q9NZ09-F1-model-v4_A	0.0512818239323704
AF-P18858-F1-model-v4_A	0.0512818239323704
AF-A7E2F4-F1-model-v4_A	0.0513043822350767
AF-Q6BEB4-F1-model-v4_A	0.0513043822350767
AF-Q96M86-F2-model-v4_A	0.0513043822350767
AF-Q9P2J5-F1-model-v4_A	0.0513043822350767
AF-Q9NYQ7-F8-model-v4_A	0.0513043822350767
AF-Q70JA7-F1-model-v4_A	0.0513043822350767
AF-Q96HW7-F1-model-v4_A	0.0513043822350767
AF-O95714-F6-model-v4_A	0.0513043822350767
AF-A5D8V6-F1-model-v4_A	0.0513043822350767
AF-Q29RF7-F1-model-v4_A	0.0521092782942007
AF-P78509-F7-model-v4_A	0.0521092782942007
AF-P78527-F14-model-v4_A	0.0521092782942007
AF-Q8TE04-F1-model-v4_A	0.0521092782942007
AF-Q92736-F6-model-v4_A	0.0521092782942007
AF-Q53F19-F1-model-v4_A	0.0521092782942007
AF-Q5T011-F1-model-v4_A	0.0521092782942007
AF-Q6V0I7-F15-model-v4_A	0.0521092782942007
AF-Q01826-F1-model-v4_A	0.0521092782942007
AF-Q9Y4E5-F1-model-v4_A	0.0521092782942007
AF-Q16665-F1-model-v4_A	0.0521092782942007
AF-A6NJQ4-F1-model-v4_A	0.0521092782942007
AF-Q8N3C0-F1-model-v4_A	0.0521092782942007
AF-P47736-F1-model-v4_A	0.0521092782942007
AF-P43026-F1-model-v4_A	0.0522196547392181
AF-Q9C0B7-F1-model-v4_A	0.0522196547392181
AF-Q8NHL6-F1-model-v4_A	0.0522196547392181
AF-P08F94-F6-model-v4_A	0.0522196547392181
AF-Q92736-F8-model-v4_A	0.0522196547392181
AF-P41970-F1-model-v4_A	0.0522196547392181
AF-Q96M27-F1-model-v4_A	0.0522196547392181
AF-Q15413-F5-model-v4_A	0.0522196547392181
AF-P21359-F3-model-v4_A	0.0522196547392181
AF-Q9C0E2-F1-model-v4_A	0.0522196547392181
AF-Q8NA42-F1-model-v4_A	0.0522196547392181
AF-P41212-F1-model-v4_A	0.0522196547392181
AF-O15457-F1-model-v4_A	0.0522196547392181
AF-P57103-F1-model-v4_A	0.0522196547392181
AF-P36402-F1-model-v4_A	0.0522196547392181
AF-Q86UQ4-F19-model-v4_A	0.0522196547392181
AF-P51788-F1-model-v4_A	0.0522196547392181
AF-P0CG48-F1-model-v4_A	0.0529363797789721
AF-O43474-F1-model-v4_A	0.0529363797789721
AF-Q9H5J0-F1-model-v4_A	0.0529363797789721
AF-Q99684-F1-model-v4_A	0.0529363797789721
AF-Q969M2-F1-model-v4_A	0.0529363797789721
AF-Q9UPW5-F1-model-v4_A	0.0529363797789721
AF-Q86VV8-F1-model-v4_A	0.0529363797789721
AF-Q92626-F1-model-v4_A	0.0529363797789721
AF-Q9NQX3-F1-model-v4_A	0.0531362262599823
AF-Q8WZ42-F36-model-v4_A	0.0531362262599823
AF-Q14929-F1-model-v4_A	0.0531362262599823
AF-Q8NDG6-F1-model-v4_A	0.0531362262599823
AF-Q9NZV8-F1-model-v4_A	0.0531362262599823
AF-Q9ULD6-F1-model-v4_A	0.0531362262599823
AF-Q9UN88-F1-model-v4_A	0.0531362262599823
AF-Q9UP95-F1-model-v4_A	0.0531362262599823
AF-Q14517-F10-model-v4_A	0.0531362262599823
AF-Q68BL7-F1-model-v4_A	0.0531362262599823
AF-Q8TD57-F5-model-v4_A	0.0531362262599823
AF-Q6IE37-F1-model-v4_A	0.0531362262599823
AF-Q5TAH2-F1-model-v4_A	0.0531362262599823
AF-Q75QN2-F1-model-v4_A	0.0531362262599823
AF-Q9NYQ6-F6-model-v4_A	0.0531362262599823
AF-Q96GN5-F1-model-v4_A	0.0531362262599823
AF-Q9BY79-F1-model-v4_A	0.0531362262599823
AF-P10745-F1-model-v4_A	0.0531362262599823
AF-O00423-F1-model-v4_A	0.0531362262599823
AF-Q8WXX0-F2-model-v4_A	0.0537631265310847
AF-O95714-F14-model-v4_A	0.0537631265310847
AF-Q02487-F1-model-v4_A	0.0537631265310847
AF-Q9H6Z4-F1-model-v4_A	0.0537631265310847
AF-Q96RW7-F3-model-v4_A	0.0537631265310847
AF-Q92796-F1-model-v4_A	0.0537631265310847
AF-Q9Y4D8-F1-model-v4_A	0.0537631265310847
AF-I6L899-F1-model-v4_A	0.0537631265310847
AF-P98160-F16-model-v4_A	0.0537631265310847
AF-P49023-F1-model-v4_A	0.0537631265310847
AF-Q6N022-F6-model-v4_A	0.0537631265310847
AF-Q9UJ99-F1-model-v4_A	0.0537631265310847
AF-Q9UIS9-F1-model-v4_A	0.0537631265310847
AF-Q5TID7-F1-model-v4_A	0.0537631265310847
AF-P21817-F7-model-v4_A	0.0537631265310847
AF-Q9HAK2-F1-model-v4_A	0.0540540988034132
AF-O00327-F1-model-v4_A	0.0540540988034132
AF-Q8IZQ1-F11-model-v4_A	0.0540540988034132
AF-O75116-F1-model-v4_A	0.0540540988034132
AF-Q9P2S6-F1-model-v4_A	0.0540540988034132
AF-Q8IU57-F1-model-v4_A	0.0540540988034132
AF-Q8NCE2-F1-model-v4_A	0.0540540988034132
AF-P08648-F1-model-v4_A	0.0540540988034132
AF-Q6ZUS6-F1-model-v4_A	0.0540540988034132
AF-Q9NSJ1-F1-model-v4_A	0.0540540988034132
AF-O95793-F1-model-v4_A	0.0540540988034132
AF-Q14204-F2-model-v4_A	0.0540540988034132
AF-O95684-F1-model-v4_A	0.0540540988034132
AF-Q9NR61-F1-model-v4_A	0.0540540988034132
AF-A0A1W2PPD8-F1-model-v4_A	0.0540540988034132
AF-Q92783-F1-model-v4_A	0.0540540988034132
AF-Q13045-F1-model-v4_A	0.0540540988034132
AF-Q8NCT3-F1-model-v4_A	0.0540540988034132
AF-P46019-F1-model-v4_A	0.0540540988034132
AF-Q9P217-F1-model-v4_A	0.0540540988034132
AF-Q15149-F13-model-v4_A	0.0540540988034132
AF-A0A087WXM9-F1-model-v4_A	0.0545905224299128
AF-O43149-F2-model-v4_A	0.0545905224299128
AF-Q8WZ42-F100-model-v4_A	0.0545905224299128
AF-Q7Z5P9-F28-model-v4_A	0.0545905224299128
AF-P53675-F1-model-v4_A	0.0545905224299128
AF-Q8TD31-F1-model-v4_A	0.0545905224299128
AF-Q8NF91-F6-model-v4_A	0.0545905224299128
AF-Q8NCM8-F4-model-v4_A	0.0545905224299128
AF-Q9UHG0-F1-model-v4_A	0.0545905224299128
AF-Q8NF91-F18-model-v4_A	0.0549737774297427
AF-Q7Z6J9-F1-model-v4_A	0.0549737774297427
AF-Q8IYF3-F1-model-v4_A	0.0549737774297427
AF-Q99592-F1-model-v4_A	0.0549737774297427
AF-Q9GZX5-F1-model-v4_A	0.0549737774297427
AF-Q12864-F1-model-v4_A	0.0549737774297427
AF-H3BQL2-F1-model-v4_A	0.0549737774297427
AF-A6NDN3-F1-model-v4_A	0.0549737774297427
AF-P10451-F1-model-v4_A	0.0549737774297427
AF-Q569K4-F1-model-v4_A	0.0549737774297427
AF-Q9Y5G5-F1-model-v4_A	0.0549737774297427
AF-Q5GLZ8-F1-model-v4_A	0.0549737774297427
AF-O00165-F1-model-v4_A	0.0549737774297427
AF-Q9NYC9-F4-model-v4_A	0.0549737774297427
AF-Q9Y6R7-F9-model-v4_A	0.0549737774297427
AF-P78509-F1-model-v4_A	0.0549737774297427
AF-P13196-F1-model-v4_A	0.0549737774297427
AF-Q8IYS4-F1-model-v4_A	0.0554175614600527
AF-Q9NV72-F1-model-v4_A	0.0554175614600527
AF-Q03001-F3-model-v4_A	0.0554175614600527
AF-P78316-F1-model-v4_A	0.0554175614600527
AF-Q86UF2-F1-model-v4_A	0.0554175614600527
AF-Q06481-F1-model-v4_A	0.0554175614600527
AF-Q6ZNJ1-F1-model-v4_A	0.0554175614600527
AF-P42858-F5-model-v4_A	0.0554175614600527
AF-Q7Z5P9-F18-model-v4_A	0.0554175614600527
AF-Q96P64-F1-model-v4_A	0.0554175614600527
AF-P20794-F1-model-v4_A	0.0554175614600527
AF-O43847-F1-model-v4_A	0.0558952654697204
AF-Q9NR80-F1-model-v4_A	0.0558952654697204
AF-A6NKC9-F1-model-v4_A	0.0558952654697204
AF-P53355-F1-model-v4_A	0.0558952654697204
AF-Q14188-F1-model-v4_A	0.0558952654697204
AF-Q9H2U1-F1-model-v4_A	0.0558952654697204
AF-Q08174-F1-model-v4_A	0.0558952654697204
AF-Q8N7M2-F1-model-v4_A	0.0558952654697204
AF-P10911-F1-model-v4_A	0.0558952654697204
AF-Q96DT5-F10-model-v4_A	0.0558952654697204
AF-Q15022-F1-model-v4_A	0.0558952654697204
AF-O15294-F1-model-v4_A	0.0558952654697204
AF-Q6P3W7-F1-model-v4_A	0.0562447454201915
AF-P15924-F7-model-v4_A	0.0562447454201915
AF-Q9H9A7-F1-model-v4_A	0.0562447454201915
AF-Q03001-F4-model-v4_A	0.0562447454201915
AF-Q8IVF7-F1-model-v4_A	0.0562447454201915
AF-Q685J3-F5-model-v4_A	0.0562447454201915
AF-Q709C8-F7-model-v4_A	0.0562447454201915
AF-Q14162-F1-model-v4_A	0.0562447454201915
AF-Q5T7N2-F1-model-v4_A	0.0562447454201915
AF-Q12996-F1-model-v4_A	0.0562447454201915
AF-Q9NYQ8-F3-model-v4_A	0.0562447454201915
AF-Q9UFH2-F13-model-v4_A	0.0562447454201915
AF-Q14003-F1-model-v4_A	0.0562447454201915
AF-P52848-F1-model-v4_A	0.0568180623319403
AF-Q9NRC6-F12-model-v4_A	0.0568180623319403
AF-Q9Y5W7-F1-model-v4_A	0.0568180623319403
AF-Q8IUA7-F1-model-v4_A	0.0568180623319403
AF-Q8WZ42-F92-model-v4_A	0.0568180623319403
AF-Q9UN71-F1-model-v4_A	0.0568180623319403
AF-Q16549-F1-model-v4_A	0.0568180623319403
AF-Q9H7F0-F1-model-v4_A	0.0568180623319403
AF-P46939-F9-model-v4_A	0.0568180623319403
AF-Q7Z7G8-F15-model-v4_A	0.0568180623319403
AF-Q8TD57-F11-model-v4_A	0.0568180623319403
AF-Q9Y250-F1-model-v4_A	0.0568180623319403
AF-Q6NUQ4-F1-model-v4_A	0.0568180623319403
AF-Q9NYC9-F13-model-v4_A	0.0568180623319403
AF-P11217-F1-model-v4_A	0.0568180623319403
AF-Q9Y493-F6-model-v4_A	0.0568180623319403
AF-Q9Y620-F1-model-v4_A	0.0570720736347449
AF-Q9NYQ8-F2-model-v4_A	0.0570720736347449
AF-O15381-F1-model-v4_A	0.0570720736347449
AF-P21817-F1-model-v4_A	0.0570720736347449
AF-P78412-F1-model-v4_A	0.0570720736347449
AF-P11940-F1-model-v4_A	0.0570720736347449
AF-Q9P209-F1-model-v4_A	0.0570720736347449
AF-Q0ZGT2-F1-model-v4_A	0.0570720736347449
AF-Q9NVE5-F1-model-v4_A	0.0570720736347449
AF-O75526-F1-model-v4_A	0.0570720736347449
AF-Q8NF91-F22-model-v4_A	0.0570720736347449
AF-Q8WVV4-F1-model-v4_A	0.0570720736347449
AF-Q8IZQ1-F1-model-v4_A	0.0570720736347449
AF-Q9H2K2-F1-model-v4_A	0.0570720736347449
AF-Q7Z7M0-F7-model-v4_A	0.0570720736347449
AF-Q9Y4J8-F1-model-v4_A	0.0570720736347449
AF-Q9HDC5-F1-model-v4_A	0.0570720736347449
AF-Q96KC8-F1-model-v4_A	0.0577426744115672
AF-Q96MP5-F1-model-v4_A	0.0577426744115672
AF-Q9Y6R7-F5-model-v4_A	0.0577426744115672
AF-A2A288-F1-model-v4_A	0.0577426744115672
AF-Q0D2H9-F1-model-v4_A	0.0577426744115672
AF-Q8WZ42-F27-model-v4_A	0.0577426744115672
AF-Q16600-F1-model-v4_A	0.0577426744115672
AF-P98153-F1-model-v4_A	0.0577426744115672
AF-P51617-F1-model-v4_A	0.0578990409817008
AF-Q9ULD0-F1-model-v4_A	0.0578990409817008
AF-O60494-F12-model-v4_A	0.0578990409817008
AF-Q9UI46-F1-model-v4_A	0.0578990409817008
AF-Q7Z7G8-F11-model-v4_A	0.0578990409817008
AF-Q5VV16-F1-model-v4_A	0.0578990409817008
AF-P50549-F1-model-v4_A	0.0578990409817008
AF-P98088-F1-model-v4_A	0.0578990409817008
AF-Q9P2D7-F5-model-v4_A	0.0578990409817008
AF-Q9NRC6-F2-model-v4_A	0.0586691050610685
AF-Q8TD23-F1-model-v4_A	0.0586691050610685
AF-P78536-F1-model-v4_A	0.0586691050610685
AF-Q9HAU4-F1-model-v4_A	0.0586691050610685
AF-P29973-F1-model-v4_A	0.0586691050610685
AF-Q8N6T3-F1-model-v4_A	0.0586691050610685
AF-Q7Z698-F1-model-v4_A	0.0586691050610685
AF-Q8TDJ6-F5-model-v4_A	0.0587261504406628
AF-O95477-F1-model-v4_A	0.0587261504406628
AF-Q9UHK0-F1-model-v4_A	0.0587261504406628
AF-Q13751-F1-model-v4_A	0.0587261504406628
AF-Q16787-F1-model-v4_A	0.0587261504406628
AF-Q8IWV2-F1-model-v4_A	0.0587261504406628
AF-P0C7W8-F1-model-v4_A	0.0587261504406628
AF-Q9HBG6-F1-model-v4_A	0.0587261504406628
AF-Q8TC92-F1-model-v4_A	0.0587261504406628
AF-P13010-F1-model-v4_A	0.0587261504406628
AF-O75962-F1-model-v4_A	0.0587261504406628
AF-P57058-F1-model-v4_A	0.0587261504406628
AF-Q9NTX9-F1-model-v4_A	0.0595534013336387
AF-P23508-F1-model-v4_A	0.0595534013336387
AF-Q9UPN3-F19-model-v4_A	0.0595534013336387
AF-Q86UQ4-F18-model-v4_A	0.0595534013336387
AF-Q6NZY4-F1-model-v4_A	0.0595534013336387
AF-Q68CQ1-F1-model-v4_A	0.0595534013336387
AF-Q685J3-F3-model-v4_A	0.0595534013336387
AF-Q15784-F1-model-v4_A	0.0595534013336387
AF-Q63HN1-F1-model-v4_A	0.0595534013336387
AF-Q6ZWH5-F1-model-v4_A	0.0595534013336387
AF-Q6NUQ1-F1-model-v4_A	0.0595968523857786
AF-O60391-F1-model-v4_A	0.0595968523857786
AF-Q86UQ4-F4-model-v4_A	0.0595968523857786
AF-O00548-F1-model-v4_A	0.0595968523857786
[truncated: 21,395 more rows]
