# Supplementary material for: Identifying and profiling structural similarities between Spike of SARS-CoV-2 and other viral or host proteins with Machaon
Source: Commun Biol. 2023 Jul 19;6:752. doi: 10.1038/s42003-023-05076-7 (PMC10356814; doi:10.1038/s42003-023-05076-7)
Supplement: Supplementary file 9 — Supplementary Data 6 [file 42003_2023_5076_MOESM9_ESM.zip › 6VXX_A_whole_alphafold4_dataset/go/6VXX_A_biologicalProcess-go-aggregate.csv]

propertyName	coverage
regulation of transcription by RNA polymerase II	10
cell adhesion	8
negative regulation of peptidase activity	8
signal transduction	6
negative regulation of transcription by RNA polymerase II	6
cell-cell adhesion	6
G protein-coupled receptor signaling pathway	5
integrin-mediated signaling pathway	4
negative regulation of apoptotic process	4
cell division	4
axon guidance	4
positive regulation of transcription, DNA-templated	4
apoptotic process	4
cell adhesion mediated by integrin	4
cell-matrix adhesion	4
regulation of transcription, DNA-templated	4
DNA repair	4
heterophilic cell-cell adhesion via plasma membrane cell adhesion molecules	3
transcription by RNA polymerase II	3
sensory perception of sound	3
cell differentiation	3
immune response	3
positive regulation of gene expression	3
protein phosphorylation	3
negative regulation of transcription, DNA-templated	3
positive regulation of cell population proliferation	3
regulation of GTPase activity	3
positive regulation of GTPase activity	3
positive regulation of transcription by RNA polymerase II	3
angiogenesis	3
endocytosis	3
positive regulation of kinase activity	3
nervous system development	3
regulation of cell-cell adhesion	2
regulation of small GTPase mediated signal transduction	2
positive regulation of angiogenesis	2
leukocyte cell-cell adhesion	2
visual perception	2
cell surface receptor signaling pathway	2
fat cell differentiation	2
transmembrane transport	2
post-embryonic development	2
regulation of cell migration	2
DNA recombination	2
female pregnancy	2
vacuolar acidification	2
response to muscle stretch	2
autophagy	2
chemotaxis	2
memory	2
transmembrane receptor protein tyrosine kinase signaling pathway	2
protein autophosphorylation	2
positive regulation of cell adhesion	2
T cell activation via T cell receptor contact with antigen bound to MHC molecule on antigen presenting cell	2
retrograde transport, endosome to Golgi	2
limb morphogenesis	2
positive regulation of embryonic development	2
positive regulation of G1/S transition of mitotic cell cycle	2
positive regulation of ERK1 and ERK2 cascade	2
peptidyl-tyrosine phosphorylation	2
regulation of cell shape	2
response to hypoxia	2
protein localization	2
endochondral bone growth	2
chondrocyte proliferation	2
cell-cell signaling	2
positive regulation of wound healing	2
cell migration	2
intracellular protein transport	2
calcium-mediated signaling using intracellular calcium source	2
Wnt signaling pathway	2
cell cycle	2
cell population proliferation	2
central nervous system projection neuron axonogenesis	2
circadian regulation of gene expression	2
positive regulation of protein import into nucleus	2
regulation of endopeptidase activity	2
habenula development	2
protein deubiquitination	2
regulation of cell population proliferation	2
ubiquitin-dependent protein catabolic process	2
protein polyubiquitination	2
regulation of double-strand break repair	2
neuron projection development	2
toxin transport	1
adaptive immune response	1
cellular response to caffeine	1
cellular response to epinephrine stimulus	1
detection of calcium ion	1
protein catabolic process	1
protein localization to ciliary membrane	1
embryonic heart tube morphogenesis	1
left ventricular cardiac muscle tissue morphogenesis	1
establishment of localization in cell	1
establishment of protein localization to endoplasmic reticulum	1
chromatin organization	1
protein localization to cell surface	1
B cell differentiation	1
corpus callosum development	1
cellular calcium ion homeostasis	1
cardiac muscle contraction	1
cerebellar Purkinje cell differentiation	1
visual learning	1
neuromuscular process controlling balance	1
V(D)J recombination	1
thymus development	1
calcium ion transport	1
positive regulation of protein catabolic process	1
calcium ion transport into cytosol	1
calcium-mediated signaling	1
T cell homeostasis	1
cell communication by electrical coupling involved in cardiac conduction	1
cardiac muscle hypertrophy	1
T cell differentiation in thymus	1
regulation of behavioral fear response	1
protein autoubiquitination	1
pre-B cell allelic exclusion	1
positive regulation of T cell differentiation	1
negative regulation of thymocyte apoptotic process	1
negative regulation of cysteine-type endopeptidase activity involved in apoptotic process	1
negative regulation of autophagy	1
histone monoubiquitination	1
positive regulation of erythrocyte differentiation	1
Golgi to plasma membrane transport	1
positive regulation of fibroblast proliferation	1
brain morphogenesis	1
bicarbonate transport	1
regulation of tissue remodeling	1
regulation of extracellular matrix disassembly	1
regulation of bone mineralization	1
positive regulation of vascular associated smooth muscle cell proliferation	1
positive regulation of vascular associated smooth muscle cell migration	1
positive regulation of protein kinase activity	1
positive regulation of osteoblast differentiation	1
positive regulation of neuron death	1
positive regulation of hepatic stellate cell proliferation	1
positive regulation of hepatic stellate cell activation	1
positive regulation of fibroblast migration	1
Golgi to plasma membrane protein transport	1
positive regulation of extracellular matrix disassembly	1
positive regulation of DNA-binding transcription factor activity	1
positive regulation of collagen biosynthetic process	1
ossification	1
negative regulation of necrotic cell death	1
negative regulation of kinase activity	1
negative regulation of hydrogen peroxide-mediated programmed cell death	1
collagen-activated tyrosine kinase receptor signaling pathway	1
collagen fibril organization	1
cellular response to transforming growth factor beta stimulus	1
cellular response to hypoxia	1
cellular response to angiotensin	1
chloride transport	1
ion homeostasis	1
locomotory exploration behavior	1
multicellular organism growth	1
cellular response to lipopolysaccharide	1
response to amphetamine	1
regulation of respiratory gaseous exchange	1
positive regulation of heart rate	1
regulation of dopamine metabolic process	1
positive regulation of catalytic activity	1
neuron migration	1
neuron maturation	1
neuron apoptotic process	1
negative regulation of neuron apoptotic process	1
negative regulation of apoptotic signaling pathway	1
general adaptation syndrome	1
dopaminergic neuron differentiation	1
dopamine biosynthetic process	1
transcription, DNA-templated	1
central nervous system neuron differentiation	1
cellular response to oxidative stress	1
cellular response to extracellular stimulus	1
cellular response to corticotropin-releasing hormone stimulus	1
adult locomotory behavior	1
response to light stimulus	1
regulation of short-term neuronal synaptic plasticity	1
regulation of intracellular pH	1
pyramidal neuron development	1
proton transmembrane transport	1
positive regulation of ATPase-coupled calcium transmembrane transporter activity	1
regulation of cardiac muscle contraction by regulation of the release of sequestered calcium ion	1
positive regulation of sequestering of calcium ion	1
camera-type eye development	1
sucrose catabolic process	1
polysaccharide digestion	1
riboflavin metabolic process	1
FAD biosynthetic process	1
response to ethanol	1
regulation of cell cycle	1
regulation of apoptotic process	1
positive regulation of double-strand break repair via homologous recombination	1
histone H4 acetylation	1
histone H2A acetylation	1
histone acetylation	1
DNA methylation	1
chromatin remodeling	1
regulation of extracellular matrix constituent secretion	1
negative regulation of protein catabolic process	1
cranial skeletal system development	1
hemopoiesis	1
carboxylic acid metabolic process	1
Rho protein signal transduction	1
regulation of Rho protein signal transduction	1
positive regulation of ruffle assembly	1
positive regulation of extrinsic apoptotic signaling pathway via death domain receptors	1
tissue development	1
regulation of embryonic development	1
regulation of basement membrane organization	1
positive regulation of synaptic transmission, cholinergic	1
positive regulation of muscle cell differentiation	1
positive regulation of integrin-mediated signaling pathway	1
muscle organ development	1
bone remodeling	1
cell fate commitment	1
positive regulation of the force of heart contraction	1
melanocyte apoptotic process	1
positive regulation of filopodium assembly	1
neuron development	1
regulation of TOR signaling	1
regulation of protein catabolic process	1
regulation of ERK1 and ERK2 cascade	1
protein localization to mitotic spindle	1
positive regulation of cell cycle G1/S phase transition	1
metaphase plate congression	1
epithelial to mesenchymal transition	1
canonical Wnt signaling pathway	1
platelet formation	1
skeletal system morphogenesis	1
morphogenesis of an epithelium	1
lung development	1
embryonic lung development	1
embryonic limb morphogenesis	1
embryonic hindlimb morphogenesis	1
cell fate specification	1
protein localization to cell leading edge	1
positive regulation of microtubule polymerization	1
positive regulation of lamellipodium assembly	1
bicellular tight junction assembly	1
regulation of RNA biosynthetic process	1
regulation of osteoclast differentiation	1
protein-containing complex assembly	1
positive regulation of DNA-templated transcription, initiation	1
osteoclast differentiation	1
negative regulation of cell migration	1
melanocyte differentiation	1
maintenance of blood-brain barrier	1
animal organ morphogenesis	1
positive regulation of NK T cell proliferation	1
negative regulation of Ras protein signal transduction	1
negative regulation of gene expression	1
Langerhans cell differentiation	1
hard palate development	1
ganglioside metabolic process	1
cartilage development	1
netrin-activated signaling pathway	1
anterior/posterior axon guidance	1
salicylic acid mediated signaling pathway	1
response to jasmonic acid stimulus involved in jasmonic acid and ethylene-dependent systemic resistance	1
jasmonic acid mediated signaling pathway	1
defense response to insect	1
ventricular cardiac muscle cell action potential	1
type B pancreatic cell apoptotic process	1
sarcoplasmic reticulum calcium ion transport	1
response to redox state	1
response to muscle activity	1
response to caffeine	1
release of sequestered calcium ion into cytosol by sarcoplasmic reticulum	1
release of sequestered calcium ion into cytosol	1
regulation of ventricular cardiac muscle cell action potential	1
regulation of SA node cell action potential	1
regulation of heart rate	1
regulation of cytosolic calcium ion concentration	1
cellular response to interferon-gamma	1
regulation of cardiac muscle contraction by calcium ion signaling	1
regulation of cardiac muscle contraction	1
regulation of AV node cell action potential	1
regulation of atrial cardiac muscle cell action potential	1
Purkinje myocyte to ventricular cardiac muscle cell signaling	1
placenta blood vessel development	1
regulation of transforming growth factor beta activation	1
response to virus	1
establishment of protein localization	1
sensory perception of light stimulus	1
self proteolysis	1
regulation of protein stability	1
positive regulation of protein kinase C signaling	1
positive regulation of protein kinase A signaling	1
positive regulation of bone mineralization	1
photoreceptor cell maintenance	1
nervous system process	1
negative regulation of adenylate cyclase activity	1
maintenance of animal organ identity	1
inner ear receptor cell stereocilium organization	1
inner ear receptor cell differentiation	1
inner ear development	1
detection of mechanical stimulus involved in sensory perception of sound	1
transforming growth factor beta receptor signaling pathway	1
cellular response to calcium ion	1
anatomical structure morphogenesis	1
negative regulation of T cell migration	1
cellular response to chemokine	1
transcription elongation from RNA polymerase II promoter	1
positive regulation of DNA-templated transcription, elongation	1
nucleosome disassembly	1
nucleosome assembly	1
DNA replication	1
aggrephagy	1
proteolysis	1
binding of sperm to zona pellucida	1
vasculogenesis	1
biomineral tissue development	1
neural plate anterior/posterior regionalization	1
receptor-mediated endocytosis	1
regulation of retrograde trans-synaptic signaling by endocanabinoid	1
establishment of mitotic spindle orientation	1
CD40 signaling pathway	1
negative regulation of epithelial cell apoptotic process	1
regulation of myoblast fusion	1
myoblast migration	1
myoblast fusion	1
lamellipodium morphogenesis	1
L-arabinose metabolic process	1
positive regulation of epithelial cell proliferation	1
glucose metabolic process	1
glucose homeostasis	1
regulation of cell adhesion	1
regulation of G protein-coupled receptor signaling pathway	1
cell-cell adhesion mediated by integrin	1
regulation of fertilization	1
regulation of establishment of endothelial barrier	1
postsynaptic modulation of chemical synaptic transmission	1
positive regulation of myoblast differentiation	1
positive regulation of JNK cascade	1
positive regulation of interleukin-12 production	1
positive regulation of insulin secretion	1
positive regulation of developmental growth	1
positive regulation of CD24 production	1
positive regulation of acrosome reaction	1
phospholipase C-activating G protein-coupled acetylcholine receptor signaling pathway	1
phosphatidylinositol-mediated signaling	1
establishment of centrosome localization	1
epithelial cell morphogenesis	1
phosphatidylinositol catabolic process	1
collagen catabolic process	1
viral process	1
protein folding	1
chaperone cofactor-dependent protein refolding	1
rRNA catabolic process	1
response to endoplasmic reticulum stress	1
positive regulation of JUN kinase activity	1
mRNA processing	1
IRE1-mediated unfolded protein response	1
intrinsic apoptotic signaling pathway in response to endoplasmic reticulum stress	1
apoptotic chromosome condensation	1
osteoblast differentiation	1
tRNA processing	1
DNA integration	1
cell-substrate adhesion	1
wound healing, spreading of epidermal cells	1
positive regulation of vascular endothelial growth factor receptor signaling pathway	1
positive regulation of sprouting angiogenesis	1
positive regulation of peptidyl-tyrosine phosphorylation	1
positive regulation of cell-substrate adhesion	1
positive regulation of cell migration	1
negative regulation of anoikis	1
branching morphogenesis of an epithelial tube	1
heterotypic cell-cell adhesion	1
cell-cell junction organization	1
endodermal cell differentiation	1
cell-substrate junction assembly	1
phosphatidylinositol metabolic process	1
negative regulation of monocyte extravasation	1
positive regulation of histone H3-K4 methylation	1
regulation of microtubule cytoskeleton organization	1
positive regulation of TOR signaling	1
negative regulation of TORC1 signaling	1
cellular response to amino acid starvation	1
retinal ganglion cell axon guidance	1
regulation of synaptic assembly at neuromuscular junction	1
regulation of pteridine metabolic process	1
regulation of axon guidance	1
neuromuscular process	1
developmental pigmentation	1
axon extension involved in regeneration	1
axon choice point recognition	1
seminiferous tubule development	1
protein transport	1
hair follicle development	1
mitotic sister chromatid segregation	1
mitotic metaphase plate congression	1
microtubule-based movement	1
microtubule depolymerization	1
male meiotic nuclear division	1
cellular response to estradiol stimulus	1
spermatogenesis	1
ribosomal large subunit biogenesis	1
cellular response to sodium dodecyl sulfate	1
brain development	1
positive regulation of cell cycle phase transition	1
positive regulation of megakaryocyte differentiation	1
positive regulation of TORC1 signaling	1
keratinocyte proliferation	1
regulation of cell-matrix adhesion	1
cerebral cortex development	1
ligand-gated ion channel signaling pathway	1
learning	1
ion channel modulating, G protein-coupled receptor signaling pathway	1
interleukin-15-mediated signaling pathway	1
interleukin-12-mediated signaling pathway	1
interleukin-1-mediated signaling pathway	1
insulin-like growth factor receptor signaling pathway	1
inositol trisphosphate metabolic process	1
glutamate receptor signaling pathway	1
G2/M transition of mitotic cell cycle	1
regulation of cholangiocyte proliferation	1
G protein-coupled acetylcholine receptor signaling pathway	1
cellular response to vasopressin	1
negative regulation of keratinocyte proliferation	1
cellular response to ionomycin	1
cellular response to glyceraldehyde	1
cellular response to fluoride	1
activation of meiosis involved in egg activation	1
stem cell proliferation	1
regulation of keratinocyte differentiation	1
regulation of establishment of planar polarity	1
osteoclast fusion	1
negative regulation of wound healing	1
negative regulation of transforming growth factor beta receptor signaling pathway	1
negative regulation of stem cell proliferation	1
negative regulation of protein phosphorylation	1
negative regulation of transcription elongation from RNA polymerase II promoter	1
tRNA catabolic process	1
protein K48-linked ubiquitination	1
vernalization response	1
viral translational termination-reinitiation	1
translational initiation	1
regulation of translational initiation	1
IRES-dependent viral translational initiation	1
formation of cytoplasmic translation initiation complex	1
deoxyribonucleotide catabolic process	1
cellular metabolic compound salvage	1
5-phosphoribose 1-diphosphate biosynthetic process	1
negative regulation of cytokinesis	1
mitotic cytokinesis checkpoint	1
abscission	1
mRNA splicing, via spliceosome	1
vegetative to reproductive phase transition of meristem	1
positive regulation of non-motile cilium assembly	1
response to cold	1
regulation of short-day photoperiodism, flowering	1
positive regulation of histone H3-K9 dimethylation	1
flower development	1
regulation of gene expression, epigenetic	1
skeletal system development	1
positive regulation of tyrosine phosphorylation of STAT protein	1
positive regulation of phospholipase activity	1
positive regulation of phosphatidylinositol 3-kinase activity	1
positive regulation of MAPK cascade	1
negative regulation of developmental growth	1
MAPK cascade	1
cytoskeleton-dependent cytokinesis	1
peptide metabolic process	1
fibroblast growth factor receptor apoptotic signaling pathway	1
motor neuron migration	1
progesterone receptor signaling pathway	1
hormone biosynthetic process	1
positive regulation of canonical Wnt signaling pathway	1
negative regulation of histone H2A K63-linked ubiquitination	1
negative regulation of double-strand break repair	1
DNA repair-dependent chromatin remodeling	1
cellular response to DNA damage stimulus	1
Wnt signaling pathway, planar cell polarity pathway	1
ventricular system development	1
regulation of protein localization	1
thyroid hormone generation	1
positive regulation of cell division	1
homophilic cell adhesion via plasma membrane adhesion molecules	1
protein processing	1
dendrite morphogenesis	1
cilium movement	1
cilium assembly	1
cerebrospinal fluid secretion	1
semaphorin-plexin signaling pathway involved in axon guidance	1
regulation of synapse pruning	1
positive regulation of axonogenesis	1
negative regulation of cell adhesion	1
cellular response to virus	1
CD8-positive, alpha-beta T cell activation	1
antigen processing and presentation	1
cellular response to interleukin-4	1
fibroblast growth factor receptor signaling pathway	1
endochondral ossification	1
liver development	1
lipid tube assembly	1
positive regulation of endocytosis	1
positive regulation of astrocyte differentiation	1
positive regulation of apoptotic process	1
positive regulation of actin filament polymerization	1
nucleus organization	1
nucleus localization	1
negative regulation of ventricular cardiac muscle cell action potential	1
tRNA 5'-leader removal	1
negative regulation of potassium ion transmembrane transport	1
negative regulation of calcium ion transmembrane transport via high voltage-gated calcium channel	1
negative regulation of aspartic-type endopeptidase activity involved in amyloid precursor protein catabolic process	1
negative regulation of amyloid-beta formation	1
endosome to lysosome transport	1
regulation of cell cycle process	1
cytoskeleton organization	1
spongiotrophoblast layer development	1
regulation of cytokinesis	1
protein ubiquitination	1
negative regulation of extrinsic apoptotic signaling pathway	1
labyrinthine layer development	1
SRP-dependent cotranslational protein targeting to membrane	1
protein targeting to membrane	1
posttranslational protein targeting to membrane, translocation	1
posttranslational protein targeting to endoplasmic reticulum membrane	1
nitrogen compound metabolic process	1
multicellular organism aging	1
RNA phosphodiester bond hydrolysis, endonucleolytic	1
regulation of heart rate by cardiac conduction	1
chondrocyte differentiation	1
inflammatory response	1
bone morphogenesis	1
bone mineralization	1
bone maturation	1
receptor clustering	1
phagocytosis	1
memory T cell extravasation	1
regulation of postsynapse organization	1
activation of GTPase activity	1
positive regulation of vascular endothelial growth factor production	1
positive regulation of immune response	1
positive regulation of chemokine production	1
negative regulation of macrophage chemotaxis	1
in utero embryonic development	1
regulation of neuron differentiation	1
cytolysis	1
complement activation, classical pathway	1
complement activation, alternative pathway	1
complement activation	1
xenobiotic detoxification by transmembrane export across the plasma membrane	1
small GTPase mediated signal transduction	1
regulation of Cdc42 protein signal transduction	1
positive regulation of protein phosphorylation	1
positive regulation of mitochondrial fission	1
doxorubicin transport	1
T-tubule organization	1
synaptic vesicle endocytosis	1
retrograde trans-synaptic signaling by trans-synaptic protein complex	1
