# Supplementary material for: Identifying and profiling structural similarities between Spike of SARS-CoV-2 and other viral or host proteins with Machaon
Source: Commun Biol. 2023 Jul 19;6:752. doi: 10.1038/s42003-023-05076-7 (PMC10356814; doi:10.1038/s42003-023-05076-7)
Supplement: Supplementary file 9 — Supplementary Data 6 [file 42003_2023_5076_MOESM9_ESM.zip › 6VXX_A_whole_alphafold4_dataset/go/6VXX_A_cellularComponent-go-aggregate.csv]

propertyName	coverage
nucleus	32
plasma membrane	26
cytosol	25
cytoplasm	23
membrane	23
nucleoplasm	14
extracellular space	14
extracellular exosome	12
protein-containing complex	8
endoplasmic reticulum	8
Golgi apparatus	8
cell surface	8
apical plasma membrane	7
focal adhesion	6
extracellular region	5
chromatin	4
integrin complex	4
glutamatergic synapse	4
nucleolus	4
synapse	4
external side of plasma membrane	3
dendrite	3
microtubule	3
actin cytoskeleton	3
receptor complex	3
axon	3
mitochondrion	3
nuclear speck	3
cytoplasmic vesicle	2
midbody	2
stereocilium tip	2
ruffle membrane	2
endosome	2
Flemming body	2
perikaryon	2
synaptic vesicle	2
spindle pole	2
trans-Golgi network	2
axon terminus	2
nuclear envelope	2
perinuclear region of cytoplasm	2
PML body	2
vesicle	2
Z disc	2
early endosome	2
sarcolemma	2
cytoplasmic vesicle membrane	2
intracellular membrane-bounded organelle	2
extracellular matrix	2
postsynaptic membrane	2
cytoskeleton	2
nuclear membrane	2
ruffle	2
endosome membrane	2
spindle	2
collagen-containing extracellular matrix	2
cell-cell junction	2
RAVE complex	2
microtubule organizing center	2
microtubule cytoskeleton	2
sarcoplasmic reticulum membrane	1
junctional sarcoplasmic reticulum membrane	1
mitotic spindle pole	1
sarcoplasmic reticulum	1
membrane raft	1
smooth endoplasmic reticulum	1
endomembrane system	1
calcium channel complex	1
endoplasmic reticulum membrane	1
neuron projection membrane	1
cell junction	1
Golgi membrane	1
endodeoxyribonuclease complex	1
integrin alphav-beta8 complex	1
DNA recombinase complex	1
dendritic spine	1
early endosome membrane	1
filopodium	1
transcription regulator complex	1
somatodendritic compartment	1
postsynapse	1
growth cone	1
neuronal cell body	1
CA3 pyramidal cell dendrite	1
basolateral plasma membrane	1
basal dendrite	1
neuronal cell body membrane	1
ficolin-1-rich granule membrane	1
autophagosome	1
autophagosome membrane	1
synaptic cleft	1
Ric1-Rgp1 guanyl-nucleotide exchange factor complex	1
trans-Golgi network membrane	1
protein complex involved in cell-matrix adhesion	1
NuA4 histone acetyltransferase complex	1
nucleosome	1
neuromuscular junction	1
basement membrane	1
cytoplasmic side of membrane	1
cell cortex	1
USH2 complex	1
replication fork	1
Swr1 complex	1
mitochondrial matrix	1
brush border	1
stereocilium membrane	1
bicellular tight junction	1
stereocilium	1
stereocilia ankle link complex	1
stereocilia ankle link	1
photoreceptor inner segment	1
periciliary membrane compartment	1
FACT complex	1
cell leading edge	1
inclusion body	1
stereocilium bundle	1
tertiary granule membrane	1
apical dendrite	1
transport vesicle	1
stereocilium coat	1
vacuolar membrane	1
cerebellar mossy fiber	1
axon initial segment	1
Sec62/Sec63 complex	1
nuclear body	1
NELF complex	1
IRE1-TRAF2-ASK1 complex	1
endoplasmic reticulum quality control compartment	1
integrin alpha5-beta1 complex	1
alphav-beta3 integrin-vitronectin complex	1
muscle cell projection membrane	1
postsynaptic cytosol	1
GABA-ergic synapse	1
platelet alpha granule membrane	1
collagen trimer	1
Seh1-associated complex	1
semaphorin receptor complex	1
lysosomal membrane	1
GATOR2 complex	1
mitotic spindle midzone	1
mitotic spindle astral microtubule	1
kinetochore microtubule	1
kinetochore	1
kinesin complex	1
caveola	1
cilium	1
chromosome, centromeric region	1
blood microparticle	1
ribonuclease MRP complex	1
nucleolar ribonuclease P complex	1
multimeric ribonuclease P complex	1
extrinsic component of synaptic vesicle membrane	1
I band	1
lipid tube	1
node of Ranvier	1
cerebellar climbing fiber to Purkinje cell synapse	1
Golgi cisterna membrane	1
stress fiber	1
septin ring	1
septin complex	1
non-motile cilium	1
cell division site	1
axoneme	1
eukaryotic translation initiation factor 3 complex, eIF3m	1
eukaryotic translation initiation factor 3 complex	1
eukaryotic 48S preinitiation complex	1
eukaryotic 43S preinitiation complex	1
cytoplasmic stress granule	1
cleavage furrow	1
centrosome	1
chromosome	1
synaptic vesicle membrane	1
neuronal dense core vesicle	1
plasmodesma	1
PcG protein complex	1
chromatin silencing complex	1
integrin alphaL-beta2 complex	1
endoplasmic reticulum lumen	1
T cell receptor complex	1
lamellipodium	1
membrane attack complex	1
varicosity	1
T-tubule	1
RNA polymerase II transcription repressor complex	1
neuron projection	1
