# Supplementary material for: Identifying and profiling structural similarities between Spike of SARS-CoV-2 and other viral or host proteins with Machaon
Source: Commun Biol. 2023 Jul 19;6:752. doi: 10.1038/s42003-023-05076-7 (PMC10356814; doi:10.1038/s42003-023-05076-7)
Supplement: Supplementary file 9 — Supplementary Data 6 [file 42003_2023_5076_MOESM9_ESM.zip › 6VXX_A_whole_alphafold4_dataset/go/6VXX_A_molecularFunction-go-aggregate.csv]

propertyName	coverage
metal ion binding	15
RNA polymerase II cis-regulatory region sequence-specific DNA binding	10
DNA-binding transcription factor activity, RNA polymerase II-specific	10
ATP binding	10
identical protein binding	7
zinc ion binding	7
serine-type endopeptidase inhibitor activity	7
RNA binding	6
calcium ion binding	5
ubiquitin-protein transferase activity	5
small GTPase binding	5
signaling receptor binding	4
ubiquitin protein ligase activity	4
integrin binding	4
G protein-coupled receptor activity	4
GTPase activator activity	4
DNA-binding transcription activator activity, RNA polymerase II-specific	4
protease binding	4
signaling receptor activity	4
endopeptidase inhibitor activity	4
carbohydrate binding	3
DNA binding	3
molecular adaptor activity	3
guanyl-nucleotide exchange factor activity	3
protein self-association	2
thiol-dependent ubiquitin-specific protease activity	2
cysteine-type endopeptidase activity	2
ATP-dependent protein folding chaperone	2
transmembrane transporter activity	2
magnesium ion binding	2
enzyme binding	2
protein homodimerization activity	2
endonuclease activity	2
protein heterodimerization activity	2
collagen binding	2
cadherin binding	2
RNA polymerase II transcription regulatory region sequence-specific DNA binding	2
transmembrane receptor protein tyrosine kinase activity	2
virus receptor activity	2
histone binding	2
protein kinase binding	2
ATPase activity	2
calmodulin binding	2
microtubule binding	2
actin binding	2
structural molecule activity	2
chromatin binding	2
ubiquitin binding	2
melatonin receptor activity	1
GTPase activity	1
calcium-release channel activity	1
ubiquitin-ubiquitin ligase activity	1
calcium-induced calcium release activity	1
calcium channel activity	1
sequence-specific DNA binding	1
metallocarboxypeptidase activity	1
inorganic anion exchanger activity	1
semaphorin receptor activity	1
acetylgalactosaminyltransferase activity	1
N-acetyl-beta-glucosaminyl-glycoprotein 4-beta-N-acetylgalactosaminyltransferase activity	1
phosphatidylinositol binding	1
protein tyrosine kinase collagen receptor activity	1
sodium,bicarbonate:chloride antiporter activity	1
nuclear receptor activity	1
glucocorticoid receptor binding	1
sodium:bicarbonate symporter activity	1
serine-type carboxypeptidase activity	1
cargo receptor activity	1
protein kinase A catalytic subunit binding	1
carboxy-lyase activity	1
Wnt-protein binding	1
Wnt-activated receptor activity	1
protein dimerization activity	1
E-box binding	1
DNA-binding transcription repressor activity, RNA polymerase II-specific	1
sucrose alpha-glucosidase activity	1
oligo-1,6-glucosidase activity	1
hydrolase activity, hydrolyzing O-glycosyl compounds	1
alpha-1,4-glucosidase activity	1
FMN adenylyltransferase activity	1
transcription corepressor activity	1
RNA polymerase II-specific DNA-binding transcription factor binding	1
pyridoxal phosphate binding	1
extracellular matrix structural constituent	1
protein kinase A regulatory subunit binding	1
hydrolase activity	1
G-protein alpha-subunit binding	1
adenylate cyclase inhibitor activity	1
nucleosome binding	1
1-phosphatidylinositol binding	1
metalloendopeptidase activity	1
GTP binding	1
netrin receptor activity	1
NAD+ nucleotidase, cyclic ADP-ribose generating	1
NAD(P)+ nucleosidase activity	1
ion channel binding	1
suramin binding	1
ryanodine-sensitive calcium-release channel activity	1
extracellular matrix protein binding	1
ABC-type glutathione S-conjugate transporter activity	1
translation initiation factor binding	1
translation initiation factor activity	1
endoribonuclease activity	1
RNA-DNA hybrid ribonuclease activity	1
RNA-directed DNA polymerase activity	1
vascular endothelial growth factor receptor 2 binding	1
platelet-derived growth factor receptor binding	1
epidermal growth factor receptor binding	1
alpha-L-arabinofuranosidase activity	1
protein serine/threonine kinase activator activity	1
phospholipase C activity	1
phosphatidylinositol-4,5-bisphosphate binding	1
phosphatidylinositol phospholipase C activity	1
lamin binding	1
ion channel regulator activity involved in G protein-coupled receptor signaling pathway	1
channel activator activity	1
calcium channel regulator activity	1
transforming growth factor beta binding	1
signaling adaptor activity	1
tubulin-dependent ATPase activity	1
ATP-dependent microtubule motor activity, plus-end-directed	1
microtubule plus-end binding	1
microtubule motor activity	1
peptidase inhibitor activity	1
preribosome binding	1
ribonuclease P RNA binding	1
ribonuclease P activity	1
hormone activity	1
transmembrane signaling receptor activity	1
protein serine kinase activity	1
protein serine/threonine kinase activity	1
unfolded protein binding	1
mannose binding	1
phosphopentomutase activity	1
manganese ion binding	1
phosphatidylinositol-3-phosphate binding	1
methylated histone binding	1
protein tyrosine kinase activity	1
fibroblast growth factor-activated receptor activity	1
fibroblast growth factor binding	1
ICAM-3 receptor activity	1
chemokine activity	1
xenobiotic transmembrane transporter activity	1
ATPase-coupled transmembrane transporter activity	1
ABC-type xenobiotic transporter activity	1
tau protein binding	1
adenyl-nucleotide exchange factor activity	1
RNA polymerase binding	1
phospholipid binding	1
GTPase binding	1
clathrin binding	1
chaperone binding	1
aspartic-type endopeptidase inhibitor activity	1
actin filament binding	1
ubiquitin conjugating enzyme activity	1
cysteine-type endopeptidase inhibitor activity	1
protein transmembrane transporter activity	1
nucleic acid binding	1
alpha-tubulin binding	1
cell adhesion molecule binding	1
