# Supplementary material for: Identifying and profiling structural similarities between Spike of SARS-CoV-2 and other viral or host proteins with Machaon
Source: Commun Biol. 2023 Jul 19;6:752. doi: 10.1038/s42003-023-05076-7 (PMC10356814; doi:10.1038/s42003-023-05076-7)
Supplement: Supplementary file 10 — Supplementary Data 7 [file 42003_2023_5076_MOESM10_ESM.zip]

Archive with 2 entries (2 files):
- 6VXX_A-merged-enriched.csv
- spike_pdb_chains.log
