# Supplementary material for: Identifying and profiling structural similarities between Spike of SARS-CoV-2 and other viral or host proteins with Machaon
Source: Commun Biol. 2023 Jul 19;6:752. doi: 10.1038/s42003-023-05076-7 (PMC10356814; doi:10.1038/s42003-023-05076-7)
Supplement: Supplementary file 10 — Supplementary Data 7 [file 42003_2023_5076_MOESM10_ESM.zip › 6VXX_A-merged-enriched.csv]

pdbId	chainId	chainLength	resolution	geneId	taxonomy	molecularFunction	cellularComponent	biologicalProcess	b-phipsi	w-rdist	t-alpha
6VXX	A	972.0	2.8	43740568	2697049	0046789#0042802	0030666#0005788#0005793#0044173#0020002#0016021#0019031#0055036	0075509#0039654#0019064#0009405#0046813#0039587#0039502#0046718#0019082#0019081	0.0	0.0	0.0
6VYB	A	966.0	3.2	43740568	2697049	0046789#0042802	0030666#0005788#0005793#0044173#0020002#0016021#0019031#0055036	0075509#0039654#0019064#0009405#0046813#0039587#0039502#0046718#0019082#0019081	0.0001134169325936	0.0264079631871584	0.0
7KDJ	A	966.0	3.49	43740568	2697049	0046789#0042802	0030666#0005788#0005793#0044173#0020002#0016021#0019031#0055036	0075509#0039654#0019064#0009405#0046813#0039587#0039502#0046718#0019082#0019081	0.0003847475814449	0.0548380412241138	0.0016570008285001
7KE8	A	972.0	3.26	43740568	2697049	0046789#0042802	0030666#0005788#0005793#0044173#0020002#0016021#0019031#0055036	0075509#0039654#0019064#0009405#0046813#0039587#0039502#0046718#0019082#0019081	0.000341008558746	0.0791137463777708	0.0033195020746887
7JV6	B	977.0	3.0	43740568	2697049	0046789#0042802	0030666#0005788#0005793#0044173#0020002#0016021#0019031#0055036	0075509#0039654#0019064#0009405#0046813#0039587#0039502#0046718#0019082#0019081	1.9850659550667805e-05	0.1619863176794701	0.013411567476949
6VXX	B	972.0	2.8	43740568	2697049	0046789#0042802	0030666#0005788#0005793#0044173#0020002#0016021#0019031#0055036	0075509#0039654#0019064#0009405#0046813#0039587#0039502#0046718#0019082#0019081	7.609799851809729e-10	7.617386263618201e-05	0.0254452926208648
7KE4	C	972.0	3.21	43740568	2697049	0046789#0042802	0030666#0005788#0005793#0044173#0020002#0016021#0019031#0055036	0075509#0039654#0019064#0009405#0046813#0039587#0039502#0046718#0019082#0019081	0.0002579458150517	0.2588694381190962	0.0008278145695361
7KDG	B	972.0	3.01	43740568	2697049	0046789#0042802	0030666#0005788#0005793#0044173#0020002#0016021#0019031#0055036	0075509#0039654#0019064#0009405#0046813#0039587#0039502#0046718#0019082#0019081	0.0004625258197518	0.0538197997045228	0.0049627791563275
7KDG	C	972.0	3.01	43740568	2697049	0046789#0042802	0030666#0005788#0005793#0044173#0020002#0016021#0019031#0055036	0075509#0039654#0019064#0009405#0046813#0039587#0039502#0046718#0019082#0019081	0.0004145665925861	0.0492734933014431	0.0151133501259448
7KDJ	C	960.0	3.49	43740568	2697049	0046789#0042802	0030666#0005788#0005793#0044173#0020002#0016021#0019031#0055036	0075509#0039654#0019064#0009405#0046813#0039587#0039502#0046718#0019082#0019081	0.0006695840475644	0.0847133189891678	0.0024813895781636
7K8Z	A	967.0	3.5	43740568	2697049	0046789#0042802	0030666#0005788#0005793#0044173#0020002#0016021#0019031#0055036	0075509#0039654#0019064#0009405#0046813#0039587#0039502#0046718#0019082#0019081	0.0005902147735243	0.1436010258764374	0.0024875621890552
7KE8	B	972.0	3.26	43740568	2697049	0046789#0042802	0030666#0005788#0005793#0044173#0020002#0016021#0019031#0055036	0075509#0039654#0019064#0009405#0046813#0039587#0039502#0046718#0019082#0019081	0.0007043253750372	0.1072302783911348	0.0008271298593875
6WPS	B	955.0	3.1	43740568	2697049	0046789#0042802	0030666#0005788#0005793#0044173#0020002#0016021#0019031#0055036	0075509#0039654#0019064#0009405#0046813#0039587#0039502#0046718#0019082#0019081	0.0004107418758134	0.2874778239915183	0.0041356492969399
7KDK	B	972.0	2.8	43740568	2697049	0046789#0042802	0030666#0005788#0005793#0044173#0020002#0016021#0019031#0055036	0075509#0039654#0019064#0009405#0046813#0039587#0039502#0046718#0019082#0019081	0.0005096926331461	0.1686816751767081	0.0100250626566418
7JV4	C	963.0	3.4	43740568	2697049	0046789#0042802	0030666#0005788#0005793#0044173#0020002#0016021#0019031#0055036	0075509#0039654#0019064#0009405#0046813#0039587#0039502#0046718#0019082#0019081	0.0002894701190262	0.1135149754813402	0.0228426395939089
7K43	A	1034.0	2.6	43740568	2697049	0046789#0042802	0030666#0005788#0005793#0044173#0020002#0016021#0019031#0055036	0075509#0039654#0019064#0009405#0046813#0039587#0039502#0046718#0019082#0019081	0.0002449175011896	0.3597386342446795	0.0074441687344917
7KDI	A	972.0	3.26	43740568	2697049	0046789#0042802	0030666#0005788#0005793#0044173#0020002#0016021#0019031#0055036	0075509#0039654#0019064#0009405#0046813#0039587#0039502#0046718#0019082#0019081	0.0003722154662517	0.0777504755579295	0.0256410256410253
6ZOX	B	1017.0	3.0	43740568	2697049	0046789#0042802	0030666#0005788#0005793#0044173#0020002#0016021#0019031#0055036	0075509#0039654#0019064#0009405#0046813#0039587#0039502#0046718#0019082#0019081	0.0004001448291729	0.2687575626699447	0.0140612076095951
6XF6	C	991.0	4.0	43740568	2697049	0046789#0042802	0030666#0005788#0005793#0044173#0020002#0016021#0019031#0055036	0075509#0039654#0019064#0009405#0046813#0039587#0039502#0046718#0019082#0019081	0.0001927649255684	0.3691719537770245	0.0117154811715485
6XF6	A	992.0	4.0	43740568	2697049	0046789#0042802	0030666#0005788#0005793#0044173#0020002#0016021#0019031#0055036	0075509#0039654#0019064#0009405#0046813#0039587#0039502#0046718#0019082#0019081	0.0003712862043046	0.3500694514814964	0.0083402835696413
7KE4	B	972.0	3.21	43740568	2697049	0046789#0042802	0030666#0005788#0005793#0044173#0020002#0016021#0019031#0055036	0075509#0039654#0019064#0009405#0046813#0039587#0039502#0046718#0019082#0019081	0.0001931347130108	0.2278317024806369	0.0248138957816377
6WPT	A	945.0	3.7	43740568	2697049	0046789#0042802	0030666#0005788#0005793#0044173#0020002#0016021#0019031#0055036	0075509#0039654#0019064#0009405#0046813#0039587#0039502#0046718#0019082#0019081	0.0001907295401933	0.3365624349288467	0.0176767676767672
7K43	E	1034.0	2.6	43740568	2697049	0046789#0042802	0030666#0005788#0005793#0044173#0020002#0016021#0019031#0055036	0075509#0039654#0019064#0009405#0046813#0039587#0039502#0046718#0019082#0019081	0.0002448548843891	0.3597379628907657	0.011579818031431
6X2A	C	961.0	3.3	43740568	2697049	0046789#0042802	0030666#0005788#0005793#0044173#0020002#0016021#0019031#0055036	0075509#0039654#0019064#0009405#0046813#0039587#0039502#0046718#0019082#0019081	0.0003601955382675	0.1914610706338421	0.0231596360628616
6VYB	C	960.0	3.2	43740568	2697049	0046789#0042802	0030666#0005788#0005793#0044173#0020002#0016021#0019031#0055036	0075509#0039654#0019064#0009405#0046813#0039587#0039502#0046718#0019082#0019081	0.0001442016360034	0.0511711666910698	0.0522193211488248
6WPS	E	955.0	3.1	43740568	2697049	0046789#0042802	0030666#0005788#0005793#0044173#0020002#0016021#0019031#0055036	0075509#0039654#0019064#0009405#0046813#0039587#0039502#0046718#0019082#0019081	0.000410196068819	0.2874749563492629	0.0173697270471462
7KE6	C	972.0	3.1	43740568	2697049	0046789#0042802	0030666#0005788#0005793#0044173#0020002#0016021#0019031#0055036	0075509#0039654#0019064#0009405#0046813#0039587#0039502#0046718#0019082#0019081	0.0007799005487415	0.0872659124542654	0.0140612076095951
7KNB	A	1006.0	3.93	43740568	2697049	0046789#0042802	0030666#0005788#0005793#0044173#0020002#0016021#0019031#0055036	0075509#0039654#0019064#0009405#0046813#0039587#0039502#0046718#0019082#0019081	0.000445314744881	0.3749379654064083	0.0066611157368858
7KE6	A	972.0	3.1	43740568	2697049	0046789#0042802	0030666#0005788#0005793#0044173#0020002#0016021#0019031#0055036	0075509#0039654#0019064#0009405#0046813#0039587#0039502#0046718#0019082#0019081	0.0002009701936295	0.0432978603254838	0.0522193211488248
6VXX	C	972.0	2.8	43740568	2697049	0046789#0042802	0030666#0005788#0005793#0044173#0020002#0016021#0019031#0055036	0075509#0039654#0019064#0009405#0046813#0039587#0039502#0046718#0019082#0019081	1.2189244397461187e-09	7.653592189866652e-05	0.0689655172413796
7KEA	C	960.0	3.33	43740568	2697049	0046789#0042802	0030666#0005788#0005793#0044173#0020002#0016021#0019031#0055036	0075509#0039654#0019064#0009405#0046813#0039587#0039502#0046718#0019082#0019081	0.0005329256496324	0.3128509843109421	0.011579818031431
7KJ3	C	961.0	3.7	43740568	2697049	0046789#0042802	0030666#0005788#0005793#0044173#0020002#0016021#0019031#0055036	0075509#0039654#0019064#0009405#0046813#0039587#0039502#0046718#0019082#0019081	0.0001351922005838	0.0948536174734534	0.0545905707196028
7KE9	C	960.0	3.08	43740568	2697049	0046789#0042802	0030666#0005788#0005793#0044173#0020002#0016021#0019031#0055036	0075509#0039654#0019064#0009405#0046813#0039587#0039502#0046718#0019082#0019081	0.0005635062914044	0.1831859473839437	0.019023986765922
6ZHD	C	990.0	3.7	43740568	2697049	0046789#0042802	0030666#0005788#0005793#0044173#0020002#0016021#0019031#0055036	0075509#0039654#0019064#0009405#0046813#0039587#0039502#0046718#0019082#0019081	0.0007889044672542	0.2833971820613541	0.0041356492969399
7K8T	A	1001.0	3.4	43740568	2697049	0046789#0042802	0030666#0005788#0005793#0044173#0020002#0016021#0019031#0055036	0075509#0039654#0019064#0009405#0046813#0039587#0039502#0046718#0019082#0019081	0.0004511183891773	0.3845682369247561	0.0091819699499164
6ZP2	A	1060.0	3.1	43740568	2697049	0046789#0042802	0030666#0005788#0005793#0044173#0020002#0016021#0019031#0055036	0075509#0039654#0019064#0009405#0046813#0039587#0039502#0046718#0019082#0019081	0.0001792143948869	0.3471971044608113	0.0256410256410253
6X6P	A	1017.0	3.22	43740568	2697049	0046789#0042802	0030666#0005788#0005793#0044173#0020002#0016021#0019031#0055036	0075509#0039654#0019064#0009405#0046813#0039587#0039502#0046718#0019082#0019081	0.001255656394189	0.217834619336748	0.0016542597187756
7KEA	A	966.0	3.33	43740568	2697049	0046789#0042802	0030666#0005788#0005793#0044173#0020002#0016021#0019031#0055036	0075509#0039654#0019064#0009405#0046813#0039587#0039502#0046718#0019082#0019081	0.000553488172303	0.2500839807340048	0.0185341196293173
7KDI	B	972.0	3.26	43740568	2697049	0046789#0042802	0030666#0005788#0005793#0044173#0020002#0016021#0019031#0055036	0075509#0039654#0019064#0009405#0046813#0039587#0039502#0046718#0019082#0019081	0.0004791992333966	0.0584601323539062	0.036878216123499
7K8Z	C	972.0	3.5	43740568	2697049	0046789#0042802	0030666#0005788#0005793#0044173#0020002#0016021#0019031#0055036	0075509#0039654#0019064#0009405#0046813#0039587#0039502#0046718#0019082#0019081	0.000829893880767	0.0880111459451454	0.0181968569065347
7KEB	C	960.0	3.48	43740568	2697049	0046789#0042802	0030666#0005788#0005793#0044173#0020002#0016021#0019031#0055036	0075509#0039654#0019064#0009405#0046813#0039587#0039502#0046718#0019082#0019081	0.0004680331931344	0.4243894910460003	0.0083402835696413
6ZOY	B	1021.0	3.1	43740568	2697049	0046789#0042802	0030666#0005788#0005793#0044173#0020002#0016021#0019031#0055036	0075509#0039654#0019064#0009405#0046813#0039587#0039502#0046718#0019082#0019081	0.0006647758589938	0.3566122172829708	0.0066611157368858
7K8X	A	1002.0	3.9	43740568	2697049	0046789#0042802	0030666#0005788#0005793#0044173#0020002#0016021#0019031#0055036	0075509#0039654#0019064#0009405#0046813#0039587#0039502#0046718#0019082#0019081	0.0005208944862274	0.4459059432893972	0.0049875311720701
7L02	B	972.0	3.2	43740568	2697049	0046789#0042802	0030666#0005788#0005793#0044173#0020002#0016021#0019031#0055036	0075509#0039654#0019064#0009405#0046813#0039587#0039502#0046718#0019082#0019081	6.53760131249468e-06	0.0009575192775314	0.0813953488372092
7L09	B	972.0	3.1	43740568	2697049	0046789#0042802	0030666#0005788#0005793#0044173#0020002#0016021#0019031#0055036	0075509#0039654#0019064#0009405#0046813#0039587#0039502#0046718#0019082#0019081	6.541419489907341e-06	0.0009518696956254	0.0823634735899727
7K4N	E	998.0	3.3	43740568	2697049	0046789#0042802	0030666#0005788#0005793#0044173#0020002#0016021#0019031#0055036	0075509#0039654#0019064#0009405#0046813#0039587#0039502#0046718#0019082#0019081	0.000164457674637	0.7860326818988504	0.0016542597187756
6XKL	C	976.0	3.21	43740568	2697049	0046789#0042802	0030666#0005788#0005793#0044173#0020002#0016021#0019031#0055036	0075509#0039654#0019064#0009405#0046813#0039587#0039502#0046718#0019082#0019081	0.0007052153383404	0.3270276328102021	0.0108695652173915
6X79	C	950.0	2.9	43740568	2697049	0046789#0042802	0030666#0005788#0005793#0044173#0020002#0016021#0019031#0055036	0075509#0039654#0019064#0009405#0046813#0039587#0039502#0046718#0019082#0019081	0.0004560564996035	0.078377744780632	0.044665012406948
7K8W	A	990.0	3.6	43740568	2697049	0046789#0042802	0030666#0005788#0005793#0044173#0020002#0016021#0019031#0055036	0075509#0039654#0019064#0009405#0046813#0039587#0039502#0046718#0019082#0019081	0.0014583036677685	0.2592120652671683	0.0016570008285001
7K8S	A	1004.0	3.4	43740568	2697049	0046789#0042802	0030666#0005788#0005793#0044173#0020002#0016021#0019031#0055036	0075509#0039654#0019064#0009405#0046813#0039587#0039502#0046718#0019082#0019081	0.000576542063287	0.424802954294296	0.0074999999999998
6ZP1	C	1017.0	3.3	43740568	2697049	0046789#0042802	0030666#0005788#0005793#0044173#0020002#0016021#0019031#0055036	0075509#0039654#0019064#0009405#0046813#0039587#0039502#0046718#0019082#0019081	0.0004126593940656	0.410765162044084	0.0181968569065347
6X79	B	950.0	2.9	43740568	2697049	0046789#0042802	0030666#0005788#0005793#0044173#0020002#0016021#0019031#0055036	0075509#0039654#0019064#0009405#0046813#0039587#0039502#0046718#0019082#0019081	0.0004595269078596	0.0783114123671391	0.0476603119584051
7KE7	B	972.0	3.32	43740568	2697049	0046789#0042802	0030666#0005788#0005793#0044173#0020002#0016021#0019031#0055036	0075509#0039654#0019064#0009405#0046813#0039587#0039502#0046718#0019082#0019081	0.0006226898952776	0.3489133295529351	0.0151133501259448
7K8V	C	977.0	3.8	43740568	2697049	0046789#0042802	0030666#0005788#0005793#0044173#0020002#0016021#0019031#0055036	0075509#0039654#0019064#0009405#0046813#0039587#0039502#0046718#0019082#0019081	0.0019961027516819	0.1872050171687379	0.0024875621890552
7KE8	C	972.0	3.26	43740568	2697049	0046789#0042802	0030666#0005788#0005793#0044173#0020002#0016021#0019031#0055036	0075509#0039654#0019064#0009405#0046813#0039587#0039502#0046718#0019082#0019081	0.0002981616215798	0.2014314868330058	0.0467532467532467
6ZOZ	C	1077.0	3.5	43740568	2697049	0046789#0042802	0030666#0005788#0005793#0044173#0020002#0016021#0019031#0055036	0075509#0039654#0019064#0009405#0046813#0039587#0039502#0046718#0019082#0019081	0.0002449914143504	0.1612215454081517	0.0562448304383789
7JV6	A	977.0	3.0	43740568	2697049	0046789#0042802	0030666#0005788#0005793#0044173#0020002#0016021#0019031#0055036	0075509#0039654#0019064#0009405#0046813#0039587#0039502#0046718#0019082#0019081	1.9791326958366893e-05	0.161989966168585	0.0680212014134271
7KDL	C	960.0	2.96	43740568	2697049	0046789#0042802	0030666#0005788#0005793#0044173#0020002#0016021#0019031#0055036	0075509#0039654#0019064#0009405#0046813#0039587#0039502#0046718#0019082#0019081	0.0010940040547953	0.2394788072974793	0.0107526881720425
7KEC	A	966.0	3.84	43740568	2697049	0046789#0042802	0030666#0005788#0005793#0044173#0020002#0016021#0019031#0055036	0075509#0039654#0019064#0009405#0046813#0039587#0039502#0046718#0019082#0019081	0.0011187895126087	0.2032666507506978	0.0117154811715485
7KDL	A	966.0	2.96	43740568	2697049	0046789#0042802	0030666#0005788#0005793#0044173#0020002#0016021#0019031#0055036	0075509#0039654#0019064#0009405#0046813#0039587#0039502#0046718#0019082#0019081	0.0010582108450903	0.2332406175131096	0.012406947890819
7KEB	A	966.0	3.48	43740568	2697049	0046789#0042802	0030666#0005788#0005793#0044173#0020002#0016021#0019031#0055036	0075509#0039654#0019064#0009405#0046813#0039587#0039502#0046718#0019082#0019081	0.0006290556629093	0.4424264404322842	0.0099255583126551
7K8S	C	1004.0	3.4	43740568	2697049	0046789#0042802	0030666#0005788#0005793#0044173#0020002#0016021#0019031#0055036	0075509#0039654#0019064#0009405#0046813#0039587#0039502#0046718#0019082#0019081	0.0005088244350625	0.4530615281970078	0.0140612076095951
7KDH	C	963.0	3.33	43740568	2697049	0046789#0042802	0030666#0005788#0005793#0044173#0020002#0016021#0019031#0055036	0075509#0039654#0019064#0009405#0046813#0039587#0039502#0046718#0019082#0019081	0.0004557506626469	0.0997642203703026	0.0512820512820515
7K4N	B	998.0	3.3	43740568	2697049	0046789#0042802	0030666#0005788#0005793#0044173#0020002#0016021#0019031#0055036	0075509#0039654#0019064#0009405#0046813#0039587#0039502#0046718#0019082#0019081	0.0001645419958735	0.7860340133266828	0.0066611157368858
6ZP2	C	1060.0	3.1	43740568	2697049	0046789#0042802	0030666#0005788#0005793#0044173#0020002#0016021#0019031#0055036	0075509#0039654#0019064#0009405#0046813#0039587#0039502#0046718#0019082#0019081	0.000179291495836	0.3471975630603058	0.044665012406948
7L06	C	972.0	3.3	43740568	2697049	0046789#0042802	0030666#0005788#0005793#0044173#0020002#0016021#0019031#0055036	0075509#0039654#0019064#0009405#0046813#0039587#0039502#0046718#0019082#0019081	3.21602783862101e-07	0.0007676045396418	0.1224152191894132
6X2C	A	972.0	3.2	43740568	2697049	0046789#0042802	0030666#0005788#0005793#0044173#0020002#0016021#0019031#0055036	0075509#0039654#0019064#0009405#0046813#0039587#0039502#0046718#0019082#0019081	0.0031496466747748	0.1058670827700401	0.0024875621890552
7KJ5	A	967.0	3.6	43740568	2697049	0046789#0042802	0030666#0005788#0005793#0044173#0020002#0016021#0019031#0055036	0075509#0039654#0019064#0009405#0046813#0039587#0039502#0046718#0019082#0019081	0.0004031256895647	0.0446911127297675	0.0670785525154453
7KJ2	A	967.0	3.6	43740568	2697049	0046789#0042802	0030666#0005788#0005793#0044173#0020002#0016021#0019031#0055036	0075509#0039654#0019064#0009405#0046813#0039587#0039502#0046718#0019082#0019081	0.0002023999629377	0.078040551930263	0.0775401069518717
7KEC	B	949.0	3.84	43740568	2697049	0046789#0042802	0030666#0005788#0005793#0044173#0020002#0016021#0019031#0055036	0075509#0039654#0019064#0009405#0046813#0039587#0039502#0046718#0019082#0019081	0.0007075127980923	0.4123622719077334	0.0099255583126551
6ZP0	C	1030.0	3.0	43740568	2697049	0046789#0042802	0030666#0005788#0005793#0044173#0020002#0016021#0019031#0055036	0075509#0039654#0019064#0009405#0046813#0039587#0039502#0046718#0019082#0019081	0.000240982316699	0.4653689617633835	0.0248138957816377
7KDH	A	970.0	3.33	43740568	2697049	0046789#0042802	0030666#0005788#0005793#0044173#0020002#0016021#0019031#0055036	0075509#0039654#0019064#0009405#0046813#0039587#0039502#0046718#0019082#0019081	0.0005968588312482	0.1153377144328334	0.0421836228287844
6ZOZ	A	1077.0	3.5	43740568	2697049	0046789#0042802	0030666#0005788#0005793#0044173#0020002#0016021#0019031#0055036	0075509#0039654#0019064#0009405#0046813#0039587#0039502#0046718#0019082#0019081	0.0002450438278024	0.1612232747035289	0.0636889991728699
6X79	A	950.0	2.9	43740568	2697049	0046789#0042802	0030666#0005788#0005793#0044173#0020002#0016021#0019031#0055036	0075509#0039654#0019064#0009405#0046813#0039587#0039502#0046718#0019082#0019081	0.0004568873033809	0.0783495037695189	0.0595968448729182
7KE4	A	972.0	3.21	43740568	2697049	0046789#0042802	0030666#0005788#0005793#0044173#0020002#0016021#0019031#0055036	0075509#0039654#0019064#0009405#0046813#0039587#0039502#0046718#0019082#0019081	0.0004721959956914	0.1885010141000395	0.0467532467532467
6WPT	C	952.0	3.7	43740568	2697049	0046789#0042802	0030666#0005788#0005793#0044173#0020002#0016021#0019031#0055036	0075509#0039654#0019064#0009405#0046813#0039587#0039502#0046718#0019082#0019081	0.0001032954991192	0.2351546496421769	0.0708591674047831
6ZOY	A	1021.0	3.1	43740568	2697049	0046789#0042802	0030666#0005788#0005793#0044173#0020002#0016021#0019031#0055036	0075509#0039654#0019064#0009405#0046813#0039587#0039502#0046718#0019082#0019081	0.0006649059465208	0.3566168503595091	0.019023986765922
6XKL	A	968.0	3.21	43740568	2697049	0046789#0042802	0030666#0005788#0005793#0044173#0020002#0016021#0019031#0055036	0075509#0039654#0019064#0009405#0046813#0039587#0039502#0046718#0019082#0019081	0.0005118700446738	0.6566145883784285	0.0024875621890552
7KDG	A	972.0	3.01	43740568	2697049	0046789#0042802	0030666#0005788#0005793#0044173#0020002#0016021#0019031#0055036	0075509#0039654#0019064#0009405#0046813#0039587#0039502#0046718#0019082#0019081	0.0004524672141656	0.049269671204729	0.0689655172413796
7KJ2	C	961.0	3.6	43740568	2697049	0046789#0042802	0030666#0005788#0005793#0044173#0020002#0016021#0019031#0055036	0075509#0039654#0019064#0009405#0046813#0039587#0039502#0046718#0019082#0019081	0.0008017676378297	0.0701014838811584	0.0397022332506205
6ZP7	C	930.0	3.3	43740568	2697049	0046789#0042802	0030666#0005788#0005793#0044173#0020002#0016021#0019031#0055036	0075509#0039654#0019064#0009405#0046813#0039587#0039502#0046718#0019082#0019081	0.0007512127588612	0.334009816323469	0.019392917369309
6VSB	B	973.0	3.46	43740568	2697049	0046789#0042802	0030666#0005788#0005793#0044173#0020002#0016021#0019031#0055036	0075509#0039654#0019064#0009405#0046813#0039587#0039502#0046718#0019082#0019081	0.0007294596976329	0.0727513238923204	0.0449438202247187
7KJ5	C	961.0	3.6	43740568	2697049	0046789#0042802	0030666#0005788#0005793#0044173#0020002#0016021#0019031#0055036	0075509#0039654#0019064#0009405#0046813#0039587#0039502#0046718#0019082#0019081	0.000576461783418	0.0279413021475615	0.0628618693134819
7L02	C	972.0	3.2	43740568	2697049	0046789#0042802	0030666#0005788#0005793#0044173#0020002#0016021#0019031#0055036	0075509#0039654#0019064#0009405#0046813#0039587#0039502#0046718#0019082#0019081	2.751157543675089e-07	0.0010986050468293	0.161383285302594
7L09	C	972.0	3.1	43740568	2697049	0046789#0042802	0030666#0005788#0005793#0044173#0020002#0016021#0019031#0055036	0075509#0039654#0019064#0009405#0046813#0039587#0039502#0046718#0019082#0019081	2.670884268732268e-07	0.0011022231101016	0.161383285302594
7CAB	B	1029.0	3.52	43740568	2697049	0046789#0042802	0030666#0005788#0005793#0044173#0020002#0016021#0019031#0055036	0075509#0039654#0019064#0009405#0046813#0039587#0039502#0046718#0019082#0019081	0.0010222709007497	0.3547667776812814	0.0108695652173915
7DF3	C	1088.0	2.7	43740568	2697049	0046789#0042802	0030666#0005788#0005793#0044173#0020002#0016021#0019031#0055036	0075509#0039654#0019064#0009405#0046813#0039587#0039502#0046718#0019082#0019081	0.000938175884611	0.2664209382795146	0.0211148648648649
7K43	B	1034.0	2.6	43740568	2697049	0046789#0042802	0030666#0005788#0005793#0044173#0020002#0016021#0019031#0055036	0075509#0039654#0019064#0009405#0046813#0039587#0039502#0046718#0019082#0019081	0.0002451385430842	0.3597373316601878	0.044665012406948
7KEB	B	949.0	3.48	43740568	2697049	0046789#0042802	0030666#0005788#0005793#0044173#0020002#0016021#0019031#0055036	0075509#0039654#0019064#0009405#0046813#0039587#0039502#0046718#0019082#0019081	0.0010723434560458	0.2044479704314706	0.0211148648648649
7JV6	E	977.0	3.0	43740568	2697049	0046789#0042802	0030666#0005788#0005793#0044173#0020002#0016021#0019031#0055036	0075509#0039654#0019064#0009405#0046813#0039587#0039502#0046718#0019082#0019081	1.98607181959898e-05	0.1619903112556173	0.1000909918107371
6XKL	B	976.0	3.21	43740568	2697049	0046789#0042802	0030666#0005788#0005793#0044173#0020002#0016021#0019031#0055036	0075509#0039654#0019064#0009405#0046813#0039587#0039502#0046718#0019082#0019081	0.0005050036898347	0.3287483360972065	0.0388751033912324
7KE7	C	972.0	3.32	43740568	2697049	0046789#0042802	0030666#0005788#0005793#0044173#0020002#0016021#0019031#0055036	0075509#0039654#0019064#0009405#0046813#0039587#0039502#0046718#0019082#0019081	0.0006552587074946	0.3105111093487339	0.0271877655055226
7AD1	C	945.0	2.92	43740568	2697049	0046789#0042802	0030666#0005788#0005793#0044173#0020002#0016021#0019031#0055036	0075509#0039654#0019064#0009405#0046813#0039587#0039502#0046718#0019082#0019081	0.001694211058116	0.1529016757595065	0.019392917369309
6VSB	C	973.0	3.46	43740568	2697049	0046789#0042802	0030666#0005788#0005793#0044173#0020002#0016021#0019031#0055036	0075509#0039654#0019064#0009405#0046813#0039587#0039502#0046718#0019082#0019081	0.0010457612174587	0.0591515276821881	0.036878216123499
6ZOX	A	1017.0	3.0	43740568	2697049	0046789#0042802	0030666#0005788#0005793#0044173#0020002#0016021#0019031#0055036	0075509#0039654#0019064#0009405#0046813#0039587#0039502#0046718#0019082#0019081	0.0004004202886932	0.2687551822464144	0.0562448304383789
6WPS	A	955.0	3.1	43740568	2697049	0046789#0042802	0030666#0005788#0005793#0044173#0020002#0016021#0019031#0055036	0075509#0039654#0019064#0009405#0046813#0039587#0039502#0046718#0019082#0019081	0.000410521838041	0.2874745355703215	0.0513043478260863
7DDN	B	1068.0	6.3	43740568	2697049	0046789#0042802	0030666#0005788#0005793#0044173#0020002#0016021#0019031#0055036	0075509#0039654#0019064#0009405#0046813#0039587#0039502#0046718#0019082#0019081	0.0005927806363225	0.5605812938011775	0.0108695652173915
7KNE	C	1006.0	3.85	43740568	2697049	0046789#0042802	0030666#0005788#0005793#0044173#0020002#0016021#0019031#0055036	0075509#0039654#0019064#0009405#0046813#0039587#0039502#0046718#0019082#0019081	0.0010274645011711	0.3583579456633973	0.0148883374689825
7JZN	A	977.0	3.1	43740568	2697049	0046789#0042802	0030666#0005788#0005793#0044173#0020002#0016021#0019031#0055036	0075509#0039654#0019064#0009405#0046813#0039587#0039502#0046718#0019082#0019081	0.000479908275054	0.2669299105679051	0.0513043478260863
6ZHD	B	992.0	3.7	43740568	2697049	0046789#0042802	0030666#0005788#0005793#0044173#0020002#0016021#0019031#0055036	0075509#0039654#0019064#0009405#0046813#0039587#0039502#0046718#0019082#0019081	0.0013514078034471	0.3386143682677373	0.013411567476949
6ZP5	C	930.0	3.1	43740568	2697049	0046789#0042802	0030666#0005788#0005793#0044173#0020002#0016021#0019031#0055036	0075509#0039654#0019064#0009405#0046813#0039587#0039502#0046718#0019082#0019081	0.0007458586597716	0.3413364856542127	0.0254452926208648
7DDD	C	1088.0	3.0	43740568	2697049	0046789#0042802	0030666#0005788#0005793#0044173#0020002#0016021#0019031#0055036	0075509#0039654#0019064#0009405#0046813#0039587#0039502#0046718#0019082#0019081	0.0032744841856469	0.3087528225314438	0.0008278145695361
7KE9	A	966.0	3.08	43740568	2697049	0046789#0042802	0030666#0005788#0005793#0044173#0020002#0016021#0019031#0055036	0075509#0039654#0019064#0009405#0046813#0039587#0039502#0046718#0019082#0019081	0.0009500095297536	0.1748927684445564	0.0339123242349046
6ZP0	A	1030.0	3.0	43740568	2697049	0046789#0042802	0030666#0005788#0005793#0044173#0020002#0016021#0019031#0055036	0075509#0039654#0019064#0009405#0046813#0039587#0039502#0046718#0019082#0019081	0.0002406561589527	0.465371045776082	0.0421836228287844
6X2A	B	948.0	3.3	43740568	2697049	0046789#0042802	0030666#0005788#0005793#0044173#0020002#0016021#0019031#0055036	0075509#0039654#0019064#0009405#0046813#0039587#0039502#0046718#0019082#0019081	0.0002489017570538	0.540787895723103	0.0280612244897957
7JV4	A	975.0	3.4	43740568	2697049	0046789#0042802	0030666#0005788#0005793#0044173#0020002#0016021#0019031#0055036	0075509#0039654#0019064#0009405#0046813#0039587#0039502#0046718#0019082#0019081	0.000346596971716	0.1726675123160092	0.0794642857142857
7KDI	C	972.0	3.26	43740568	2697049	0046789#0042802	0030666#0005788#0005793#0044173#0020002#0016021#0019031#0055036	0075509#0039654#0019064#0009405#0046813#0039587#0039502#0046718#0019082#0019081	0.0007816658850152	0.1200508709507987	0.0494791666666663
7KE9	B	949.0	3.08	43740568	2697049	0046789#0042802	0030666#0005788#0005793#0044173#0020002#0016021#0019031#0055036	0075509#0039654#0019064#0009405#0046813#0039587#0039502#0046718#0019082#0019081	0.0008330070282951	0.4868102358507363	0.0117154811715485
7KDK	A	972.0	2.8	43740568	2697049	0046789#0042802	0030666#0005788#0005793#0044173#0020002#0016021#0019031#0055036	0075509#0039654#0019064#0009405#0046813#0039587#0039502#0046718#0019082#0019081	0.0009194762827885	0.1745406702357279	0.0388751033912324
7JWB	A	991.0	6.0	43740568	2697049	0046789#0042802	0030666#0005788#0005793#0044173#0020002#0016021#0019031#0055036	0075509#0039654#0019064#0009405#0046813#0039587#0039502#0046718#0019082#0019081	0.000124973300933	0.5277843400227087	0.0467532467532467
7KJ4	A	981.0	3.4	43740568	2697049	0046789#0042802	0030666#0005788#0005793#0044173#0020002#0016021#0019031#0055036	0075509#0039654#0019064#0009405#0046813#0039587#0039502#0046718#0019082#0019081	0.0005521382310779	0.7769271040664747	0.0041528239202659
6X2B	A	963.0	3.6	43740568	2697049	0046789#0042802	0030666#0005788#0005793#0044173#0020002#0016021#0019031#0055036	0075509#0039654#0019064#0009405#0046813#0039587#0039502#0046718#0019082#0019081	0.0006844130457752	0.1496575748097449	0.0562448304383789
7BYR	C	973.0	3.84	43740568	2697049	0046789#0042802	0030666#0005788#0005793#0044173#0020002#0016021#0019031#0055036	0075509#0039654#0019064#0009405#0046813#0039587#0039502#0046718#0019082#0019081	0.0044872291677003	0.1457062152770529	0.0058236272878533
6X2A	A	966.0	3.3	43740568	2697049	0046789#0042802	0030666#0005788#0005793#0044173#0020002#0016021#0019031#0055036	0075509#0039654#0019064#0009405#0046813#0039587#0039502#0046718#0019082#0019081	0.0006444226698847	0.1414095111827044	0.0614574187884109
7KDH	B	958.0	3.33	43740568	2697049	0046789#0042802	0030666#0005788#0005793#0044173#0020002#0016021#0019031#0055036	0075509#0039654#0019064#0009405#0046813#0039587#0039502#0046718#0019082#0019081	0.0012445307155421	0.5538709380825078	0.0008271298593875
6ZOZ	B	1077.0	3.5	43740568	2697049	0046789#0042802	0030666#0005788#0005793#0044173#0020002#0016021#0019031#0055036	0075509#0039654#0019064#0009405#0046813#0039587#0039502#0046718#0019082#0019081	0.0002451957446893	0.161219317621876	0.11166253101737
7DF3	B	1088.0	2.7	43740568	2697049	0046789#0042802	0030666#0005788#0005793#0044173#0020002#0016021#0019031#0055036	0075509#0039654#0019064#0009405#0046813#0039587#0039502#0046718#0019082#0019081	0.0009382341230022	0.2664180669242319	0.035102739726027
6ZOW	B	930.0	3.0	43740568	2697049	0046789#0042802	0030666#0005788#0005793#0044173#0020002#0016021#0019031#0055036	0075509#0039654#0019064#0009405#0046813#0039587#0039502#0046718#0019082#0019081	0.0007528727076281	0.363243522022926	0.0263157894736842
7DF3	A	1088.0	2.7	43740568	2697049	0046789#0042802	0030666#0005788#0005793#0044173#0020002#0016021#0019031#0055036	0075509#0039654#0019064#0009405#0046813#0039587#0039502#0046718#0019082#0019081	0.0009377578933221	0.2664208279524711	0.036878216123499
7KE6	B	972.0	3.1	43740568	2697049	0046789#0042802	0030666#0005788#0005793#0044173#0020002#0016021#0019031#0055036	0075509#0039654#0019064#0009405#0046813#0039587#0039502#0046718#0019082#0019081	0.0006891014642844	0.1122970918944101	0.0636889991728699
6X29	C	972.0	2.7	43740568	2697049	0046789#0042802	0030666#0005788#0005793#0044173#0020002#0016021#0019031#0055036	0075509#0039654#0019064#0009405#0046813#0039587#0039502#0046718#0019082#0019081	0.004874963201408	0.0511420910056619	0.0140612076095951
6XEY	A	1034.0	3.25	43740568	2697049	0046789#0042802	0030666#0005788#0005793#0044173#0020002#0016021#0019031#0055036	0075509#0039654#0019064#0009405#0046813#0039587#0039502#0046718#0019082#0019081	0.0013397933468311	0.485591367819386	0.0066611157368858
6ZP1	A	1017.0	3.3	43740568	2697049	0046789#0042802	0030666#0005788#0005793#0044173#0020002#0016021#0019031#0055036	0075509#0039654#0019064#0009405#0046813#0039587#0039502#0046718#0019082#0019081	0.0004130999057105	0.4107652641104422	0.0479735318444993
6ZGE	A	1098.0	2.6	43740568	2697049	0046789#0042802	0030666#0005788#0005793#0044173#0020002#0016021#0019031#0055036	0075509#0039654#0019064#0009405#0046813#0039587#0039502#0046718#0019082#0019081	0.0008560500515112	0.6689511256064017	0.0033085194375519
7CHH	C	999.0	3.49	43740568	2697049	0046789#0042802	0030666#0005788#0005793#0044173#0020002#0016021#0019031#0055036	0075509#0039654#0019064#0009405#0046813#0039587#0039502#0046718#0019082#0019081	0.0005682405711089	0.4427193074651996	0.0333333333333336
7KDL	B	949.0	2.96	43740568	2697049	0046789#0042802	0030666#0005788#0005793#0044173#0020002#0016021#0019031#0055036	0075509#0039654#0019064#0009405#0046813#0039587#0039502#0046718#0019082#0019081	0.0007531694572377	0.4607085563033773	0.0219780219780216
7K8X	B	1002.0	3.9	43740568	2697049	0046789#0042802	0030666#0005788#0005793#0044173#0020002#0016021#0019031#0055036	0075509#0039654#0019064#0009405#0046813#0039587#0039502#0046718#0019082#0019081	0.0001879647933748	0.4569281194779326	0.0614574187884109
6ZGE	C	1098.0	2.6	43740568	2697049	0046789#0042802	0030666#0005788#0005793#0044173#0020002#0016021#0019031#0055036	0075509#0039654#0019064#0009405#0046813#0039587#0039502#0046718#0019082#0019081	0.0008559996278604	0.6689513671774356	0.0041356492969399
7KDK	C	972.0	2.8	43740568	2697049	0046789#0042802	0030666#0005788#0005793#0044173#0020002#0016021#0019031#0055036	0075509#0039654#0019064#0009405#0046813#0039587#0039502#0046718#0019082#0019081	0.0007307903119599	0.1699926173317035	0.0614574187884109
6X6P	C	1017.0	3.22	43740568	2697049	0046789#0042802	0030666#0005788#0005793#0044173#0020002#0016021#0019031#0055036	0075509#0039654#0019064#0009405#0046813#0039587#0039502#0046718#0019082#0019081	0.0012573269283436	0.2178331001206135	0.0355665839536807
7KE7	A	972.0	3.32	43740568	2697049	0046789#0042802	0030666#0005788#0005793#0044173#0020002#0016021#0019031#0055036	0075509#0039654#0019064#0009405#0046813#0039587#0039502#0046718#0019082#0019081	0.001137014988978	0.3021654559289163	0.0272952853598016
7JJI	C	1109.0	3.6	43740568	2697049	0046789#0042802	0030666#0005788#0005793#0044173#0020002#0016021#0019031#0055036	0075509#0039654#0019064#0009405#0046813#0039587#0039502#0046718#0019082#0019081	0.0015703046414577	0.5689413813035538	0.0008271298593875
7A4N	A	963.0	2.75	43740568	2697049	0046789#0042802	0030666#0005788#0005793#0044173#0020002#0016021#0019031#0055036	0075509#0039654#0019064#0009405#0046813#0039587#0039502#0046718#0019082#0019081	0.0021909728934068	0.2945791571137797	0.019392917369309
6ZP2	B	1060.0	3.1	43740568	2697049	0046789#0042802	0030666#0005788#0005793#0044173#0020002#0016021#0019031#0055036	0075509#0039654#0019064#0009405#0046813#0039587#0039502#0046718#0019082#0019081	0.0001791140503266	0.3472000901616717	0.0992555831265513
6Z43	C	991.0	3.3	43740568	2697049	0046789#0042802	0030666#0005788#0005793#0044173#0020002#0016021#0019031#0055036	0075509#0039654#0019064#0009405#0046813#0039587#0039502#0046718#0019082#0019081	0.0019868731382655	0.2948799366240245	0.0228426395939089
6ZOX	C	1017.0	3.0	43740568	2697049	0046789#0042802	0030666#0005788#0005793#0044173#0020002#0016021#0019031#0055036	0075509#0039654#0019064#0009405#0046813#0039587#0039502#0046718#0019082#0019081	0.0004001863508392	0.2687522897618298	0.0926385442514474
7JZN	C	986.0	3.1	43740568	2697049	0046789#0042802	0030666#0005788#0005793#0044173#0020002#0016021#0019031#0055036	0075509#0039654#0019064#0009405#0046813#0039587#0039502#0046718#0019082#0019081	0.0004550493254522	0.7132654105731859	0.0239867659222501
6XF5	C	1009.0	3.45	43740568	2697049	0046789#0042802	0030666#0005788#0005793#0044173#0020002#0016021#0019031#0055036	0075509#0039654#0019064#0009405#0046813#0039587#0039502#0046718#0019082#0019081	0.0009510537213822	0.44153795847665	0.024576271186441
7CHH	B	994.0	3.49	43740568	2697049	0046789#0042802	0030666#0005788#0005793#0044173#0020002#0016021#0019031#0055036	0075509#0039654#0019064#0009405#0046813#0039587#0039502#0046718#0019082#0019081	0.0014323947558569	0.3606001934071889	0.0215053763440855
7CAB	A	1029.0	3.52	43740568	2697049	0046789#0042802	0030666#0005788#0005793#0044173#0020002#0016021#0019031#0055036	0075509#0039654#0019064#0009405#0046813#0039587#0039502#0046718#0019082#0019081	0.000958444273454	0.3551227645250012	0.0322580645161294
7JZL	C	984.0	2.7	43740568	2697049	0046789#0042802	0030666#0005788#0005793#0044173#0020002#0016021#0019031#0055036	0075509#0039654#0019064#0009405#0046813#0039587#0039502#0046718#0019082#0019081	0.0002515853876357	0.7796054583642091	0.0263157894736842
7K8V	A	978.0	3.8	43740568	2697049	0046789#0042802	0030666#0005788#0005793#0044173#0020002#0016021#0019031#0055036	0075509#0039654#0019064#0009405#0046813#0039587#0039502#0046718#0019082#0019081	0.0017837090342718	0.1858537331951237	0.0359897172236503
6X2B	B	949.0	3.6	43740568	2697049	0046789#0042802	0030666#0005788#0005793#0044173#0020002#0016021#0019031#0055036	0075509#0039654#0019064#0009405#0046813#0039587#0039502#0046718#0019082#0019081	0.0010106916296138	0.539923346919734	0.0151133501259448
7DK3	B	1062.0	6.0	43740568	2697049	0046789#0042802	0030666#0005788#0005793#0044173#0020002#0016021#0019031#0055036	0075509#0039654#0019064#0009405#0046813#0039587#0039502#0046718#0019082#0019081	0.0002701912732494	0.5029337093960982	0.0586690017513138
7DK4	C	1058.0	3.8	43740568	2697049	0046789#0042802	0030666#0005788#0005793#0044173#0020002#0016021#0019031#0055036	0075509#0039654#0019064#0009405#0046813#0039587#0039502#0046718#0019082#0019081	0.0006313194172786	0.3834078058638968	0.0485689505637467
7L06	B	972.0	3.3	43740568	2697049	0046789#0042802	0030666#0005788#0005793#0044173#0020002#0016021#0019031#0055036	0075509#0039654#0019064#0009405#0046813#0039587#0039502#0046718#0019082#0019081	0.0005397603846966	0.0345306561132186	0.1621174524400328
7KDJ	B	949.0	3.49	43740568	2697049	0046789#0042802	0030666#0005788#0005793#0044173#0020002#0016021#0019031#0055036	0075509#0039654#0019064#0009405#0046813#0039587#0039502#0046718#0019082#0019081	0.0006375863998339	0.5352463995800992	0.0272952853598016
6XF5	A	1009.0	3.45	43740568	2697049	0046789#0042802	0030666#0005788#0005793#0044173#0020002#0016021#0019031#0055036	0075509#0039654#0019064#0009405#0046813#0039587#0039502#0046718#0019082#0019081	0.0008973392823225	0.4469595588214957	0.0271877655055226
7K90	B	1000.0	3.24	43740568	2697049	0046789#0042802	0030666#0005788#0005793#0044173#0020002#0016021#0019031#0055036	0075509#0039654#0019064#0009405#0046813#0039587#0039502#0046718#0019082#0019081	0.0020975171667328	0.3314801917699287	0.0239867659222501
7T9K	B	1032.0	2.45	#	2697049	0046789#0042802	0044173#0020002#0016021#0019031#0055036	0075509#0039654#0019064#0046813#0039587#0039502#0046718	0.0009074898712116	0.7987061037665798	0.0024875621890552
7K8Z	B	949.0	3.5	43740568	2697049	0046789#0042802	0030666#0005788#0005793#0044173#0020002#0016021#0019031#0055036	0075509#0039654#0019064#0009405#0046813#0039587#0039502#0046718#0019082#0019081	0.0010307979980357	0.5094246561883289	0.019392917369309
7KNH	C	1007.0	3.74	43740568	2697049	0046789#0042802	0030666#0005788#0005793#0044173#0020002#0016021#0019031#0055036	0075509#0039654#0019064#0009405#0046813#0039587#0039502#0046718#0019082#0019081	0.003867074804387	0.351911283348928	0.0091819699499164
7JWY	C	1060.0	2.5	43740568	2697049	0046789#0042802	0030666#0005788#0005793#0044173#0020002#0016021#0019031#0055036	0075509#0039654#0019064#0009405#0046813#0039587#0039502#0046718#0019082#0019081	0.0019208097521985	0.5285511450896058	0.0083402835696413
6ZGI	C	1098.0	2.9	43740568	2697049	0046789#0042802	0030666#0005788#0005793#0044173#0020002#0016021#0019031#0055036	0075509#0039654#0019064#0009405#0046813#0039587#0039502#0046718#0019082#0019081	0.0008616581543102	0.6941271573488115	0.013411567476949
7JJI	B	1109.0	3.6	43740568	2697049	0046789#0042802	0030666#0005788#0005793#0044173#0020002#0016021#0019031#0055036	0075509#0039654#0019064#0009405#0046813#0039587#0039502#0046718#0019082#0019081	0.0015706504709343	0.5689395540709979	0.0074999999999998
7L09	A	972.0	3.1	43740568	2697049	0046789#0042802	0030666#0005788#0005793#0044173#0020002#0016021#0019031#0055036	0075509#0039654#0019064#0009405#0046813#0039587#0039502#0046718#0019082#0019081	0.0005151921071545	0.0344858892138911	0.2018196856906531
7CAB	C	1029.0	3.52	43740568	2697049	0046789#0042802	0030666#0005788#0005793#0044173#0020002#0016021#0019031#0055036	0075509#0039654#0019064#0009405#0046813#0039587#0039502#0046718#0019082#0019081	0.000982994728012	0.3547676945695484	0.0404475043029262
7JZL	A	980.0	2.7	43740568	2697049	0046789#0042802	0030666#0005788#0005793#0044173#0020002#0016021#0019031#0055036	0075509#0039654#0019064#0009405#0046813#0039587#0039502#0046718#0019082#0019081	0.0001689385567873	0.3647028400881517	0.1204819277108433
6ZP5	A	988.0	3.1	43740568	2697049	0046789#0042802	0030666#0005788#0005793#0044173#0020002#0016021#0019031#0055036	0075509#0039654#0019064#0009405#0046813#0039587#0039502#0046718#0019082#0019081	0.0003664168120925	0.7418358762429139	0.034217279726262
7K8S	B	1004.0	3.4	43740568	2697049	0046789#0042802	0030666#0005788#0005793#0044173#0020002#0016021#0019031#0055036	0075509#0039654#0019064#0009405#0046813#0039587#0039502#0046718#0019082#0019081	0.0003096681834782	0.4807385000211982	0.0661703887510336
6ZOY	C	1021.0	3.1	43740568	2697049	0046789#0042802	0030666#0005788#0005793#0044173#0020002#0016021#0019031#0055036	0075509#0039654#0019064#0009405#0046813#0039587#0039502#0046718#0019082#0019081	0.0006649493726515	0.3566168817698563	0.057899090157155
6XLU	A	1057.0	2.4	43740568	2697049	0046789#0042802	0030666#0005788#0005793#0044173#0020002#0016021#0019031#0055036	0075509#0039654#0019064#0009405#0046813#0039587#0039502#0046718#0019082#0019081	0.003439509669203	0.5164825127301155	0.0
7L02	A	972.0	3.2	43740568	2697049	0046789#0042802	0030666#0005788#0005793#0044173#0020002#0016021#0019031#0055036	0075509#0039654#0019064#0009405#0046813#0039587#0039502#0046718#0019082#0019081	0.000537959172948	0.0345297479965273	0.2043010752688174
6Z43	B	992.0	3.3	43740568	2697049	0046789#0042802	0030666#0005788#0005793#0044173#0020002#0016021#0019031#0055036	0075509#0039654#0019064#0009405#0046813#0039587#0039502#0046718#0019082#0019081	0.002019650368083	0.3414559497618958	0.0263157894736842
6XLU	C	1060.0	2.4	43740568	2697049	0046789#0042802	0030666#0005788#0005793#0044173#0020002#0016021#0019031#0055036	0075509#0039654#0019064#0009405#0046813#0039587#0039502#0046718#0019082#0019081	0.0020356355499714	0.5146563465444256	0.0125628140703513
6X2B	C	949.0	3.6	43740568	2697049	0046789#0042802	0030666#0005788#0005793#0044173#0020002#0016021#0019031#0055036	0075509#0039654#0019064#0009405#0046813#0039587#0039502#0046718#0019082#0019081	0.000329618871165	0.5529435668093031	0.0568181818181816
6XF6	B	945.0	4.0	43740568	2697049	0046789#0042802	0030666#0005788#0005793#0044173#0020002#0016021#0019031#0055036	0075509#0039654#0019064#0009405#0046813#0039587#0039502#0046718#0019082#0019081	0.0012217655187019	0.5679544992716028	0.0151133501259448
7A29	C	1052.0	2.94	43740568	2697049	0046789#0042802	0030666#0005788#0005793#0044173#0020002#0016021#0019031#0055036	0075509#0039654#0019064#0009405#0046813#0039587#0039502#0046718#0019082#0019081	0.0026579736001632	0.5789519476404106	0.0016542597187756
7KJ3	A	981.0	3.7	43740568	2697049	0046789#0042802	0030666#0005788#0005793#0044173#0020002#0016021#0019031#0055036	0075509#0039654#0019064#0009405#0046813#0039587#0039502#0046718#0019082#0019081	0.0003284242815055	0.7879653907103781	0.035102739726027
7KEA	B	949.0	3.33	43740568	2697049	0046789#0042802	0030666#0005788#0005793#0044173#0020002#0016021#0019031#0055036	0075509#0039654#0019064#0009405#0046813#0039587#0039502#0046718#0019082#0019081	0.0014425270106472	0.4593198177888866	0.0237087214225233
7L06	A	972.0	3.3	43740568	2697049	0046789#0042802	0030666#0005788#0005793#0044173#0020002#0016021#0019031#0055036	0075509#0039654#0019064#0009405#0046813#0039587#0039502#0046718#0019082#0019081	0.0005454657951521	0.0350728304601037	0.2167080231596356
6ZP1	B	1017.0	3.3	43740568	2697049	0046789#0042802	0030666#0005788#0005793#0044173#0020002#0016021#0019031#0055036	0075509#0039654#0019064#0009405#0046813#0039587#0039502#0046718#0019082#0019081	0.0004122221348478	0.4107676030069918	0.0802315963606288
7KL9	B	998.0	4.1	43740568	2697049	0046789#0042802	0030666#0005788#0005793#0044173#0020002#0016021#0019031#0055036	0075509#0039654#0019064#0009405#0046813#0039587#0039502#0046718#0019082#0019081	0.0084582211362809	0.2702614294113635	0.0033085194375519
7T9K	C	833.0	2.45	#	#	#	#	#	0.0009207218817581	0.7156236975186292	0.0176767676767672
6VSB	A	959.0	3.46	43740568	2697049	0046789#0042802	0030666#0005788#0005793#0044173#0020002#0016021#0019031#0055036	0075509#0039654#0019064#0009405#0046813#0039587#0039502#0046718#0019082#0019081	0.0017909889242048	0.5063673233153487	0.0185341196293173
6ZHD	A	987.0	3.7	43740568	2697049	0046789#0042802	0030666#0005788#0005793#0044173#0020002#0016021#0019031#0055036	0075509#0039654#0019064#0009405#0046813#0039587#0039502#0046718#0019082#0019081	0.0014799669886822	0.7394971538942862	0.0074999999999998
7JWB	C	946.0	6.0	43740568	2697049	0046789#0042802	0030666#0005788#0005793#0044173#0020002#0016021#0019031#0055036	0075509#0039654#0019064#0009405#0046813#0039587#0039502#0046718#0019082#0019081	0.000745517350468	0.6453518861219625	0.0254452926208648
6X6P	B	1017.0	3.22	43740568	2697049	0046789#0042802	0030666#0005788#0005793#0044173#0020002#0016021#0019031#0055036	0075509#0039654#0019064#0009405#0046813#0039587#0039502#0046718#0019082#0019081	0.0012558220534459	0.2178386468893985	0.0628618693134819
7K8W	B	949.0	3.6	43740568	2697049	0046789#0042802	0030666#0005788#0005793#0044173#0020002#0016021#0019031#0055036	0075509#0039654#0019064#0009405#0046813#0039587#0039502#0046718#0019082#0019081	0.0009922198472546	0.516428607963215	0.0298126064735948
6ZP7	A	988.0	3.3	43740568	2697049	0046789#0042802	0030666#0005788#0005793#0044173#0020002#0016021#0019031#0055036	0075509#0039654#0019064#0009405#0046813#0039587#0039502#0046718#0019082#0019081	0.0003655606368294	0.7875120679988399	0.0404475043029262
7A94	C	1078.0	3.9	43740568	2697049	0046789#0042802	0030666#0005788#0005793#0044173#0020002#0016021#0019031#0055036	0075509#0039654#0019064#0009405#0046813#0039587#0039502#0046718#0019082#0019081	0.0007878093527168	0.7315529172535815	0.0223325062034738
7KNB	C	1006.0	3.93	43740568	2697049	0046789#0042802	0030666#0005788#0005793#0044173#0020002#0016021#0019031#0055036	0075509#0039654#0019064#0009405#0046813#0039587#0039502#0046718#0019082#0019081	0.0023373400169512	0.3894285715330959	0.0254452926208648
6VYB	B	949.0	3.2	43740568	2697049	0046789#0042802	0030666#0005788#0005793#0044173#0020002#0016021#0019031#0055036	0075509#0039654#0019064#0009405#0046813#0039587#0039502#0046718#0019082#0019081	0.0005809728072316	0.5805958122762958	0.0404475043029262
6Z43	A	987.0	3.3	43740568	2697049	0046789#0042802	0030666#0005788#0005793#0044173#0020002#0016021#0019031#0055036	0075509#0039654#0019064#0009405#0046813#0039587#0039502#0046718#0019082#0019081	0.0016947214882748	0.7411082374861659	0.0074999999999998
7K90	C	1000.0	3.24	43740568	2697049	0046789#0042802	0030666#0005788#0005793#0044173#0020002#0016021#0019031#0055036	0075509#0039654#0019064#0009405#0046813#0039587#0039502#0046718#0019082#0019081	0.0021160009938436	0.3314095994625535	0.0413436692506463
6WPT	B	937.0	3.7	43740568	2697049	0046789#0042802	0030666#0005788#0005793#0044173#0020002#0016021#0019031#0055036	0075509#0039654#0019064#0009405#0046813#0039587#0039502#0046718#0019082#0019081	0.0005364188693334	0.531929722575563	0.0586690017513138
6ZP5	B	943.0	3.1	43740568	2697049	0046789#0042802	0030666#0005788#0005793#0044173#0020002#0016021#0019031#0055036	0075509#0039654#0019064#0009405#0046813#0039587#0039502#0046718#0019082#0019081	0.0008377570389258	0.2768616153306267	0.0818858560794049
6ZP0	B	1030.0	3.0	43740568	2697049	0046789#0042802	0030666#0005788#0005793#0044173#0020002#0016021#0019031#0055036	0075509#0039654#0019064#0009405#0046813#0039587#0039502#0046718#0019082#0019081	0.0002407974703955	0.4653686233348185	0.123242349048801
7DDD	A	1088.0	3.0	43740568	2697049	0046789#0042802	0030666#0005788#0005793#0044173#0020002#0016021#0019031#0055036	0075509#0039654#0019064#0009405#0046813#0039587#0039502#0046718#0019082#0019081	0.0033589201166976	0.3089370970077951	0.0315699658703074
7DK5	C	1058.0	13.5	43740568	2697049	0046789#0042802	0030666#0005788#0005793#0044173#0020002#0016021#0019031#0055036	0075509#0039654#0019064#0009405#0046813#0039587#0039502#0046718#0019082#0019081	0.0010144121137374	0.6679629279100078	0.0239867659222501
7BYR	B	998.0	3.84	43740568	2697049	0046789#0042802	0030666#0005788#0005793#0044173#0020002#0016021#0019031#0055036	0075509#0039654#0019064#0009405#0046813#0039587#0039502#0046718#0019082#0019081	0.0048968588068237	0.4529203640139637	0.0099255583126551
7K8W	G	990.0	3.6	43740568	2697049	0046789#0042802	0030666#0005788#0005793#0044173#0020002#0016021#0019031#0055036	0075509#0039654#0019064#0009405#0046813#0039587#0039502#0046718#0019082#0019081	0.0018376728332812	0.2291002690624512	0.0628618693134819
7KMS	B	1033.0	3.64	43740568	2697049	0046789#0042802	0030666#0005788#0005793#0044173#0020002#0016021#0019031#0055036	0075509#0039654#0019064#0009405#0046813#0039587#0039502#0046718#0019082#0019081	0.0027181101446759	0.7899408780955622	0.0
7KKK	E	1002.0	3.03	43740568	2697049	0046789#0042802	0030666#0005788#0005793#0044173#0020002#0016021#0019031#0055036	0075509#0039654#0019064#0009405#0046813#0039587#0039502#0046718#0019082#0019081	0.0002049637624297	0.4536759236184028	0.1596360628618696
6ZGE	B	1098.0	2.6	43740568	2697049	0046789#0042802	0030666#0005788#0005793#0044173#0020002#0016021#0019031#0055036	0075509#0039654#0019064#0009405#0046813#0039587#0039502#0046718#0019082#0019081	0.0008562463606182	0.6689512969461049	0.0272952853598016
7KNH	B	1031.0	3.74	43740568	2697049	0046789#0042802	0030666#0005788#0005793#0044173#0020002#0016021#0019031#0055036	0075509#0039654#0019064#0009405#0046813#0039587#0039502#0046718#0019082#0019081	0.0016321969487321	0.7992318236418727	0.0083402835696413
6ZP7	B	943.0	3.3	43740568	2697049	0046789#0042802	0030666#0005788#0005793#0044173#0020002#0016021#0019031#0055036	0075509#0039654#0019064#0009405#0046813#0039587#0039502#0046718#0019082#0019081	0.0010732661790368	0.2797262292008076	0.0769230769230766
7DK3	A	1062.0	6.0	43740568	2697049	0046789#0042802	0030666#0005788#0005793#0044173#0020002#0016021#0019031#0055036	0075509#0039654#0019064#0009405#0046813#0039587#0039502#0046718#0019082#0019081	0.0001805455704651	0.514715042802857	0.1427221172022683
6Z97	C	991.0	3.4	43740568	2697049	0046789#0042802	0030666#0005788#0005793#0044173#0020002#0016021#0019031#0055036	0075509#0039654#0019064#0009405#0046813#0039587#0039502#0046718#0019082#0019081	0.0001552680281856	0.3720256929628561	0.2522746071133166
7JWY	B	1061.0	2.5	43740568	2697049	0046789#0042802	0030666#0005788#0005793#0044173#0020002#0016021#0019031#0055036	0075509#0039654#0019064#0009405#0046813#0039587#0039502#0046718#0019082#0019081	0.0032188929595215	0.5233950306085428	0.0157154673283705
6XM0	A	1037.0	2.7	43740568	2697049	0046789#0042802	0030666#0005788#0005793#0044173#0020002#0016021#0019031#0055036	0075509#0039654#0019064#0009405#0046813#0039587#0039502#0046718#0019082#0019081	0.0033373302265011	0.4865328641036344	0.0176767676767672
6ZGI	B	1098.0	2.9	43740568	2697049	0046789#0042802	0030666#0005788#0005793#0044173#0020002#0016021#0019031#0055036	0075509#0039654#0019064#0009405#0046813#0039587#0039502#0046718#0019082#0019081	0.0008618556357326	0.694120539727834	0.0289495450785775
6ZOW	C	943.0	3.0	43740568	2697049	0046789#0042802	0030666#0005788#0005793#0044173#0020002#0016021#0019031#0055036	0075509#0039654#0019064#0009405#0046813#0039587#0039502#0046718#0019082#0019081	0.0010779384760094	0.2836358947718926	0.0777502067824649
7KNE	A	1006.0	3.85	43740568	2697049	0046789#0042802	0030666#0005788#0005793#0044173#0020002#0016021#0019031#0055036	0075509#0039654#0019064#0009405#0046813#0039587#0039502#0046718#0019082#0019081	0.0015131833197741	0.3522791247450941	0.0568181818181816
7KJ4	C	981.0	3.4	43740568	2697049	0046789#0042802	0030666#0005788#0005793#0044173#0020002#0016021#0019031#0055036	0075509#0039654#0019064#0009405#0046813#0039587#0039502#0046718#0019082#0019081	0.000223436989082	0.8227062818019872	0.0522193211488248
7AD1	A	950.0	2.92	43740568	2697049	0046789#0042802	0030666#0005788#0005793#0044173#0020002#0016021#0019031#0055036	0075509#0039654#0019064#0009405#0046813#0039587#0039502#0046718#0019082#0019081	0.0013992579433997	0.1290864420467285	0.1041095890410954
7K8T	C	1001.0	3.4	43740568	2697049	0046789#0042802	0030666#0005788#0005793#0044173#0020002#0016021#0019031#0055036	0075509#0039654#0019064#0009405#0046813#0039587#0039502#0046718#0019082#0019081	0.0017466328765413	0.4165538394028335	0.044665012406948
7A25	C	1052.0	3.06	43740568	2697049	0046789#0042802	0030666#0005788#0005793#0044173#0020002#0016021#0019031#0055036	0075509#0039654#0019064#0009405#0046813#0039587#0039502#0046718#0019082#0019081	0.0039974352158479	0.5799957781138183	0.0041356492969399
7DK6	C	1058.0	4.3	43740568	2697049	0046789#0042802	0030666#0005788#0005793#0044173#0020002#0016021#0019031#0055036	0075509#0039654#0019064#0009405#0046813#0039587#0039502#0046718#0019082#0019081	0.0013266647720043	0.3704011182382836	0.0577427821522311
7A29	A	1058.0	2.94	43740568	2697049	0046789#0042802	0030666#0005788#0005793#0044173#0020002#0016021#0019031#0055036	0075509#0039654#0019064#0009405#0046813#0039587#0039502#0046718#0019082#0019081	0.0021810612456724	0.8529643081882867	0.0
7KKK	A	1002.0	3.03	43740568	2697049	0046789#0042802	0030666#0005788#0005793#0044173#0020002#0016021#0019031#0055036	0075509#0039654#0019064#0009405#0046813#0039587#0039502#0046718#0019082#0019081	0.0002165263482657	0.4534978816128189	0.2034739454094287
7KNI	B	1030.0	3.91	43740568	2697049	0046789#0042802	0030666#0005788#0005793#0044173#0020002#0016021#0019031#0055036	0075509#0039654#0019064#0009405#0046813#0039587#0039502#0046718#0019082#0019081	0.0022172620845546	0.8202937360207689	0.0049627791563275
7DK3	C	1048.0	6.0	43740568	2697049	0046789#0042802	0030666#0005788#0005793#0044173#0020002#0016021#0019031#0055036	0075509#0039654#0019064#0009405#0046813#0039587#0039502#0046718#0019082#0019081	0.0004269186368304	0.7353576064347717	0.0661375661375662
7KMZ	C	1007.0	3.62	43740568	2697049	0046789#0042802	0030666#0005788#0005793#0044173#0020002#0016021#0019031#0055036	0075509#0039654#0019064#0009405#0046813#0039587#0039502#0046718#0019082#0019081	0.0025600635431818	0.3642798245669403	0.0449438202247187
7K90	A	1000.0	3.24	43740568	2697049	0046789#0042802	0030666#0005788#0005793#0044173#0020002#0016021#0019031#0055036	0075509#0039654#0019064#0009405#0046813#0039587#0039502#0046718#0019082#0019081	0.0016380421886282	0.3316624490989872	0.0670785525154453
7JVC	E	990.0	3.3	43740568	2697049	0046789#0042802	0030666#0005788#0005793#0044173#0020002#0016021#0019031#0055036	0075509#0039654#0019064#0009405#0046813#0039587#0039502#0046718#0019082#0019081	0.0006355762703478	0.8402043231794112	0.0263157894736842
6ZB5	C	1032.0	2.85	43740568	2697049	0046789#0042802	0030666#0005788#0005793#0044173#0020002#0016021#0019031#0055036	0075509#0039654#0019064#0009405#0046813#0039587#0039502#0046718#0019082#0019081	0.005386305455337	0.5693495762931806	0.0024875621890552
6X29	A	972.0	2.7	43740568	2697049	0046789#0042802	0030666#0005788#0005793#0044173#0020002#0016021#0019031#0055036	0075509#0039654#0019064#0009405#0046813#0039587#0039502#0046718#0019082#0019081	0.0044378519784921	0.0511330231788242	0.0680212014134271
6XF5	B	1009.0	3.45	43740568	2697049	0046789#0042802	0030666#0005788#0005793#0044173#0020002#0016021#0019031#0055036	0075509#0039654#0019064#0009405#0046813#0039587#0039502#0046718#0019082#0019081	0.0009848282460346	0.4424978143628624	0.0689655172413796
7JJI	A	1109.0	3.6	43740568	2697049	0046789#0042802	0030666#0005788#0005793#0044173#0020002#0016021#0019031#0055036	0075509#0039654#0019064#0009405#0046813#0039587#0039502#0046718#0019082#0019081	0.0015702235005511	0.5689409967128379	0.0347394540942924
7KKK	C	1002.0	3.03	43740568	2697049	0046789#0042802	0030666#0005788#0005793#0044173#0020002#0016021#0019031#0055036	0075509#0039654#0019064#0009405#0046813#0039587#0039502#0046718#0019082#0019081	0.0003258824465949	0.453579601768506	0.2142266335814719
7DDN	A	1066.0	6.3	43740568	2697049	0046789#0042802	0030666#0005788#0005793#0044173#0020002#0016021#0019031#0055036	0075509#0039654#0019064#0009405#0046813#0039587#0039502#0046718#0019082#0019081	0.0005120691737909	0.5837676477396436	0.0746666666666664
6Z97	A	995.0	3.4	43740568	2697049	0046789#0042802	0030666#0005788#0005793#0044173#0020002#0016021#0019031#0055036	0075509#0039654#0019064#0009405#0046813#0039587#0039502#0046718#0019082#0019081	0.0005569227755465	0.3320871202852118	0.2167080231596356
7DF4	D	1068.0	3.8	43740568	2697049	0046789#0042802	0030666#0005788#0005793#0044173#0020002#0016021#0019031#0055036	0075509#0039654#0019064#0009405#0046813#0039587#0039502#0046718#0019082#0019081	0.0007973825109095	0.4209574562692408	0.0921409214092137
7A4N	C	963.0	2.75	43740568	2697049	0046789#0042802	0030666#0005788#0005793#0044173#0020002#0016021#0019031#0055036	0075509#0039654#0019064#0009405#0046813#0039587#0039502#0046718#0019082#0019081	0.0025653640494295	0.297807282695449	0.0661375661375662
7T9K	A	1032.0	2.45	#	2697049	0046789#0042802	0044173#0020002#0016021#0019031#0055036	0075509#0039654#0019064#0046813#0039587#0039502#0046718	0.0012107559514314	0.814577206217162	0.0215053763440855
6X2C	C	972.0	3.2	43740568	2697049	0046789#0042802	0030666#0005788#0005793#0044173#0020002#0016021#0019031#0055036	0075509#0039654#0019064#0009405#0046813#0039587#0039502#0046718#0019082#0019081	0.0029170843231851	0.1058200915684131	0.0921409214092137
7V7Q	C	1034.0	2.8	#	#	#	#	#	0.0026746737821262	0.6490033566823974	0.0198511166253101
7KEC	C	960.0	3.84	43740568	2697049	0046789#0042802	0030666#0005788#0005793#0044173#0020002#0016021#0019031#0055036	0075509#0039654#0019064#0009405#0046813#0039587#0039502#0046718#0019082#0019081	0.0013352010786715	0.3771525541394628	0.0703060380479732
6XM5	B	1056.0	3.1	43740568	2697049	0046789#0042802	0030666#0005788#0005793#0044173#0020002#0016021#0019031#0055036	0075509#0039654#0019064#0009405#0046813#0039587#0039502#0046718#0019082#0019081	0.0077594399069465	0.5488030400035456	0.0024875621890552
6XM4	A	1037.0	2.9	43740568	2697049	0046789#0042802	0030666#0005788#0005793#0044173#0020002#0016021#0019031#0055036	0075509#0039654#0019064#0009405#0046813#0039587#0039502#0046718#0019082#0019081	0.0053314747794567	0.4800616962912474	0.0185341196293173
6ZGI	A	1098.0	2.9	43740568	2697049	0046789#0042802	0030666#0005788#0005793#0044173#0020002#0016021#0019031#0055036	0075509#0039654#0019064#0009405#0046813#0039587#0039502#0046718#0019082#0019081	0.0008618627352618	0.6941243220057873	0.0479735318444993
7K4N	A	998.0	3.3	43740568	2697049	0046789#0042802	0030666#0005788#0005793#0044173#0020002#0016021#0019031#0055036	0075509#0039654#0019064#0009405#0046813#0039587#0039502#0046718#0019082#0019081	0.0001648324753428	0.7860325967141983	0.1204819277108433
6X2C	B	972.0	3.2	43740568	2697049	0046789#0042802	0030666#0005788#0005793#0044173#0020002#0016021#0019031#0055036	0075509#0039654#0019064#0009405#0046813#0039587#0039502#0046718#0019082#0019081	0.0029233554185709	0.105914832856187	0.0970961887477317
7CHH	A	1003.0	3.49	43740568	2697049	0046789#0042802	0030666#0005788#0005793#0044173#0020002#0016021#0019031#0055036	0075509#0039654#0019064#0009405#0046813#0039587#0039502#0046718#0019082#0019081	0.0045600141764941	0.8058810984767688	0.0
6XM3	A	1038.0	2.9	43740568	2697049	0046789#0042802	0030666#0005788#0005793#0044173#0020002#0016021#0019031#0055036	0075509#0039654#0019064#0009405#0046813#0039587#0039502#0046718#0019082#0019081	0.0057758109918629	0.4838753156507991	0.0176767676767672
6X29	B	972.0	2.7	43740568	2697049	0046789#0042802	0030666#0005788#0005793#0044173#0020002#0016021#0019031#0055036	0075509#0039654#0019064#0009405#0046813#0039587#0039502#0046718#0019082#0019081	0.0050893262577191	0.0511271230707921	0.0708591674047831
6XEY	C	1030.0	3.25	43740568	2697049	0046789#0042802	0030666#0005788#0005793#0044173#0020002#0016021#0019031#0055036	0075509#0039654#0019064#0009405#0046813#0039587#0039502#0046718#0019082#0019081	0.001153601664128	0.4889612725589763	0.0633245382585747
7K8U	C	991.0	3.8	43740568	2697049	0046789#0042802	0030666#0005788#0005793#0044173#0020002#0016021#0019031#0055036	0075509#0039654#0019064#0009405#0046813#0039587#0039502#0046718#0019082#0019081	0.0034029160533024	0.8183432090628691	0.0033195020746887
6XM5	A	1057.0	3.1	43740568	2697049	0046789#0042802	0030666#0005788#0005793#0044173#0020002#0016021#0019031#0055036	0075509#0039654#0019064#0009405#0046813#0039587#0039502#0046718#0019082#0019081	0.0063000374457655	0.4674293432816325	0.0165425971877581
7DK5	B	1058.0	13.5	43740568	2697049	0046789#0042802	0030666#0005788#0005793#0044173#0020002#0016021#0019031#0055036	0075509#0039654#0019064#0009405#0046813#0039587#0039502#0046718#0019082#0019081	0.0018238688059341	0.549191522588832	0.0431406384814494
7DF4	C	1065.0	3.8	43740568	2697049	0046789#0042802	0030666#0005788#0005793#0044173#0020002#0016021#0019031#0055036	0075509#0039654#0019064#0009405#0046813#0039587#0039502#0046718#0019082#0019081	0.0012493668517612	0.4254040240718462	0.0737122557726461
7KL9	A	995.0	4.1	43740568	2697049	0046789#0042802	0030666#0005788#0005793#0044173#0020002#0016021#0019031#0055036	0075509#0039654#0019064#0009405#0046813#0039587#0039502#0046718#0019082#0019081	0.0031910201961237	0.7833997789930598	0.0140612076095951
7K8U	A	991.0	3.8	43740568	2697049	0046789#0042802	0030666#0005788#0005793#0044173#0020002#0016021#0019031#0055036	0075509#0039654#0019064#0009405#0046813#0039587#0039502#0046718#0019082#0019081	0.0031514327879578	0.4174214429414954	0.0467532467532467
7DK6	B	1060.0	4.3	43740568	2697049	0046789#0042802	0030666#0005788#0005793#0044173#0020002#0016021#0019031#0055036	0075509#0039654#0019064#0009405#0046813#0039587#0039502#0046718#0019082#0019081	0.0025897879560088	0.7699430210428254	0.019392917369309
6XEY	B	1034.0	3.25	43740568	2697049	0046789#0042802	0030666#0005788#0005793#0044173#0020002#0016021#0019031#0055036	0075509#0039654#0019064#0009405#0046813#0039587#0039502#0046718#0019082#0019081	0.0026122526368348	0.4796991183685825	0.0449438202247187
7K8V	B	973.0	3.8	43740568	2697049	0046789#0042802	0030666#0005788#0005793#0044173#0020002#0016021#0019031#0055036	0075509#0039654#0019064#0009405#0046813#0039587#0039502#0046718#0019082#0019081	0.0065832461213655	0.6109840957551297	0.0033085194375519
7JZL	B	976.0	2.7	43740568	2697049	0046789#0042802	0030666#0005788#0005793#0044173#0020002#0016021#0019031#0055036	0075509#0039654#0019064#0009405#0046813#0039587#0039502#0046718#0019082#0019081	0.0002306677718334	0.8132769081878245	0.0872302158273379
7KJ5	B	981.0	3.6	43740568	2697049	0046789#0042802	0030666#0005788#0005793#0044173#0020002#0016021#0019031#0055036	0075509#0039654#0019064#0009405#0046813#0039587#0039502#0046718#0019082#0019081	0.000203007484975	0.7879496190870879	0.1122355105795764
7K8T	B	1001.0	3.4	43740568	2697049	0046789#0042802	0030666#0005788#0005793#0044173#0020002#0016021#0019031#0055036	0075509#0039654#0019064#0009405#0046813#0039587#0039502#0046718#0019082#0019081	0.0006756895844899	0.8603450604305969	0.036878216123499
7A94	B	1079.0	3.9	43740568	2697049	0046789#0042802	0030666#0005788#0005793#0044173#0020002#0016021#0019031#0055036	0075509#0039654#0019064#0009405#0046813#0039587#0039502#0046718#0019082#0019081	0.0007768895802135	0.7278373448923997	0.0620347394540945
7A4N	B	963.0	2.75	43740568	2697049	0046789#0042802	0030666#0005788#0005793#0044173#0020002#0016021#0019031#0055036	0075509#0039654#0019064#0009405#0046813#0039587#0039502#0046718#0019082#0019081	0.0025800807107492	0.29480141880685	0.0843049327354257
6ZB4	A	1048.0	3.03	43740568	2697049	0046789#0042802	0030666#0005788#0005793#0044173#0020002#0016021#0019031#0055036	0075509#0039654#0019064#0009405#0046813#0039587#0039502#0046718#0019082#0019081	0.0054933675188221	0.5554406307036477	0.0219780219780216
7DDD	B	1088.0	3.0	43740568	2697049	0046789#0042802	0030666#0005788#0005793#0044173#0020002#0016021#0019031#0055036	0075509#0039654#0019064#0009405#0046813#0039587#0039502#0046718#0019082#0019081	0.0034375343086311	0.3090090938492987	0.0765805877114873
7BYR	A	959.0	3.84	43740568	2697049	0046789#0042802	0030666#0005788#0005793#0044173#0020002#0016021#0019031#0055036	0075509#0039654#0019064#0009405#0046813#0039587#0039502#0046718#0019082#0019081	0.0053953636412937	0.5635985749796124	0.0239867659222501
7KNI	A	1030.0	3.91	43740568	2697049	0046789#0042802	0030666#0005788#0005793#0044173#0020002#0016021#0019031#0055036	0075509#0039654#0019064#0009405#0046813#0039587#0039502#0046718#0019082#0019081	0.002182574816686	0.8002634425394113	0.0306038047973533
7JWB	B	986.0	6.0	43740568	2697049	0046789#0042802	0030666#0005788#0005793#0044173#0020002#0016021#0019031#0055036	0075509#0039654#0019064#0009405#0046813#0039587#0039502#0046718#0019082#0019081	0.0002224447515325	0.8654996140237977	0.1051188299817182
7KNH	A	1030.0	3.74	43740568	2697049	0046789#0042802	0030666#0005788#0005793#0044173#0020002#0016021#0019031#0055036	0075509#0039654#0019064#0009405#0046813#0039587#0039502#0046718#0019082#0019081	0.001119620556193	0.7969033339198196	0.0504549214226637
7JZN	B	977.0	3.1	43740568	2697049	0046789#0042802	0030666#0005788#0005793#0044173#0020002#0016021#0019031#0055036	0075509#0039654#0019064#0009405#0046813#0039587#0039502#0046718#0019082#0019081	0.0006414355940047	0.8158259643715096	0.0699115044247791
7KMZ	B	1031.0	3.62	43740568	2697049	0046789#0042802	0030666#0005788#0005793#0044173#0020002#0016021#0019031#0055036	0075509#0039654#0019064#0009405#0046813#0039587#0039502#0046718#0019082#0019081	0.0022215784030419	0.8190651050733717	0.0263157894736842
7KJ3	B	981.0	3.7	43740568	2697049	0046789#0042802	0030666#0005788#0005793#0044173#0020002#0016021#0019031#0055036	0075509#0039654#0019064#0009405#0046813#0039587#0039502#0046718#0019082#0019081	0.0005029385800684	0.8032546315580287	0.1071428571428567
7K8Y	B	1002.0	4.4	43740568	2697049	0046789#0042802	0030666#0005788#0005793#0044173#0020002#0016021#0019031#0055036	0075509#0039654#0019064#0009405#0046813#0039587#0039502#0046718#0019082#0019081	0.0027021201821174	0.4627007014723959	0.0689655172413796
7JVC	A	990.0	3.3	43740568	2697049	0046789#0042802	0030666#0005788#0005793#0044173#0020002#0016021#0019031#0055036	0075509#0039654#0019064#0009405#0046813#0039587#0039502#0046718#0019082#0019081	0.0006352560298473	0.8402020718112826	0.0680212014134271
6ZDH	C	1002.0	3.7	43740568	2697049	0046789#0042802	0030666#0005788#0005793#0044173#0020002#0016021#0019031#0055036	0075509#0039654#0019064#0009405#0046813#0039587#0039502#0046718#0019082#0019081	0.0003715520605207	0.9005636786173536	0.0802315963606288
7K8U	B	986.0	3.8	43740568	2697049	0046789#0042802	0030666#0005788#0005793#0044173#0020002#0016021#0019031#0055036	0075509#0039654#0019064#0009405#0046813#0039587#0039502#0046718#0019082#0019081	0.0029946590505396	0.8396048629038503	0.0202531645569623
7K8Y	E	1002.0	4.4	43740568	2697049	0046789#0042802	0030666#0005788#0005793#0044173#0020002#0016021#0019031#0055036	0075509#0039654#0019064#0009405#0046813#0039587#0039502#0046718#0019082#0019081	0.0006165642031897	0.8317011179754852	0.0727595385980475
7JV4	B	949.0	3.4	43740568	2697049	0046789#0042802	0030666#0005788#0005793#0044173#0020002#0016021#0019031#0055036	0075509#0039654#0019064#0009405#0046813#0039587#0039502#0046718#0019082#0019081	0.000682770273173	0.6838260763770272	0.1215213358070503
7DDN	C	1068.0	6.3	43740568	2697049	0046789#0042802	0030666#0005788#0005793#0044173#0020002#0016021#0019031#0055036	0075509#0039654#0019064#0009405#0046813#0039587#0039502#0046718#0019082#0019081	0.0006759923586752	0.8484284352069683	0.0642605633802821
7KKL	C	1002.0	2.85	43740568	2697049	0046789#0042802	0030666#0005788#0005793#0044173#0020002#0016021#0019031#0055036	0075509#0039654#0019064#0009405#0046813#0039587#0039502#0046718#0019082#0019081	0.000707313158133	0.5415808331411744	0.191066997518611
7K8X	C	1002.0	3.9	43740568	2697049	0046789#0042802	0030666#0005788#0005793#0044173#0020002#0016021#0019031#0055036	0075509#0039654#0019064#0009405#0046813#0039587#0039502#0046718#0019082#0019081	0.0001730803218957	0.873422178919135	0.1580459770114946
7JW0	E	1007.0	4.3	43740568	2697049	0046789#0042802	0030666#0005788#0005793#0044173#0020002#0016021#0019031#0055036	0075509#0039654#0019064#0009405#0046813#0039587#0039502#0046718#0019082#0019081	0.0001667943039535	0.9012369349284156	0.1416430594900848
7JW0	A	1007.0	4.3	43740568	2697049	0046789#0042802	0030666#0005788#0005793#0044173#0020002#0016021#0019031#0055036	0075509#0039654#0019064#0009405#0046813#0039587#0039502#0046718#0019082#0019081	0.0001667241130403	0.9011939776766658	0.1492395437262352
6XCM	A	966.0	3.42	43740568	2697049	0046789#0042802	0030666#0005788#0005793#0044173#0020002#0016021#0019031#0055036	0075509#0039654#0019064#0009405#0046813#0039587#0039502#0046718#0019082#0019081	0.0105764868070637	0.1467446916337225	0.0586690017513138
7KMS	C	1033.0	3.64	43740568	2697049	0046789#0042802	0030666#0005788#0005793#0044173#0020002#0016021#0019031#0055036	0075509#0039654#0019064#0009405#0046813#0039587#0039502#0046718#0019082#0019081	0.0033656125604632	0.8159813562311804	0.0256410256410253
7KKL	A	1002.0	2.85	43740568	2697049	0046789#0042802	0030666#0005788#0005793#0044173#0020002#0016021#0019031#0055036	0075509#0039654#0019064#0009405#0046813#0039587#0039502#0046718#0019082#0019081	0.0006408520360571	0.5414287498933927	0.2431761786600499
7KNI	C	1030.0	3.91	43740568	2697049	0046789#0042802	0030666#0005788#0005793#0044173#0020002#0016021#0019031#0055036	0075509#0039654#0019064#0009405#0046813#0039587#0039502#0046718#0019082#0019081	0.0027409410485118	0.8166731692871032	0.0333333333333336
7KJ4	B	981.0	3.4	43740568	2697049	0046789#0042802	0030666#0005788#0005793#0044173#0020002#0016021#0019031#0055036	0075509#0039654#0019064#0009405#0046813#0039587#0039502#0046718#0019082#0019081	0.000511148873224	0.8083284089843802	0.1405660377358488
6XLU	B	1061.0	2.4	43740568	2697049	0046789#0042802	0030666#0005788#0005793#0044173#0020002#0016021#0019031#0055036	0075509#0039654#0019064#0009405#0046813#0039587#0039502#0046718#0019082#0019081	0.002769053412876	0.5080539569923311	0.0760959470636886
7A25	A	1058.0	3.06	43740568	2697049	0046789#0042802	0030666#0005788#0005793#0044173#0020002#0016021#0019031#0055036	0075509#0039654#0019064#0009405#0046813#0039587#0039502#0046718#0019082#0019081	0.0031097530058646	0.855024837473376	0.024576271186441
7DF4	B	1068.0	3.8	43740568	2697049	0046789#0042802	0030666#0005788#0005793#0044173#0020002#0016021#0019031#0055036	0075509#0039654#0019064#0009405#0046813#0039587#0039502#0046718#0019082#0019081	0.0009782284677765	0.7706753851260664	0.0872302158273379
7A25	B	1052.0	3.06	43740568	2697049	0046789#0042802	0030666#0005788#0005793#0044173#0020002#0016021#0019031#0055036	0075509#0039654#0019064#0009405#0046813#0039587#0039502#0046718#0019082#0019081	0.0022495019300897	0.5584739652837808	0.0777502067824649
7KKL	D	1002.0	2.85	43740568	2697049	0046789#0042802	0030666#0005788#0005793#0044173#0020002#0016021#0019031#0055036	0075509#0039654#0019064#0009405#0046813#0039587#0039502#0046718#0019082#0019081	0.0008396329298769	0.5416153636190018	0.2133995037220841
7DK7	A	1060.0	9.7	43740568	2697049	0046789#0042802	0030666#0005788#0005793#0044173#0020002#0016021#0019031#0055036	0075509#0039654#0019064#0009405#0046813#0039587#0039502#0046718#0019082#0019081	0.0030663204157536	0.8201134894773502	0.035102739726027
7KNE	B	1029.0	3.85	43740568	2697049	0046789#0042802	0030666#0005788#0005793#0044173#0020002#0016021#0019031#0055036	0075509#0039654#0019064#0009405#0046813#0039587#0039502#0046718#0019082#0019081	0.0014175660878062	0.7871813078626573	0.0711331679073612
7JWY	A	1057.0	2.5	43740568	2697049	0046789#0042802	0030666#0005788#0005793#0044173#0020002#0016021#0019031#0055036	0075509#0039654#0019064#0009405#0046813#0039587#0039502#0046718#0019082#0019081	0.0027201798247931	0.5288465957756541	0.0901571546732837
7CWM	C	1072.0	3.6	43740568	2697049	0046789#0042802	0030666#0005788#0005793#0044173#0020002#0016021#0019031#0055036	0075509#0039654#0019064#0009405#0046813#0039587#0039502#0046718#0019082#0019081	0.0039000524127835	0.5187706629688498	0.0699115044247791
7CAI	C	1023.0	3.49	43740568	2697049	0046789#0042802	0030666#0005788#0005793#0044173#0020002#0016021#0019031#0055036	0075509#0039654#0019064#0009405#0046813#0039587#0039502#0046718#0019082#0019081	0.0089602891152517	0.4179055354973293	0.0476603119584051
7KMZ	A	1030.0	3.62	43740568	2697049	0046789#0042802	0030666#0005788#0005793#0044173#0020002#0016021#0019031#0055036	0075509#0039654#0019064#0009405#0046813#0039587#0039502#0046718#0019082#0019081	0.0016442996682898	0.822460668463637	0.0612076095947065
6XCM	B	985.0	3.42	43740568	2697049	0046789#0042802	0030666#0005788#0005793#0044173#0020002#0016021#0019031#0055036	0075509#0039654#0019064#0009405#0046813#0039587#0039502#0046718#0019082#0019081	0.0110871696168777	0.8080520363244265	0.0024813895781636
6ZOW	A	801.0	3.0	43740568	2697049	0046789#0042802	0030666#0005788#0005793#0044173#0020002#0016021#0019031#0055036	0075509#0039654#0019064#0009405#0046813#0039587#0039502#0046718#0019082#0019081	0.0009731219344161	0.8095391580620304	0.0901713255184846
6XM0	C	1032.0	2.7	43740568	2697049	0046789#0042802	0030666#0005788#0005793#0044173#0020002#0016021#0019031#0055036	0075509#0039654#0019064#0009405#0046813#0039587#0039502#0046718#0019082#0019081	0.0039798492647189	0.5728271780140561	0.0620347394540945
7JW0	B	1007.0	4.3	43740568	2697049	0046789#0042802	0030666#0005788#0005793#0044173#0020002#0016021#0019031#0055036	0075509#0039654#0019064#0009405#0046813#0039587#0039502#0046718#0019082#0019081	0.0001672194870178	0.9012366872455412	0.2387295081967217
6ZGG	C	1067.0	3.8	43740568	2697049	0046789#0042802	0030666#0005788#0005793#0044173#0020002#0016021#0019031#0055036	0075509#0039654#0019064#0009405#0046813#0039587#0039502#0046718#0019082#0019081	0.0101084033694098	0.7449633112416435	0.0173697270471462
6ZDH	A	1002.0	3.7	43740568	2697049	0046789#0042802	0030666#0005788#0005793#0044173#0020002#0016021#0019031#0055036	0075509#0039654#0019064#0009405#0046813#0039587#0039502#0046718#0019082#0019081	0.000390560291072	0.89438131418389	0.1778329197684038
6XM5	C	1036.0	3.1	43740568	2697049	0046789#0042802	0030666#0005788#0005793#0044173#0020002#0016021#0019031#0055036	0075509#0039654#0019064#0009405#0046813#0039587#0039502#0046718#0019082#0019081	0.0061938866504232	0.5760910667533365	0.0454921422663363
6ZB5	B	1032.0	2.85	43740568	2697049	0046789#0042802	0030666#0005788#0005793#0044173#0020002#0016021#0019031#0055036	0075509#0039654#0019064#0009405#0046813#0039587#0039502#0046718#0019082#0019081	0.0053778782116174	0.56934529137457	0.0545905707196028
7CAI	B	1023.0	3.49	43740568	2697049	0046789#0042802	0030666#0005788#0005793#0044173#0020002#0016021#0019031#0055036	0075509#0039654#0019064#0009405#0046813#0039587#0039502#0046718#0019082#0019081	0.0124943636239396	0.7919535799156074	0.0024813895781636
6XM3	B	1058.0	2.9	43740568	2697049	0046789#0042802	0030666#0005788#0005793#0044173#0020002#0016021#0019031#0055036	0075509#0039654#0019064#0009405#0046813#0039587#0039502#0046718#0019082#0019081	0.0075778159636851	0.8063234296496739	0.0206782464846986
7A95	B	1067.0	4.3	43740568	2697049	0046789#0042802	0030666#0005788#0005793#0044173#0020002#0016021#0019031#0055036	0075509#0039654#0019064#0009405#0046813#0039587#0039502#0046718#0019082#0019081	0.0102567175586556	0.7450378199353986	0.0181968569065347
7V7Q	B	1033.0	2.8	#	2697049	0046789#0042802	0044173#0020002#0016021#0019031#0055036	0075509#0039654#0019064#0046813#0039587#0039502#0046718	0.002465780100882	0.6256105313894257	0.0918114143920596
7DD8	D	1059.0	7.5	43740568	2697049	0046789#0042802	0030666#0005788#0005793#0044173#0020002#0016021#0019031#0055036	0075509#0039654#0019064#0009405#0046813#0039587#0039502#0046718#0019082#0019081	0.0119547932487663	0.461221448479294	0.0289495450785775
7C2L	C	1049.0	3.1	43740568	2697049	0046789#0042802	0030666#0005788#0005793#0044173#0020002#0016021#0019031#0055036	0075509#0039654#0019064#0009405#0046813#0039587#0039502#0046718#0019082#0019081	0.0119805279442975	0.5975081585430668	0.0168208578637512
6XCN	A	985.0	3.66	43740568	2697049	0046789#0042802	0030666#0005788#0005793#0044173#0020002#0016021#0019031#0055036	0075509#0039654#0019064#0009405#0046813#0039587#0039502#0046718#0019082#0019081	0.0086631409501445	0.8276423130181414	0.0151133501259448
7C2L	B	1055.0	3.1	43740568	2697049	0046789#0042802	0030666#0005788#0005793#0044173#0020002#0016021#0019031#0055036	0075509#0039654#0019064#0009405#0046813#0039587#0039502#0046718#0019082#0019081	0.0129564037769165	0.5873051920762471	0.013411567476949
7A29	B	1058.0	2.94	43740568	2697049	0046789#0042802	0030666#0005788#0005793#0044173#0020002#0016021#0019031#0055036	0075509#0039654#0019064#0009405#0046813#0039587#0039502#0046718#0019082#0019081	0.0036541892689657	0.8433115764794953	0.0388751033912324
7JVC	B	990.0	3.3	43740568	2697049	0046789#0042802	0030666#0005788#0005793#0044173#0020002#0016021#0019031#0055036	0075509#0039654#0019064#0009405#0046813#0039587#0039502#0046718#0019082#0019081	0.0006355311349863	0.8402034116280961	0.1772151898734182
7DK4	A	1058.0	3.8	43740568	2697049	0046789#0042802	0030666#0005788#0005793#0044173#0020002#0016021#0019031#0055036	0075509#0039654#0019064#0009405#0046813#0039587#0039502#0046718#0019082#0019081	0.0007864326106176	0.7894612472455789	0.1911330049261084
7DK4	B	1058.0	3.8	43740568	2697049	0046789#0042802	0030666#0005788#0005793#0044173#0020002#0016021#0019031#0055036	0075509#0039654#0019064#0009405#0046813#0039587#0039502#0046718#0019082#0019081	0.0013249177459085	0.8424967364123038	0.0775401069518717
6ZB4	B	1050.0	3.03	43740568	2697049	0046789#0042802	0030666#0005788#0005793#0044173#0020002#0016021#0019031#0055036	0075509#0039654#0019064#0009405#0046813#0039587#0039502#0046718#0019082#0019081	0.0089341962962597	0.5461677787583915	0.0449438202247187
6XM0	B	1056.0	2.7	43740568	2697049	0046789#0042802	0030666#0005788#0005793#0044173#0020002#0016021#0019031#0055036	0075509#0039654#0019064#0009405#0046813#0039587#0039502#0046718#0019082#0019081	0.0061221051782008	0.8063618849061172	0.0315699658703074
7A94	A	1080.0	3.9	43740568	2697049	0046789#0042802	0030666#0005788#0005793#0044173#0020002#0016021#0019031#0055036	0075509#0039654#0019064#0009405#0046813#0039587#0039502#0046718#0019082#0019081	0.001649984926717	0.954056773227538	0.0529363110008276
6Z97	B	989.0	3.4	43740568	2697049	0046789#0042802	0030666#0005788#0005793#0044173#0020002#0016021#0019031#0055036	0075509#0039654#0019064#0009405#0046813#0039587#0039502#0046718#0019082#0019081	0.0011126263621351	0.7609248554983024	0.1736972704714641
6ZB5	A	1032.0	2.85	43740568	2697049	0046789#0042802	0030666#0005788#0005793#0044173#0020002#0016021#0019031#0055036	0075509#0039654#0019064#0009405#0046813#0039587#0039502#0046718#0019082#0019081	0.0053844877685376	0.5693509488329903	0.0653432588916456
7A93	B	1073.0	5.9	43740568	2697049	0046789#0042802	0030666#0005788#0005793#0044173#0020002#0016021#0019031#0055036	0075509#0039654#0019064#0009405#0046813#0039587#0039502#0046718#0019082#0019081	0.0090669183576545	0.9420379423635	0.0066611157368858
6ZDH	B	1002.0	3.7	43740568	2697049	0046789#0042802	0030666#0005788#0005793#0044173#0020002#0016021#0019031#0055036	0075509#0039654#0019064#0009405#0046813#0039587#0039502#0046718#0019082#0019081	0.0005224575229363	0.901610122791676	0.1861042183622827
6XCN	C	985.0	3.66	43740568	2697049	0046789#0042802	0030666#0005788#0005793#0044173#0020002#0016021#0019031#0055036	0075509#0039654#0019064#0009405#0046813#0039587#0039502#0046718#0019082#0019081	0.0086635092979631	0.827640460835757	0.0211148648648649
7DK7	B	1060.0	9.7	43740568	2697049	0046789#0042802	0030666#0005788#0005793#0044173#0020002#0016021#0019031#0055036	0075509#0039654#0019064#0009405#0046813#0039587#0039502#0046718#0019082#0019081	0.0048973903204073	0.8037077105282572	0.0476603119584051
7AD1	B	935.0	2.92	43740568	2697049	0046789#0042802	0030666#0005788#0005793#0044173#0020002#0016021#0019031#0055036	0075509#0039654#0019064#0009405#0046813#0039587#0039502#0046718#0019082#0019081	0.0022026531450088	0.5650394281037889	0.18762278978389
7CWM	A	1056.0	3.6	43740568	2697049	0046789#0042802	0030666#0005788#0005793#0044173#0020002#0016021#0019031#0055036	0075509#0039654#0019064#0009405#0046813#0039587#0039502#0046718#0019082#0019081	0.0043621803287634	0.5254553550037947	0.1112132352941177
7KJ2	B	981.0	3.6	43740568	2697049	0046789#0042802	0030666#0005788#0005793#0044173#0020002#0016021#0019031#0055036	0075509#0039654#0019064#0009405#0046813#0039587#0039502#0046718#0019082#0019081	0.0015770481923025	0.7874074447988947	0.1320224719101119
7A95	C	1070.0	4.3	43740568	2697049	0046789#0042802	0030666#0005788#0005793#0044173#0020002#0016021#0019031#0055036	0075509#0039654#0019064#0009405#0046813#0039587#0039502#0046718#0019082#0019081	0.0087995248242596	0.9476303418403768	0.0117154811715485
6ZXN	B	1054.0	2.93	43740568	2697049	0046789#0042802	0030666#0005788#0005793#0044173#0020002#0016021#0019031#0055036	0075509#0039654#0019064#0009405#0046813#0039587#0039502#0046718#0019082#0019081	0.0013496016501103	0.5540239589043162	0.3143093465674105
7KNB	B	1029.0	3.93	43740568	2697049	0046789#0042802	0030666#0005788#0005793#0044173#0020002#0016021#0019031#0055036	0075509#0039654#0019064#0009405#0046813#0039587#0039502#0046718#0019082#0019081	0.0017788763279256	0.8182451850103112	0.0970961887477317
6XM3	C	1047.0	2.9	43740568	2697049	0046789#0042802	0030666#0005788#0005793#0044173#0020002#0016021#0019031#0055036	0075509#0039654#0019064#0009405#0046813#0039587#0039502#0046718#0019082#0019081	0.0055299524832192	0.5306155685002023	0.0843672456575683
7A93	C	1074.0	5.9	43740568	2697049	0046789#0042802	0030666#0005788#0005793#0044173#0020002#0016021#0019031#0055036	0075509#0039654#0019064#0009405#0046813#0039587#0039502#0046718#0019082#0019081	0.0063391636313963	0.7377437133905631	0.053763440860215
7CN9	B	1010.0	4.7	43740568	2697049	0046789#0042802	0030666#0005788#0005793#0044173#0020002#0016021#0019031#0055036	0075509#0039654#0019064#0009405#0046813#0039587#0039502#0046718#0019082#0019081	0.0208529611182349	0.2606513460123675	0.0256410256410253
7V7Q	A	1029.0	2.8	#	2697049	0046789#0042802	0044173#0020002#0016021#0019031#0055036	0075509#0039654#0019064#0046813#0039587#0039502#0046718	0.0027679576899419	0.905865513689702	0.0512820512820515
7CN9	A	1011.0	4.7	43740568	2697049	0046789#0042802	0030666#0005788#0005793#0044173#0020002#0016021#0019031#0055036	0075509#0039654#0019064#0009405#0046813#0039587#0039502#0046718#0019082#0019081	0.01561075109735	0.5958662405487846	0.0140612076095951
7DD8	E	1059.0	7.5	43740568	2697049	0046789#0042802	0030666#0005788#0005793#0044173#0020002#0016021#0019031#0055036	0075509#0039654#0019064#0009405#0046813#0039587#0039502#0046718#0019082#0019081	0.0097480590398527	0.4580830646287607	0.0708591674047831
7A96	C	1065.0	4.8	43740568	2697049	0046789#0042802	0030666#0005788#0005793#0044173#0020002#0016021#0019031#0055036	0075509#0039654#0019064#0009405#0046813#0039587#0039502#0046718#0019082#0019081	0.0103530474472919	0.7451937775146261	0.0322580645161294
6ZB4	C	1035.0	3.03	43740568	2697049	0046789#0042802	0030666#0005788#0005793#0044173#0020002#0016021#0019031#0055036	0075509#0039654#0019064#0009405#0046813#0039587#0039502#0046718#0019082#0019081	0.0065586402407194	0.5564283375132533	0.0752688172043012
6XM4	C	1048.0	2.9	43740568	2697049	0046789#0042802	0030666#0005788#0005793#0044173#0020002#0016021#0019031#0055036	0075509#0039654#0019064#0009405#0046813#0039587#0039502#0046718#0019082#0019081	0.0059378012178555	0.5382218736715508	0.0959470636889991
7DK6	A	1060.0	4.3	43740568	2697049	0046789#0042802	0030666#0005788#0005793#0044173#0020002#0016021#0019031#0055036	0075509#0039654#0019064#0009405#0046813#0039587#0039502#0046718#0019082#0019081	0.0016586240823461	0.7637591157554526	0.1946640316205528
6ZXN	C	1054.0	2.93	43740568	2697049	0046789#0042802	0030666#0005788#0005793#0044173#0020002#0016021#0019031#0055036	0075509#0039654#0019064#0009405#0046813#0039587#0039502#0046718#0019082#0019081	0.0021559688172944	0.5838432728470764	0.2489660876757653
7A98	B	1066.0	5.4	43740568	2697049	0046789#0042802	0030666#0005788#0005793#0044173#0020002#0016021#0019031#0055036	0075509#0039654#0019064#0009405#0046813#0039587#0039502#0046718#0019082#0019081	0.0099459655585237	0.9748756895740124	0.0159663865546222
7A93	A	1074.0	5.9	43740568	2697049	0046789#0042802	0030666#0005788#0005793#0044173#0020002#0016021#0019031#0055036	0075509#0039654#0019064#0009405#0046813#0039587#0039502#0046718#0019082#0019081	0.0102656996103198	0.9423814633105312	0.0165425971877581
7DK7	C	1060.0	9.7	43740568	2697049	0046789#0042802	0030666#0005788#0005793#0044173#0020002#0016021#0019031#0055036	0075509#0039654#0019064#0009405#0046813#0039587#0039502#0046718#0019082#0019081	0.007061920677312	0.5796461630155558	0.0823634735899727
6XM4	B	1058.0	2.9	43740568	2697049	0046789#0042802	0030666#0005788#0005793#0044173#0020002#0016021#0019031#0055036	0075509#0039654#0019064#0009405#0046813#0039587#0039502#0046718#0019082#0019081	0.0051162683957764	0.8479190027772944	0.0577427821522311
7CWU	C	1070.0	3.5	43740568	2697049	0046789#0042802	0030666#0005788#0005793#0044173#0020002#0016021#0019031#0055036	0075509#0039654#0019064#0009405#0046813#0039587#0039502#0046718#0019082#0019081	0.0031471814438585	0.8290640182758574	0.095108695652174
7KMS	A	1033.0	3.64	43740568	2697049	0046789#0042802	0030666#0005788#0005793#0044173#0020002#0016021#0019031#0055036	0075509#0039654#0019064#0009405#0046813#0039587#0039502#0046718#0019082#0019081	0.0032796573557575	0.8386615350710378	0.0862533692722369
7DK5	A	1060.0	13.5	43740568	2697049	0046789#0042802	0030666#0005788#0005793#0044173#0020002#0016021#0019031#0055036	0075509#0039654#0019064#0009405#0046813#0039587#0039502#0046718#0019082#0019081	0.0011732877944185	0.9094138670892582	0.1448863636363635
7A97	C	1066.0	4.4	43740568	2697049	0046789#0042802	0030666#0005788#0005793#0044173#0020002#0016021#0019031#0055036	0075509#0039654#0019064#0009405#0046813#0039587#0039502#0046718#0019082#0019081	0.0117700922136548	0.7409741897598279	0.0380479735318444
7A98	A	1066.0	5.4	43740568	2697049	0046789#0042802	0030666#0005788#0005793#0044173#0020002#0016021#0019031#0055036	0075509#0039654#0019064#0009405#0046813#0039587#0039502#0046718#0019082#0019081	0.0099450945857138	0.9748755495631496	0.0219780219780216
7CWU	B	1076.0	3.5	43740568	2697049	0046789#0042802	0030666#0005788#0005793#0044173#0020002#0016021#0019031#0055036	0075509#0039654#0019064#0009405#0046813#0039587#0039502#0046718#0019082#0019081	0.0041187445533114	0.8326056003770606	0.0804289544235925
7K8Y	D	1002.0	4.4	43740568	2697049	0046789#0042802	0030666#0005788#0005793#0044173#0020002#0016021#0019031#0055036	0075509#0039654#0019064#0009405#0046813#0039587#0039502#0046718#0019082#0019081	0.0018839102797218	0.8893685884612379	0.1288515406162464
7CWU	A	1075.0	3.5	43740568	2697049	0046789#0042802	0030666#0005788#0005793#0044173#0020002#0016021#0019031#0055036	0075509#0039654#0019064#0009405#0046813#0039587#0039502#0046718#0019082#0019081	0.0042296695329522	0.8222240917986784	0.0872302158273379
6ZGG	B	1071.0	3.8	43740568	2697049	0046789#0042802	0030666#0005788#0005793#0044173#0020002#0016021#0019031#0055036	0075509#0039654#0019064#0009405#0046813#0039587#0039502#0046718#0019082#0019081	0.0109359079425054	0.9286902449179288	0.019392917369309
7CWS	Q	1076.0	3.4	43740568	2697049	0046789#0042802	0030666#0005788#0005793#0044173#0020002#0016021#0019031#0055036	0075509#0039654#0019064#0009405#0046813#0039587#0039502#0046718#0019082#0019081	0.0024515204362141	0.878701132560721	0.1215213358070503
7DD2	D	1059.0	5.6	43740568	2697049	0046789#0042802	0030666#0005788#0005793#0044173#0020002#0016021#0019031#0055036	0075509#0039654#0019064#0009405#0046813#0039587#0039502#0046718#0019082#0019081	0.0081084117322054	0.573611284560938	0.1173752310536047
7CT5	C	1006.0	4.0	43740568	2697049	0046789#0042802	0030666#0005788#0005793#0044173#0020002#0016021#0019031#0055036	0075509#0039654#0019064#0009405#0046813#0039587#0039502#0046718#0019082#0019081	0.012399521973318	0.8266522314532865	0.0264681555004135
7CWS	O	1076.0	3.4	43740568	2697049	0046789#0042802	0030666#0005788#0005793#0044173#0020002#0016021#0019031#0055036	0075509#0039654#0019064#0009405#0046813#0039587#0039502#0046718#0019082#0019081	0.0028950801563948	0.8815821384612217	0.1225626740947074
7CWN	A	1072.0	3.2	43740568	2697049	0046789#0042802	0030666#0005788#0005793#0044173#0020002#0016021#0019031#0055036	0075509#0039654#0019064#0009405#0046813#0039587#0039502#0046718#0019082#0019081	0.0032997457574755	0.8868055960485826	0.1081576535288726
7DD8	C	1061.0	7.5	43740568	2697049	0046789#0042802	0030666#0005788#0005793#0044173#0020002#0016021#0019031#0055036	0075509#0039654#0019064#0009405#0046813#0039587#0039502#0046718#0019082#0019081	0.0088722447463002	0.8735681433183823	0.0494791666666663
7CAK	A	1028.0	3.58	43740568	2697049	0046789#0042802	0030666#0005788#0005793#0044173#0020002#0016021#0019031#0055036	0075509#0039654#0019064#0009405#0046813#0039587#0039502#0046718#0019082#0019081	0.0109459779030667	0.8476192080178816	0.0395528804815132
7CWM	B	1071.0	3.6	43740568	2697049	0046789#0042802	0030666#0005788#0005793#0044173#0020002#0016021#0019031#0055036	0075509#0039654#0019064#0009405#0046813#0039587#0039502#0046718#0019082#0019081	0.0034255228954933	0.8568512556119889	0.1236059479553901
7CAI	A	1023.0	3.49	43740568	2697049	0046789#0042802	0030666#0005788#0005793#0044173#0020002#0016021#0019031#0055036	0075509#0039654#0019064#0009405#0046813#0039587#0039502#0046718#0019082#0019081	0.0100311210868089	0.7473679321510425	0.0746666666666664
7CAK	B	1028.0	3.58	43740568	2697049	0046789#0042802	0030666#0005788#0005793#0044173#0020002#0016021#0019031#0055036	0075509#0039654#0019064#0009405#0046813#0039587#0039502#0046718#0019082#0019081	0.0110342423318536	0.847826005432212	0.0395528804815132
6ZGG	A	1069.0	3.8	43740568	2697049	0046789#0042802	0030666#0005788#0005793#0044173#0020002#0016021#0019031#0055036	0075509#0039654#0019064#0009405#0046813#0039587#0039502#0046718#0019082#0019081	0.0086147154078576	0.7236061125033207	0.1033912324234902
6XCM	C	985.0	3.42	43740568	2697049	0046789#0042802	0030666#0005788#0005793#0044173#0020002#0016021#0019031#0055036	0075509#0039654#0019064#0009405#0046813#0039587#0039502#0046718#0019082#0019081	0.0122154830447879	0.8263325202826078	0.0380479735318444
7KL9	C	995.0	4.1	43740568	2697049	0046789#0042802	0030666#0005788#0005793#0044173#0020002#0016021#0019031#0055036	0075509#0039654#0019064#0009405#0046813#0039587#0039502#0046718#0019082#0019081	0.0041066564109985	0.8598340783889913	0.1122355105795764
7A95	A	1069.0	4.3	43740568	2697049	0046789#0042802	0030666#0005788#0005793#0044173#0020002#0016021#0019031#0055036	0075509#0039654#0019064#0009405#0046813#0039587#0039502#0046718#0019082#0019081	0.0107520914786372	0.9562697985436692	0.0289495450785775
7CWS	R	1076.0	3.4	43740568	2697049	0046789#0042802	0030666#0005788#0005793#0044173#0020002#0016021#0019031#0055036	0075509#0039654#0019064#0009405#0046813#0039587#0039502#0046718#0019082#0019081	0.0035094228224317	0.8806326979943404	0.1194444444444449
7DCX	D	1059.0	5.9	43740568	2697049	0046789#0042802	0030666#0005788#0005793#0044173#0020002#0016021#0019031#0055036	0075509#0039654#0019064#0009405#0046813#0039587#0039502#0046718#0019082#0019081	0.0067885852164319	0.6285263842980442	0.1703775411423038
7A97	A	1065.0	4.4	43740568	2697049	0046789#0042802	0030666#0005788#0005793#0044173#0020002#0016021#0019031#0055036	0075509#0039654#0019064#0009405#0046813#0039587#0039502#0046718#0019082#0019081	0.0107898966877281	0.9837980808379996	0.0306038047973533
7CT5	B	1007.0	4.0	43740568	2697049	0046789#0042802	0030666#0005788#0005793#0044173#0020002#0016021#0019031#0055036	0075509#0039654#0019064#0009405#0046813#0039587#0039502#0046718#0019082#0019081	0.0089357559113364	0.8589049005400446	0.0605263157894739
6XS6	C	787.0	3.7	43740568	2697049	0046789#0042802	0030666#0005788#0005793#0044173#0020002#0016021#0019031#0055036	0075509#0039654#0019064#0009405#0046813#0039587#0039502#0046718#0019082#0019081	0.0080272477300465	0.7883387266335155	0.0990909090909093
6XS6	B	785.0	3.7	43740568	2697049	0046789#0042802	0030666#0005788#0005793#0044173#0020002#0016021#0019031#0055036	0075509#0039654#0019064#0009405#0046813#0039587#0039502#0046718#0019082#0019081	0.0079203749201605	0.7857024810405757	0.1194444444444449
7CWN	B	1070.0	3.2	43740568	2697049	0046789#0042802	0030666#0005788#0005793#0044173#0020002#0016021#0019031#0055036	0075509#0039654#0019064#0009405#0046813#0039587#0039502#0046718#0019082#0019081	0.003999622942681	0.8894158118329818	0.1204819277108433
7CWN	C	1072.0	3.2	43740568	2697049	0046789#0042802	0030666#0005788#0005793#0044173#0020002#0016021#0019031#0055036	0075509#0039654#0019064#0009405#0046813#0039587#0039502#0046718#0019082#0019081	0.0039697585571543	0.8900745581226304	0.1267474370922645
7DD2	C	1061.0	5.6	43740568	2697049	0046789#0042802	0030666#0005788#0005793#0044173#0020002#0016021#0019031#0055036	0075509#0039654#0019064#0009405#0046813#0039587#0039502#0046718#0019082#0019081	0.0075767640896527	0.9002831935389277	0.0689655172413796
7C2L	A	1031.0	3.1	43740568	2697049	0046789#0042802	0030666#0005788#0005793#0044173#0020002#0016021#0019031#0055036	0075509#0039654#0019064#0009405#0046813#0039587#0039502#0046718#0019082#0019081	0.0133094575913126	0.7603219982172679	0.0605263157894739
7A98	C	1066.0	5.4	43740568	2697049	0046789#0042802	0030666#0005788#0005793#0044173#0020002#0016021#0019031#0055036	0075509#0039654#0019064#0009405#0046813#0039587#0039502#0046718#0019082#0019081	0.0099444236410386	0.9748754365060884	0.0503909643788007
6ZXN	A	1060.0	2.93	43740568	2697049	0046789#0042802	0030666#0005788#0005793#0044173#0020002#0016021#0019031#0055036	0075509#0039654#0019064#0009405#0046813#0039587#0039502#0046718#0019082#0019081	0.0025466284799528	0.8623124737362307	0.2721257237386265
7DCX	C	1061.0	5.9	43740568	2697049	0046789#0042802	0030666#0005788#0005793#0044173#0020002#0016021#0019031#0055036	0075509#0039654#0019064#0009405#0046813#0039587#0039502#0046718#0019082#0019081	0.0067282585554586	0.867796929122219	0.0843049327354257
7DCC	K	1061.0	4.3	43740568	2697049	0046789#0042802	0030666#0005788#0005793#0044173#0020002#0016021#0019031#0055036	0075509#0039654#0019064#0009405#0046813#0039587#0039502#0046718#0019082#0019081	0.0071550899927969	0.8211270769377825	0.1153136531365308
7A96	B	1065.0	4.8	43740568	2697049	0046789#0042802	0030666#0005788#0005793#0044173#0020002#0016021#0019031#0055036	0075509#0039654#0019064#0009405#0046813#0039587#0039502#0046718#0019082#0019081	0.0110584562784606	0.915462315037556	0.0440414507772024
7CN9	C	1037.0	4.7	43740568	2697049	0046789#0042802	0030666#0005788#0005793#0044173#0020002#0016021#0019031#0055036	0075509#0039654#0019064#0009405#0046813#0039587#0039502#0046718#0019082#0019081	0.0239860156905508	0.3831543041171318	0.0496277915632754
7DCC	E	1061.0	4.3	43740568	2697049	0046789#0042802	0030666#0005788#0005793#0044173#0020002#0016021#0019031#0055036	0075509#0039654#0019064#0009405#0046813#0039587#0039502#0046718#0019082#0019081	0.0072448047595269	0.8740875216216331	0.0961015412511336
7A97	B	1066.0	4.4	43740568	2697049	0046789#0042802	0030666#0005788#0005793#0044173#0020002#0016021#0019031#0055036	0075509#0039654#0019064#0009405#0046813#0039587#0039502#0046718#0019082#0019081	0.0095735243763008	0.97545536685507	0.0642605633802821
7A96	A	1065.0	4.8	43740568	2697049	0046789#0042802	0030666#0005788#0005793#0044173#0020002#0016021#0019031#0055036	0075509#0039654#0019064#0009405#0046813#0039587#0039502#0046718#0019082#0019081	0.0091545577114903	0.9579644687808334	0.0661703887510336
7DCX	K	1061.0	5.9	43740568	2697049	0046789#0042802	0030666#0005788#0005793#0044173#0020002#0016021#0019031#0055036	0075509#0039654#0019064#0009405#0046813#0039587#0039502#0046718#0019082#0019081	0.0064273725071547	0.8563504263796631	0.1547277936962747
7DD2	K	1061.0	5.6	43740568	2697049	0046789#0042802	0030666#0005788#0005793#0044173#0020002#0016021#0019031#0055036	0075509#0039654#0019064#0009405#0046813#0039587#0039502#0046718#0019082#0019081	0.0066513040012566	0.8718912577100997	0.1236059479553901
6XCN	E	985.0	3.66	43740568	2697049	0046789#0042802	0030666#0005788#0005793#0044173#0020002#0016021#0019031#0055036	0075509#0039654#0019064#0009405#0046813#0039587#0039502#0046718#0019082#0019081	0.0089307445851425	0.8276405292440125	0.1225626740947074
6XS6	A	785.0	3.7	43740568	2697049	0046789#0042802	0030666#0005788#0005793#0044173#0020002#0016021#0019031#0055036	0075509#0039654#0019064#0009405#0046813#0039587#0039502#0046718#0019082#0019081	0.0100770105529167	0.7859315603990256	0.1602687140115162
7CT5	A	1006.0	4.0	43740568	2697049	0046789#0042802	0030666#0005788#0005793#0044173#0020002#0016021#0019031#0055036	0075509#0039654#0019064#0009405#0046813#0039587#0039502#0046718#0019082#0019081	0.0084285710291819	0.8643175215760517	0.1448863636363635
7DCC	I	1061.0	4.3	43740568	2697049	0046789#0042802	0030666#0005788#0005793#0044173#0020002#0016021#0019031#0055036	0075509#0039654#0019064#0009405#0046813#0039587#0039502#0046718#0019082#0019081	0.0070623071576401	0.8602877029201703	0.2077922077922078
7CAK	C	1028.0	3.58	43740568	2697049	0046789#0042802	0030666#0005788#0005793#0044173#0020002#0016021#0019031#0055036	0075509#0039654#0019064#0009405#0046813#0039587#0039502#0046718#0019082#0019081	0.0108490064072266	0.8476912140315447	0.135211267605634
7A5S	A	624.0	3.9	43740568	2697049	0046789#0042802	0030666#0005788#0005793#0044173#0020002#0016021#0019031#0055036	0075509#0039654#0019064#0009405#0046813#0039587#0039502#0046718#0019082#0019081	0.0077564678904901	0.9271737681246404	0.3599550056242968
7A5S	B	624.0	3.9	43740568	2697049	0046789#0042802	0030666#0005788#0005793#0044173#0020002#0016021#0019031#0055036	0075509#0039654#0019064#0009405#0046813#0039587#0039502#0046718#0019082#0019081	0.0077564704039068	0.9271749916230198	0.3599550056242968
7A92	A	643.0	4.2	43740568	2697049	0046789#0042802	0030666#0005788#0005793#0044173#0020002#0016021#0019031#0055036	0075509#0039654#0019064#0009405#0046813#0039587#0039502#0046718#0019082#0019081	0.0089171086681658	0.997289366782974	0.2944325481798711
7A5R	B	264.0	3.7	43740568	2697049	0046789#0042802	0030666#0005788#0005793#0044173#0020002#0016021#0019031#0055036	0075509#0039654#0019064#0009405#0046813#0039587#0039502#0046718#0019082#0019081	0.0082916911531947	1.3450911879507328	0.6337837837837841
7A5R	A	264.0	3.7	43740568	2697049	0046789#0042802	0030666#0005788#0005793#0044173#0020002#0016021#0019031#0055036	0075509#0039654#0019064#0009405#0046813#0039587#0039502#0046718#0019082#0019081	0.0082917564629833	1.3450907328182409	0.6337837837837841
7A91	A	251.0	3.6	43740568	2697049	0046789#0042802	0030666#0005788#0005793#0044173#0020002#0016021#0019031#0055036	0075509#0039654#0019064#0009405#0046813#0039587#0039502#0046718#0019082#0019081	0.0048798888508335	1.4249429208576905	0.69327731092437
6ZDG	A	194.0	4.7	43740568	2697049	0046789#0042802	0030666#0005788#0005793#0044173#0020002#0016021#0019031#0055036	0075509#0039654#0019064#0009405#0046813#0039587#0039502#0046718#0019082#0019081	0.003377846965378	1.515767441072642	0.6909090909090911
6ZFO	A	194.0	4.4	43740568	2697049	0046789#0042802	0030666#0005788#0005793#0044173#0020002#0016021#0019031#0055036	0075509#0039654#0019064#0009405#0046813#0039587#0039502#0046718#0019082#0019081	0.002529075036129	1.516483347002102	0.7884615384615379
6ZFO	E	194.0	4.4	43740568	2697049	0046789#0042802	0030666#0005788#0005793#0044173#0020002#0016021#0019031#0055036	0075509#0039654#0019064#0009405#0046813#0039587#0039502#0046718#0019082#0019081	0.0025321316555443	1.5164831445428797	0.8207831325301209
6ZDG	E	194.0	4.7	43740568	2697049	0046789#0042802	0030666#0005788#0005793#0044173#0020002#0016021#0019031#0055036	0075509#0039654#0019064#0009405#0046813#0039587#0039502#0046718#0019082#0019081	0.0033810891398939	1.5157675814513676	0.7623906705539363
6ZDG	D	194.0	4.7	43740568	2697049	0046789#0042802	0030666#0005788#0005793#0044173#0020002#0016021#0019031#0055036	0075509#0039654#0019064#0009405#0046813#0039587#0039502#0046718#0019082#0019081	0.0033791539018012	1.5157671654579554	0.7805596465390274
6ZDG	B	219.0	4.7	#	9606	#	#	#	0.0135840293310212	1.444443237599288	0.4257075471698111
6ZDG	H	219.0	4.7	#	9606	#	#	#	0.0135764965495143	1.4444440567555388	0.5440613026819927
7DCC	F	213.0	4.3	#	10090	#	#	#	0.0115953178398213	1.4368505891741248	0.7831858407079648
6ZDG	F	219.0	4.7	#	9606	#	#	#	0.0135790074014292	1.4444431975766	0.580392156862745
7JWB	D	366.0	6.0	43740568	#	#	#	#	0.0225606000574522	1.0142015274741782	0.6120000000000001
7DD2	H	213.0	5.6	#	10090	#	#	#	0.0103636181930115	1.435024036437844	0.8744186046511626
6ZDG	C	215.0	4.7	#	9606	#	#	#	0.0144446965217682	1.451906676331642	0.5226700251889174
6ZDG	L	215.0	4.7	#	9606	#	#	#	0.0144418202005824	1.4519067981789322	0.5599999999999994
7JMW	A	195.0	2.89	43740568	2697049	0046789#0042802	0030666#0005788#0005793#0044173#0020002#0016021#0019031#0055036	0075509#0039654#0019064#0009405#0046813#0039587#0039502#0046718#0019082#0019081	0.005405981853747	1.5158339394565008	0.8017883755588668
6ZDH	H	219.0	3.7	#	9606	#	#	#	0.0154005559060355	1.4418351103965643	0.6607142857142856
7DK7	a	214.0	9.7	43740568	2697049	0046789#0042802	0030666#0005788#0005793#0044173#0020002#0016021#0019031#0055036	0075509#0039654#0019064#0009405#0046813#0039587#0039502#0046718#0019082#0019081	0.0083083884308533	1.4736127513641015	0.7937685459940653
7DCX	H	213.0	5.9	43740568	10090	#	#	#	0.0134857357843598	1.4452971632313958	0.7173295454545456
6ZFO	B	218.0	4.4	#	9606	#	#	#	0.0130917247603238	1.4487901160065977	0.6956521739130432
6ZFO	H	218.0	4.4	#	9606	#	#	#	0.013091298237276	1.448789617531614	0.7148936170212759
7JX3	R	198.0	2.65	43740568	2697049	0046789#0042802	0030666#0005788#0005793#0044173#0020002#0016021#0019031#0055036	0075509#0039654#0019064#0009405#0046813#0039587#0039502#0046718#0019082#0019081	0.0044498624603139	1.5129012477385566	0.8861154446177848
6ZDH	G	219.0	3.7	#	9606	#	#	#	0.015325263240016	1.442844112347886	0.679166666666666
6XRA	A	348.0	3.0	43740568	2697049	0046789#0042802	0030666#0005788#0005793#0044173#0020002#0016021#0019031#0055036	0075509#0039654#0019064#0009405#0046813#0039587#0039502#0046718#0019082#0019081	0.0403855991831196	1.2238688448776514	0.1795121951219516
7CDJ	E	194.0	3.4	43740568	2697049	0046789#0042802	0030666#0005788#0005793#0044173#0020002#0016021#0019031#0055036	0075509#0039654#0019064#0009405#0046813#0039587#0039502#0046718#0019082#0019081	0.0022417493666836	1.5184141393088926	0.9468599033816424
7L02	M	218.0	3.2	#	#	#	#	#	0.0256026983123349	1.3864034184549394	0.5499999999999996
7L09	M	218.0	3.1	#	#	#	#	#	0.025603837311682	1.3864033093331756	0.5519897304236199
7CAI	E	214.0	3.49	#	9606	#	#	#	0.0074846328681834	1.474808641149385	0.8657407407407411
6XRA	B	348.0	3.0	43740568	2697049	0046789#0042802	0030666#0005788#0005793#0044173#0020002#0016021#0019031#0055036	0075509#0039654#0019064#0009405#0046813#0039587#0039502#0046718#0019082#0019081	0.0403727444638684	1.2238682401308505	0.2041832669322711
7DK4	c	214.0	3.8	43740568	2697049	0046789#0042802	0030666#0005788#0005793#0044173#0020002#0016021#0019031#0055036	0075509#0039654#0019064#0009405#0046813#0039587#0039502#0046718#0019082#0019081	0.0104036869025475	1.479404448272509	0.7320916905444126
7C01	A	195.0	2.88	43740568	2697049	0046789#0042802	0030666#0005788#0005793#0044173#0020002#0016021#0019031#0055036	0075509#0039654#0019064#0009405#0046813#0039587#0039502#0046718#0019082#0019081	0.0051449515298457	1.5167497840950022	0.8571428571428577
6ZDH	D	219.0	3.7	#	9606	#	#	#	0.0165104884296021	1.443175222346739	0.6584362139917692
7L06	M	218.0	3.3	#	9606	#	#	#	0.0256049696702889	1.3864037890032963	0.5519897304236199
7CT5	F	595.0	4.0	59272	9606	0004180#0004175#0004181#0008237#0008241#0001618#0008270	0016324#0031526#0009986#0005737#0070062#0005576#0005615#0016021#0045121#0005886	0002003#0003051#0051957#0060452#1903598#1905737#2000379#0046813#0097746#1903779#0042127#0001817#0050727#0003081#0022898#0019229#0015827#0046718	0.0997889263380647	1.3587041372757964	0.1101928374655647
7DCC	H	213.0	4.3	43740568	10090	#	#	#	0.0115787797597829	1.4406207195971708	0.8861154446177848
6XE1	E	207.0	2.75	43740568	2697049	0046789#0042802	0030666#0005788#0005793#0044173#0020002#0016021#0019031#0055036	0075509#0039654#0019064#0009405#0046813#0039587#0039502#0046718#0019082#0019081	0.0025616487013785	1.4992112715702877	0.9884868421052624
7A5S	I	220.0	3.9	#	#	#	#	#	0.0192139860991562	1.427455109404445	0.7420749279538901
6ZDG	G	215.0	4.7	43740568	9606	#	#	#	0.0144451012848327	1.451907044314862	0.6629986244841817
7A5S	H	220.0	3.9	#	#	#	#	#	0.0192157313467112	1.427454893245938	0.7471098265895959
7KMB	G	192.0	3.39	43740568	2697049	0046789#0042802	0030666#0005788#0005793#0044173#0020002#0016021#0019031#0055036	0075509#0039654#0019064#0009405#0046813#0039587#0039502#0046718#0019082#0019081	0.0031115960336586	1.516360329867649	0.9531502423263324
6XKP	M	224.0	2.72	#	#	#	#	#	0.0102135338533102	1.4709728021856812	0.8044776119402985
6LZG	B	195.0	2.5	43740568	2697049	0046789#0042802	0030666#0005788#0005793#0044173#0020002#0016021#0019031#0055036	0075509#0039654#0019064#0009405#0046813#0039587#0039502#0046718#0019082#0019081	0.0055876906329913	1.5175964973913845	0.8599999999999999
6XRA	C	348.0	3.0	43740568	2697049	0046789#0042802	0030666#0005788#0005793#0044173#0020002#0016021#0019031#0055036	0075509#0039654#0019064#0009405#0046813#0039587#0039502#0046718#0019082#0019081	0.040379984755104	1.2238687390491472	0.2311608961303461
7DD8	B	213.0	7.5	#	10090	#	#	#	0.0111091802361248	1.4339638421092926	0.9626623376623382
7CT5	E	595.0	4.0	59272	9606	0004180#0004175#0004181#0008237#0008241#0001618#0008270	0016324#0031526#0009986#0005737#0070062#0005576#0005615#0016021#0045121#0005886	0002003#0003051#0051957#0060452#1903598#1905737#2000379#0046813#0097746#1903779#0042127#0001817#0050727#0003081#0022898#0019229#0015827#0046718	0.099808897117036	1.358704207637577	0.1341463414634147
6YLA	E	203.0	2.42	43740568	2697049	0046789#0042802	0030666#0005788#0005793#0044173#0020002#0016021#0019031#0055036	0075509#0039654#0019064#0009405#0046813#0039587#0039502#0046718#0019082#0019081	0.0042195026161306	1.5055609157440817	0.9563106796116512
6Z2M	A	197.0	2.71	43740568	2697049	0046789#0042802	0030666#0005788#0005793#0044173#0020002#0016021#0019031#0055036	0075509#0039654#0019064#0009405#0046813#0039587#0039502#0046718#0019082#0019081	0.0083857223108863	1.513902044628614	0.8486238532110086
7CAI	G	214.0	3.49	#	9606	#	#	#	0.0074869506559418	1.4748087635065876	0.8949843260188088
7C01	B	195.0	2.88	43740568	2697049	0046789#0042802	0030666#0005788#0005793#0044173#0020002#0016021#0019031#0055036	0075509#0039654#0019064#0009405#0046813#0039587#0039502#0046718#0019082#0019081	0.005951458672889	1.5165710826994194	0.8802488335925354
7L06	D	218.0	3.3	#	9606	#	#	#	0.0285593564530062	1.3884437877663307	0.5150375939849616
6M17	B	748.0	2.9	59272	9606	0004180#0004175#0042802#0004181#0008237#0008241#0001618#0008270	0016324#0031526#0009986#0005929#0030666#0005788#0070062#0005576#0005615#0016021#0045121#0005886	0002003#0003051#0097746#2000272#0051957#0060452#1903598#1905737#2000379#0006508#0046813#1903779#0042127#0001817#0050727#0003081#0022898#0019229#0015827#0046718	0.0661518502688444	1.114458498675452	0.2162977867203215
6M17	D	748.0	2.9	59272	9606	0004180#0004175#0042802#0004181#0008237#0008241#0001618#0008270	0016324#0031526#0009986#0005929#0030666#0005788#0070062#0005576#0005615#0016021#0045121#0005886	0002003#0003051#0097746#2000272#0051957#0060452#1903598#1905737#2000379#0006508#0046813#1903779#0042127#0001817#0050727#0003081#0022898#0019229#0015827#0046718	0.0661518430033056	1.1144585026833715	0.2162977867203215
7A95	D	588.0	4.3	59272	9606	0004180#0004175#0004181#0008237#0008241#0001618#0008270	0016324#0031526#0009986#0005737#0070062#0005576#0005615#0016021#0045121#0005886	0002003#0003051#0051957#0060452#1903598#1905737#2000379#0046813#0097746#1903779#0042127#0001817#0050727#0003081#0022898#0019229#0015827#0046718	0.0862274612230971	1.3662213195025792	0.1658630665380902
7CT5	D	595.0	4.0	59272	9606	0004180#0004175#0004181#0008237#0008241#0001618#0008270	0016324#0031526#0009986#0005737#0070062#0005576#0005615#0016021#0045121#0005886	0002003#0003051#0051957#0060452#1903598#1905737#2000379#0046813#0097746#1903779#0042127#0001817#0050727#0003081#0022898#0019229#0015827#0046718	0.0997986701012494	1.3587044052895807	0.1536259541984732
6YLA	A	199.0	2.42	43740568	2697049	0046789#0042802	0030666#0005788#0005793#0044173#0020002#0016021#0019031#0055036	0075509#0039654#0019064#0009405#0046813#0039587#0039502#0046718#0019082#0019081	0.0070726567723043	1.511001243214494	0.8861154446177848
7BWJ	L	213.0	2.85	#	#	#	#	#	0.015935843429164	1.4289711446672122	0.9009433962264146
7CDI	E	191.0	2.96	43740568	2697049	0046789#0042802	0030666#0005788#0005793#0044173#0020002#0016021#0019031#0055036	0075509#0039654#0019064#0009405#0046813#0039587#0039502#0046718#0019082#0019081	0.004144929330512	1.519437685400114	0.9190476190476188
7L06	H	218.0	3.3	#	9606	#	#	#	0.0285588143872057	1.3884424452640165	0.5721716514954494
7L09	H	218.0	3.1	#	#	#	#	#	0.0285637733954624	1.3884429963540783	0.568093385214008
6YLA	B	217.0	2.42	#	9606	#	#	#	0.0182784144690294	1.440642511548169	0.7496382054992756
6Z2M	E	195.0	2.71	43740568	2697049	0046789#0042802	0030666#0005788#0005793#0044173#0020002#0016021#0019031#0055036	0075509#0039654#0019064#0009405#0046813#0039587#0039502#0046718#0019082#0019081	0.0050363468003927	1.5161623215553952	0.9313099041533548
7L02	H	218.0	3.2	#	#	#	#	#	0.0285644325554881	1.3884433703435195	0.568093385214008
7L06	G	218.0	3.3	#	9606	#	#	#	0.0256069546737365	1.3864021247630334	0.6861924686192471
6ZDH	L	215.0	3.7	#	#	#	#	#	0.0190966973112618	1.448558191354738	0.6141522029372499
7KMZ	E	596.0	3.62	59272	9606	0004180#0004175#0004181#0008237#0008241#0001618#0008270	0016324#0031526#0009986#0005737#0070062#0005576#0005615#0016021#0045121#0005886	0002003#0003051#0051957#0060452#1903598#1905737#2000379#0046813#0097746#1903779#0042127#0001817#0050727#0003081#0022898#0019229#0015827#0046718	0.0962760806653536	1.35594579009582	0.2005958291956311
7CH5	R	183.0	2.7	43740568	2697049	0046789#0042802	0030666#0005788#0005793#0044173#0020002#0016021#0019031#0055036	0075509#0039654#0019064#0009405#0046813#0039587#0039502#0046718#0019082#0019081	0.0039247510045612	1.526055268997442	0.9220985691573932
6M17	A	605.0	2.9	340024	9606	0015175#0015293	0016324#0031526#0070062#0005887#0005886	0006865#0007584#0035725	0.1249900304758485	1.333938681762061	0.1503330161750709
6M17	C	605.0	2.9	340024	9606	0015175#0015293	0016324#0031526#0070062#0005887#0005886	0006865#0007584#0035725	0.1249901415824079	1.333938690019106	0.1503330161750709
7KNH	E	596.0	3.74	59272	9606	0004180#0004175#0004181#0008237#0008241#0001618#0008270	0016324#0031526#0009986#0005737#0070062#0005576#0005615#0016021#0045121#0005886	0002003#0003051#0051957#0060452#1903598#1905737#2000379#0046813#0097746#1903779#0042127#0001817#0050727#0003081#0022898#0019229#0015827#0046718	0.100149117720706	1.352862865983553	0.1852941176470588
7A96	D	588.0	4.8	59272	9606	0004180#0004175#0004181#0008237#0008241#0001618#0008270	0016324#0031526#0009986#0005737#0070062#0005576#0005615#0016021#0045121#0005886	0002003#0003051#0051957#0060452#1903598#1905737#2000379#0046813#0097746#1903779#0042127#0001817#0050727#0003081#0022898#0019229#0015827#0046718	0.0897759012287779	1.3652325307157054	0.2126379137412237
6ZDH	F	215.0	3.7	#	#	#	#	#	0.0192379164658974	1.4481161283100483	0.6471389645776573
6YOR	E	195.0	3.3	43740568	2697049	0046789#0042802	0030666#0005788#0005793#0044173#0020002#0016021#0019031#0055036	0075509#0039654#0019064#0009405#0046813#0039587#0039502#0046718#0019082#0019081	0.0044710220462904	1.516701143444068	0.9499999999999992
7CAN	B	195.0	2.94	43740568	2697049	0046789#0042802	0030666#0005788#0005793#0044173#0020002#0016021#0019031#0055036	0075509#0039654#0019064#0009405#0046813#0039587#0039502#0046718#0019082#0019081	0.0027316176845124	1.5146955898843624	1.0353535353535346
6XDG	D	214.0	3.9	#	9606	#	#	#	0.0143019739253814	1.4280966605144096	0.969055374592834
7KJ4	E	593.0	3.4	59272	9606	0004180#0004175#0004181#0008237#0008241#0001618#0008270	0016324#0031526#0009986#0005737#0070062#0005576#0005615#0016021#0045121#0005886	0002003#0003051#0051957#0060452#1903598#1905737#2000379#0046813#0097746#1903779#0042127#0001817#0050727#0003081#0022898#0019229#0015827#0046718	0.0989181815708124	1.370384284416733	0.1864573110893028
7KJ4	F	593.0	3.4	59272	9606	0004180#0004175#0042802#0004181#0008237#0008241#0001618#0008270	0016324#0031526#0009986#0005929#0030666#0005788#0070062#0005576#0005615#0016021#0045121#0005886	0002003#0003051#0097746#2000272#0051957#0060452#1903598#1905737#2000379#0006508#0046813#1903779#0042127#0001817#0050727#0003081#0022898#0019229#0015827#0046718	0.0978168923133761	1.3700928965036216	0.2005958291956311
7A97	D	588.0	4.4	59272	9606	0004180#0004175#0004181#0008237#0008241#0001618#0008270	0016324#0031526#0009986#0005737#0070062#0005576#0005615#0016021#0045121#0005886	0002003#0003051#0051957#0060452#1903598#1905737#2000379#0046813#0097746#1903779#0042127#0001817#0050727#0003081#0022898#0019229#0015827#0046718	0.103170022306382	1.3658110541111654	0.1841332027424096
7KMZ	D	596.0	3.62	43740568	9606	0004180#0004175#0004181#0008237#0008241#0001618#0008270	0016324#0031526#0009986#0005737#0070062#0005576#0005615#0016021#0045121#0005886	0002003#0003051#0051957#0060452#1903598#1905737#2000379#0046813#0097746#1903779#0042127#0001817#0050727#0003081#0022898#0019229#0015827#0046718	0.096134017619795	1.3599424751722102	0.2249240121580542
7DK4	e	214.0	3.8	#	#	#	#	#	0.0090653741542056	1.4826206889264273	0.8949843260188088
7DMU	B	196.0	3.2	43740568	2697049	0046789#0042802	0030666#0005788#0005793#0044173#0020002#0016021#0019031#0055036	0075509#0039654#0019064#0009405#0046813#0039587#0039502#0046718#0019082#0019081	0.0050214862348007	1.5137766778673305	0.9754901960784312
7KMS	F	596.0	3.64	59272	9606	0004180#0004175#0004181#0008237#0008241#0001618#0008270	0016324#0031526#0009986#0005737#0070062#0005576#0005615#0016021#0045121#0005886	0002003#0003051#0051957#0060452#1903598#1905737#2000379#0046813#0097746#1903779#0042127#0001817#0050727#0003081#0022898#0019229#0015827#0046718	0.098507533348923	1.3699033299352297	0.2041832669322711
7DCX	E	221.0	5.9	#	10090	#	#	#	0.0226406107460522	1.4348033477716038	0.7296137339055795
6ZFO	C	214.0	4.4	#	9606	#	#	#	0.020168568032494	1.451742390057032	0.5907894736842101
7KJ4	D	593.0	3.4	59272	9606	0004180#0004175#0042802#0004181#0008237#0008241#0001618#0008270	0016324#0031526#0009986#0005929#0030666#0005788#0070062#0005576#0005615#0016021#0045121#0005886	0002003#0003051#0097746#2000272#0051957#0060452#1903598#1905737#2000379#0006508#0046813#1903779#0042127#0001817#0050727#0003081#0022898#0019229#0015827#0046718	0.1035823800416671	1.3701600879684583	0.1681159420289855
7KJ3	E	593.0	3.7	59272	9606	0004180#0004175#0004181#0008237#0008241#0001618#0008270	0016324#0031526#0009986#0005737#0070062#0005576#0005615#0016021#0045121#0005886	0002003#0003051#0051957#0060452#1903598#1905737#2000379#0046813#0097746#1903779#0042127#0001817#0050727#0003081#0022898#0019229#0015827#0046718	0.1059341168887036	1.3681841534332	0.1795121951219516
7A98	F	588.0	5.4	43740568	9606	0004180#0004175#0004181#0008237#0008241#0001618#0008270	0016324#0031526#0009986#0005737#0070062#0005576#0005615#0016021#0045121#0005886	0002003#0003051#0051957#0060452#1903598#1905737#2000379#0046813#0097746#1903779#0042127#0001817#0050727#0003081#0022898#0019229#0015827#0046718	0.0913015117024503	1.3686585201866828	0.2175226586102714
6W41	C	195.0	3.08	43740568	2697049	0046789#0042802	0030666#0005788#0005793#0044173#0020002#0016021#0019031#0055036	0075509#0039654#0019064#0009405#0046813#0039587#0039502#0046718#0019082#0019081	0.0067929364072956	1.5148613158711468	0.9344000000000006
7C8W	B	195.0	2.77	43740568	2697049	0046789#0042802	0030666#0005788#0005793#0044173#0020002#0016021#0019031#0055036	0075509#0039654#0019064#0009405#0046813#0039587#0039502#0046718#0019082#0019081	0.0040028411486592	1.5143197640506247	1.008305647840532
6M0J	A	597.0	2.45	59272	9606	0004180#0004175#0042802#0004181#0008237#0008241#0001618#0008270	0016324#0031526#0009986#0005929#0030666#0005788#0070062#0005576#0005615#0016021#0045121#0005886	0002003#0003051#0097746#2000272#0051957#0060452#1903598#1905737#2000379#0006508#0046813#1903779#0042127#0001817#0050727#0003081#0022898#0019229#0015827#0046718	0.1054801881249282	1.3745094898726178	0.1602687140115162
7K9Z	A	220.0	2.95	#	#	#	#	#	0.018542412078988	1.4314151437639318	0.8773291925465831
7A91	D	588.0	3.6	#	#	#	#	#	0.0903553256224059	1.3607523739613998	0.2567567567567566
6ZFO	L	214.0	4.4	#	9606	#	#	#	0.0201662933247401	1.4517431505494165	0.6228187919463082
7A92	D	588.0	4.2	#	#	#	#	#	0.0904745746617252	1.360756761259434	0.2567567567567566
7K9Z	B	218.0	2.95	#	#	#	#	#	0.0163920227709155	1.4538523748954706	0.7572674418604652
7DK5	a	214.0	13.5	43740568	2697049	0046789#0042802	0030666#0005788#0005793#0044173#0020002#0016021#0019031#0055036	0075509#0039654#0019064#0009405#0046813#0039587#0039502#0046718#0019082#0019081	0.0091304899319416	1.4728262391383915	0.9374999999999992
6XDG	A	211.0	3.9	43740568	#	#	#	#	0.0097689687117429	1.433544445299455	1.0773195876288666
7JX3	C	227.0	2.65	#	#	#	#	#	0.0181968044547225	1.440728837517991	0.834597875569044
7KNH	D	596.0	3.74	43740568	9606	0004180#0004175#0004181#0008237#0008241#0001618#0008270	0016324#0031526#0009986#0005737#0070062#0005576#0005615#0016021#0045121#0005886	0002003#0003051#0051957#0060452#1903598#1905737#2000379#0046813#0097746#1903779#0042127#0001817#0050727#0003081#0022898#0019229#0015827#0046718	0.1001702080476613	1.356786049517948	0.2399999999999997
7KNB	D	596.0	3.93	59272	9606	0004180#0004175#0004181#0008237#0008241#0001618#0008270	0016324#0031526#0009986#0005737#0070062#0005576#0005615#0016021#0045121#0005886	0002003#0003051#0051957#0060452#1903598#1905737#2000379#0046813#0097746#1903779#0042127#0001817#0050727#0003081#0022898#0019229#0015827#0046718	0.1001736169290756	1.3569567539780123	0.2374616171954968
7DK4	f	218.0	3.8	#	#	#	#	#	0.0148985246591983	1.4346872119369949	0.9594813614262554
7A98	D	588.0	5.4	59272	9606	0004180#0004175#0004181#0008237#0008241#0001618#0008270	0016324#0031526#0009986#0005737#0070062#0005576#0005615#0016021#0045121#0005886	0002003#0003051#0051957#0060452#1903598#1905737#2000379#0046813#0097746#1903779#0042127#0001817#0050727#0003081#0022898#0019229#0015827#0046718	0.0913014302869097	1.3686583575400315	0.2476780185758509
7JX3	A	224.0	2.65	#	#	#	#	#	0.0151187400656927	1.4378532834631936	0.9344000000000006
7DK7	c	214.0	9.7	43740568	2697049	0046789#0042802	0030666#0005788#0005793#0044173#0020002#0016021#0019031#0055036	0075509#0039654#0019064#0009405#0046813#0039587#0039502#0046718#0019082#0019081	0.0088499253223275	1.4730025004868148	0.9531502423263324
7DCX	F	213.0	5.9	#	10090	#	#	#	0.0112341475111952	1.4618688733832026	0.9009433962264146
7KNE	D	596.0	3.85	59272	9606	0004180#0004175#0004181#0008237#0008241#0001618#0008270	0016324#0031526#0009986#0005737#0070062#0005576#0005615#0016021#0045121#0005886	0002003#0003051#0051957#0060452#1903598#1905737#2000379#0046813#0097746#1903779#0042127#0001817#0050727#0003081#0022898#0019229#0015827#0046718	0.0990390972357082	1.3576805031150532	0.2753164556962029
7KJ2	D	593.0	3.6	59272	9606	0004180#0004175#0042802#0004181#0008237#0008241#0001618#0008270	0016324#0031526#0009986#0005929#0030666#0005788#0070062#0005576#0005615#0016021#0045121#0005886	0002003#0003051#0097746#2000272#0051957#0060452#1903598#1905737#2000379#0006508#0046813#1903779#0042127#0001817#0050727#0003081#0022898#0019229#0015827#0046718	0.1100386402872012	1.368367540930236	0.209
7A94	D	588.0	3.9	59272	9606	0004180#0004175#0004181#0008237#0008241#0001618#0008270	0016324#0031526#0009986#0005737#0070062#0005576#0005615#0016021#0045121#0005886	0002003#0003051#0051957#0060452#1903598#1905737#2000379#0046813#0097746#1903779#0042127#0001817#0050727#0003081#0022898#0019229#0015827#0046718	0.0940893712251979	1.3749321077715548	0.2349336057201225
7JMO	A	193.0	2.36	43740568	2697049	0046789#0042802	0030666#0005788#0005793#0044173#0020002#0016021#0019031#0055036	0075509#0039654#0019064#0009405#0046813#0039587#0039502#0046718#0019082#0019081	0.0044180631096409	1.5192932192184283	0.9787234042553185
7KNI	E	596.0	3.91	59272	9606	0004180#0004175#0004181#0008237#0008241#0001618#0008270	0016324#0031526#0009986#0005737#0070062#0005576#0005615#0016021#0045121#0005886	0002003#0003051#0051957#0060452#1903598#1905737#2000379#0046813#0097746#1903779#0042127#0001817#0050727#0003081#0022898#0019229#0015827#0046718	0.1002072568538165	1.3739288125059814	0.2162977867203215
7A97	E	588.0	4.4	59272	9606	0004180#0004175#0004181#0008237#0008241#0001618#0008270	0016324#0031526#0009986#0005737#0070062#0005576#0005615#0016021#0045121#0005886	0002003#0003051#0051957#0060452#1903598#1905737#2000379#0046813#0097746#1903779#0042127#0001817#0050727#0003081#0022898#0019229#0015827#0046718	0.0979710381780505	1.3656532920587934	0.2861702127659571
7A98	E	588.0	5.4	43740568	9606	0004180#0004175#0004181#0008237#0008241#0001618#0008270	0016324#0031526#0009986#0005737#0070062#0005576#0005615#0016021#0045121#0005886	0002003#0003051#0051957#0060452#1903598#1905737#2000379#0046813#0097746#1903779#0042127#0001817#0050727#0003081#0022898#0019229#0015827#0046718	0.0913011357040121	1.3686584676947104	0.2944325481798711
6XKP	L	211.0	2.72	#	#	#	#	#	0.0256959961919836	1.4266526127838246	0.7805596465390274
7CH4	R	188.0	3.15	43740568	2697049	0046789#0042802	0030666#0005788#0005793#0044173#0020002#0016021#0019031#0055036	0075509#0039654#0019064#0009405#0046813#0039587#0039502#0046718#0019082#0019081	0.0040811317921719	1.5232349676974728	0.9754901960784312
6M0J	E	194.0	2.45	43740568	2697049	0046789#0042802	0030666#0005788#0005793#0044173#0020002#0016021#0019031#0055036	0075509#0039654#0019064#0009405#0046813#0039587#0039502#0046718#0019082#0019081	0.0059476416239413	1.5180772970927612	0.9594813614262554
7KMS	E	596.0	3.64	59272	9606	0004180#0004175#0004181#0008237#0008241#0001618#0008270	0016324#0031526#0009986#0005737#0070062#0005576#0005615#0016021#0045121#0005886	0002003#0003051#0051957#0060452#1903598#1905737#2000379#0046813#0097746#1903779#0042127#0001817#0050727#0003081#0022898#0019229#0015827#0046718	0.1011609704490744	1.3691055302682376	0.2324159021406733
6XDG	C	212.0	3.9	#	#	#	#	#	0.0213731158411827	1.449523393434122	0.6675862068965517
7KNI	F	596.0	3.91	59272	9606	0004180#0004175#0004181#0008237#0008241#0001618#0008270	0016324#0031526#0009986#0005737#0070062#0005576#0005615#0016021#0045121#0005886	0002003#0003051#0051957#0060452#1903598#1905737#2000379#0046813#0097746#1903779#0042127#0001817#0050727#0003081#0022898#0019229#0015827#0046718	0.100186841407257	1.3741457700004924	0.2299084435401832
7KMS	D	596.0	3.64	43740568	9606	0004180#0004175#0004181#0008237#0008241#0001618#0008270	0016324#0031526#0009986#0005737#0070062#0005576#0005615#0016021#0045121#0005886	0002003#0003051#0051957#0060452#1903598#1905737#2000379#0046813#0097746#1903779#0042127#0001817#0050727#0003081#0022898#0019229#0015827#0046718	0.0990485567168738	1.3700698551415154	0.2606882168925959
7DK4	a	214.0	3.8	43740568	2697049	0046789#0042802	0030666#0005788#0005793#0044173#0020002#0016021#0019031#0055036	0075509#0039654#0019064#0009405#0046813#0039587#0039502#0046718#0019082#0019081	0.009757519847664	1.479915664187586	0.9468599033816424
6YOR	A	195.0	3.3	43740568	2697049	0046789#0042802	0030666#0005788#0005793#0044173#0020002#0016021#0019031#0055036	0075509#0039654#0019064#0009405#0046813#0039587#0039502#0046718#0019082#0019081	0.0044802240608534	1.516700272842155	1.0049751243781089
6ZDH	I	215.0	3.7	#	9606	#	#	#	0.0233450369829395	1.4493008057138856	0.5949868073878626
7DMU	D	195.0	3.2	43740568	2697049	0046789#0042802	0030666#0005788#0005793#0044173#0020002#0016021#0019031#0055036	0075509#0039654#0019064#0009405#0046813#0039587#0039502#0046718#0019082#0019081	0.0032745325363371	1.5157223397119888	1.063139931740615
7KJ3	D	593.0	3.7	59272	9606	0004180#0004175#0004181#0008237#0008241#0001618#0008270	0016324#0031526#0009986#0005737#0070062#0005576#0005615#0016021#0045121#0005886	0002003#0003051#0051957#0060452#1903598#1905737#2000379#0046813#0097746#1903779#0042127#0001817#0050727#0003081#0022898#0019229#0015827#0046718	0.1108053141138494	1.3694534451384155	0.2324159021406733
7JZU	B	193.0	3.1	43740568	2697049	0046789#0042802	0030666#0005788#0005793#0044173#0020002#0016021#0019031#0055036	0075509#0039654#0019064#0009405#0046813#0039587#0039502#0046718#0019082#0019081	0.0047894390896391	1.5213427722659456	0.9787234042553185
7CDJ	H	212.0	3.4	#	#	#	#	#	0.0129620761559621	1.4760247904187147	0.8686244204018554
6VW1	A	596.0	2.68	59272	9606	0004180#0004175#0042802#0004181#0008237#0008241#0001618#0008270	0016324#0031526#0009986#0005929#0030666#0005788#0070062#0005576#0005615#0016021#0045121#0005886	0002003#0003051#0097746#2000272#0051957#0060452#1903598#1905737#2000379#0006508#0046813#1903779#0042127#0001817#0050727#0003081#0022898#0019229#0015827#0046718	0.1043364882231	1.379988117757197	0.2212121212121209
7CHE	R	189.0	3.42	43740568	2697049	0046789#0042802	0030666#0005788#0005793#0044173#0020002#0016021#0019031#0055036	0075509#0039654#0019064#0009405#0046813#0039587#0039502#0046718#0019082#0019081	0.0026674075116616	1.5206218482628946	1.0596252129471884
7KNI	D	596.0	3.91	59272	9606	0004180#0004175#0004181#0008237#0008241#0001618#0008270	0016324#0031526#0009986#0005737#0070062#0005576#0005615#0016021#0045121#0005886	0002003#0003051#0051957#0060452#1903598#1905737#2000379#0046813#0097746#1903779#0042127#0001817#0050727#0003081#0022898#0019229#0015827#0046718	0.1000453006742992	1.3737080945265143	0.3098591549295779
7CHC	A	219.0	2.71	#	#	#	#	#	0.0132976299727808	1.4715710534146915	0.8802488335925354
7KMB	F	596.0	3.39	#	#	#	#	#	0.1002573865953433	1.3750310188250918	0.2502585315408481
7T9K	E	595.0	2.45	#	#	#	#	#	0.1122208502026302	1.3755223116553017	0.2261663286004056
6XC3	B	214.0	2.7	#	#	#	#	#	0.0160461955560953	1.465279092596826	0.8153153153153148
6VW1	B	596.0	2.68	59272	9606	0004180#0004175#0042802#0004181#0008237#0008241#0001618#0008270	0016324#0031526#0009986#0005929#0030666#0005788#0070062#0005576#0005615#0016021#0045121#0005886	0002003#0003051#0097746#2000272#0051957#0060452#1903598#1905737#2000379#0006508#0046813#1903779#0042127#0001817#0050727#0003081#0022898#0019229#0015827#0046718	0.1053585798135334	1.386613000550521	0.2212121212121209
6ZER	E	197.0	3.8	43740568	2697049	0046789#0042802	0030666#0005788#0005793#0044173#0020002#0016021#0019031#0055036	0075509#0039654#0019064#0009405#0046813#0039587#0039502#0046718#0019082#0019081	0.0061103146716077	1.513608782788007	1.018363939899833
7K9Z	E	195.0	2.95	43740568	2697049	0046789#0042802	0030666#0005788#0005793#0044173#0020002#0016021#0019031#0055036	0075509#0039654#0019064#0009405#0046813#0039587#0039502#0046718#0019082#0019081	0.0049343523311845	1.5174142369890655	1.008305647840532
7CHC	R	183.0	2.71	43740568	2697049	0046789#0042802	0030666#0005788#0005793#0044173#0020002#0016021#0019031#0055036	0075509#0039654#0019064#0009405#0046813#0039587#0039502#0046718#0019082#0019081	0.0042345817239436	1.525766144501182	0.9983471074380172
7C8D	A	597.0	3.0	554349	9685	0004180#0046872#0008237#0008241#0001618	0016324#0009986#0005929#0005737#0005615#0016021#0005886	#	0.1005430901103996	1.3757384460806448	0.2620041753653446
6XKP	H	220.0	2.72	#	#	#	#	#	0.0148592691166212	1.480215959963336	0.8290468986384272
6LZG	A	596.0	2.5	59272	9606	0004180#0004175#0042802#0004181#0008237#0008241#0001618#0008270	0016324#0031526#0009986#0005929#0030666#0005788#0070062#0005576#0005615#0016021#0045121#0005886	0002003#0003051#0097746#2000272#0051957#0060452#1903598#1905737#2000379#0006508#0046813#1903779#0042127#0001817#0050727#0003081#0022898#0019229#0015827#0046718	0.1043873286212767	1.3745085285651353	0.2672955974842772
7CHF	A	226.0	2.67	#	#	#	#	#	0.0181516081403359	1.4633834234838314	0.7649635036496343
6ZER	A	196.0	3.8	43740568	2697049	0046789#0042802	0030666#0005788#0005793#0044173#0020002#0016021#0019031#0055036	0075509#0039654#0019064#0009405#0046813#0039587#0039502#0046718#0019082#0019081	0.0060501280011438	1.5147485100967857	1.0217391304347831
7T9K	D	595.0	2.45	#	#	#	#	#	0.1122611113138165	1.375890231815848	0.245108135942327
7DK6	c	214.0	4.3	43740568	2697049	0046789#0042802	0030666#0005788#0005793#0044173#0020002#0016021#0019031#0055036	0075509#0039654#0019064#0009405#0046813#0039587#0039502#0046718#0019082#0019081	0.0166568248138859	1.4808608137398391	0.7858197932053175
7CWU	O	120.0	3.5	#	9606	#	#	#	0.0105522495164776	1.5815403407056798	0.7884615384615379
6XC7	C	220.0	2.88	#	9606	#	#	#	0.0194014102027745	1.4600856773078807	0.7445887445887445
6XEY	J	122.0	3.25	#	9606	#	#	#	0.0119247649005206	1.583968645522804	0.6980337078651682
6ZER	B	221.0	3.8	#	9606	#	#	#	0.0190210048399154	1.4388926272866855	0.9069400630914828
7DMU	A	597.0	3.2	59272	9606	0004180#0004175#0004181#0008237#0008241#0001618#0008270	0016324#0031526#0009986#0005737#0070062#0005576#0005615#0016021#0045121#0005886	0002003#0003051#0051957#0060452#1903598#1905737#2000379#0046813#0097746#1903779#0042127#0001817#0050727#0003081#0022898#0019229#0015827#0046718	0.1000876281294245	1.393359758445856	0.3661016949152544
7CDI	H	210.0	2.96	#	#	#	#	#	0.0120767880603217	1.4538568550145132	0.9722675367047302
7DMU	C	598.0	3.2	59272	9606	0004180#0004175#0004181#0008237#0008241#0001618#0008270	0016324#0031526#0009986#0005737#0070062#0005576#0005615#0016021#0045121#0005886	0002003#0003051#0051957#0060452#1903598#1905737#2000379#0046813#0097746#1903779#0042127#0001817#0050727#0003081#0022898#0019229#0015827#0046718	0.1008110387143569	1.3920269566874737	0.3448275862068968
6Z2M	F	127.0	2.71	#	#	#	#	#	0.0148167921981572	1.584382323153066	0.5480153649167729
7JVB	B	193.0	3.29	43740568	2697049	0046789#0042802	0030666#0005788#0005793#0044173#0020002#0016021#0019031#0055036	0075509#0039654#0019064#0009405#0046813#0039587#0039502#0046718#0019082#0019081	0.006255653718602	1.5151726504384715	1.0319327731092445
7C8V	B	194.0	2.15	43740568	2697049	0046789#0042802	0030666#0005788#0005793#0044173#0020002#0016021#0019031#0055036	0075509#0039654#0019064#0009405#0046813#0039587#0039502#0046718#0019082#0019081	0.0043547905942801	1.519936175176091	1.0456852791878166
7CWM	I	120.0	3.6	#	#	#	#	#	0.010554918133268	1.5815397145138848	0.8153153153153148
7DF4	A	597.0	3.8	59272	9606	0004180#0004175#0042802#0004181#0008237#0008241#0001618#0008270	0016324#0031526#0009986#0005929#0030666#0005788#0070062#0005576#0005615#0016021#0045121#0005886	0002003#0003051#0097746#2000272#0051957#0060452#1903598#1905737#2000379#0006508#0046813#1903779#0042127#0001817#0050727#0003081#0022898#0019229#0015827#0046718	0.1064038064210988	1.383700061649115	0.4206815511163331
7CWN	K	120.0	3.2	#	9606	#	#	#	0.0105442515724672	1.581540864920599	0.8153153153153148
7DD2	B	213.0	5.6	43740568	#	#	#	#	0.0142160183897417	1.4359915955769942	1.0353535353535346
7CHB	R	189.0	2.4	43740568	2697049	0046789#0042802	0030666#0005788#0005793#0044173#0020002#0016021#0019031#0055036	0075509#0039654#0019064#0009405#0046813#0039587#0039502#0046718#0019082#0019081	0.0035942322271516	1.522097490253844	1.0596252129471884
7C8D	B	195.0	3.0	43740568	2697049	0046789#0042802	0030666#0005788#0005793#0044173#0020002#0016021#0019031#0055036	0075509#0039654#0019064#0009405#0046813#0039587#0039502#0046718#0019082#0019081	0.0023993745628563	1.516487643780943	1.1862567811934897
7C01	C	218.0	2.88	#	#	#	#	#	0.0161369396623657	1.4769239637753593	0.8599999999999999
6ZER	H	221.0	3.8	#	9606	#	#	#	0.0193042197169581	1.4390066224034184	0.9220985691573932
6XCM	S	111.0	3.42	#	#	#	#	#	0.0080365455614098	1.5912961405129056	0.7623906705539363
6ZOW	a	188.0	3.0	43740568	2697049	0046789#0042802	0030666#0005788#0005793#0044173#0020002#0016021#0019031#0055036	0075509#0039654#0019064#0009405#0046813#0039587#0039502#0046718#0019082#0019081	0.0085479229870053	1.5211731881144024	0.9626623376623382
6XC4	A	199.0	2.34	43740568	2697049	0046789#0042802	0030666#0005788#0005793#0044173#0020002#0016021#0019031#0055036	0075509#0039654#0019064#0009405#0046813#0039587#0039502#0046718#0019082#0019081	0.0033608943445806	1.5075883410622486	1.166666666666667
7C2L	I	229.0	3.1	#	#	#	#	#	0.0306310020235544	1.4343327258002814	0.7623906705539363
7K45	B	194.0	3.7	43740568	2697049	0046789#0042802	0030666#0005788#0005793#0044173#0020002#0016021#0019031#0055036	0075509#0039654#0019064#0009405#0046813#0039587#0039502#0046718#0019082#0019081	0.0055548914593506	1.520582280358974	1.025125628140703
7K9Z	H	212.0	2.95	#	9606	#	#	#	0.0195360799987547	1.449826756525977	0.8628659476117111
6XC3	C	193.0	2.7	43740568	2697049	0046789#0042802	0030666#0005788#0005793#0044173#0020002#0016021#0019031#0055036	0075509#0039654#0019064#0009405#0046813#0039587#0039502#0046718#0019082#0019081	0.0029609352044011	1.517871252057373	1.132275132275133
7CWM	H	120.0	3.6	#	#	#	#	#	0.0105446922370866	1.5815400053237116	0.8657407407407411
7CH4	H	218.0	3.15	#	#	#	#	#	0.0188390529233224	1.4372662943428045	0.9531502423263324
7DK5	b	218.0	13.5	43740568	2697049	0046789#0042802	0030666#0005788#0005793#0044173#0020002#0016021#0019031#0055036	0075509#0039654#0019064#0009405#0046813#0039587#0039502#0046718#0019082#0019081	0.0118283108200442	1.428065393551374	1.1744604316546765
7BWJ	H	229.0	2.85	#	#	#	#	#	0.015108488953051	1.4673810079049114	0.9313099041533548
7JV4	H	118.0	3.4	#	9606	#	#	#	0.0125852085118148	1.5893176172367682	0.6034482758620685
7DK4	d	218.0	3.8	#	#	#	#	#	0.0125377085390597	1.434553377677495	1.1210526315789466
6YOR	C	219.0	3.3	#	9606	#	#	#	0.0342316072027698	1.4195928913296236	0.7991071428571426
7JVA	A	193.0	3.6	43740568	2697049	0046789#0042802	0030666#0005788#0005793#0044173#0020002#0016021#0019031#0055036	0075509#0039654#0019064#0009405#0046813#0039587#0039502#0046718#0019082#0019081	0.0062575033880449	1.520607640421972	1.0285234899328852
6XC7	A	193.0	2.88	43740568	2697049	0046789#0042802	0030666#0005788#0005793#0044173#0020002#0016021#0019031#0055036	0075509#0039654#0019064#0009405#0046813#0039587#0039502#0046718#0019082#0019081	0.0061323229837175	1.5175961690990245	1.049152542372882
6XC4	Z	194.0	2.34	43740568	2697049	0046789#0042802	0030666#0005788#0005793#0044173#0020002#0016021#0019031#0055036	0075509#0039654#0019064#0009405#0046813#0039587#0039502#0046718#0019082#0019081	0.0040141705011601	1.5172869712314243	1.1099476439790568
7CAH	A	179.0	3.9	43740568	2697049	0046789#0042802	0030666#0005788#0005793#0044173#0020002#0016021#0019031#0055036	0075509#0039654#0019064#0009405#0046813#0039587#0039502#0046718#0019082#0019081	0.0214401254975959	1.542508159185226	0.3769931662870154
6XKQ	H	222.0	2.55	#	#	#	#	#	0.0262374659735527	1.4113823751622014	0.9344000000000006
7JV6	F	118.0	3.0	#	9606	#	#	#	0.0125600496032876	1.590132410497159	0.6055776892430278
7L02	K	213.0	3.2	#	#	#	#	#	0.0335017586682507	1.4489262368936748	0.5762711864406782
7CH5	L	213.0	2.7	#	#	#	#	#	0.0139733443669661	1.4416230955847558	1.0456852791878166
7DD2	A	221.0	5.6	43740568	#	#	#	#	0.0193926537590332	1.463370763677892	0.8262839879154076
7JV6	H	118.0	3.0	#	9606	#	#	#	0.0125651284926393	1.5901324551313092	0.6055776892430278
6XC7	L	221.0	2.88	#	#	#	#	#	0.0307564227924962	1.429458834393055	0.8429878048780493
7L06	K	213.0	3.3	#	9606	#	#	#	0.0334995843196747	1.448925556052647	0.5824607329842928
7L09	K	213.0	3.1	#	#	#	#	#	0.0335035878743348	1.448925740556713	0.5783289817232378
6XKP	B	194.0	2.72	43740568	2697049	0046789#0042802	0030666#0005788#0005793#0044173#0020002#0016021#0019031#0055036	0075509#0039654#0019064#0009405#0046813#0039587#0039502#0046718#0019082#0019081	0.0101546646649055	1.5178454752970505	0.9754901960784312
6XKP	N	210.0	2.72	#	#	#	#	#	0.0255381587853166	1.4310281651806618	0.92515923566879
6XC2	Z	193.0	3.11	43740568	2697049	0046789#0042802	0030666#0005788#0005793#0044173#0020002#0016021#0019031#0055036	0075509#0039654#0019064#0009405#0046813#0039587#0039502#0046718#0019082#0019081	0.0031617048090337	1.5231229068886118	1.1285211267605626
7JVB	A	194.0	3.29	43740568	2697049	0046789#0042802	0030666#0005788#0005793#0044173#0020002#0016021#0019031#0055036	0075509#0039654#0019064#0009405#0046813#0039587#0039502#0046718#0019082#0019081	0.0160924618516131	1.5148063505909288	0.8715170278637769
7JV4	F	118.0	3.4	#	9606	#	#	#	0.0127362062412007	1.5892733781795176	0.6337837837837841
7A5R	I	213.0	3.7	#	#	#	#	#	0.0274931760571855	1.4410870772596929	0.8071748878923775
6ZCZ	L	215.0	2.65	#	#	#	#	#	0.0141401603768635	1.4486156615477512	1.0217391304347831
7DCC	M	213.0	4.3	#	10090	#	#	#	0.0132432269239922	1.4468611317448172	1.049152542372882
7A5R	H	213.0	3.7	#	#	#	#	#	0.0274922162205655	1.4410868067595712	0.8153153153153148
7K9Z	L	212.0	2.95	#	9606	#	#	#	0.0187470896434771	1.4501974550402	0.9190476190476188
7K8M	E	184.0	3.2	43740568	2697049	0046789#0042802	0030666#0005788#0005793#0044173#0020002#0016021#0019031#0055036	0075509#0039654#0019064#0009405#0046813#0039587#0039502#0046718#0019082#0019081	0.0065812601068171	1.5258467444604094	1.025125628140703
7K8Y	G	128.0	4.4	#	#	#	#	#	0.0123230068734227	1.5777047711903616	0.8686244204018554
7CHE	L	211.0	3.42	#	9606	#	#	#	0.0231257162330412	1.4371034161431036	0.9190476190476188
6YOR	L	219.0	3.3	#	9606	#	#	#	0.0345065641269912	1.423521379624927	0.8235294117647058
6XC2	A	193.0	3.11	43740568	2697049	0046789#0042802	0030666#0005788#0005793#0044173#0020002#0016021#0019031#0055036	0075509#0039654#0019064#0009405#0046813#0039587#0039502#0046718#0019082#0019081	0.003862920157306	1.5236703633396604	1.1099476439790568
7DK6	b	218.0	4.3	43740568	2697049	0046789#0042802	0030666#0005788#0005793#0044173#0020002#0016021#0019031#0055036	0075509#0039654#0019064#0009405#0046813#0039587#0039502#0046718#0019082#0019081	0.0121038179098012	1.434744776397896	1.1744604316546765
7JV6	C	118.0	3.0	#	9606	#	#	#	0.0125589643675766	1.5901321875524266	0.6561643835616435
7DK6	a	214.0	4.3	43740568	2697049	0046789#0042802	0030666#0005788#0005793#0044173#0020002#0016021#0019031#0055036	0075509#0039654#0019064#0009405#0046813#0039587#0039502#0046718#0019082#0019081	0.0150844068762354	1.4766807864789029	0.9374999999999992
7L06	E	213.0	3.3	#	9606	#	#	#	0.033502944845386	1.4489271272997015	0.627187079407806
6XC3	L	221.0	2.7	#	#	#	#	#	0.0307592942930328	1.4307691981808537	0.8686244204018554
6W41	H	222.0	3.08	#	#	#	#	#	0.0179493289189357	1.441612769679361	0.9884868421052624
7JVC	F	220.0	3.3	#	9606	#	#	#	0.0154941756503588	1.4313799078475171	1.1026086956521732
7CHF	R	189.0	2.67	43740568	2697049	0046789#0042802	0030666#0005788#0005793#0044173#0020002#0016021#0019031#0055036	0075509#0039654#0019064#0009405#0046813#0039587#0039502#0046718#0019082#0019081	0.0046409889227858	1.520689730954011	1.0989583333333326
7DCC	A	221.0	4.3	#	10090	#	#	#	0.0242912156216187	1.4554988036184595	0.7598253275109172
6XE1	H	218.0	2.75	#	#	#	#	#	0.0221143749638844	1.4388086132484577	0.9468599033816424
7CWO	H	120.0	3.9	#	#	#	#	#	0.0105499208418909	1.581540201855168	0.916006339144216
6ZCZ	E	195.0	2.65	43740568	2697049	0046789#0042802	0030666#0005788#0005793#0044173#0020002#0016021#0019031#0055036	0075509#0039654#0019064#0009405#0046813#0039587#0039502#0046718#0019082#0019081	0.0040943601651812	1.5161620829027744	1.182310469314079
7DK4	b	218.0	3.8	43740568	2697049	0046789#0042802	0030666#0005788#0005793#0044173#0020002#0016021#0019031#0055036	0075509#0039654#0019064#0009405#0046813#0039587#0039502#0046718#0019082#0019081	0.0140249670187015	1.4351310127712107	1.1247803163444638
7A5S	M	218.0	3.9	#	#	#	#	#	0.0208973906356613	1.4180412927069346	1.0353535353535346
6YM0	E	197.0	4.36	43740568	2697049	0046789#0042802	0030666#0005788#0005793#0044173#0020002#0016021#0019031#0055036	0075509#0039654#0019064#0009405#0046813#0039587#0039502#0046718#0019082#0019081	0.0065560894972348	1.5140948582452387	1.1173380035026264
7A5S	L	218.0	3.9	#	#	#	#	#	0.0208976224878141	1.418040357882936	1.0387858347386163
6VW1	E	193.0	2.68	1489668	694009	0046789#0042802	0044173#0020002#0016021#0019031#0055036	0075509#0039654#0019064#0009405#0046813#0039587#0039502#0019082#0019081	0.0057359106288791	1.5172014762506407	1.1099476439790568
7JZM	B	194.0	3.5	43740568	2697049	0046789#0042802	0030666#0005788#0005793#0044173#0020002#0016021#0019031#0055036	0075509#0039654#0019064#0009405#0046813#0039587#0039502#0046718#0019082#0019081	0.0060408771907341	1.5199665574345511	1.0808950086058524
7JV4	D	118.0	3.4	#	9606	#	#	#	0.0123822692956689	1.5892656768449178	0.7345767575322806
7C2L	H	229.0	3.1	#	9606	#	#	#	0.030624793778763	1.434333072071973	0.8802488335925354
7DD2	E	221.0	5.6	43740568	#	#	#	#	0.0269985151710957	1.4573819224655018	0.7521739130434788
7DCC	D	221.0	4.3	43740568	#	#	#	#	0.0210158556344909	1.462202152913716	0.8773291925465831
6YLA	C	219.0	2.42	#	9606	#	#	#	0.0412853980280156	1.4366590405075648	0.7370689655172407
7DCC	B	221.0	4.3	#	10090	#	#	#	0.0222321590197962	1.4386595232551516	0.969055374592834
7CWN	G	120.0	3.2	#	9606	#	#	#	0.0105440307529309	1.581540537698033	0.9437299035369776
7JX3	L	215.0	2.65	#	#	#	#	#	0.0401341738373148	1.4300372737581502	0.8318181818181818
7C2L	N	219.0	3.1	#	#	#	#	#	0.0565038989093332	1.4362332555151442	0.7173295454545456
7DD8	A	221.0	7.5	#	10090	#	#	#	0.02231453338414	1.4523328550241166	0.8861154446177848
7BZ5	A	194.0	1.84	43740568	2697049	0046789#0042802	0030666#0005788#0005793#0044173#0020002#0016021#0019031#0055036	0075509#0039654#0019064#0009405#0046813#0039587#0039502#0046718#0019082#0019081	0.0085936506354737	1.5184802933031791	1.063139931740615
7CHE	A	219.0	3.42	#	#	#	#	#	0.023694167452295	1.4756408920416764	0.7964338781575035
7CHC	L	213.0	2.71	#	#	#	#	#	0.0242685590685723	1.4407471207829026	0.9437299035369776
6XDG	B	212.0	3.9	#	#	#	#	#	0.0161266998023699	1.4657334654040317	0.9852216748768468
7JJC	B	166.0	2.36	8829	9606	0015026#0019955#0019838#0005096#0008201#0046872#0019901#0017154#0038085#0005021	0030424#0009986#0031410#0005829#0005769#0005615#0005925#0098978#0030426#0016021#0031966#0005883#0043005#0043025#0005886#0043235#0002116#0097443	0031532#0001525#0060978#0009887#0048844#0048846#0007411#0007413#0060385#0150020#0150018#0001569#0021785#0002042#0007267#0035729#0035924#0071679#0060982#0060666#1904835#0035767#0043542#0097102#0021612#1903375#0021828#0048012#0007229#0097475#0048843#2001237#0043524#0021675#1901166#0001764#0038189#1905040#0003148#0048008#0050918#2000251#0048842#0090050#0060301#0010595#0001938#0070374#0051491#0051894…	0.0047661761879635	1.566695727613178	1.1285211267605626
7C01	H	218.0	2.88	#	#	#	#	#	0.0173196931088314	1.4645856202531675	0.969055374592834
7K8Z	H	118.0	3.5	#	#	#	#	#	0.0177316763786261	1.5890548642142592	0.5783289817232378
7DCX	G	180.0	5.9	#	10090	#	#	#	0.0145957522851766	1.458167020410054	1.0353535353535346
7JVC	C	220.0	3.3	#	9606	#	#	#	0.0154932749523885	1.4313795537253031	1.198181818181819
7CWU	H	120.0	3.5	43740568	9606	#	#	#	0.0105496845833072	1.5815403919858295	0.9658536585365858
7JX3	H	222.0	2.65	#	#	#	#	#	0.0250959465770879	1.471585917679907	0.8098802395209586
7K8M	B	215.0	3.2	#	9606	#	#	#	0.0195215353922253	1.4459863525376884	0.9884868421052624
7CWU	M	120.0	3.5	#	9606	#	#	#	0.0105505301373561	1.581539910771048	0.969055374592834
6XC7	D	213.0	2.88	#	#	#	#	#	0.0193188968045312	1.4386634371268865	1.0387858347386163
7K8X	G	108.0	3.9	#	9606	#	#	#	0.0168819965325044	1.5929973535644215	0.553984575835476
6VW1	F	194.0	2.68	1489668	694009	0046789#0042802	0044173#0020002#0016021#0019031#0055036	0075509#0039654#0019064#0009405#0046813#0039587#0039502#0019082#0019081	0.0117509209666497	1.5139163019233337	1.0526315789473686
7CDI	L	214.0	2.96	#	#	#	#	#	0.0177962774474094	1.445891014020402	1.0456852791878166
7JMO	H	216.0	2.36	#	#	#	#	#	0.0176976611991081	1.4422860627410952	1.063139931740615
7CWN	L	120.0	3.2	#	9606	#	#	#	0.010545233967482	1.5815406218155903	0.9754901960784312
7CHF	L	211.0	2.67	#	9606	#	#	#	0.0319745051206641	1.436835044663761	0.8920187793427232
7L06	L	211.0	3.3	#	9606	#	#	#	0.0450227975195596	1.4528176740229737	0.6228187919463082
6YLA	L	219.0	2.42	#	#	#	#	#	0.0345888777519712	1.434493566223949	0.9009433962264146
6XDG	E	194.0	3.9	43740568	2697049	0046789#0042802	0030666#0005788#0005793#0044173#0020002#0016021#0019031#0055036	0075509#0039654#0019064#0009405#0046813#0039587#0039502#0046718#0019082#0019081	0.0083577794357905	1.5119557188049626	1.194192377495464
7CDJ	L	213.0	3.4	#	#	#	#	#	0.0351989617318059	1.4348155944005965	0.8890625000000001
6ZER	D	196.0	3.8	43740568	2697049	0046789#0042802	0030666#0005788#0005793#0044173#0020002#0016021#0019031#0055036	0075509#0039654#0019064#0009405#0046813#0039587#0039502#0046718#0019082#0019081	0.006012974897253	1.514755966439905	1.338491295938104
7L02	L	211.0	3.2	#	#	#	#	#	0.045015189108221	1.4528176253404743	0.6382113821138211
7C2L	J	229.0	3.1	#	9606	#	#	#	0.0306248766129557	1.434332703232528	0.9531502423263324
7L09	L	211.0	3.1	#	#	#	#	#	0.0450169234811286	1.4528180054392146	0.6359945872801087
6ZER	F	220.0	3.8	#	#	#	#	#	0.0219953055515513	1.4406547030798416	1.0217391304347831
7CWU	G	109.0	3.5	43740568	9606	#	#	#	0.0122396524191186	1.5904176900077858	0.8628659476117111
7CWS	K	109.0	3.4	#	9606	#	#	#	0.0122396524191186	1.5904176900077858	0.8628659476117111
7K8W	H	126.0	3.6	#	#	#	#	#	0.0223121053490588	1.576392910550279	0.7052186177715092
7K90	P	108.0	3.24	#	#	#	#	#	0.0186408102079624	1.5934642513754909	0.5362134688691231
7K90	L	108.0	3.24	#	#	#	#	#	0.0187696340383386	1.5934566043324754	0.5342639593908625
6ZCZ	H	219.0	2.65	#	#	#	#	#	0.0168648196233128	1.442298513055982	1.1099476439790568
7CAH	E	120.0	3.9	#	#	#	#	#	0.0169117016479747	1.5855394961011795	0.7805596465390274
6YZ5	E	195.0	1.8	43740568	2697049	0046789#0042802	0030666#0005788#0005793#0044173#0020002#0016021#0019031#0055036	0075509#0039654#0019064#0009405#0046813#0039587#0039502#0046718#0019082#0019081	0.0065748882467526	1.5166125260235246	1.251396648044692
7JVC	H	220.0	3.3	#	9606	#	#	#	0.015494061620351	1.4313805070081675	1.427710843373494
6XC4	H	220.0	2.34	#	#	#	#	#	0.0175039749911715	1.4518789485126835	1.0526315789473686
7CWO	A	194.0	3.9	43740568	2697049	0046789#0042802	0030666#0005788#0005793#0044173#0020002#0016021#0019031#0055036	0075509#0039654#0019064#0009405#0046813#0039587#0039502#0046718#0019082#0019081	0.0116848589628465	1.515825273069277	1.0773195876288666
7L06	F	211.0	3.3	#	9606	#	#	#	0.0450087081034216	1.4528183093082472	0.6815020862308756
7K4N	C	120.0	3.3	#	9606	#	#	#	0.0212217285192191	1.5840935763266517	0.7100424328147108
7C2L	M	219.0	3.1	#	#	#	#	#	0.0565019608481305	1.4362342805152803	0.8686244204018554
7CWS	C	109.0	3.4	#	9606	#	#	#	0.0122098546257423	1.5905438134042806	0.8831775700934577
7CWU	I	109.0	3.5	43740568	9606	#	#	#	0.0122098546257423	1.5905438134042806	0.8831775700934577
7CWS	P	120.0	3.4	#	9606	#	#	#	0.0219210344668318	1.5844127887719783	0.674515235457064
7CWU	J	120.0	3.5	#	#	#	#	#	0.0219210344668318	1.5844127887719783	0.674515235457064
7DK6	d	218.0	4.3	#	#	#	#	#	0.0195082808648354	1.438874919860152	1.0953206239168105
7DK7	b	218.0	9.7	43740568	2697049	0046789#0042802	0030666#0005788#0005793#0044173#0020002#0016021#0019031#0055036	0075509#0039654#0019064#0009405#0046813#0039587#0039502#0046718#0019082#0019081	0.022378005199155	1.434409599296956	1.084482758620689
7CHB	H	214.0	2.4	#	#	#	#	#	0.0163322072063925	1.4484980373218277	1.1285211267605626
7CHH	D	124.0	3.49	#	9606	#	#	#	0.0108576607699264	1.58121539407239	1.025125628140703
7BWJ	E	194.0	2.85	43740568	2697049	0046789#0042802	0030666#0005788#0005793#0044173#0020002#0016021#0019031#0055036	0075509#0039654#0019064#0009405#0046813#0039587#0039502#0046718#0019082#0019081	0.0090138648918378	1.5179179762479431	1.155080213903744
6ZER	C	215.0	3.8	#	9606	#	#	#	0.0281191040413588	1.45106549076791	0.9190476190476188
6Z2M	D	127.0	2.71	43740568	#	#	#	#	0.0195000236862747	1.584321696781684	0.7675438596491231
6Z2M	H	216.0	2.71	#	9606	#	#	#	0.0256799240847493	1.4483877742577278	0.9722675367047302
7CHH	G	124.0	3.49	#	#	#	#	#	0.0108512938523634	1.5812158044759834	1.0319327731092445
7K8X	E	128.0	3.9	#	9606	#	#	#	0.0098898446595784	1.574283345594124	1.0808950086058524
6ZER	L	215.0	3.8	#	9606	#	#	#	0.0280226765805161	1.4510694449632098	0.92515923566879
6XC2	X	215.0	3.11	#	#	#	#	#	0.0172147668984231	1.4529304584671672	1.063139931740615
6XKP	A	194.0	2.72	43740568	2697049	0046789#0042802	0030666#0005788#0005793#0044173#0020002#0016021#0019031#0055036	0075509#0039654#0019064#0009405#0046813#0039587#0039502#0046718#0019082#0019081	0.0114881478405667	1.5192979555945434	1.0737564322469986
7CWN	I	108.0	3.2	#	9606	#	#	#	0.0183881253082443	1.5946641356998807	0.5824607329842928
7K4N	H	120.0	3.3	#	9606	#	#	#	0.0212215376416711	1.58409407767936	0.7547169811320751
7DCX	A	221.0	5.9	#	10090	#	#	#	0.0204790094266633	1.4571421736807444	1.0016556291390724
7K8X	F	108.0	3.9	#	9606	#	#	#	0.0217793160721318	1.593207673618767	0.5131414267834793
6XC2	H	215.0	3.11	#	#	#	#	#	0.0176669054525757	1.4507780711270135	1.0953206239168105
7CJF	C	194.0	2.11	43740568	2697049	0046789#0042802	0030666#0005788#0005793#0044173#0020002#0016021#0019031#0055036	0075509#0039654#0019064#0009405#0046813#0039587#0039502#0046718#0019082#0019081	0.0066687746349445	1.518892398871202	1.3294797687861273
7JMW	H	230.0	2.89	#	#	#	#	#	0.0297992947394671	1.4489334114608274	0.9344000000000006
7K8M	A	213.0	3.2	#	9606	#	#	#	0.0239162870702752	1.4484910850336985	1.0016556291390724
7CWU	S	108.0	3.5	#	9606	#	#	#	0.0183790027413841	1.5946635572244237	0.6404341926729988
6XEY	H	122.0	3.25	#	9606	#	#	#	0.0138135494981541	1.583648792116711	0.969055374592834
7CWN	F	107.0	3.2	#	9606	#	#	#	0.0180559001099815	1.5964480923441369	0.6471389645776573
7K8V	L	105.0	3.8	#	#	#	#	#	0.0187556336194308	1.5925350394434012	0.7004219409282704
7CWU	P	120.0	3.5	#	#	#	#	#	0.016816220562609	1.5841759947626053	0.9069400630914828
7CWS	L	120.0	3.4	#	9606	#	#	#	0.016816220562609	1.5841759947626053	0.9069400630914828
6YOR	B	216.0	3.3	#	9606	#	#	#	0.0285264402395107	1.4415267503978753	0.9983471074380172
6XCM	N	116.0	3.42	#	#	#	#	#	0.0241353405394452	1.5915329187534997	0.4427207637231505
7CWM	J	108.0	3.6	#	9606	#	#	#	0.0183774402926579	1.5946631061646908	0.7148936170212759
7DK7	d	218.0	9.7	#	10090	#	#	#	0.0229816717581768	1.420949186518521	1.194192377495464
6ZER	G	215.0	3.8	43740568	9606	#	#	#	0.0280106659501612	1.451058561427338	0.9722675367047302
6XCN	B	116.0	3.66	43740568	9606	#	#	#	0.0236689355275609	1.5945114720049471	0.487084870848709
7K4N	F	120.0	3.3	#	9606	#	#	#	0.0212210358367581	1.584093629237422	0.8429878048780493
6W41	L	221.0	3.08	#	#	#	#	#	0.0291885262145507	1.4287871957703635	1.0702054794520546
7CHF	B	216.0	2.67	#	#	#	#	#	0.0270926695626908	1.4313689492707729	1.1062717770034851
7BYR	L	105.0	3.84	#	#	#	#	#	0.0168924210240469	1.5971645838868205	0.7222222222222225
7JMP	H	218.0	1.71	#	#	#	#	#	0.0336213579232023	1.4179644859803702	1.0526315789473686
7JMW	L	213.0	2.89	#	#	#	#	#	0.0339133947870225	1.433410211686189	1.025125628140703
7CWM	G	120.0	3.6	#	#	#	#	#	0.010553812007007	1.5815406015408695	1.0916955017301029
7CHE	B	216.0	3.42	#	#	#	#	#	0.0252494726038509	1.432400749173416	1.132275132275133
7K8Y	I	108.0	4.4	#	#	#	#	#	0.0113951413753804	1.5961939150011717	0.9374999999999992
6XC2	Y	215.0	3.11	#	#	#	#	#	0.0279575062806466	1.4607967199148246	0.9594813614262554
6XCM	L	111.0	3.42	#	#	#	#	#	0.0232672403135003	1.5896706718438165	0.6652892561983472
7K8V	H	126.0	3.8	#	#	#	#	#	0.0159632550728833	1.575740642255986	1.008305647840532
7JW0	G	219.0	4.3	43740568	#	#	#	#	0.0275094746550562	1.4427431323444893	1.0353535353535346
6XCN	D	111.0	3.66	#	#	#	#	#	0.0262853279216141	1.5882206196890225	0.6315789473684215
7K8X	D	128.0	3.9	#	9606	#	#	#	0.0099586301774368	1.5740306234225845	1.194192377495464
7C2L	L	219.0	3.1	#	#	#	#	#	0.0565101707615389	1.4362337394870208	0.9594813614262554
7CWN	H	122.0	3.2	#	9606	#	#	#	0.016671282163253	1.5846751209361358	0.9499999999999992
6XKQ	A	149.0	2.55	43740568	2697049	0046789#0042802	0030666#0005788#0005793#0044173#0020002#0016021#0019031#0055036	0075509#0039654#0019064#0009405#0046813#0039587#0039502#0046718#0019082#0019081	0.0110569373153663	1.551718729259156	1.155080213903744
7CHF	H	210.0	2.67	#	9606	#	#	#	0.0238092810539543	1.474884836317834	0.9884868421052624
7CH5	H	211.0	2.7	#	#	#	#	#	0.0240419591921906	1.4692702124458266	0.9983471074380172
6XCN	G	111.0	3.66	#	9606	#	#	#	0.0262828431980915	1.5882205686496331	0.6561643835616435
6YM0	L	220.0	4.36	#	#	#	#	#	0.0311196602442141	1.4274252711731197	1.0953206239168105
7CWU	R	108.0	3.5	#	9606	#	#	#	0.0183800477865049	1.5946634532732031	0.7911111111111104
7CH4	L	213.0	3.15	#	#	#	#	#	0.027045105936434	1.4452857930102834	1.0526315789473686
6XCN	L	111.0	3.66	#	9606	#	#	#	0.0262871181945738	1.588220068966128	0.6607142857142856
7CHC	H	211.0	2.71	#	#	#	#	#	0.0264270696065223	1.470433636808404	0.9819672131147532
7JJC	C	159.0	2.36	8829	9606	0015026#0019955#0019838#0005096#0008201#0046872#0019901#0017154#0038085#0005021	0030424#0009986#0031410#0005829#0005769#0005615#0005925#0098978#0030426#0016021#0031966#0005883#0043005#0043025#0005886#0043235#0002116#0097443	0031532#0001525#0060978#0009887#0048844#0048846#0007411#0007413#0060385#0150020#0150018#0001569#0021785#0002042#0007267#0035729#0035924#0071679#0060982#0060666#1904835#0035767#0043542#0097102#0021612#1903375#0021828#0048012#0007229#0097475#0048843#2001237#0043524#0021675#1901166#0001764#0038189#1905040#0003148#0048008#0050918#2000251#0048842#0090050#0060301#0010595#0001938#0070374#0051491#0051894…	0.0104487661734685	1.5660574280022064	1.2265193370165748
6YOR	H	216.0	3.3	#	9606	#	#	#	0.0285196322243613	1.4427662809051878	1.049152542372882
6XC3	H	222.0	2.7	#	#	#	#	#	0.0258995996575757	1.4400081762306276	1.1062717770034851
7K90	N	108.0	3.24	#	#	#	#	#	0.0159662361066898	1.5933542819290625	0.9009433962264146
6XEY	K	108.0	3.25	#	#	#	#	#	0.0153591592046109	1.5919536877832678	0.9313099041533548
7CWU	L	108.0	3.5	#	9606	#	#	#	0.0183672749638971	1.5946626722262538	0.8180451127819546
7JMO	L	213.0	2.36	#	#	#	#	#	0.0283731538409073	1.4528443951519092	0.9917627677100492
7CJF	A	220.0	2.11	#	9606	#	#	#	0.0251263624974896	1.4359596398411774	1.155080213903744
7CAH	D	105.0	3.9	#	#	#	#	#	0.0239035814627805	1.5960649960710278	0.5783289817232378
6Z2M	B	216.0	2.71	#	9606	#	#	#	0.0265441365989862	1.4540552621145169	1.018363939899833
7K8U	H	106.0	3.8	#	#	#	#	#	0.0154478219424881	1.5971173647900274	0.8715170278637769
6Z2M	C	219.0	2.71	#	9606	#	#	#	0.0292239296751793	1.4329156583093197	1.1173380035026264
7C01	D	215.0	2.88	#	#	#	#	#	0.0285297856230474	1.4354603250718927	1.1062717770034851
6XC2	L	215.0	3.11	#	#	#	#	#	0.0316152059999247	1.4567551501320704	0.9594813614262554
6WPT	D	123.0	3.7	#	9606	#	#	#	0.0290983901510592	1.5847182732335705	0.69327731092437
7CWS	N	120.0	3.4	43740568	9606	#	#	#	0.0164611153086455	1.584589172767791	0.9852216748768468
7CWU	F	109.0	3.5	#	9606	#	#	#	0.0120830071040044	1.5904912826007287	1.0116472545757071
7CWS	M	109.0	3.4	43740568	9606	#	#	#	0.0120830071040044	1.5904912826007287	1.0116472545757071
7CWU	N	120.0	3.5	#	#	#	#	#	0.0164611153086455	1.584589172767791	0.9852216748768468
6WPT	H	123.0	3.7	#	9606	#	#	#	0.0217948860671779	1.584918190946164	0.8744186046511626
7JMP	A	165.0	1.71	43740568	2697049	0046789#0042802	0030666#0005788#0005793#0044173#0020002#0016021#0019031#0055036	0075509#0039654#0019064#0009405#0046813#0039587#0039502#0046718#0019082#0019081	0.0122506519975073	1.54128789526942	1.1705565529622972
7CWS	G	122.0	3.4	#	#	#	#	#	0.0166700565337412	1.5846754049629266	0.9819672131147532
7JV2	H	119.0	3.5	#	9606	#	#	#	0.0176037515316906	1.5878381878907348	0.9406099518459068
6XKQ	L	212.0	2.55	#	#	#	#	#	0.0343791782992558	1.4925382877405864	0.8949843260188088
7JJC	A	159.0	2.36	8829	9606	0015026#0019955#0019838#0005096#0008201#0046872#0019901#0017154#0038085#0005021	0030424#0009986#0031410#0005829#0005769#0005615#0005925#0098978#0030426#0016021#0031966#0005883#0043005#0043025#0005886#0043235#0002116#0097443	0031532#0001525#0060978#0009887#0048844#0048846#0007411#0007413#0060385#0150020#0150018#0001569#0021785#0002042#0007267#0035729#0035924#0071679#0060982#0060666#1904835#0035767#0043542#0097102#0021612#1903375#0021828#0048012#0007229#0097475#0048843#2001237#0043524#0021675#1901166#0001764#0038189#1905040#0003148#0048008#0050918#2000251#0048842#0090050#0060301#0010595#0001938#0070374#0051491#0051894…	0.0100734596887713	1.5661747826536412	1.457317073170732
7K8V	M	126.0	3.8	#	#	#	#	#	0.0096174269228292	1.5785984381279885	1.3567251461988303
6Z43	X	127.0	3.3	#	#	#	#	#	0.0184514370983625	1.5846960564754295	0.9499999999999992
6WPS	C	123.0	3.1	#	9606	#	#	#	0.0213146493553739	1.5851480306329406	0.8861154446177848
6XC7	H	218.0	2.88	#	#	#	#	#	0.0268677314920309	1.4492098986667603	1.063139931740615
7C01	L	215.0	2.88	#	9606	#	#	#	0.0297935331232498	1.4355371693357524	1.1173380035026264
6XC4	L	213.0	2.34	#	#	#	#	#	0.0297572045067504	1.4388259513754469	1.1026086956521732
7A5R	L	202.0	3.7	#	#	#	#	#	0.0274548280511257	1.4384894614651265	1.1398230088495582
7CHH	J	124.0	3.49	#	#	#	#	#	0.0108521253299518	1.5812159633649707	1.2021857923497268
7A5R	M	202.0	3.7	#	#	#	#	#	0.027457618740855	1.43849041887417	1.1398230088495582
7K8W	S	111.0	3.6	#	#	#	#	#	0.015655096995665	1.59014078075888	0.969055374592834
7K8V	N	105.0	3.8	#	#	#	#	#	0.0221150698509895	1.592164983360036	0.8071748878923775
6XE1	L	211.0	2.75	#	#	#	#	#	0.0338069119429807	1.451935891100967	0.9884868421052624
6YLA	H	216.0	2.42	#	#	#	#	#	0.0284822980036492	1.4516335847492312	1.0526315789473686
7JX3	B	213.0	2.65	#	#	#	#	#	0.0399283233536254	1.4425234842132943	1.018363939899833
6Z2M	L	219.0	2.71	#	9606	#	#	#	0.0336065625888099	1.4364466707742125	1.084482758620689
7JV4	E	109.0	3.4	#	9606	#	#	#	0.0226559977989116	1.5940825174486308	0.7937685459940653
6XC4	X	214.0	2.34	#	#	#	#	#	0.0229490136111064	1.4620880830584442	1.0916955017301029
7JV4	L	109.0	3.4	#	9606	#	#	#	0.0225500218829592	1.594201232908582	0.7964338781575035
7CHE	H	212.0	3.42	#	9606	#	#	#	0.0272328526277086	1.473399179479448	1.025125628140703
7CAI	F	207.0	3.49	#	9606	#	#	#	0.0227686287555492	1.4470491322686936	1.198181818181819
6YM0	H	217.0	4.36	#	#	#	#	#	0.0356142832784499	1.4498454789437618	0.9983471074380172
7CHC	B	216.0	2.71	#	#	#	#	#	0.0391074173145982	1.435266986047584	1.063139931740615
7BZ5	H	218.0	1.84	#	#	#	#	#	0.0271108912607921	1.4407892530346549	1.155080213903744
7CWN	E	122.0	3.2	#	9606	#	#	#	0.0166684687949087	1.584675586344468	1.0217391304347831
7K8W	L	111.0	3.6	#	#	#	#	#	0.0154710682750218	1.5899860532346366	0.9950495049504952
7JVA	H	117.0	3.6	#	#	#	#	#	0.0136464654883321	1.5900659125541623	1.0319327731092445
7DCX	B	210.0	5.9	#	10090	#	#	#	0.033816399136407	1.460203927174772	0.9852216748768468
6XEY	L	108.0	3.25	#	#	#	#	#	0.0280218289066279	1.5917368876613196	0.7076271186440679
6ZXN	D	118.0	2.93	#	30538	#	#	#	0.0109393016251616	1.5840306633990842	1.2021857923497268
7CWO	L	108.0	3.9	#	#	#	#	#	0.0183830338542511	1.5946631865925087	0.9009433962264146
7CAI	D	207.0	3.49	#	9606	#	#	#	0.0227673917903075	1.4470471157894746	1.2555970149253732
7JJC	D	166.0	2.36	8829	9606	0015026#0019955#0019838#0005096#0008201#0046872#0019901#0017154#0038085#0005021	0030424#0009986#0031410#0005829#0005769#0005615#0005925#0098978#0030426#0016021#0031966#0005883#0043005#0043025#0005886#0043235#0002116#0097443	0031532#0001525#0060978#0009887#0048844#0048846#0007411#0007413#0060385#0150020#0150018#0001569#0021785#0002042#0007267#0035729#0035924#0071679#0060982#0060666#1904835#0035767#0043542#0097102#0021612#1903375#0021828#0048012#0007229#0097475#0048843#2001237#0043524#0021675#1901166#0001764#0038189#1905040#0003148#0048008#0050918#2000251#0048842#0090050#0060301#0010595#0001938#0070374#0051491#0051894…	0.0129052577810627	1.5666046744097986	1.264044943820224
6XCN	F	116.0	3.66	#	9606	#	#	#	0.0236697960304383	1.594512031537903	0.7964338781575035
7JV6	G	109.0	3.0	43740568	#	#	#	#	0.022928440292705	1.5947078284027398	0.7911111111111104
7CWN	J	107.0	3.2	#	9606	#	#	#	0.0180547199977826	1.596447494731699	0.9009433962264146
7A25	D	114.0	3.06	#	32630	#	#	#	0.040088268018893	1.5796581383337098	0.7884615384615379
7CWS	I	122.0	3.4	#	#	#	#	#	0.0218266004797061	1.587749254002625	0.9313099041533548
7KKL	E	118.0	2.85	#	#	#	#	#	0.0135781711265776	1.5880938199127004	1.063139931740615
7KKK	D	118.0	3.03	#	32630	#	#	#	0.0149596875924501	1.587682985800496	1.0526315789473686
6XEY	G	108.0	3.25	#	#	#	#	#	0.0377736690248305	1.5933094880324088	0.5440613026819927
7K8S	H	125.0	3.4	#	9606	#	#	#	0.0123257298117127	1.5741071470659471	1.3659491193737767
7K8W	N	126.0	3.6	#	#	#	#	#	0.0182049151678643	1.576303947308423	1.0737564322469986
7KL9	D	160.0	4.1	#	9606	#	#	#	0.2413674175031365	1.53917238489473	0.6885474860335192
7KKL	B	118.0	2.85	#	32630	#	#	#	0.0136147342158694	1.588219250614347	1.066666666666666
6XCM	H	116.0	3.42	#	#	#	#	#	0.0302905043243872	1.5908221609503768	0.7173295454545456
6ZXN	F	118.0	2.93	#	30538	#	#	#	0.0216525350281029	1.5849171110010325	0.9626623376623382
7K8Z	N	106.0	3.5	#	#	#	#	#	0.0339314077527998	1.5966745120305592	0.4290780141843975
6ZCZ	F	125.0	2.65	#	#	#	#	#	0.0173295298694758	1.5862265502641455	1.0319327731092445
7JX3	D	213.0	2.65	#	#	#	#	#	0.0365673019643659	1.422111847996388	1.218348623853211
7K8T	O	125.0	3.4	#	9606	#	#	#	0.0129351174980505	1.5740506447122138	1.4673469387755107
6XCN	H	116.0	3.66	#	9606	#	#	#	0.0236787291092503	1.594511164652539	0.8744186046511626
7JV6	D	109.0	3.0	43740568	#	#	#	#	0.0229170651150937	1.5947076727091811	0.8744186046511626
6XC4	Y	213.0	2.34	#	#	#	#	#	0.0298078741601155	1.441675978328134	1.218348623853211
7CWM	L	108.0	3.6	#	9606	#	#	#	0.0183781947260617	1.5946638659240069	0.9626623376623382
7KL9	F	160.0	4.1	#	9606	#	#	#	0.2883341422624205	1.545479012441628	0.7572674418604652
7K45	H	122.0	3.7	#	#	#	#	#	0.0262889382684885	1.580828486923895	0.9819672131147532
7BYR	H	102.0	3.84	#	#	#	#	#	0.0305445809692747	1.5973937463892791	0.6426630434782614
7JW0	H	219.0	4.3	#	#	#	#	#	0.0275076412591113	1.4427431321737492	1.361328125
7K8T	H	125.0	3.4	#	9606	#	#	#	0.0137696437510859	1.5744603648324205	1.4979338842975216
7KKK	F	118.0	3.03	#	32630	#	#	#	0.0146296600760857	1.587794057974156	1.1099476439790568
7K8S	M	125.0	3.4	#	9606	#	#	#	0.0150165112178488	1.5738379459669465	1.3567251461988303
6XC3	A	215.0	2.7	#	#	#	#	#	0.0465763253872531	1.4354886647642275	1.132275132275133
7K90	M	129.0	3.24	#	#	#	#	#	0.0177714632393852	1.5671243735595874	1.1744604316546765
7KKL	F	118.0	2.85	#	32630	#	#	#	0.0135595158892881	1.588255086068679	1.132275132275133
7K8S	O	125.0	3.4	#	9606	#	#	#	0.0150045323447546	1.573768125455191	1.4523326572008115
7JW0	D	219.0	4.3	43740568	#	#	#	#	0.0275136701715959	1.4427433735933315	1.3988095238095233
7A25	E	114.0	3.06	#	32630	#	#	#	0.0400785412574775	1.5796586529762182	0.8831775700934577
6Z43	Z	127.0	3.3	#	#	#	#	#	0.0184604194019843	1.5846967581350366	1.056122448979592
7K8S	N	107.0	3.4	#	#	#	#	#	0.0207928495187191	1.5959409832629028	0.9374999999999992
6XEY	F	122.0	3.25	#	9606	#	#	#	0.0137837762445254	1.58365256621319	1.2768361581920904
7JW0	C	212.0	4.3	#	#	#	#	#	0.0365257719116471	1.4600631160604125	1.0596252129471884
7K8Z	L	106.0	3.5	#	#	#	#	#	0.0339322418341336	1.5966734664050413	0.6675862068965517
7JVC	D	214.0	3.3	43740568	#	#	#	#	0.0316943929768784	1.4815416334027636	1.056122448979592
7JVA	L	110.0	3.6	#	#	#	#	#	0.031426771291797	1.591097525799689	0.834597875569044
7KKK	B	118.0	3.03	#	#	#	#	#	0.0148143637468048	1.587769459619765	1.166666666666667
7CHH	E	112.0	3.49	#	9606	#	#	#	0.0448417856357227	1.587098091827333	0.8017883755588668
7KL9	E	160.0	4.1	#	9606	#	#	#	0.2939850564821507	1.54325776498821	0.8486238532110086
6LXT	A	116.0	2.9	43740568	2697049	0046789#0042802	0030666#0005788#0005793#0044173#0020002#0016021#0019031#0055036	0075509#0039654#0019064#0009405#0046813#0039587#0039502#0046718#0019082#0019081	0.4441822885712529	1.2922322407032971	1.4927835051546388
6LXT	E	114.0	2.9	43740568	2697049	0046789#0042802	0030666#0005788#0005793#0044173#0020002#0016021#0019031#0055036	0075509#0039654#0019064#0009405#0046813#0039587#0039502#0046718#0019082#0019081	0.2254590255490407	1.30890337766672	1.798611111111112
7K8T	M	125.0	3.4	#	9606	#	#	#	0.0164628601199781	1.575015181922186	1.5506329113924062
6LXT	C	117.0	2.9	43740568	2697049	0046789#0042802	0030666#0005788#0005793#0044173#0020002#0016021#0019031#0055036	0075509#0039654#0019064#0009405#0046813#0039587#0039502#0046718#0019082#0019081	0.3804667370027294	1.2891062324958371	1.686666666666666
6WPS	L	102.0	3.1	#	#	#	#	#	0.0349486590356269	1.5994647206365715	0.6675862068965517
6LXT	B	116.0	2.9	43740568	2697049	0046789#0042802	0030666#0005788#0005793#0044173#0020002#0016021#0019031#0055036	0075509#0039654#0019064#0009405#0046813#0039587#0039502#0046718#0019082#0019081	0.2867320409518876	1.300221124616961	1.735294117647059
7K90	H	129.0	3.24	#	#	#	#	#	0.0177547885569261	1.567345854596947	1.3659491193737767
7K90	O	129.0	3.24	#	#	#	#	#	0.0177642610323581	1.5671272168653625	1.370588235294118
7CAK	E	122.0	3.58	#	#	#	#	#	0.0189152801964136	1.588045724396386	1.063139931740615
6LXT	F	113.0	2.9	43740568	2697049	0046789#0042802	0030666#0005788#0005793#0044173#0020002#0016021#0019031#0055036	0075509#0039654#0019064#0009405#0046813#0039587#0039502#0046718#0019082#0019081	0.2795489495864893	1.3074692018797758	1.892344497607655
7K43	D	105.0	2.6	43740568	#	#	#	#	0.0413806438811276	1.596825716521782	0.6538987688098501
6LXT	D	110.0	2.9	43740568	2697049	0046789#0042802	0030666#0005788#0005793#0044173#0020002#0016021#0019031#0055036	0075509#0039654#0019064#0009405#0046813#0039587#0039502#0046718#0019082#0019081	0.4230064763367231	1.320743389211012	1.824766355140188
7CHB	L	211.0	2.4	#	#	#	#	#	0.0377378450497851	1.4498095723854023	1.155080213903744
7JV6	L	109.0	3.0	#	#	#	#	#	0.0229220985669257	1.5947077156635387	0.9531502423263324
7BZ5	L	216.0	1.84	#	#	#	#	#	0.0529596456971686	1.4463629064513286	1.1360424028268548
7K4N	G	100.0	3.3	43740568	#	#	#	#	0.0299979932922651	1.5973910276890946	0.8125937031484263
7CAK	G	122.0	3.58	#	#	#	#	#	0.0173598258511842	1.5848632763103474	1.1744604316546765
6WPT	L	99.0	3.7	#	#	#	#	#	0.0512356614431022	1.600147277449312	0.618473895582329
7CWN	O	122.0	3.2	#	#	#	#	#	0.0166678262267314	1.5846758778059673	1.2347504621072094
7JV2	A	53.0	3.5	43740568	2697049	0046789#0042802	0030666#0005788#0005793#0044173#0020002#0016021#0019031#0055036	0075509#0039654#0019064#0009405#0046813#0039587#0039502#0046718#0019082#0019081	0.0137677982291107	1.5852457490538685	2.0149625935162088
7K4N	L	100.0	3.3	#	9606	#	#	#	0.0300038453183215	1.5973910442723724	0.8628659476117111
7CJF	B	213.0	2.11	#	9606	#	#	#	0.0427257020809668	1.451943329541327	1.151245551601424
6M17	E	183.0	2.9	43740568	2697049	0046789#0042802	0030666#0005788#0005793#0044173#0020002#0016021#0019031#0055036	0075509#0039654#0019064#0009405#0046813#0039587#0039502#0046718#0019082#0019081	0.0310648628336559	1.522449278420451	1.066666666666666
6M17	F	183.0	2.9	43740568	2697049	0046789#0042802	0030666#0005788#0005793#0044173#0020002#0016021#0019031#0055036	0075509#0039654#0019064#0009405#0046813#0039587#0039502#0046718#0019082#0019081	0.0310649750363156	1.5224492817820396	1.066666666666666
7JV4	G	109.0	3.4	#	9606	#	#	#	0.0226792867706277	1.594099235916268	1.018363939899833
7CAK	I	122.0	3.58	#	#	#	#	#	0.0194290173474891	1.5882278425963254	1.1210526315789466
7JMP	L	211.0	1.71	#	#	#	#	#	0.0366574998177685	1.4761168854576925	1.1398230088495582
7JW0	L	212.0	4.3	#	#	#	#	#	0.0365199339859202	1.4600629515859	1.218348623853211
7JW0	F	212.0	4.3	#	#	#	#	#	0.0365148139674018	1.4600627227690537	1.2347504621072094
7JVB	D	117.0	3.29	#	9844	#	#	#	0.0162115424008253	1.5864587781974553	1.5833333333333344
6Z43	Y	127.0	3.3	#	#	#	#	#	0.0184556822490689	1.5846959433223209	1.289772727272727
6WPS	H	123.0	3.1	#	9606	#	#	#	0.0213214434662509	1.585148497213413	1.1398230088495582
7JVC	L	214.0	3.3	#	#	#	#	#	0.0316992758645125	1.4815420943175446	1.2306273062730622
7DK7	f	119.0	9.7	#	10090	#	#	#	0.0219076964454747	1.5673423703835485	1.5778251599147124
7JVC	G	214.0	3.3	43740568	#	#	#	#	0.0316936920216559	1.4815421208446276	1.238888888888888
7JV2	L	110.0	3.5	#	#	#	#	#	0.0234722250553265	1.5928078743722471	1.049152542372882
7K8S	P	107.0	3.4	#	#	#	#	#	0.024660930430383	1.5967208164022757	0.9884868421052624
6YZ5	F	127.0	1.8	#	#	#	#	#	0.0216307714110779	1.5838907403417113	1.2984790874524703
7K8Z	M	117.0	3.5	#	#	#	#	#	0.0231139962764452	1.5898691293000464	1.0989583333333326
6WPS	F	123.0	3.1	#	9606	#	#	#	0.0213133998850256	1.5851484589829503	1.210237659963437
6WPS	D	102.0	3.1	43740568	#	#	#	#	0.0349441148047673	1.5994641346411405	0.8831775700934577
7C8W	A	120.0	2.77	#	32630	#	#	#	0.0364166795311721	1.580734133256294	1.056122448979592
7K4N	D	100.0	3.3	43740568	#	#	#	#	0.0299971969361791	1.5973907302339727	0.9437299035369776
7K8T	L	107.0	3.4	#	#	#	#	#	0.0446262339227719	1.5958220524555402	0.8861154446177848
7CAN	A	117.0	2.94	#	32630	#	#	#	0.0265539014297198	1.5816840421914191	1.1744604316546765
7A29	D	114.0	2.94	#	32630	#	#	#	0.0369057755704893	1.5829395696692174	1.0526315789473686
6ZXN	E	118.0	2.93	#	#	#	#	#	0.0391941414448139	1.5851070131571137	1.008305647840532
7CWM	K	108.0	3.6	#	#	#	#	#	0.0183960183880637	1.5946629375611112	1.2062043795620427
7K8S	L	107.0	3.4	#	#	#	#	#	0.0203878412000022	1.597058070303406	1.1247803163444638
7K8U	L	107.0	3.8	#	#	#	#	#	0.0719330457671299	1.5982004224277184	0.8744186046511626
7CAK	H	107.0	3.58	#	#	#	#	#	0.0314970446808119	1.596084067985641	0.9852216748768468
7A25	F	114.0	3.06	#	32630	#	#	#	0.0400696063308777	1.579659368128368	1.1026086956521732
7JVB	C	117.0	3.29	43740568	#	#	#	#	0.0232393394347976	1.587098117151781	1.238888888888888
7A29	E	114.0	2.94	#	32630	#	#	#	0.0330857222393592	1.5839887583000802	1.1285211267605626
6ZHD	E	128.0	3.7	#	9844	#	#	#	0.0299968003714369	1.5835072327809885	1.194192377495464
6WPT	E	98.0	3.7	#	9606	#	#	#	0.0478453180573664	1.5997099247837132	0.916006339144216
7CWS	E	122.0	3.4	#	#	#	#	#	0.0226819854238211	1.5878744777953784	1.3752455795677805
7CHH	K	112.0	3.49	#	#	#	#	#	0.0448442568091938	1.5870985791730992	1.0422297297297298
6ZHD	F	128.0	3.7	#	9844	#	#	#	0.0299836688656861	1.5835475931056655	1.2430426716141012
7K8T	P	107.0	3.4	#	#	#	#	#	0.0626329094647778	1.5969135334564366	0.9406099518459068
7A29	F	114.0	2.94	#	32630	#	#	#	0.0351281868141623	1.5831689376798637	1.1627906976744184
6M1V	A	91.0	1.5	43740568	2697049	0046789#0042802	0030666#0005788#0005793#0044173#0020002#0016021#0019031#0055036	0075509#0039654#0019064#0009405#0046813#0039587#0039502#0046718#0019082#0019081	0.2786813164495929	1.4537468796503423	1.7291196388261847
6ZHD	D	128.0	3.7	#	9844	#	#	#	0.0300073519715487	1.583537497625535	1.302857142857143
7K45	L	103.0	3.7	#	#	#	#	#	0.0206589323368204	1.5972142874644464	1.264044943820224
7K43	L	105.0	2.6	#	#	#	#	#	0.0413796641180188	1.5968257568652198	0.9852216748768468
7K43	G	105.0	2.6	43740568	#	#	#	#	0.0413841734373542	1.596826148424541	1.008305647840532
7CHH	H	112.0	3.49	#	#	#	#	#	0.0448384058712545	1.5870978833114997	1.1062717770034851
6WPS	G	102.0	3.1	43740568	#	#	#	#	0.0349423847642607	1.599463358697336	1.0456852791878166
7C8V	A	119.0	2.15	#	32630	#	#	#	0.0384896971509735	1.5793440419131126	1.920289855072464
7K43	H	122.0	2.6	#	9606	#	#	#	0.0385409977808177	1.584748172145204	1.2062043795620427
7DK7	e	18.0	9.7	#	#	#	#	#	0.019973343598836	1.6529148358096315	23.17999999999999
7K43	C	122.0	2.6	#	9606	#	#	#	0.0385398421214868	1.5847480759254728	1.3205374280230324
7CAK	D	107.0	3.58	#	#	#	#	#	0.0314917472023309	1.5960840570051056	1.155080213903744
7CWS	H	107.0	3.4	#	#	#	#	#	0.0299734550149869	1.595395750723721	1.210237659963437
7K8T	N	107.0	3.4	#	#	#	#	#	0.0319751358731667	1.5971771497581528	1.1360424028268548
7K43	F	122.0	2.6	#	9606	#	#	#	0.0385463958549649	1.5847482120741216	1.482546201232033
7CWN	D	107.0	3.2	#	#	#	#	#	0.0597517863294525	1.5945163825180162	1.0989583333333326
7CWS	F	107.0	3.4	#	#	#	#	#	0.0597471671859087	1.5945154856200918	1.1026086956521732
7CWS	D	107.0	3.4	#	#	#	#	#	0.0288799872016717	1.5960877935190814	1.289772727272727
7CWN	N	107.0	3.2	#	#	#	#	#	0.0597543282228647	1.5945149542257309	1.1285211267605626
6LVN	B	35.0	2.47	43740568	2697049	0046789#0042802	0030666#0005788#0005793#0044173#0020002#0016021#0019031#0055036	0075509#0039654#0019064#0009405#0046813#0039587#0039502#0046718#0019082#0019081	2.140787295603146	1.5766638506782311	3.428571428571428
6LVN	D	34.0	2.47	43740568	2697049	0046789#0042802	0030666#0005788#0005793#0044173#0020002#0016021#0019031#0055036	0075509#0039654#0019064#0009405#0046813#0039587#0039502#0046718#0019082#0019081	2.0892586939493567	1.5808904932120698	3.9146341463414647
6LVN	A	34.0	2.47	43740568	2697049	0046789#0042802	0030666#0005788#0005793#0044173#0020002#0016021#0019031#0055036	0075509#0039654#0019064#0009405#0046813#0039587#0039502#0046718#0019082#0019081	2.3483059796283583	1.58141661795215	3.579545454545455
7CWN	M	107.0	3.2	#	#	#	#	#	0.0597523745302877	1.5945151711301684	1.338491295938104
7CAK	F	107.0	3.58	#	#	#	#	#	0.0577295288799325	1.5953261199722168	1.272556390977443
6LVN	C	33.0	2.47	43740568	2697049	0046789#0042802	0030666#0005788#0005793#0044173#0020002#0016021#0019031#0055036	0075509#0039654#0019064#0009405#0046813#0039587#0039502#0046718#0019082#0019081	2.0619999890344025	1.5860826120000528	3.836000000000001
7JZM	A	64.0	3.5	#	32630	#	#	#	0.6487083123159583	1.6213046671436897	1.272556390977443
7JZU	A	55.0	3.1	#	32630	#	#	#	0.4637723897295545	1.6317344679201171	1.5614406779661023
7JZN	F	64.0	3.1	#	32630	#	#	#	0.6283980166555967	1.622836584206562	1.9132530120481936
7JZN	E	64.0	3.1	43740568	32630	#	#	#	0.6187178277530021	1.622464656618316	2.63063063063063
7JZN	G	64.0	3.1	#	32630	#	#	#	0.6233767691104448	1.6231052431954285	2.5043478260869576
7JJC	G	7.0	2.36	43740568	2697049	0046789#0042802	0030666#0005788#0005793#0044173#0020002#0016021#0019031#0055036	0075509#0039654#0019064#0009405#0046813#0039587#0039502#0046718#0019082#0019081	0.2410229456971047	1.6807133503077356	240.79999999999995
7JZL	G	55.0	2.7	#	32630	#	#	#	0.4739086306424718	1.6329985273714225	2.5350877192982466
7JZL	E	55.0	2.7	43740568	32630	#	#	#	0.4727159725544388	1.6332342498397825	3.070707070707069
7JZL	F	55.0	2.7	#	32630	#	#	#	0.4642296994461169	1.6328508164476452	4.39732142857143
