# Supplementary material for: Identifying and profiling structural similarities between Spike of SARS-CoV-2 and other viral or host proteins with Machaon
Source: Commun Biol. 2023 Jul 19;6:752. doi: 10.1038/s42003-023-05076-7 (PMC10356814; doi:10.1038/s42003-023-05076-7)
Supplement: Supplementary file 10 — Supplementary Data 7 [file 42003_2023_5076_MOESM10_ESM.zip › spike_pdb_chains.log]

6VYB_A
7KDJ_A
7KE8_A
7JV6_B
7KE4_C
7KDG_B
7KDG_C
7KDJ_C
7K8Z_A
7KE8_B
6WPS_B
7KDK_B
7JV4_C
7K43_A
7KDI_A
6ZOX_B
6XF6_C
6XF6_A
7KE4_B
6WPT_A
7K43_E
6X2A_C
6VYB_C
6WPS_E
7KE6_C
7KNB_A
7KE6_A
7KEA_C
7KJ3_C
7KE9_C
6ZHD_C
7K8T_A
6ZP2_A
6X6P_A
7KEA_A
7KDI_B
7K8Z_C
7KEB_C
6ZOY_B
7K8X_A
7L02_B
7L09_B
7K4N_E
6XKL_C
6X79_C
7K8W_A
7K8S_A
6ZP1_C
6X79_B
7KE7_B
7K8V_C
7KE8_C
6ZOZ_C
7JV6_A
7KDL_C
7KEC_A
7KDL_A
7KEB_A
7K8S_C
7KDH_C
7K4N_B
6ZP2_C
7L06_C
6X2C_A
7KJ5_A
7KJ2_A
7KEC_B
6ZP0_C
7KDH_A
6ZOZ_A
6X79_A
7KE4_A
6WPT_C
6ZOY_A
6XKL_A
7KDG_A
7KJ2_C
6ZP7_C
6VSB_B
7KJ5_C
7L02_C
7L09_C
7CAB_B
7DF3_C
7K43_B
7KEB_B
7JV6_E
6XKL_B
7KE7_C
7AD1_C
6VSB_C
6ZOX_A
6WPS_A
7DDN_B
7KNE_C
7JZN_A
6ZHD_B
6ZP5_C
7DDD_C
7KE9_A
6ZP0_A
6X2A_B
7JV4_A
7KDI_C
7KE9_B
7KDK_A
7JWB_A
7KJ4_A
6X2B_A
7BYR_C
6X2A_A
7KDH_B
6ZOZ_B
7DF3_B
6ZOW_B
7DF3_A
7KE6_B
6X29_C
6XEY_A
6ZP1_A
6ZGE_A
7CHH_C
7KDL_B
7K8X_B
6ZGE_C
7KDK_C
6X6P_C
7KE7_A
7JJI_C
7A4N_A
6ZP2_B
6Z43_C
6ZOX_C
7JZN_C
6XF5_C
7CHH_B
7CAB_A
7JZL_C
7K8V_A
6X2B_B
7DK3_B
7DK4_C
7L06_B
7KDJ_B
6XF5_A
7K90_B
7K8Z_B
7KNH_C
7JWY_C
6ZGI_C
7JJI_B
7L09_A
7CAB_C
7JZL_A
6ZP5_A
7K8S_B
6ZOY_C
6XLU_A
7L02_A
6Z43_B
6XLU_C
6X2B_C
6XF6_B
7A29_C
7KJ3_A
7KEA_B
7L06_A
6ZP1_B
7KL9_B
6VSB_A
6ZHD_A
7JWB_C
6X6P_B
7K8W_B
6ZP7_A
7A94_C
7KNB_C
6VYB_B
6Z43_A
7K90_C
6WPT_B
6ZP5_B
6ZP0_B
7DDD_A
7DK5_C
7BYR_B
7K8W_G
7KMS_B
7KKK_E
6ZGE_B
7KNH_B
6ZP7_B
7DK3_A
6Z97_C
7JWY_B
6XM0_A
6ZGI_B
6ZOW_C
7KNE_A
7KJ4_C
7AD1_A
7K8T_C
7A25_C
7DK6_C
7A29_A
7KKK_A
7KNI_B
7DK3_C
7KMZ_C
7K90_A
7JVC_E
6ZB5_C
6X29_A
6XF5_B
7JJI_A
7KKK_C
7DDN_A
6Z97_A
7DF4_D
7A4N_C
6X2C_C
7KEC_C
6XM5_B
6XM4_A
6ZGI_A
7K4N_A
6X2C_B
7CHH_A
6XM3_A
6X29_B
6XEY_C
7K8U_C
6XM5_A
7DK5_B
7DF4_C
7KL9_A
7K8U_A
7DK6_B
6XEY_B
7K8V_B
7JZL_B
7KJ5_B
7K8T_B
7A94_B
7A4N_B
6ZB4_A
7DDD_B
7BYR_A
7KNI_A
7JWB_B
7KNH_A
7JZN_B
7KMZ_B
7KJ3_B
7K8Y_B
7JVC_A
6ZDH_C
7K8U_B
7K8Y_E
7JV4_B
7DDN_C
7KKL_C
7K8X_C
7JW0_E
7JW0_A
6XCM_A
7KMS_C
7KKL_A
7KNI_C
7KJ4_B
6XLU_B
7A25_A
7DF4_B
7A25_B
7KKL_D
7DK7_A
7KNE_B
7JWY_A
7CWM_C
7CAI_C
7KMZ_A
6XCM_B
6ZOW_A
6XM0_C
7JW0_B
6ZGG_C
6ZDH_A
6XM5_C
6ZB5_B
7CAI_B
6XM3_B
7A95_B
7DD8_D
7C2L_C
6XCN_A
7C2L_B
7A29_B
7JVC_B
7DK4_A
7DK4_B
6ZB4_B
6XM0_B
7A94_A
6Z97_B
6ZB5_A
7A93_B
6ZDH_B
6XCN_C
7DK7_B
7AD1_B
7CWM_A
7KJ2_B
7A95_C
6ZXN_B
7KNB_B
6XM3_C
7A93_C
7CN9_B
7CN9_A
7DD8_E
7A96_C
6ZB4_C
6XM4_C
7DK6_A
6ZXN_C
7A98_B
7A93_A
7DK7_C
6XM4_B
7CWU_C
7KMS_A
7DK5_A
7A97_C
7A98_A
7CWU_B
7K8Y_D
7CWU_A
6ZGG_B
7CWS_Q
7DD2_D
7CT5_C
7CWS_O
7CWN_A
7DD8_C
7CAK_A
7CWM_B
7CAI_A
7CAK_B
6ZGG_A
6XCM_C
7KL9_C
7A95_A
7CWS_R
7DCX_D
7A97_A
7CT5_B
6XS6_C
6XS6_B
7CWN_B
7CWN_C
7DD2_C
7C2L_A
7A98_C
6ZXN_A
7DCX_C
7DCC_K
7A96_B
7CN9_C
7DCC_E
7A97_B
7A96_A
7DCX_K
7DD2_K
6XCN_E
6XS6_A
7CT5_A
7DCC_I
7CAK_C
7A5S_A
7A5S_B
7A92_A
7A5R_B
7A5R_A
7A91_A
6ZDG_A
6ZFO_A
6ZFO_E
6ZDG_E
6ZDG_D
7JWB_D
7JMW_A
7DK7_a
7DCX_H
7JX3_R
6XRA_A
7CDJ_E
6XRA_B
7DK4_c
7C01_A
7DCC_H
6XE1_E
6ZDG_G
7KMB_G
6LZG_B
6XRA_C
6YLA_E
6Z2M_A
7C01_B
6YLA_A
7CDI_E
6Z2M_E
7CH5_R
6YOR_E
7CAN_B
7KMZ_D
7DMU_B
7A98_F
6W41_C
7C8W_B
7DK5_a
6XDG_A
7KNH_D
7DK7_c
7JMO_A
7A98_E
7CH4_R
6M0J_E
7KMS_D
7DK4_a
6YOR_A
7DMU_D
7JZU_B
7CHE_R
6ZER_E
7K9Z_E
7CHC_R
6ZER_A
7DK6_c
7JVB_B
7C8V_B
7DD2_B
7CHB_R
7C8D_B
6ZOW_a
6XC4_A
7K45_B
6XC3_C
7DK5_b
7JVA_A
6XC7_A
6XC4_Z
7CAH_A
7DD2_A
6XKP_B
6XC2_Z
7JVB_A
7K8M_E
6XC2_A
7DK6_b
7DK6_a
7CHF_R
6ZCZ_E
7DK4_b
6YM0_E
7JZM_B
7DD2_E
7DCC_D
7BZ5_A
7CWU_H
6XDG_E
6ZER_D
7CWU_G
6YZ5_E
7CWO_A
7CWU_I
7DK7_b
7BWJ_E
6Z2M_D
6XKP_A
7CJF_C
6ZER_G
6XCN_B
7JW0_G
6XKQ_A
7CWS_N
7CWS_M
7JMP_A
7JV6_G
7JV6_D
7JW0_D
7JVC_D
6LXT_A
6LXT_E
6LXT_C
6LXT_B
6LXT_F
7K43_D
6LXT_D
7K4N_G
7JV2_A
6M17_E
6M17_F
7JVC_G
6WPS_D
7K4N_D
7JVB_C
6M1V_A
7K43_G
6WPS_G
6LVN_B
6LVN_D
6LVN_A
6LVN_C
7JZN_E
7JJC_G
7JZL_E
