# Supplementary material for: Identifying and profiling structural similarities between Spike of SARS-CoV-2 and other viral or host proteins with Machaon
Source: Commun Biol. 2023 Jul 19;6:752. doi: 10.1038/s42003-023-05076-7 (PMC10356814; doi:10.1038/s42003-023-05076-7)
Supplement: Supplementary file 11 — Supplementary Data 8 [file 42003_2023_5076_MOESM11_ESM.xlsx]

## Sheet: 6VXXp
	pdbId	chainId	chainLength	resolution	geneId	taxonomy	molecularFunction	cellularComponent	biologicalProcess	b-phipsi	w-rdist	t-alpha	1D-score	1D-identity	1D-identity-ng	1D-identity-gaps	1DPDB-score	1DPDB-identity	1DPDB-identity-ng	1DPDB-identity-gaps	2D-score	2D-identity	2D-identity-ng	2D-identity-gaps	5UTR-score	5UTR-identity	5UTR-identity-ng	5UTR-identity-gaps	CDS-score	CDS-identity	CDS-identity-ng	CDS-identity-gaps	3UTR-score	3UTR-identity	3UTR-identity-ng	3UTR-identity-gaps	3D-score	3D-score-cand	length	chemSim	molecularFunctionSim	cellularComponentSim	biologicalProcessSim	geneLength	refSeqId	uniprotId	proteinName	geneName	organismName
0	6VXXp	A	972	2.8	43740568	2697049	0046789#0042802	0030666#0005788#0005793#0044173#0020002#0016021#0019031#0055036	0075509#0039654#0019064#0009405#0046813#0039587#0039502#0046718#0019082#0019081	0	0	0																																		#	#	#	#
1	6Q06	B	1159	2.7	#	1235996	#	0044173#0020002#0016021#0019031#0055036	0075509#0039654#0019064#0009405#0046813	0.00245091	0.132431	0.11406	1564	0.299175	0.37116	282	0	0	0	2193	2017.5	0.505087	0.850673	559	0	-1	-1	-1	0	-1	-1	-1	0	-1	-1	-1	0.8371	0.7793	1159	0.769714	0	0.625	0.5	-	-	K0BRG7	Spike glycoprotein	S	Human betacoronavirus 2c EMC/2012
2	6SUQ	A	2134	3.7	1502321	12227	0005524#0004197#0004386#0016818#0003723#0003968#0008236#0005198	0019029	0018144#0006351#0039694	0.003651	0.519681	0.172075	94	0.0862852	0.27832	2279	1	0.000316056	0.5	3162	0	-1	-1	-1	0	-1	-1	-1	4139	0.285491	0.811779	6229	0	-1	-1	-1	0.2787	0.1629	2134	0.996288	0	0	0	9494	NC_001555	P04517	Genome polyprotein	#	Tobacco etch virus
3	6CRW	A	1068	3.9	1489668	694009	0046789#0042802	0044173#0020002#0016021#0019031#0055036	0075509#0039654#0019064#0009405#0046813#0039587#0039502#0019082#0019081	0.00188787	0.209554	0.22573	5230	0.763508	0.779376	26	2610	0.633162	0.784043	224	1922	0.49697	0.836735	536	1063	0.885185	0.92278	11	10394	0.731453	0.787904	282	1064	0.223834	0.981818	745	0.8642	0.8688	1068	-1	1	0.625	0.9	29751	NC_004718	P59594	Spike glycoprotein	S	Severe acute respiratory syndrome coronavirus
4	5SZS	C	1177	3.4	2943499	277944	0046789	0044173#0016021#0019031#0055036	0075509#0039654#0019064#0009405#0046813	0.00292969	0.590225	0.180091	1065.5	0.233333	0.357074	551	0	0	0	2210	1910	0.459904	0.893475	708	276	0.462857	0.80597	149	4153	0.468193	0.781535	1979	207.5	0.371831	0.819876	194	0.643	0.5923	1177	-1	0.5	0.5	0.5	27553	NC_005831	Q6Q1S2	Spike glycoprotein	S	Human coronavirus NL63
5	6JX7	A	1245	3.31	1258630	10665	#	0019012	#	0.0089947	0.382095	0.14528	64.5	0.0763583	0.261307	964	0	0	0	2277	1557.5	0.399616	0.876578	851	0	-1	-1	-1	1590.5	0.27096	0.809201	2634	0	-1	-1	-1	0.5869	0.5168	1245	0.811104	0	0	0	168903	NC_000866	P10104	Fibritin	wac	Enterobacteria phage T4
6	6JNX	C	1340	4.08	61756339; 948488	83333	0003677#0003899#0032549	0005737#0005829#0016020	0046677#0006351	0.00775255	0.716604	0.108494	72.5	0.136854	0.282201	907	0	0	0	2370	1116.5	0.328306	0.876161	1078	0	-1	-1	-1	0	-1	-1	-1	0	-1	-1	-1	0.2331	0.1965	1340	0.974759	0	0	0	-	-	P0A8V2	DNA-directed RNA polymerase subunit beta	rpoB	Escherichia coli (strain K12)
7	6U7K	B	1064	3.14	935184	229032	#	0044173#0016021#0019031#0055036	0075509#0039654#0019064#0009405#0046813	0.00291731	0.654146	0.195535	1025.5	0.227387	0.340226	528	1	0.000476644	0.5	2096	1807	0.463948	0.876204	646	0	-1	-1	-1	4103	0.451236	0.781432	2136	0	-1	-1	-1	0.612	0.617	1064	-1	0	0.5	0.5	28033	NC_003436	Q91AV1	Spike glycoprotein	S	Porcine epidemic diarrhea virus (strain CV777)
8	6IXA	B	959	3.21	918758	#	#	#	#	0.0040208	0.553728	0.25141	1098	0.265306	0.367805	396	1	0.000502513	0.5	1988	1608.5	0.45019	0.874446	638	293.5	0.465517	0.77512	139	3958.5	0.462449	0.796811	1950	360.5	0.324649	0.84375	307	0.6197	0.6837	959	-1	0	0	0	27317	NC_002645	P15423	Spike glycoprotein	S	Human coronavirus 229E
9	6VSJ	A	1122	3.94	1489752	11142	0042802	0044173#0044177#0020002#0016021#0019031#0055036	0075509#0039654#0019064#0009405#0046813	0.00365843	0.134285	0.273995	1574	0.307799	0.380706	275	1	0.0027946	0.857143	2140	1436.5	0.40149	0.875923	800	237.5	0.429967	0.790419	140	4423.5	0.481729	0.766955	1781	307	0.38172	0.775956	189	0.8235	0.7905	1122	0.860703	0.5	0.625	0.5	31357	NC_001846	P11224	Spike glycoprotein	S	Murine coronavirus (strain A59)
10	6N4C	D	1358	17	61756340; 948487	83333	0003677#0003899#0000287#0008270	0005737#0005829#0016020	0046677#0006351	0.0115588	0.945056	0.090792	47.5	0.139587	0.281215	902	1	0.000418936	0.5	2385	1009	0.270403	0.901996	1287	0	-1	-1	-1	0	-1	-1	-1	0	-1	-1	-1	0.1111	0.2934	316	0.994811	0	0	0	-	-	P0A8T7	DNA-directed RNA polymerase subunit beta'	rpoC	Escherichia coli (strain K12)
11	5MBV	B	1127	3.8	947286	83333	0043138#0005524#0008094#0003677#0003678#0015616#0004520#0008854#0000287	0005829#0009338	0044355#0006310#0000724#0000725#0009314	0.0369625	0.59512	0.128634	39.5	0.0926024	0.303136	1305	1	0.000463607	0.5	2155	841	0.25716	0.89234	1193	0	-1	-1	-1	0	-1	-1	-1	0	-1	-1	-1	0.2239	0.2167	1121	0.974759	0	0	0	-	-	P08394	RecBCD enzyme subunit RecB	recB	Escherichia coli (strain K12)
12	6U1X	A	2059	3	1489835	11285	0005524#0003924#0046872#0004482#0003968	0030430#0019012	0039689#0019083	0.0387703	0.860451	0.0862846	61	0.109209	0.288793	1526	0	0	0	3092	0	-1	-1	-1	0	-1	-1	-1	3929.5	0.357	0.79796	3876	0	-1	-1	-1	0.2546	0.1533	2059	0.787915	0	0	0	11161	NC_001560	P03523	RNA-directed RNA polymerase L	L	Vesicular stomatitis Indiana virus (strain San Juan)
13	3AGQ	A	1199	3.22	61754844; 944866	83333	0005085#0003746#0008270	0005737#0005829#0016020	0006414	0.0118517	1.03868	0.175625	35.5	0.0418535	0.256881	1120	0	0	0	2233	1292	0.332517	0.905	1033	0	-1	-1	-1	0	-1	-1	-1	0	-1	-1	-1	0.2151	0.1986	1199	-1	0	0	0	-	-	P0A6P3	Elongation factor Ts	tsf	Escherichia coli O157:H7
14	5XJ0	C	1114	4	3169736	300852	0003677#0003899#0032549	#	0006351	0.0052558	1.0162	0.263629	50.5	0.135818	0.26576	774	0	0	0	2144	936	0.306238	0.872531	1030	0	-1	-1	-1	0	-1	-1	-1	0	-1	-1	-1	0.208	0.2024	1114	0.974016	0	0	0	-	-	Q8RQE9	DNA-directed RNA polymerase subunit beta	rpoB	Thermus thermophilus (strain HB8 / ATCC 27634 / DSM 579)
15	4QNL	A	826	2.41	11117680	1054461	#	#	#	0.00143556	0.81853	0.530049	93.5	0.120864	0.278383	838	0	0	0	1877	678.5	0.244035	0.873171	1057	0	-1	-1	-1	2527	0.401748	0.793377	2090	0	-1	-1	-1	0.1845	0.2252	826	0.850923	0	0	0	72917	NC_015933	G0XNW5	Tail fiber protein	gp63.1	Escherichia phage vB_EcoP_G7C
16	3WOD	D	1488	3.6	3169754	300852	0003677#0003899#0000287#0008270	#	0006351	0.0166201	1.08855	0.139398	31	0.124674	0.271591	1037	5	0.000397141	1	2517	0	-1	-1	-1	0	-1	-1	-1	0	-1	-1	-1	0	-1	-1	-1	0.186	0.1448	1488	0.922337	0	0	0	-	-	Q8RQE8	DNA-directed RNA polymerase subunit beta'	rpoC	Thermus thermophilus (strain HB8 / ATCC 27634 / DSM 579)
17	7BQX	W	1330	4.2	3783688	10377	0005198	0042025#0039622	#	0.032802	0.664914	0.25141	78	0.061215	0.254864	1626	0	0	0	2364	1011.5	0.26652	0.883212	1268	0	-1	-1	-1	2742	0.389362	0.766108	2598	0	-1	-1	-1	0.1974	0.1716	1292	0.974759	0	0	0	171823	NC_007605	P03226	Major capsid protein	MCP	Epstein-Barr virus (strain B95-8)
18	5FOB	B	902	2.6	718	9606	0031715#0004866#0005102	0035578#0072562#0009986#0005788#0070062#0005576#0005615#0005886#0032991#0034774	0097242#1905114#0044267#0006956#0006957#0006958#0097278#0150062#0006631#0007186#0006955#0006954#0016322#0043312#0035846#0001970#0045766#2000427#0045745#0010828#0010884#0060100#0001934#0048260#0001798#0010575#0043687#0035590#0030449#0050776#0010866#0009617#0007165#0150064	0.0173559	0.810126	0.269828	90	0.147043	0.274146	886	0	0	0	1933	1094	0.268687	0.890625	1037	67	0.164835	0.849057	220	2985	0.371968	0.767199	3058	106	0.293515	0.754386	179	0.1919	0.2189	902	0.766212	0	0.125	0	5231	NM_000064	P01024	Complement C3	C3	Homo sapiens
19	6BM8	A	665	4.1	24271469	10299	#	0044175#0044178#0020002#0016021#0019031#0055036	0046718#0019062	0.0106831	1.07376	0.235481	47	0.0999375	0.277778	1025	1	0.000589971	0.5	1693	893.5	0.274845	0.865526	879	0	-1	-1	-1	1453.5	0.323303	0.741935	2569	0	-1	-1	-1	0.1477	0.2113	665	0.815263	0	0.5	0.1	152222	NC_001806	P10211	Envelope glycoprotein B	gB	Human herpesvirus 1 (strain 17)
20	5MBV	C	1121	3.8	947294	83333	0005524#0003677#0003678#0008854	0009338	0044355#0006310#0000724#0009314	0.0435629	0.693907	0.190951	39.5	0.133131	0.292	895	0	0	0	2151	926.5	0.254491	0.883576	1189	0	-1	-1	-1	0	-1	-1	-1	0	-1	-1	-1	0.1555	0.245	593	0.974759	0	0	0	-	-	P07648	RecBCD enzyme subunit RecC	recC	Escherichia coli (strain K12)
21	6VR4	B	2129	3.5	16797463	1327990	#	#	#	0.0404145	0.894911	0.15037	105.5	0.124793	0.289145	1371	0	0	0	3194	0	-1	-1	-1	0	-1	-1	-1	4164.5	0.374556	0.7941	3721	0	-1	-1	-1	0.2873	0.1676	2129	0.876777	0	0	0	100418	NC_021806	S0A2C3	Structural protein	Phi14:2_gp077	Cellulophaga phage phi14:2
22	5EFV	A	631	2.2	1258059	12360	#	#	#	0.00214363	0.894837	0.675297	59	0.105338	0.293651	901	0	0	0	1661	661	0.220721	0.893617	1003	0	-1	-1	-1	2078.5	0.341548	0.799534	2301	0	-1	-1	-1	0.1565	0.2358	631	0.918881	0	0	0	43604	NC_004615	Q8SDT4	Phi ETA orf 56-like protein	#	Staphylococcus phage phi 11
23	6RIE	B	1129	3.1	3707674	10254	0003677#0003899#0046872#0032549	0019012	0006351	0.0115938	0.986622	0.293089	47.5	0.111729	0.315047	1161	0	0	0	2162	977.5	0.241379	0.915743	1260	0	-1	-1	-1	3243	0.428965	0.781033	2129	0	-1	-1	-1	0.2093	0.2017	1129	0.943369	0	0	0	194711	NC_006998	Q76ZP7	DNA-directed RNA polymerase 133 kDa polypeptide	RPO132	Vaccinia virus (strain Western Reserve)
24	6DJY	D	1056	3.9	22157883	1567404	#	#	#	0.0139607	0.822418	0.42739	85	0.112693	0.29549	1043	0	0	0	2086	638.5	0.171493	0.929231	1436	0	-1	-1	-1	3251.5	0.437653	0.789495	2005	0	-1	-1	-1	0.2025	0.205	1056	0.906207	0	0	0	3227	NC_025485	A0A0A0U955	Turret protein	#	Fako virus
25	4W8F	B	2609	3.54	853928	559292	0005524#0008569#0045505#0051959	0000235#0005938#0005868#0005881#0030286#0005816	0031122#0040001#0000132#0051293#0000741#0007018#0072382#0000278#0000070#0007097#0030473	0.0684363	1.0079	0.10689																																		P36022	Dynein heavy chain, cytoplasmic	DYN1	Saccharomyces cerevisiae (strain ATCC 204508 / S288c)
26	3DUZ	A	418	2.95	1403961	46015	0042802	0020002#0016021#0019031#0055036	0039654#0039663#0019048#0046761#0046718	0.00795531	0.872985	0.545274	48.5	0.0854827	0.271028	929	0	0	0	1450	607	0.232781	0.881188	844	0	-1	-1	-1	1426	0.234766	0.778583	2877	0	-1	-1	-1	0.1283	0.263	418	0.952279	0.5	0.5	0.2	133894	NC_001623	P17501	Major envelope glycoprotein	GP64	Autographa californica nuclear polyhedrosis virus
27	5Z58	D	1722	4.9	6633	9606	0003723#1990446	0071013#0005829#0070062#0034709#0005654#0005634#0034715#0071011#0030532#0034719#0005681#0005685#0005689#0005686#0071007#0071005#0005687#0046540#0005682	0051170#0000398#0008380#0000245#0000387	0.0333151	0.628626	0.373121	37	0.021756	0.269231	1183	0	0	0	2752	0	-1	-1	-1	148	0.368876	0.766467	180	327	0.0622396	0.773463	3531	175.5	0.35	0.823529	138	0.0518	0.4124	79	0.322835	0	0	0	689	NM_177542	P62316	Small nuclear ribonucleoprotein Sm D2	SNRPD2	Homo sapiens
28	5Z58	A	2211	4.9	10594	9606	0070122#0070530#0097157#0003723#0030619#0030620#0030623#0017070	0071013#0016020#0016607#0005654#0005634#0071006#0071007#0071005#0046540#0005682	0071222#0071356#0006397#0000398#0008380#0000375#0000244	0.0389833	1.05297	0.141912	69.5	0.0760831	0.280884	2070	5	0.000308166	1	3244	0	-1	-1	-1	86.5	0.20922	0.719512	200	3582	0.348642	0.789331	4194	135	0.334507	0.805085	166	0.0534	0.3953	97	0.92616	0	0	0	7280	NM_006445	Q6P2Q9	Pre-mRNA-processing-splicing factor 8	PRPF8	Homo sapiens
29	6ODM	S	1328	4.3	2703366	#	#	#	#	0.0209586	0.666463	0.441968	30.5	0.0553892	0.290196	1081	1	0.000424268	0.5	2355	956	0.259259	0.910134	1313	0	-1	-1	-1	611.5	0.136735	0.743935	3295	0	-1	-1	-1	0.0416	0.6885	48	0.974759	0	0	0	152222	NC_001806	G8H8D9	Triplex capsid protein 2	UL18	Human herpesvirus 1
30	5GNQ	B	901	2.1	1494172	12353	0008408#0003677#0003887#0046872#0000166	#	0039686#0006260	0.0178144	1.2287	0.196456	61	0.127602	0.276565	802	0	0	0	1931	1090	0.310153	0.904665	945	0	-1	-1	-1	2764.5	0.400324	0.783258	2114	0	-1	-1	-1	0.1976	0.2256	901	0.787663	0	0	0	167560	NC_004928	Q38087	DNA-directed DNA polymerase	43	Escherichia phage RB69
31	5Z58	3	1177	4.9	23450	9606	0044877#0030620	0071013#0005730#0005654#0005634#0005689#0005686#0071005	0000398#0042177#0008380#0000375	0.00594056	1.13502	0.343426	55.5	0.098831	0.305921	1274	1	0.000453515	0.5	2203	0	-1	-1	-1	172.5	0.349515	0.776978	170	3006	0.421998	0.777567	2216	265.5	0.0275042	0.835052	5696	0.2451	0.1711	1722	0.974759	0	0	0	9692	NM_012426	Q15393	Splicing factor 3B subunit 3	SF3B3	Homo sapiens
32	6DJY	B	1121	3.9	22157897	1567404	#	#	#	0.0133747	0.736915	0.568687	0	-1	-1	-1	0	0	0	2151	891.5	0.27339	0.891089	1141	0	-1	-1	-1	0	-1	-1	-1	0	-1	-1	-1	0.1985	0.1921	1121	0.971047	0	0	0	-	-	A0A0A0U7Z7	#	#	#
33	6FBS	A	1181	3.07	29894	9606	0019899#0035925	0005847#0005654#0005634	0031124#0006406#0006378#0000398#0098789#0006369#0006388	0.00922669	1.16315	0.307239	32.5	0.0150289	0.322314	2474	0	0	0	2222	1172.5	0.307039	0.881533	1074	67.5	0.153846	0.792453	220	2419	0.36423	0.760318	2872	75.5	0.232068	0.696203	158	0.2131	0.198	1181	0.960555	0	0	0	4480	NM_013291	Q10570	Cleavage and polyadenylation specificity factor subunit 1	CPSF1	Homo sapiens
34	5JK7	B	1133	3.49	1642	9606	0097602#0003684#0003677#0044877#0030674#0071987	0000781#0080008#0031464#0031465#0005737#0070062#0005615#0005654#0005634#0032991#0035861	0051702#0006974#0042769#0006281#0070911#0035518#0006289#0000715#0000717#0033683#0006295#0006296#0006294#0006293#0046726#0045722#0045732#0045070#1902188#0043687#0010498#0043161#0016567#1901990#0048511#0006283#0006511#0070914#0016032	0.00789332	1.16807	0.314987	72	0.155094	0.274083	669	0	0	0	2165	1066.5	0.278788	0.893204	1135	104.5	0.270548	0.718182	182	2789	0.402475	0.774727	2291	223.5	0.202778	0.752577	526	0.2013	0.1933	74	-1	0	0	0	4245	NM_001923	Q16531	DNA damage-binding protein 1	DDB1	Homo sapiens
35	5JSE	C	548	1.89	29059051	38018	#	#	#	0.0115341	0.864346	0.554555	99	0.102426	0.311475	996	0	0	0	1578	688.5	0.260546	0.853659	840	0	-1	-1	-1	2268	0.360285	0.791149	2216	0	-1	-1	-1	0.1602	0.2681	548	0.812192	0	0	0	40570	NC_031086	A0A159BDB5	Tail fiber	phiAB6_gp40	Acinetobacter phage phiAB6
36	4L72	A	728	3	1803	9606	0004177#0045499#0008239#0042802#0002020#0042803#0004252#0008236#0005102#0001618	0016324#0009986#0030139#0070062#0005576#0005925#0016021#0046581#0030027#0031258#0005765#0016020#0045121#0005886	0001662#0007155#0043542#0035641#0010716#0090024#0008284#0006508#0036343#0033632#0050796#0001666#0042110#0031295	0.0010655	1.36764	0.338793	48.5	0.0762554	0.288732	1187	1	0.000569476	0.5	1754	940	0.320031	0.852083	798	158	0.29745	0.719178	207	2428.5	0.385422	0.782286	2081	260.5	0.156604	0.801932	853	0.1779	0.2386	728	0.814658	0.5	0.125	0	3573	NM_001935	P27487	Dipeptidyl peptidase 4	DPP4	Homo sapiens
37	3SUC	A	767	2.15	6446499	10756	0005524#0046872	0098024	0098671#0098994#0019062	0.0177731	0.975461	0.329623	106.5	0.133709	0.269122	715	0	0	0	1797	771.5	0.268471	0.853488	937	0	-1	-1	-1	2541	0.39364	0.780112	2103	0	-1	-1	-1	0.2014	0.2588	767	0.704366	0	0	0	19282	NC_011048	P20345	Pre-neck appendage protein	12	Bacillus phage phi29
38	6PPD	T	1360	3.7	4961452	868565	0005198	0042025#0039622#0019012	#	0.0387619	0.644178	0.406703	83.5	0.161214	0.279959	713	1	0.00041841	0.5	2388	1020	0.268876	0.898367	1290	0	-1	-1	-1	2750	0.398664	0.769996	2527	0	-1	-1	-1	0.1036	0.2852	291	0.960555	0	0	0	137969	NC_009333	Q2HRA7	Major capsid protein	MCP	Human herpesvirus 8 type P (isolate GK18)
39	5C56	A	528	2.69	7874	9606	0004197#0101005#1990380#0002039#0008022#0004843#0008134#0031625	0005694#0005829#0016604#0005654#0005634#0016605#0032991	0035616#0010216#0035520#0007275#0032088#0032435#1901537#0016579#0070536#0050821#0016567#0042752#0051090#0006111#0031647#1905279#1901796#1904353#0048511#0006283#0006511#0016032	0.00932935	0.892706	0.700986	36.5	0.123916	0.262812	853	0	0	0	1558	599.5	0.228663	0.898734	926	74.5	0.0807453	0.802469	724	3052.5	0.426842	0.788738	2123	265.5	0.0781573	0.762626	1734	0.0116	0.3646	13	0.970304	0	0	0	5831	NM_003470	Q93009	Ubiquitin carboxyl-terminal hydrolase 7	USP7	Homo sapiens
40	2INY	A	941	3.9	1476562	10553	0005198	0042025#0039623	0075521#0046718	0.0350438	0.973251	0.277138	59	0.138431	0.30086	819	1	0.000507872	0.5	1967	441.5	0.187732	0.848739	1257	0	-1	-1	-1	540	0.107692	0.773481	3357	0	-1	-1	-1	0.1841	0.2034	941	0.962528	0	0	0.1	43804	NC_001720	P42671	Hexon protein	L3	Fowl adenovirus A serotype 1 (strain CELO / Phelps)
41	6GKM	A	689	3.87	71586	10090	0005524#0003677#0003725#0016787#0042802#0043021#0003724#0003727#0008270	0005737#0005634	0071360#0051607#0045087#0039530#0032727#0032728#0032755#0060760#0032760#0016925#0009615	0.0321951	1.30367	0.205745	41	0.0688149	0.269807	1364	0	0	0	1722	840	0.273278	0.900249	920	0	-1	-1	-1	0	-1	-1	-1	0	-1	-1	-1	0.1553	0.2186	689	0.783943	0.5	0	0	-	-	Q8R5F7	Interferon-induced helicase C domain-containing protein 1	Ifih1	Mus musculus
42	5W0P	C	849	3.01	20215	10090	0001664#0002046#0051219#0030507	0016020#0001917#0001750	0002031#0007165	0.0329116	0.859871	0.45412	33.5	0.0701754	0.311688	1060	0	0	0	1722	0	-1	-1	-1	0	-1	-1	-1	0	-1	-1	-1	0	-1	-1	-1	0.2002	0.2397	849	0.810355	0	0	0	-	-	P20443	S-arrestin	Sag	Mus musculus
43	5GAI	0	662	10.5	1262799	10754	0052775	0098024	0098671#0098995#0044409#0008152#0009405#0019062	0.0290959	0.89059	0.473435	53	0.0951049	0.266667	920	0	0	0	1692	0	-1	-1	-1	0	-1	-1	-1	2008.5	0.321672	0.774269	2406	0	-1	-1	-1	0.1822	0.2495	721	0.9625	0	0	0.1	41724	NC_002371	P12528	Tail spike protein	9	Salmonella phage P22
44	1URJ	A	1029	3	2703458	10299	0003677#0046872#0003697	0042025#0039715	0039686#0006260	0.0200454	1.22478	0.296327	20.5	0.0314607	0.286885	1981	0	0	0	2069	1096.5	0.317346	0.882998	975	0	-1	-1	-1	1729.5	0.349901	0.738565	2647	0	-1	-1	-1	0.2244	0.232	1028	0.832915	0	0	0	152222	NC_001806	P04296	Major DNA-binding protein	DBP	Human herpesvirus 1 (strain 17)
45	5W0K	A	655	3.1	3783742	10377	#	0044175#0020002#0016021#0019031#0055036	0019064	0.0202168	1.29379	0.266721	25	0.0573671	0.294118	1333	1	0.000594177	0.5	1681	979.5	0.3125	0.892449	811	0	-1	-1	-1	1817	0.292148	0.784253	2717	0	-1	-1	-1	0.1586	0.233	31	-1	0	0.5	0.1	171823	NC_007605	P03231	Envelope glycoprotein H	gH	Epstein-Barr virus (strain B95-8)
46	6QAJ	A	439	2.9	1258585	10665	0003796	0030430	0016998#0019835#0042742#0009253#0044659	0.0755632	1.01856	0.249397	26	0.0326594	0.278146	1135	1	0.00295639	0.666667	1347	681.5	0.168549	0.932692	943	0	-1	-1	-1	603	0.0919184	0.801802	3429	0	-1	-1	-1	0.1226	0.2422	439	0.723656	0	0	0	168903	NC_000866	P00720	Endolysin	E	Enterobacteria phage T4
47	5JNX	A	1133	6.56	4864	9606	0015485#0038023#0015248#0004888#0001618	0005783#0070062#0005576#0005794#1905103#0016021#0005887#0031902#0005765#0005764#0016020#0045121#0005635#0048471	0007628#0006914#0008206#0071404#0071383#0033344#0042632#0008203#0030301#0006897#0090150#0010467#0032367#0034383#0007041#0031579#0060548#0016242#0006486#0046686#0042493#0046718	0.0572432	0.749116	0.441968	66	0.106801	0.300448	1213	0	0	0	2166	1000.5	0.242424	0.924444	1266	101.5	0.21365	0.791209	246	3064	0.416483	0.782707	2339	251	0.211196	0.817734	583	0.2545	0.2441	87	-1	0	0.125	0.1	4760	NM_000271	O15118	NPC intracellular cholesterol transporter 1	NPC1	Homo sapiens
48	5DTO	A	852	2.6	5075727	408692	0005524#0003725#0005216#0046872#0004482#0004483#0017111#0046983#0003724#0003968#0004252#0005198	0005576#0044167#0033650#0042025#0044220#0016021#0044385#0019028#0019031#0055036	0075512#0039654#0039520#0039707#0051259#0039545#0039564#0039574#0039502#0039694#0019062	0.0213487	1.28054	0.295246	89.5	0.078926	0.298156	2711	0	0	0	1884	799.5	0.239892	0.89	1084	109	0.213523	0.769231	203	3766	0.252568	0.791962	7227	181.5	0.308008	0.824176	305	0.2118	0.2521	852	0.721382	0	0.375	0.2	10707	NC_001475	Q6YMS4	Genome polyprotein	pol	Dengue virus type 3 (strain Sri Lanka/1266/2000)
49	5HX2	A	1030	3.8	1258549	10665	#	0019012#0098025	0098003	0.0378713	1.16486	0.280297	73.5	0.101016	0.267405	1041	0	0	0	2060	503.5	0.240994	0.862222	1160	0	-1	-1	-1	3137	0.420552	0.79424	2129	0	-1	-1	-1	0.2015	0.2081	340	-1	0	0	0	168903	NC_000866	P19061	Baseplate wedge protein gp7	7	Enterobacteria phage T4
50	5C51	A	983	3.43	5428	9606	0008408#0003682#0003677#0003887#0002020	0005760#0042645#0005739#0032991#0043195	0007568#0006287#0071333#0006259#0006261#0006264#0010332#0055093#0009416	0.0221636	1.13971	0.349262	47.5	0.127758	0.278481	932	0	0	0	2019	691.5	0.250478	0.873333	1119	139	0.279518	0.720497	254	2408.5	0.344656	0.770485	2880	272	0.34188	0.833333	276	0.1996	0.2135	358	-1	0	0	0	4462	NM_002693	P54098	DNA polymerase subunit gamma-1	POLG	Homo sapiens
51	6U7G	B	899	2.35	290	9606	0004177#0070006#0008237#0042277#0038023#0001618#0008270	0005737#0005793#0070062#0005615#0016021#0005765#0005886#0030667	0001525#0030154#0043312#0043171#0006508#0008217#0007165	0.0405142	1.30354	0.21518	68	0.118863	0.265896	856	0	0	0	1930	1209.5	0.334282	0.896947	882	0	-1	-1	-1	0	-1	-1	-1	0	-1	-1	-1	0.2095	0.2397	899	0.762606	0	0.25	0	-	-	P15144	Aminopeptidase N	ANPEP	Homo sapiens
52	4BTQ	B	761	7.5	956438	10879	0042802#0003723	0039616#0039625#0019013#0019012	#	0.0485592	1.22743	0.262602	67.5	0.0842238	0.297118	1140	0	0	0	1791	830.5	0.263348	0.901235	981	0	-1	-1	-1	1773.5	0.348456	0.763267	2288	0	-1	-1	-1	0.1751	0.2269	761	0.300781	0.5	0	0	6374	NC_003715	P11126	Major inner protein P1	P1	Pseudomonas phage phi6
53	1S77	D	828	2.69	1261050	10760	0003677#0003899	#	0039695#0006351	0.0603197	1.26171	0.236465	64.5	0.143266	0.263158	636	5	0.000537346	1	1860	688	0.232385	0.888601	1090	0	-1	-1	-1	2269.5	0.382103	0.780912	2220	0	-1	-1	-1	0.195	0.2387	828	-1	0	0	0	39937	NC_001604	P00573	T7 RNA polymerase	1	Escherichia phage T7
54	4F5C	B	900	3.2	397520	9823	0070006#0042277#0001618#0008270	0005737#0016021#0005886	0001525#0030154#0043171#0006508#0008217#0007165	0.0341226	1.28599	0.311655	64.5	0.126658	0.262363	780	0	0	0	1932	1178	0.335943	0.895636	878	0	-1	-1	-1	0	-1	-1	-1	0	-1	-1	-1	0.2193	0.2508	900	0.762741	0	0.125	0	-	-	P15145	Aminopeptidase N	ANPEP	Sus scrofa
55	3C3L	B	1085	2.4	5075715	10752	0005524#0003899#0005525#0046872	0019012	#	0.0578458	1.23082	0.331904	69.5	0.07659	0.262523	2617	0	0	0	2115	841.5	0.227758	0.895105	1257	0	-1	-1	-1	4137	0.247079	0.803503	7587	0	-1	-1	-1	0.2031	0.2015	1085	0.956199	0	0	0	70153	NC_008720	Q859P9	Virion DNA-directed RNA polymerase	50	Enterobacteria phage N4

## Sheet: 6VXX
	pdbId	chainId	chainLength	resolution	geneId	taxonomy	molecularFunction	cellularComponent	biologicalProcess	b-phipsi	w-rdist	t-alpha	1D-score	1D-identity	1D-identity-ng	1D-identity-gaps	1DPDB-score	1DPDB-identity	1DPDB-identity-ng	1DPDB-identity-gaps	2D-score	2D-identity	2D-identity-ng	2D-identity-gaps	5UTR-score	5UTR-identity	5UTR-identity-ng	5UTR-identity-gaps	CDS-score	CDS-identity	CDS-identity-ng	CDS-identity-gaps	3UTR-score	3UTR-identity	3UTR-identity-ng	3UTR-identity-gaps	3D-score	3D-score-cand	length	chemSim	molecularFunctionSim	cellularComponentSim	biologicalProcessSim	geneLength	refSeqId	uniprotId	proteinName	geneName	organismName
0	6VXX	A	972	2.8	43740568	2697049	0046789#0042802	0030666#0005788#0005793#0044173#0020002#0016021#0019031#0055036	0075509#0039654#0019064#0009405#0046813#0039587#0039502#0046718#0019082#0019081	0	0	0																																		#	#	#	#
1	6NB6	A	1052	4.2	1489668	694009	0046789#0042802	0044173#0020002#0016021#0019031#0055036	0075509#0039654#0019064#0009405#0046813#0039587#0039502#0019082#0019081	0.00105843	0.5121	0.00248139	5230	0.763508	0.779376	26	2744.5	0.693088	0.785789	128	3161	0.726781	0.86388	176	1063	0.885185	0.92278	11	10394	0.731453	0.787904	282	1064	0.223834	0.981818	745	0.9646	0.8929	1052	0.945619	1	0.625	0.9	29751	NC_004718	P59594	Spike glycoprotein	S	Severe acute respiratory syndrome coronavirus
2	6M15	C	965	2.38	#	693998	#	0033644#0016021#0019031#0055036	0075509#0039654#0019064#0046813	0.000441812	0.541114	0.00498753	993	0.248563	0.342914	383	0	0	0	1950	2136	0.548414	0.87367	446	0	-1	-1	-1	3841	0.474497	0.77437	1731	0	-1	-1	-1	0.7227	0.7274	965	-1	0	0.375	0.4	27165	NC_009988	A8JNZ2	Spike glycoprotein	S	Rhinolophus bat coronavirus HKU2
3	3JCL	A	1067	4	1489752	11142	0042802	0044173#0044177#0020002#0016021#0019031#0055036	0075509#0039654#0019064#0009405#0046813	0.00262857	0.302692	0.00415282	1574	0.307799	0.380706	275	0	0	0	2051	2167.5	0.50269	0.872	551	237.5	0.429967	0.790419	140	4423.5	0.481729	0.766955	1781	307	0.38172	0.775956	189	0.7734	0.7095	1067	0.860703	0.5	0.625	0.5	31357	NC_001846	P11224	Spike glycoprotein	S	Murine coronavirus (strain A59)
4	6U7K	A	1064	3.14	935184	229032	#	0044173#0016021#0019031#0055036	0075509#0039654#0019064#0009405#0046813	0.000403451	0.43855	0.00909843	1025.5	0.227387	0.340226	528	1	0.000487567	0.5	2049	2144	0.522179	0.873698	517	0	-1	-1	-1	4103	0.451236	0.781432	2136	0	-1	-1	-1	0.6622	0.6122	1064	-1	0	0.5	0.5	28033	NC_003436	Q91AV1	Spike glycoprotein	S	Porcine epidemic diarrhea virus (strain CV777)
5	6IXA	A	959	3.21	918758	#	#	#	#	0.00178999	0.2892	0.0082713	1098	0.265306	0.367805	396	1	0.000514668	0.5	1941	2149.5	0.551089	0.876165	443	293.5	0.465517	0.77512	139	3958.5	0.462449	0.796811	1950	360.5	0.324649	0.84375	307	0.6687	0.6765	959	-1	0	0	0	27317	NC_002645	P15423	Spike glycoprotein	S	Human coronavirus 229E
6	5SZS	A	1177	3.4	2943499	277944	0046789	0044173#0016021#0019031#0055036	0075509#0039654#0019064#0009405#0046813	0.00107723	0.38912	0.0347395	1065.5	0.233333	0.357074	551	0	0	0	2163	2105.5	0.497466	0.878517	599	276	0.462857	0.80597	149	4153	0.468193	0.781535	1979	207.5	0.371831	0.819876	194	0.6927	0.5833	1177	-1	0.5	0.5	0.5	27553	NC_005831	Q6Q1S2	Spike glycoprotein	S	Human coronavirus NL63
7	6JX7	B	1245	3.31	1258630	10665	#	0019012	#	0.00928295	0.63744	0.00834028	64.5	0.0763583	0.261307	964	0	0	0	2230	2097	0.485059	0.882427	648	0	-1	-1	-1	1590.5	0.27096	0.809201	2634	0	-1	-1	-1	0.6285	0.5083	1245	0.942667	0	0	0	168903	NC_000866	P10104	Fibritin	wac	Enterobacteria phage T4
8	6R9G	C	1341	3.7	61756339; 948488	83333	0003677#0003899#0032549	0005737#0005829#0016020	0046677#0006351	0.0149187	0.545024	0.0100251	72.5	0.136854	0.282201	907	0	0	0	2324	1028	0.29439	0.855462	1134	0	-1	-1	-1	0	-1	-1	-1	0	-1	-1	-1	0.2195	0.1711	1341	0.838978	0	0	0	-	-	P0A8V2	DNA-directed RNA polymerase subunit beta	rpoB	Escherichia coli (strain K12)
9	6RIE	B	1129	3.1	3707674	10254	0003677#0003899#0046872#0032549	0019012	0006351	0.0103652	0.894371	0.00666112	47.5	0.111729	0.315047	1161	2	0.000947418	0.5	2107	1014.5	0.257402	0.926087	1195	0	-1	-1	-1	3243	0.428965	0.781033	2129	0	-1	-1	-1	0.2107	0.1883	1129	0.835213	0	0	0	194711	NC_006998	Q76ZP7	DNA-directed RNA polymerase 133 kDa polypeptide	RPO132	Vaccinia virus (strain Western Reserve)
10	5XJ0	C	1114	4	3169736	300852	0003677#0003899#0032549	#	0006351	0.00521873	0.930638	0.0165426	50.5	0.135818	0.26576	774	0	0	0	2097	989	0.300637	0.895636	1043	0	-1	-1	-1	0	-1	-1	-1	0	-1	-1	-1	0.2189	0.1975	1114	0.838339	0	0	0	-	-	Q8RQE9	DNA-directed RNA polymerase subunit beta	rpoB	Thermus thermophilus (strain HB8 / ATCC 27634 / DSM 579)
11	6SUQ	A	2134	3.7	1502321	12227	0005524#0004197#0004386#0016818#0003723#0003968#0008236#0005198	0019029	0018144#0006351#0039694	0.00293707	0.521032	0.0959471	94	0.0862852	0.27832	2279	5	0.000320718	1	3117	0	-1	-1	-1	0	-1	-1	-1	4139	0.285491	0.811779	6229	0	-1	-1	-1	0.2552	0.1351	2134	0.857508	0	0	0	9494	NC_001555	P04517	Genome polyprotein	#	Tobacco etch virus
12	5FOB	B	902	2.6	718	9606	0031715#0004866#0005102	0035578#0072562#0009986#0005788#0070062#0005576#0005615#0005886#0032991#0034774	0097242#1905114#0044267#0006956#0006957#0006958#0097278#0150062#0006631#0007186#0006955#0006954#0016322#0043312#0035846#0001970#0045766#2000427#0045745#0010828#0010884#0060100#0001934#0048260#0001798#0010575#0043687#0035590#0030449#0050776#0010866#0009617#0007165#0150064	0.0120947	0.861362	0.0115798	90	0.147043	0.274146	886	0	0	0	1886	1170.5	0.324638	0.885375	874	67	0.164835	0.849057	220	2985	0.371968	0.767199	3058	106	0.293515	0.754386	179	0.1835	0.1939	902	0.890216	0	0.125	0	5231	NM_000064	P01024	Complement C3	C3	Homo sapiens
13	2DTU	A	896	2.37	1494172	12353	0008408#0003677#0003887#0046872#0000166	#	0039686#0006260	0.0148927	1.16017	0.00082713	61	0.127602	0.276565	802	0	0	0	1880	1095.5	0.308677	0.915612	932	0	-1	-1	-1	2764.5	0.400324	0.783258	2114	0	-1	-1	-1	0.1924	0.2041	896	0.838339	0	0	0	167560	NC_004928	Q38087	DNA-directed DNA polymerase	43	Escherichia phage RB69
14	6W2D	P	1283	4	3783688	10377	0005198	0042025#0039622	#	0.0183607	0.690036	0.0306905	78	0.061215	0.254864	1626	0	0	0	2270	1051	0.27942	0.884404	1180	0	-1	-1	-1	2742	0.389362	0.766108	2598	0	-1	-1	-1	0.1884	0.1452	299	-1	0	0	0	171823	NC_007605	P03226	Major capsid protein	MCP	Epstein-Barr virus (strain B95-8)
15	6FBS	A	1181	3.07	29894	9606	0019899#0035925	0005847#0005654#0005634	0031124#0006406#0006378#0000398#0098789#0006369#0006388	0.00838792	1.10292	0.0176768	32.5	0.0150289	0.322314	2474	0	0	0	2175	1205	0.327238	0.881154	997	67.5	0.153846	0.792453	220	2419	0.36423	0.760318	2872	75.5	0.232068	0.696203	158	0.2228	0.1915	1181	0.836709	0	0	0	4480	NM_013291	Q10570	Cleavage and polyadenylation specificity factor subunit 1	CPSF1	Homo sapiens
16	5XJ0	D	1462	4	3169754	300852	0003677#0003899#0000287#0008270	#	0006351	0.0179417	1.15437	0.00582363	31	0.124674	0.271591	1037	5	0.000408831	1	2445	0	-1	-1	-1	0	-1	-1	-1	0	-1	-1	-1	0	-1	-1	-1	0.2259	0.1646	1462	0.83208	0	0	0	-	-	Q8RQE8	DNA-directed RNA polymerase subunit beta'	rpoC	Thermus thermophilus (strain HB8 / ATCC 27634 / DSM 579)
17	5EFV	A	631	2.2	1258059	12360	#	#	#	0.000703514	0.781337	0.304207	59	0.105338	0.293651	901	1	0.000620347	0.5	1610	664.5	0.225857	0.878788	954	0	-1	-1	-1	2078.5	0.341548	0.799534	2301	0	-1	-1	-1	0.1636	0.2271	631	0.832921	0	0	0	43604	NC_004615	Q8SDT4	Phi ETA orf 56-like protein	#	Staphylococcus phage phi 11
18	5JK7	B	1133	3.49	1642	9606	0097602#0003684#0003677#0044877#0030674#0071987	0000781#0080008#0031464#0031465#0005737#0070062#0005615#0005654#0005634#0032991#0035861	0051702#0006974#0042769#0006281#0070911#0035518#0006289#0000715#0000717#0033683#0006295#0006296#0006294#0006293#0046726#0045722#0045732#0045070#1902188#0043687#0010498#0043161#0016567#1901990#0048511#0006283#0006511#0070914#0016032	0.00719374	1.10774	0.0237087	72	0.155094	0.274083	669	1	0.00047259	0.5	2114	1129	0.307152	0.871377	1014	104.5	0.270548	0.718182	182	2789	0.402475	0.774727	2291	223.5	0.202778	0.752577	526	0.2002	0.1788	74	-1	0	0	0	4245	NM_001923	Q16531	DNA damage-binding protein 1	DDB1	Homo sapiens
19	4QNL	A	826	2.41	11117680	1054461	#	#	#	0.00205536	0.75824	0.191133	93.5	0.120864	0.278383	838	0	0	0	1830	703.5	0.252654	0.856115	996	0	-1	-1	-1	2527	0.401748	0.793377	2090	0	-1	-1	-1	0.1865	0.2111	826	0.838298	0	0	0	72917	NC_015933	G0XNW5	Tail fiber protein	gp63.1	Escherichia phage vB_EcoP_G7C
20	2INY	A	941	3.9	1476562	10553	0005198	0042025#0039623	0075521#0046718	0.0431604	0.873698	0.00578991	59	0.138431	0.30086	819	1	0.000520291	0.5	1920	473.5	0.216938	0.856041	1146	0	-1	-1	-1	540	0.107692	0.773481	3357	0	-1	-1	-1	0.2063	0.2115	941	0.837786	0	0	0.1	43804	NC_001720	P42671	Hexon protein	L3	Fowl adenovirus A serotype 1 (strain CELO / Phelps)
21	5Z58	3	1177	4.9	23450	9606	0044877#0030620	0071013#0005730#0005654#0005634#0005689#0005686#0071005	0000398#0042177#0008380#0000375	0.004276	1.07024	0.0458478	55.5	0.098831	0.305921	1274	1	0.000463392	0.5	2156	0	-1	-1	-1	172.5	0.349515	0.776978	170	3006	0.421998	0.777567	2216	265.5	0.0275042	0.835052	5696	0.2342	0.1506	1722	0.838978	0	0	0	9692	NM_012426	Q15393	Splicing factor 3B subunit 3	SF3B3	Homo sapiens
22	3AVX	A	1203	2.41	61754844; 944866	83333	0005085#0003746#0008270	0005737#0005829#0016020	0006414	0.0110895	0.951442	0.0413565	35.5	0.0418535	0.256881	1120	0	0	0	2190	1320.5	0.34232	0.917647	1000	0	-1	-1	-1	0	-1	-1	-1	0	-1	-1	-1	0.2262	0.1919	1203	0.786927	0	0	0	-	-	P0A6P1	Elongation factor Ts	tsf	Escherichia coli (strain K12)
23	5Z58	D	1722	4.9	6633	9606	0003723#1990446	0071013#0005829#0070062#0034709#0005654#0005634#0034715#0071011#0030532#0034719#0005681#0005685#0005689#0005686#0071007#0071005#0005687#0046540#0005682	0051170#0000398#0008380#0000245#0000387	0.0319047	0.451123	0.0689655	37	0.021756	0.269231	1183	0	0	0	2705	0	-1	-1	-1	148	0.368876	0.766467	180	327	0.0622396	0.773463	3531	175.5	0.35	0.823529	138	0.0498	0.3614	79	0.320312	0	0	0	689	NM_177542	P62316	Small nuclear ribonucleoprotein Sm D2	SNRPD2	Homo sapiens
24	6K4Y	D	1335	3.79	61756340; 948487	83333	0003677#0003899#0000287#0008270	0005737#0005829#0016020	0046677#0006351	0.0256643	0.648758	0.0463193	47.5	0.139587	0.281215	902	2	0.000863558	0.5	2312	959	0.287913	0.892226	1188	0	-1	-1	-1	0	-1	-1	-1	0	-1	-1	-1	0.1941	0.1508	1335	0.833229	0	0	0	-	-	P0A8T7	DNA-directed RNA polymerase subunit beta'	rpoC	Escherichia coli (strain K12)
25	6BM8	A	665	4.1	24271469	10299	#	0044175#0044178#0020002#0016021#0019031#0055036	0046718#0019062	0.0067058	1.10788	0.0397022	47	0.0999375	0.277778	1025	1	0.000606796	0.5	1646	965.5	0.299035	0.916256	838	0	-1	-1	-1	1453.5	0.323303	0.741935	2569	0	-1	-1	-1	0.1517	0.2004	665	0.947305	0	0.5	0.1	152222	NC_001806	P10211	Envelope glycoprotein B	gB	Human herpesvirus 1 (strain 17)
26	1P2Z	A	887	2.2	2652998	10515	0005198	0042025#0039623	0075521#0046718	0.000885258	0.984618	0.288913	77	0.0904818	0.285714	1163	5	0.000533618	1	1873	768	0.306909	0.844	875	0	-1	-1	-1	553	0.0943016	0.794055	3495	0	-1	-1	-1	0.2092	0.2242	887	0.839218	0	0	0.1	35937	NC_001405	P03277	Hexon protein	L3	Human adenovirus C serotype 2
27	6DJY	B	1121	3.9	22157897	1567404	#	#	#	0.0158786	0.557114	0.221212	0	-1	-1	-1	0	0	0	2104	953	0.285354	0.869231	1064	0	-1	-1	-1	0	-1	-1	-1	0	-1	-1	-1	0.2102	0.1884	1121	0.835783	0	0	0	-	-	A0A0A0U7Z7	#	#	#
28	6ODM	S	1328	4.3	2703366	#	#	#	#	0.0197313	0.635482	0.122563	30.5	0.0553892	0.290196	1081	1	0.0004329	0.5	2308	925	0.273138	0.896296	1232	0	-1	-1	-1	611.5	0.136735	0.743935	3295	0	-1	-1	-1	0.0458	0.6876	48	0.838978	0	0	0	152222	NC_001806	G8H8D9	Triplex capsid protein 2	UL18	Human herpesvirus 1
29	5FB5	A	564	3.5	6446507	10756	#	0098015#0098026	0044694#0099002	0.000291278	1.00042	0.700422	56	0.0923836	0.288546	964	5	0.000646412	1	1546	797	0.313211	0.883951	738	0	-1	-1	-1	1855	0.308769	0.810445	2520	0	-1	-1	-1	0.1381	0.2086	576	-1	0	0	0	19282	NC_011048	P04331	Tail knob protein gp9	9	Bacillus phage phi29
30	6DJY	D	1056	3.9	22157883	1567404	#	#	#	0.0179924	0.677118	0.111213	85	0.112693	0.29549	1043	0	0	0	2039	738.5	0.220859	0.880196	1221	0	-1	-1	-1	3251.5	0.437653	0.789495	2005	0	-1	-1	-1	0.2106	0.1981	1056	0.829448	0	0	0	3227	NC_025485	A0A0A0U955	Turret protein	#	Fako virus
31	4L72	A	728	3	1803	9606	0004177#0045499#0008239#0042802#0002020#0042803#0004252#0008236#0005102#0001618	0016324#0009986#0030139#0070062#0005576#0005925#0016021#0046581#0030027#0031258#0005765#0016020#0045121#0005886	0001662#0007155#0043542#0035641#0010716#0090024#0008284#0006508#0036343#0033632#0050796#0001666#0042110#0031295	0.000743445	1.33013	0.0422414	48.5	0.0762554	0.288732	1187	5	0.000584795	1	1709	1006.5	0.346437	0.863265	731	158	0.29745	0.719178	207	2428.5	0.385422	0.782286	2081	260.5	0.156604	0.801932	853	0.1734	0.2163	728	0.946699	0.5	0.125	0	3573	NM_001935	P27487	Dipeptidyl peptidase 4	DPP4	Homo sapiens
32	5MBV	B	1127	3.8	947286	83333	0043138#0005524#0008094#0003677#0003678#0015616#0004520#0008854#0000287	0005829#0009338	0044355#0006310#0000724#0000725#0009314	0.0364148	0.338116	0.138131	39.5	0.0926024	0.303136	1305	1	0.000473934	0.5	2108	870	0.26992	0.88641	1126	0	-1	-1	-1	0	-1	-1	-1	0	-1	-1	-1	0.225	0.2029	1121	0.838978	0	0	0	-	-	P08394	RecBCD enzyme subunit RecB	recB	Escherichia coli (strain K12)
33	1URJ	A	1029	3	2703458	10299	0003677#0046872#0003697	0042025#0039715	0039686#0006260	0.0204704	1.17176	0.00918197	20.5	0.0314607	0.286885	1981	0	0	0	2022	1040	0.311497	0.885932	970	0	-1	-1	-1	1729.5	0.349901	0.738565	2647	0	-1	-1	-1	0.1972	0.1891	1028	0.822196	0	0	0	152222	NC_001806	P04296	Major DNA-binding protein	DBP	Human herpesvirus 1 (strain 17)
34	3SUC	A	767	2.15	6446499	10756	0005524#0046872	0098024	0098671#0098994#0019062	0.020645	0.986518	0.0351027	106.5	0.133709	0.269122	715	0	0	0	1750	955	0.348142	0.841797	726	0	-1	-1	-1	2541	0.39364	0.780112	2103	0	-1	-1	-1	0.2156	0.2582	767	0.799168	0	0	0	19282	NC_011048	P20345	Pre-neck appendage protein	12	Bacillus phage phi29
35	5MBV	C	1121	3.8	947294	83333	0005524#0003677#0003678#0008854	0009338	0044355#0006310#0000724#0009314	0.0414877	0.494406	0.0785773	39.5	0.133131	0.292	895	0	0	0	2104	905.5	0.26151	0.896842	1154	0	-1	-1	-1	0	-1	-1	-1	0	-1	-1	-1	0.1739	0.2527	593	0.838978	0	0	0	-	-	P07648	RecBCD enzyme subunit RecC	recC	Escherichia coli (strain K12)
36	5DTO	A	852	2.6	5075727	408692	0005524#0003725#0005216#0046872#0004482#0004483#0017111#0046983#0003724#0003968#0004252#0005198	0005576#0044167#0033650#0042025#0044220#0016021#0044385#0019028#0019031#0055036	0075512#0039654#0039520#0039707#0051259#0039545#0039564#0039574#0039502#0039694#0019062	0.0228925	1.23424	0.00834028	89.5	0.078926	0.298156	2711	0	0	0	1837	862	0.26338	0.896882	1003	109	0.213523	0.769231	203	3766	0.252568	0.791962	7227	181.5	0.308008	0.824176	305	0.2206	0.2433	852	0.807856	0	0.375	0.2	10707	NC_001475	Q6YMS4	Genome polyprotein	pol	Dengue virus type 3 (strain Sri Lanka/1266/2000)
37	6PPH	4	1222	3.8	4961452	868565	0005198	0042025#0039622#0019012	#	0.0408272	0.660842	0.0522193	83.5	0.161214	0.279959	713	5	0.000452284	1	2210	855	0.263995	0.869903	1182	0	-1	-1	-1	2750	0.398664	0.769996	2527	0	-1	-1	-1	0.0394	0.7036	40	0.836709	0	0	0	137969	NC_009333	Q2HRA7	Major capsid protein	MCP	Human herpesvirus 8 type P (isolate GK18)
38	6H66	A	667	4.16	71586	10090	0005524#0003677#0003725#0016787#0042802#0043021#0003724#0003727#0008270	0005737#0005634	0071360#0051607#0045087#0039530#0032727#0032728#0032755#0060760#0032760#0016925#0009615	0.0313412	1.25643	0.00582363	41	0.0688149	0.269807	1364	2.5	0.0030303	0.714286	1643	755	0.236641	0.893372	963	0	-1	-1	-1	0	-1	-1	-1	0	-1	-1	-1	0.1773	0.2371	667	0.830843	0.5	0	0	-	-	Q8R5F7	Interferon-induced helicase C domain-containing protein 1	Ifih1	Mus musculus
39	5W0P	A	847	3.01	20215	10090	0001664#0002046#0051219#0030507	0016020#0001917#0001750	0002031#0007165	0.0309655	0.735512	0.107143	33.5	0.0701754	0.311688	1060	0	0	0	1674	0	-1	-1	-1	0	-1	-1	-1	0	-1	-1	-1	0	-1	-1	-1	0.2022	0.2235	847	0.933731	0	0	0	-	-	P20443	S-arrestin	Sag	Mus musculus
40	5HX2	A	1030	3.8	1258549	10665	#	0019012#0098025	0098003	0.0440483	1.21869	0.00330852	73.5	0.101016	0.267405	1041	0	0	0	2013	652.5	0.27231	0.848671	1035	0	-1	-1	-1	3137	0.420552	0.79424	2129	0	-1	-1	-1	0.2012	0.1924	340	-1	0	0	0	168903	NC_000866	P19061	Baseplate wedge protein gp7	7	Enterobacteria phage T4
41	5W0K	A	655	3.1	3783742	10377	#	0044175#0020002#0016021#0019031#0055036	0019064	0.0186375	1.24896	0.0140612	25	0.0573671	0.294118	1333	1	0.000611247	0.5	1634	1077	0.348976	0.877682	706	0	-1	-1	-1	1817	0.292148	0.784253	2717	0	-1	-1	-1	0.1669	0.2256	31	-1	0	0.5	0.1	171823	NC_007605	P03231	Envelope glycoprotein H	gH	Epstein-Barr virus (strain B95-8)
42	3KK3	A	555	2.9	155348	11706	0004190#0003677#0003887#0004533#0042802#0008289#0003723#0003964#0004523#0005198#0008270	0042025#0020002#0072494#0019013#0055036	0015074#0006310#0044409#0075713#0019064#0039651#0006278#0039657#0019061#0044826#0019072#0019058#0075732#0019068	0.00578005	1.18784	0.0577428	28.5	0.129828	0.28673	1020	1	0.000651042	0.5	1534	605	0.253769	0.880814	850	95.5	0.235955	0.759036	184	3307.5	0.404637	0.777858	2566	187.5	0.236295	0.806452	374	0.1758	0.2675	555	0.819652	0.5	0.25	0.1	9181	NC_001802	P04585	Gag-Pol polyprotein	gag-pol	Human immunodeficiency virus type 1 group M subtype B (isolate HXB2)
43	6U7G	A	898	2.35	290	9606	0004177#0070006#0008237#0042277#0038023#0001618#0008270	0005737#0005793#0070062#0005615#0016021#0005765#0005886#0030667	0001525#0030154#0043312#0043171#0006508#0008217#0007165	0.0345194	1.28321	0.00498753	68	0.118863	0.265896	856	1	0.000531915	0.5	1878	1187.5	0.350592	0.89434	822	0	-1	-1	-1	0	-1	-1	-1	0	-1	-1	-1	0.2047	0.2171	898	0.886119	0	0.25	0	-	-	P15144	Aminopeptidase N	ANPEP	Homo sapiens
44	6TMR	A	393	2.89	3159473	12538	#	0016021#0019031#0055036	#	0.00148918	1.15331	0.392857	44.5	0.0617864	0.300654	1183	0	0	0	1377	604	0.249766	0.866883	761	0	-1	-1	-1	1564.5	0.277639	0.796841	2605	0	-1	-1	-1	0.1364	0.2679	393	0.915205	0	0.375	0	11940	NC_006429	P0C572	Glycoprotein	G	Mokola virus
45	5NET	B	448	8.6	3694	9606	0005178#0038023#0001618	0030054#0005813#0009897#0005925#0034685#0008305#0005654#0005886#0043235	0060348#0060435#0007155#0033627#0016477#0000902#0007160#0071479#0070166#0030198#0060022#0006955#0006954#0007229#0061520#0048286#0055091#1901388#0009615#0043588#0060395#0043129#0071604#0007179#0042060	0.00140956	1.10948	0.55199	35.5	0.0820576	0.313084	1205	0	0	0	1435	569.5	0.236234	0.860841	817	218	0.382184	0.773256	176	2162	0.354585	0.792	2313	247.5	0.0752739	0.810256	1904	0.0874	0.2841	448	-1	0	0	0	4561	NM_001282388	P18564	Integrin beta-6	ITGB6	Homo sapiens
46	5C51	A	983	3.43	5428	9606	0008408#0003682#0003677#0003887#0002020	0005760#0042645#0005739#0032991#0043195	0007568#0006287#0071333#0006259#0006261#0006264#0010332#0055093#0009416	0.0258202	1.07464	0.050391	47.5	0.127758	0.278481	932	0	0	0	1972	747	0.252618	0.869369	1084	139	0.279518	0.720497	254	2408.5	0.344656	0.770485	2880	272	0.34188	0.833333	276	0.233	0.231	358	-1	0	0	0	4462	NM_002693	P54098	DNA polymerase subunit gamma-1	POLG	Homo sapiens
47	5JNX	A	1133	6.56	4864	9606	0015485#0038023#0015248#0004888#0001618	0005783#0070062#0005576#0005794#1905103#0016021#0005887#0031902#0005765#0005764#0016020#0045121#0005635#0048471	0007628#0006914#0008206#0071404#0071383#0033344#0042632#0008203#0030301#0006897#0090150#0010467#0032367#0034383#0007041#0031579#0060548#0016242#0006486#0046686#0042493#0046718	0.0644794	0.593612	0.122563	66	0.106801	0.300448	1213	1	0.000472367	0.5	2115	984	0.259146	0.887265	1161	101.5	0.21365	0.791209	246	3064	0.416483	0.782707	2339	251	0.211196	0.817734	583	0.2065	0.1835	87	-1	0	0.125	0.1	4760	NM_000271	O15118	NPC intracellular cholesterol transporter 1	NPC1	Homo sapiens
48	6QAJ	A	439	2.9	1258585	10665	0003796	0030430	0016998#0019835#0042742#0009253#0044659	0.0770651	0.995053	0.0281224	26	0.0326594	0.278146	1135	1	0.00306279	0.666667	1300	642.5	0.177858	0.933333	892	0	-1	-1	-1	603	0.0919184	0.801802	3429	0	-1	-1	-1	0.1317	0.2414	439	0.786124	0	0	0	168903	NC_000866	P00720	Endolysin	E	Enterobacteria phage T4
49	1XHX	C	571	2.35	6446511	10756	0003677#0003887#0004527#0046872#0001882#0000166	#	0006260#0039693	0.0010972	1.34545	0.198216	47	0.0796335	0.263403	990	0	0	0	1554	781.5	0.242105	0.937304	916	0	-1	-1	-1	1745.5	0.283505	0.787321	2607	0	-1	-1	-1	0.186	0.2765	571	0.833019	0	0	0	19282	NC_011048	P03680	DNA polymerase	2	Bacillus phage phi29
50	4F5C	B	900	3.2	397520	9823	0070006#0042277#0001618#0008270	0005737#0016021#0005886	0001525#0030154#0043171#0006508#0008217#0007165	0.0315758	1.2403	0.0211149	64.5	0.126658	0.262363	780	2	0.00106326	0.5	1877	1240	0.370203	0.884892	773	0	-1	-1	-1	0	-1	-1	-1	0	-1	-1	-1	0.2304	0.2447	900	0.886183	0	0.125	0	-	-	P15145	Aminopeptidase N	ANPEP	Sus scrofa
51	4BTQ	B	761	7.5	956438	10879	0042802#0003723	0039616#0039625#0019013#0019012	#	0.057295	1.17473	0.0173697	67.5	0.0842238	0.297118	1140	0	0	0	1744	811.5	0.27029	0.905237	942	0	-1	-1	-1	1773.5	0.348456	0.763267	2288	0	-1	-1	-1	0.1796	0.217	761	0.300781	0.5	0	0	6374	NC_003715	P11126	Major inner protein P1	P1	Pseudomonas phage phi6
52	5GAI	Y	662	10.5	1262799	10754	0052775	0098024	0098671#0098995#0044409#0008152#0009405#0019062	0.0323498	0.797295	0.327113	53	0.0951049	0.266667	920	0	0	0	1645	616.5	0.26409	0.813896	839	0	-1	-1	-1	2008.5	0.321672	0.774269	2406	0	-1	-1	-1	0.1882	0.2506	662	0.837683	0	0	0.1	41724	NC_002371	P12528	Tail spike protein	9	Salmonella phage P22
53	1H38	A	857	2.9	1261050	10760	0003677#0003899	#	0039695#0006351	0.0720499	1.16469	0.0176768	64.5	0.143266	0.263158	636	5	0.000543183	1	1840	653.5	0.238161	0.901299	1072	0	-1	-1	-1	2269.5	0.382103	0.780912	2220	0	-1	-1	-1	0.1857	0.204	857	0.838648	0	0	0	39937	NC_001604	P00573	T7 RNA polymerase	1	Escherichia phage T7
54	6U1X	A	2059	3	1489835	11285	0005524#0003924#0046872#0004482#0003968	0030430#0019012	0039689#0019083	0.0374682	0.77024	0.395368	61	0.109209	0.288793	1526	0	0	0	3045	0	-1	-1	-1	0	-1	-1	-1	3929.5	0.357	0.79796	3876	0	-1	-1	-1	0.2658	0.1494	2059	0.799778	0	0	0	11161	NC_001560	P03523	RNA-directed RNA polymerase L	L	Vesicular stomatitis Indiana virus (strain San Juan)
55	4LLG	F	521	3.79	947567	83333	0003677#0016987	0005829	0009408#0001123	0.146479	0.662843	0.28617	34.5	0.0971922	0.27163	892	1	0.000664452	0.5	1503	654	0.179936	0.900398	1005	0	-1	-1	-1	0	-1	-1	-1	0	-1	-1	-1	0.1489	0.2414	521	0.835144	0	0	0	-	-	P00579	RNA polymerase sigma factor RpoD	rpoD	Escherichia coli (strain K12)
56	4FF1	B	1095	2.47	5075715	10752	0005524#0003899#0005525#0046872	0019012	#	0.0683592	1.17311	0.0359897	69.5	0.07659	0.262523	2617	0	0	0	2078	816.5	0.234613	0.881007	1204	0	-1	-1	-1	4137	0.247079	0.803503	7587	0	-1	-1	-1	0.2161	0.1968	1095	0.821953	0	0	0	70153	NC_008720	Q859P9	Virion DNA-directed RNA polymerase	50	Enterobacteria phage N4
57	5J0N	H	356	11	2703464	10710	0003677#0016787#0008907#0016740	#	0015074#0006310#0075713#0032359#0046718#0044826	0.0501612	1.16452	0.0708592	20	0.0508351	0.277778	1125	0	0	0	1339	451.5	0.155052	0.931937	957	0	-1	-1	-1	0	-1	-1	-1	0	-1	-1	-1	0.1146	0.298	55	-1	0	0	0.1	48502	NC_001416	P03700	Integrase	int	Escherichia phage lambda
58	5JJ3	I	673	7	2944241	10754	#	0046798	0019073#0098006#0099002#0019068	0.0541918	1.34449	0.0680212	45	0.114407	0.278351	834	1	0.00060423	0.5	1653	970.5	0.324104	0.927739	799	0	-1	-1	-1	1927.5	0.346753	0.792009	2346	0	-1	-1	-1	0.1854	0.2457	673	0.835144	0	0	0	41724	NC_002371	P26744	Portal protein	1	Salmonella phage P22
